# Supplementary material for: Landscape of RNAs in human lumbar disc degeneration
Source: Oncotarget. 2016 Aug 17;7(39):63166–76. doi: 10.18632/oncotarget.11334 (PMC5325354; doi:10.18632/oncotarget.11334)
Supplement: Supplementary file 2 [file oncotarget-07-63166-s002.xls]

## Sheet: All Targets Value - mRNAs
	Raw Intensity										Normalized Intensity										Annotations
ProbeName	[normal1](raw)	[normal2](raw)	[normal3](raw)	[normal4](raw)	[normal5](raw)	[regression1](raw)	[regression2](raw)	[regression3](raw)	[regression4](raw)	[regression5](raw)	[normal1](normalized)	[normal2](normalized)	[normal3](normalized)	[normal4](normalized)	[normal5](normalized)	[regression1](normalized)	[regression2](normalized)	[regression3](normalized)	[regression4](normalized)	[regression5](normalized)	type	seqname	GeneSymbol	source	RNAlength	chrom	strand	txStart	txEnd	Xhyb	probeSeq	EntrezID	unigene	GO	ProteinAccession	product
ASHG19A3A019218	60.9675	45.0851	63.9192	55.3392	53.9005	47.5871	94.2029	43.0867	80.6765	68.6483	6.1066	6.29543	6.10737	6.28766	6.27346	5.19341	5.19974	4.89789	6.25622	5.93174	coding	NM_005128	DOPEY2	RefSeq_coding	7689	chr21	+	37536838	37666571		ACTTGTTCACAGCACGAGGGTCTCCATTCAAGACAAAAAGTTCAGAGTCACCATCGTCTT	9980	Hs.204575	GO:0003674|GO:0006895|GO:0007029|GO:0007275|GO:0015031|GO:0000139	NP_005119	Dopey family member 2
ASHG19A3A052390	178.027	84.1129	170.585	140	140.313	211.19	230.675	245.149	300.159	213.026	7.65653	7.14774	7.59305	7.68939	7.67658	7.26869	7.02509	7.51346	7.89639	7.46404	coding	NM_005697	SCAMP2	RefSeq_coding	1313	chr15	-	75137196	75165670		TTGGATTGCAGCCCTGTCTACACTGGATAATCATTCCCTGGCCATATCAGTCATCATGAT	10066	Hs.458917	GO:0005515|GO:0006892|GO:0015031|GO:0005794|GO:0005768|GO:0016021|GO:0043231|GO:0016020|GO:0005730|GO:0005634|GO:0055038|GO:0032588	NP_005688	Secretory carrier membrane protein 2
ASHG19A3A005781	119.633	116.9	195.622	110.668	156.308	1516.08	1026.33	1104.48	1090.88	1277.23	7.06636	7.61961	7.8254	7.31901	7.83616	9.66476	9.35661	9.52102	9.34034	9.48894	coding	NM_130800	MEN1	RefSeq_coding	2748	chr11	-	64570995	64578035		CCTAGTGTGGGATGTAAGCGCGGAGGCCGCCGCCCACCGCCCGCCGCCATGGGGCTGAAG	4221	Hs.423348	GO:0070412|GO:0000403|GO:0003690|GO:0000400|GO:0018024|GO:0047485|GO:0005515|GO:0006281|GO:0000165|GO:0007420|GO:0034968|GO:0046329|GO:0045786|GO:0008285|GO:0045736|GO:0001933|GO:0043433|GO:0051974|GO:0000122|GO:0030511|GO:0032925|GO:0006974|GO:0009411|GO:0010332|GO:0000785|GO:0032154|GO:0005737|GO:0005829|GO:0035097|GO:0035097|GO:0016363|GO:0005730|GO:0005634|GO:0043234|GO:0005625	NP_570716	Multiple endocrine neoplasia I
ASHG19A3A047831	146.876	39.0713	156.497	54.8934	71.5523	94.2592	155.514	55.6929	32.9654	38.6627	7.37884	6.11206	7.46011	6.27558	6.67277	6.15105	6.26295	5.30266	5.10876	5.08489	coding	NM_001321	CSRP2	RefSeq_coding	901	chr12	-	77252495	77272799		AAGTGTTCCAGATGTGGGGATTCTGTATATGCTGCCGAGAAGATAATTGGAGCTGGAAAG	1466	Hs.530904	GO:0046872|GO:0003674|GO:0008270|GO:0030154|GO:0007275|GO:0045445|GO:0005634	NP_001312	Cysteine and glycine-rich protein 2
ASHG19A3A029765	118.101	68.6748	108.227	57.4048	58.8657	119.538	137.152	133.816	130.472	111.228	7.04849	6.85943	6.88801	6.33653	6.39638	6.49735	6.00238	6.62909	6.86872	6.62387	coding	NM_148919	PSMB8	RefSeq_coding	1135	chr6	-	32808496	32811816		CCAGGACACTACAGTTTCTCTATGCGATCTCCAGAGCTCGCTTTACCCCGGGGAATGCAG	5696	Hs.180062	GO:0008233|GO:0005515|GO:0004298|GO:0006977|GO:0000082|GO:0000216|GO:0016070|GO:0000084|GO:0031145|GO:0031145|GO:0006915|GO:0000075|GO:0034641|GO:0019221|GO:0044419|GO:0016071|GO:0000278|GO:0051436|GO:0051437|GO:0051603|GO:0042981|GO:0006521|GO:0051439|GO:0060337|GO:0016032|GO:0005737|GO:0005634|GO:0000502|GO:0005839	NP_683720	Proteasome (prosome, macropain) subunit, beta type, 8 (large multifunctional peptidase 7)
ASHG19A3A025431	68.2593	36.0016	66.0425	42.8801	22.5772	74.0094	123.994	106.177	45.7922	47.6428	6.26151	6.0093	6.15581	5.92178	5.08839	5.82356	5.78972	6.28139	5.52324	5.39215	coding	NM_016009	SH3GLB1	RefSeq_coding	6373	chr1	+	87170256	87213866		AACTTTTGGGACAATATATGATTGATGCAGGGACTGAGTTTGGCCCAGGAACAGCTTATG	51100	Hs.136309	GO:0017124|GO:0008093|GO:0008289|GO:0005515|GO:0042803|GO:0006916|GO:0006915|GO:0046847|GO:0007165|GO:0005794|GO:0000139|GO:0005737|GO:0016020|GO:0005741|GO:0005739	NP_057093	SH3-domain GRB2-like endophilin B1
ASHG19A3A049428	42.3186	23.1508	34.1092	27.0774	29.6416	46.7816	70.5991	75.8512	48.4405	77.4364	5.60909	5.45579	5.18115	5.25559	5.45632	5.16895	4.53347	5.77703	5.59615	6.11399	coding	NM_004974	KCNA2	RefSeq_coding	2142	chr1	-	111145776	111148345	BC043564,	TTCTGCCCAGAATGACTCACCATTATTTCTAGCTCGAGTGAGAAGACGTGATGAGGAGTT	3737	Hs.248139	GO:0005251|GO:0015271|GO:0005267|GO:0005244|GO:0005249|GO:0006811|GO:0071805|GO:0006813|GO:0051259|GO:0055085|GO:0016021|GO:0044224|GO:0016020|GO:0008076	NP_004965	Potassium voltage-gated channel, shaker-related subfamily, member 2
ASHG19A3A002894	53.5482	15.9816	34.0466	29.148	16.3675	47.6104	131.253	32.4062	27.029	65.165	5.93221	4.99868	5.17794	5.36724	4.68189	5.1941	5.91376	4.41085	4.85213	5.8568	coding	NM_001146003	NEK11	RefSeq_coding	2793	chr3	+	130745693	131069308		GCCGCTCCGACCACGACAGGGAAAGGAACTGACCAACACTGGATGAATTTGACCATTTCT	79858	Hs.657336	GO:0005524|GO:0042802|GO:0046872|GO:0000166|GO:0005515|GO:0004674|GO:0016740|GO:0007049|GO:0031573|GO:0007243|GO:0006468|GO:0005730|GO:0005730|GO:0005634	NP_665917	NIMA (never in mitosis gene a)- related kinase 11
ASHG19A3A034288	60.7876	34.2929	84.235	30.0797	38.3063	40.6189	65.1409	59.3016	67.2402	39.6512	6.10233	5.94442	6.51235	5.41198	5.79937	4.97471	4.34397	5.40154	6.01193	5.12435	coding	NM_000596	IGFBP1	RefSeq_coding	1660	chr7	+	45927958	45933266		CAAAACAAACTTATTTTGAACACTCAGCTCCTAGCGTGCGGCGCTGCCAATCATTAACCT	3484	Hs.642938	GO:0005520|GO:0008286|GO:0030307|GO:0007165|GO:0042246|GO:0005576|GO:0005615	NP_000587	Insulin-like growth factor binding protein 1
ASHG19A3A046708	54.1369	32.0991	60.0901	34.0047	36.5476	79.3897	94.9617	77.3748	84.2945	70.4675	5.94825	5.85853	6.01442	5.58587	5.73693	5.92069	5.2167	5.81115	6.31116	5.97265	coding	NM_001099653	FAM86C	RefSeq_coding	2106	chr11	+	71498556	71512276	uc003dpr.3,NR_024363,NR_024362,NR_024361,NR_024254,NR_024253,NR_024241,NR_003494,NM_201598,NM_201400,NM_001137610,NM_001083537,ENST00000509817,ENST00000484945,ENST00000478302,ENST00000340703,	GTGAAGCACCCGCCGTCAGTCAAGTATGCCCGGTGCTTTCTCTCAGAACTCATCAAAAAG	55199	Hs.567527		NP_689776	Family with sequence similarity 86, member C
ASHG19A3A053958	41.9751	14.6426	48.0873	18.5816	25.0075	22.0282	71.8478	40.8376	29.8707	32.2562	5.59899	4.89262	5.69334	4.72191	5.22947	4.08045	4.57144	4.80769	4.98152	4.81664	coding	NM_012091	ADAT1	RefSeq_coding	2727	chr16	-	75632997	75657154		TACTGCCAATGGCTTTCCACAGGGAACAACAAAGAAAACAATTGGAAGCCTTCAGGCAAG	23536	Hs.729312	GO:0003723|GO:0016787|GO:0046872|GO:0008251|GO:0006396|GO:0008033	NP_036223	Adenosine deaminase, tRNA-specific 1
ASHG19A3A025127	28.6819	17.0864	53.6047	54.088	120.315	48.315	81.8949	62.1052	59.3843	45.2335	5.0862	5.08081	5.85897	6.25426	7.44174	5.21653	4.87574	5.47574	5.8527	5.31542	coding	NM_182524	ZNF595	RefSeq_coding	2894	chr4	+	53226	88099		GTTCCATATTTATCTTTGAACATGTAGCATCTCTTTCCGCAAATAAATGCAGACTTTGGT	152687	Hs.709469	GO:0003677|GO:0046872|GO:0008270|GO:0006355|GO:0005622|GO:0005634	NP_872330	Zinc finger protein 595
ASHG19A3A013697	372.055	229.378	366.542	308.303	207.55	785.839	714.045	599.861	564.705	723.991	8.89583	8.72459	8.96531	9.13765	8.30698	8.89096	8.85065	8.73336	8.59468	8.84546	coding	NM_006430	CCT4	RefSeq_coding	2349	chr2	-	62095262	62115791		AACAGAACTAAGAAACCGGCATGCCCAGGGAGAAAAAACTGCAGGCATTAATGTCCGAAA	10575	Hs.421509	GO:0005524|GO:0000166|GO:0051082|GO:0051084|GO:0044267|GO:0006457|GO:0005832|GO:0005737|GO:0005737|GO:0005856|GO:0005829|GO:0042470|GO:0005815|GO:0005730|GO:0005634	NP_006421	Chaperonin containing TCP1, subunit 4 (delta)
ASHG19A3A044594	34.5432	30.1723	48.2386	42.993	33.2062	1176.21	907.526	909.727	972.612	1253.88	5.33891	5.78267	5.69925	5.92552	5.60522	9.36295	9.18712	9.25936	9.20569	9.46195	coding	NM_002775	HTRA1	RefSeq_coding	2138	chr10	+	124221040	124274424		GCCAAAATCAAGGATGTGGATGAGAAAGCAGACATCGCACTCATCAAAATTGACCACCAG	5654	Hs.501280	GO:0005520|GO:0008233|GO:0004252|GO:0030514|GO:0030512|GO:0006508|GO:0001558|GO:0031012|GO:0005576|GO:0005615	NP_002766	HtrA serine peptidase 1
ASHG19A3A006787	107.957	19.9488	60.5484	38.2535	22.2471	52.2751	127.208	62.4596	53.1047	75.9638	6.91998	5.27466	6.02739	5.75181	5.06891	5.32743	5.84415	5.48393	5.70975	6.08801	coding	NM_018896	CACNA1G	RefSeq_coding	7825	chr17	+	48638448	48704431	NM_198396,	CAGCCTGGGAGGCTCCGACCCACAGATCCCTCTAGCTGAGATGGAGGCTCTGTCTCTGAC	8913	Hs.591169	GO:0008332|GO:0005244|GO:0007411|GO:0006811|GO:0055085|GO:0006810|GO:0016021|GO:0016020|GO:0005891	NP_938407	Calcium channel, voltage-dependent, T type, alpha 1G subunit
ASHG19A3A007853	27.3199	5.44722	28.4372	17.5135	7.51044	24.8306	57.8311	33.5912	30.7501	41.0574	5.02332	2.93134	4.90661	4.63654	3.54527	4.25819	4.05684	4.4736	5.01939	5.1723	coding	NM_006942	SOX15	RefSeq_coding	1394	chr17	-	7491497	7493488		TAAAATACACTTTTTAAGGACCCAAGTTCCTCGGCAACGACTCCAGACTGGGAAGACCTT	6665	Hs.95582	GO:0003677|GO:0003702|GO:0003682|GO:0003700|GO:0030154|GO:0006325|GO:0008584|GO:0048627|GO:0045843|GO:0000122|GO:0045944|GO:0006357|GO:0006355|GO:0043403|GO:0006351|GO:0005737|GO:0005634	NP_008873	SRY (sex determining region Y)-box 15
ASHG19A3A018226	25.8645	36.3988	48.9263	37.799	39.7477	18.8756	85.5117	47.4994	5	16.2083	4.9471	6.02256	5.71935	5.73619	5.85007	3.83955	4.97476	5.05323	2.65485	3.7844	coding	NM_001032999	CBFA2T2	RefSeq_coding	7319	chr20	+	32077927	32237837		GGGACCCGGGCCGCGGGTCGAGGCGGGCGGCGCCTGCGAGGGACCCGTGTCGCGGGTAGA	9139	Hs.153934	GO:0046872|GO:0005515|GO:0003700|GO:0003714|GO:0008270|GO:0030855|GO:0045892|GO:0005634	NP_005084	Core-binding factor, runt domain, alpha subunit 2; translocated to, 2
ASHG19A3A003996	85.6231	50.3096	96.3185	57.7404	61.2395	101.276	206.621	103.711	72.1015	117.135	6.5849	6.43573	6.71572	6.34604	6.45068	6.26004	6.81831	6.24728	6.10852	6.69688	coding	NM_002194	INPP1	RefSeq_coding	2035	chr2	+	191208195	191236390		TGCTCTGTCCTCATCCCCGGCTTAGCTGACGGCCCAGAGGGTGGGTGCCAATTCCACCAG	3628	Hs.32309	GO:0016787|GO:0004437|GO:0004441|GO:0046872|GO:0006796|GO:0007165	NP_002185	Inositol polyphosphate-1-phosphatase
ASHG19A3A002220	39.1837	36.5343	40.0192	40.2128	24.4676	1028.78	747.156	691.685	1009.97	1185.56	5.50895	6.02631	5.40933	5.8255	5.20232	9.20246	8.92072	8.91485	9.25103	9.40057	coding	NM_001130996	HMGCR	RefSeq_coding	4430	chr5	+	74632992	74657924		TTACAGGGATTATAATTACTCCTTGCTTGGTGGAGGTGCCAGCAGCCGAGTCCTTGCAGA	3156	Hs.628096	GO:0050661|GO:0004420|GO:0016491|GO:0006695|GO:0015936|GO:0008354|GO:0008406|GO:0008299|GO:0055114|GO:0005783|GO:0005789|GO:0016021|GO:0016020|GO:0005778|GO:0005777	NP_001124468	3-hydroxy-3-methylglutaryl-CoA reductase
ASHG19A3A004480	385.497	248.593	494.407	324.439	223.091	579.415	484.83	394.346	368.78	355.099	8.95342	8.86081	9.52519	9.22681	8.43139	8.52704	8.27647	8.18678	8.12522	8.07127	coding	NM_006263	PSME1	RefSeq_coding	1012	chr14	+	24605377	24608175		GGTCATGGAGATCCGCAATGCTTATGCTGTGTTATATGACATCATCCTGAAGAACTTCGA	5720	Hs.75348	GO:0006977|GO:0000082|GO:0000216|GO:0016070|GO:0000084|GO:0031145|GO:0031145|GO:0006915|GO:0000075|GO:0034641|GO:0016071|GO:0000278|GO:0051436|GO:0051437|GO:0042981|GO:0006521|GO:0051439|GO:0016032|GO:0005737|GO:0008537|GO:0000502	NP_788955	Proteasome (prosome, macropain) activator subunit 1 (PA28 alpha)
ASHG19A3A012575	182.068	78.0453	371.753	124.064	86.979	169.716	200.036	185.737	113.876	143.643	7.69257	7.04238	8.9929	7.4927	6.96087	6.96873	6.75414	7.10903	6.6989	6.96501	coding	NM_172341	PSENEN	RefSeq_coding	678	chr19	+	36236493	36237903		GGTTCTTCCGAGAGGCCTTCCTTGTCCCAGCCTACACAGAACAGAGCCAAATCAAAGGCT	55851	Hs.534465	GO:0004190|GO:0004175|GO:0008233|GO:0005515|GO:0007220|GO:0007219|GO:0042987|GO:0006915|GO:0008624|GO:0006509|GO:0031293|GO:0048011|GO:0043085|GO:0016485|GO:0005794|GO:0032580|GO:0005783|GO:0005789|GO:0005887|GO:0005886|GO:0005886	NP_758844	Presenilin enhancer 2 homolog (C. elegans)
ASHG19A3A029866	342.795	307.926	385.878	330.112	640.474	418.065	562.938	394.356	315.906	345.526	8.75073	9.20082	9.06277	9.26872	10.2023	8.13377	8.50608	8.18722	7.95234	8.03994	coding	NM_001135105	KCNK16	RefSeq_coding	1412	chr6	-	39282474	39290330		TTTGCCTCTCCCATCATCCAACAGCAAGTGGGCTCCTATGTGGCTGGGTTCCTCTGCACA	83795	Hs.287765	GO:0005267|GO:0005244|GO:0006811|GO:0071805|GO:0006813|GO:0016021|GO:0016020	NP_115491	Potassium channel, subfamily K, member 16
ASHG19A3A014689	114.424	126.526	162.304	110.91	121.824	193.114	236.303	196.207	236.443	234.419	7.00278	7.73025	7.51954	7.32284	7.46225	7.14471	7.06582	7.18806	7.61488	7.57863	coding	NM_016953	PDE11A	RefSeq_coding	9285	chr2	-	178487978	178937482		AGATATCTCCAATGACCTTGACCTCACCAGCCTGAGCTACAAGATTCTCATCTTTGTCTG	50940	Hs.570273	GO:0004115|GO:0047555|GO:0004114|GO:0004112|GO:0016787|GO:0046872|GO:0007596|GO:0030168|GO:0007165|GO:0005575|GO:0005737|GO:0005829|GO:0005829	NP_058649	Phosphodiesterase 11A
ASHG19A3A001749	27.5184	16.7737	39.5944	21.8621	28.3704	140.349	197.055	91.1518	72.9858	89.3339	5.03269	5.06005	5.39556	4.95777	5.40079	6.71545	6.72534	6.05869	6.1267	6.31875	coding	NM_001099696	REPIN1	RefSeq_coding	2987	chr7	+	150065878	150071133		CGGGCGCCGCGTCCCTGCACAGCCCGCCGCAGAGCAGAGGAAGAACCGATGCTGGAACGT	29803	Hs.647086	GO:0003677|GO:0046872|GO:0008270|GO:0006260|GO:0005622|GO:0005664|GO:0005634	NP_055189	Replication initiator 1
ASHG19A3A042525	40.2315	31.2989	35.9892	35.4056	27.3943	162.933	153.028	128.535	139.265	138.161	5.54449	5.82789	5.26042	5.64375	5.3535	6.91475	6.2282	6.56956	6.95331	6.91208	coding	NM_005028	PIP4K2A	RefSeq_coding	3833	chr10	-	22823766	23003503		AGAAAACATGCCGAGCCATTTCAAGTTTAAGGAATACTGCCCGATGGTCTTCCGTAACCT	5305	Hs.57079	GO:0016308|GO:0016309|GO:0005524|GO:0016301|GO:0000166|GO:0016740|GO:0016310|GO:0005575	NP_005019	Phosphatidylinositol-5-phosphate 4-kinase, type II, alpha
ASHG19A3A021548	58.7837	56.4006	79.8065	70.912	79.4011	105.661	151.362	117.202	111.698	112.533	6.05575	6.58917	6.43759	6.64487	6.83063	6.32322	6.2057	6.43186	6.6729	6.64229	coding	NM_007354	C3orf27	RefSeq_coding	2700	chr3	-	128290843	128294929		AACTTCTGTCCCATTTTTCAGAGCTAAAGTGACAAGCCACATCCACGTCCCTGGTTAAAG	23434	Hs.194283		NP_031380	Chromosome 3 open reading frame 27
ASHG19A3A039660	42.9244	29.188	33.8942	123.773	32.9857	35.0738	109.647	37.7995	31.0075	90.4764	5.62848	5.74166	5.1726	7.48912	5.59615	4.76583	5.52649	4.6781	5.02913	6.3369	coding	NM_031892	SH3KBP1	RefSeq_coding	4766	chrX	-	19552083	19905744		GGCTGGTGGGAGGGACAGATCAACGGCAGGAGAGGTTTGTTCCCTGACAACTTTGTAAGA	30011	Hs.726365	GO:0017124|GO:0005515|GO:0006915|GO:0007267|GO:0006897|GO:0007173|GO:0042059|GO:0030054|GO:0005737|GO:0031410|GO:0030659|GO:0005856|GO:0005829|GO:0005829|GO:0005925|GO:0005730|GO:0005634|GO:0005886|GO:0045202|GO:0019717	NP_114098	SH3-domain kinase binding protein 1
ASHG19A3A001644	20.1232	11.673	27.746	26.1883	39.1493	30.9549	58.7735	44.8483	23.6435	28.3331	4.61686	4.62529	4.86731	5.20684	5.83067	4.58801	4.09608	4.96579	4.67551	4.62437	coding	NM_001097589	SPRR3	RefSeq_coding	918	chr1	+	152974222	152976331		GAACACCTCGACCTTCTCTGCACAGCAGGTCCAGCATCCTTTGAAGCATGAGTTCTTACC	6707	Hs.139322	GO:0005515|GO:0005198|GO:0008544|GO:0031424|GO:0030216|GO:0018149|GO:0042060|GO:0005737	NP_005407	Small proline-rich protein 3
ASHG19A3A026957	123.647	122.64	223.231	122.905	137.974	256.868	190.722	221.778	208.605	215.189	7.11858	7.68527	8.05011	7.48049	7.6518	7.52209	6.66418	7.36288	7.45501	7.47403	coding	NM_005713	COL4A3BP	RefSeq_coding	5395	chr5	-	74666928	74807454	NM_001130105,	TTCCTCCATGTCTTCCATTGATCTAGTCAGTGCCTCTGATGATGTTCACAGATTCAGCTC	10087	Hs.270437	GO:0097001|GO:0070273|GO:0005515|GO:0004672|GO:0035621|GO:0000902|GO:0008283|GO:0006672|GO:0007029|GO:0003007|GO:0006955|GO:0001701|GO:0055088|GO:0006869|GO:0070584|GO:0006936|GO:0006468|GO:0034976|GO:0007165|GO:0006665|GO:0006810|GO:0005794|GO:0005737|GO:0005829|GO:0005783|GO:0005789|GO:0005789|GO:0005739|GO:0048471	NP_112729	Collagen, type IV, alpha 3 (Goodpasture antigen) binding protein
ASHG19A3A003557	22.6136	21.2466	77.4538	46.0562	23.8944	33.8055	118.728	39.6506	27.9005	38.6966	4.77203	5.34985	6.39496	6.02916	5.17084	4.71115	5.69535	4.75611	4.89422	5.0862	coding	NM_001171132	FAM3A	RefSeq_coding	2885	chrX	-	153733328	153744566	NM_001171133,	CCTGGCCGGGCGGCTGGACAAACAGTGCACTTGCCGGCGGTCCCAACCCAGCAGGAGAAG	60343	Hs.289108	GO:0003674|GO:0008150|GO:0005575|GO:0005576	NP_068578	Family with sequence similarity 3, member A
ASHG19A3A000850	103.997	47.3148	140.777	93.8804	83.386	90.1053	110.19	200.523	63.7149	64.1041	6.86118	6.35515	7.2906	7.065	6.89804	6.09121	5.53802	7.21577	5.94355	5.83184	coding	NM_001007229	SPOP	RefSeq_coding	2982	chr17	-	47676247	47755525		CAGCAGCTGTCGCCGCCGCTCTCAGAGATTTCCTGTTAGACAAGACAAATTAGAGTTTTC	8405	Hs.463382	GO:0005515|GO:0006397|GO:0005634	NP_003554	Speckle-type POZ protein
ASHG19A3H0000507	23.3491	30.3512	26.6324	39.5397	49.2644	48.216	95.6068	36.29	49.3383	63.9188	4.81224	5.79022	4.80881	5.8023	6.15179	5.21407	5.23004	4.60626	5.6206	5.82746	coding	NM_153693_intron1-	NM_153693	HOX cluster	11160	chr12	-	54411198	54422359		AGGATAAGGAAGGGTTAGTGAAGTAGGAATTCATCCCTTTGCCTTTACCTGGTCGGTCTA
ASHG19A3A014892	20.8116	26.2274	24.2209	29.2172	8.48991	958.616	713.78	722.059	854.48	902.889	4.66127	5.61249	4.6651	5.3702	3.90173	9.11765	8.84909	8.96968	9.05429	9.0884	coding	NM_213589	RAPH1	RefSeq_coding	9615	chr2	-	204298540	204400058		GTAATGGCTTAGCACACTAGTCGTACAGTCAGTGTAAATGTTTTTCATTTACATGTTTTC	65059	Hs.471162	GO:0007160|GO:0007165|GO:0005737|GO:0005856|GO:0030175|GO:0030027|GO:0005634|GO:0005886	NP_998754	Ras association (RalGDS/AF-6) and pleckstrin homology domains 1
ASHG19A3A011263	26.1652	10.4856	47.1983	44.5266	28.7062	49.5515	167.378	41.119	26.8316	41.8974	4.96196	4.50554	5.66319	5.97856	5.41392	5.25537	6.41042	4.81898	4.84307	5.20232	coding	NM_001077349	ZNF682	RefSeq_coding	3164	chr19	-	20115228	20150064		GACTGGAGTCCCCGGCAGGCACAGCTCGGCCGTCGATCACCTCCGGGCACAGGATGCGAG	91120	Hs.306298	GO:0003677|GO:0046872|GO:0008270|GO:0006355|GO:0005622|GO:0005634	NP_149973	Zinc finger protein 682
ASHG19A3A047442	27.7023	10.5662	32.3054	41.0773	27.3574	27.0654	41.2126	23.5424	33.6631	28.5606	5.04138	4.51558	5.09791	5.85749	5.35111	4.38625	3.36771	3.81613	5.13375	4.63617	coding	NM_183378	OVCH1	RefSeq_coding	3420	chr12	-	29580488	29650619		AATGGAACTTCCCATCATGGATGACAGAGCGTGTAATACTGTGCTCAAGAGCATGAACCT	341350	Hs.674588	GO:0046872|GO:0008233|GO:0004252|GO:0006508|GO:0005576	NP_899234	Ovochymase 1
ASHG19A3A008639	314.873	163.336	508.551	256.391	221.651	338.833	347.251	330.803	288.586	337.58	8.61078	8.1304	9.57783	8.77886	8.41649	7.88645	7.73159	7.94511	7.8542	8.01434	coding	NM_001001998	EXOSC10	RefSeq_coding	2834	chr1	-	11126677	11159938		GGACACCGTGCTCCCGTCTCTCAGGCAGCGAAGTTCGATCCATCAACCAAAATCTATGAA	5394	Hs.632368	GO:0008408|GO:0003723|GO:0004532|GO:0016787|GO:0042802|GO:0000166|GO:0005515|GO:0004674|GO:0071034|GO:0006396|GO:0044237|GO:0071044|GO:0000460|GO:0071028|GO:0071035|GO:0071048|GO:0000956|GO:0000184|GO:0006139|GO:0005737|GO:0005622|GO:0000176|GO:0005730|GO:0005634|GO:0035327	NP_002676	Exosome component 10
ASHG19A3A048112	78.9586	63.9712	58.1184	98.2636	87.1125	73.5937	161.736	79.168	109.79	148.373	6.46435	6.75852	5.97131	7.1318	6.96259	5.81511	6.33712	5.84652	6.65004	7.00709	coding	NM_001005366	KDM2B	RefSeq_coding	5236	chr12	-	121866901	122018364		CTCGGCCAAAATGCAGGGGGCAGGAGTGTTGACAATTAATTGGTGAACTCTCCTAAAAAA	84678	Hs.524800	GO:0003677|GO:0051864|GO:0046872|GO:0016491|GO:0016702|GO:0005515|GO:0019843|GO:0008270|GO:0008150|GO:0016568|GO:0055114|GO:0005730|GO:0005634	NP_115979	Lysine (K)-specific demethylase 2B
ASHG19A3A050844	109.213	53.7506	228.034	76.3736	70.3191	208.848	183.718	123.853	132.426	143.55	6.93671	6.52336	8.08759	6.75121	6.64637	7.25318	6.59432	6.51591	6.88997	6.96412	coding	NM_016029	DHRS7	RefSeq_coding	1404	chr14	-	60611501	60632211		TTGCCCAGGACCTGTGCAATCAAATATTGTGGAGAATTCCCTAGCTGGAGAAGTCACAAA	51635	Hs.59719	GO:0005488|GO:0016491|GO:0055114	NP_057113	Dehydrogenase/reductase (SDR family) member 7
ASHG19A3A020724	15.9004	7.98923	48.091	18.4354	27.4321	49.5779	36.8293	30.1961	29.8305	22.5666	4.31778	4.20272	5.69341	4.70982	5.35586	5.2566	3.19402	4.2844	4.97947	4.27859	coding	NM_002880	RAF1	RefSeq_coding	3291	chr3	-	12625101	12705700		AGTGATGCTGTCCACTCGGATTGGGTCAGGCTCTTTTGGAACTGTTTATAAGGGTAAATG	5894	Hs.159130	GO:0005524|GO:0016301|GO:0046872|GO:0000166|GO:0005515|GO:0004672|GO:0004674|GO:0005057|GO:0016740|GO:0000165|GO:0007265|GO:0000186|GO:0006915|GO:0007411|GO:0007596|GO:0008283|GO:0007173|GO:0008286|GO:0008285|GO:0048011|GO:0016310|GO:0030168|GO:0033138|GO:0006468|GO:0007165|GO:0007264|GO:0007268|GO:0005829|GO:0005829|GO:0005741|GO:0005886	NP_002871	V-raf-1 murine leukemia viral oncogene homolog 1
ASHG19A3A039037	50.4249	43.8124	45.7062	51.4419	48.328	26.8411	48.4289	25.1164	43.1332	49.031	5.85033	6.2604	5.61176	6.18345	6.1245	4.3741	3.64947	3.93994	5.4448	5.43426	coding	NM_001018116	MURC	RefSeq_coding	2640	chr9	+	103340335	103350171		GTTGAAGTCAAGCAAGAGGAAATAATGAAGAAAAACAAATTCCGCGTGGTAATATTCCAG	347273	Hs.99004	GO:0030154|GO:0007275|GO:0007517|GO:0045944|GO:0030018|GO:0005737|GO:0030017	NP_001018126	Muscle-related coiled-coil protein
CUST_48_PI426249100	81.7536	68.4328	87.1287	98.0733	85.7931	104.274	179.429	119.854	93.0679	79.6887	6.51366	6.85445	6.56114	7.12927	6.93992	6.30178	6.54955	6.46715	6.43971	6.15421	coding	NM_021193_Exon1+	NM_021193	HOX cluster	574	chr2	+	176964529	176965103	NM_021193,	AATCTGCAGTCGCCAGACTCTTTCTACTTCTCCAACCTGAGGCCGAATGGCGGCCAGTTG
ASHG19A3A012692	8597.32	6172.72	6384.94	5172.67	9674.08	85501.3	63887.8	55585.9	66668.7	71905.2	13.5605	13.5	13.4676	13.6074	13.5368	16.3641	16.1312	15.9945	15.8225	15.9945	coding	NM_001042544	LTBP4	RefSeq_coding	5163	chr19	+	41103140	41135725		GCCGCCGCCCCCTCCTGCTGGTGCTGTTGCTGCCGCTCTTCGCAGCCGCCACCTCCGCCG	8425	Hs.466766	GO:0005488|GO:0005509|GO:0005539|GO:0005178|GO:0050431|GO:0005024|GO:0030252|GO:0046879|GO:0007275|GO:0006457|GO:0045595|GO:0001558|GO:0030162|GO:0017015|GO:0031012|GO:0005576|GO:0005615|GO:0005578	NP_003564	Latent transforming growth factor beta binding protein 4
ASHG19A3A045732	40.5526	47.5887	48.0925	51.5765	48.2961	66.9705	115.959	91.3187	65.3058	85.63	5.55456	6.36187	5.69364	6.1874	6.12379	5.68669	5.64375	6.06111	5.9775	6.25636	coding	NM_020693	DSCAML1	RefSeq_coding	6899	chr11	-	117298488	117667976		TCAGTGCAGGAATATGTTAGCGTTGTATCTTGGGAGAAAGACACAGTCTCCATCATCCCA	57453	Hs.659513	GO:0042803|GO:0007409|GO:0007420|GO:0001709|GO:0007417|GO:0070593|GO:0009953|GO:0048704|GO:0007156|GO:0007162|GO:0009986|GO:0016021|GO:0005886	NP_065744	Down syndrome cell adhesion molecule like 1
ASHG19A3A046483	52.1364	38.5658	66.9503	75.8548	64.5243	40.2218	56.8793	55.767	67.5289	65.5357	5.89745	6.09468	6.17723	6.74004	6.52921	4.96141	4.01328	5.30422	6.01874	5.86392	coding	NM_001145077	LRRC10B	RefSeq_coding	2230	chr11	+	61276271	61278484		CCCCACATGGTAATGTTTTCTTTAGAGAGAAGAAAAAACAACTGGCTGTAAACGTAAATT	390205	Hs.441122		NP_001138549	Leucine rich repeat containing 10B
ASHG19A3A047748	92.5662	60.5834	69.5311	78.1542	80.4443	120.714	197.832	146.887	121.963	127.248	6.68933	6.68963	6.23763	6.78601	6.84952	6.51076	6.73335	6.76773	6.78678	6.80758	coding	NM_178539	FAM19A2	RefSeq_coding	4069	chr12	-	62102042	62586551		TAATAAGAACAAGATAGAAGAACGGTCACAAACAGTCAAGTGCTCCTGCTTCCCTGGGCA	338811	Hs.269745	GO:0005737	NP_848634	Family with sequence similarity 19 (chemokine (C-C motif)-like), member A2
ASHG19A3A012139	24.6984	15.0864	29.8653	28.8959	49.8258	40.1654	156.921	43.7377	50.2063	33.2143	4.88591	4.92738	4.97803	5.35407	6.16779	4.95974	6.28203	4.9198	5.64194	4.85932	coding	NM_020415	RETN	RefSeq_coding	479	chr19	+	7733971	7735340		TCTAGCAAGACCCTGTGCTCCATGGAAGAAGCCATCAATGAGAGGATCCAGGAGGTCGCC	56729	Hs.283091	GO:0005179|GO:0008150|GO:0045444|GO:0032868|GO:0005576|GO:0005615|GO:0005634	NP_065148	Resistin
ASHG19A3A043229	541.742	503.774	564.321	453.94	423.204	2716.44	2111.28	1636.96	2141.99	2330.82	9.54924	10.0084	9.75385	9.87324	9.52011	10.4132	10.3338	10.0314	10.1162	10.1896	coding	NM_001174084	POLL	RefSeq_coding	2804	chr10	-	103338638	103348027		CAGGGCGTTCCCACTCACCCCCGAAAGTCCTCCTCCTTCCTCTGCGAGTCTGTGTTGGAG	27343	Hs.523230	GO:0003677|GO:0003887|GO:0016829|GO:0046872|GO:0016779|GO:0016740|GO:0006260|GO:0006289|GO:0016446|GO:0005622|GO:0005634	NP_037406	Polymerase (DNA directed), lambda
ASHG19A3A033731	57.574	41.9841	74.0536	51.3822	68.4299	124.332	194.889	107.684	116.687	134.119	6.02979	6.2029	6.32809	6.18118	6.61011	6.55085	6.70444	6.30379	6.73091	6.87115	coding	NM_001164458	ACTR3C	RefSeq_coding	1298	chr7	-	149944301	150020758		CTGGCCAAGCTGGGAAGTCCGGCGCAACTCCGCACCGCAGAGCCGGCGCCTCCTCGGCAG	653857	Hs.664579	GO:0005524|GO:0003779|GO:0000166|GO:0030833|GO:0005856	NP_001157931	ARP3 actin-related protein 3 homolog C (yeast)
ASHG19A3A049086	39.1228	32.9855	42.8572	66.871	50.1297	41.4161	125.549	48.3003	34.9096	76.1169	5.50677	5.8923	5.51745	6.56346	6.17591	5.00261	5.81746	5.0789	5.18401	6.09065	coding	NM_001109903	RNFT2	RefSeq_coding	2914	chr12	+	117176095	117291434		AAAGGGAAGCAACAGGAACTTCTGCAACTGGTTTTTATCGGAAAGATCATCCTGCCTGCA	84900	Hs.437195	GO:0046872|GO:0008270|GO:0016021|GO:0016020	NP_116203	Ring finger protein, transmembrane 2
ASHG19A3A038791	11.9184	8.63879	20.9041	16.1541	20.0957	74.5825	91.258	59.4613	73.0982	90.5693	3.97041	4.29045	4.43249	4.5198	4.93558	5.83488	5.12512	5.40595	6.12799	6.33907	coding	NM_012383	OSTF1	RefSeq_coding	1313	chr9	+	77703397	77762113		TTTGGACAACAGAGTGGGTGTTAATGGCTTAGACAAAGCTGGAAGCACTGCCTTATACTG	26578	Hs.494192	GO:0017124|GO:0042802|GO:0005515|GO:0001503|GO:0007165|GO:0005737|GO:0005622	NP_036515	Osteoclast stimulating factor 1
ASHG19A3A005796	169.668	107.532	165.281	189.547	169.625	209.509	255.635	297.283	284.731	246.119	7.58933	7.49684	7.54794	8.20861	7.96837	7.25745	7.20169	7.78202	7.83722	7.63877	coding	NM_133274	FCAR	RefSeq_coding	1561	chr19	+	55385548	55401839	NM_133273,NM_133272,	AAACAGACCACCCTCCTGTGTCTTGGGGACTTTCCCATGCCTTTCATATCTGCCAAATCG	2204	Hs.659872	GO:0019862|GO:0004872|GO:0006955|GO:0005576|GO:0005887|GO:0005886	NP_579813	Fc fragment of IgA, receptor for
ASHG19A3A021921	41.6763	10.8919	33.2216	26.2025	19.4183	52.3678	53.5078	56.1843	44.7571	40.222	5.58972	4.54772	5.14173	5.20759	4.88999	5.32981	3.85618	5.31631	5.49226	5.14525	coding	NM_016486	TMEM69	RefSeq_coding	1487	chr1	+	46153846	46160108		CTTTCAATAGGGGCCAGTATGCTTCGCTTCATCCAGAAGTTTTCTCAAGCATCTTCAAAG	51249	Hs.727642	GO:0016021|GO:0016020	NP_057570	Transmembrane protein 69
ASHG19A3A040983	20.8381	13.4874	27.5067	33.3547	8.67213	35.5804	36.3678	53.928	34.8266	36.3372	4.66278	4.79526	4.85219	5.56067	3.92843	4.78662	3.17489	5.24757	5.18029	4.99613	coding	NM_001098407	GAGE2D	RefSeq_coding	561	chrX	+	49226137	49233479	NM_001475,NM_001474,NM_001472,NM_001468,NM_001127345,NM_001127212,NM_001127200,NM_001127199,NM_001098412,NM_001098411,NM_001098406,NM_001040663,	GAGGCAGTGCTGTGTGGTTCCTGCCGTCCGGACTCTTTTTCCTCTACTGAGATTCATCTG	100101629	Hs.668804	GO:0005515|GO:0006968	NP_036328	G antigen 8
ASHG19A3A019281	125.642	107.56	114.381	120.056	74.2869	278.486	205.119	300.015	176.076	242.29	7.14203	7.4974	6.97323	7.44671	6.73208	7.63206	6.80545	7.795	7.24758	7.61793	coding	NM_178865	SERINC2	RefSeq_coding	2011	chr1	+	31885962	31907524		GACTTCGTGCCTTACTGAGTCTCTAAGACTTTTTCTAATAAACAAGCCAGTGCGTGTACC	347735	Hs.270655	GO:0016021|GO:0016020	NP_849196	Serine incorporator 2
ASHG19A3A052376	37.8689	12.4156	29.3368	26.0229	33.3241	49.2103	117.555	59.3012	38.6827	56.5715	5.46068	4.69671	4.95394	5.19845	5.61166	5.24434	5.67355	5.40136	5.30882	5.64476	coding	NM_001142618	STRA6	RefSeq_coding	2848	chr15	-	74471809	74495556		TACCAATGAGACACATGTTGCCTCCTTCATGGAAACCCTAGGAGAAGAAACGGACAGATT	64220	Hs.24553	GO:0004872|GO:0006810|GO:0016021|GO:0005886|GO:0043234	NP_071764	Stimulated by retinoic acid gene 6 homolog (mouse)
ASHG19A3A025646	70.7831	46.8611	85.3086	58.4986	64.7046	101.118	98.5367	81.1155	93.1758	77.4425	6.3165	6.34318	6.53138	6.36664	6.53382	6.25901	5.29709	5.88216	6.44099	6.11417	coding	NM_152291	MUC7	RefSeq_coding	2467	chr4	+	71337833	71348713		CTCGACTGGAGTGTTATAAAACCTGAAAATTCTCTTGTGCTTTCTCTTCTTTTGCTTCTA	4589	Hs.631946	GO:0005515|GO:0005576	NP_689504	Mucin 7, secreted
ASHG19A3A034994	86.9594	18.5467	44.4682	41.2837	64.727	53.3743	86.9052	80.2922	98.3688	117.901	6.60496	5.18043	5.56851	5.86552	6.53411	5.36042	5.01219	5.86694	6.50637	6.70543	coding	NM_003117	SPAM1	RefSeq_coding	2438	chr7	+	123565285	123611459		GGAGAAGGCAAGTTACAAAGATAGACCTTCCCTCAAGATAATCAGATTTTCATGGTATTA	6677	Hs.121494	GO:0004415|GO:0016798|GO:0007339|GO:0005975|GO:0007155|GO:0007342|GO:0031225|GO:0005886	NP_694859	Sperm adhesion molecule 1 (PH-20 hyaluronidase, zona pellucida binding)
ASHG19A3A039819	52.3766	34.3391	57.4433	46.0409	50.0616	77.0995	84.6113	64.7596	72.1747	63.6859	5.9045	5.94629	5.95394	6.02852	6.17443	5.88028	4.94983	5.53847	6.11116	5.82311	coding	NM_001037735	ZNF630	RefSeq_coding	2529	chrX	-	47917568	47930508	AK308650,	ATTGTCACATCCAGCTGTTGAAGAGTGGTTAACTCAGCTTGATCTCCGAAGACTCTTCTG	57232	Hs.650883	GO:0003677|GO:0046872|GO:0008270|GO:0006355|GO:0005622|GO:0005634	NP_001177184	Zinc finger protein 630
ASHG19A3A004413	30.3017	18.0788	19.6641	31.0238	13.6894	31.1203	82.5774	28.4069	21.5379	50.0316	5.16081	5.14869	4.33572	5.45547	4.46132	4.59544	4.89435	4.16953	4.55862	5.46348	coding	NM_005548	KARS	RefSeq_coding	2017	chr16	-	75661623	75681585		GCAGCGAGCCGAAACTGAGCAAGAATGAGCTGAAGAGACGCCTGAAAGCTGAGAAGAAAG	3735	Hs.3100	GO:0005524|GO:0016874|GO:0004824|GO:0004824|GO:0046872|GO:0003676|GO:0000166|GO:0000049|GO:0010467|GO:0044419|GO:0006430|GO:0006418|GO:0008033|GO:0005737|GO:0005829|GO:0005576|GO:0005759|GO:0005739|GO:0005634|GO:0005886|GO:0005625	NP_005539	Lysyl-tRNA synthetase
ASHG19A3A054696	48.3229	29.0851	49.7115	25.7676	27.8017	608.835	497.367	530.143	600.551	640.545	5.79425	5.73785	5.7489	5.18407	5.37265	8.58745	8.31594	8.56703	8.66665	8.71917	coding	NM_003946	NOL3	RefSeq_coding	1402	chr16	+	67207869	67209624		GATTCTGACCAGTGACTTACACAAAAGGCGCTCTATACATATTATAATATATTCGCTTAC	8996	Hs.513667	GO:0003723|GO:0042802|GO:0005515|GO:0008380|GO:0006916|GO:0006397|GO:0042981|GO:0005737|GO:0005829|GO:0005622|GO:0005730|GO:0005634	NP_003937	Nucleolar protein 3 (apoptosis repressor with CARD domain)
ASHG19A3A005069	18.48	14.1352	16.4336	32.9443	7.66059	23.8278	73.5152	30.919	23.9076	27.971	4.50803	4.85129	4.05529	5.54072	3.71159	4.19618	4.62664	4.32651	4.6915	4.604	coding	NM_018909	PCDHA6	RefSeq_coding	5287	chr5	+	140207649	140391929		TTTAAATGAAGATCATGATGCCAAACCACGACAGCCCAACCCTGACTGGCGTTACTCTGC	56117	Hs.199343			Protocadherin alpha cluster, complex locus
ASHG19A3A016103	36.4122	15.1009	18.9053	31.4797	17.6798	30.3413	47.7277	44.39	33.3605	37.1925	5.40727	4.92903	4.27409	5.47757	4.77445	4.55645	3.62466	4.94725	5.12293	5.02861	coding	NM_152290	C1orf158	RefSeq_coding	1077	chr1	+	12806162	12821101		TAAACTCAGAGTACGAGATCTGGCCCGTCAAAGGTGCTCTCAGAATCATCATCTGCATTT	93190	Hs.98095		NP_689503	Chromosome 1 open reading frame 158
CUST_19_PI418767722	45.5408	15.3162	37.5113	20.7004	14.4355	143.215	241.445	118.674	127.301	147.4	5.71189	4.94524	5.32076	4.88153	4.5257	6.74352	7.10551	6.45145	6.83905	6.99895	coding	NM_000291	PGK1	RefSeq_coding	2439	chrX	+	77359665	77382322		ATATTGCTGAATGCAAGAAGTGGGGCAGCAGCAGTGGAGAGATGGGACAATTAGATAAAT	5230	Hs.78771	GO:0005524|GO:0000166|GO:0004618|GO:0004618|GO:0016740|GO:0005975|GO:0006094|GO:0006006|GO:0006096|GO:0016310|GO:0005737|GO:0005829	NP_000282	Phosphoglycerate kinase 1
ASHG19A3A020407	30.9608	5.44722	35.5076	33.3022	9.25156	32.4252	121.277	41.566	41.4298	35.8167	5.18923	2.93134	5.23896	5.55757	4.00093	4.65263	5.73794	4.8392	5.39316	4.97411	coding	NM_024681	KCTD17	RefSeq_coding	1704	chr22	+	37447778	37459429		ACATCGGCCCGCTGATCCGCATCATCAAAGACCGGATGGAAGAGAAGGACTACACGGTCA	79734	Hs.517597	GO:0042802|GO:0005249|GO:0006813|GO:0016020|GO:0008076	NP_078957	Potassium channel tetramerisation domain containing 17
ASHG19A3A014531	91.2063	80.5188	99.267	95.9987	165.002	123.396	445.594	69.1712	41.9676	47.2414	6.66895	7.08703	6.75939	7.09601	7.9208	6.54106	8.13577	5.6417	5.41038	5.37981	coding	NM_001128213	WDSUB1	RefSeq_coding	1944	chr2	-	160092304	160143103		ACCCTTGGCCCGGGGCTAGGGCGGGCGTGTCGGCGTCGGGTGGAAGGAAGCCCCTTGCGG	151525	Hs.20848	GO:0004842|GO:0000151	NP_689741	WD repeat, sterile alpha motif and U-box domain containing 1
ASHG19A3A013372	57.1983	49.7058	63.1403	76.5197	86.046	312.704	288.093	273.209	263.95	241.727	6.01938	6.41902	6.08952	6.75422	6.94393	7.79143	7.41709	7.66424	7.74615	7.61418	coding	NM_004881	TP53I3	RefSeq_coding	1675	chr2	-	24300304	24307728		ATTTGCCTGATCCTCTTCGGCGTTGTCCTGCTCTGCCGCATCCAGCCCTGTACCGCCATC	9540	Hs.50649	GO:0070402|GO:0003960|GO:0005488|GO:0016491|GO:0042803|GO:0048038|GO:0008270|GO:0006739|GO:0008631|GO:0055114|GO:0005575	NP_671713	Tumor protein p53 inducible protein 3
ASHG19A3A028271	25.0012	19.0667	32.1448	40.9747	10.757	27.1099	45.1398	41.6124	28.9251	25.2565	4.90185	5.21641	5.08993	5.85412	4.17563	4.38903	3.52752	4.84173	4.93782	4.45136	coding	NM_020928	ZSWIM6	RefSeq_coding	5519	chr5	+	60628099	60841998		AAATCATGGCAGTGAATTACCCAACTTAACCAATGCTCTGCCTCAGGGTGCAAATGCCAA	57688	Hs.650537	GO:0046872|GO:0008270	NP_065979	Zinc finger, SWIM-type containing 6
ASHG19A3A043403	62.182	46.8028	57.2791	27.3435	35.2369	61.0921	41.4182	40.6568	38.3089	46.9443	6.13264	6.34206	5.94994	5.26976	5.68703	5.55186	3.37721	4.79816	5.29709	5.37111	coding	NM_014661	FAM53B	RefSeq_coding	5740	chr10	-	126307862	126432930		TCTCTCAGGAATTTGCTTGTTACTTGTACTGTGTAAATAAAGCTTCCTGGTTCAATACCC	9679	Hs.129195	GO:0003674|GO:0008150|GO:0005575	NP_055476	Family with sequence similarity 53, member B
ASHG19A3A034797	1586.03	1216.43	2911.77	1385.02	1370.15	3592.27	3178.27	3504.57	3516.62	3507.08	11.3309	11.4032	12.5388	11.9113	11.4032	10.7397	10.828	11.0084	10.716	10.6709	coding	NM_001008395	C7orf59	RefSeq_coding	613	chr7	+	99746529	99751833		GGAGACCTCCCTTTGTGCTCCCTCACTCCCTAATAAACATGAGTCTGATGTTCTCCAGCC	389541	Hs.406520		NP_001008396	Chromosome 7 open reading frame 59
ASHG19A3A052138	86.5735	51.712	80.7445	58.6895	76.2427	77.9608	143.1	86.2211	56.6214	63.0016	6.59989	6.46843	6.45229	6.37217	6.76926	5.89545	6.08987	5.97326	5.79251	5.80712	coding	NM_207381	TNFAIP8L3	RefSeq_coding	2292	chr15	-	51348800	51397473		CCACGTTACAAACAAGACTCATCCCCTTATCTTTTCATCTTCAGAGGGGAAAGGGACTTG	388121	Hs.306343		NP_997264	Tumor necrosis factor, alpha-induced protein 8-like 3
ASHG19A3A012095	95.8045	65.8928	84.9707	80.6137	77.3572	250.506	224.214	232.367	258.33	226.683	6.7389	6.79708	6.5253	6.83011	6.78656	7.49089	6.9781	7.43282	7.71817	7.53451	coding	NM_152784	TMEM146	RefSeq_coding	2528	chr19	+	5720687	5778741		ATGTTCAAGTACTCAGATCACCCCCTCAACCGGAGTTTCGGGCTGTCTTTTGACTATAAT	257062	Hs.631842	GO:0016021|GO:0016020	NP_689997	Transmembrane protein 146
ASHG19A3A004685	22.225	8.88601	26.0143	24.426	58.1432	43.9909	84.9664	38.2377	33.1675	64.4927	4.74724	4.32327	4.77261	5.11306	6.3786	5.08508	4.95928	4.697	5.11608	5.84213	coding	NM_013942	PAX3	RefSeq_coding	1080	chr2	-	223158348	223163700		ATCGACGGCATCCTGAGCGAGCGAGGAAAGGCCCTGGTCTCCGGAGTTTCCTCGCATTAA	5077	Hs.42146	GO:0005515|GO:0043565|GO:0003700|GO:0016563|GO:0006915|GO:0007275|GO:0009887|GO:0010552|GO:0006355|GO:0007605|GO:0006366|GO:0005634	NP_852126	Paired box 3
ASHG19A3A031044	71.2762	18.5843	35.9105	33.0948	45.7622	25.9396	60.3154	30.8946	20.0754	36.4479	6.32796	5.18348	5.25612	5.54927	6.05056	4.32395	4.15944	4.32519	4.46325	4.99934	coding	NM_001949	E2F3	RefSeq_coding	5050	chr6	+	20402136	20493945		AACTGATCCAAAGCTGCACCCTGGACCTCAAACTGTTAACCGAGGATTCAGAGAATCAAA	1871	Hs.269408	GO:0003677|GO:0005515|GO:0003700|GO:0016563|GO:0000080|GO:0000085|GO:0000278|GO:0008284|GO:0045893|GO:0006367|GO:0005654|GO:0005654|GO:0005634|GO:0005667	NP_001940	E2F transcription factor 3
ASHG19A3A008113	460.587	338.142	701.561	410.184	475.477	1364.07	1217.18	1202.61	1330.43	1262.31	9.26937	9.34923	10.1306	9.69361	9.70836	9.54924	9.58184	9.62948	9.55435	9.46764	coding	NM_006923	SDF2	RefSeq_coding	1075	chr17	-	26975607	26988933		TTGGCATCATGGACTGTTAATGTATGTGATTTTCCCCCTATTTTCTCTCTCCAAAATGAT	6388	Hs.514036	GO:0004169|GO:0006486|GO:0005576|GO:0005615|GO:0016020	NP_008854	Stromal cell-derived factor 2
ASHG19A3A054365	33.854	41.4235	49.4431	43.5143	68.9945	21.4205	78.9138	35.4535	20.6075	38.608	5.30984	6.18943	5.73862	5.94565	6.62145	4.03653	4.7887	4.56925	4.4976	5.08257	coding	NM_001161683	OTOA	RefSeq_coding	3480	chr16	+	21695749	21772049		AACTTCCTGGACAAAGGCCAGCTGCTGCTGATGGGAAACTCAATCACCTACAGGGACCAG	146183	Hs.408336	GO:0007605|GO:0031225|GO:0016324|GO:0005576|GO:0005886|GO:0005578	NP_733764	Otoancorin
ASHG19A3A038569	38.127	24.7069	47.2914	48.6195	43.1301	52.9568	148.846	72.2009	72.7819	87.2381	5.4697	5.53954	5.66612	6.10589	5.96885	5.34735	6.17411	5.70118	6.12316	6.28388	coding	NM_014858	TMCC2	RefSeq_coding	4021	chr1	+	205197037	205242470		TTAATAATTTAGACCCCAGGCCTCATATGAATATAAGAGGGGGTGCGGTCTTCCCCAAGA	9911	Hs.6360	GO:0016021|GO:0016020	NP_055673	Transmembrane and coiled-coil domain family 2
ASHG19A3A054840	140.143	127.69	156.407	194.964	141.557	282.977	307.333	246.928	255.146	235.091	7.30778	7.74667	7.4591	8.25341	7.69138	7.65428	7.52767	7.52337	7.70751	7.58164	coding	NM_182981	OSGIN1	RefSeq_coding	1958	chr16	+	83986826	83999938		TCCCGATCTCGCGGGGGACTCTGTGATCCGTGTTCCCCTGACCCTCCTAGTGCACAACTT	29948	Hs.128055	GO:0008083|GO:0030154|GO:0007275|GO:0030308|GO:0040008|GO:0005575	NP_892026	Oxidative stress induced growth inhibitor 1
ASHG19A3A047556	33.8296	31.9247	87.4701	69.313	31.4315	162.416	158.684	144.832	157.99	156.438	5.30825	5.85091	6.5672	6.61485	5.53247	6.91082	6.29984	6.74661	7.1169	7.07484	coding	NM_018113	LMBR1L	RefSeq_coding	2358	chr12	-	49490924	49504680		ATTGCATAATCTGAGCCAGAGTTTGGGACCAGGACCTCCTGCTTTTCCATACTTAACTGT	55716	Hs.272838	GO:0004872|GO:0006897|GO:0016021|GO:0005886	NP_060583	Limb region 1 homolog (mouse)-like
ASHG19A3A052285	74.2696	54.4988	94.3424	79.7043	76.6829	336.346	282.367	276.698	275.826	244.453	6.38324	6.54161	6.6856	6.81247	6.77539	7.87794	7.38422	7.68636	7.79795	7.62813	coding	NM_005621	S100A12	RefSeq_coding	466	chr1	-	153346183	153348075		TGAAGGCTTTTTACCCAGCAATGTCCTCAATGAGGGTCTTTTCTTTCCCTCACCAAAACC	6283	Hs.19413	GO:0050786|GO:0050786|GO:0005509|GO:0005515|GO:0008270|GO:0042742|GO:0050832|GO:0006954|GO:0045087|GO:0031640|GO:0043123|GO:0006805|GO:0005737|GO:0005829|GO:0005576|GO:0005626|GO:0005634	NP_005612	S100 calcium binding protein A12
ASHG19A3A012784	83.602	71.7629	95.8603	92.9967	83.8063	143.941	202.017	132.031	84.7256	102.295	6.546	6.92309	6.70885	7.05136	6.90469	6.74848	6.77473	6.6086	6.31798	6.51065	coding	NM_012116	CBLC	RefSeq_coding	1591	chr19	+	45281125	45303902		ATCCTGCAGACCATCCCTGCCAACAAACCCCTGTCCCAGGTGCTCCTGGAGGGACAGAAG	23624	Hs.466907	GO:0017124|GO:0005509|GO:0005154|GO:0001784|GO:0004871|GO:0004842|GO:0008270|GO:0007166|GO:0043407|GO:0007175|GO:0042059|GO:0042787|GO:0005634	NP_036248	Cas-Br-M (murine) ecotropic retroviral transforming sequence c
ASHG19A3A010786	316.225	270.872	264.989	696.168	330.368	3808.09	2894.82	7383.39	2949.32	3282.96	8.62145	8.98899	8.35532	10.7284	9.10016	10.8114	10.718	12.0008	10.5047	10.5829	coding	NM_177543	PPAP2C	RefSeq_coding	1394	chr19	-	281045	291169		AGGAAGTCTGTGCGGAGGGGCCGCGCGCGCGCCTCCATCCCGCCCCGCCTGGCCTGGGAG	8612	Hs.465506	GO:0016787|GO:0008195|GO:0004721|GO:0042392|GO:0006665|GO:0016021|GO:0016020|GO:0005886	NP_808211	Phosphatidic acid phosphatase type 2C
ASHG19A3A042769	226.296	114.738	223.999	133.678	154.681	207.846	229.124	170.571	116.78	118.632	8.04707	7.59201	8.05523	7.6136	7.82176	7.2451	7.01537	6.98135	6.73196	6.71554	coding	NM_023009	MARCKSL1	RefSeq_coding	1584	chr1	-	32799440	32801834		AAACCATTCTCTTCCACCTGGTTTTACTGTAACATTTGGAAAAGGAATAAATGTCGTCCC	65108	Hs.75061	GO:0005516|GO:0008284|GO:0016192|GO:0005886	NP_075385	MARCKS-like 1
ASHG19A3A021293	46.0778	14.9047	88.3013	11.3161	46.9784	63.7629	76.8841	59.0366	52.4602	49.3743	5.72821	4.91262	6.5816	4.0071	6.08822	5.615	4.72952	5.39369	5.69476	5.4444	coding	NM_000158	GBE1	RefSeq_coding	3118	chr3	-	81538849	81810950		TGGAGCATGCTTACTATGCCAGCTTTGGTTACCAAATCACAAGCTTCTTTGCAGCTTCCA	2632	Hs.436062	GO:0003844|GO:0043169|GO:0004553|GO:0016757|GO:0005975|GO:0006091|GO:0006006|GO:0005978|GO:0005977|GO:0005829	NP_000149	Glucan (1,4-alpha-), branching enzyme 1
ASHG19A3A031717	50.2056	31.2596	53.4915	47.2454	69.1789	125.125	153.161	107.56	97.2916	116.66	5.84583	5.82634	5.85548	6.06674	6.62476	6.55951	6.22958	6.30188	6.49504	6.69093	coding	NM_001160130	KCNQ5	RefSeq_coding	6568	chr6	+	73331570	73908571		AGTGTGATGTATCAGTGGAAGACCTCACCCCACCACTTAAAACTGTCATTCGAGCTATCA	56479	Hs.445324	GO:0005242|GO:0005244|GO:0006811|GO:0006813|GO:0006461|GO:0007268|GO:0055085|GO:0016021|GO:0005886|GO:0008076	NP_062816	Potassium voltage-gated channel, KQT-like subfamily, member 5
ASHG19A3A000970	130.775	96.8752	241.946	160.116	112.049	200.65	288.342	216.906	182.982	200.791	7.19949	7.34378	8.19165	7.90904	7.34148	7.19629	7.41876	7.33033	7.28969	7.38966	coding	NM_001012751	ABI1	RefSeq_coding	3557	chr10	-	27035526	27150016	NM_001012750,	CCTTCGCCACCCACTATTGGACCAGCAGCCCCGGGCTCAGCTCCTGGTTCCCAGTATGGC	10006	Hs.508148	GO:0008092|GO:0005515|GO:0030296|GO:0008154|GO:0006928|GO:0008285|GO:0018108|GO:0001756|GO:0007169|GO:0030054|GO:0005737|GO:0005856|GO:0005829|GO:0005783|GO:0030175|GO:0030426|GO:0005622|GO:0030027|GO:0005634|GO:0005625|GO:0045202|GO:0019717	NP_005461	Abl-interactor 1
ASHG19A3A037358	38.5132	22.4821	40.9543	28.2665	27.7147	49.7258	76.4244	48.6629	41.8555	36.2048	5.48341	5.4194	5.44761	5.3212	5.3684	5.26076	4.71597	5.09029	5.40705	4.99016	coding	NM_003028	SHB	RefSeq_coding	6021	chr9	-	37915895	38069210		AGCCGATGACTACTCAGATCCCTTTGATGCCAAGAATGATCTCAAGAGCAAAGCAGGAAA	6461	Hs.521482	GO:0005070|GO:0001948|GO:0042100|GO:0001525|GO:0006915|GO:0030154|GO:0007275|GO:0007165|GO:0005737|GO:0005886	NP_003019	Src homology 2 domain containing adaptor protein B
ASHG19A3A003339	57.7744	40.5072	54.6609	29.5068	86.2647	32.6681	310.075	39.7347	18.7801	64.8959	6.03507	6.16155	5.88719	5.38355	6.94795	4.66377	7.54296	4.76018	4.37335	5.85067	coding	NM_001166111	PNPLA6	RefSeq_coding	4591	chr19	+	7599590	7626653		GGAGGCTCCGCTGCAAACTGGAATGATGGGGACATCGAGTCACGGGCTGGCTACGAACTC	10908	Hs.631863	GO:0016787|GO:0004622|GO:0008219|GO:0016042|GO:0008152|GO:0046470|GO:0005783|GO:0005789|GO:0016021|GO:0016020	NP_006693	Patatin-like phospholipase domain containing 6
ASHG19A3A031408	63.3833	51.9607	68.7232	48.0646	57.5748	123.637	81.6126	86.4548	101.885	96.358	6.15808	6.47418	6.21838	6.08941	6.36469	6.54412	4.86659	5.97681	6.55138	6.42803	coding	NM_014357	LCE2B	RefSeq_coding	619	chr1	+	152658598	152659874		TGCAGGTTTTGTTTTCCTCCTTTACCTCATGTTATAATAAAGCTCTGATTTCTGACTCAC	26239	Hs.234766	GO:0003674|GO:0008544|GO:0031424|GO:0005575	NP_055172	Late cornified envelope 2B
ASHG19A3A006495	150.951	92.8671	177.318	77.1055	118.889	176.187	299.416	155.791	197.896	242.66	7.41914	7.29171	7.66102	6.76432	7.42101	7.02105	7.47761	6.85349	7.39017	7.61961	coding	NM_178273	PILRA	RefSeq_coding	1070	chr7	+	99971067	99997722		TCGAGGGGACCAAACTCTCCATCACCCAGGGGAACCCTTCCAAAACACAGAGGAGCCATA	29992	Hs.444407	GO:0005515|GO:0004872|GO:0044419|GO:0007165|GO:0005576|GO:0016021|GO:0005886	NP_840057	Paired immunoglobin-like type 2 receptor alpha
ASHG19A3A050648	279.157	346.761	248.066	132.574	249.925	277.727	307.743	276.172	264.784	296.441	8.40352	9.38776	8.23541	7.60015	8.61198	7.62958	7.53	7.68418	7.74934	7.86138	coding	NM_138476	MDP1	RefSeq_coding	731	chr14	-	24683159	24685241		TCTCCCAGATGATCTTCTTTGATGATGAGAGGCGGAATATTGTAGACGTCAGCAAACTGG	145553	Hs.220963	GO:0016787|GO:0046872|GO:0004725	NP_612485	Magnesium-dependent phosphatase 1
ASHG19A3A003254	22.6861	8.62823	63.4065	13.5024	7.688	38.4023	211.73	32.8373	29.0607	48.474	4.77625	4.28905	6.09518	4.26372	3.71904	4.89514	6.86703	4.43467	4.94543	5.42004	coding	NM_001164710	AMT	RefSeq_coding	2083	chr3	-	49454211	49460111		CATTGCAGAGCTAAGACCAAACCAGGACAAGGTCAGGGAGCTTCAGAACCAGGGCAGAGA	275	Hs.102	GO:0004047|GO:0008483|GO:0016740|GO:0006546|GO:0005737|GO:0005739	NP_001158184	Aminomethyltransferase
ASHG19A3A038538	35.0893	14.4195	11.0226	8.49771	13.5877	37.8718	41.401	36.297	44.4403	44.1956	5.35758	4.87522	3.55056	3.66776	4.45055	4.87724	3.37635	4.60638	5.48221	5.27703	coding	NM_003995	NPR2	RefSeq_coding	3447	chr9	+	35792405	35809727		TGTGGCTCTGGGCACAGGAATCACCTTCATCATGTTTGGTGTTTCCAGCTTCCTAATTTT	4882	Hs.78518	GO:0005524|GO:0005525|GO:0004383|GO:0042562|GO:0042802|GO:0016941|GO:0000166|GO:0017046|GO:0008528|GO:0004672|GO:0004872|GO:0004888|GO:0060348|GO:0006182|GO:0007166|GO:0035556|GO:0001503|GO:0006468|GO:0007168|GO:0008217|GO:0007165|GO:0016021|GO:0005624|GO:0005886	NP_003986	Natriuretic peptide receptor B/guanylate cyclase B (atrionatriuretic peptide receptor B)
ASHG19A3A003830	151.206	99.7853	144.078	79.1307	138.318	1867.12	1316.72	1340.69	1511.81	1823.1	7.42196	7.3887	7.32813	6.80066	7.65545	9.92612	9.68932	9.76722	9.71057	9.90068	coding	NM_001178086	ZFX	RefSeq_coding	6801	chrX	+	24167761	24234372		CGCCGGCCGCCCGCACGTCCGTCCGTGGATGATGCTGGCAAAATAGAACACGATGGTTCT	7543	Hs.336681	GO:0003677|GO:0046872|GO:0003713|GO:0030528|GO:0008270|GO:0005622|GO:0005730|GO:0005634	NP_003401	Zinc finger protein, X-linked
ASHG19A3A004368	23.9219	10.3282	39.0656	11.6566	16.1804	76.0975	71.438	57.4541	72.3322	93.5776	4.84503	4.48662	5.37692	4.04842	4.66752	5.86232	4.56039	5.35186	6.11417	6.38572	coding	NM_005102	FEZ2	RefSeq_coding	2043	chr2	-	36779403	36825332		AATGAGAGAAGTCATATGCCCGGCACATATTTGACTACAGTCATTCCTTATGAGAAAAAA	9637	Hs.258563	GO:0005515|GO:0007411|GO:0007399|GO:0007165	NP_005093	Fasciculation and elongation protein zeta 2 (zygin II)
ASHG19A3A049340	89.4148	9.71422	30.5692	5.90759	7.82889	47.1178	192.951	40.3052	15.506	31.8584	6.64154	4.4198	5.01219	3.36281	3.7612	5.17883	6.68698	4.78263	4.11683	4.80079	coding	NM_005977	RNF6	RefSeq_coding	3584	chr13	-	26786905	26796508		AACGGCCGCCCACAGCACACGTTCTCCGGACAGGAGGGCGAAGGCCCAAGACCTGGAGAG	6049	Hs.136885	GO:0003677|GO:0050681|GO:0016874|GO:0046872|GO:0005515|GO:0016563|GO:0004842|GO:0008270|GO:0030517|GO:0045893|GO:0044314|GO:0070936|GO:0085020|GO:0016567|GO:0060765|GO:0032583|GO:0006511|GO:0016605|GO:0030424|GO:0042995|GO:0005737|GO:0005634	NP_898865	Ring finger protein (C3H2C3 type) 6
ASHG19A3A051807	47.4745	35.5005	51.2198	50.2157	54.7777	328.993	337.147	213.372	302.569	322.12	5.76999	5.99273	5.79169	6.15071	6.29775	7.8545	7.68336	7.30685	7.90814	7.95893	coding	NM_021960	MCL1	RefSeq_coding	4020	chr1	-	150547036	150552136		AAGTATCACAGACGTTCTCGTAAGGACAAAACGGGACTGGCTAGTTAAACAAAGAGGCTG	4170	Hs.632486	GO:0005515|GO:0015266|GO:0046982|GO:0006916|GO:0006915|GO:0030154|GO:0001709|GO:0019725|GO:0007275|GO:0034097|GO:0005737|GO:0016021|GO:0016020|GO:0005741|GO:0005739|GO:0005654|GO:0005634	NP_877495	Myeloid cell leukemia sequence 1 (BCL2-related)
ASHG19A3A004144	61.2669	26.624	94.4164	28.264	25.6112	35.1552	83.5844	44.7491	20.2141	23.1508	6.11369	5.63177	6.68682	5.32094	5.26164	4.76893	4.92157	4.96126	4.47268	4.31456	coding	NM_003373	VCL	RefSeq_coding	5443	chr10	+	75757871	75879912		TGAAGCTCGCAAATGGTCCAGCAAGGGCAATGACATCATTGCAGCAGCCAAGCGCATGGC	7414	Hs.643896	GO:0017048|GO:0003779|GO:0045294|GO:0008013|GO:0002166|GO:0045296|GO:0005515|GO:0005198|GO:0034333|GO:0043297|GO:0007596|GO:0007155|GO:0007160|GO:0006928|GO:0090136|GO:0030032|GO:0002009|GO:0006936|GO:0030336|GO:0030168|GO:0002576|GO:0034394|GO:0005884|GO:0005912|GO:0005913|GO:0005911|GO:0030055|GO:0043034|GO:0043034|GO:0005737|GO:0005856|GO:0005829|GO:0005829|GO:0005576|GO:0005916|GO:0005925|GO:…	NP_054706	Vinculin
ASHG19A3A000644	82.5338	57.8187	83.7349	53.9359	77.3311	281.338	269.099	248.837	248.818	278.994	6.5262	6.62609	6.50393	6.2504	6.78601	7.64644	7.2895	7.53416	7.6783	7.79223	coding	NM_000995	RPL34	RefSeq_coding	918	chr4	+	109541721	109551637		TTTTTTCTTCCTCTTCCGGGGACGTTGTCTGCAGGCACTCAGAATGGTCCAGCGTTTGAC	6164	Hs.438227	GO:0003723|GO:0005515|GO:0003735|GO:0044267|GO:0031018|GO:0010467|GO:0006412|GO:0006414|GO:0006415|GO:0019058|GO:0016032|GO:0019083|GO:0005829|GO:0005829|GO:0022625|GO:0005622|GO:0005840	NP_296374	Ribosomal protein L34
ASHG19A3A046143	7.5536	14.6925	13.4333	6.63345	7.52978	31.3195	65.2213	36.7139	37.6069	34.4239	2.82158	4.89642	3.75754	3.45971	3.57233	4.60256	4.34678	4.6262	5.27529	4.91262	coding	NM_001172430	AMPD3	RefSeq_coding	4298	chr11	+	10482677	10529126		AGCTAATTTTGAAATTGGCATGCTGGGTTTGGTCTGGGGCATTCCTAAGTAGACAGCTGA	272	Hs.501890	GO:0003876|GO:0016787|GO:0046872|GO:0006196|GO:0055086|GO:0009117|GO:0006144|GO:0009168|GO:0043101|GO:0005829	NP_001165902	Adenosine monophosphate deaminase 3
ASHG19A3A004477	17.8436	17.8316	38.5914	25.8957	21.6767	62.5578	92.7796	56.0098	61.4488	57.2353	4.46212	5.1323	5.359	5.19163	5.03668	5.58814	5.16465	5.31126	5.89655	5.66208	coding	NM_006230	POLD2	RefSeq_coding	1616	chr7	-	44154286	44163147		TTGGCGGGATGCGGCGCGCCGCGCGTGAACCTCCTTGGCCTGGGCGAAGCTGTGTGGACC	5425	Hs.306791	GO:0003677|GO:0003887|GO:0016779|GO:0005515|GO:0016740|GO:0006281|GO:0006260|GO:0006271|GO:0000084|GO:0006284|GO:0000278|GO:0006289|GO:0006297|GO:0000723|GO:0000722|GO:0032201|GO:0006283|GO:0005654|GO:0005654|GO:0005634	NP_006221	Polymerase (DNA directed), delta 2, regulatory subunit 50kDa
ASHG19A3A033334	520.42	322.481	826.767	426.682	287.998	739.139	649.643	702.547	515.623	538.836	9.47025	9.27823	10.4441	9.76315	8.85338	8.81579	8.71581	8.93579	8.49663	8.52994	coding	NM_003768	PEA15	RefSeq_coding	2474	chr1	+	160175124	160185160		TTCTGTCTGCAGTGTGCACGGCCTTGTTCTAACCCGGAATAAAGGTGATTGATTGTATTG	8682	Hs.517216	GO:0005515|GO:0006916|GO:0008643|GO:0046325|GO:0042981|GO:0043278|GO:0006810|GO:0005737|GO:0005875	NP_003759	Phosphoprotein enriched in astrocytes 15
ASHG19A3A038753	94.0417	47.336	89.5312	65.2158	89.0155	99.7848	152.548	102.87	61.209	99.7594	6.7111	6.35561	6.60187	6.52603	6.99398	6.23826	6.22229	6.23621	5.89308	6.47709	coding	NM_001170416	TJP2	RefSeq_coding	4500	chr9	+	71820077	71870124		CCCCTTGTTTTCCCCAACCTTTCTTCATGGGAAGGGGAGGGAAGCAAAACCATTCTCACA	9414	Hs.50382	GO:0004385|GO:0005515|GO:0006915|GO:0006921|GO:0005912|GO:0030054|GO:0005737|GO:0005634|GO:0005886|GO:0005886|GO:0005923	NP_963923	Tight junction protein 2 (zona occludens 2)
ASHG19A3A007854	15.6497	12.555	35.3723	30.9587	19.8137	42.475	97.861	45.9678	35.6194	40.8379	4.29886	4.7099	5.23311	5.45156	4.91787	5.03925	5.28275	5.00468	5.2092	5.16423	coding	NM_004860	FXR2	RefSeq_coding	3016	chr17	-	7494547	7518215		AAGAAAGCCCTGGGAGCCAACTGCATCTTTCTCAACATCACAAACAGTGAGCTCTTCATT	9513	Hs.52788	GO:0003723|GO:0005515|GO:0005737|GO:0022625	NP_004851	Fragile X mental retardation, autosomal homolog 2
ASHG19A3A022227	17.6632	13.3964	22.707	7.73568	16.0981	53.8241	68.5555	54.2026	54.3983	43.5585	4.4493	4.78726	4.55945	3.58859	4.66064	5.37316	4.46265	5.25741	5.74327	5.25625	coding	NM_001080517	SETD5	RefSeq_coding	6827	chr3	+	9439402	9519836		ATTAATTGGACCCCGTGATTTCCAATCTCTGCTGTGTTGGACGTCATGAGCATTGCAATC	55209	Hs.288164		NP_001073986	SET domain containing 5
ASHG19A3A010355	147.03	146.163	176.254	216.333	161.049	168.56	184.655	313.883	179.5	140.898	7.38083	7.94912	7.64963	8.44557	7.8842	6.96021	6.60437	7.86247	7.26948	6.941	coding	NM_176787	PIGN	RefSeq_coding	4893	chr18	-	59711459	59854289		CAAATTACACACTGGCTTGGAAAGTACTCCCATGTTCCGTTTGATCTTGGCAATTTAATG	23556	Hs.157031	GO:0016780|GO:0016740|GO:0006501|GO:0044267|GO:0043687|GO:0016254|GO:0005783|GO:0005789|GO:0016021|GO:0016020	NP_789744	Phosphatidylinositol glycan anchor biosynthesis, class N
ASHG19A3A014093	54.0607	31.8397	50.9839	67.2327	65.0991	62.8593	88.0222	61.563	50.7227	67.0623	5.94647	5.84801	5.78563	6.57038	6.54295	5.5948	5.04238	5.46396	5.65387	5.89655	coding	NM_175735	LYG2	RefSeq_coding	880	chr2	-	99858710	99871570		AGAGAATTAAGGCAATCCAGAAAAAATTCCCCACGTGGAGTGTTGCTCAGCACCTCAAAG	254773	Hs.436468	GO:0016798|GO:0003796|GO:0016998|GO:0008152|GO:0009253|GO:0005576	NP_783862	Lysozyme G-like 2
ASHG19A3A047740	33.452	33.1313	44.4286	37.5365	42.5038	57.7168	80.9232	65.5732	50.4527	64.5686	5.29309	5.89879	5.56701	5.72779	5.94851	5.47191	4.84712	5.55941	5.64698	5.84384	coding	NM_005730	CTDSP2	RefSeq_coding	5038	chr12	-	58213711	58240747		TCAAGGAAGGATCTGTGTGGTCATTGACCTCGATGAAACCCTTGTGCATAGCTCCTTTAA	10106	Hs.524530	GO:0008420|GO:0016787|GO:0046872|GO:0004721|GO:0006470|GO:0005634|GO:0005625	NP_005721	CTD (carboxy-terminal domain, RNA polymerase II, polypeptide A) small phosphatase 2
ASHG19A3A006173	22.5138	23.7043	28.124	18.8129	11.9051	63.2628	150.383	36.9576	54.4253	65.4522	4.76409	5.48806	4.8895	4.73986	4.2917	5.60312	6.19287	4.63762	5.74393	5.86224	coding	NM_152832	FAM89B	RefSeq_coding	1428	chr11	+	65339819	65341669		GCTGGCCGCGCTGCGCAAGGAGATGCTGTGGGGCCTGTACGAGTCAATCCAGGACTACAA	23625	Hs.25723		NP_690045	Family with sequence similarity 89, member B
ASHG19A3A039715	36.0429	18.1374	58.4187	44.8515	22.0095	26.5027	140.26	35.3816	43.6369	56.5071	5.39381	5.15302	5.97803	5.99003	5.05507	4.35575	6.04747	4.56539	5.46007	5.64254	coding	NM_152787	TAB3	RefSeq_coding	6798	chrX	-	30845559	30907511		AATTGAGAGAAAAGCCCGAAGAATTAGCGTGACCTCCAAAGTACAGGCAGACATCCATGA	257397	Hs.188256	GO:0046872|GO:0005515|GO:0008270|GO:0007249|GO:0007254|GO:0002755|GO:0002755|GO:0002756|GO:0002756|GO:0008063|GO:0000187|GO:0045087|GO:0051092|GO:0051403|GO:0034130|GO:0034134|GO:0034138|GO:0034142|GO:0002224|GO:0005829|GO:0005829|GO:0010008|GO:0010008|GO:0005622|GO:0005886|GO:0005886	NP_690000	TGF-beta activated kinase 1/MAP3K7 binding protein 3
ASHG19A3A048543	45.2492	43.1387	50.8807	44.0963	47.2165	81.2066	108.902	90.1759	86.5593	71.228	5.70224	6.23787	5.78341	5.96492	6.09468	5.94947	5.512	6.04229	6.34798	5.9887	coding	NM_001013635	C12orf68	RefSeq_coding	2380	chr12	+	48577365	48579709		TGTGTATTCCTTCTCAATGCTTTCCTTGGTGTTAACCTTAATAAAAAGGCGTCATCTCCC	387856	Hs.251699	GO:0005737	NP_001013657	Chromosome 12 open reading frame 68
ASHG19A3A017715	90.7568	53.5108	70.9471	63.8283	65.0697	74.3431	95.6927	110.195	73.1214	81.1394	6.66078	6.5168	6.26653	6.49376	6.54201	5.82918	5.23288	6.33845	6.12831	6.17988	coding	NM_181502	SPINLW1	RefSeq_coding	2445	chr20	-	44169266	44175016		AAGCAAACTGAAAGCAAACTTCCCTGACTCTCTAGAATTGCCTTGTGTCTGGCAAAGTGG
ASHG19A3A007393	77.8911	28.9669	50.1602	29.5318	74.8311	141.65	132.386	104.312	99.9726	104.499	6.44476	5.73264	5.76353	5.3854	6.74285	6.72614	5.93092	6.2551	6.52967	6.54098	coding	NM_001779	CD58	RefSeq_coding	1153	chr1	-	117057156	117113715	NR_026665,	GTGACAGAAAACCAGACAGAACCAACTCCAATTGATTGGTAACAGAAGATGAAGACAACA	965	Hs.34341	GO:0005515|GO:0007596|GO:0007155|GO:0016337|GO:0050900|GO:0031225|GO:0005887|GO:0005886	NP_001770	CD58 molecule
ASHG19A3A021065	104.621	83.3672	127.586	92.8991	100.654	168.445	196.539	182.753	132.479	126.273	6.86921	7.13445	7.13666	7.04812	7.17353	6.95899	6.71991	7.08354	6.89124	6.79851	coding	NM_003363	USP4	RefSeq_coding	4120	chr3	-	49314576	49377536		AATCATCAGCAAGTCCCTATTCCTCAGTGTCTGCCTCTCTCATTGCAAATGGTGATAGCA	7375	Hs.77500	GO:0031685|GO:0008234|GO:0008233|GO:0005515|GO:0004221|GO:0004843|GO:0031397|GO:0016579|GO:0034394|GO:0031647|GO:0006511|GO:0005737|GO:0005764|GO:0005634	NP_955475	Ubiquitin specific peptidase 4 (proto-oncogene)
ASHG19A3A034281	183.029	126.745	171.705	104.418	140.127	182.568	184.196	180.617	149.492	140.188	7.7	7.73348	7.60371	7.22895	7.67516	7.06687	6.59959	7.06423	7.04404	6.93237	coding	NM_001029835	CCM2	RefSeq_coding	1892	chr7	+	45067232	45116068		AATCTCTCCAAAGAAATTCCTCAAACAGAATTTCACACAGGGTATTCCATGGAGAATGAG	83605	Hs.148272	GO:0005515|GO:0061154|GO:0007229|GO:0051403|GO:0001570|GO:0005737	NP_113631	Cerebral cavernous malformation 2
ASHG19A3A003879	49.3553	32.3718	47.4036	46.9764	63.9413	60.1534	229.247	77.9546	62.1464	124.043	5.82193	5.86849	5.66933	6.0576	6.51662	5.52848	7.01674	5.82242	5.91124	6.77776	coding	NM_001223	CASP1	RefSeq_coding	1301	chr11	-	104896245	104972158	NM_001017534,	GCAGGGACGCTGGGACTCTCAGCAGCTCCTCAGGCAGTGCAGGACAACCCAGCTATGCCC	834	Hs.2490	GO:0008656|GO:0004197|GO:0008233|GO:0005515|GO:0006915|GO:0071260|GO:0043123|GO:0006508|GO:0042981|GO:0007165|GO:0005737|GO:0005829|GO:0005829|GO:0005622	NP_150637	Caspase 1, apoptosis-related cysteine peptidase (interleukin 1, beta, convertase)
ASHG19A3A002435	15.9144	22.4557	30.8112	30.7542	37.8505	36.457	109.659	59.7618	14.4263	36.7682	4.31863	5.41791	5.02314	5.4407	5.78464	4.82138	5.52672	5.41447	4.01397	5.01176	coding	NM_001136473	LITAF	RefSeq_coding	2577	chr16	-	11641581	11680806		CCTGCGGGAGCCTGTGCCTGCTGGGGCAGGAGTGCAGTGGTACGATCGTAGCTCTCCGCA	9516	Hs.459940	GO:0003702|GO:0050699|GO:0004871|GO:0006915|GO:0043123|GO:0006357|GO:0007165|GO:0005794|GO:0005765|GO:0016020	NP_004853	Lipopolysaccharide-induced TNF factor
ASHG19A3A049440	112.646	75.8949	156.578	86.1211	82.0323	84.804	141.611	109.446	161.267	129.091	6.97987	7.00306	7.4616	6.93524	6.87651	6.01006	6.06824	6.32861	7.14388	6.82564	coding	NM_001142295	SPG20	RefSeq_coding	4962	chr13	-	36875776	36920934		AGTGTTACGGTGACTCTTGGGTCCGAAGGGGACGGACGTCCTCCCACGTACCATTTAGAA	23111	Hs.440414	GO:0031625|GO:0008219|GO:0005737	NP_055902	Spastic paraplegia 20 (Troyer syndrome)
ASHG19A3A002826	76.1826	90.2594	72.9514	55.231	82.4528	39.773	111.225	51.3336	35.5977	39.0941	6.41598	7.25201	6.30758	6.28412	6.88379	4.94629	5.55709	5.17482	5.20854	5.10258	coding	NM_001145443	PFKFB3	RefSeq_coding	4224	chr10	+	6186842	6277505		GGGAGCGCCCCCGGCGCGATGCCCTTCAGGAAAGCCTGTGGGCCAAAGCTGACCAACTCC	5209	Hs.195471	GO:0003873|GO:0005524|GO:0004331|GO:0016787|GO:0042802|GO:0016301|GO:0000166|GO:0005515|GO:0016740|GO:0007420|GO:0005975|GO:0006003|GO:0006006|GO:0006096|GO:0005829	NP_004557	6-phosphofructo-2-kinase/fructose-2,6-biphosphatase 3
ASHG19A3A002135	60.0335	9.10556	39.2983	17.4634	16.6641	45.5473	91.3328	42.8623	45.1927	54.9632	6.08441	4.34833	5.38501	4.63337	4.70618	5.13276	5.12713	4.8892	5.50459	5.60522	coding	NM_001130015	ANKRD33	RefSeq_coding	1779	chr12	+	52281792	52285504		AGCAAGTCCGTGCCAGAGCTGTTAGTGCCAGCCGAAGCCCAGTCCTTCAGGACACCAAAG	341405	Hs.433492		NP_872414	Ankyrin repeat domain 33
ASHG19A3A004164	572.126	390.403	536.479	355.26	535.306	406.787	359.563	354.239	332.026	683.957	9.64803	9.58516	9.66796	9.40057	9.9026	8.1074	7.79003	8.035	8.0063	8.78163	coding	NM_003583	DYRK2	RefSeq_coding	6010	chr12	+	68042511	68056443		GCCGCTCCCGCCGCCTACCCGACCGATTGGCGGCAGTAAGCACACAATGAATGATCACCT	8445	Hs.173135	GO:0005524|GO:0000287|GO:0030145|GO:0000166|GO:0004672|GO:0004674|GO:0004713|GO:0016740|GO:0042771|GO:0006915|GO:0045725|GO:0006468|GO:0005737|GO:0043231|GO:0005730|GO:0005634	NP_006473	Dual-specificity tyrosine-(Y)-phosphorylation regulated kinase 2
ASHG19A3H0000581	69.4562	59.1638	64.0714	28.602	31.3622	65.9279	73.1032	61.5887	74.9229	74.1988	6.28735	6.65878	6.11094	5.33849	5.53019	5.66197	4.61347	5.46444	6.16276	6.04994	coding	NM_002146_Exon1+	NM_002146	HOX cluster	612	chr17	+	46651198	46651810		ACTCTGCAGATCCCATTCATGACGAAGGGCTTCTTCCAAACTGAGAGAAAAAAGTTTTCA
ASHG19A3A001112	50.5991	36.273	66.7312	49.7673	64.7529	101.988	349.654	86.6599	63.3383	146.604	5.85485	6.019	6.1713	6.13772	6.53475	6.26967	7.74294	5.97998	5.93421	6.99272	coding	NM_001024957	BRMS1	RefSeq_coding	1360	chr11	-	66104803	66112582		TGTGTCCCCTCAGAAGAGAAAATCGGATGACAGGCGGACCCACAGGCCCCTCAGGGTCTG	25855	Hs.100426	GO:0051059|GO:0005515|GO:0006915|GO:0032088|GO:0019987|GO:2000210|GO:0090312|GO:0005737|GO:0005634	NP_056214	Breast cancer metastasis suppressor 1
ASHG19A3A046511	155.884	123.061	135.405	118.489	108.122	181.077	188.432	139.356	168.505	160.155	7.46066	7.69079	7.22951	7.42423	7.28623	7.05885	6.6425	6.69008	7.19901	7.1046	coding	NM_001085372	C11orf83	RefSeq_coding	658	chr11	+	62439125	62439850		GAGACGCGAGTCGGATGTGGTGAACTGAAAGAACCAATAAAATCATGTTCCTCCACCCAG	790955	Hs.569009	GO:0005576	NP_001078841	Chromosome 11 open reading frame 83
CUST_4_PI418767722	3048.79	1964.09	2143.81	1395.04	2109.55	13305	10285.5	10364.1	12248.8	12724.1	12.3692	12.1505	12.1388	11.924	12.017	12.5321	12.4492	12.5547	12.347	12.3757	coding	NM_006098	GNB2L1	RefSeq_coding	1125	chr5	-	180663927	180670906		TGTGGCAGGTGACCATTGGCACACGCTAGAAGTTTATGGCAGAGCTTTACAAATAAAAAA	10399	Hs.5662	GO:0005515|GO:0019903|GO:0005102|GO:0005737|GO:0030496|GO:0043025|GO:0005886	NP_006089	Guanine nucleotide binding protein (G protein), beta polypeptide 2-like 1
CUST_17_PI418767722	521.644	319.634	393.883	268.713	323.069	880.233	710.89	718.141	695.873	705.387	9.47267	9.26509	9.09977	8.86718	9.061	9.01858	8.84436	8.96531	8.83012	8.82173	coding	NM_003753	EIF3D	RefSeq_coding	1949	chr22	-	36906897	36925277		GATGCTTAGTGGAATGTGTGTCTAACTTGCTCTCTGACATTTAGCAGATGAAATAAAATA	8664	Hs.55682	GO:0005515|GO:0003743|GO:0003743|GO:0044267|GO:0001732|GO:0010467|GO:0006412|GO:0006413|GO:0006413|GO:0005737|GO:0005829|GO:0005829|GO:0005852	NP_003744	Eukaryotic translation initiation factor 3, subunit D
ASHG19A3A012555	30.2993	15.8959	32.7462	42.2454	26.6468	34.4107	217.615	34.2331	40.8832	76.0083	5.16048	4.99075	5.12117	5.90147	5.31309	4.73726	6.91883	4.50554	5.37598	6.08851	coding	NM_005303	FFAR1	RefSeq_coding	923	chr19	+	35842444	35843367		TGAAGACAGTGTGTGCGGCAAGAACGCAAGGGGGCAAGTCCCAGAAGTAACGCCACTGCT	2864	Hs.248127	GO:0004930|GO:0005504|GO:0005085|GO:0004872|GO:0007186|GO:0006112|GO:0042593|GO:0010524|GO:0032024|GO:0050796|GO:0005887|GO:0005886|GO:0005886	NP_005294	Free fatty acid receptor 1
ASHG19A3A049755	34.2219	38.8838	50.3085	28.8963	38.8762	58.135	55.4076	50.8012	51.7074	45.6723	5.32559	6.10457	5.76829	5.35424	5.82058	5.48286	3.94812	5.15872	5.67709	5.32981	coding	NM_080818	OXGR1	RefSeq_coding	2285	chr13	-	97637972	97646604		CAGGAAACGCTAATTCTCTTTAGACTCCTTGTTCTTTTATGACTACAATGAACATATGTC	27199	Hs.352218	GO:0004930|GO:0045028|GO:0004872|GO:0007186|GO:0016021|GO:0005886	NP_543008	Oxoglutarate (alpha-ketoglutarate) receptor 1
ASHG19A3A011661	498.198	378.727	493.46	470.28	472.259	1372.54	1218.6	1197.03	1960.33	1771.86	9.39989	9.52893	9.52102	9.94544	9.69528	9.55435	9.58516	9.61885	10.0034	9.87079	coding	NM_001130915	MAMSTR	RefSeq_coding	1579	chr19	-	49216254	49222976		CAATGACCCTGGCGGCTTCCTCCCAGCGTTCCCAAATCATTCGCTCCAAGTTCCGATCTG	284358	Hs.191815	GO:0003676|GO:0005634	NP_872380	MEF2 activating motif and SAP domain containing transcriptional regulator
ASHG19A3A041736	2430.37	2120.72	2178.88	2184.71	7948.54	10028.1	7988.98	12527.8	8793.82	10284	12.048	12.259	12.1563	12.5434	13.3606	12.0761	12.0506	12.8487	11.8296	12.0268	coding	NM_001170760	SRPK3	RefSeq_coding	1999	chrX	+	153046455	153051186		GCCTCTTCCTCCCCCGCCCCAGGGGGCGGCCGTAGCCTCAGCGCGGGCTCACAGACCTCA	26576	Hs.104865	GO:0005524|GO:0000166|GO:0004674|GO:0016740|GO:0030154|GO:0007275|GO:0007517|GO:0060537|GO:0006468|GO:0005575	NP_055185	SRSF protein kinase 3
ASHG19A3A040554	11.4327	16.4024	8.06669	5.89528	7.45851	94.209	96.1797	68.5341	90.7095	94.8535	3.91971	5.03151	3.25853	3.35989	3.47365	6.15025	5.24597	5.62731	6.40208	6.40576	coding	NM_017518	HAUS7	RefSeq_coding	1892	chrX	-	152713123	152736603	AK125219,	ATGAACTAATGGAGAAATAGAAAGTCTTCAGTGATGGCCTACGCCAAAGCACAGGATGGG	55559	Hs.170835	GO:0005515|GO:0031996|GO:0031996|GO:0007049|GO:0051301|GO:0051297|GO:0007067|GO:0051225|GO:0070652|GO:0005813|GO:0005737|GO:0005856|GO:0005874|GO:0005730|GO:0005886|GO:0005819	NP_059988	HAUS augmin-like complex, subunit 7
ASHG19A3A053618	161.278	131.792	220.603	183.243	210.731	313.111	370.131	257.244	234.487	228.292	7.5175	7.79698	8.03089	8.15255	8.33337	7.7937	7.83276	7.58262	7.60686	7.54215	coding	NM_003039	SLC2A5	RefSeq_coding	2454	chr1	-	9097006	9129887	NR_024180,NM_001135585,	TGCCTTTGGGTCATCCTTCCAGTATGGGTACAACGTGGCTGCTGTCAACTCCCCAGCACT	6518	Hs.530003	GO:0005353|GO:0005355|GO:0022891|GO:0005975|GO:0008643|GO:0015755|GO:0015758|GO:0008645|GO:0055085|GO:0016021|GO:0005886	NP_003030	Solute carrier family 2 (facilitated glucose/fructose transporter), member 5
ASHG19A3A048466	55.4629	44.6016	64.176	51.7431	52.3601	67.167	107.883	78.1789	88.844	60.366	5.9787	6.2811	6.11341	6.19243	6.23283	5.69095	5.49123	5.82598	6.37686	5.74463	coding	NM_001145010	C12orf70	RefSeq_coding	1272	chr12	+	27619742	27655117		TGATGAGGACCCTCAAGCGTCTACATCTCTGCAGTTTTCAAAGAAGAACCTCCTTGAACT	341346	Hs.282121	GO:0016021|GO:0016020	NP_001138482	Chromosome 12 open reading frame 70
ASHG19A3A004775	464.566	266.877	280.848	92.9313	269.066	54.2714	132.464	43.0649	21.3669	31.796	9.28444	8.96109	8.45756	7.04949	8.7348	5.38605	5.93221	4.89662	4.54559	4.79796	coding	NM_014888	FAM3C	RefSeq_coding	2552	chr7	-	120988906	121036422		CGGCGGAGAGGCGGGCGGGAGGCCGGAGCATATTAATGAAAAGTGCCATAAACTGAAAAA	10447	Hs.434053	GO:0005125|GO:0008150|GO:0007275|GO:0016023|GO:0005576	NP_055703	Family with sequence similarity 3, member C
ASHG19A3A012893	1292.24	683.84	1625.59	752.98	746.678	5114.82	3846.62	4074.89	4898.84	4735.54	10.9927	10.5138	11.6807	10.8913	10.477	11.168	11.0503	11.1854	11.0967	11.0301	coding	NM_012423	RPL13A	RefSeq_coding	1142	chr19	+	49990864	49995562		ACAGGCATCGCCCATGCTCCTCACCTGTATTTTGTAATCAGAAATAAATTGCTTTTAAAG	23521	Hs.523185	GO:0003735|GO:0044267|GO:0031018|GO:0010467|GO:0006412|GO:0006414|GO:0006415|GO:0019058|GO:0016032|GO:0019083|GO:0005829|GO:0005829|GO:0015934|GO:0030529	NP_036555	Ribosomal protein L13a
ASHG19A3A021514	24.7142	14.7923	60.1664	19.0482	11.4757	58.5515	90.2219	52.0764	44.6658	46.6081	4.88664	4.9043	6.01644	4.75765	4.25288	5.49132	5.0988	5.19538	5.48906	5.36124	coding	NM_017836	SLC41A3	RefSeq_coding	2349	chr3	-	125725200	125803134	NM_001164475,NM_001008487,	AGAAGGTAAAGAAGAGGCATGTCCAGTATGCTTTGCAGGGTGTGTTTGCTCTTTTCCATG	54946	Hs.573007	GO:0008324|GO:0016021|GO:0005886	NP_060306	Solute carrier family 41, member 3
ASHG19A3A035026	27.7323	10.2692	60.0682	17.6071	15.1371	42.364	67.5449	44.7548	39.0812	41.4316	5.04238	4.48062	6.0136	4.64567	4.58292	5.03481	4.42764	4.96156	5.32214	5.18375	coding	NM_013332	C7orf68	RefSeq_coding	1432	chr7	+	128095883	128098471		AGTTTTGTGGCGGGAAGCTTCTGCGCTGGTGCTTAGTAACCGACTTTCCTCCGGACTCCT	29923	Hs.706124	GO:0005102|GO:0035425|GO:0008284|GO:0006950|GO:0009986|GO:0005615|GO:0016021|GO:0016020|GO:0030141	NP_037464	Chromosome 7 open reading frame 68
ASHG19A3A031045	211.918	87.9463	427.205	111.968	64.0075	294.317	312.691	304.001	202.041	223.061	7.94015	7.21284	9.24341	7.33552	6.51775	7.70764	7.55617	7.81697	7.41672	7.51639	coding	NM_002810	PSMD4	RefSeq_coding	1332	chr1	+	151227196	151239952	NR_002319,ENST00000480546,	ATCCTGTCCAAGCTACATACTGTCCAACCCAAGGGCAAGATCACCTTCTGCACGGGCATC	5710	Hs.505059	GO:0005515|GO:0008270|GO:0006977|GO:0006281|GO:0000082|GO:0000216|GO:0016070|GO:0000084|GO:0031145|GO:0031145|GO:0006915|GO:0000075|GO:0034641|GO:0016071|GO:0000278|GO:0051436|GO:0051437|GO:0042981|GO:0006521|GO:0051439|GO:0016032|GO:0000502	NP_002801	Proteasome (prosome, macropain) 26S subunit, non-ATPase, 4
ASHG19A3A022606	310.295	244.095	261.23	275.68	335.872	2753.15	2150.79	2439.54	3389.57	2802.69	8.5907	8.82768	8.3263	8.9182	9.12719	10.4354	10.3482	10.5467	10.6602	10.3978	coding	NM_199069	NDUFAF3	RefSeq_coding	1387	chr3	+	49059073	49060924		GCTACGTAGCTTGTACCGAGCGCGACCCTCGCTGCGCTGTCCGCCCGTTGAGCTTCCCTG	25915	Hs.31387	GO:0005515|GO:0032981|GO:0016020|GO:0005743|GO:0005739|GO:0005634	NP_951056	NADH dehydrogenase (ubiquinone) 1 alpha subcomplex, assembly factor 3
ASHG19A3A005947	29.0405	21.9123	40.4266	25.7589	35.8385	207.281	240	154.202	199.293	201.571	5.10244	5.38705	5.42478	5.18379	5.71077	7.24086	7.09329	6.83752	7.3979	7.39577	coding	NM_139322	ATRN	RefSeq_coding	3967	chr20	+	3451664	3596550		AATTTCACCTGGCCCATCAAAATTCAGGTGCAAACTGAACAATGAGGACGCATGGACACA	8455	Hs.276252	GO:0005488|GO:0004872|GO:0005529|GO:0006954|GO:0040014|GO:0006979|GO:0005737|GO:0005576|GO:0005615|GO:0005887|GO:0005886	NP_647538	Attractin
ASHG19A3A004121	31.781	26.8288	57.9282	54.2782	51.3006	343.737	271.181	292.825	288.549	302.38	5.22612	5.64157	5.96613	6.25822	6.20644	7.90385	7.30623	7.76212	7.85383	7.88554	coding	NM_003256	TIMP4	RefSeq_coding	1463	chr3	-	12194572	12200647		ATCATCACTACCATCTGAACTGTGGCTGCCAAATCACCACCTGCTACACAGTACCCTGTA	7079	Hs.591665	GO:0004857|GO:0046872|GO:0008191|GO:0008150|GO:0007417|GO:0042698|GO:0034097|GO:0042493|GO:0032496|GO:0043434|GO:0005576|GO:0005615|GO:0005578|GO:0030017	NP_003247	TIMP metallopeptidase inhibitor 4
ASHG19A3A043245	1829.93	1911.41	1626.3	1126.59	3860.79	6993.85	4332.44	4349.73	6052.88	6243.39	11.5986	12.1082	11.6827	11.6017	12.6994	11.5883	11.2122	11.2778	11.3693	11.3736	coding	NM_005029	PITX3	RefSeq_coding	1407	chr10	-	103989945	104001231		TCTCCAGGCTTCCCCTCCCTCGTTTTCAAAGATAAATGAAATAAACGTGCGCGGACTGTC	5309	Hs.137568	GO:0043565|GO:0003700|GO:0016563|GO:0071542|GO:0002088|GO:0002089|GO:0007626|GO:0030901|GO:0007275|GO:0048666|GO:0009887|GO:0006355|GO:0005634	NP_005020	Paired-like homeodomain 3
ASHG19A3A004242	19768.6	16337.6	12585.2	15516.9	25034.6	811.483	846.784	540.964	472.796	585.4	14.3518	14.4014	14.2508	14.7488	14.5415	8.9277	9.09396	8.59468	8.40607	8.61594	coding	NM_004156	PPP2CB	RefSeq_coding	1807	chr8	-	30643126	30670352		ACTcccgcggcgcgcggccgggcggggaagggcggcggccgggctggggCTCGGGATCCG
ASHG19A3A027553	50.5626	33.6858	49.4553	37.0987	29.3888	56.2308	81.322	59.1575	50.4818	60.7298	5.85401	5.92239	5.7391	5.71006	5.44697	5.43538	4.85842	5.39694	5.64796	5.75265	coding	NM_001387	DPYSL3	RefSeq_coding	5066	chr5	-	146770370	146833260		ACTTCCAGATGCCATATAAGGGAATGACCACAGTAGATGACTTCTTCCAAGGGACAAAGG	1809	Hs.519659	GO:0004157|GO:0016810|GO:0007411|GO:0007399|GO:0006139|GO:0007165|GO:0042995|GO:0005737|GO:0005829|GO:0030426	NP_001378	Dihydropyrimidinase-like 3
ASHG19A3A008408	271.162	229.921	714.443	205.505	152.18	520.943	479.558	532.064	505.174	437.296	8.34977	8.72816	10.1782	8.35138	7.80106	8.40179	8.26046	8.5741	8.47549	8.30526	coding	NM_001098833	ATXN7L3	RefSeq_coding	3635	chr17	-	42269173	42275529		TAGCTAACTTTGTAAACGCTGTGTATTCCCTCTGCCCCCATGGCTGCTGGTGTAAATAAA	56970	Hs.512651	GO:0030374|GO:0046872|GO:0005515|GO:0003713|GO:0016568|GO:0016578|GO:0045893|GO:0000124|GO:0005634	NP_064603	Ataxin 7-like 3
ASHG19A3A006609	36.6836	60.7187	56.5495	69.8296	38.3189	67.2325	107.392	100.908	73.5828	59.196	5.41713	6.69257	5.93232	6.62576	5.79991	5.69238	5.48141	6.20981	6.13707	5.71787	coding	NM_182580	CYB561D1	RefSeq_coding	4944	chr1	+	110036700	110043062		TTTCTGACAGCGCTGTCCCGGCCAGGAACCAGTCTTTTCTCCTGGCACCCTGTATTCATG	284613	Hs.514682	GO:0046872|GO:0022900|GO:0006810|GO:0016021|GO:0016020	NP_872386	Cytochrome b-561 domain containing 1
ASHG19A3A001404	84.4909	69.2533	193.05	96.6432	75.2492	189.069	534.354	187.629	189.205	172.706	6.56346	6.87429	7.79873	7.10632	6.75159	7.11363	8.42905	7.12476	7.3306	7.19811	coding	NM_001042412	CYLD	RefSeq_coding	8608	chr16	+	50776028	50835846		AGCCGGGGCGAGGGGCGACGCCCCGCCGCCCGAGTTTCCCCCTTTCTAGGGTGAGGATGG	1540	Hs.578973	GO:0008234|GO:0046872|GO:0008233|GO:0070064|GO:0005515|GO:0019901|GO:0003735|GO:0004221|GO:0004843|GO:0008270|GO:0016055|GO:0007049|GO:0042347|GO:0032088|GO:0090090|GO:0032480|GO:0070536|GO:0070507|GO:0007346|GO:0006412|GO:0006511|GO:0005737|GO:0005881|GO:0005856|GO:0005829|GO:0031234|GO:0005622|GO:0030496|GO:0048471|GO:0005886|GO:0005840	NP_056062	Cylindromatosis (turban tumor syndrome)
ASHG19A3A009945	74.5947	69.1256	78.3729	70.8856	71.5366	98.6195	82.5255	81.2516	68.1814	49.8789	6.38921	6.87066	6.41179	6.64423	6.67225	6.22059	4.89262	5.88443	6.03185	5.45959	coding	NM_003465	CHIT1	RefSeq_coding	2325	chr1	-	203185206	203198860		ACTTTTCCCTGATTTAAGCGCTCTGCGAGCAGCCACTCAGCATTACACTAAGAATTCAGA	1118	Hs.201688	GO:0043169|GO:0008061|GO:0004568|GO:0008843|GO:0005975|GO:0006032|GO:0006032|GO:0006955|GO:0000272|GO:0009617|GO:0005576|GO:0005615|GO:0005615|GO:0005764	NP_003456	Chitinase 1 (chitotriosidase)
ASHG19A3A006765	29.3582	15.7965	27.5848	30.856	40.3628	56.4687	189.035	59.2902	84.7575	92.5803	5.11572	4.98357	4.8564	5.44592	5.87308	5.44055	6.64896	5.40102	6.31848	6.36902	coding	NM_198241	EIF4G1	RefSeq_coding	5463	chr3	+	184032355	184053145		CCGCGCGGACTGAAGGAGACTGAAGGCCCTCGGATGCCCAGAACCTGTAGGCCGCACCGT	1981	Hs.433750	GO:0005515|GO:0008135|GO:0003743|GO:0016070|GO:0044267|GO:0010467|GO:0008286|GO:0044419|GO:0016071|GO:0000288|GO:0000289|GO:0006446|GO:0006446|GO:0006412|GO:0006413|GO:0005737|GO:0005829|GO:0005829|GO:0016281	NP_937887	Eukaryotic translation initiation factor 4 gamma, 1
ASHG19A3A014511	30.2253	11.3088	27.9026	22.88	35.5248	57.4719	121.7	63.8113	49.4468	41.996	5.15627	4.59059	4.87629	5.01643	5.6979	5.4653	5.74586	5.51593	5.62339	5.20647	coding	NM_006186	NR4A2	RefSeq_coding	3546	chr2	-	157180945	157189287		ATGCAAAATACGTGTGTTTAGCAAATAAAAACTGCCCAGTGGACAAGCGTCGCCGGAATC	4929	Hs.563344	GO:0004879|GO:0046872|GO:0005515|GO:0046982|GO:0043565|GO:0003700|GO:0003707|GO:0016563|GO:0030528|GO:0008270|GO:0008344|GO:0031668|GO:0021953|GO:0021952|GO:0016265|GO:0042416|GO:0071542|GO:0010467|GO:0043524|GO:0007399|GO:0042551|GO:0001764|GO:0043085|GO:0045944|GO:0009791|GO:0042053|GO:0043576|GO:0034339|GO:0006355|GO:0001975|GO:0001666|GO:0010035|GO:0017085|GO:0051789|GO:0007165|GO:0005737|GO:…	NP_006177	Nuclear receptor subfamily 4, group A, member 2
ASHG19A3A032242	32.5651	14.7034	33.4178	19.3315	61.9278	36.5858	147.489	35.8332	22.9078	37.999	5.25576	4.89711	5.15071	4.77888	6.46822	4.82654	6.15436	4.5846	4.63586	5.05851	coding	NM_000914	OPRM1	RefSeq_coding	2178	chr6	+	154360442	154440594	NM_001145286,NM_001145285,NM_001145283,NM_001145282,NM_001008505,NM_001008504,NM_001008503,	AACTACTAAGGTGGGAGGGGGCTATACGCAGAGGAGAATGTCAGATGCTCAGCTCGGTCC	4988	Hs.2353	GO:0004930|GO:0004988|GO:0005515|GO:0004872|GO:0007187|GO:0007191|GO:0002438|GO:0007610|GO:0031635|GO:0007626|GO:0008285|GO:0032100|GO:0060079|GO:0051930|GO:0042220|GO:0032094|GO:0070848|GO:0032496|GO:0043278|GO:0007600|GO:0042060|GO:0005794|GO:0032839|GO:0032590|GO:0005783|GO:0005925|GO:0005887|GO:0044424|GO:0005624|GO:0045121|GO:0043204|GO:0005886|GO:0005886|GO:0042383	NP_001138759	Opioid receptor, mu 1
ASHG19A3A006520	1604.49	1281.33	1272.53	1246.25	1410.42	16210.7	12346.4	11598.2	14431.4	15429.4	11.3576	11.4926	11.2465	11.7648	11.448	12.8915	12.7487	12.7273	12.6528	12.7304	coding	NM_181077	GOLGA8A	RefSeq_coding	4264	chr15	-	34671271	34682001	NM_001023567,	GCTTCTGGTGGTTGCCACTCATCTGAGGCTTCCTCCTCCGCCTCCTCCTCTCTGCATGCG	440270	Hs.720151	GO:0005794|GO:0032580|GO:0016020	NP_001018861	Golgin A8 family, member B
ASHG19A3A005965	33.5352	21.8542	42.9999	30.7981	54.6974	47.5099	64.2783	51.1698	18.5738	71.2035	5.29637	5.3843	5.52167	5.44359	6.29496	5.19088	4.31599	5.16971	4.35902	5.98824	coding	NM_144596	TTC8	RefSeq_coding	2248	chr14	+	89290977	89344334		GCTGGAGAAGTCCCCTTATGACCAGGAACCAGATCCTGAATTGCCAGTGCATCAGGTAAA	123016	Hs.303055	GO:0005515|GO:0030030|GO:0042384|GO:0048560|GO:0050896|GO:0050893|GO:0007601|GO:0034464|GO:0005813|GO:0060170|GO:0044441|GO:0005737|GO:0005856|GO:0005932|GO:0005886	NP_938052	Tetratricopeptide repeat domain 8
ASHG19A3A017098	29.289	13.7255	33.4051	35.1197	34.1303	40.3044	102.927	78.231	36.7924	44.7367	5.11323	4.81837	5.15013	5.63231	5.64444	4.96381	5.39479	5.82659	5.24951	5.29682	coding	NM_001632	ALPP	RefSeq_coding	2883	chr2	+	233243347	233247597		TGATTTAAACCCGGGCAGCCTGGAGTGCAGCTCATACTCCATGCCCAGAATTCCTGCCTC	250	Hs.284255	GO:0004035|GO:0004035|GO:0016787|GO:0046872|GO:0031225|GO:0009986|GO:0016021|GO:0005886	NP_001623	Alkaline phosphatase, placental
ASHG19A3A007027	19.1567	14.7313	28.4863	16.6848	46.9796	23.7138	103.402	37.8491	9.13019	41.1002	4.55368	4.89981	4.9093	4.56335	6.08837	4.18717	5.40383	4.67995	3.50088	5.17335	coding	NM_207033	EDN3	RefSeq_coding	2617	chr20	+	57875498	57901046		GCACCCAAACTCTGGACGTCAGCAGACAGGTTGAAGTCAAGGACCAACAAAGCAAGCAGG	1908	Hs.1408	GO:0031708|GO:0005179|GO:0005102|GO:0014824|GO:0008015|GO:0007166|GO:0007267|GO:0048016|GO:0030318|GO:0007275|GO:0046888|GO:0001755|GO:0030182|GO:0030593|GO:0030072|GO:0043406|GO:0008284|GO:0010460|GO:0046887|GO:0002690|GO:0045840|GO:0030334|GO:0048070|GO:0046928|GO:0003100|GO:0019229|GO:0007165|GO:0042310|GO:0014826|GO:0005576|GO:0005576|GO:0005615|GO:0005625	NP_996917	Endothelin 3
ASHG19A3A025695	51.1054	30.3521	55.384	33.7705	38.9266	57.3415	98.6288	57.7145	65.4319	65.2596	5.86979	5.79034	5.9035	5.57764	5.82226	5.46146	5.29915	5.3592	5.97934	5.85853	coding	NM_182976	ZNF326	RefSeq_coding	2729	chr1	+	90460677	90494094		TTATCAAGAAACCCAAACTAGCAAAACCTATGGAGAAGATAAGCCTCAGCAAATCACCCA	284695	Hs.306221	GO:0003677|GO:0046872|GO:0016563|GO:0008270|GO:0005626|GO:0005622|GO:0016363|GO:0005634	NP_892021	Zinc finger protein 326
ASHG19A3A011813	673.359	511.912	654.68	516.699	570.19	1857.24	1644.34	2024.66	3244.52	2979.88	9.9373	10.0398	10.0164	10.1358	10.013	9.91722	9.99019	10.3019	10.616	10.472	coding	NM_144687	NLRP12	RefSeq_coding	3871	chr19	-	54296856	54327648		AGAGTGAGAAAGCATTATTTCAGCAAAAGGTCTTTCCTCCCTTGCTCTCTCCTCCAACCA	91662	Hs.631573	GO:0005524|GO:0008656|GO:0000166|GO:0005515|GO:0006919|GO:0043124|GO:0045751|GO:0050710|GO:0050711|GO:0045409|GO:0031953|GO:0009968|GO:0050729|GO:0050718|GO:0045381|GO:0008588|GO:0007165|GO:0005737	NP_653288	NLR family, pyrin domain containing 12
ASHG19A3A015721	436.134	174.633	807.286	242.7	164.858	674.497	554.153	645.988	478.295	534.451	9.18081	8.23709	10.4014	8.66863	7.91943	8.70516	8.48118	8.82628	8.41585	8.52085	coding	NM_005917	MDH1	RefSeq_coding	1268	chr2	+	63816121	63834328		GATGGCAACTCCTATGGTGTTCCTGATGATCTGCTCTACTCATTCCCTGTTGTAATCAAG	4190	Hs.526521	GO:0030060|GO:0051287|GO:0005488|GO:0004470|GO:0016491|GO:0006734|GO:0005975|GO:0044262|GO:0006094|GO:0006006|GO:0006108|GO:0006107|GO:0055114|GO:0006099|GO:0005813|GO:0005737|GO:0005829|GO:0005739|GO:0005625	NP_005908	Malate dehydrogenase 1, NAD (soluble)
ASHG19A3A047306	82.0509	51.3284	79.583	42.0048	69.3965	95.9313	104.427	78.2439	93.6037	108.646	6.51933	6.46	6.43372	5.89321	6.62895	6.1786	5.42633	5.82681	6.44816	6.59173	coding	NM_197948	CLEC7A	RefSeq_coding	2503	chr12	-	10269375	10282868	NM_197947,	AACCCACACAATCATCTTTAGAAGACAGTGTGACTCCTACCAAAGCTGTCAAAACCACAG	64581	Hs.143929	GO:0001874|GO:0042287|GO:0005488|GO:0001846|GO:0008329|GO:0005529|GO:0042110|GO:0009756|GO:0008037|GO:0002752|GO:0016337|GO:0042832|GO:0001879|GO:0006954|GO:0045087|GO:0002221|GO:0006911|GO:0006910|GO:0050766|GO:0032760|GO:0002238|GO:0005737|GO:0009897|GO:0016021|GO:0016020	NP_922945	C-type lectin domain family 7, member A
ASHG19A3A025826	244.291	182.411	246.875	183.694	181.235	242.25	311.79	262.927	253.424	241.887	8.17701	8.3115	8.22593	8.15906	8.07327	7.44846	7.55149	7.61698	7.69973	7.616	coding	NM_015143	METAP1	RefSeq_coding	2835	chr4	+	99916787	99983959		ATTGTGGGCATGGAATCCACAAGCTTTTTCATACAGCTCCCAATGTACCCCACTATGCTA	23173	Hs.480364	GO:0004177|GO:0046872|GO:0008235|GO:0008233|GO:0005515|GO:0031365|GO:0009987|GO:0018206|GO:0006508|GO:0006417|GO:0005737	NP_055958	Methionyl aminopeptidase 1
ASHG19A3A006128	48.0992	7.34231	27.1496	18.6268	23.0315	35.5773	67.0068	42.6115	29.7779	69.7325	5.78735	4.11129	4.834	4.7255	5.11472	4.78635	4.4085	4.87929	4.97663	5.9542	coding	NM_152357	ZNF440	RefSeq_coding	4181	chr19	+	11925106	11946016	NM_021915,	ACCAAAACCCCAGGAGAAACTTCAGGAGTCTCATAGAAGAAAAAGTCAATGAAATTAAAG	126070	Hs.418192	GO:0003677|GO:0046872|GO:0008270|GO:0006355|GO:0005622|GO:0005634	NP_689570	Zinc finger protein 440
ASHG19A3A006295	33.4919	11.5537	37.5681	21.0696	22.5944	20.5237	91.1454	28.5127	29.233	37.8327	5.29447	4.61368	5.32232	4.90624	5.08969	3.969	5.12257	4.17786	4.95272	5.05241	coding	NM_172087	TNFSF13	RefSeq_coding	2245	chr17	+	7461608	7464925		GCAGTGCTCACCCAAAAACAGAAGAATGACTCCGATGTGACAGAGGTGATGTGGCAACCA	8741	Hs.54673	GO:0005125|GO:0005515|GO:0005102|GO:0005164|GO:0016070|GO:0006955|GO:0016071|GO:0008284|GO:0048298|GO:0007165|GO:0005576|GO:0005615|GO:0016020|GO:0005654	NP_742085	Tumor necrosis factor (ligand) superfamily, member 13
ASHG19A3A041911	343.308	288.32	314.379	294.369	229.742	339.27	225.716	191.612	65.7254	77.6702	8.75364	9.0868	8.66443	9.04705	8.48077	7.88889	6.9893	7.15411	5.98473	6.11808	coding	NM_013230	CD24	RefSeq_coding	2194	chrY	-	21152525	21154705		TGTGTGTGTGAATGAACACTCTTTTGCTTTATTCCAGAATGCTGTACATCTATTTTGGAT	100133941	Hs.644105	GO:0005515|GO:0019901|GO:0030296|GO:0004871|GO:0032597|GO:0031295|GO:0016055|GO:0007411|GO:0001775|GO:0016477|GO:0016337|GO:0032600|GO:0042632|GO:0007204|GO:0002768|GO:0008629|GO:0032913|GO:0043406|GO:0042104|GO:0061098|GO:0043408|GO:0001959|GO:0030856|GO:0042325|GO:0045730|GO:0043627|GO:0001666|GO:0002237|GO:0031225|GO:0009986|GO:0016020|GO:0045121|GO:0005886	NP_037362	CD24 molecule
ASHG19A3A028696	204.579	157.744	252.941	196.816	166.117	280.76	271.868	282.237	270.331	232.178	7.87913	8.06957	8.26978	8.26837	7.93046	7.64258	7.30982	7.71283	7.77164	7.56542	coding	NM_177478	FTMT	RefSeq_coding	894	chr5	+	121187649	121188521		AAAGTCAGCTGTCTCCTGCTTTCTTGCCCTTAAAATCACCTCCATCTTTATATTCTTCTG	94033	Hs.105324	GO:0005488|GO:0008199|GO:0004322|GO:0046914|GO:0006879|GO:0006826|GO:0055114|GO:0008284|GO:0051349|GO:0051353|GO:0051347|GO:0005739	NP_803431	Ferritin mitochondrial
ASHG19A3A049219	78.5906	44.3574	52.8261	56.1144	27.9322	190.495	163.361	171.66	182.263	167.842	6.45743	6.27493	5.83564	6.30615	5.37915	7.12409	6.35777	6.99306	7.28562	7.16428	coding	NM_001142641	FBRSL1	RefSeq_coding	4563	chr12	+	133067156	133161771		ACCCTGTTTGTTTTAAATATTCTGTTCCCATGTCAATCAGTGACGATAAATACAGCCTTG	57666	Hs.411138		NP_001136113	Fibrosin-like 1
ASHG19A3A028364	104.853	64.8924	112.838	73.5453	78.7218	117.676	169.379	120.098	121.684	116.724	6.87219	6.775	6.95131	6.69672	6.81701	6.47444	6.43759	6.47156	6.7829	6.69165	coding	NM_014813	LRIG2	RefSeq_coding	4015	chr1	+	113615830	113667342		ATCTATAGCTGCATGGCACAAAATACAGCAGGAGGTCTCTCAGCAAATGCTTCCCTAACA	9860	Hs.448972	GO:0005737|GO:0016021|GO:0005886	NP_055628	Leucine-rich repeats and immunoglobulin-like domains 2
ASHG19A3A054963	143.331	121.148	136.458	156.205	104.208	413.927	281.024	331.728	371.42	354.624	7.34336	7.6694	7.24272	7.86846	7.22677	8.12549	7.37437	7.94732	8.13423	8.06977	coding	NM_182705	FAM101B	RefSeq_coding	3895	chr17	-	289773	295731		TGACACCTGCCCCACTCCATTTTGCTTTGTGATGTCTTCATTTAACAATAAATTATCTGA	359845	Hs.729155		NP_874364	Family with sequence similarity 101, member B
ASHG19A3A052393	206.198	158.568	269.73	195.586	103.007	800.386	632.491	646.806	608.913	680.364	7.89518	8.08065	8.38733	8.25934	7.20951	8.91485	8.67646	8.82716	8.68042	8.77518	coding	NM_004255	COX5A	RefSeq_coding	784	chr15	-	75212618	75230495		ATGCTCGCTGGGTAACATACTTCAACAAGCCAGATATAGATGCCTGGGAATTGCGTAAAG	9377	Hs.401903	GO:0004129|GO:0009055|GO:0046872|GO:0022904|GO:0016020|GO:0005743|GO:0005739	NP_004246	Cytochrome c oxidase subunit Va
ASHG19A3A037740	29.4063	28.4287	40.5792	19.0843	23.2886	46.8264	103.617	42.2864	26.336	51.8674	5.11723	5.71173	5.43105	4.76035	5.13276	5.17074	5.41002	4.86559	4.81739	5.51726	coding	NM_000136	FANCC	RefSeq_coding	4612	chr9	-	97861337	98079991		ATAAAGCATGCTGGTAAAACCACTACCCTCAGAGAGAGCCAAAAATACAGAAGAGGCGGA	2176	Hs.494529	GO:0005515|GO:0006281|GO:0006461|GO:0000785|GO:0005737|GO:0005829|GO:0005654|GO:0005634	NP_000127	Fanconi anemia, complementation group C
ASHG19A3A021105	19.0947	6.70059	24.4272	5.86906	7.47978	54.8033	80.8722	44.2182	57.4184	55.4972	4.5493	4.01235	4.67651	3.35024	3.50297	5.39981	4.84587	4.94042	5.81069	5.6185	coding	NM_006545	NPRL2	RefSeq_coding	1672	chr3	-	50384918	50388486		TTTGACACAGTCCAAGTGTACATCATCACCAAGCCAGAGCTGCAGAACAAGCTTATCACT	10641	Hs.437083	GO:0005515|GO:0004672|GO:0033673	NP_006536	Nitrogen permease regulator-like 2 (S. cerevisiae)
ASHG19A3A017561	112.642	50.5889	81.3006	69.0061	88.7678	109.943	148.248	113.59	122.243	188.316	6.97961	6.44197	6.46281	6.60775	6.98897	6.37996	6.16552	6.38449	6.79001	7.30728	coding	NM_080675	SUN5	RefSeq_coding	1267	chr20	-	31571581	31592239		GCCCAGAGAGCAGCCTCACCAGAACCCCTACCCTAAGAGAGATTAAAATTTATTCTTTAC	140732	Hs.375186	GO:0003674|GO:0007283|GO:0005575	NP_542406	Sad1 and UNC84 domain containing 5
ASHG19A3A005348	17.7423	12.5256	31.5122	26.046	14.7638	45.8377	93.6663	44.3512	65.0485	36.931	4.45393	4.70602	5.05893	5.19984	4.55123	5.14224	5.18664	4.94596	5.97122	5.01789	coding	NM_024300	CHCHD7	RefSeq_coding	1703	chr8	+	57124314	57131174	NM_001011669,	AGAAACTCATGCACCAAACTCGAACTGGTAAGAAGACTGTTAGAATGCCCTCGGTAACAC	79145	Hs.436913	GO:0005739	NP_077276	Coiled-coil-helix-coiled-coil-helix domain containing 7
ASHG19A3A044595	324.641	255.258	309.55	289.027	387.96	302.793	364.057	270.765	241.29	265.068	8.65973	8.90021	8.63072	9.01382	9.37336	7.74789	7.80595	7.65372	7.63997	7.73178	coding	NM_007329	DMBT1	RefSeq_coding	7686	chr10	+	124320180	124403252	NM_004406,NM_004406,	ACAATGGCTGGCTCTCCCATAACTGTGGCCATAGTGAAGACGCTGGTGTCATCTGCTCAG	1755	Hs.279611	GO:0051636|GO:0051637|GO:0048306|GO:0008329|GO:0005044|GO:0005044|GO:0035375|GO:0030855|GO:0030855|GO:0043152|GO:0045087|GO:0044419|GO:0007275|GO:0002221|GO:0015031|GO:0009615|GO:0005737|GO:0005576|GO:0019898|GO:0016020|GO:0030670|GO:0042589	NP_060049	Deleted in malignant brain tumors 1
ASHG19A3A000966	184.369	174.108	250.907	210.456	204.555	412.515	426.763	387.372	348.004	331.235	7.7141	8.23066	8.25515	8.39206	8.28055	8.12214	8.06832	8.16009	8.06173	7.99129	coding	NM_001012718	IL32	RefSeq_coding	1093	chr16	+	3115312	3119667		GACCCCAGACCTCTGTCTCTCTCGGCAGGCCTTGGCTCCTTGAACTTTTGGCCGCCATGT	9235	Hs.943	GO:0005125|GO:0007155|GO:0006952|GO:0006955|GO:0005576|GO:0005615	NP_004212	Interleukin 32
ASHG19A3A035692	144.111	116.004	144.729	165.593	147.415	193.082	217.845	219.526	201.012	159.2	7.35054	7.60705	7.33598	7.97152	7.75393	7.14419	6.92021	7.34737	7.40818	7.09677	coding	NM_001007243	STAR	RefSeq_coding	2641	chr8	-	38000217	38008600	NM_000349,	TATCCTTGACCCCTTCCTTTGCACAGTGAGTGATGGCGTTTTTATCTCCTGATGATGATG
ASHG19A3A029019	46.2769	29.3248	63.7773	34.4788	57.0871	48.7247	189.826	45.1786	22.0216	90.545	5.73463	5.74759	6.10409	5.60671	6.35219	5.23004	6.65598	4.97692	4.58631	6.33833	coding	NM_152406	AFAP1L1	RefSeq_coding	4223	chr5	+	148651400	148721365		AGGAAGAGGAGCCCATCCATCGTAGCCTCCAACCAAGGAAGGGTGCTACAGAAAGCCAAG	134265	Hs.483793	GO:0005515	NP_689619	Actin filament associated protein 1-like 1
ASHG19A3A005822	7.49438	9.86817	33.7674	30.6592	18.2443	41.6598	51.2483	36.6027	33.4431	30.2524	2.77875	4.43781	5.16687	5.43638	4.81173	5.01072	3.75696	4.62117	5.12606	4.72255	coding	NM_133635	POFUT2	RefSeq_coding	2878	chr21	-	46683843	46707811		ACCAGTGGATCTGCGCACACGCCAGGTTTTTTATTGGCACCTCAGTCTCAACATTTTCTT	23275	Hs.592164	GO:0046922|GO:0016757|GO:0005975|GO:0006004|GO:0005783	NP_598368	Protein O-fucosyltransferase 2
ASHG19A3A039469	74.1522	65.6281	64.2357	399.224	53.7058	183.719	162.851	282.837	141.44	138.109	6.38136	6.79211	6.11477	9.63976	6.26949	7.07242	6.35125	7.7161	6.97431	6.91169	coding	NM_021138	TRAF2	RefSeq_coding	2298	chr9	+	139780964	139821066		GAGAGCTTGCCATCCAGCTCACGAAGACAGAGTTATTAAACCATTCAAATCTCTGTGGTC	7186	Hs.522506	GO:0005174|GO:0019899|GO:0016874|GO:0046872|GO:0005515|GO:0004871|GO:0046625|GO:0004842|GO:0008270|GO:0007250|GO:0006919|GO:0008633|GO:0006915|GO:0043623|GO:0008624|GO:0043507|GO:0051092|GO:0050870|GO:0002726|GO:0032743|GO:0051091|GO:0070534|GO:0051865|GO:0051865|GO:0006461|GO:0070207|GO:0042981|GO:0007165|GO:0033209|GO:0035631|GO:0005737|GO:0005829|GO:0005829|GO:0009898	NP_066961	TNF receptor-associated factor 2
ASHG19A3A000710	53.7013	22.9847	40.2297	17.6587	42.4253	19.4273	214.006	29.4405	27.9941	82.6808	5.93663	5.44697	5.41752	4.65058	5.945	3.8794	6.88513	4.23672	4.89789	6.20676	coding	NM_001002236	SERPINA1	RefSeq_coding	3513	chr14	-	94843084	94857029		AGGAGAGCTTGAGGAGAGCAGGAAAGGGCGGCAGTAAGTCTTCAGCATCAGGCATTTTGG	5265	Hs.525557	GO:0002020|GO:0005515|GO:0004867|GO:0004867|GO:0006953|GO:0007596|GO:0006954|GO:0010951|GO:0030168|GO:0002576|GO:0030162|GO:0046687|GO:0034097|GO:0032355|GO:0001666|GO:0010288|GO:0032496|GO:0033986|GO:0014070|GO:0034014|GO:0005576|GO:0005576|GO:0005615|GO:0031093|GO:0005578	NP_001121179	Serpin peptidase inhibitor, clade A (alpha-1 antiproteinase, antitrypsin), member 1
ASHG19A3A001832	86.4155	56.9729	75.9534	65.5304	101.673	27.4733	185.695	32.5201	22.7297	29.8143	6.59708	6.60324	6.36519	6.53262	7.18966	4.4092	6.61384	4.41652	4.62629	4.69964	coding	NM_001103148	GIGYF2	RefSeq_coding	7735	chr2	+	233562014	233725285		GAGAGGTGGCGACCTCACAGTCCTGGCTGGCGGGAACACATGGAACGACGTCGGAGGTTT	26058	Hs.565319	GO:0005515|GO:0008219	NP_056390	GRB10 interacting GYF protein 2
ASHG19A3A039915	52.8563	41.8358	40.5839	52.9741	65.8962	48.5809	85.8312	71.5212	60.1735	53.557	5.9145	6.19931	5.43158	6.22747	6.55906	5.22435	4.98432	5.6885	5.87041	5.56751	coding	NM_133179	XAGE3	RefSeq_coding	543	chrX	-	52891559	52897119		AGTTGTGAGGGTGTGAGGGTCGCGTTCCTGCTGTCTGGACTTTTTCTGTCCCACTGAGAC	170626	Hs.43879		NP_573440	X antigen family, member 3
ASHG19A3A002133	24.1676	19.4352	38.3387	29.2208	24.8015	72.9098	134.999	69.5909	64.7374	67.8802	4.85958	5.24122	5.35169	5.37053	5.2188	5.8036	5.96918	5.64988	5.96532	5.91491	coding	NM_001130012	SLC9A3R2	RefSeq_coding	2192	chr16	+	2076887	2089026		GCCTGGTTCCGACAAGGACACTGAGGATGGCAGTGCCTGGAAGCAAGATCCCTTCCAGGA	9351	Hs.440896	GO:0008013|GO:0016247|GO:0019902|GO:0008022|GO:0005515|GO:0005102|GO:0048839|GO:0006461|GO:0016324|GO:0005737|GO:0012505|GO:0005634|GO:0005886	NP_004776	Solute carrier family 9 (sodium/hydrogen exchanger), member 3 regulator 2
ASHG19A3A018584	29.2054	22.0137	29.051	24.141	24.8095	62.4504	612.747	49.3282	34.9074	84.6635	5.10818	5.39164	4.94067	5.09608	5.21917	5.58527	8.62508	5.11159	5.18379	6.24122	coding	NM_017806	LIME1	RefSeq_coding	1206	chr20	+	62367977	62370459		AGAAGCGCAAAGGGACCCATCGCAGTCCCCAAGAGCCACAGCAGGGGAAGACTGAGGTGA	54923	Hs.233220	GO:0016021|GO:0005886	NP_060276	Lck interacting transmembrane adaptor 1
ASHG19A3A003204	55.8878	29.4026	34.7486	60.5856	50.4901	57.6306	252.537	52.5141	45.0679	100.762	5.9887	5.74991	5.20627	6.4176	6.18484	5.46929	7.18056	5.20701	5.50069	6.48983	coding	NM_001164267	WDR46	RefSeq_coding	2201	chr6	-	33246879	33257304		AGACAAACTTCAGACCAAGAGAAAGAAACCCCGAGAATGGAAGAACCCGGAGTCCCAGCG	9277	Hs.520063	GO:0003674|GO:0008150|GO:0005575	NP_005443	WD repeat domain 46
ASHG19A3A025591	33.0714	23.1902	24.77	35.3773	30.2941	53.636	87.3014	53.1819	58.365	66.6764	5.27857	5.45779	4.69824	5.64254	5.48607	5.3689	5.02263	5.22815	5.8321	5.88741	coding	NM_012108	STAP1	RefSeq_coding	1524	chr4	+	68424445	68472617		AAATATGATCCTGAGGCCTGGTAGTGACAGTAGAAACTACTCCATCACTATTCGGCAGGA	26228	Hs.435579	GO:0005070|GO:0006944|GO:0006886|GO:0007165|GO:0007169|GO:0005737	NP_036240	Signal transducing adaptor family member 1
ASHG19A3A001346	28.3439	17.3534	37.3214	25.1949	36.7334	167.076	310.023	124.852	125.017	152.042	5.06998	5.1	5.31378	5.15302	5.74371	6.94795	7.5427	6.52734	6.81685	7.03736	coding	NM_001040161	C16orf13	RefSeq_coding	563	chr16	-	684428	686347		ACGTGGACCAGCGCTGCCTGGACAGGAACCCAGAATGGGGGCTTCGGGACACAGCCCTCC	84326	Hs.239500		NP_115742	Chromosome 16 open reading frame 13
ASHG19A3A001970	59.5536	40.1759	70.8633	52.2714	75.367	105.501	280.978	109.774	81.2418	82.5853	6.07273	6.15035	6.26454	6.20755	6.75277	6.32077	7.37372	6.33328	6.26521	6.2057	coding	NM_001126241	TP73	RefSeq_coding	2728	chr1	+	3607235	3650467		ACCACGCCGACCCCAGCCTCGTCAGGACCTGGGGGCCCTGAAGATCCCCGAGCAGTACCG	7161	Hs.697294	GO:0003682|GO:0003684|GO:0003690|GO:0046872|GO:0002039|GO:0010843|GO:0005515|GO:0003700|GO:0016563|GO:0008134|GO:0016564|GO:0042771|GO:0006978|GO:0008630|GO:0007049|GO:0007050|GO:0034644|GO:0033326|GO:0048546|GO:0030900|GO:0021766|GO:0006954|GO:0006298|GO:0031571|GO:0043508|GO:0043524|GO:0000122|GO:0048666|GO:0045793|GO:0043193|GO:0010552|GO:0045893|GO:0009791|GO:0051262|GO:0001836|GO:0006974|GO:…	NP_005418	Tumor protein p73
ASHG19A3A031114	71.6191	49.1918	61.6963	66.4345	68.5793	597.905	478.274	440.808	499.632	509.582	6.33497	6.40557	6.0564	6.55221	6.6124	8.56425	8.25488	8.32133	8.46422	8.46741	coding	NM_003540	HIST1H4F	RefSeq_coding	368	chr6	+	26240653	26241021		CTGAGCCTCACCCCGGCTTTTTATTTAACAGCTCACCCATAAAAGGCCCTTTTCAGGGCC	8361	Hs.247816		NP_003531	Histone cluster 1, H4f
ASHG19A3A049805	19.2846	17.7	31.9436	35.7917	37.3218	27.9297	62.0762	56.1703	31.7482	35.2581	4.56322	5.12379	5.08061	5.65788	5.76457	4.43267	4.22934	5.31542	5.06077	4.94973	coding	NM_052867	NALCN	RefSeq_coding	6923	chr13	-	101706129	102068813		TTGCATTTCCATGATGTTTGAGTCCCCGTTTCGAAGAGTCATGCATGCACCTACTTTGCA	259232	Hs.525146	GO:0005272|GO:0005244|GO:0006811|GO:0006814|GO:0055085|GO:0016021|GO:0016020	NP_443099	Sodium leak channel, non-selective
ASHG19A3A030961	24.218	18.5812	29.6954	15.2275	158.562	30.3307	40.2203	76.7272	30.7603	26.7828	4.86227	5.18338	4.96986	4.43304	7.85782	4.55547	3.3308	5.79572	5.01993	4.54183	coding	NM_144618	GABPB2	RefSeq_coding	1953	chr1	+	151043079	151091007		TCGGGTGAGGTTGTTAACCTCGCAAGCCTTATTTCTTCAACCAACACCAAAACAACCTCA	126626	Hs.654699	GO:0010843|GO:0046982|GO:0042803|GO:0016563|GO:0010552|GO:0005634	NP_653219	GA binding protein transcription factor, beta subunit 2
ASHG19A3A036200	110.291	68.0036	93.9641	92.8804	68.4455	91.3632	96.0957	98.7082	85.7774	78.4162	6.9519	6.84318	6.67966	7.04782	6.61052	6.11116	5.24369	6.1766	6.3355	6.13183	coding	NM_003695	LY6D	RefSeq_coding	806	chr8	-	143866297	143868008		CACTCCTTCTGTTTTGTTGCCGTTTATTTTTGTACTCAAATCTCTACATGGAGATAAATG	8581	Hs.415762	GO:0005515|GO:0007155|GO:0030098|GO:0031225|GO:0009986|GO:0005624|GO:0005886	NP_003686	Lymphocyte antigen 6 complex, locus D
ASHG19A3A038173	29.439	18.645	34.5899	24.3986	25.1446	50.9367	101.144	58.6448	33.0458	30.0389	5.11899	5.18826	5.20059	5.11101	5.23691	5.2903	5.35711	5.38402	5.11159	4.71153	coding	NM_017585	SLC2A6	RefSeq_coding	2563	chr9	-	136336216	136344276		AACCTGACTCTGGGGCTGTACATCCACTTTGGCCCCAGGCCTCTGAGCCCCAACAGCACT	11182	Hs.244378	GO:0055056|GO:0005355|GO:0022891|GO:0008643|GO:0015758|GO:0055085|GO:0016021|GO:0016020|GO:0005886	NP_060055	Solute carrier family 2 (facilitated glucose transporter), member 6
ASHG19A3A005811	193.92	143.197	169.661	142.669	165.857	186.81	335.672	202.083	151.687	328.273	7.79698	7.91975	7.58695	7.71908	7.92889	7.0949	7.6778	7.22755	7.06727	7.98139	coding	NM_133454	SGSM1	RefSeq_coding	6018	chr22	+	25202135	25322813	NM_001098498,	GATGACGGAAACAGAAAGGAAAGAGTCCTCCCAGAGCTGCAGTTCGGGCCGCCAGAACAT	129049	Hs.474397	GO:0005097|GO:0032313|GO:0005794|GO:0005622	NP_597711	Small G protein signaling modulator 1
ASHG19A3A004476	55.9053	42.7053	53.7538	56.0132	54.2819	97.4058	96.2666	106.314	61.4962	77.252	5.98919	6.22566	5.86334	6.3048	6.2826	6.20269	5.24804	6.28381	5.8976	6.11	coding	NM_006182	DDR2	RefSeq_coding	3172	chr1	+	162602227	162750237		CCACAGAGAATGCTCTGCACCCGTTGATACTCCAGTTCCAACACCATCTTCTGAGATGAT	4921	Hs.593833	GO:0005524|GO:0005518|GO:0000166|GO:0004872|GO:0004714|GO:0007155|GO:0008284|GO:0006468|GO:0007165|GO:0007169|GO:0016324|GO:0005887|GO:0016020	NP_006173	Discoidin domain receptor tyrosine kinase 2
ASHG19A3A045363	189.495	131.549	160.821	155.099	198.112	140.247	407.416	174.084	130.73	432.225	7.75691	7.79391	7.50323	7.85485	8.22726	6.71483	7.99565	7.01358	6.8715	8.29026	coding	NM_005714	KCNK7	RefSeq_coding	1577	chr11	-	65360326	65363467		AAGGGGGAAGAGGAGCCTGGACTAGGACTCCCATAAATCACTGGGGGGCTGGGCCTTGCA	10089	Hs.175218	GO:0005267|GO:0005244|GO:0006811|GO:0071805|GO:0006813|GO:0016021|GO:0016020	NP_258416	Potassium channel, subfamily K, member 7
ASHG19A3A020423	1350.48	840.021	1077.23	827.265	1011.69	8868.55	5746.01	5244.06	6786.38	4614.41	11.0584	10.8545	10.9576	11.099	10.9819	11.9009	11.6312	11.5407	11.4944	10.9895	coding	NM_002305	LGALS1	RefSeq_coding	586	chr22	+	38071612	38075807		AACTACATGGCAGCTGACGGTGACTTCAAGATCAAATGTGTGGCCTTTGACTGAAATCAG	3956	Hs.445351	GO:0016936|GO:0001948|GO:0030395|GO:0043236|GO:0005515|GO:0042803|GO:0004871|GO:0005529|GO:0006915|GO:0071333|GO:0071407|GO:0033555|GO:0045445|GO:0010812|GO:0010977|GO:0043123|GO:0034120|GO:0042981|GO:0048678|GO:0042493|GO:0007165|GO:0009986|GO:0005737|GO:0031012|GO:0005576|GO:0005615|GO:0005622|GO:0005634|GO:0005578	NP_002296	Lectin, galactoside-binding, soluble, 1
ASHG19A3A054762	24.272	10.3442	24.3692	14.3849	27.7557	69.9481	94.9974	71.2604	76.5978	174.382	4.86467	4.48889	4.6727	4.35891	5.37053	5.74853	5.21734	5.68365	6.18968	7.20894	coding	NM_000734	CD247	RefSeq_coding	1687	chr1	-	167399877	167487847		ATGACAAAATCATCTTTGTGAAGGCCTCGCAGGAAGACCCAACACATGGGACCTATAACT	919	Hs.156445	GO:0042802|GO:0005515|GO:0042803|GO:0004888|GO:0031295|GO:0050852|GO:0007166|GO:0044419|GO:0050690|GO:0050776|GO:0016032|GO:0042101|GO:0042105|GO:0005737|GO:0016021|GO:0005886|GO:0005886|GO:0005886	NP_932170	CD247 molecule
ASHG19A3A038057	48.5279	31.8277	43.1913	33.0949	54.7251	105.803	185.57	109.915	94.3835	139.566	5.79977	5.84721	5.52746	5.54941	6.29575	6.32552	6.61295	6.33429	6.4582	6.92655	coding	NM_001035534	FAM129B	RefSeq_coding	3818	chr9	-	130267618	130341268		AACTGGGCCAGTTCCGGTCCCTTCCTTTTGGGGCTCTCACTCTGGAGGATGGGGTGGATG	64855	Hs.522401	GO:0005515	NP_073744	Family with sequence similarity 129, member B
ASHG19A3A010339	36.806	28.0457	45.9343	37.053	33.2709	59.4224	63.9506	58.0912	67.0007	51.6112	5.42302	5.69601	5.61949	5.70777	5.60918	5.51049	4.30348	5.36897	6.00656	5.51058	coding	NM_005957	MTHFR	RefSeq_coding	7150	chr1	-	11845786	11866160		TTTCATCATCACGCAGCTTTTCTTTGAGGCTGACACATTCTTCCGCTTTGTGAAGGCATG	4524	Hs.214142	GO:0004489|GO:0016491|GO:0005515|GO:0008015|GO:0006520|GO:0046655|GO:0009086|GO:0055114|GO:0006766|GO:0006767|GO:0005829	NP_005948	Methylenetetrahydrofolate reductase (NAD(P)H)
ASHG19A3A018764	186.891	152.334	219.349	163.349	199.444	406.566	390.167	454.379	467.588	436.983	7.73527	8.01386	8.01997	7.94732	8.23709	8.10662	7.92442	8.36113	8.39306	8.3039	coding	NM_181602	KRTAP6-1	RefSeq_coding	219	chr21	-	31986005	31986223		TCCCGCTCCCTCTGTGGCTATGGCTATGGATGCGGCTCTGGCTCTGGCTACTATTATTGA	337966	Hs.553689	GO:0005829|GO:0005882	NP_853633	Keratin associated protein 6-1
ASHG19A3A009402	58.1671	42.046	40.5938	26.9959	45.087	60.9663	77.8443	48.9923	72.0003	66.197	6.04428	6.20544	5.4324	5.25134	6.03006	5.54941	4.75716	5.10152	6.10582	5.87743	coding	NM_013975	LIG3	RefSeq_coding	3701	chr17	+	33307537	33332088		ATTCAGCCTGACACGCTTTGCCAGGAACAAACCTCATGTGAAAGAAAACAAAATGAATTT	3980	Hs.100299	GO:0005524|GO:0003677|GO:0003910|GO:0003909|GO:0003909|GO:0016874|GO:0046872|GO:0000166|GO:0005515|GO:0008270|GO:0006266|GO:0051103|GO:0006281|GO:0006260|GO:0033151|GO:0006284|GO:0007049|GO:0051301|GO:0007131|GO:0007283|GO:0005622|GO:0005654|GO:0005654|GO:0005634	NP_039269	Ligase III, DNA, ATP-dependent
ASHG19A3A005944	35.8267	10.4281	42.617	21.9886	22.242	79.7223	405.726	71.2492	37.9145	71.9248	5.38516	4.49859	5.50833	4.96634	5.06852	5.92611	7.98796	5.68318	5.28604	6.00318	coding	NM_139317	BIRC7	RefSeq_coding	1322	chr20	+	61867275	61871853		CAGTCTGAAAGTGCCCAGGAGCCAGGAGGGGTCAGTCCAGCCGAGGCCCAGAGGGCGTGG	79444	Hs.256126	GO:0019899|GO:0046872|GO:0005515|GO:0008270|GO:0006309|GO:0007257|GO:0006916|GO:0006915|GO:0005737|GO:0005622|GO:0005634	NP_647478	Baculoviral IAP repeat-containing 7
ASHG19A3A047388	117.79	40.4498	65.5682	50.4405	39.4496	66.168	70.9884	71.2491	67.0558	64.2416	7.04564	6.15975	6.14465	6.15689	5.83984	5.66859	4.5472	5.68314	6.00795	5.83513	coding	NM_021094	SLCO1A2	RefSeq_coding	7225	chr12	-	21417534	21487832		CCAACAACTAAATCTTCTCTAACACCATGATTTTCTAATCTGTATTAAAGCGTTCCAGGT	6579	Hs.46440	GO:0015125|GO:0008514|GO:0005215|GO:0015721|GO:0015721|GO:0008206|GO:0006811|GO:0015711|GO:0043252|GO:0055085|GO:0016021|GO:0005886	NP_602307	Solute carrier organic anion transporter family, member 1A2
ASHG19A3A019993	2450.12	1962.06	1692.12	1603.36	2068.76	578.087	576.404	650.057	780.077	677.991	12.0623	12.1463	11.7561	12.1364	11.9807	8.52464	8.54316	8.83268	8.95817	8.77157	coding	NM_001145137	CPT1B	RefSeq_coding	2721	chr22	-	51007290	51016506		GGCGCGGCTGGCGGCGGGGCCGGCCTAAGCGCGCCCGCGCACCCATCTGCCCCCGTCCTA	1375	Hs.439777	GO:0008415|GO:0004095|GO:0016740|GO:0006853|GO:0044255|GO:0006635|GO:0006631|GO:0046320|GO:0006810|GO:0016021|GO:0016020|GO:0005792|GO:0005741|GO:0005739	NP_689452	Carnitine palmitoyltransferase 1B (muscle)
ASHG19A3A001548	28.817	6.88307	26.7898	24.4059	9.88189	37.3489	87.2871	33.1164	62.8998	62.0378	5.09246	4.0407	4.81787	5.11218	4.07272	4.85813	5.02203	4.44909	5.9253	5.78139	coding	NM_001079669	TMTC4	RefSeq_coding	3561	chr13	-	101256090	101327103		AGGGAGATGCGGCCGGGGCTCAGGCTCCTTGCAGATTCCTAACCAGCATAATGCTGGAGC	84899	Hs.190983	GO:0005488|GO:0016021|GO:0016020	NP_116202	Transmembrane and tetratricopeptide repeat containing 4
ASHG19A3A048684	103.185	53.8951	77.522	39.485	76.98	82.1471	102.783	78.9152	104.658	91.602	6.85075	6.52676	6.39694	5.80034	6.77983	5.96571	5.39226	5.84172	6.58555	6.35357	coding	NM_001005490	OR6C74	RefSeq_coding	939	chr12	+	55641071	55642009		GTTGCCCCCATGTTGAATCCCTTTATTTATACACTGAGAAACAAACAAGTAAAAGATGTT	254783	Hs.554556	GO:0004984|GO:0004872|GO:0050896|GO:0007608|GO:0016021|GO:0005886	NP_001005490	Olfactory receptor, family 6, subfamily C, member 74
ASHG19A3A030251	54.7581	125.239	73.3433	61.1581	42.5585	131.08	134.667	131.214	118.565	124.696	5.9626	7.71445	6.31572	6.43235	5.95095	6.62322	5.96523	6.59989	6.75258	6.78373	coding	NM_001170755	NBPF15	RefSeq_coding	4802	chr1	+	148558187	148596267		TATATTTCTGGCCCCCCAGTGTCAGTCCATTCATGACAAAGTTTGACCAGTCTTTGCCAA	284565	Hs.656782	GO:0005737	NP_775909	Neuroblastoma breakpoint family, member 15
ASHG19A3A053902	27.2661	14.7562	51.107	16.9212	19.4285	60.9807	58.3274	63.066	72.8168	69.3742	5.02061	4.90158	5.78861	4.5834	4.89085	5.5498	4.07907	5.49863	6.12379	5.9467	coding	NM_017558	HYDIN	RefSeq_coding	3659	chr16	-	71061012	71264569		CCAGCCTGACTGCAACTCACATTTCAAAACATCTTCTTTTTATGCATTAATAAAAGAGCC	54768	Hs.461229		NP_116210	Hydrocephalus inducing homolog (mouse)
ASHG19A3A039447	159.45	137.525	266.384	187.05	222.137	149.076	351.358	158.087	117.368	163.894	7.49974	7.85934	8.36187	8.1853	8.42218	6.80066	7.75034	6.87566	6.73901	7.13231	coding	NM_001145638	GPSM1	RefSeq_coding	3651	chr9	+	139221931	139254057		CGGGAGGGCAGCCACTCCCCGCTGGACAGCGCCGACGTCCGGGTGCACGTGCCACGCACG	26086	Hs.239370	GO:0005096|GO:0005488|GO:0030154|GO:0007275|GO:0007399|GO:0008277|GO:0007165|GO:0005794|GO:0000139|GO:0005737|GO:0005829|GO:0005783|GO:0005789|GO:0005886	NP_056412	G-protein signaling modulator 1
ASHG19A3A002566	49.2209	47.9614	65.4228	64.616	52.8489	156.161	233.028	147.316	127.321	132.202	5.81754	6.37284	6.14201	6.51392	6.2468	6.85895	7.04372	6.77245	6.83928	6.85591	coding	NM_001142554	TRMT1	RefSeq_coding	2195	chr19	-	13215713	13227463		AGGCCAAGGTCAAGGCCTCAGCCAGGGCCAAGTTCTCTGCAGCCTGTGGTCCCCCTGTGA	55621	Hs.515169	GO:0003723|GO:0046872|GO:0008168|GO:0004809|GO:0016740|GO:0008270|GO:0008033	NP_060192	TRM1 tRNA methyltransferase 1 homolog (S. cerevisiae)
ASHG19A3A036982	46.7756	52.5448	45.9912	49.2005	46.7564	63.0596	103.853	70.7834	58.7741	54.5796	5.74991	6.48837	5.62202	6.12336	6.08109	5.59937	5.41519	5.67441	5.84078	5.5956	coding	NM_178172	GPIHBP1	RefSeq_coding	2296	chr8	+	144295067	144299043		TAACTGTTCTCTTCTTTTCCTTATTAATAAAACACACAATGCCTAGCTGGGGGGTCGGAA	338328	Hs.426410	GO:0034185|GO:0035478|GO:0008035|GO:0035473|GO:0008289|GO:0071813|GO:0042632|GO:0006869|GO:0090321|GO:0051006|GO:0050821|GO:0071503|GO:0070328|GO:0031362|GO:0009897|GO:0034364|GO:0016021|GO:0005886	NP_835466	Glycosylphosphatidylinositol anchored high density lipoprotein binding protein 1
ASHG19A3A000940	57.2859	32.2306	36.1527	34.4579	33.1467	57.6505	143.382	62.2527	41.8161	46.1959	6.02222	5.86315	5.26746	5.60618	5.60271	5.47055	6.09421	5.4795	5.40575	5.34618	coding	NM_001011722	ARHGEF10L	RefSeq_coding	4269	chr1	+	17907047	18024369		GCACCGAGTGTCCTTCCAGCCCAAGATGACCCAGCTCATGAAGGCCGCCAAGAGCGGGAC	55160	Hs.443460	GO:0005089|GO:0005085|GO:0035023|GO:0005737|GO:0005622	NP_060595	Rho guanine nucleotide exchange factor (GEF) 10-like
ASHG19A3A017007	17.9781	18.0619	17.6728	19.849	25.7042	33.3816	107.271	32.1981	26.7268	49.8115	4.47076	5.14753	4.17389	4.81739	5.26623	4.6942	5.47889	4.40034	4.837	5.45761	coding	NM_001927	DES	RefSeq_coding	2268	chr2	+	220283098	220291459		AGATGCGGGAATTGGAGGACCGATTTGCCAGTGAGGCCAGTGGCTACCAGGACAACATTG	1674	Hs.594952	GO:0005515|GO:0005200|GO:0007010|GO:0006936|GO:0030049|GO:0008016|GO:0030018|GO:0043292|GO:0005737|GO:0005856|GO:0005829|GO:0005626|GO:0005882|GO:0005622|GO:0042383|GO:0045202|GO:0045098	NP_001918	Desmin
ASHG19A3A049592	131.387	102.976	145.005	98.1124	141.486	308.114	509.437	235.953	274.769	303.801	7.20696	7.43177	7.33881	7.12999	7.68978	7.77265	8.35274	7.45636	7.793	7.89057	coding	NM_152720	NEK3	RefSeq_coding	2255	chr13	-	52706779	52733510		TTCCAGGAGAAAGGGCCCTCACGGGTGAGCGGGGCGACTGGGCTCCCCCGCGGTGCAGTT	4752	Hs.409989	GO:0005524|GO:0046872|GO:0000166|GO:0005515|GO:0004674|GO:0016740|GO:0007049|GO:0051301|GO:0007067|GO:0006468|GO:0005634	NP_689933	NIMA (never in mitosis gene a)-related kinase 3
ASHG19A3A042955	61.5852	51.0985	77.7388	66.967	84.5648	83.0954	150.956	84.8926	81.702	98.2853	6.12052	6.45411	6.40166	6.56509	6.91835	5.98052	6.20004	5.95003	6.27277	6.45595	coding	NM_018207	TRIM62	RefSeq_coding	3865	chr1	-	33611003	33647671		AAGGGAAAAATCCATGAGACCAACCTCACATATGAAGACTTCCCGACCTCCAAGTACACA	55223	Hs.656006	GO:0046872|GO:0008270|GO:0005622	NP_060677	Tripartite motif-containing 62
ASHG19A3A012682	70.9381	51.9709	54.0177	62.7265	64.3881	72.317	119.797	69.2927	70.8809	104.331	6.32057	6.47434	5.87041	6.47021	6.5249	5.79288	5.71255	5.64499	6.08292	6.53864	coding	NM_006503	PSMC4	RefSeq_coding	1450	chr19	+	40477072	40487351		GCAGGAGGAATACATCAAAGATGAGCAAAAGAACCTGAAAAAGGAATTTCTCCATGCCCA	5704	Hs.211594	GO:0005524|GO:0016887|GO:0016787|GO:0000166|GO:0005515|GO:0006200|GO:0006977|GO:0000082|GO:0000216|GO:0016070|GO:0000084|GO:0031145|GO:0031145|GO:0006915|GO:0001824|GO:0000075|GO:0034641|GO:0016071|GO:0000278|GO:0051436|GO:0051437|GO:0030163|GO:0006508|GO:0042981|GO:0006521|GO:0051439|GO:0016032|GO:0005737|GO:0005739|GO:0005730|GO:0005634|GO:0000502	NP_694546	Proteasome (prosome, macropain) 26S subunit, ATPase, 4
ASHG19A3A020904	94.854	56.9066	88.3819	109.12	98.9726	85.6121	123.61	83.1637	78.9095	89.1854	6.72479	6.6018	6.58316	7.29524	7.15103	6.02159	5.78162	5.92051	6.22796	6.3165	coding	NM_001171172	CX3CR1	RefSeq_coding	3224	chr3	-	39304985	39321930		TGAAGGCTCCCCATTAATGAGAGCTGACTGTGCTGTGCTTTGCTGACTGCAGGGCCTGCT	1524	Hs.78913	GO:0004930|GO:0004950|GO:0004896|GO:0005515|GO:0004872|GO:0007186|GO:0007155|GO:0006968|GO:0021795|GO:0006935|GO:0044419|GO:0048246|GO:0002282|GO:0016525|GO:0043066|GO:0009611|GO:0005887|GO:0005886	NP_001328	Chemokine (C-X3-C motif) receptor 1
ASHG19A3A048460	4237.31	3115.75	3094.01	2659.5	4310.48	13311.3	9657.98	11263.6	17380	15544.4	12.7893	12.7304	12.5968	12.8107	12.7853	12.5338	12.335	12.6757	12.9835	12.7526	coding	NM_001171888	FGFR1OP2	RefSeq_coding	998	chr12	+	27091304	27113677		GGGTCCATTTTAAAAGTGCTTTTACATTGAATTTCCCTCCCAGATTAGATCAGCAAATAA	26127	Hs.591162	GO:0009611|GO:0005737	NP_056448	FGFR1 oncogene partner 2
ASHG19A3A036412	39.5018	24.8162	80.6488	40.6371	61.1228	77.9284	221.935	53.7504	36.0123	55.0725	5.52139	5.54561	6.45061	5.84037	6.44849	5.89479	6.95748	5.24235	5.22236	5.60781	coding	NM_001100161	XPO7	RefSeq_coding	4907	chr8	+	21777179	21864095		TGGGGGGGAGGGGGGGCCGGAGAGGAGCATGAATGGAGCAAAATGGCGGATCATGTGCAG
ASHG19A3A041706	104.39	75.591	134.649	108.876	118.816	226.606	331.637	258.744	192.152	188.946	6.86528	6.99707	7.22047	7.29262	7.41984	7.36189	7.65766	7.58991	7.34911	7.31168	coding	NM_175868	MAGEA6	RefSeq_coding	1787	chrX	+	151867244	151870814		TGCAGCCTCAGCATGCGCTGGCCGGATGTACCCTGAGGTGCCCTCTCACTTCCTCCTTCA	4105	Hs.441113	GO:0003674|GO:0005515|GO:0008150|GO:0005575	NP_787064	Melanoma antigen family A, 6
ASHG19A3A005313	429.719	400.93	582.73	608.043	521.008	1003.57	1173.67	984.225	853.947	967.235	9.14438	9.63112	9.80802	10.4378	9.85431	9.17327	9.53587	9.36404	9.05368	9.16812	coding	NM_022874	SMN1	RefSeq_coding	1545	chr5	+	70220767	70248836	NM_022877,	ATGCCAGGGCCAAGACTGGGACCAGGAAAGATAATTCCCCCACCACCTCCCATATGTCCA	6606	Hs.535788		NP_075012	Survival of motor neuron 1, telomeric
ASHG19A3A045471	137.863	48.1069	81.1527	65.8171	89.1004	77.0117	553.522	62.0844	47.4713	120.991	7.28179	6.37686	6.45962	6.53839	6.99525	5.87878	8.47968	5.47526	5.56994	6.74107	coding	NM_001080494	TTC39A	RefSeq_coding	2759	chr1	-	51752930	51787938		TTGGAGAAGGAGGAGGGAAAAAGGGGCTGTGGGATTTAGTGGCTGGGCTGCACCCCCTGG	22996	Hs.112949	GO:0005488|GO:0003674|GO:0008150|GO:0005575	NP_001138304	Tetratricopeptide repeat domain 39A
ASHG19A3A014782	183.376	143.787	185.7	152.643	187.471	593.881	481.368	434.884	604.548	573.443	7.70223	7.92478	7.72998	7.82671	8.12278	8.5568	8.26717	8.30585	8.67318	8.5958	coding	NM_001126240	TP73	RefSeq_coding	2822	chr1	+	3607235	3650467	NM_005427,NM_001126242,	TTTTAACAGGATTGGGGTGTCCAAACTGCATCGAGTATTTCACCTCCCAAGGGTTACAGA	7161	Hs.697294	GO:0003682|GO:0003684|GO:0003690|GO:0046872|GO:0002039|GO:0010843|GO:0005515|GO:0003700|GO:0016563|GO:0008134|GO:0016564|GO:0042771|GO:0006978|GO:0008630|GO:0007049|GO:0007050|GO:0034644|GO:0033326|GO:0048546|GO:0030900|GO:0021766|GO:0006954|GO:0006298|GO:0031571|GO:0043508|GO:0043524|GO:0000122|GO:0048666|GO:0045793|GO:0043193|GO:0010552|GO:0045893|GO:0009791|GO:0051262|GO:0001836|GO:0006974|GO:…	NP_005418	Tumor protein p73
ASHG19A3A016971	2295.29	1929.63	1937.56	2137.83	2860.05	12252.5	9650.66	10021.8	13500.9	11276.9	11.9685	12.1244	11.9838	12.5224	12.3613	12.4096	12.3313	12.4645	12.5059	12.1816	coding	NM_005731	ARPC2	RefSeq_coding	1424	chr2	+	219082119	219119070		TCCGTCCTTGCCTCCCTTACCCACCCTCACCGGCCCTTGTTTCTCCTTCCCCTGGGGGCA	10109	Hs.529303	GO:0003779|GO:0005515|GO:0005200|GO:0006928|GO:0030838|GO:0005885|GO:0005794|GO:0015629|GO:0031252|GO:0042995|GO:0005737|GO:0005925	NP_690601	Actin related protein 2/3 complex, subunit 2, 34kDa
ASHG19A3A003521	13.5207	10.843	18.1193	12.796	22.9553	335.973	273.285	100.801	379.608	318.273	4.11972	4.54152	4.2121	4.18334	5.11048	7.87611	7.31983	6.20744	8.15931	7.9461	coding	NM_001170696	SPATA22	RefSeq_coding	1288	chr17	-	3343307	3375142		AAATGAAAATTCAGCTCGAAGTACAGCAGATTGGGCCTGGGAAGCTGTGAATCCAGAGTT	84690	Hs.351068		NP_115987	Spermatogenesis associated 22
ASHG19A3A046099	30.8845	21.0266	42.6154	52.2435	40.9917	48.7105	54.5524	63.9118	36.2635	27.5423	5.18539	5.33627	5.50818	6.20676	5.89354	5.22934	3.90814	5.51863	5.23063	4.58234	coding	NM_013250	ZNF215	RefSeq_coding	3658	chr11	+	6947653	6979277		ATCATCAAAACTATTCCACCTCGGAAATCTTACCTAAATGCAGCATGCCATCCTGAACGT	7762	Hs.523457	GO:0003677|GO:0046872|GO:0003700|GO:0008270|GO:0006355|GO:0006351|GO:0016032|GO:0005622|GO:0005634	NP_037382	Zinc finger protein 215
ASHG19A3A045945	23.5241	13.0232	33.1809	49.9308	25.0808	67.4755	181.034	125.788	42.2765	48.4856	4.82331	4.75201	5.13907	6.14225	5.23355	5.69801	6.56789	6.53818	5.41949	5.42113	coding	NM_001025237	TSPAN4	RefSeq_coding	1479	chr11	+	844445	867116		CTCAGTCCCGACTGGGCTCTACCTGAGGACCCTGGGGAGCCTGGGCCTGGCCCTCCTCAG	7106	Hs.654836	GO:0006461|GO:0005887|GO:0005886	NP_003262	Tetraspanin 4
ASHG19A3A054793	157.23	88.6065	140.926	127.891	117.612	532	434.229	330.713	430.801	430.004	7.47567	7.22564	7.29272	7.54362	7.40622	8.4288	8.09416	7.94437	8.30622	8.28299	coding	NM_002811	PSMD7	RefSeq_coding	1678	chr16	+	74330680	74340184		CAGGGGTTGTGATCCAGCTCCATATATTGTTTACCTTCAAAGATACAATTAAATGGCTTG	5713	Hs.440604	GO:0005515|GO:0006977|GO:0000082|GO:0000216|GO:0016070|GO:0000084|GO:0031145|GO:0031145|GO:0006915|GO:0000075|GO:0034641|GO:0016071|GO:0000278|GO:0051436|GO:0051437|GO:0042981|GO:0006521|GO:0051439|GO:0016032|GO:0000502|GO:0005838	NP_002802	Proteasome (prosome, macropain) 26S subunit, non-ATPase, 7
ASHG19A3A002859	101.177	72.2071	94.2488	91.3252	111.107	420.785	480.654	301.134	429.056	498.079	6.82204	6.9308	6.68408	7.02143	7.32981	8.14262	8.26395	7.80159	8.30264	8.44135	coding	NM_001145724	HOMER3	RefSeq_coding	1297	chr19	-	19040009	19049858		TGCCTCTGAACAGCATCTGACACAGGTGCCCCCGAGCCCTCTCGTCAGTGCCAACGGCCC	9454	Hs.720208	GO:0008022|GO:0005515|GO:0019904|GO:0007216|GO:0006605|GO:0030054|GO:0005575|GO:0005737|GO:0005886|GO:0014069|GO:0045211|GO:0045202	NP_004829	Homer homolog 3 (Drosophila)
ASHG19A3A025171	2172.9	1303.41	1180.55	897.105	1673.32	6940.49	3020.68	3062.09	5728.93	5685.54	11.8669	11.5233	11.1182	11.2433	11.7115	11.5793	10.7738	10.821	11.3056	11.2465	coding	NM_178557	NAT8L	RefSeq_coding	5894	chr4	+	2061238	2070815		TGCCCCTCCCCTGAATGGCCCCCAATGCTGCTGTTTTTCAATAAAACCAGAGTTGAAGGC	339983	Hs.318529	GO:0008415|GO:0017188|GO:0016740|GO:0008152|GO:0005737|GO:0016021|GO:0016020|GO:0005792|GO:0031966|GO:0030867	NP_848652	N-acetyltransferase 8-like (GCN5-related, putative)
ASHG19A3A010852	16.7707	13.3884	27.9767	9.61567	36.3566	96.5167	90.5342	56.0216	82.8391	71.8214	4.3828	4.78625	4.88075	3.79376	5.72907	6.18774	5.10679	5.31161	6.29038	6.00071	coding	NM_016199	LSM7	RefSeq_coding	536	chr19	-	2321521	2328614		GAAAAAGGAGAGCATCTTGGACTTGTCCAAGTACATCGACAAGACGATCCGGGTAAAGTT	51690	Hs.512610	GO:0003723|GO:0017070|GO:0005515|GO:0008380|GO:0000398|GO:0005634|GO:0030529	NP_057283	LSM7 homolog, U6 small nuclear RNA associated (S. cerevisiae)
CUST_32_PI426249100	44.2928	33.7369	47.0126	43.147	33.2386	71.6115	97.0474	74.5773	47.6073	56.6969	5.674	5.92421	5.65741	5.93122	5.60754	5.77979	5.265	5.74981	5.57312	5.64894	coding	NM_002147_Exon1-	NM_002147	HOX cluster	621	chr17	-	46670482	46671103	uc.416-,NM_002147,	TTGTAAACTCCTTCTCGGGGCGTTATCCAAATGGCCCGGACTATCAGTTGCTAAATTATG
CUST_38_PI426249100	51.0667	30.1553	59.6722	40.4506	44.2241	90.9147	89.6714	108.943	54.4421	54.2334	5.8683	5.78201	6.00467	5.83349	6.00458	6.10472	5.08553	6.32186	5.7442	5.58621	coding	NM_004502_Exon1-	NM_004502	HOX cluster	503	chr17	-	46687880	46688383	NM_004502,	TTTCTAAATATCCAGCCTCAAGTTCGGTTTTCGCTACCGGAGCCTTCCCAGAACAAACTT
ASHG19A3A037594	29.8379	35.2338	33.2243	40.8229	10.928	61.1267	58.202	49.9188	18.9265	16.7385	5.13838	5.98094	5.14206	5.84789	4.19319	5.55313	4.0744	5.12989	4.38605	3.82824	coding	NM_018339	RFK	RefSeq_coding	2707	chr9	-	79000432	79009444		TAGCCATTGCTTTTGAGAATCAGATAGTGTGTTGTTTAGGGGTTAATTGTGTCTATATCT	55312	Hs.37558	GO:0005524|GO:0046872|GO:0000166|GO:0008531|GO:0008531|GO:0016740|GO:0009231|GO:0006766|GO:0006767|GO:0005737|GO:0005829	NP_060809	Riboflavin kinase
ASHG19A3A004308	81.771	38.1676	62.2199	40.9408	60.3078	47.2741	29.8282	57.5608	56.4299	97.4616	6.51416	6.0818	6.06794	5.85255	6.42873	5.18417	2.93261	5.35446	5.78943	6.44374	coding	NM_004572	PKP2	RefSeq_coding	4439	chr12	-	32943681	33049780		CTTGGAGACTAAAAAACAAATAACAGACCATACAGTCAATTTAAGAAGTAGGAATGGCTG	5318	Hs.164384	GO:0005488|GO:0003674|GO:0016337|GO:0005911|GO:0030057|GO:0016021|GO:0005634|GO:0005886	NP_004563	Plakophilin 2
ASHG19A3A034228	32.993	16.2589	84.9118	24.157	11.4742	59.0336	91.8405	37.4754	38.3484	54.1238	5.27626	5.02107	6.52459	5.09686	4.2527	5.50217	5.13944	4.66315	5.29859	5.58264	coding	NM_020192	C7orf36	RefSeq_coding	907	chr7	+	39606002	39612480		AGGTTATAAGAAAGGTGCAGAAGTCATTTTAAACTATGGACGACTCCGAGGAACATTGAG	57002	Hs.83313		NP_064577	Chromosome 7 open reading frame 36
ASHG19A3A002438	144.855	82.6077	112.967	44.0742	120.814	116.121	92.3287	87.8714	120.18	85.8129	7.35714	7.12178	6.95246	5.96416	7.44969	6.45512	5.15181	6.00387	6.7683	6.25822	coding	NM_001136478	ANP32E	RefSeq_coding	3347	chr1	-	150190717	150208504		TCCCAGCTTAAATAAACTTCGAAAACAAAATCTTAAAAATTTGAAAAGTCTTGACCTGTT	81611	Hs.656466	GO:0019212|GO:0005737|GO:0016023|GO:0005634|GO:0005634	NP_112182	Acidic (leucine-rich) nuclear phosphoprotein 32 family, member E
ASHG19A3A011423	27.4129	12.1992	29.8811	23.7964	16.4973	48.1594	124.28	62.7658	41.6649	53.0583	5.02781	4.67685	4.97901	5.07463	4.69308	5.21197	5.7956	5.49111	5.40102	5.55174	coding	NM_152657	GGN	RefSeq_coding	2168	chr19	-	38874991	38878668		AAGCTGGAGCACTACGACTTGCAGGCCACCCATTCCAACTGAGTGTAGTCGGCTCAACAC	199720	Hs.447948	GO:0046983|GO:0030154|GO:0007276|GO:0007275|GO:0008104|GO:0007283|GO:0005737|GO:0005730|GO:0048471	NP_689870	Gametogenetin
ASHG19A3A006263	27.0171	24.8025	36.2461	27.5419	25.4247	55.5962	66.2234	56.1887	67.4521	43.266	5.00718	5.54463	5.27098	5.28096	5.2518	5.41971	4.38135	5.31669	6.01704	5.24828	coding	NM_170609	CRISP1	RefSeq_coding	1803	chr6	-	49801978	49834218		CTCTACGTTTGTCACTATTGTCATGACTAACCCCTGCATCTACTATGATGAATACTTCGA	167	Hs.109620	GO:0007342|GO:0005576|GO:0005615	NP_733758	Cysteine-rich secretory protein 1
ASHG19A3A029578	43.43	33.4032	45.5724	22.7884	23.6994	52.2815	89.5623	62.9775	63.524	48.557	5.64532	5.91001	5.60653	5.0114	5.158	5.32753	5.08308	5.49589	5.93881	5.42282	coding	NM_033057	OR2B2	RefSeq_coding	1212	chr6	-	27878962	27880174		CAAAAAGCTATATTTGTTTCTGTTGCCTAAACATTTTCATTGAACAAGCCCCCAGAATTG	81697	Hs.307111	GO:0004984|GO:0004872|GO:0050896|GO:0007608|GO:0016021|GO:0005886	NP_149046	Olfactory receptor, family 2, subfamily B, member 2
ASHG19A3A051493	23.4517	37.7161	41.131	15.9431	35.2329	25.7063	57.1143	15.245	30.6141	33.1675	4.8189	6.06824	5.45483	4.49948	5.6869	4.31116	4.02424	3.24504	5.01376	4.85754	coding	NM_007374	SIX6	RefSeq_coding	1500	chr14	+	60975937	60978523		GATGGGTTCTGTGTGGAGAAGCCAAACAATAAAACAACCTAGTGGGCAACCTTCTTAATT	4990	Hs.194756	GO:0043565|GO:0003700|GO:0007275|GO:0009887|GO:0006355|GO:0007601|GO:0005634	NP_031400	SIX homeobox 6
ASHG19A3A036314	57.8854	43.9463	77.1673	66.287	44.551	152.206	157.243	140.92	108.36	162.307	6.03758	6.26364	6.39009	6.54927	6.01467	6.82485	6.28584	6.70666	6.63427	7.12041	coding	NM_001164447	FAM90A10	RefSeq_coding	1395	chr8	+	7626498	7629509	NM_018088,NM_001164453,NM_001164448,NM_001136572,ENST00000511144,ENST00000444103,	CCTCTATGAGGACCTTCAGGTTTCCTCCTCCTCAGAGGACAGCGATTCTGACCTGGAGTG	441328	Hs.694406	GO:0003676|GO:0008270	NP_001157919	Family with sequence similarity 90, member A10
ASHG19A3A006693	64.3075	29.4648	54.5356	23.8372	26.2031	39.8928	63.5604	31.7325	44.8815	66.5744	6.17591	5.75208	5.8834	5.07692	5.29232	4.94951	4.28934	4.37538	5.49557	5.88508	coding	NM_183415	UBE3B	RefSeq_coding	5404	chr12	+	109915438	109974506		GTGCGGGGACCTCCGGCGAATAAAGAAAAAATAACAAGCTTTTCTGAAGTGAGAAGCTGT	89910	Hs.374067	GO:0016881|GO:0016874|GO:0004842|GO:0006464|GO:0042787|GO:0005622	NP_904324	Ubiquitin protein ligase E3B
ASHG19A3A029012	70.7598	51.5918	75.8971	65.3709	68.6156	108.326	152.08	106.193	107.051	93.0911	6.31596	6.465	6.36455	6.52879	6.61307	6.36073	6.21427	6.28188	6.61899	6.37738	coding	NM_032566	SPINK7	RefSeq_coding	566	chr5	+	147691989	147695479		AATCTTGACTGAATGGAGAAAGTTTCTGTGCTACCCCTACAAACCCATGCCTCACTGACA	84651	Hs.244569	GO:0030414|GO:0005515|GO:0004867|GO:0005576	NP_115955	Serine peptidase inhibitor, Kazal type 7 (putative)
ASHG19A3A006822	57.137	18.277	57.5577	22.3008	46.884	50.2525	80.5	57.6211	41.5252	60.814	6.0183	5.16193	5.95659	4.98283	6.08465	5.2739	4.83592	5.35625	5.39596	5.75439	coding	NM_198883	MTX1	RefSeq_coding	1552	chr1	+	155178489	155183622		GATCATCACCCACCTTCGAAAAGAGGTACATACTTTTTGGATAGACACCAAGAACTACGT	4580	Hs.490874	GO:0005515|GO:0006626|GO:0015031|GO:0016021|GO:0016020|GO:0005743|GO:0005741|GO:0005739	NP_942584	Metaxin 1
ASHG19A3A007002	30.1217	29.9724	50.272	19900.7	13.1286	74.8731	120.325	78.3307	34.5911	60.112	5.15124	5.77431	5.76709	15.0413	4.40945	5.83963	5.72124	5.8287	5.16895	5.73785	coding	NM_206873	PPP1CA	RefSeq_coding	1356	chr11	-	67165651	67169376		TCGATCATCGGGCGCCTGCTGGAAGGTGACATACACGGCCAGTACTACGACCTTCTGCGA	5499	Hs.183994	GO:0016787|GO:0046872|GO:0005515|GO:0008599|GO:0004722|GO:0005975|GO:0007049|GO:0051301|GO:0005977|GO:0006629|GO:0006470|GO:0019433|GO:0070688|GO:0072357|GO:0005737|GO:0005829|GO:0005730|GO:0005654|GO:0005634	NP_996756	Protein phosphatase 1, catalytic subunit, alpha isozyme
ASHG19A3A011864	28.4107	12.266	18.8352	10.8247	12.3901	60.8922	189.157	49.3403	65.2173	92.05	5.07399	4.68307	4.2689	3.9453	4.33781	5.54695	6.65034	5.11192	5.9754	6.36002	coding	NM_000363	TNNI3	RefSeq_coding	866	chr19	-	55663136	55669100		TGTGGACAAGGTGGATGAAGAGAGATACGACATAGAGGCAAAAGTCACCAAGAACATCAC	7137	Hs.709179	GO:0003779|GO:0019855|GO:0048306|GO:0005515|GO:0019904|GO:0019901|GO:0030172|GO:0031014|GO:0060048|GO:0006874|GO:0060047|GO:0007507|GO:0030049|GO:0032780|GO:0032780|GO:0006940|GO:0001980|GO:0001570|GO:0055010|GO:0043292|GO:0005737|GO:0005829|GO:0030017|GO:0005861	NP_000354	Troponin I type 3 (cardiac)
ASHG19A3A032453	361.738	270.574	394.873	336.312	317.566	632.118	625.383	617.998	622.549	626.662	8.84777	8.98705	9.10314	9.29777	9.0254	8.63597	8.65973	8.77671	8.70561	8.69161	coding	NM_198097	C7orf28B	RefSeq_coding	1785	chr7	-	6838571	6865861	NM_015622,	ATGAGAATTTTATACAAATACCTTACCACCTCCCTTTTCCCAAGGCACATCGAACCTGAG	221960	Hs.567779	GO:0005765|GO:0016020	NP_932765	Chromosome 7 open reading frame 28B
ASHG19A3A034430	156.243	104.461	175.859	142.114	133.349	241.746	313.35	285.081	196.182	198.67	7.46404	7.45452	7.64736	7.71119	7.5996	7.44595	7.56155	7.72998	7.37906	7.37399	coding	NM_001159522	ZNF727	RefSeq_coding	1679	chr7	+	63505820	63538925		TGAGTCCAGTACCCGTCTGTACTATTCCATCTCTTCCGCTCCATTAGCTCCTCGGTGACT	442319	Hs.640774	GO:0003677|GO:0046872|GO:0008270|GO:0006355|GO:0005622|GO:0005634	NP_001152994	Zinc finger protein 727
ASHG19A3A005090	60.6606	30.9131	96.5849	59.2781	46.0318	121.616	226.994	124.455	97.5253	122.279	6.09998	5.8137	6.71971	6.38562	6.05965	6.52177	6.99722	6.52203	6.49749	6.75757	coding	NM_018959	DAZAP1	RefSeq_coding	2185	chr19	+	1407583	1435680		AGCTCAGCCAGACTTCCCCTATGGTCAGTATGCAGGTTACGGGCAGGACTTGAGTGGCTT	26528	Hs.222510	GO:0003723|GO:0000166|GO:0030154|GO:0007275|GO:0007283|GO:0005737|GO:0005730|GO:0005634	NP_733829	DAZ associated protein 1
ASHG19A3A018512	11.2977	13.6482	29.8891	17.6282	7.37877	30.5985	41.4051	31.2008	30.0604	37.0493	3.90665	4.81037	4.97955	4.64783	3.3474	4.57067	3.3766	4.34431	4.98988	5.02245	coding	NM_030773	TUBB1	RefSeq_coding	3496	chr20	+	57594308	57601707		TGGACAGCATTCGATCTAGCAAATTAGGAGCTCTCTTTCAACCCGACAGTTTTGTCCATG	81027	Hs.303023	GO:0005525|GO:0003924|GO:0000166|GO:0005200|GO:0051084|GO:0044267|GO:0007018|GO:0006457|GO:0051258|GO:0051225|GO:0005737|GO:0005856|GO:0005874	NP_110400	Tubulin, beta 1
ASHG19A3A011471	107.542	69.7925	144.015	104.411	98.1465	139.209	222.93	130.077	101.663	119.567	6.91335	6.88513	7.32753	7.22832	7.13757	6.7029	6.96479	6.58825	6.54782	6.72402	coding	NM_024876	ADCK4	RefSeq_coding	2458	chr19	-	41197433	41222790		TACACGGTTGAATGACAAGTTCAACCTTCCCTAAAACCCCCGGTGACGAGTCCAGCCGCG	79934	Hs.130712	GO:0016301|GO:0004674|GO:0016740|GO:0016021|GO:0016020|GO:0005739	NP_079152	AarF domain containing kinase 4
ASHG19A3A006444	92.8403	75.7819	107.377	86.5119	68.2986	167.939	160.839	141.828	122.824	134.173	6.69342	7.00153	6.87759	6.9406	6.60775	6.95498	6.32621	6.71554	6.79708	6.87166	coding	NM_176805	MRPS11	RefSeq_coding	1053	chr15	+	89010683	89021491		CGGCTCCCAGCCACACCAAGTTCAGCACACAGATCCAGGTAGTCTCTGCTAGTAATGAGC	64963	Hs.111286	GO:0003735|GO:0042769|GO:0006412|GO:0005622|GO:0005763|GO:0005739|GO:0005840	NP_789775	Mitochondrial ribosomal protein S11
ASHG19A3A036198	111.358	82.7678	133.297	120.098	94.1591	112.104	279.736	98.5334	89.0828	91.4794	6.96479	7.12501	7.20632	7.44745	7.07593	6.40626	7.36459	6.17369	6.38051	6.35154	coding	NM_177477	LYNX1	RefSeq_coding	4724	chr8	-	143852614	143858744		CTCAGGCAGGCACCTACCGGCGAGCGGCCGCGGGTGACTCCCAGGCGCGGCGGTACCTCA	66004	Hs.158665	GO:0030550|GO:0008200|GO:0031225|GO:0005576|GO:0005624|GO:0005886	NP_803430	Ly6/neurotoxin 1
ASHG19A3A032419	39.5712	42.9481	62.9549	51.693	43.2528	60.8939	60.8131	50.005	54.1451	38.4127	5.52424	6.23237	6.08545	6.19091	5.97277	5.54709	4.17824	5.13303	5.73531	5.07412	coding	NM_018059	RADIL	RefSeq_coding	3682	chr7	-	4838739	4923335		TTTCTGGATGTCTAACTCCATCGAGCTCCTGTACTTTATCCAGCAGAAATGCCCACTCTA	55698	Hs.667336	GO:0005515|GO:0007155|GO:0007275|GO:0007165	NP_060529	Ras association and DIL domains
ASHG19A3A047474	73.7459	56.4997	84.3637	63.3895	39.9026	376.179	284.812	290.454	333.2	340.928	6.3745	6.59214	6.51428	6.4835	5.85525	8.01714	7.39965	7.75342	8.00949	8.02547	coding	NM_033114	ZCRB1	RefSeq_coding	1844	chr12	-	42705888	42719932		GGGTTGCATTTATTTTATTTTTGGATAAAGACTCTGCACAAAACTGTACCAGGGCAATAA	85437	Hs.496279	GO:0003723|GO:0046872|GO:0000166|GO:0008270|GO:0008380|GO:0006397|GO:0005689|GO:0005654|GO:0005634	NP_149105	Zinc finger CCHC-type and RNA binding motif 1
ASHG19A3A046083	18.3504	16.408	45.8065	22.7734	29.9203	40.344	100.322	47.6035	31.717	30.2986	4.49924	5.03207	5.61633	5.01023	5.46828	4.96558	5.33993	5.05604	5.05965	4.72506	coding	NM_173525	C11orf42	RefSeq_coding	1149	chr11	+	6226797	6232364		TTCACTGCAGTCTAAGGGCGTGCTGGGACCACAGAAGCCTCTCACTAAAGACCCATTGCC	160298	Hs.278221		NP_775796	Chromosome 11 open reading frame 42
ASHG19A3A025318	21.8159	11.5859	38.8339	29.8448	45.7582	30.571	67.2874	33.8037	24.8173	52.8562	4.72169	4.6174	5.36849	5.4006	6.05042	4.56933	4.41859	4.48378	4.73986	5.54521	coding	NM_001775	CD38	RefSeq_coding	1494	chr4	+	15779930	15850706		AATCTTGCCCAGACTGGAGAAAGGACTGCAGCAACAACCCTGTTTCAGTATTCTGGAAAA	952	Hs.479214	GO:0003953|GO:0005488|GO:0016798|GO:0016849|GO:0004872|GO:0016563|GO:0016564|GO:0050853|GO:0007204|GO:0007565|GO:0008624|GO:0060292|GO:0043066|GO:0045779|GO:0030890|GO:0030307|GO:0032024|GO:0045907|GO:0042493|GO:0032355|GO:0009725|GO:0033194|GO:0001666|GO:0070555|GO:0032570|GO:0032526|GO:0007165|GO:0009986|GO:0016021|GO:0005624|GO:0005792|GO:0005634|GO:0005886	NP_001766	CD38 molecule
ASHG19A3A016566	43.882	31.5076	56.5775	51.4469	45.1359	78.6264	115.99	85.735	61.2174	69.145	5.65935	5.83539	5.93325	6.18387	6.03192	5.90684	5.64417	5.96478	5.89354	5.94114	coding	NM_144711	KLHL23	RefSeq_coding	2211	chr2	+	170551000	170606438		AAAGTTCAGAGCTACAATTCCGATATCAACGAATGGAGCCTCATCACCTCCAGTCCACAT	493911	Hs.655150	GO:0016787|GO:0046872|GO:0033883|GO:0008152	NP_001186217	Phosphatase, orphan 2
ASHG19A3A009035	84.5487	22.1766	32.2602	23.6686	41.8915	104.385	200.179	130.991	126.642	97.2443	6.56416	5.40219	5.09547	5.06634	5.92759	6.30328	6.75515	6.5977	6.83185	6.44087	coding	NM_001970	EIF5A	RefSeq_coding	1355	chr17	+	7210855	7215780		TGTCATAGGGCTGCTTGGTTGGTCAGTGGGGAGTCGGCGCCTGCGTACTAAGACCCGTGT	1984	Hs.534314	GO:0003723|GO:0017070|GO:0047485|GO:0005515|GO:0043022|GO:0003746|GO:0044267|GO:0006917|GO:0006406|GO:0006913|GO:0006913|GO:0008612|GO:0008284|GO:0045901|GO:0045905|GO:0043687|GO:0006611|GO:0015031|GO:0006414|GO:0006452|GO:0055085|GO:0005642|GO:0005737|GO:0005829|GO:0005829|GO:0005783|GO:0005789|GO:0016020|GO:0005643|GO:0005634	NP_001961	Eukaryotic translation initiation factor 5A
ASHG19A3A022811	88.9669	36.9068	62.3377	193.493	41.6704	148.795	125.474	110.611	140.369	134.541	6.63427	6.03921	6.07009	8.24134	5.91935	6.7978	5.81623	6.34374	6.96533	6.8755	coding	NM_018029	FLJ10213	RefSeq_coding	1679	chr3	+	73110809	73112469		GGAGTGTTGGGTGGAATCATAGATCCATGCACTCCTAACATGAACTAATTCTCATTATTT	55096	Hs.658858	GO:0005515	NP_060499	Endogenous Borna-like N element-2
ASHG19A3A012877	856.046	370.559	2114.21	547.796	406.764	2914.13	2434.34	2599.07	2321.61	2367.39	10.2903	9.48683	12.1221	10.2309	9.45387	10.4938	10.502	10.6321	10.2214	10.2054	coding	NM_000146	FTL	RefSeq_coding	889	chr19	+	49468565	49470135	AF119897,AF119895,AF113686,	TTTGTGGTTAGCTCCTTCTTGCCAACCAACCATGAGCTCCCAGATTCGTCAGAATTATTC	2512	Hs.433670	GO:0008199|GO:0042802|GO:0005506|GO:0016491|GO:0005515|GO:0006879|GO:0016044|GO:0006826|GO:0055114|GO:0006892|GO:0005829|GO:0008043	NP_000137	Ferritin, light polypeptide
ASHG19A3A005269	62.3403	36.9478	100.794	46.8977	54.4046	93.7462	97.1423	83.9557	77.4645	75.7195	6.13687	6.04145	6.78248	6.05478	6.2863	6.14342	5.26706	5.93325	6.20382	6.08292	coding	NM_022443	MLF1	RefSeq_coding	2208	chr3	+	158288952	158324252		AGCAGTTTTGAGGATGACCCCTTCTTCTCTGAGTCCATTCTTGCACACCGAGAAAATATG	4291	Hs.85195	GO:0003677|GO:0005515|GO:0019904|GO:0007049|GO:0007050|GO:0030154|GO:0007275|GO:0002318|GO:0005737|GO:0005737|GO:0005634|GO:0005634	NP_071888	Myeloid leukemia factor 1
ASHG19A3A035649	185.758	126.918	335.191	158.154	132.668	804.877	717.363	676.749	688.286	693.033	7.72604	7.73687	8.78903	7.88889	7.58991	8.92072	8.85491	8.8831	8.81276	8.79855	coding	NM_018660	ZNF395	RefSeq_coding	4807	chr8	-	28203103	28243977		CCCATCTGTGAGTTTGTCTTATTGGCGCCTTTTTCCTCAGCTGTCTTCCAAGTATTATTT	55893	Hs.435535	GO:0003677|GO:0046872|GO:0008270|GO:0006355|GO:0005737|GO:0005622|GO:0005634	NP_061130	Zinc finger protein 395
ASHG19A3A054414	8.07281	9.30401	25.3337	26.4667	21.508	68.9226	86.7865	50.4981	52.4552	35.4805	3.16813	4.37253	4.73229	5.22265	5.02486	5.72935	5.00959	5.14919	5.69466	4.95887	coding	NM_001145348	JMJD5	RefSeq_coding	2531	chr16	+	27215295	27233089		TTTATACTCTGCTATATGTGTGTCCGCTGCTTTTAGGCAACCAGCCGCTGCCCCTGGGCC	79831	Hs.145717	GO:0003682|GO:0051864|GO:0046872|GO:0016491|GO:0016702|GO:0000086|GO:0007049|GO:0016568|GO:0070544|GO:0055114|GO:0045893|GO:0005634	NP_079049	Jumonji domain containing 5
ASHG19A3A044861	24.3097	31.7848	25.6927	19.8446	22.0141	25.2621	64.0666	28.676	28.5194	41.3809	4.8662	5.8454	4.75349	4.81695	5.05548	4.28497	4.30798	4.18913	4.91873	5.18241	coding	NM_001001922	OR52N5	RefSeq_coding	1034	chr11	-	5798865	5799897		ATAAAGTTCTTCCAGGGTGATAAGGGTGCAGGTTGATTCAAGGCAACTTAATTCAGATGG	390075	Hs.690207	GO:0004984|GO:0004872|GO:0050896|GO:0007608|GO:0016021|GO:0005886	NP_001001922	Olfactory receptor, family 52, subfamily N, member 5
ASHG19A3A028702	63.8996	33.7308	44.4841	30.0381	19.3506	105.158	107.552	58.5948	57.7002	58.0544	6.16824	5.92396	5.56879	5.40953	4.88569	6.31513	5.4849	5.38324	5.81701	5.68433	coding	NM_003100	SNX2	RefSeq_coding	2091	chr5	+	122110749	122165800		GTGAACAAGGCTGCCGACGCTGTCAACAAAATGACAATCAAGATGAATGAATCGGATGCA	6643	Hs.713554	GO:0008289|GO:0035091|GO:0005515|GO:0008565|GO:0007154|GO:0006897|GO:0006886|GO:0005737|GO:0031901|GO:0005768|GO:0010008|GO:0016020	NP_003091	Sorting nexin 2
ASHG19A3A048594	178.774	140.613	216.898	206.544	198.67	265.929	308.737	302.367	208.149	203.958	7.66333	7.89288	7.99533	8.36113	8.23178	7.5715	7.53533	7.8076	7.45309	7.41143	coding	NM_005171	ATF1	RefSeq_coding	2439	chr12	+	51157818	51214906		TTCTGGAGTTTCTGCTGCTGTCACTTCTATGTCTGTTCCAACTCCCATCTATCAGACTAG	466	Hs.648565	GO:0010843|GO:0005515|GO:0032403|GO:0046982|GO:0003700|GO:0003705|GO:0002755|GO:0002755|GO:0002756|GO:0002756|GO:0008063|GO:0043623|GO:0045087|GO:0048011|GO:0045740|GO:0010976|GO:0045944|GO:0006355|GO:0032025|GO:0014070|GO:0051403|GO:0034130|GO:0034134|GO:0034138|GO:0034142|GO:0002224|GO:0006351|GO:0005654|GO:0005634|GO:0005667	NP_005162	Activating transcription factor 1
ASHG19A3A023175	25.7721	5.44722	13.3551	5.44576	8.54535	44.5409	58.0865	65.4489	31.8128	51.206	4.94303	2.93134	3.75005	2.99736	3.91091	5.10379	4.06877	5.5563	5.06401	5.49875	coding	NM_000174	GP9	RefSeq_coding	858	chr3	+	128779644	128781253		TCAGCCCAAACCACCAGAAGCCCAGAATAAACTGGCAGCTCAGCTGTTTTATATAAGCTC	2815	Hs.1144	GO:0005515|GO:0007596|GO:0007597|GO:0007155|GO:0030168|GO:0005887|GO:0005886|GO:0005886	NP_000165	Glycoprotein IX (platelet)
ASHG19A3A001604	105.938	82.7373	118.312	107.72	89.0203	184.363	170.249	153.79	110.044	111.715	6.88858	7.12436	7.02181	7.27737	6.99411	7.07694	6.44581	6.83417	6.65367	6.63174	coding	NM_001083111	GNRH1	RefSeq_coding	1297	chr8	-	25276775	25282556		TTTTTGGCTCTCTGCCTCTAAACAGAATGAAGCCAATTCAAAAACTCCTAGCTGGCCTTA	2796	Hs.82963	GO:0005183|GO:0005179|GO:0006916|GO:0007267|GO:0007565|GO:0007275|GO:0008285|GO:0042698|GO:0010468|GO:0031960|GO:0045471|GO:0007165|GO:0005576|GO:0005576|GO:0005615|GO:0005625	NP_001076580	Gonadotropin-releasing hormone 1 (luteinizing-releasing hormone)
ASHG19A3A017012	23.4074	11.1	29.8944	20.6165	9.88184	124.593	110.378	105.216	303.284	255.133	4.81536	4.57025	4.97982	4.87554	4.07261	6.55453	5.54206	6.26866	7.91099	7.68467	coding	NM_001005209	TMEM198	RefSeq_coding	2239	chr2	+	220408744	220415315		GGCACTGCCGGCCCTCGTCTGCATCATGTGCTGTTTGTTTGGAGTCGTCTACTGCTTCTT	130612	Hs.446664	GO:0016021|GO:0016020	NP_001005209	Transmembrane protein 198
ASHG19A3A001918	279.689	227.751	291.785	249.402	324.934	1473.28	1333.74	945.639	1345.62	1231.83	8.40677	8.70976	8.53395	8.72152	9.06993	9.63112	9.70227	9.30476	9.56958	9.43933	coding	NM_001114726	PRRT4	RefSeq_coding	2411	chr7	-	127990379	128001739		GGCCTGGGAGGCCCACGTGTACGGGCGATTACACCGTGGACTTCCGCCCGCCCTCCCCAA	401399	Hs.381096	GO:0016021|GO:0016020	NP_001167635	Proline-rich transmembrane protein 4
ASHG19A3A038180	170.621	124.325	170.707	170.41	143.75	435.785	493.814	388.594	342.485	361.77	7.5979	7.70287	7.59478	8.02118	7.71517	8.18217	8.30526	8.16509	8.04339	8.0931	coding	NM_007101	SARDH	RefSeq_coding	3398	chr9	-	136528685	136605077		AGAACTTGGGCCACACTCCTTCCTTGCCCTCTTGAGCTCATTCGTCACCCTGTTGGGTGA	1757	Hs.198003	GO:0004047|GO:0050660|GO:0016491|GO:0008480|GO:0006546|GO:0055114|GO:0005737|GO:0005759|GO:0005739	NP_009032	Sarcosine dehydrogenase
ASHG19A3A034828	29.7439	16.7058	19.468	38.4756	21.4867	16.5611	56.3934	39.9056	26.7556	116.591	5.13396	5.05401	4.31863	5.76	5.02314	3.67555	3.9937	4.76821	4.83865	6.69008	coding	NM_001002294	FMO3	RefSeq_coding	2107	chr1	+	171060017	171086957		ACTAGAACATTTTCTCTTTCAAACTGCCCAGACGGTTGGACAGGACGTAGACACACAGAA	2328	Hs.445350	GO:0050661|GO:0016597|GO:0050660|GO:0004499|GO:0004497|GO:0017144|GO:0055114|GO:0006805|GO:0005783|GO:0005789|GO:0016021|GO:0031227|GO:0016020|GO:0005792	NP_008825	Flavin containing monooxygenase 3
ASHG19A3A023432	2721.61	1017.51	791.045	474.399	1276.34	1084.5	1034.13	633.701	774.653	1259.67	12.2259	11.1737	10.3608	9.96624	11.302	9.25986	9.36295	8.80538	8.94705	9.46641	coding	NM_172160	KCNAB1	RefSeq_coding	3715	chr3	+	155838336	156256927		AAAGACAAATCTCCCAAGAAAGCCTCAGAAAACGCTAAAGACAGCAGCCTTAGTCCCTCA	7881	Hs.654519	GO:0016491|GO:0015459|GO:0005244|GO:0005249|GO:0006811|GO:0055114|GO:0006813|GO:0055085|GO:0005737|GO:0016021	NP_751892	Potassium voltage-gated channel, shaker-related subfamily, beta member 1
ASHG19A3A043928	247.509	188.423	306.674	267.741	291.673	632.529	602.672	789.176	703.062	630.746	8.20006	8.37355	8.61679	8.85611	8.87517	8.63707	8.60631	9.0868	8.84236	8.7027	coding	NM_003055	SLC18A3	RefSeq_coding	2440	chr10	+	50818346	50820765		TGTGTAGAGCCTGCATCTGTCTGTCCTTCCTTCCATTGCTCCCAGTGCCAAACTTGGGCC	6572	Hs.654374	GO:0042166|GO:0005277|GO:0015870|GO:0007269|GO:0007268|GO:0055085|GO:0030121|GO:0030122|GO:0030424|GO:0043679|GO:0060201|GO:0060201|GO:0031410|GO:0005887|GO:0005624|GO:0005886|GO:0008021	NP_003046	Solute carrier family 18 (vesicular acetylcholine), member 3
ASHG19A3A017989	333.867	244.254	301.315	181.74	251.725	329.136	321.07	304.57	369.935	466.531	8.70516	8.83012	8.58642	8.1354	8.62473	7.85485	7.60108	7.81941	8.12957	8.37598	coding	NM_000915	OXT	RefSeq_coding	512	chr20	+	3052265	3053162		GCTTCCCCCATAGCCACCCCAGAAATGGTGAAAATAAAATAAAGCAGGTTTTTCTCCTCT	5020	Hs.113216	GO:0005179|GO:0005185|GO:0031855|GO:0005515|GO:0042756|GO:0042755|GO:0007204|GO:0007565|GO:0007625|GO:0007507|GO:0042538|GO:0060179|GO:0002125|GO:0042711|GO:0007613|GO:0045776|GO:0003077|GO:0060455|GO:0045777|GO:0045925|GO:0060450|GO:0003079|GO:0010701|GO:0045778|GO:0060406|GO:0032308|GO:0050806|GO:0051965|GO:0070474|GO:0044058|GO:0002027|GO:0051930|GO:0014823|GO:0001975|GO:0051591|GO:0042220|GO:…	NP_000906	Oxytocin, prepropeptide
ASHG19A3A040723	19.8963	13.721	23.4184	16.3287	17.7881	41.9511	54.6218	37.4624	43.9948	49.8419	4.60307	4.81787	4.6126	4.53572	4.78233	5.02039	3.91167	4.66215	5.46963	5.45848	coding	NM_001136024	NHS	RefSeq_coding	8244	chrX	+	17653412	17754111		TTCAGCTCTCTGGCATTCAGAGACGTCTTTGCATAAAAGAAAAGGCCCTTCCTTAAGGAG	4810	Hs.201623	GO:0030154|GO:0002088|GO:0005634	NP_938011	Nance-Horan syndrome (congenital cataracts and dental anomalies)
ASHG19A3A017632	20.2333	12.9599	25.7095	10.8064	13.5286	62.8453	120.398	39.4017	36.1837	42.5033	4.62407	4.74609	4.75465	3.94263	4.44579	5.59434	5.72247	4.74558	5.22815	5.22365	coding	NM_001145316	DSN1	RefSeq_coding	2441	chr20	-	35380194	35402154		CTTACCGACCCCATTAGAGACGTATCTGCCGTGCCAGGGGTCTAGGCTCCAGAAACAGGG	79980	Hs.632268	GO:0005515|GO:0000087|GO:0051301|GO:0007059|GO:0000278|GO:0000236|GO:0000444|GO:0005737|GO:0005829|GO:0005634	NP_079194	DSN1, MIND kinetochore complex component, homolog (S. cerevisiae)
ASHG19A3A043259	85.7627	60.4564	79.6682	66.5246	42.9921	98.216	120.506	89.1225	104.878	80.7037	6.5876	6.68673	6.43463	6.55496	5.96404	6.2148	5.72476	6.02366	6.58943	6.17124	coding	NM_015916	CALHM2	RefSeq_coding	1966	chr10	-	105206544	105212162		ATCTCCGGATGAGCTGGTGGCACCGCTGAGCCTTTGGTCTCACCAGGGCTTCCTGTTGCT	51063	Hs.241545	GO:0016021|GO:0016020	NP_057000	Calcium homeostasis modulator 2
ASHG19A3A053837	7.53855	5.44722	6.20991	5.80541	7.45953	53.5398	42.4581	29.4886	35.4273	54.7097	2.81248	2.93134	2.85806	3.32055	3.47503	5.36578	3.41936	4.23969	5.20143	5.59866	coding	NM_013241	FHOD1	RefSeq_coding	3865	chr16	-	67263293	67281425		TGTCATTAAGGCTGCTCTGCTCAACTTTGATGAGTTTGCTGTCAGCAAGGATGGCATTGA	29109	Hs.95231	GO:0003779|GO:0005515|GO:0030036|GO:0016043|GO:0005737|GO:0005856|GO:0005634	NP_037373	Formin homology 2 domain containing 1
ASHG19A3A038242	3104.28	1685.72	4310.79	2319.41	1709.78	4403.5	3613.1	4975.21	4114.83	3894.24	12.388	11.9588	13.0364	12.6368	11.7438	10.9807	10.9895	11.468	10.8757	10.7924	coding	NM_003792	EDF1	RefSeq_coding	658	chr9	-	139756570	139760738		AGCTTGCGGGGGACCCTCCCCAGCCCATTCCTGCTGTCAAACAAACAAAACCTTGCAAAG	8721	Hs.174050	GO:0005516|GO:0004402|GO:0008168|GO:0005515|GO:0043565|GO:0003700|GO:0016563|GO:0003713|GO:0030154|GO:0045446|GO:0007275|GO:0043388|GO:0019216|GO:0006355|GO:0005737|GO:0005737|GO:0005622|GO:0005730|GO:0005634|GO:0005634|GO:0005634|GO:0005669	NP_694880	Endothelial differentiation-related factor 1
ASHG19A3A001971	67.3003	47.9361	62.3639	42.1722	52.4616	245.917	319.831	109.308	190.083	288.128	6.24222	6.37256	6.07078	5.89961	6.23562	7.46684	7.59314	6.32695	7.33629	7.83313	coding	NM_001126242	TP73	RefSeq_coding	2673	chr1	+	3607235	3650467		AGCAGCAGCAGCTCCTACAGAGGCCGCCCCGGGATGCTCAACAACCATGGCCACGCAGTG	7161	Hs.697294	GO:0003682|GO:0003684|GO:0003690|GO:0046872|GO:0002039|GO:0010843|GO:0005515|GO:0003700|GO:0016563|GO:0008134|GO:0016564|GO:0042771|GO:0006978|GO:0008630|GO:0007049|GO:0007050|GO:0034644|GO:0033326|GO:0048546|GO:0030900|GO:0021766|GO:0006954|GO:0006298|GO:0031571|GO:0043508|GO:0043524|GO:0000122|GO:0048666|GO:0045793|GO:0043193|GO:0010552|GO:0045893|GO:0009791|GO:0051262|GO:0001836|GO:0006974|GO:…	NP_005418	Tumor protein p73
ASHG19A3A037933	86.962	48.5212	103.638	70.8877	81.7636	79.3149	182.159	94.4365	75.0792	80.723	6.60511	6.38909	6.82485	6.64454	6.87251	5.91956	6.57972	6.11232	6.16587	6.1717	coding	NM_031219	HDHD3	RefSeq_coding	1787	chr9	-	116135697	116138341		GTCTTTTCTCCTGTGCTGTACAGGTTCACCAATTTTTAAAATCCAAATATATCTCATGGT	81932	Hs.7739	GO:0016787|GO:0008967|GO:0005515|GO:0005739	NP_112496	Haloacid dehalogenase-like hydrolase domain containing 3
ASHG19A3A031010	20.9111	24.6753	32.1636	39.2379	37.6067	52.9951	47.3018	55.4987	36.9928	47.5038	4.66627	5.53813	5.0908	5.79034	5.77367	5.34841	3.61094	5.29612	5.25601	5.3875	coding	NM_001040280	CD83	RefSeq_coding	2475	chr6	+	14117864	14137146		GAGATTGTCCTGCTGCTGGCTCTGGTTATTTTCTACTTAACACTCATCATTTTCACTTGT	9308	Hs.595133	GO:0006952|GO:0006959|GO:0032713|GO:0043372|GO:0032733|GO:0032743|GO:0014070|GO:0007165|GO:0009897|GO:0005887|GO:0005886	NP_004224	CD83 molecule
ASHG19A3A026308	26.5692	52.3888	30.956	24.5592	7.3769	171.867	116.616	121.436	136.602	159.43	4.98322	6.48531	5.03065	5.12002	3.34378	6.98603	5.65638	6.48725	6.92631	7.09923	coding	NM_003864	SAP30	RefSeq_coding	1126	chr4	+	174292092	174298682		AGAAAAGGGAGTGATGATGATGGAGGTGATTCACCTGTTCAAGATATTGATACCCCAGAG	8819	Hs.591715	GO:0003677|GO:0046872|GO:0005515|GO:0003714|GO:0000122|GO:0000118|GO:0005634	NP_003855	Sin3A-associated protein, 30kDa
ASHG19A3A006350	258.089	206.81	259.104	203.548	209.431	382.622	334.03	309.37	320.998	299.434	8.26944	8.53945	8.31055	8.3284	8.32416	8.03994	7.66889	7.84095	7.97045	7.8737	coding	NM_173087	CAPN3	RefSeq_coding	3040	chr15	+	42651697	42704515		CTCCCTCATGGGCTGCTCCATTGATACAATCATTCCGGTTCAGTATGAGACAAGAATGGC	825	Hs.143261	GO:0005509|GO:0004198|GO:0008234|GO:0008233|GO:0004871|GO:0007517|GO:0006508|GO:0051592|GO:0042493|GO:0045214|GO:0007165|GO:0005737|GO:0005622|GO:0005634	NP_775113	Calpain 3, (p94)
ASHG19A3A015088	7.24044	5.44722	13.2885	6.69201	7.39362	40.7029	42.0938	36.1204	25.8337	40.8058	2.63111	2.93134	3.74381	3.4663	3.36699	4.97825	3.40545	4.59829	4.79185	5.16339	coding	NM_139072	DNER	RefSeq_coding	3272	chr2	-	230222345	230579286		TTACTGCATCCTAGACCCATGCAGAAATGGAGCAACATGCATTTCCAGTCTCAGTGGATT	92737	Hs.234074	GO:0005112|GO:0005509|GO:0030276|GO:0005515|GO:0004888|GO:0007220|GO:0007219|GO:0007417|GO:0006897|GO:0010001|GO:0001764|GO:0048741|GO:0007416|GO:0030425|GO:0005769|GO:0016021|GO:0043025|GO:0005886	NP_620711	Delta/notch-like EGF repeat containing
ASHG19A3A022270	53.5772	57.8678	66.0577	58.5398	65.8944	50.9432	89.8829	67.6788	68.1116	52.9198	5.93311	6.62782	6.15622	6.36744	6.5589	5.29082	5.08993	5.6088	6.03006	5.54725	coding	NM_133625	SYN2	RefSeq_coding	3320	chr3	+	12045861	12233530		GACCACGGATGCTGTGAAGATAAACACTACATCTGCACCAATAAAAAATCCATATATTAA	6854	Hs.445503	GO:0005524|GO:0016874|GO:0007269|GO:0007268|GO:0030054|GO:0045202|GO:0008021	NP_598328	Synapsin II
ASHG19A3A031366	15.1784	5.44722	12.1824	5.83642	21.0934	101.094	135.654	93.9964	99.1602	112.801	4.26075	2.93134	3.65194	3.33717	4.99769	6.25865	5.97905	6.10502	6.51689	6.64637	coding	NM_003782	B3GALT4	RefSeq_coding	1704	chr6	+	33244916	33246604		ATCTGTTTCCTTATACCAGATCCTCAGTCTCACTAAAGACAGCGATATGGGAGACACCCA	8705	Hs.534375	GO:0008499|GO:0008378|GO:0047915|GO:0016757|GO:0006486|GO:0005794|GO:0000139|GO:0016021|GO:0016020	NP_003773	UDP-Gal:betaGlcNAc beta 1,3-galactosyltransferase, polypeptide 4
ASHG19A3A024337	89.716	57.1623	64.6769	45.6905	72.5513	39.743	84.8218	40.6292	47.3357	86.1011	6.64548	6.60761	6.1245	6.01776	6.69619	4.94533	4.95586	4.79744	5.56554	6.26427	coding	NM_001729	BTC	RefSeq_coding	1323	chr4	-	75671447	75719882		CCCTCTTCGGAAACGTCGTAAAAGAAAGAAGAAAGAAGAAGAAATGGAAACTCTGGGTAA	685	Hs.710156	GO:0005154|GO:0008083|GO:0043066|GO:0051781|GO:0008284|GO:0005576|GO:0005615|GO:0016021|GO:0005886|GO:0005625	NP_001720	Betacellulin
ASHG19A3A003157	22.3451	30.137	32.5659	21.7986	23.7166	217.135	159.348	186.968	265.152	219.003	4.75382	5.78117	5.11055	4.9529	5.15909	7.30623	6.30987	7.11826	7.75091	7.49422	coding	NM_001163286	EWSR1	RefSeq_coding	2511	chr22	+	29663997	29696514		AGCCAGCAGCCACTGCACCTACAAGCTATTCCTCTACACAGCCGACTAGTTATGATCAGA	2130	Hs.374477	GO:0003723|GO:0005516|GO:0046872|GO:0000166|GO:0005515|GO:0008270|GO:0005737|GO:0005622|GO:0005634|GO:0005886	NP_053733	Ewing sarcoma breakpoint region 1
CUST_16_PI418767722	131.497	118.828	123.016	122.222	85.8384	188.87	132.507	111.258	103.59	104.58	7.20829	7.64128	7.08088	7.47166	6.9405	7.11254	5.9328	6.35246	6.5716	6.54228	coding	NM_001536	PRMT1	RefSeq_coding	1386	chr19	+	50180495	50191704	NR_033397,NM_198319,NM_198318,	GGCACATCGTGACTGTGTTTTTCATAACTTATGTTTTTATATGGTTGCATTTACGCCAAT	3276	Hs.20521	GO:0008170|GO:0044020|GO:0008168|GO:0005515|GO:0008276|GO:0016740|GO:0007166|GO:0043985|GO:0001701|GO:0031175|GO:0018216|GO:0006479|GO:0005737|GO:0005829|GO:0005634	NP_938074	Protein arginine methyltransferase 1
ASHG19A3A019022	147.132	134.735	168.096	153.816	193.066	153.068	211.457	145.84	159.427	148.55	7.38202	7.82706	7.57326	7.84071	8.17542	6.83156	6.86484	6.75704	7.12854	7.0089	coding	NM_058180	C21orf58	RefSeq_coding	2991	chr21	-	47721049	47743785		ATTTAATAACTAGGGACACCTGTGTCCACAGCTGTGGCACAGACTCCCACTAAAGAAGTA	54058	Hs.236572		NP_478060	Chromosome 21 open reading frame 58
ASHG19A3A014616	78.1125	48.8002	85.7668	60.5004	59.1422	458.1	395.578	354.661	478.687	457.8	6.44987	6.39612	6.53967	6.41481	6.40349	8.23967	7.9461	8.03665	8.41939	8.35575	coding	NM_007033	RER1	RefSeq_coding	3118	chr1	+	2323213	2336881		CAAGCCTGATGGGGCTGTTTTCTCACAATATAAACGAATAAAGTGTCTTCTGGCCTACTT	11079	Hs.591454	GO:0003674|GO:0006890|GO:0005794|GO:0000139|GO:0030173|GO:0016021|GO:0016020	NP_008964	RER1 retention in endoplasmic reticulum 1 homolog (S. cerevisiae)
ASHG19A3A039854	91.0808	83.1682	104.596	93.8446	120.813	258.891	222.257	261.186	243.44	195.644	6.66661	7.13127	6.83845	7.06423	7.44945	7.53372	6.9604	7.60604	7.65084	7.35449	coding	NM_207672	GRIPAP1	RefSeq_coding	3260	chrX	-	48833334	48858675		CCTAGATGAGATTAACCTGTTTTTTATTCAACTGTTGTCTCTACCTTCCCAATTTGATCA	56850	Hs.109929	GO:0003674|GO:0008150|GO:0005575|GO:0005769	NP_997555	GRIP1 associated protein 1
ASHG19A3A047634	662.399	771.455	705.237	604.507	1000.05	1318.41	1472.96	1050.16	1021.43	1164.18	9.90803	10.6967	10.1401	10.4289	10.9603	9.51356	9.84164	9.44784	9.26275	9.37934	coding	NM_001173467	SP7	RefSeq_coding	3010	chr12	-	53720361	53730004		TCTCCCTGCCAGACCTCCAGAGAGGAGAGACTCGGGACAGCCAGCCCCAGGTTCCCCCAG	121340	Hs.209402	GO:0003677|GO:0046872|GO:0030528|GO:0008270|GO:0001649|GO:0006357|GO:0005622|GO:0005634	NP_690599	Sp7 transcription factor
ASHG19A3A009442	52.7957	41.3924	116.796	35.2257	37.3226	98.0249	108.886	84.0575	81.326	81.8498	5.9132	6.18858	7.00132	5.63615	5.7647	6.21192	5.51177	5.93547	6.26683	6.19184	coding	NM_032351	MRPL45	RefSeq_coding	1713	chr17	+	36452997	36479100	uc002ilp.1,	AAAGCAGGATTGGTTATTCCTCCAGAAAAATCGGACCGTTCCATACATCTGGCCTGTACA	84311	Hs.462913	GO:0015450|GO:0003735|GO:0006886|GO:0006412|GO:0005744|GO:0005739|GO:0005739|GO:0005840	NP_115727	Mitochondrial ribosomal protein L45
ASHG19A3A003516	47.5971	21.6092	91.2631	46.0595	42.0859	85.8125	200.706	85.5957	63.6112	67.1833	5.77367	5.36873	6.63174	6.0295	5.93403	6.02558	6.76103	5.96187	5.94071	5.89842	coding	NM_001170687	MIB2	RefSeq_coding	3308	chr1	+	1550794	1565990	NM_001170689,	GGCGGGCGACTGGACGGCCGGACAGGTCCCGAGCAGCCCCGCCCAACATGGACCCAGACC	142678	Hs.135805	GO:0003779|GO:0016874|GO:0046872|GO:0004871|GO:0004842|GO:0008270|GO:0007219|GO:0043123|GO:0007165|GO:0005737|GO:0005768	NP_543151	Mindbomb homolog 2 (Drosophila)
ASHG19A3A035391	1471.79	667.943	816.072	568.162	1010.9	3372.79	1684.8	2040.35	2314.94	1924.23	11.2241	10.4789	10.4196	10.2998	10.9807	10.6688	10.021	10.3069	10.2165	9.95114	coding	NM_001427	EN2	RefSeq_coding	3405	chr7	+	155250823	155257520		ACCCCCACCCCCGCATTTTTGTGTGTTGAAATTCTTGAAGGTTACATTAAATAAAACAAA	2020	Hs.134989	GO:0043565|GO:0003700|GO:0030528|GO:0030902|GO:0030901|GO:0007275|GO:0048666|GO:0045944|GO:0006355|GO:0005634	NP_001418	Engrailed homeobox 2
ASHG19A3A018429	72.7768	36.4148	96.237	64.3697	51.7404	181.827	200.781	153.784	153.861	139.028	6.35669	6.02314	6.71423	6.50855	6.21571	7.06277	6.76194	6.83386	7.08373	6.92037	coding	NM_018683	RNF114	RefSeq_coding	2478	chr20	+	48552913	48570420		ACCAGAATTACATCATGGAAGGTGTGAAGGCCACCATTAAGGATGCATCTCTTCAGCCAA	55905	Hs.144949	GO:0046872|GO:0008270|GO:0030154|GO:0007275|GO:0007283|GO:0005622	NP_061153	Ring finger protein 114
ASHG19A3A003177	7.31505	5.44722	5.0467	5.75779	7.8158	52.2564	64.3557	45.7709	67.4116	71.7054	2.65553	2.93134	2.39456	3.29105	3.75696	5.32681	4.31886	4.99734	6.01596	5.99861	coding	NM_001163678	SHOX2	RefSeq_coding	3125	chr3	-	157813800	157823952		AACGTAGGTGCTTTAAGGATGCCATTTCAGCAGGTTCAGGCGCAGCTGCAGCTGGACAGC	6474	Hs.55967	GO:0043565|GO:0003700|GO:0030528|GO:0007507|GO:0007275|GO:0007399|GO:0006355|GO:0001501|GO:0005634	NP_006875	Short stature homeobox 2
ASHG19A3A047144	96.4447	14.1995	25.056	20.6631	27.3629	43.9043	54.2488	41.9018	27.0463	44.9434	6.74837	4.85766	4.71532	4.87907	5.35135	5.08265	3.89176	4.85219	4.85293	5.30562	coding	NM_021978	ST14	RefSeq_coding	3319	chr11	+	130029681	130080256		AAATGAGAATTTTGTGGATGCCTACGAGAACTCCAACTCCACTGAGTTTGTAAGCCTGGC	6768	Hs.504315	GO:0008233|GO:0004252|GO:0008236|GO:0006508|GO:0016323|GO:0005576|GO:0005615|GO:0019897|GO:0005887|GO:0005886	NP_068813	Suppression of tumorigenicity 14 (colon carcinoma)
ASHG19A3A007899	21.4558	5.44722	29.0272	14.1439	7.95877	123.285	154.381	98.7853	106.297	120.375	4.69954	2.93134	4.93934	4.33442	3.79088	6.53941	6.24664	6.17776	6.60806	6.73435	coding	NM_004853	STX8	RefSeq_coding	988	chr17	-	9153788	9479275		AACTCGAGAGAGACTACTTCTGGCATCCTTTAAGAATGAGGGTGCCGAACCAGATCTAAT	9482	Hs.431109	GO:0031625|GO:0006810|GO:0005783|GO:0005887|GO:0016020	NP_004844	Syntaxin 8
ASHG19A3A037910	15.7041	7.1085	27.2708	9.78391	22.3231	47.3217	83.2582	55.3542	50.9216	56.0267	4.30362	4.0743	4.84028	3.8183	5.07286	5.18593	4.91215	5.29279	5.65935	5.63053	coding	NM_001163788	ROD1	RefSeq_coding	7237	chr9	-	114980714	115095944		ATAATAATGACAAAAGCAGAGACTTCACTCGCTTAGACCTTCCTACTGGTGATGGCCAGC	9991	Hs.269988	GO:0003723|GO:0000166|GO:0009653|GO:0006397|GO:0045595|GO:0005634	NP_005147	ROD1 regulator of differentiation 1 (S. pombe)
ASHG19A3A004343	63.8953	75.751	29.7116	38.4906	70.6597	53.9492	88.1705	37.9595	65.8434	63.1542	6.16794	7.00051	4.97048	5.76072	6.65399	5.37583	5.04632	4.68415	5.98664	5.81115	coding	NM_004875	POLR1C	RefSeq_coding	1138	chr6	+	43484790	43497114		GCCCGGGTTCGAGATCATTATATCTGTAAGAAAGATTTGCTGGCTGCGGTGGCTCACACC	9533	Hs.727715	GO:0003677|GO:0003899|GO:0005515|GO:0046983|GO:0006363|GO:0006362|GO:0006360|GO:0006361|GO:0005736|GO:0005654|GO:0005654|GO:0005634	NP_976035	Polymerase (RNA) I polypeptide C, 30kDa
ASHG19A3A018528	35.228	25.6687	49.0436	34.4897	28.3815	41.9476	78.7747	61.8334	47.0831	44.176	5.36292	5.58467	5.72395	5.60705	5.40136	5.02019	4.78411	5.47041	5.55911	5.27626	coding	NM_001794	CDH4	RefSeq_coding	3063	chr20	+	59827558	60512299		ACAGTCATCGTTCAGGCCACAGATATGGAAGGAAATCTCAACTATGGCCTCTCAAACACA	1002	Hs.473231	GO:0005509|GO:0034332|GO:0007411|GO:0007155|GO:0034329|GO:0045216|GO:0007157|GO:0007156|GO:0045773|GO:0005887|GO:0005886|GO:0005886	NP_001785	Cadherin 4, type 1, R-cadherin (retinal)
ASHG19A3A002592	84.5621	67.4829	80.608	73.8965	52.7381	104.097	154.322	87.4116	59.5334	75.6245	6.56458	6.8327	6.44959	6.70346	6.24451	6.29969	6.24615	5.99425	5.85709	6.08093	coding	NM_001144943	RAB34	RefSeq_coding	1333	chr17	-	27041298	27045286	NM_001142625,NM_001142624,	GATTCCCCATCACCAATTCGGCTGGGGCGCCCTGCAAGGCCGCAGGCAGGATGAACATTC	83871	Hs.301853	GO:0005525|GO:0003924|GO:0019001|GO:0000166|GO:0006897|GO:0015031|GO:0007264|GO:0005794|GO:0005737|GO:0005769|GO:0001726	NP_114140	RAB34, member RAS oncogene family
ASHG19A3A052871	28.3982	27.916	45.4168	40.1086	28.8928	54.3445	44.398	40.895	44.6189	25.9803	5.07363	5.69026	5.60121	5.82226	5.42356	5.38804	3.50182	4.81011	5.48749	4.49498	coding	NM_024966	SEMA6D	RefSeq_coding	2290	chr15	+	48010685	48057677		CCTCTCTTATCTTGCAGATATATTCCAAGATGCTACATGCAGCAGACAGCTGTGAGCTTG	80031	Hs.511265	GO:0004872|GO:0030215|GO:0007411|GO:0030154|GO:0007275|GO:0007399|GO:0005737|GO:0016021|GO:0005886	NP_705872	Sema domain, transmembrane domain (TM), and cytoplasmic domain, (semaphorin) 6D
CUST_1_PI426249100	20.8421	11.9676	15.1057	31.3643	23.5583	36.106	69.9391	55.637	29.4619	48.9466	4.66306	4.65252	3.92717	5.47266	5.14994	4.80728	4.5102	5.30044	4.96227	5.43215	coding	NM_017410_Exon1+	NM_017410	HOX cluster	851	chr12	+	54332575	54333426	NM_017410,	AAGTGGAGTTTTTAAAAAGCTCCAGCAGATCATGTCATGACGACTTCGCTGCTCCTGCAT
ASHG19A3A040556	18.127	14.6191	7.97135	13.277	63.761	59.9714	252.761	44.4731	21.7147	35.2509	4.48256	4.89057	3.2489	4.24019	6.51202	5.52391	7.18254	4.95101	4.56783	4.94906	coding	NM_001135740	PNCK	RefSeq_coding	1522	chrX	-	152935189	152938743		GTAGGCCTGGGATGTGGAGGCGTGTATGCGGTGGCCTCGCTGGGAGGCGTCCGTCTGGGG	139728	Hs.436667	GO:0005524|GO:0005516|GO:0004683|GO:0000166|GO:0016740|GO:0006468|GO:0005737|GO:0005634	NP_001129212	Pregnancy up-regulated non-ubiquitously expressed CaM kinase
ASHG19A3A011444	2386.29	1120.67	1692.4	693.623	1577.97	19731.5	13355.5	9348.55	17795.3	11413.1	12.023	11.2927	11.7594	10.7196	11.6265	13.2669	12.9211	12.3492	13.032	12.2022	coding	NM_001020	RPS16	RefSeq_coding	603	chr19	-	39923848	39926618		CGATAAGCCCATCGTGACTCAAAACTCACTTGTATAATAAACAGTTTTTGAGGGATTTTA	6217	Hs.397609	GO:0003723|GO:0005515|GO:0003735|GO:0044267|GO:0031018|GO:0010467|GO:0006364|GO:0042274|GO:0006412|GO:0006412|GO:0006412|GO:0006414|GO:0006415|GO:0019058|GO:0016032|GO:0019083|GO:0005829|GO:0005829|GO:0022627|GO:0022627|GO:0005622|GO:0015935	NP_001011	Ribosomal protein S16
ASHG19A3A053825	126.102	44.7994	104.773	40.3209	99.5408	57.4961	91.8451	38.2152	26.211	15.5978	7.14633	6.28664	6.84086	5.82909	7.15999	5.466	5.13949	4.69578	4.812	3.73398	coding	NM_001128850	RRAD	RefSeq_coding	1476	chr16	-	66955581	66959439		GCGGTAGCTATTTGTTTACATGCAGATTTTTGTAATAAAGGCTATTTCCTGATAGTCATG	6236	Hs.1027	GO:0005525|GO:0003924|GO:0005516|GO:0000166|GO:0005515|GO:0006184|GO:0030308|GO:0007165|GO:0007264|GO:0005886	NP_004156	Ras-related associated with diabetes
ASHG19A3A002376	27.7329	12.0508	29.5745	13.2382	22.8579	39.5195	73.2103	27.2216	62.6387	45.1003	5.04245	4.66202	4.96437	4.23475	5.10473	4.93658	4.61678	4.09384	5.92084	5.31132	coding	NM_001135954	UCK1	RefSeq_coding	2096	chr9	-	134399183	134406662		TCCGACGTCAGGCTGTCTCGAAGAGACAAAGAAGTATGCCGATGTGATCATCCCGCGAGG	83549	Hs.9597	GO:0005524|GO:0016301|GO:0019206|GO:0000166|GO:0016773|GO:0016740|GO:0004849|GO:0008152|GO:0055086|GO:0006206|GO:0043097|GO:0005829	NP_113620	Uridine-cytidine kinase 1
ASHG19A3A011436	59.9283	38.8318	82.5507	141.798	51.4428	95.4829	168.118	102.554	104.964	110.066	6.082	6.10269	6.48417	7.70793	6.20934	6.17143	6.42143	6.23224	6.59082	6.60943	coding	NM_001080468	SYCN	RefSeq_coding	482	chr19	-	39693561	39694906		AGCTGATGCATTGCTGGTCTCTCATCTGCAGCTTCCACAGAGTGCCAAGCCCCTCACTCA	342898	Hs.124123	GO:0006887|GO:0031410|GO:0016020|GO:0030667|GO:0030658	NP_001073937	Syncollin
ASHG19A3A028824	30.3345	19.4405	42.7566	33.8544	43.2259	61.6114	98.3478	85.1419	85.1125	75.0429	5.16232	5.24186	5.51365	5.58071	5.97192	5.56593	5.29293	5.95435	6.3252	6.06889	coding	NM_178019	CATSPER3	RefSeq_coding	1367	chr5	+	134303595	134347397		TATGTTTTTACCCTATGCCCTCCGCCAGCTCATGGGCAAACAGTTCACTTACCTGTATAT	347732	Hs.631804	GO:0005227|GO:0005262|GO:0005244|GO:0030154|GO:0001539|GO:0006811|GO:0007275|GO:0006814|GO:0030317|GO:0007283|GO:0055085|GO:0001669|GO:0005929|GO:0005783|GO:0020017|GO:0019861|GO:0016021|GO:0005886	NP_821138	Cation channel, sperm associated 3
ASHG19A3A022684	8.35201	10.8702	18.1036	5.61775	15.8685	34.7251	58.7864	34.1103	31.3529	30.112	3.28773	4.54503	4.21102	3.17661	4.6437	4.75058	4.09652	4.49869	5.04432	4.71541	coding	NM_206825	GNL3	RefSeq_coding	2159	chr3	+	52719935	52728508		GTCTGGAAGTTGCTGCAGCCACCACGACGCTCTTCTACGGCTACGGCTTTGTCTCTGCTG	26354	Hs.313544	GO:0005525|GO:0000166|GO:0005515|GO:0042127|GO:0005622|GO:0005730|GO:0005634	NP_996562	Guanine nucleotide binding protein-like 3 (nucleolar)
ASHG19A3A006601	17.4075	178.578	32.8649	16.1623	21.4173	40.9869	76.7206	46.1752	41.2189	42.0219	4.43328	8.27225	5.12615	4.52026	5.01906	4.9866	4.72443	5.01063	5.38548	5.20729	coding	NM_181893	UBE2D3	RefSeq_coding	2006	chr4	-	103717133	103790003		ATGCTTTCTAACCGAAAGTGCCTTTCAAAAGAACTTAGTGATTTGGCCCGTGACCCTCCA	7323	Hs.518773	GO:0005524|GO:0016881|GO:0016874|GO:0000166|GO:0005515|GO:0004842|GO:0030509|GO:0006281|GO:0006915|GO:0032480|GO:0043687|GO:0043161|GO:0070979|GO:0070936|GO:0006464|GO:0006513|GO:0000209|GO:0016567|GO:0016567|GO:0007179|GO:0006511|GO:0005768|GO:0010008|GO:0005886	NP_871622	Ubiquitin-conjugating enzyme E2D 3 (UBC4/5 homolog, yeast)
ASHG19A3A020088	89.9016	58.2702	97.3562	63.4271	72.217	114.803	334.126	127.852	105.645	151.297	6.64847	6.63669	6.73054	6.48443	6.6886	6.43881	7.6694	6.56114	6.59959	7.0307	coding	NM_001178010	CDC45	RefSeq_coding	2036	chr22	+	19467413	19508134		AGAAGAGCTCCAGGTTGTTCGCCGGTCCCATGAGTGACAGGACAGCCCCAAGGTCTCCCA	8318	Hs.474217	GO:0005515|GO:0006260|GO:0000076|GO:0006271|GO:0006270|GO:0000082|GO:0000216|GO:0000084|GO:0000075|GO:0000278|GO:0000083|GO:0005813|GO:0005737|GO:0005654|GO:0005654|GO:0005634	NP_003495	Cell division cycle 45 homolog (S. cerevisiae)
ASHG19A3A020773	113.939	87.4442	117.257	72.3321	113.301	207.122	201.038	229.1	232.465	231.93	6.99687	7.20317	7.00687	6.67424	7.35492	7.2401	6.76466	7.41246	7.59556	7.56343	coding	NM_005677	COLQ	RefSeq_coding	3007	chr3	-	15491640	15563258	NM_080539,	ATTTATCTTCAGCTTTTCTTCCTCTCTATCGTGTCTCAGCCGACTTTCATCAACAGCGTT	8292	Hs.146735	GO:0001507|GO:0008105|GO:0042135|GO:0005605|GO:0030054|GO:0005615|GO:0045202	NP_536800	Collagen-like tail subunit (single strand of homotrimer) of asymmetric acetylcholinesterase
ASHG19A3A017653	9.18376	16.1436	27.1896	15.3156	25.4465	44.1577	123.661	32.0074	29.0304	62.0761	3.65775	5.01219	4.83523	4.44086	5.25263	5.09101	5.78228	4.38903	4.94379	5.7829	coding	NM_001006943	EPHA8	RefSeq_coding	1866	chr1	+	22890003	22916103		ACATTCTATAAGTAAGAGAAATCCCAAAAGCTCAGAGGCAGGCTAGTGTGGCCGTCGAAA	2046	Hs.283613	GO:0005524|GO:0005003|GO:0000166|GO:0004872|GO:0004871|GO:0006468|GO:0007165|GO:0007169|GO:0016021|GO:0005887|GO:0005886	NP_065387	EPH receptor A8
ASHG19A3A053948	60.423	34.8914	63.6521	48.8223	56.8953	110.421	173.279	126.98	110.018	171.677	6.09328	5.96639	6.09973	6.11174	6.34809	6.38572	6.48286	6.55173	6.65272	7.19021	coding	NM_001170716	BCAR1	RefSeq_coding	3195	chr16	-	75262928	75300707		ACCCACCGTCCCCAGGAAGCAGAACAGAGGGGTCGGACCCCTGGTCCTTCCTTTGAGTGG	9564	Hs.479747	GO:0017124|GO:0005515|GO:0019901|GO:0019903|GO:0004871|GO:0050853|GO:0007186|GO:0007186|GO:0050852|GO:0007015|GO:0050851|GO:0007596|GO:0007155|GO:0051301|GO:0016477|GO:0008283|GO:0007173|GO:0008286|GO:0007229|GO:0048011|GO:0048008|GO:0030335|GO:0042981|GO:0001558|GO:0007165|GO:0030054|GO:0005737|GO:0005829|GO:0005829|GO:0005925|GO:0005624|GO:0001726	NP_055382	Breast cancer anti-estrogen resistance 1
ASHG19A3A041711	103.377	58.6998	123.378	91.448	97.648	113.306	273.888	131.38	121.5	160.378	6.8539	6.64834	7.08607	7.02337	7.12984	6.41987	7.32245	6.60148	6.78072	7.10595	coding	NM_001178113	ZNF185	RefSeq_coding	3897	chrX	+	152086408	152142024		GGCCAAATCTGGAGGCAGGAGGGAGCCTGCAGGTAGACACATGGAACCTTCTCCTCTCTA	7739	Hs.16622	GO:0046872|GO:0008270|GO:0030054|GO:0005737|GO:0005856|GO:0005925	NP_009081	Zinc finger protein 185 (LIM domain)
ASHG19A3A008821	28.0215	44.5096	30.1216	47.2911	18.9003	105.163	103.323	134.006	98.6431	85.8202	5.05507	6.279	4.99181	6.06807	4.85562	6.31553	5.40267	6.63159	6.5102	6.25852	coding	NM_134268	CYGB	RefSeq_coding	1951	chr17	-	74523439	74533782		CTAGTTTCTGATGTTTGTAACCAGACCCAGCTGTGTCATTAAACAGACCCGTTCTTGCTG	114757	Hs.95120	GO:0020037|GO:0046872|GO:0019825|GO:0005344|GO:0004601|GO:0015671|GO:0006979|GO:0006810|GO:0005737	NP_599030	Cytoglobin
ASHG19A3A003805	22.4384	19.0503	34.4806	22.9717	10.8566	33.1403	140.052	52.6272	43.6803	75.1251	4.75946	5.21516	5.19616	5.02226	4.18509	4.68528	6.04342	5.2104	5.46087	6.07048	coding	NM_001030272	ARNTL	RefSeq_coding	2757	chr11	+	13299324	13408810	NM_001178,	GGAAAGGCAGCTCCACTGACTACCAAGAAAGCATGGACACAGACAAAGATGACCCTCATG	406	Hs.65734	GO:0003677|GO:0051879|GO:0017162|GO:0003700|GO:0004871|GO:0030528|GO:0007623|GO:0045944|GO:0006355|GO:0005634|GO:0005667	NP_001169	Aryl hydrocarbon receptor nuclear translocator-like
ASHG19A3A046632	53.3475	35.5661	46.6773	28.3454	32.0459	47.1973	59.2665	52.4913	44.8809	45.1568	5.92675	5.99489	5.6471	5.32501	5.55847	5.18107	4.11582	5.20595	5.49544	5.31292	coding	NM_005700	DPP3	RefSeq_coding	2694	chr11	+	66247879	66277130		TTTACTCCAACATGGGCAACTACAAGTCCTTTGGTGACACCAAGTTTGTTCCCAACTTGC	10072	Hs.502914	GO:0004177|GO:0008239|GO:0046872|GO:0008237|GO:0008233|GO:0006508|GO:0005737	NP_569710	Dipeptidyl-peptidase 3
ASHG19A3A051246	126.212	95.3229	134.421	105.681	115.79	184.468	150.265	177.211	146.854	129.838	7.14908	7.32386	7.21785	7.24597	7.3829	7.07813	6.1914	7.03592	7.02117	6.83345	coding	NM_006683	EDDM3A	RefSeq_coding	879	chr14	+	21214098	21216538		GATATTGACTCTCTTTATACCTACCCAAGCTGAACGACCCTCCTTTTCTTAAATAAAATA	10876	Hs.304757	GO:0007321|GO:0005576|GO:0005615	NP_006674	Epididymal protein 3A
ASHG19A3A021219	413.326	312.367	601.178	411.551	266.389	1243.16	913.295	976.88	1058.89	1019.88	9.08279	9.22368	9.86169	9.69793	8.71725	9.43476	9.19934	9.35453	9.30652	9.23568	coding	NM_025075	THOC7	RefSeq_coding	1028	chr3	-	63819546	63849597		AGCCATAGACAGGCTAATTGCCCACCACTCCCAGGAATATTGAAATAGCTACATGACCAT	80145	Hs.288151	GO:0003723|GO:0005515|GO:0008380|GO:0046784|GO:0006406|GO:0006397|GO:0006810|GO:0000347|GO:0000445|GO:0005737|GO:0005634|GO:0000346	NP_079351	THO complex 7 homolog (Drosophila)
ASHG19A3A047524	44.537	40.4307	66.4422	55.8841	62.4712	157.943	194.391	133.578	105.192	109.89	5.68117	6.15882	6.16629	6.30115	6.48024	6.87364	6.70057	6.62552	6.59359	6.6068	coding	NM_015401	HDAC7	RefSeq_coding	4301	chr12	-	48176508	48213763		GCCTTGCCGACAGTGTCCTTGCTGCCCGCAATCACTCTGGGGCTGCCCGCCCCTGCCAGG	51564	Hs.200063	GO:0032041|GO:0046969|GO:0046970|GO:0034739|GO:0016787|GO:0005080|GO:0070491|GO:0016568|GO:0032703|GO:0045668|GO:0090050|GO:0005737|GO:0000118|GO:0005634	NP_056216	Histone deacetylase 7
ASHG19A3A048724	32.3523	28.3507	40.5549	37.8187	40.7727	91.064	151.754	89.5858	77.4642	83.5353	5.24838	5.70816	5.42957	5.73714	5.88741	6.10693	6.20981	6.0327	6.20368	6.22098	coding	NM_001135195	SLC39A5	RefSeq_coding	1985	chr12	+	56624500	56631627		TATGTGACGTGGCCTCCGATCCACCTGGACACCTGGAGGCTAAGCCTGGATTCCCCCTTC	283375	Hs.591018	GO:0046873|GO:0006811|GO:0055085|GO:0006829|GO:0016323|GO:0016021|GO:0005886	NP_775867	Solute carrier family 39 (metal ion transporter), member 5
ASHG19A3A031662	23.5605	24.56	27.4619	36.3163	22.4378	73.6626	122.693	59.9324	64.3677	65.0889	4.82508	5.53229	4.84997	5.67843	5.07993	5.81636	5.7658	5.41864	5.95771	5.85538	coding	NM_004282	BAG2	RefSeq_coding	2068	chr6	+	57037103	57050010		ATCCTTCTGGAAATGATCCACAGTATCCAAAATAGCCAGGACATGAGGCAGATCAGTGAC	9532	Hs.729098	GO:0005515|GO:0006915|GO:0006457|GO:0019538	NP_004273	BCL2-associated athanogene 2
ASHG19A3A001785	51.5751	34.9751	80.8466	36.2406	52.7625	199.254	175.325	201.256	195.123	154.933	5.88252	5.97049	6.45461	5.67566	6.245	7.18672	6.50656	7.22124	7.3719	7.06345	coding	NM_001100590	KIAA0232	RefSeq_coding	7789	chr4	+	6784458	6885897		ggccgccgcgccgcccggcAGCCTCGGCAGGTTCTGCCGGAGACTTCCATTTGGCCTCAA	9778	Hs.79276	GO:0005524|GO:0000166	NP_055558	KIAA0232
ASHG19A3A002245	432.482	364.964	648.096	469.249	503.168	2412.11	3071.23	2112.2	2141.03	2204.88	9.16264	9.46641	9.99954	9.94023	9.80802	10.2697	10.7924	10.355	10.1148	10.1243	coding	NM_001134388	ZDHHC4	RefSeq_coding	1479	chr7	+	6617064	6628609		AGGCGCCGGAGCCCAGCGGCTGGCGGGCCGCCGTCCCACCCCCACCTCGCCCGAGTCCGG	55146	Hs.5268	GO:0008415|GO:0046872|GO:0016740|GO:0008270|GO:0016021|GO:0016020	NP_060576	Zinc finger, DHHC-type containing 4
ASHG19A3A037182	128.83	106.515	114.825	103.13	120.145	106.37	121.273	103.747	89.1698	77.1053	7.17745	7.48286	6.97889	7.20988	7.43971	6.33298	5.73785	6.24756	6.38123	6.10832	coding	NM_002172	IFNA14	RefSeq_coding	778	chr9	-	21239201	21239978		AGACTCACTTCTCCTATAACCACCACAAGTTGAATCAAAATTTTCAAATGTTTTCAGGAG	3448	Hs.93907	GO:0005125|GO:0005126|GO:0007596|GO:0019221|GO:0006952|GO:0060338|GO:0009615|GO:0060337|GO:0005576|GO:0005576|GO:0005615	NP_002163	Interferon, alpha 14
ASHG19A3A019986	100.45	77.964	121.464	90.0906	98.4072	133.001	208.534	156.224	110.883	118.62	6.81117	7.04077	7.05857	6.9997	7.14026	6.64154	6.83675	6.85774	6.66338	6.71545	coding	NM_178548	TFAP2E	RefSeq_coding	2189	chr1	+	36038970	36060925		AAATTGATAAATCAGAGGTGCTACTGAGGAGTTGGTGCCCCTCATTCCAGAATCTCCTAC	339488	Hs.567844	GO:0003677|GO:0046982|GO:0042803|GO:0003700|GO:0045944|GO:0006355|GO:0005634	NP_848643	Transcription factor AP-2 epsilon (activating enhancer binding protein 2 epsilon)
ASHG19A3A033162	112.949	85.3797	117.816	77.8448	88.7887	117.183	151.984	118.475	98.704	92.9481	6.98613	7.16757	7.01368	6.78056	6.98964	6.4678	6.21246	6.44837	6.51122	6.37498	coding	NM_017654	SAMD9	RefSeq_coding	6853	chr7	-	92728831	92747322		TGTGATCTCCTACATCACCCTGGAAGTGAGACTTCTTCGGTTTCTTCTAGAGTCAGTTTG	54809	Hs.65641	GO:0005737	NP_060124	Sterile alpha motif domain containing 9
ASHG19A3A043193	36.3178	13.0541	43.3479	44.4623	21.4778	54.5865	61.3135	54.8173	44.772	39.6196	5.40281	4.75497	5.53239	5.97586	5.02245	5.39454	4.19786	5.27549	5.49265	5.12331	coding	NM_031212	SLC25A28	RefSeq_coding	1584	chr10	-	101370274	101380221		AGTTAAAAAAGACATTGAGTGATGTAATCCACCCTGGGGGCAATAGCCATATTGCCAATG	81894	Hs.403790	GO:0006811|GO:0006826|GO:0016021|GO:0016020|GO:0005743|GO:0005739	NP_112489	Solute carrier family 25, member 28
ASHG19A3A017623	479.316	380.159	536.813	582.5	546.342	632.564	801.144	630.033	537.913	519.047	9.3356	9.53363	9.66902	10.3562	9.93234	8.63733	9.02024	8.79986	8.54395	8.48676	coding	NM_016558	SCAND1	RefSeq_coding	916	chr20	-	34541545	34542428		TCCGACTCCCTCAAGGGTGACGCGAGCTCTGCCCTTTAACCGGAAACGTCTCCCTGCTCA	51282	Hs.584909	GO:0042802|GO:0003700|GO:0006355|GO:0006351|GO:0016032|GO:0005634	NP_361012	SCAN domain containing 1
ASHG19A3A044487	1250.79	923.559	1032	457.823	3007.31	17374	9524.93	7782.76	10154.4	10430.8	10.9322	10.9883	10.8684	9.88851	12.4114	13.015	12.3065	12.0643	12.0352	12.0513	coding	NM_001134363	RBM20	RefSeq_coding	7233	chr10	+	112404154	112599227		GCCCCCCTCCACTTGCCGCATATCTGTAGCATCTGTGACAAGAAGGTGTTTGATTTGAAG	282996	Hs.116630	GO:0003723|GO:0000166|GO:0008270|GO:0005622|GO:0005634	NP_001127835	RNA binding motif protein 20
ASHG19A3A045946	316.645	5.44722	16.9811	18.6974	7.90401	38.3632	38.0904	45.0936	39.8692	32.9577	8.62391	2.93134	4.10594	4.73215	3.77887	4.89377	3.24818	4.97352	5.34288	4.84818	coding	NM_018982	YIPF1	RefSeq_coding	1876	chr1	-	54317406	54355453		ATAACCGACGCGTTGCATTGGCCACAATTGTGACAATTGTGTTGCTCCATATGCTGCTTT	54432	Hs.11923	GO:0016021|GO:0016020|GO:0030133	NP_061855	Yip1 domain family, member 1
ASHG19A3A013177	19.8144	8.91556	27.819	20.2554	20.1943	38.5854	61.8982	52.7822	27.2842	37.8274	4.59688	4.32758	4.87155	4.84986	4.94052	4.90193	4.22235	5.21586	4.86502	5.05211	coding	NM_005762	TRIM28	RefSeq_coding	2989	chr19	+	59055835	59062082		ATTGCAACGTACACAAGCATGAACCCCTTGTGCTGTTTTGTGAGAGCTGTGATACTCTCA	10155	Hs.467408	GO:0070087|GO:0046872|GO:0005515|GO:0004672|GO:0043565|GO:0003700|GO:0003713|GO:0003714|GO:0016564|GO:0008270|GO:0001837|GO:0010467|GO:0000122|GO:0043193|GO:0046777|GO:0006357|GO:0006351|GO:0006351|GO:0000785|GO:0005622|GO:0005719|GO:0005720|GO:0005730|GO:0005654|GO:0005634	NP_005753	Tripartite motif-containing 28
ASHG19A3A006185	22.9398	15.4361	24.6551	26.6089	27.9145	45.8089	249.059	42.2213	13.5876	36.1519	4.79054	4.95646	4.69164	5.23083	5.37821	5.14131	7.15394	4.86264	3.9275	4.98782	coding	NM_152882	PTK7	RefSeq_coding	4081	chr6	+	43044028	43129457		CCCAAGCCGCTGATTCAGTGGAAAGACAAGCCTGTGCCGGAGGAGTCGGAGGGCCCTGGC	5754	Hs.90572	GO:0005524|GO:0008013|GO:0004872|GO:0004714|GO:0031532|GO:0060070|GO:0007155|GO:0016477|GO:0045198|GO:0001843|GO:0006468|GO:0007165|GO:0005911|GO:0005887|GO:0016020	NP_690621	PTK7 protein tyrosine kinase 7
ASHG19A3A044124	23.9757	16.0184	32.6262	34.7495	49.9302	137.824	156.731	127.701	187.063	139.044	4.84801	5.00143	5.11392	5.61698	6.17057	6.6907	6.27938	6.55951	7.31874	6.92066	coding	NM_014000	VCL	RefSeq_coding	5647	chr10	+	75757871	75879912		TACGAACCTGAGCTGCTGTTAATGCCATCCAATCAGCCGGTCAACCAGCCCATTCTGGCC	7414	Hs.643896	GO:0017048|GO:0003779|GO:0045294|GO:0008013|GO:0002166|GO:0045296|GO:0005515|GO:0005198|GO:0034333|GO:0043297|GO:0007596|GO:0007155|GO:0007160|GO:0006928|GO:0090136|GO:0030032|GO:0002009|GO:0006936|GO:0030336|GO:0030168|GO:0002576|GO:0034394|GO:0005884|GO:0005912|GO:0005913|GO:0005911|GO:0030055|GO:0043034|GO:0043034|GO:0005737|GO:0005856|GO:0005829|GO:0005829|GO:0005576|GO:0005916|GO:0005925|GO:…	NP_054706	Vinculin
ASHG19A3A033115	2334.71	2054.99	1931.94	2349.59	2692.32	12515.6	9660.43	10099.9	10934.4	10623.4	12.0041	12.2134	11.979	12.6654	12.2989	12.4588	12.339	12.494	12.1538	12.0829	coding	NM_001142749	KIAA1324L	RefSeq_coding	6855	chr7	-	86506224	86689014		GCGGCCTGGGCTGGGGACCTGCCCTCCTCCTCCAGCCGCCCGCTTCCTCCTTGCCAGGAG	222223	Hs.208093	GO:0016021|GO:0016020	NP_689961	KIAA1324-like
ASHG19A3A053105	339.289	269.103	371.558	337.038	346.922	910.062	689.234	729.287	1051.67	835.925	8.73015	8.97296	8.99065	9.30225	9.17991	9.05966	8.80108	8.98161	9.29708	9.00594	coding	NM_003978	PSTPIP1	RefSeq_coding	1870	chr15	+	77287464	77329671		ATTTTGCTGCTGATTCTAGCCCCAAACAAAACAGGTTGAGCTTTTTCCTCCCCTCAGAAG	9051	Hs.129758	GO:0003779|GO:0003824|GO:0005515|GO:0019903|GO:0007155|GO:0007165|GO:0005826|GO:0032154|GO:0005737|GO:0005856|GO:0030027|GO:0048471|GO:0001725	NP_003969	Proline-serine-threonine phosphatase interacting protein 1
ASHG19A3A034574	83.0026	56.9577	74.7841	69.7142	72.48	102.349	158.466	97.4537	83.7553	97.7915	6.53643	6.60284	6.3413	6.6241	6.6946	6.2746	6.29761	6.15689	6.30379	6.44928	coding	NM_000941	POR	RefSeq_coding	2509	chr7	+	75544419	75616172		CTGGTTCCTCTTCAGAAAGAAAAAAGAAGAAGTCCCCGAGTTCACCAAAATTCAGACATT	5447	Hs.354056	GO:0010181|GO:0050661|GO:0003958|GO:0003958|GO:0019899|GO:0050660|GO:0005506|GO:0016491|GO:0090346|GO:0071375|GO:0046210|GO:0055114|GO:0055114|GO:0032770|GO:0090181|GO:0005783|GO:0005789|GO:0016020|GO:0005792|GO:0005739|GO:0005625	NP_000932	P450 (cytochrome) oxidoreductase
ASHG19A3A037298	37.6355	33.749	51.4073	52.7144	30.0155	69.2772	97.6621	70.3005	59.9201	57.4919	5.45234	5.9247	5.79534	6.21957	5.47248	5.73606	5.27857	5.66307	5.86641	5.6688	coding	NM_004629	FANCG	RefSeq_coding	2649	chr9	-	35073834	35080013		ATCTGCTGTTACTTCTGAAAACTTGGAGTCCCCCAGCTGAGGAATTAGATGCTCCATTGA	2189	Hs.591084	GO:0003684|GO:0005515|GO:0006281|GO:0000075|GO:0007005|GO:0001541|GO:0009314|GO:0007286|GO:0005737|GO:0005739|GO:0005654|GO:0005634	NP_004620	Fanconi anemia, complementation group G
ASHG19A3A008997	245.829	182.259	348.226	193.306	176.597	967.385	750.76	793.093	845.555	862.832	8.18987	8.31012	8.86155	8.24001	8.03233	9.13144	8.92615	9.09563	9.04379	9.03885	coding	NM_015528	RNF167	RefSeq_coding	1723	chr17	+	4843629	4848515		GGCAAGCAGAGGGACTGGGTCTTCACTTCTTGGGCTAATAAAATTGTTTCTTTGTGGACT	26001	Hs.7158	GO:0016874|GO:0046872|GO:0005515|GO:0004842|GO:0008270|GO:0045786|GO:0000209|GO:0005737|GO:0012505|GO:0016021|GO:0016020	NP_056343	Ring finger protein 167
ASHG19A3A017570	18.4011	16.3988	28.2317	25.376	20.4602	40.3746	72.5033	54.8254	43.0716	40.2618	4.50299	5.03137	4.89562	5.16287	4.95657	4.96689	4.59284	5.27574	5.44312	5.1474	coding	NM_007238	PXMP4	RefSeq_coding	5727	chr20	-	32290550	32308136		CTGGCGGCCTTCCTCGGGGGTATCCTGGTGTTTGGAGAAAACAATAACATCAACAGCCAG	11264	Hs.654857	GO:0016021|GO:0016020|GO:0005624|GO:0005778|GO:0005777	NP_899634	Peroxisomal membrane protein 4, 24kDa
ASHG19A3A025653	51.8072	37.9123	44.93	35.6548	45.426	75.0129	69.0082	60.8522	75.3325	70.4407	5.88862	6.07376	5.58549	5.65336	6.03964	5.84287	4.47936	5.44495	6.17024	5.97192	coding	NM_001037442	RUFY3	RefSeq_coding	4435	chr4	+	71587695	71674335		GTTACTTGGTGAAGCTGAAGTTTAAGAGTTCTGGGGAAAAATAAAATCTAGTAATTCCAG	22902	Hs.7972	GO:0030154|GO:0007275|GO:0050771|GO:0007399|GO:0030175|GO:0030426	NP_055776	RUN and FYVE domain containing 3
ASHG19A3A008199	8.45706	5.44722	5	5.44668	14.5296	69.6317	68.1045	77.2299	66.0608	68.276	3.3342	2.93134	2.38166	2.99895	4.53395	5.74199	4.44871	5.80774	5.99073	5.92288	coding	NM_001032278	MMP28	RefSeq_coding	1042	chr17	-	34105509	34122640		CAAAACCCATGTAATTCCTTGATAAATTTTCAATGCAGGGCAGATAAACTGTTGCTAACA	79148	Hs.380710	GO:0005509|GO:0004222|GO:0008233|GO:0008270|GO:0008152|GO:0006508|GO:0005576|GO:0005578	NP_077278	Matrix metallopeptidase 28
ASHG19A3A002658	192.388	163.129	217.136	153.206	151.915	312.916	349.185	282.422	337.951	328.024	7.78286	8.12887	7.99648	7.83293	7.79873	7.7917	7.74031	7.7141	8.02547	7.98007	coding	NM_001143966	TBC1D7	RefSeq_coding	1064	chr6	-	13305185	13328770		ATCATTAGAAATTCTCCTAAAAGATGACCGTCTGGGAATCTTGCCTCCACACCACGAGTC	51256	Hs.484678	GO:0005096|GO:0005097|GO:0005515|GO:0031398|GO:0032313|GO:0016023|GO:0031410|GO:0005622	NP_057579	TBC1 domain family, member 7
ASHG19A3A043425	7.65319	5.44722	5.77204	5.01591	8.18526	128.303	89.7123	87.4679	140.492	152.057	2.88654	2.93134	2.68005	2.51212	3.84287	6.59563	5.08673	5.99525	6.96634	7.03756	coding	NM_000760	CSF3R	RefSeq_coding	3003	chr1	-	36931643	36948509	NM_172313,NM_156039,NM_156038,	GGCCTTTTGTGCTTGTTTCCTATAACTTCAGTATTGTAAACTAGTTTTTGGTTTGCAGTT	1441	Hs.524517	GO:0004896|GO:0004872|GO:0007155|GO:0006952|GO:0007165|GO:0005576|GO:0005887|GO:0005886	NP_758519	Colony stimulating factor 3 receptor (granulocyte)
ASHG19A3A019827	226.059	39.9525	72.6582	56.5676	14.6862	206.322	239.455	182.717	165.244	164.987	8.04609	6.1421	6.30188	6.3165	4.54492	7.23621	7.08911	7.08333	7.17505	7.14256	coding	NM_194326	RPS19BP1	RefSeq_coding	952	chr22	-	39925098	39928860		GTAAACCTGAAGTTTCTGACCAGGACGAGAAGCACCGTGGCTGAGTCTGTGAGCCAGCAG	91582	Hs.526933	GO:0005730|GO:0005654|GO:0005634	NP_919307	Ribosomal protein S19 binding protein 1
ASHG19A3A054632	69.0449	45.262	85.8549	87.6393	57.4069	164.928	226.038	167.645	194.037	159.516	6.2784	6.30043	6.54134	6.95748	6.36018	6.9319	6.99193	6.95539	7.36375	7.10018	coding	NM_001174069	LMX1A	RefSeq_coding	3366	chr1	-	165171104	165325478		CCAGAAGCGGGCGGGACGCCCTCCGGGTCCCTTACAGTGCCCCTTCTCGACCTGGGGCAG	4009	Hs.667312	GO:0046872|GO:0043565|GO:0003700|GO:0030528|GO:0008270|GO:0007411|GO:0021953|GO:0021549|GO:0021542|GO:0007275|GO:0045665|GO:0001558|GO:0006355|GO:0005634	NP_796372	LIM homeobox transcription factor 1, alpha
ASHG19A3A030759	78.4712	62.7091	64.5487	43.8443	93.1821	83.1734	82.4156	94.7651	91.349	84.4911	6.4552	6.73451	6.12191	5.95637	7.06011	5.98201	4.88941	6.11663	6.41388	6.23755	coding	NM_138810	TAGAP	RefSeq_coding	1344	chr6	-	159459944	159466184		TAGTTCCACTCTCTCAGATACATGTATCTAATGAAACTGAATAAATCCGTGTCTTCTGTC	117289	Hs.529984	GO:0005096|GO:0005085|GO:0051056|GO:0007165|GO:0007264|GO:0005829|GO:0005622	NP_687034	T-cell activation RhoGTPase activating protein
ASHG19A3A004070	68.05	41.7074	71.4018	43.256	40.1296	98.6035	142.739	107.775	73.9111	91.5742	6.25727	6.19706	6.27504	5.93559	5.86446	6.22015	6.08441	6.3048	6.14499	6.35315	coding	NM_002766	PRPSAP1	RefSeq_coding	2359	chr17	-	74306867	74350230		TGTAGCTAAGTCTCCTGATGCTGCAAAGAGGGCCCAGTCCTATGCGGAGAGACTGCGTCT	5635	Hs.77498	GO:0004857|GO:0042802|GO:0000287|GO:0005515|GO:0004749|GO:0006139|GO:0009165|GO:0043234	NP_002757	Phosphoribosyl pyrophosphate synthetase-associated protein 1
ASHG19A3A044354	1202.87	591.696	966.753	630.873	593.947	3948.24	3042.02	3039.22	2980.1	3400.05	10.8661	10.2785	10.7497	10.5138	10.0765	10.8472	10.7804	10.8087	10.5127	10.6353	coding	NM_002629	PGAM1	RefSeq_coding	1762	chr10	+	99186026	99193197		CATGGGTCCAGTGTTCATCTGAGCATAACTGTACTAAATCCTTTTTCCATATCAGTATAA	5223	Hs.632918	GO:0004083|GO:0004082|GO:0016787|GO:0016853|GO:0004619|GO:0004619|GO:0019901|GO:0005975|GO:0006094|GO:0006006|GO:0006096|GO:0006110|GO:0043456|GO:0045730|GO:0005829|GO:0005829	NP_002620	Phosphoglycerate mutase 1 (brain)
ASHG19A3A025642	38.1698	31.4902	60.3359	24.2119	43.7635	41.3396	70.5227	33.4521	42.8063	51.1292	5.47191	5.83425	6.02137	5.0999	5.98919	4.99991	4.53091	4.46713	5.43574	5.49613	coding	NM_006685	SMR3B	RefSeq_coding	798	chr4	+	71248794	71255959		CTGAGCTTTGGGGAGAAATAATCTTAGAAAGAAATTGTAGAAAAAACCCATGCAGACATA	10879	Hs.650650	GO:0003674|GO:0008150|GO:0005576|GO:0005615	NP_006676	Submaxillary gland androgen regulated protein 3B
ASHG19A3A019461	217.509	181.199	343.47	237.277	216.363	392.002	527.566	420.53	391.531	387.245	7.98245	8.29926	8.83382	8.61947	8.37598	8.06542	8.40467	8.27113	8.19934	8.16706	coding	NM_005984	SLC25A1	RefSeq_coding	1620	chr22	-	19163094	19166301		GGGCCTGTACCGCGGCCTTAGCTCCCTGCTCTACGGTTCCATCCCCAAGGCGGCCGTCAG	6576	Hs.725671	GO:0015137|GO:0005515|GO:0015142|GO:0005975|GO:0044255|GO:0006094|GO:0006006|GO:0035338|GO:0006843|GO:0035674|GO:0019432|GO:0016021|GO:0016020|GO:0005743|GO:0005739	NP_005975	Solute carrier family 25 (mitochondrial carrier; citrate transporter), member 1
CUST_1_PI418767722	299.68	202.148	260.669	206.162	203.233	804.242	707.574	651.596	730.264	711.084	8.52562	8.50363	8.32202	8.35829	8.26978	8.91915	8.83909	8.83706	8.88452	8.83056	coding	NM_002107	H3F3A	RefSeq_coding	1117	chr1	+	226250420	226259702	NR_002315,	CATGCAAGTACATGTTTTTAATGTTGTCTGTCTTCTGTGCTGTTCCTGTAAGTTTGCTAT	3020	Hs.533624		NP_002098	H3 histone, family 3A
ASHG19A3A051404	12.6853	15.6755	10.8708	7.86495	7.35931	76.93	51.041	54.08	62.4619	60.623	4.04358	4.97445	3.53588	3.60251	3.31738	5.87743	3.74871	5.25335	5.91738	5.75035	coding	NM_002408	MGAT2	RefSeq_coding	2728	chr14	+	50087488	50090198		TCCTGTACTATTGTGTTTTGAGTGTGTTTTGGAACCTTCATAGAACACACTTTCTTTTGG	4247	Hs.93338	GO:0008455|GO:0005529|GO:0016757|GO:0044267|GO:0009312|GO:0009311|GO:0043687|GO:0006487|GO:0018279|GO:0005794|GO:0000139|GO:0005795|GO:0016021|GO:0016020|GO:0005624	NP_002399	Mannosyl (alpha-1,6-)-glycoprotein beta-1,2-N-acetylglucosaminyltransferase
ASHG19A3A001496	2019.13	1455.84	1712.18	1566.47	3001.97	2570.47	2329.35	2049.15	1929.51	2116.63	11.7478	11.722	11.7859	12.0988	12.4096	10.3307	10.4427	10.315	9.98222	10.0639	coding	NM_001077261	NCOR2	RefSeq_coding	8550	chr12	-	124808961	125020149		GCGAGCGGCTGCCATCCCCCCCATCCAGGTCACCAAAGTCCATGAGCCCCCCCGGGAGGA	9612	Hs.137510	GO:0003677|GO:0005112|GO:0042826|GO:0047485|GO:0005515|GO:0003714|GO:0003714|GO:0016564|GO:0044255|GO:0010553|GO:0000122|GO:0072365|GO:0016604|GO:0005730|GO:0005654|GO:0005634|GO:0005634|GO:0017053	NP_006303	Nuclear receptor corepressor 2
ASHG19A3A019902	134.142	115.853	219.918	190.25	133.451	375.941	409.779	608.03	438.876	367.482	7.23785	7.60563	8.02547	8.21362	7.6008	8.0164	8.00489	8.75827	8.32542	8.10942	coding	NM_015140	TTLL12	RefSeq_coding	3421	chr22	-	43562628	43583137		AAGAACTATCTTTCTTGTAGCAAAGCTGCACCTGATGATGCTGCCTCTCCTCTCTGTGTT	23170	Hs.517670	GO:0004835|GO:0006464	NP_055955	Tubulin tyrosine ligase-like family, member 12
ASHG19A3A008852	141.108	73.199	156.902	89.5659	79.3477	197.493	2157.12	262.324	157.911	158.155	7.32025	6.94877	7.46441	6.98731	6.82994	7.17704	10.3513	7.61341	7.11587	7.08878	coding	NM_005567	LGALS3BP	RefSeq_coding	2277	chr17	-	76967335	76976061		GGGCCTTTGGTCAAATATTCTTCTGATTACTTCCAAGCCCCCTCTGACTACAGATACTAC	3959	Hs.514535	GO:0005515|GO:0005044|GO:0007155|GO:0006968|GO:0007165|GO:0031012|GO:0005576|GO:0005615|GO:0016020|GO:0005578	NP_005558	Lectin, galactoside-binding, soluble, 3 binding protein
ASHG19A3A006338	183.335	119.135	148.666	172.602	170.462	195.827	187.794	131.627	134.002	166.735	7.7017	7.64485	7.3765	8.04219	7.97626	7.16463	6.63594	6.60386	6.90554	7.15628	coding	NM_172361	CD46	RefSeq_coding	3146	chr1	+	207925401	207968857	NM_172357,	ATCCCCCAGTTCCAAAGTGTCTTAAAGGATATCCTAAACCTGAGGAAGGAATACTTGACA	4179	Hs.510402	GO:0001848|GO:0004175|GO:0004857|GO:0004872|GO:0006958|GO:0045087|GO:0044419|GO:0045916|GO:0006508|GO:0007338|GO:0005794|GO:0001669|GO:0016323|GO:0009986|GO:0005737|GO:0031410|GO:0002079|GO:0005887|GO:0005886	NP_758871	CD46 molecule, complement regulatory protein
ASHG19A3A013414	70.2568	73.63	93.3394	75.0727	88.5738	186.259	325.919	150.612	110.482	123.915	6.30459	6.95849	6.66945	6.72781	6.98547	7.08985	7.62975	6.80736	6.65891	6.77539	coding	NM_001166239	CGREF1	RefSeq_coding	1783	chr2	-	27323462	27341773		CCCGCCCCGGCCGGCCGGAGACCCGAGCCCATCGCCGTCAGCCAGCCAGGGCCGCGCGGG	10669	Hs.159525	GO:0005509|GO:0007155|GO:0007049|GO:0007050|GO:0030308|GO:0008285|GO:0006950|GO:0005576	NP_006560	Cell growth regulator with EF-hand domain 1
ASHG19A3A031139	49.0477	13.7893	26.1389	21.8552	24.0614	162.814	1506.08	137.142	171.282	167.143	5.81298	4.82265	4.7794	4.95708	5.17926	6.91351	9.86834	6.66754	7.21577	7.15888	coding	NM_003495	HIST1H4I	RefSeq_coding	370	chr6	+	27107087	27107457		AAATGGCATTTTGAAGCCCAGTCATTCTCTAAAAAGGCCCTTTTTAGGGCCCCTAAGCTT	8294	Hs.248172		NP_003486	Histone cluster 1, H4i
ASHG19A3A012212	160.273	28.1005	31.3638	30.5752	10.0615	51.1023	43.5979	24.3625	35.0885	26.6738	7.50699	5.6981	5.0508	5.43305	4.09493	5.2953	3.46778	3.88028	5.18998	4.53549	coding	NM_001137673	ILF3	RefSeq_coding	3757	chr19	+	10764936	10796443		AAGCCCACCTTTGCTTTTTATGGAAAGCATTACTTTATTTAAAGAGACAGACAATGACGC	3609	Hs.465885	GO:0003677|GO:0003723|GO:0003725|GO:0005515|GO:0016563|GO:0016564|GO:0000279|GO:0045892|GO:0045893|GO:0005737|GO:0005622|GO:0005739|GO:0005730|GO:0005634|GO:0005634|GO:0030529	NP_703194	Interleukin enhancer binding factor 3, 90kDa
ASHG19A3A006563	46.3098	40.0855	64.4899	57.8225	91.471	83.4986	165.037	87.3907	73.5818	99.0366	5.73584	6.14728	6.11997	6.34882	7.03421	5.98742	6.37927	5.99352	6.13699	6.46658	coding	NM_181642	SPINT1	RefSeq_coding	2484	chr15	+	41136245	41149852		GGGGCTCAGGCGACTTTCCCCCAGGGCCCCTCCATGGAAAGGCGCCATCCAGGTGGGCTT	6692	Hs.233950	GO:0030414|GO:0005515|GO:0004867|GO:0005576|GO:0005624	NP_857593	Serine peptidase inhibitor, Kunitz type 1
ASHG19A3A047318	184.307	131.275	581.67	149.545	106.359	469.641	472.602	423.143	406.206	404.481	7.71317	7.78915	9.80396	7.7889	7.25885	8.27647	8.23541	8.27675	8.23984	8.20814	coding	NM_003651	CSDA	RefSeq_coding	1976	chr12	-	10851677	10875953	NR_027011,	TACCACGTGGGACAGACCTTTGACCGTCGCTCACGGGTCTTACCCCATCCCAACAGAATA	8531	Hs.221889	GO:0003677|GO:0003702|GO:0003690|GO:0003730|GO:0003700|GO:0003697|GO:0003714|GO:0016564|GO:0009566|GO:0001701|GO:0008584|GO:0043066|GO:0048642|GO:0000122|GO:0031100|GO:0046622|GO:0006355|GO:0009409|GO:0007283|GO:0006351|GO:0005737|GO:0005921|GO:0005634|GO:0005844	NP_003642	Cold shock domain protein A
ASHG19A3A002413	84.4833	41.8929	83.3589	85.5513	52.9803	185.78	241.534	218.503	218.844	190.711	6.56328	6.20059	6.49776	6.92268	6.24931	7.08621	7.10595	7.34017	7.5143	7.32198	coding	NM_001136196	TNPO2	RefSeq_coding	4949	chr19	-	12810008	12833462		CCCAAGACACTGCTGGAAAACACAGGTCGCCTGACGAGTCCCTCTGCCATTCCAGCCATC	30000	Hs.416049	GO:0008139|GO:0005515|GO:0008565|GO:0006886|GO:0005737|GO:0005634	NP_038461	Transportin 2
ASHG19A3A046081	97.9656	77.9474	120.966	102.44	107.202	140.232	134.432	138.64	108.437	87.3069	6.77326	7.04007	7.05079	7.19855	7.27306	6.71423	5.96141	6.68191	6.63546	6.28548	coding	NM_001005181	OR56B4	RefSeq_coding	960	chr11	+	6129008	6129966		CAGAGAAAAAGATTCCCCTTATTCCTGTGTTCCTTAATGTGCTGCACAATGTCATCCCCC	196335	Hs.632154	GO:0004984|GO:0004872|GO:0050896|GO:0007608|GO:0016021|GO:0005886	NP_001005181	Olfactory receptor, family 56, subfamily B, member 4
ASHG19A3A012069	15.4163	10.5189	44.8178	20.1166	18.4046	69.8944	79.9597	76.5767	63.6707	62.3998	4.28062	4.5091	5.58085	4.84042	4.8231	5.74744	4.82029	5.79137	5.942	5.79147	coding	NM_001159846	MPND	RefSeq_coding	1523	chr19	+	4343523	4360082		GATGTGGAGATGGCCTACGTCCAGGACAGCTTCCTGACCAATGACATCCTTCACGAGATG	84954	Hs.321689	GO:0008233	NP_116257	MPN domain containing
ASHG19A3A052530	10.0918	6.94529	26.0665	14.7183	7.5927	89.0427	101.816	86.1735	71.8128	89.1127	3.77943	4.05055	4.77527	4.39062	3.66099	6.07562	5.37084	5.9724	6.10127	6.31534	coding	NM_001126131	POLG	RefSeq_coding	4452	chr15	-	89859536	89878026		TTTTCAGTGCAGTCGATATTGACCGGTGCCTCAGGAAGGAAGTGACCATGGATTGTAAAA	5428	Hs.706868	GO:0003677|GO:0003887|GO:0004527|GO:0016779|GO:0002020|GO:0005515|GO:0016740|GO:0006259|GO:0006261|GO:0007568|GO:0006287|GO:0006264|GO:0005760|GO:0005743|GO:0042645|GO:0005739	NP_002684	Polymerase (DNA directed), gamma
ASHG19A3A008575	11.4741	5.44722	25.6491	6.35698	17.6351	65.8037	63.876	65.1178	96.3857	63.357	3.92418	2.93134	4.75142	3.42589	4.77123	5.65963	4.30062	5.54778	6.48443	5.81579	coding	NM_052855	ANKRD40	RefSeq_coding	4169	chr17	-	48770551	48785270		GACCAGCGCCAGCATTCCAGCCATTTTTCTTCACTGGAGCATTTCCATTTAATATGCAAG	91369	Hs.463426		NP_443087	Ankyrin repeat domain 40
ASHG19A3A029718	92.0364	86.612	98.0928	115.877	103.63	98.6472	130.206	120.347	92.6118	112.253	6.68101	7.18789	6.74206	7.3887	7.21909	6.22138	5.89545	6.47398	6.43235	6.6382	coding	NM_000434	NEU1	RefSeq_coding	2088	chr6	-	31826829	31830709		AGTGAGCGATGTTGAGACAGGAGTAGTATTTCTTTTCTACTCCCTTTGTGCTCACAAGGC	4758	Hs.520037	GO:0004308|GO:0016798|GO:0005515|GO:0008152|GO:0016023|GO:0043202|GO:0005765|GO:0005764|GO:0005886	NP_000425	Sialidase 1 (lysosomal sialidase)
ASHG19A3A048707	223.03	182.467	225.024	263.46	232.255	276.899	274.895	274.831	188.14	179.573	8.02118	8.31224	8.06311	8.8315	8.49895	7.62637	7.3306	7.67477	7.32516	7.24794	coding	NM_001345	DGKA	RefSeq_coding	2756	chr12	+	56324945	56347805		TGAAAGGACCTTTCACTCCCTACTTTTGGCCAGGGCCTTCTGTGCCACCTGCCAAGACCA	1606	Hs.524488	GO:0005524|GO:0005509|GO:0004143|GO:0000166|GO:0005543|GO:0016740|GO:0007205|GO:0007596|GO:0035556|GO:0030168|GO:0005829|GO:0005886	NP_963848	Diacylglycerol kinase, alpha 80kDa
ASHG19A3A003107	600.018	503.303	583.811	448.628	613.629	444.123	424.877	388.998	342.554	363.075	9.73332	10.0077	9.81265	9.84646	10.129	8.20575	8.06229	8.16637	8.04451	8.09775	coding	NM_001161530	CSF2RA	RefSeq_coding	1789	chrY	+	1351570	1378828		tcaagcgattctcctgcctcagactcccagGTTCTGACGACGGGAACCTCGGCTCTGTGT	1438	Hs.520937	GO:0004896|GO:0005515|GO:0004872|GO:0005576|GO:0005887|GO:0005886|GO:0005886	NP_758452	Colony stimulating factor 2 receptor, alpha, low-affinity (granulocyte-macrophage)
ASHG19A3A030650	555.237	388.751	374.486	413.028	487.997	692.48	486.192	484.888	579.113	540.602	9.59515	9.57367	9.00385	9.70351	9.75205	8.73722	8.28055	8.44336	8.62425	8.53448	coding	NM_031287	SF3B5	RefSeq_coding	786	chr6	-	144416017	144416754		CGTCTCGTTTTTGGCTAATTGATTGTCATTGGCTTTTTCCATAAAGTTTAGAAATCGTTC	83443	Hs.110695	GO:0008380|GO:0010467|GO:0000398|GO:0005689|GO:0005654|GO:0005634	NP_112577	Splicing factor 3b, subunit 5, 10kDa
ASHG19A3A000772	292.143	199.075	196.704	226.665	254.966	698.163	453.802	533.134	594.511	539.61	8.47874	8.47549	7.83586	8.52464	8.64301	8.7471	8.16786	8.57669	8.65345	8.53172	coding	NM_001004057	GRK4	RefSeq_coding	2183	chr4	+	2965342	3042474		TGTCTCCATCCCCTGGCAGAATGAGGGCTGCCTGACCATGGTCCCCAGTGAGAAGGAAGT	2868	Hs.32959	GO:0005524|GO:0004703|GO:0000166|GO:0004871|GO:0016740|GO:0006468|GO:0008277|GO:0005938|GO:0005737	NP_892027	G protein-coupled receptor kinase 4
ASHG19A3A036359	54.0645	46.5727	51.8654	53.6173	60.9453	265.25	239.129	211.801	232.252	258.645	5.9467	6.33479	5.80652	6.24364	6.44435	7.56691	7.0857	7.29678	7.59405	7.70053	coding	NM_001033017	DEFB135	RefSeq_coding	234	chr8	+	11839829	11842099		CCACAAGGAGCGTCCTCTTGGCCCTCGTGGTCCTTAACTTACTCTTCTATGTTCCACCAG	613209	Hs.558284	GO:0042742|GO:0005576	NP_001028189	Defensin, beta 135
ASHG19A3A041335	183.355	96.0063	167.272	77.41	140.812	126.238	242.271	125.479	84.8102	109.948	7.70194	7.33256	7.56605	6.77224	7.68285	6.57143	7.11136	6.53458	6.31953	6.60787	coding	NM_001080425	BEX4	RefSeq_coding	1290	chrX	+	102470019	102472120		GTCGCGGCGGCGCACCTCGCGTCAAGAATCCGGAGGAGGAGACTGCAAGGATAGGCCCAG	56271	Hs.184736	GO:0005737|GO:0005634	NP_001121160	Brain expressed, X-linked 4
ASHG19A3A020642	236.402	171.8	241.911	260.734	229.391	689.588	614.001	801.143	800.292	801.961	8.12214	8.20913	8.19082	8.80873	8.47816	8.73165	8.62872	9.10676	8.99014	8.95693	coding	NM_181809	BMP8A	RefSeq_coding	5642	chr1	+	39957317	39995537		TCCTTACTGAAAAGTCTTGAGCAAACAGTTGCCGCTCTCCACCCCCTGCTTTTTAAAAAA	353500	Hs.472497	GO:0005125|GO:0008083|GO:0051216|GO:0030154|GO:0040007|GO:0007275|GO:0001503|GO:0005576|GO:0005615	NP_861525	Bone morphogenetic protein 8a
ASHG19A3A009101	76.7797	72.4802	77.1334	61.422	82.7748	69.5696	85.6455	108.417	59.4273	58.9533	6.42649	6.93544	6.38963	6.43838	6.88877	5.74077	4.97889	6.31482	5.85401	5.71147	coding	NM_153007	ODF4	RefSeq_coding	1149	chr17	+	8243187	8249363		TATCCATCCCCATAGGCTGGAGCTATTTCATTGGTTGGCTGGTGCTTATCCTATACTTCA	146852	Hs.186045	GO:0030154|GO:0007275|GO:0007283|GO:0016021|GO:0016020|GO:0009434|GO:0001520	NP_694552	Outer dense fiber of sperm tails 4
ASHG19A3A004939	62.3066	208.446	64.8191	54.5788	64.7251	191.905	134.221	133.108	79.0361	108.868	6.13558	8.5568	6.1271	6.26675	6.53399	7.13517	5.9579	6.61979	6.23045	6.59432	coding	NM_017452	STAU1	RefSeq_coding	3399	chr20	-	47729877	47804904	NM_001037328,	TCCTGGAACGCCCTCTTTTTAAAAAAGAAAGCATAACCCCTACTGTAGAACTAAATGCAC	6780	Hs.596704	GO:0003725|GO:0005515|GO:0008157|GO:0008298|GO:0005737|GO:0005622|GO:0005875|GO:0043005|GO:0043025|GO:0005791|GO:0010494	NP_059348	Staufen, RNA binding protein, homolog 1 (Drosophila)
ASHG19A3A003876	365.731	193.502	345.853	218.025	228.281	656.916	537.459	412.505	394.068	387.645	8.86739	8.42354	8.8482	8.45921	8.47049	8.67873	8.43756	8.24722	8.20876	8.16863	coding	NM_001207	BTF3	RefSeq_coding	1021	chr5	+	72794249	72801448		CGCGGCCCCTTATTCGCTCCGACAAGATGAAAGAAACAATCATGAACCAGGAAAAACTCG	689	Hs.591768	GO:0003702|GO:0005515|GO:0006366|GO:0005634	NP_001198	Basic transcription factor 3
ASHG19A3A050657	63.8551	53.7527	96.7606	83.6621	52.6534	164.361	202.087	181.181	134.872	148.152	6.16731	6.52361	6.7229	6.88833	6.24122	6.92692	6.77562	7.07101	6.91281	7.006	coding	NM_138452	DHRS1	RefSeq_coding	1488	chr14	-	24759805	24768666		AGGGTTGTAGTAGTTGTCCACCTCTGGACAGTCCCACTCAGCCCCTTCTTCACTCTCTGG	115817	Hs.348350	GO:0005488|GO:0016491|GO:0055114|GO:0005783|GO:0005743|GO:0005739	NP_612461	Dehydrogenase/reductase (SDR family) member 1
ASHG19A3A003883	26.8781	13.6305	34.053	32.0549	41.7617	55.4698	112.451	70.0995	39.2892	48.9032	4.99962	4.80845	5.1785	5.5013	5.92324	5.41724	5.58071	5.65847	5.32817	5.43105	coding	NM_001241	CCNT2	RefSeq_coding	4513	chr2	+	135676392	135714584		ATGAGCAAAAGTTCCAAAAGTTCAGGTGGGCTACGGACATCTCAGCACCCTCGTGAAACT	905	Hs.658324	GO:0007049|GO:0051301|GO:0010467|GO:0044419|GO:0000079|GO:0006368|GO:0006366|GO:0016032|GO:0005654|GO:0005654|GO:0005634	NP_490595	Cyclin T2
ASHG19A3A026917	31.6224	13.228	31.6648	41.3983	23.6747	54.1271	50.2439	30.7732	24.6072	20.1895	5.2188	4.7706	5.06737	5.87041	5.15659	5.38203	3.7173	4.31812	4.72721	4.11469	coding	NM_001515	GTF2H2	RefSeq_coding	1951	chr5	-	70330952	70363497	NR_033417,NM_001098729,NM_001098728,NM_001042490,	TCTGTTATTGGATTGTCTGCAGAAGTTCGCGTTTGCACTGTACTTGCTCGTGAAACTGGT	2966	Hs.607501	GO:0008094|GO:0008353|GO:0046872|GO:0003676|GO:0047485|GO:0005515|GO:0004672|GO:0003700|GO:0008135|GO:0008270|GO:0006281|GO:0002031|GO:0010467|GO:0006370|GO:0006289|GO:0000718|GO:0050434|GO:0009411|GO:0006363|GO:0006362|GO:0006368|GO:0006368|GO:0006360|GO:0006366|GO:0006366|GO:0006361|GO:0006367|GO:0006367|GO:0006351|GO:0006283|GO:0006412|GO:0016032|GO:0005675|GO:0005622|GO:0005654|GO:0005654|GO:…	NP_001506	General transcription factor IIH, polypeptide 2, 44kDa
ASHG19A3A015468	573.098	417.59	517.451	347.303	720.037	768.826	667.812	668.788	951.462	823.527	9.65181	9.69833	9.60767	9.35602	10.4094	8.85928	8.75408	8.86978	9.18159	8.98413	coding	NM_199280	FAM179A	RefSeq_coding	3564	chr2	+	29204163	29275094		ATTTCTGAAGCAATCTCTCCCATCTTACGACTTGCAGAAGGTCATGGCGGCCATTAAACA	165186	Hs.525977	GO:0005488	NP_954974	Family with sequence similarity 179, member A
ASHG19A3A037937	1492.93	1168.55	1277.67	1046.04	1718.34	1579.26	1534.11	1427.96	1347.38	1393.75	11.255	11.3469	11.255	11.5076	11.7525	9.72945	9.89493	9.85269	9.57174	9.59204	coding	NM_017443	POLE3	RefSeq_coding	2288	chr9	-	116169517	116173029		GCCCCGCCGAGTCAGCCACGCCTTCGTCTCCCACGCGCTGCGCCCGGCCGCGCCGTCACC	54107	Hs.108112	GO:0003887|GO:0016779|GO:0005515|GO:0043565|GO:0016740|GO:0006260|GO:0043966|GO:0005671|GO:0005622|GO:0005634	NP_059139	Polymerase (DNA directed), epsilon 3 (p17 subunit)
ASHG19A3A023010	37.6688	20.1517	40.913	81.5716	18.6586	35.2107	50.7598	35.23	50.2071	44.1653	5.45354	5.28589	5.44644	6.84952	4.83841	4.77081	3.73743	4.55854	5.64204	5.27574	coding	NM_017699	SIDT1	RefSeq_coding	5021	chr3	+	113251217	113348421		TGTTTGGAAAAAATGACGTATGGTTCTGGGTCATCTTCTCTGCAATCCACGTTCTGGCCT	54847	Hs.591291	GO:0016021|GO:0016020	NP_060169	SID1 transmembrane family, member 1
ASHG19A3A013140	32.4758	23.5381	41.8151	34.8153	44.4912	28.2544	99.0813	42.4726	39.9757	32.7088	5.25206	5.47997	5.47889	5.61924	6.01214	4.45196	5.31098	4.87259	5.34618	4.83692	coding	NM_003435	ZNF134	RefSeq_coding	2248	chr19	+	58125829	58133636		ATTTTAGAGTTATTTGAGAGCCCATATTTCACCTTGAGGAGGGTGCTGCTGCTGTGACAG	7693	Hs.469694	GO:0003677|GO:0046872|GO:0003700|GO:0008270|GO:0006355|GO:0006351|GO:0005622|GO:0005730|GO:0005634|GO:0005634	NP_003426	Zinc finger protein 134
ASHG19A3A031291	554.14	516.851	918.187	618.489	1204.26	21229.3	16435	14025	13444	19322.8	9.59204	10.0627	10.6501	10.4699	11.2377	13.4802	13.3436	13.0562	12.4987	13.1657	coding	NM_000595	LTA	RefSeq_coding	1386	chr6	+	31540092	31542098		GGCCTCGGTCCCTCCTGCACCTGCTGCCTGGATCCCCGGCCTGCCTGGGCCTGGGCCTTG	4049	Hs.36	GO:0005125|GO:0005515|GO:0005102|GO:0005164|GO:0007267|GO:0050830|GO:0006959|GO:0006917|GO:0048535|GO:0048147|GO:0044130|GO:0002876|GO:0002925|GO:0032729|GO:0042493|GO:0001666|GO:0032496|GO:0007584|GO:0007165|GO:0005576|GO:0005615|GO:0016020	NP_001153212	Lymphotoxin alpha (TNF superfamily, member 1)
ASHG19A3A027425	44.8011	12.8038	36.6543	14.4171	7.86743	93.7913	102.672	100.821	105.022	94.7501	5.68862	4.73266	5.28834	4.36209	3.77114	6.14404	5.39034	6.20802	6.59173	6.40388	coding	NM_138609	H2AFY	RefSeq_coding	1931	chr5	-	134670070	134734928		ACAGGCTGACATTGCCTCGATCGACAGTGATGCTGTCGTTCACCCGACAAACACTGACTT	9555	Hs.420272	GO:0003677|GO:0016568|GO:0007549|GO:0006334|GO:0001740|GO:0005694|GO:0000786|GO:0005634	NP_613258	H2A histone family, member Y
ASHG19A3A012726	2590.86	2220.07	2671.78	2325.96	2948.66	143.033	218.822	132.539	131.551	175.639	12.1407	12.3228	12.4096	12.6488	12.3809	6.74091	6.92767	6.61448	6.88001	7.21971	coding	NM_199002	ARHGEF1	RefSeq_coding	3261	chr19	+	42388445	42411600		CCCGAGCGCGGAGGCTTCGGTTCCGGTGGCGGCGATGGCTTCTCTTTCCACCTGGAGCAG	9138	Hs.631550	GO:0005096|GO:0005089|GO:0005085|GO:0005515|GO:0007266|GO:0008283|GO:0050771|GO:0048011|GO:0050772|GO:0035023|GO:0050770|GO:0005737|GO:0005829|GO:0005622|GO:0005886|GO:0005886	NP_945353	Rho guanine nucleotide exchange factor (GEF) 1
ASHG19A3A046538	7.69787	128.582	5.81692	5.43623	7.77476	50.703	49.1609	30.0417	71.0797	75.3212	2.91862	7.75886	2.71158	2.98582	3.74457	5.28346	3.67659	4.27417	6.08649	6.0753	coding	NM_031471	FERMT3	RefSeq_coding	2558	chr11	+	63974151	63991363		AAGACCAGATGTAGCTACAGGATGATGAAACATGGTTTCAAACGAGTTCTTTCTTGTTAC	83706	Hs.180535	GO:0005178|GO:0005515|GO:0007155|GO:0033622|GO:0007159|GO:0070527|GO:0033632|GO:0030054|GO:0042995|GO:0002102	NP_848537	Fermitin family member 3
ASHG19A3A031005	188.836	439.027	174.968	167.415	104.287	393.384	320.181	279.762	260.228	262.485	7.75034	9.78192	7.63732	7.98936	7.22832	8.06889	7.59579	7.7024	7.72705	7.71964	coding	NM_016167	NOL7	RefSeq_coding	896	chr6	+	13615558	13621126		TTGCCAACAAGAGGTTACCAGTGAAAAGAGCTGCTGTCCAGTTTTTGAATAATGCTTGGG	51406	Hs.306242	GO:0005739|GO:0005730|GO:0005634	NP_057251	Nucleolar protein 7, 27kDa
ASHG19A3A001464	19.4415	16.0039	36.2017	26.7379	7.61491	44.6887	147.627	37.4897	28.6104	37.8066	4.57351	5.00044	5.26928	5.23801	3.6957	5.10867	6.15644	4.66361	4.92327	5.0514	coding	NM_001045557	SLA	RefSeq_coding	3228	chr8	-	134048973	134115310		CTCAGGCAGCCCTGATGCTCCACCGGCTCTGGGCATCACCAGCGGCCCCAGGGAAAAAGA	6503	Hs.75367	GO:0005070|GO:0005737|GO:0005768	NP_006739	Src-like-adaptor
ASHG19A3A006285	44.8459	21.3984	46.7501	33.2786	46.9118	71.515	172.554	51.3768	39.5584	55.169	5.69016	5.3572	5.64894	5.55664	6.08571	5.77748	6.47434	5.1763	5.33474	5.61083	coding	NM_171827	CD8A	RefSeq_coding	2924	chr2	-	87011728	87018837		TGCCGGCCAGCGGCGGGGGGCGCAGGGAACCGAAGACGTGTTTGCAAATGTCCCCGGTGA	925	Hs.85258	GO:0042288|GO:0015026|GO:0005515|GO:0042803|GO:0019901|GO:0042110|GO:0002456|GO:0019882|GO:0007166|GO:0045065|GO:0006955|GO:0050850|GO:0050776|GO:0007169|GO:0042101|GO:0009897|GO:0005576|GO:0005887|GO:0005886	NP_741969	CD8a molecule
ASHG19A3A046379	78.6648	50.7578	65.677	47.9746	71.0766	66.9987	96.3252	76.29	92.3449	97.9877	6.45898	6.44515	6.14721	6.08667	6.66151	5.68721	5.25019	5.78586	6.42892	6.45229	coding	NM_001004124	OR4P4	RefSeq_coding	939	chr11	+	55405833	55406771		GAACGCCATGAGGAAAGTGTGGTGTTGTCAAATACTCCTGAAAAGAAATCAACTTTTCTG	81300	Hs.626750	GO:0004984|GO:0004872|GO:0050896|GO:0007608|GO:0016021|GO:0005886	NP_001004124	Olfactory receptor, family 4, subfamily P, member 4
ASHG19A3A003235	14445.4	12242.5	11694.6	3681.41	9901.86	1623.6	1238.85	643.413	927.172	1461.78	14.0725	14.1425	14.1565	13.2481	13.5755	9.75925	9.61069	8.82124	9.14878	9.63976	coding	NM_001164556	DISC1	RefSeq_coding	1553	chr1	+	231762560	231954990		GGCGGCGGCGGCGTGAGCCACCGCGCAGCTGAGACGTTACAACAAAGATTAGAAGACCTG	27185	Hs.13318	GO:0005515|GO:0000226|GO:0007275|GO:0007399|GO:0001764|GO:0030177|GO:0002052|GO:0005813|GO:0005737|GO:0005856|GO:0005874	NP_061132	Disrupted in schizophrenia 1
ASHG19A3A001474	54.5084	25.1256	69.6183	65.0296	44.9463	257.809	259.356	253.501	264.734	253.894	5.95832	5.55838	6.23912	6.52233	6.02604	7.52767	7.22928	7.55867	7.74915	7.67898	coding	NM_001048230	ADORA1	RefSeq_coding	2782	chr1	+	203096835	203136533		GCTCTGCCAGCTTTGGTGACCTTGGGTGCTTGCCTCGTGCCCCTTGGTGCCCGTCTGCTG	134	Hs.77867	GO:0031683|GO:0001664|GO:0001609|GO:0032795|GO:0004629|GO:0005515|GO:0046982|GO:0001883|GO:0004872|GO:0000186|GO:0007267|GO:0050890|GO:0050965|GO:0008624|GO:0006954|GO:0007193|GO:0030147|GO:0043066|GO:0055118|GO:0008285|GO:0042323|GO:0014050|GO:0045822|GO:0046888|GO:0050728|GO:0002686|GO:0050995|GO:0070256|GO:0032900|GO:0032229|GO:0051967|GO:0045908|GO:0007399|GO:0006909|GO:0045777|GO:0045741|GO:…	NP_001041695	Adenosine A1 receptor
ASHG19A3A044233	13.2078	14.1943	14.2713	13.5202	8.91616	48.0647	65.559	71.5711	35.373	45.1173	4.09061	4.85685	3.83882	4.26614	3.95914	5.2092	4.35885	5.68981	5.19974	5.31205	coding	NM_133447	AGAP11	RefSeq_coding	3155	chr10	+	88730497	88769960	NR_026592,ENST00000441263,	TACAGTTATGAAGTTTAGGCCTCTCACATGGCAGACGTCTCATCCTTATATCCTGGCAGA	119385	Hs.511787	GO:0008060|GO:0046872|GO:0008270|GO:0032312	NP_597704	Ankyrin repeat and GTPase domain Arf GTPase activating protein 11
ASHG19A3A002600	36.6884	19.3622	23.1175	5.77583	14.0268	52.8464	76.6776	31.2759	27.8451	54.1725	5.4173	5.23684	4.58959	3.30193	4.49042	5.34457	4.72309	4.34983	4.89201	5.58414	coding	NM_001142703	FAM111B	RefSeq_coding	3407	chr11	+	58874657	58894886		CCCTGTTACTCCATTTTGGCCAGAAATTCAAGGATACTGTCATGAAGCAGACACATGCTG	374393	Hs.186579	GO:0003824	NP_945185	Family with sequence similarity 111, member B
ASHG19A3A001089	55.4329	38.393	68.3026	56.7294	73.0711	89.0391	159.086	107.997	69.4388	116.762	5.97823	6.08995	6.20911	6.31961	6.70666	6.07542	6.30582	6.30853	6.05624	6.69227	coding	NM_001024463	PPIP5K1	RefSeq_coding	4983	chr15	-	43825659	43882430		GCATAATGCCCTTTCCCTACGTCAAGTGCCACCTATGGAAACCAGCCAGCCATACGAGGA
ASHG19A3A050175	30.4157	29.7899	187.367	36.5915	33.4554	81.7756	157.388	79.5129	82.699	81.1416	5.16592	5.76596	7.74294	5.68973	5.6172	5.95915	6.28735	5.85339	6.28834	6.17997	coding	NM_001040443	PHF11	RefSeq_coding	1649	chr13	+	50069800	50103116		ATTCAAATTAAGACTAGACTGGAATCTGGAGCAGTGTGTGTGACAACCCCTCTCTGCACA	51131	Hs.369039	GO:0046872|GO:0008270|GO:0005634	NP_001035534	PHD finger protein 11
ASHG19A3A013047	117.196	81.2445	102.103	89.4198	87.3003	515.973	454.36	499.996	597.819	603.069	7.03907	7.09711	6.80039	6.98603	6.96608	8.38823	8.17034	8.48583	8.66068	8.65016	coding	NM_006737	KIR3DL2	RefSeq_coding	1877	chr19	+	55361897	55378661		TTCCGTGCCCTGCCCTGCGTGTGGTCAAACTCAAGTGACCCACTGCTTGTTTCTGTCACA	3811	Hs.645228	GO:0030109|GO:0004872|GO:0006955|GO:0050776|GO:0005887|GO:0005886	NP_037421	Killer cell immunoglobulin-like receptor, three domains, long cytoplasmic tail, 1
ASHG19A3A022989	189.679	149.447	247.366	190.236	194.411	249.4	267.096	283.964	218.661	188.792	7.75832	7.98272	8.23016	8.21309	8.19103	7.48451	7.27746	7.72262	7.51283	7.31053	coding	NM_001134437	PHLDB2	RefSeq_coding	5957	chr3	+	111451326	111695362		GAAAAGGAGAAACCTGTGTTAATGTGTCTTCCCAACATCCCACTCTCTTCAGCAATCGCT	90102	Hs.603252	GO:0005737|GO:0045111|GO:0005886	NP_665696	Pleckstrin homology-like domain, family B, member 2
ASHG19A3A000709	24.8839	16.9136	31.4012	16.0364	14.7633	81.2061	135.336	86.92	68.3713	93.6342	4.89514	5.06935	5.05313	4.50945	4.55102	5.94939	5.97388	5.98499	6.03574	6.38653	coding	NM_001002235	SERPINA1	RefSeq_coding	3199	chr14	-	94843084	94857029		TTGAGGAGAGCTTGAGGAGAGCAGGAAAGGACAATGCCGTCTTCTGTCTCGTGGGGCATC	5265	Hs.525557	GO:0002020|GO:0005515|GO:0004867|GO:0004867|GO:0006953|GO:0007596|GO:0006954|GO:0010951|GO:0030168|GO:0002576|GO:0030162|GO:0046687|GO:0034097|GO:0032355|GO:0001666|GO:0010288|GO:0032496|GO:0033986|GO:0014070|GO:0034014|GO:0005576|GO:0005576|GO:0005615|GO:0031093|GO:0005578	NP_001121179	Serpin peptidase inhibitor, clade A (alpha-1 antiproteinase, antitrypsin), member 1
ASHG19A3A033098	60.8913	51.067	47.6604	50.6215	59.8902	44.6274	51.5179	47.9851	48.5339	48.3964	6.10502	6.45367	5.67873	6.16127	6.41966	5.10652	3.76819	5.06877	5.59909	5.41802	coding	NM_014510	PCLO	RefSeq_coding	17095	chr7	-	82449795	82792197		GTGTTGGGCATGTGAATCTCCAAGTGCCTGTGTAATAAATAAAGTATCTTTATTTCATTC	27445	Hs.12376	GO:0005509|GO:0005544|GO:0005522|GO:0005215|GO:0008270|GO:0007010|GO:0016079|GO:0030054|GO:0005856|GO:0016020|GO:0045202|GO:0008021	NP_149015	Piccolo (presynaptic cytomatrix protein)
ASHG19A3A000905	20.1573	15.7353	43.9014	28.2715	43.4592	56.6474	119.056	47.7207	22.6431	29.2019	4.61874	4.97846	5.54998	5.32129	5.97934	5.44549	5.69981	5.06031	4.62225	4.66873	coding	NM_001009184	GRINA	RefSeq_coding	1874	chr8	+	145064225	145067583		ACCGGCCTGCGGCGCCCGGCCACCGGGGCGGACCGCGGAACCCGAGGCCATGTCCCATGA	2907	Hs.594634	GO:0016021|GO:0016020	NP_001009184	Glutamate receptor, ionotropic, N-methyl D-aspartate-associated protein 1 (glutamate binding)
ASHG19A3A001265	10.7981	5.44722	27.3742	14.1249	22.3142	42.4486	68.0038	40.8466	21.5105	29.5879	3.85337	2.93134	4.84558	4.33239	5.0726	5.03822	4.44492	4.8083	4.55709	4.68916	coding	NM_001037663	EEF1B2	RefSeq_coding	900	chr2	+	207024317	207027653		CCCGTCATCTTCGGGAGCCGTGGAGCGTGGGGCGCCCACAATTTGCGCGCTCTCTTTCTG	1933	Hs.421608	GO:0005515|GO:0003746|GO:0044267|GO:0010467|GO:0006412|GO:0006414|GO:0006414|GO:0005829|GO:0005829|GO:0005853	NP_066944	Eukaryotic translation elongation factor 1 beta 2
ASHG19A3A039096	27.173	32.2974	36.0984	46.4215	30.2889	49.6395	109.016	74.1583	53.6444	42.6404	5.01522	5.86601	5.265	6.04048	5.48568	5.2583	5.51422	5.74145	5.72341	5.22795	coding	NM_006687	ACTL7A	RefSeq_coding	1433	chr9	+	111624602	111626035		AGAGAAATATGCTGAAATGCTGTTTGAAGCCTTCAACACCCCTGCAATGCACATCGCCTA	10881	Hs.123530	GO:0005200|GO:0005737|GO:0005856|GO:0001673|GO:0009434	NP_006678	Actin-like 7A
ASHG19A3A003923	43.9391	22.1277	57.0383	40.4109	25.9698	43.7213	174.854	74.9894	51.5162	74.4028	5.66238	5.39916	5.94299	5.832	5.27903	5.07681	6.50062	5.75774	5.67214	6.05467	coding	NM_001633	AMBP	RefSeq_coding	1450	chr9	-	116822409	116840752		GGAACCAGAGCCCATCTTAATCCCGAGAGTCCGGAGGGCTGTGCTACCCCAAGAAGAGGA	259	Hs.436911	GO:0019862|GO:0019855|GO:0046904|GO:0020037|GO:0030414|GO:0042803|GO:0004867|GO:0005215|GO:0007155|GO:0007565|GO:0042167|GO:0044419|GO:0046329|GO:0050777|GO:0018298|GO:0005576|GO:0005792|GO:0005886	NP_001624	Alpha-1-microglobulin/bikunin precursor
ASHG19A3A002118	60.8788	33.4878	51.3346	42.9937	52.3296	79.2632	150.147	89.4987	59.4816	72.5979	6.10457	5.91421	5.7939	5.92566	6.23152	5.91853	6.1899	6.03091	5.85621	6.0179	coding	NM_001129826	CSAG3	RefSeq_coding	770	chrX	+	151927810	151928737	NM_001080848,	TCTCAACCCTGGCCCAGAAGCCCTATCAAAGTTCCCAAGACAACCCGGAAGGGAAAAGGG	728461	Hs.729845	GO:0042493	NP_004900	CSAG family, member 2
ASHG19A3A047841	705.383	570.955	748.828	704.282	770.898	2183.36	2072.78	2134.26	2248.43	2066.12	10.0067	10.2214	10.2448	10.7416	10.5231	10.1328	10.2993	10.3666	10.1805	10.036	coding	NM_001143885	PPP1R12A	RefSeq_coding	5582	chr12	-	80167343	80329235		GATTCCCGGGAGCCCCCAGCCCGACAGGACAACCTTCCTTCCCCGCTTCCTCCTTTCCAG	4659	Hs.49582	GO:0004721|GO:0005515|GO:0004871|GO:0006470|GO:0046822|GO:0007165|GO:0005737	NP_002471	Protein phosphatase 1, regulatory (inhibitor) subunit 12A
ASHG19A3A030332	43.4904	55.058	75.9202	57.5068	73.9523	121.39	111.736	99.9632	84.8898	92.837	5.64698	6.5575	6.36484	6.34036	6.72524	6.51903	5.56641	6.19554	6.32218	6.37335	coding	NM_004849	ATG5	RefSeq_coding	3244	chr6	-	106632353	106773695		AGTTGCACACACTAGGAGATCTCCTCAAAGAAGTTTGTCCTTCTGCTATTGATCCTGAAG	9474	Hs.486063	GO:0005515|GO:0000045|GO:0006914|GO:0001974|GO:0060047|GO:0043066|GO:0031397|GO:0032480|GO:0043687|GO:0042493|GO:0042311|GO:0055015|GO:0005776|GO:0005737|GO:0034045	NP_004840	ATG5 autophagy related 5 homolog (S. cerevisiae)
ASHG19A3A002793	22.8776	20.37	43.4167	20.1818	15.9683	99.403	160.234	96.1586	81.4215	85.4643	4.78697	5.2985	5.53458	4.84519	4.65058	6.23237	6.31998	6.13746	6.26866	6.25407	coding	NM_001145289	AKR7L	RefSeq_coding	2135	chr1	-	19592475	19600568		CTGGATCCTGCCCACTGTGTACCAGCTTCTGGAAGGAGCACCACTTCGAGGGCATTGCCC	246181	Hs.662342	GO:0016491|GO:0055114	NP_957704	Aldo-keto reductase family 7-like
ASHG19A3A029922	6287.18	4914.59	4331	3434.86	6711.95	2094.22	1494.6	1107.14	1756.04	1584.85	13.2743	13.1914	13.0438	13.188	13.2118	10.0772	9.85998	9.52571	9.88198	9.73129	coding	NM_001168370	CUL7	RefSeq_coding	5527	chr6	-	43005355	43021683		AAGGGCTGGGTCGGCTCAGGGACTCACAGGACACTGTGGCAGGAGCCTCTGATCTCATCA	9820	Hs.520136	GO:0005515|GO:0031625|GO:0044419|GO:0006508|GO:0030071|GO:0006511|GO:0001570|GO:0005680|GO:0031461|GO:0005737|GO:0005739|GO:0005634	NP_055595	Cullin 7
ASHG19A3A051428	13.6601	5.44722	11.2007	7.50688	8.00773	123.087	109.213	98.6945	109.736	125.619	4.1334	2.93134	3.56631	3.56215	3.80246	6.5373	5.51927	6.17652	6.64911	6.79165	coding	NM_000956	PTGER2	RefSeq_coding	2494	chr14	+	52781015	52795320		GAACATGGTTTGACTCATCTTATATGGGAAACCATGTAGCAGTGAGTCATATCTTAATAT	5732	Hs.2090	GO:0004930|GO:0004957|GO:0004872|GO:0007186|GO:0042127|GO:0005887|GO:0005886|GO:0005886	NP_000947	Prostaglandin E receptor 2 (subtype EP2), 53kDa
ASHG19A3A036318	53.8535	27.8685	47.851	26.9677	36.2877	40.8352	56.4256	68.3219	40.3795	31.6731	5.94071	5.68808	5.68571	5.24951	5.72587	4.98214	3.99503	5.62238	5.35846	4.79265	coding	NM_004942	DEFB4A	RefSeq_coding	336	chr8	+	7752198	7754236		TCCCTCATCAGAGACGTGCGACATGTAAACCAAATTAAACTATGGTGTCCAAAGATACGC	1673	Hs.105924	GO:0007186|GO:0006935|GO:0042742|GO:0006955|GO:0005576	NP_004933	Defensin, beta 4A
ASHG19A3A052371	156.666	125.339	124.772	136.546	194.88	186.501	191.374	133.579	152.615	153.087	7.46941	7.71502	7.10431	7.6468	8.19483	7.09211	6.67027	6.62559	7.07556	7.04731	coding	NM_005979	S100A13	RefSeq_coding	743	chr1	-	153591279	153600715		TGGATGTCTTACCCCAAGCTGGGCCTTGCAGTACCTGTGGCTGGCTGTGCTGGTTGAGCC	6284	Hs.516505	GO:0050786|GO:0005509|GO:0005507|GO:0048602|GO:0008289|GO:0005515|GO:0042803|GO:0008270|GO:0050663|GO:0050703|GO:0043303|GO:0043123|GO:0015031|GO:0005737|GO:0005829|GO:0005576|GO:0005615|GO:0005634|GO:0048471	NP_005970	S100 calcium binding protein A13
ASHG19A3A004507	112.629	109.71	100.467	81.2292	127.246	121.675	163.405	106.022	139.872	136.159	6.9792	7.52838	6.77708	6.84238	7.52838	6.52218	6.35834	6.27987	6.95924	6.89398	coding	NM_006478	GAS2L1	RefSeq_coding	2557	chr22	+	29702996	29708774		TCCCCGGGGCCGCGGGATGAGCCAGCGATCCTGAACTGTGTTCCTGCCCACAGTGACTCG	10634	Hs.322852	GO:0007050|GO:0005737|GO:0005856	NP_689423	Growth arrest-specific 2 like 1
ASHG19A3A047727	732.926	526.958	637.689	619.999	894.515	2624.63	1912.18	1932.47	3957.51	3338.17	10.0561	10.0908	9.97242	10.4739	10.784	10.3644	10.1847	10.2455	10.8392	10.6054	coding	NM_032496	ARHGAP9	RefSeq_coding	2614	chr12	-	57866038	57873633		TCTGTCTTGAACCTGATTCTTTCTTCTTATCTCCTTCCTGTGTCCACCTCAAGACTCCCA	64333	Hs.437126	GO:0005096|GO:0005096|GO:0005515|GO:0051056|GO:0007165|GO:0007264|GO:0005829|GO:0005622	NP_115885	Rho GTPase activating protein 9
ASHG19A3A003465	8.44492	5.44722	13.6151	13.5085	8.39101	51.2936	174.913	45.4079	51.567	50.3502	3.32882	2.93134	3.77427	4.2643	3.88518	5.30093	6.50117	4.98499	5.67355	5.47224	coding	NM_001168325	TESC	RefSeq_coding	958	chr12	-	117476729	117537251		TGAGTGGAGATCAGCCTACCATTCGGAACCTGCGCAAGGGACCCAGTGGCCTGGCTGATG	54997	Hs.525709	GO:0005509|GO:0000287|GO:0019212|GO:0005515|GO:0008584|GO:0008285|GO:0010628|GO:0043193|GO:0045654|GO:0033628|GO:0005737|GO:0030027|GO:0005634|GO:0005634|GO:0005886|GO:0001726	NP_060369	Tescalcin
ASHG19A3A012712	18.361	15.5001	22.6832	15.2414	32.005	55.3117	144.886	51.6368	34.9507	67.9872	4.49999	4.96075	4.55786	4.43395	5.55638	5.41381	6.11348	5.18296	5.18549	5.91695	coding	NM_001098825	TMEM91	RefSeq_coding	751	chr19	+	41869870	41889985		AGAGGAGAAAGCGGCAACCGGGGTTGTAGTTCATGGGCTTGACTGCTTCTTTTCTCCGCG	641649	Hs.709417	GO:0009607|GO:0016021|GO:0016020	NP_001092295	Transmembrane protein 91
ASHG19A3A036572	84.5509	63.1914	217.164	79.3811	57.4367	263.268	187.157	192.615	145.436	172.174	6.56427	6.74367	7.99744	6.80545	6.36126	7.55534	6.62926	7.16134	7.00951	7.19473	coding	NM_001135694	VDAC3	RefSeq_coding	1461	chr8	+	42249345	42263413		TTGAAACATCCATAAACCTTGCTTGGACAGCTGGGAGTAACAACACCCGTTTTGGCATTG	7419	Hs.699301	GO:0000166|GO:0015288|GO:0005515|GO:0008308|GO:0015853|GO:0044070|GO:0055085|GO:0016020|GO:0005741|GO:0005739|GO:0046930	NP_005653	Voltage-dependent anion channel 3
ASHG19A3A002112	54.0928	19.651	51.1588	32.1289	62.5999	61.7264	349.808	63.0522	30.7143	130.812	5.94722	5.25515	5.78999	5.50587	6.48307	5.56866	7.74357	5.49814	5.01779	6.84318	coding	NM_001128932	CYP4F11	RefSeq_coding	2973	chr19	-	16023179	16045676		GCAAAGACCTCCTAGCAGAGGGGGAGAGGAGGGATGCCGCAGCTGAGCCTGTCCTGGCTG	57834	Hs.187393	GO:0070330|GO:0009055|GO:0020037|GO:0046872|GO:0004497|GO:0004497|GO:0016705|GO:0006954|GO:0055114|GO:0055114|GO:0006805|GO:0005783|GO:0005789|GO:0016021|GO:0016020|GO:0005792	NP_067010	Cytochrome P450, family 4, subfamily F, polypeptide 11
ASHG19A3A027442	42.5278	29.8799	64.6979	59.8692	49.4861	78.1979	126.197	90.647	49.9775	53.6498	5.61633	5.77005	6.12496	6.40006	6.15779	5.89927	5.82909	6.05025	5.6359	5.56947	coding	NM_017415	KLHL3	RefSeq_coding	6806	chr5	-	136953189	137071779		AAAGAAACCCGTTTAGAGCACATGGCAAAGCTGATGGAACATGTCCGACTTCCTCTCTTA	26249	Hs.655084	GO:0003779|GO:0005198|GO:0005737|GO:0005856	NP_059111	Kelch-like 3 (Drosophila)
ASHG19A3A022120	24.4251	21.2313	57.5279	29.6158	32.0993	53.7047	87.0011	63.5329	41.5134	46.0238	4.87225	5.34916	5.95564	5.38931	5.56056	5.37074	5.01412	5.50913	5.39565	5.34086	coding	NM_018385	LSG1	RefSeq_coding	3589	chr3	-	194361517	194393206		AATCAACACCATCATGGGCAACAAGAAAGTATCTGTGTCTGCCACACCTGGTCACACAAA	55341	Hs.728879	GO:0005525|GO:0016787|GO:0000166|GO:0051168|GO:0015031|GO:0015030|GO:0005737|GO:0005783|GO:0005622|GO:0005634	NP_060855	Large subunit GTPase 1 homolog (S. cerevisiae)
ASHG19A3A002162	126.605	26.3151	42.7761	28.2443	16.9321	266.103	206.892	250.115	330.043	355.507	7.15341	5.61589	5.51407	5.32001	4.72607	7.57197	6.81972	7.54244	7.99954	8.07272	coding	NM_001130147	CCDC77	RefSeq_coding	2359	chr12	+	498515	551804		AACGACTCCACGCAGCTCGCCCTTGGTTATTTGGACAAGAGGCACATTGACCCAATTTGG	84318	Hs.631656		NP_115734	Coiled-coil domain containing 77
ASHG19A3A014230	164.885	68.7263	86.2987	75.7768	79.4772	318.859	283.403	249.157	315.104	321.321	7.54847	6.86095	6.54796	6.73842	6.8323	7.81359	7.39311	7.53574	7.94912	7.95686	coding	NM_080605	B3GALT6	RefSeq_coding	2793	chr1	+	1167628	1170418		AGACCCCCAACAGGAAGAGTCTAAAAATCCAGTTTGCAACCACTTCTGACCTACAAAAAA	126792	Hs.284284	GO:0008499|GO:0035250|GO:0047220|GO:0016757|GO:0006024|GO:0006486|GO:0005794|GO:0032580|GO:0005797|GO:0016021|GO:0016020	NP_542172	UDP-Gal:betaGal beta 1,3-galactosyltransferase polypeptide 6
ASHG19A3A027878	39.1979	14.4966	28.1389	41.4739	18.059	57.8282	74.8243	55.4202	57.975	50.5655	5.50922	4.88116	4.89019	5.87468	4.80087	5.47495	4.66683	5.29492	5.82311	5.47786	coding	NM_032414	PROK1	RefSeq_coding	1372	chr1	+	110993787	110999974		TAGAAGGCAATTAGGGTGTTTCCTTAAACAACTCCTTTCCAAGGATCAGCCCTGAGAGCA	84432	Hs.514793	GO:0008083|GO:0000187|GO:0051781|GO:0008284|GO:0045765|GO:0005576|GO:0005576	NP_115790	Prokineticin 1
ASHG19A3A026733	163.103	126.842	167.334	121.232	153.653	179.857	210.963	179.415	220.321	191.099	7.53416	7.73576	7.56674	7.4614	7.81386	7.04812	6.85929	7.05455	7.52337	7.32435	coding	NM_000997	RPL37	RefSeq_coding	1586	chr5	-	40831429	40835387		CTTCAGAACATTCACTTATAAAGAAACCCTGCTGATTAAATCTCTCTTGGGCTTCCTCCC	6167	Hs.80545	GO:0003723|GO:0046872|GO:0005515|GO:0019843|GO:0003735|GO:0044267|GO:0031018|GO:0010467|GO:0006412|GO:0006414|GO:0006415|GO:0019058|GO:0016032|GO:0019083|GO:0005829|GO:0005829|GO:0022625|GO:0005622|GO:0005840	NP_000988	Ribosomal protein L37
ASHG19A3A015604	65.2423	56.4471	67.5976	45.1843	70.4954	108.79	147.203	81.8556	91.0631	96.1903	6.19509	6.59055	6.19287	5.99973	6.65121	6.36611	6.15011	5.89606	6.40784	6.42576	coding	NM_001430	EPAS1	RefSeq_coding	5184	chr2	+	46524540	46613842		AAACTCAGAAAAGTGACTCCTTTTCCAGGGAAAAAGGAACTTGGGTTCCCTTCTCTCCGT	2034	Hs.468410	GO:0003677|GO:0035035|GO:0005515|GO:0046982|GO:0043565|GO:0003700|GO:0003705|GO:0004871|GO:0003713|GO:0008134|GO:0030528|GO:0001525|GO:0030154|GO:0007275|GO:0048625|GO:0045944|GO:0006355|GO:0001666|GO:0007165|GO:0006366|GO:0005634|GO:0005667|GO:0005667	NP_001421	Endothelial PAS domain protein 1
ASHG19A3A045268	70.486	50.8548	59.2205	40.6486	24.1467	108.192	96.0807	80.2812	66.7633	99.6424	6.30966	6.44781	5.99525	5.84104	5.18448	6.35801	5.24292	5.86673	6.00253	6.47496	coding	NM_022830	TUT1	RefSeq_coding	2844	chr11	-	62342516	62359109		ATCTCAAGTGAAGACATGGCCCCTGAAGGGCAATAAAGCTGCTAGTTTATTAATACAGTC	64852	Hs.728983	GO:0005524|GO:0003723|GO:0050265|GO:0019899|GO:0003730|GO:0046872|GO:0000166|GO:0016779|GO:0004652|GO:0005515|GO:0016740|GO:0008270|GO:0071044|GO:0006379|GO:0006378|GO:0006378|GO:0016180|GO:0005622|GO:0005847|GO:0016607|GO:0005730|GO:0005634	NP_073741	Terminal uridylyl transferase 1, U6 snRNA-specific
ASHG19A3A010494	44.7333	32.2608	45.0631	23.8371	33.9944	92.8873	289.448	63.5783	48.6657	104.079	5.6865	5.86418	5.58917	5.07681	5.63899	6.13202	7.42751	5.51005	5.60271	6.53382	coding	NM_198289	CIDEA	RefSeq_coding	1324	chr18	+	12254627	12277592		CTGGAAGCGCGGGCTCTGGTCTCCGAGGGGAGGCCCCAACCGTCCGGCGGAGCCCTCCAG
ASHG19A3A048537	109.347	26.2715	90.1971	32.5549	50.6013	69.676	82.7029	169.702	29.2817	55.8573	6.93825	5.61425	6.61307	5.52526	6.18805	5.74298	4.89814	6.97455	4.95443	5.62568	coding	NM_017842	SLC48A1	RefSeq_coding	3034	chr12	+	48166966	48176535	BC002759,	TCACTTCTGGGGGGCCCTTTCAGAGGCACTTTTAAAGCAAATAAAACATTTATTGTTCAG	55652	Hs.438867	GO:0006810|GO:0005768|GO:0010008|GO:0016021|GO:0005765|GO:0016020	NP_060312	Solute carrier family 48 (heme transporter), member 1
ASHG19A3A020384	204.839	72.4488	186.898	54.4644	109.771	793.518	683.396	637.087	719.085	792.121	7.88065	6.93489	7.73687	6.26356	7.31168	8.90447	8.78759	8.81059	8.86937	8.94496	coding	NM_002133	HMOX1	RefSeq_coding	1550	chr22	+	35777086	35790194		GTTTAACGGCACTGTGGCCTTGGTCTAACTTTTGTGTGAAATAATAAACAACATTGTCTG	3162	Hs.517581	GO:0019899|GO:0020037|GO:0004392|GO:0004392|GO:0004392|GO:0046872|GO:0016491|GO:0004630|GO:0042803|GO:0004871|GO:0008630|GO:0001525|GO:0006916|GO:0008219|GO:0006879|GO:0031670|GO:0001935|GO:0034101|GO:0007588|GO:0042167|GO:0042167|GO:0006788|GO:0007243|GO:0055072|GO:0055072|GO:0034383|GO:0002686|GO:0032764|GO:0043305|GO:0043524|GO:0043433|GO:0048662|GO:0006778|GO:0043123|GO:0045766|GO:0045768|GO:…	NP_002124	Heme oxygenase (decycling) 1
ASHG19A3A051498	13.9055	5.44722	19.0854	7.32674	24.308	42.4279	79.6093	40.4504	59.6291	59.5048	4.15421	2.93134	4.29052	3.54163	5.19366	5.03702	4.8096	4.78939	5.85938	5.72351	coding	NM_153811	SLC38A6	RefSeq_coding	1662	chr14	+	61447831	61519259		TTACAAGAATAATATACCCCTAGTTGCAAGAATGAATTATTCCGGAAGACACCCTGGATG	145389	Hs.200738	GO:0006865|GO:0006811|GO:0006814|GO:0016021|GO:0016020	NP_722518	Solute carrier family 38, member 6
ASHG19A3A051747	230.443	165.051	315.02	195.147	269.115	298.59	315.597	299.536	324.075	322.207	8.07756	8.1477	8.66812	8.25515	8.7353	7.73087	7.57065	7.7937	7.98007	7.95923	coding	NM_000623	BDKRB2	RefSeq_coding	4197	chr14	+	96671134	96710666		AGTCCAAATGTTCTCTCCCTGGAAGATATCAATGTTTCTGTCTGTTCGTGAGGACTCCGT	624	Hs.726620	GO:0004930|GO:0004947|GO:0004435|GO:0002020|GO:0005515|GO:0046982|GO:0004872|GO:0031702|GO:0007186|GO:0050482|GO:0008015|GO:0007166|GO:0007204|GO:0006954|GO:0043066|GO:0045776|GO:0008285|GO:0033137|GO:0043114|GO:0019229|GO:0042493|GO:0009651|GO:0006939|GO:0007169|GO:0005768|GO:0005887|GO:0005886|GO:0005886|GO:0005886	NP_000614	Bradykinin receptor B2
ASHG19A3A005747	163.908	40.3484	78.8025	34.568	53.887	78.7458	174.386	81.5265	70.5733	77.7758	7.5392	6.15644	6.4189	5.61062	6.27265	5.90908	6.49573	5.88932	6.07592	6.11986	coding	NM_080813	COL13A1	RefSeq_coding	2956	chr10	+	71561643	71718903	NM_080805,NM_080802,NM_080801,	CTCCAGCCAAATAATTGCCCTGAAGGGCGAACAGAGCCAGGCCAGCATCCAAGGTCCACC
ASHG19A3A027660	35.2592	29.2842	52.638	31.6466	41.1715	60.9153	71.8769	68.37	42.6029	47.929	5.36441	5.74563	5.83019	5.4845	5.90035	5.5476	4.57209	5.62423	5.42923	5.40236	coding	NM_021911	GABRB2	RefSeq_coding	7409	chr5	-	160715435	160975130		ATATTAAACAAAATGGGACCCAATATCGATCCTTGTGGGACCCTACTGGAAACCTCTCCC	2561	Hs.303527	GO:0004890|GO:0005254|GO:0005237|GO:0005216|GO:0004872|GO:0007214|GO:0034220|GO:0007268|GO:0055085|GO:0006810|GO:0030054|GO:0034707|GO:0005829|GO:0005887|GO:0005624|GO:0005886|GO:0045211|GO:0045202	NP_068711	Gamma-aminobutyric acid (GABA) A receptor, beta 2
ASHG19A3A048276	29.9148	24.0142	40.5595	31.6881	26.0643	77.038	82.9121	87.1576	76.9972	60.2742	5.14141	5.50334	5.43	5.48607	5.28448	5.87918	4.90323	5.98951	6.19621	5.74199	coding	NM_001164093	COPS7A	RefSeq_coding	2054	chr12	+	6833448	6841039		AATTTTAGACCGCTCCATGTCTGATTCCTCACCGCAGAACCGACTTAGTGCCTTTACAAT	50813	Hs.530823	GO:0005737|GO:0005730|GO:0005634|GO:0008180	NP_057403	COP9 constitutive photomorphogenic homolog subunit 7A (Arabidopsis)
ASHG19A3A034805	7.20974	5.44722	17.3297	9.82129	7.42365	79.8661	77.8547	60.4785	67.3434	52.8894	2.62211	2.93134	4.13991	3.82261	3.4185	5.92849	4.75776	5.4338	6.01417	5.54633	coding	NM_019606	MEPCE	RefSeq_coding	2769	chr7	+	100027528	100031740		TTCCAGTATGGGAATTATTGCAAATACTATGGGTACCGCAATCCTTCCTGTGAGGATGGG	56257	Hs.178011	GO:0008168|GO:0016740	NP_062552	Methylphosphate capping enzyme
ASHG19A3A042986	140.922	108.495	185.245	153.979	163.532	220.952	269.636	245.779	196.437	171.538	7.31713	7.50957	7.72705	7.8424	7.90542	7.33002	7.29401	7.51727	7.38061	7.1886	coding	NM_001007271	DUSP13	RefSeq_coding	1788	chr10	-	76854191	76868970		TGATTTTGACATCAGTGCCTACTTCTCCTCTGCGGCTGACTTCATCCACCGTGCCCTCAA	51207	Hs.178170	GO:0016787|GO:0004725|GO:0008138|GO:0008138|GO:0007126|GO:0006470|GO:0006470|GO:0007283|GO:0005737	NP_057448	Dual specificity phosphatase 13
ASHG19A3A053931	44.2938	36.6331	63.1433	47.342	46.0042	71.221	122.21	76.8139	75.4473	67.3735	5.67418	6.03048	6.08958	6.06943	6.05846	5.77266	5.75571	5.79837	6.17296	5.90233	coding	NM_152649	MLKL	RefSeq_coding	2522	chr16	-	74705752	74734789		AATACCACAGAGCTCCAGTGGCCATAAAAGTATTCAAAAAACTCCAGGCTGGCAGCATTG	197259	Hs.119878	GO:0005524|GO:0005515|GO:0004672|GO:0006468	NP_689862	Mixed lineage kinase domain-like
ASHG19A3A036985	111.844	121.21	165.56	137.024	170.473	174.078	227.241	186.865	141.231	136.093	6.9691	7.67059	7.5497	7.65119	7.97642	7.00316	6.99933	7.11764	6.9719	6.89272	coding	NM_030895	ZNF696	RefSeq_coding	4686	chr8	+	144373558	144382118		AGTTGTCAAATTTCCCACCGGCCCAGCTCATCGAGCTTCTTCCCAGCTGTGAACAGGAGG	79943	Hs.512740	GO:0003677|GO:0046872|GO:0008270|GO:0005622|GO:0005634	NP_112157	Zinc finger protein 696
ASHG19A3A028366	19.609	11.4715	35.6228	164.409	7.78715	44.7838	68.1557	54.6915	34.845	44.3139	4.58487	4.60612	5.24335	7.96117	3.74808	5.11101	4.45039	5.27236	5.18095	5.28214	coding	NM_153217	TMEM174	RefSeq_coding	1758	chr5	+	72469022	72470968		ACACCATCTACCCTCAAGATAACTCTGCATTTGTGGTTGATGAGGGCTGCCTTTCTTTCA	134288	Hs.508588	GO:0016021|GO:0016020	NP_694949	Transmembrane protein 174
ASHG19A3A005722	20.7194	11.3553	26.637	14.2385	11.6971	150.28	220.445	138.697	145.843	130.522	4.65599	4.59574	4.80922	4.34308	4.27279	6.80972	6.9406	6.68286	7.0124	6.83968	coding	NM_080590	CAPS	RefSeq_coding	1532	chr19	+	5914192	5916221		CCGCGGGGTGTACAGTGGCCGTGCCCACCCCAAGGTCACACTGGCGGAATTCCAGGACTA	828	Hs.584744	GO:0005509|GO:0035556|GO:0005737	NP_542157	Calcyphosine
ASHG19A3A040590	10.9508	5.44722	57.895	10.2621	7.92346	104.147	141.364	104.257	134.355	108.491	3.87025	2.93134	5.96478	3.88044	3.783	6.30032	6.06466	6.25426	6.90873	6.58953	coding	NM_014235	UBL4A	RefSeq_coding	2318	chrX	-	153712057	153714932		TATGAAAGTGAAAAGTCCAGTGGTATTGGCATTGGCAGCAGGTGAGCAATTTCACCCAGT	8266	Hs.76480	GO:0019787|GO:0006464|GO:0071816|GO:0006810|GO:0071818|GO:0005737|GO:0005829	NP_055050	Ubiquitin-like 4A
ASHG19A3A037762	53.2604	33.7485	109.685	63.4028	50.4007	119.77	121.387	111.57	61.1526	44.3123	5.92446	5.92463	6.9093	6.48394	6.18209	6.5	5.73947	6.35766	5.89133	5.28198	coding	NM_007001	SLC35D2	RefSeq_coding	1643	chr9	-	99082988	99145992		ATTCACTCAACATCATCCTCAGTGTCTTTGCCATTATTCTCGGGGCTTTCATAGCAGCTG	11046	Hs.494556	GO:0005338|GO:0005338|GO:0008150|GO:0015780|GO:0015780|GO:0055085|GO:0005794|GO:0000139|GO:0005575|GO:0016021|GO:0016020	NP_008932	Solute carrier family 35, member D2
ASHG19A3A000955	41.0507	51.9139	64.4907	52.9322	48.8959	102.451	128.31	92.9199	61.5325	46.3905	5.57161	6.47241	6.12007	6.22605	6.14069	6.27626	5.86342	6.08633	5.89861	5.3535	coding	NM_001012514	ITM2C	RefSeq_coding	1982	chr2	+	231729620	231743962		CGAGATCCTGCTGACGCCGGCTAGGCTGGCCCGAGATAACTTCTTCCGCTGTGGTGTGCT	81618	Hs.111577	GO:0005524|GO:0001540|GO:0005515|GO:0012502|GO:0010977|GO:0030182|GO:0030182|GO:0005794|GO:0016021|GO:0005765|GO:0005764|GO:0005764|GO:0016020|GO:0048471	NP_112188	Integral membrane protein 2C
ASHG19A3A006665	21.2642	6.07957	29.886	26.9766	45.0253	62.0118	325.068	61.2011	34.281	15.7902	4.68801	3.90911	4.97933	5.24994	6.02807	5.57403	7.62447	5.45396	5.15712	3.75005	coding	NM_182984	TRMT2A	RefSeq_coding	2793	chr22	-	20099397	20104768		TGAGACCCGGACCTGAGCATCGCAGGCCCAGGACGAGGTGGCCAGGCGGCCCCCATGGCG	27037	Hs.713579	GO:0003723|GO:0008173|GO:0000166|GO:0006396	NP_892029	TRM2 tRNA methyltransferase 2 homolog A (S. cerevisiae)
ASHG19A3A040608	142.63	134.162	142.054	124.806	190.515	180.661	202.558	156.493	143.214	135.888	7.33851	7.81837	7.30459	7.50296	8.15184	7.05495	6.77906	6.86118	6.98873	6.8902	coding	NM_001162936	LOC100132963	RefSeq_coding	1028	chrX	-	154051623	154062937		TCTCCTTTGCCTTTGTCTGCCTTGGGAATACAAGAAAAAACAGGATCGAAACCACGCTCA	100132963	Hs.220762	GO:0016021|GO:0005886	NP_001156408	Hypothetical protein LOC100132963
ASHG19A3A048663	26.6627	15.2684	42.3964	33.5709	25.8919	51.3577	108.301	79.5448	59.8003	74.6607	4.98766	4.94131	5.50057	5.56866	5.27507	5.3024	5.50039	5.85394	5.86325	6.05965	coding	NM_004503	HOXC6	RefSeq_coding	1681	chr12	+	54422193	54424606		TAGACCGACCAGGTAAAGGCAAAGGGATGAATTCCTACTTCACTAACCCTTCCTTATCCT	3221	Hs.549040	GO:0043565|GO:0003700|GO:0030528|GO:0009952|GO:0051216|GO:0048562|GO:0007275|GO:0006355|GO:0006351|GO:0005634	NP_705897	Homeobox C4
ASHG19A3A043413	66.5649	77.5909	95.6237	101.164	49.7116	113.23	179.092	94.3094	45.5352	57.4133	6.2262	7.03399	6.70557	7.17704	6.16454	6.41859	6.54468	6.10968	5.51546	5.66664	coding	NM_031280	MRPS15	RefSeq_coding	965	chr1	-	36921361	36930040		AAGCAAGAACAGTTTATGAAGAAGATTGTTGCAAACCCAGAGGACACCAGATCCCTGGAG	64960	Hs.352839	GO:0003735|GO:0006412|GO:0005622|GO:0005763|GO:0005739|GO:0031965|GO:0005840	NP_112570	Mitochondrial ribosomal protein S15
ASHG19A3A029219	30.2989	19.4873	30.3284	30.187	19.5381	53.0802	66.4375	49.4439	30.2684	40.6369	5.16038	5.24466	5.00084	5.41581	4.90014	5.35099	4.38776	5.11491	4.99898	5.1586	coding	NM_012279	ZNF346	RefSeq_coding	3089	chr5	+	176449696	176493743		AAGAACCAATGTCTCTTCACCAACACCCAGTGTAAGGTTTGCTGCGCCTTGCTTATTTCT	23567	Hs.484259	GO:0003725|GO:0046872|GO:0008270|GO:0006915|GO:0005737|GO:0005622|GO:0005730|GO:0005634	NP_036411	Zinc finger protein 346
ASHG19A3A011031	88.0126	54.8083	66.1501	64.8321	68.512	121.172	125.519	86.8699	63.0149	57.345	6.62166	6.55103	6.1582	6.51797	6.6115	6.51591	5.8169	5.98385	5.92686	5.66496	coding	NM_001031734	FDX1L	RefSeq_coding	852	chr19	-	10420890	10426691		AATCAGGGTTTGAGTAGGAGTGGACTCATATTGGAGCTGCAATAAATCGATAACACAGGC	112812	Hs.654865	GO:0051537|GO:0009055|GO:0046872|GO:0022900|GO:0006810|GO:0005759|GO:0005739	NP_001026904	Ferredoxin 1-like
ASHG19A3A040962	8.36002	5.44722	5	5.4333	21.3865	48.1001	57.1863	41.1703	48.9348	40.4327	3.29063	2.93134	2.38166	2.982	5.0167	5.21027	4.02745	4.82123	5.60951	5.1523	coding	NM_181532	ERAS	RefSeq_coding	1266	chrX	+	48687282	48688548		ATTAAATAAATGGTGTTTTGGGTTTCAAAGCTGCCTCCATGCCGAGTGTTGTGTGGGTGG	3266	Hs.447330	GO:0005525|GO:0003924|GO:0000166|GO:0007165|GO:0007264|GO:0005622|GO:0005886	NP_853510	ES cell expressed Ras
ASHG19A3A025547	33.3462	29.8491	50.1772	39.4151	43.0588	85.7265	83.4964	85.2767	45.3644	45.6686	5.28882	5.76843	5.76417	5.79807	5.96639	6.02384	4.91864	5.95711	5.50995	5.32964	coding	NM_006452	PAICS	RefSeq_coding	3350	chr4	+	57301914	57327534		AGTAACGGACTTAACCTCATTTCTCTTTCAGAGCATTTAGCCTTCATATGCCCTTCCCTG	10606	Hs.518774	GO:0005524|GO:0042802|GO:0016874|GO:0016829|GO:0000166|GO:0004638|GO:0004639|GO:0005515|GO:0006189|GO:0055086|GO:0009113|GO:0006144|GO:0006164|GO:0009168|GO:0005829	NP_006443	Phosphoribosylaminoimidazole carboxylase, phosphoribosylaminoimidazole succinocarboxamide synthetase
ASHG19A3A033283	28.3017	13.5601	23.2145	11.0651	21.627	110.01	90.3651	68.2733	178.908	137.018	5.06789	4.80163	4.59651	3.97523	5.03269	6.38123	5.10252	5.62126	7.26443	6.9017	coding	NM_014343	CLDN15	RefSeq_coding	1258	chr7	-	100875373	100881116		CCCCGCACGTTTGTATTGTGTATAAATACATTCATTAATAAATGCATATTGTGACCGTTC	24146	Hs.38738	GO:0042802|GO:0005198|GO:0016338|GO:0034329|GO:0045216|GO:0070830|GO:0030054|GO:0016021|GO:0005886|GO:0005923	NP_055158	Claudin 15
ASHG19A3A044712	198.818	131.189	181.988	107.15	166.455	195.617	352.402	178.272	145.718	261.359	7.83722	7.78804	7.7046	7.26869	7.93372	7.16296	7.75588	7.04462	7.01125	7.71246	coding	NM_001135054	SIGIRR	RefSeq_coding	1761	chr11	-	405715	414999		TTGCTCCCAAAGGCGCACCAATGACCAACATTTGCCCCCCGGAGGAAAGAACTGGAACCA	59307	Hs.501624	GO:0005515|GO:0004888|GO:0006953|GO:0045087|GO:0045079|GO:0001960|GO:0031665|GO:0043433|GO:0007165|GO:0016021|GO:0016020	NP_068577	Single immunoglobulin and toll-interleukin 1 receptor (TIR) domain
ASHG19A3A034142	268.186	154.206	239.544	163.314	144.44	351.453	285.855	293.935	159.505	158.812	8.33145	8.03089	8.17516	7.94681	7.72214	7.93272	7.4057	7.76735	7.12948	7.0949	coding	NM_002047	GARS	RefSeq_coding	2759	chr7	+	30634180	30673646		ACATGGAGAATGAGATGGCCCATTATGCCTGTGACTGTTGGGATGCAGAATCCAAAACAT	2617	Hs.404321	GO:0005524|GO:0004820|GO:0004820|GO:0016874|GO:0000166|GO:0046983|GO:0008219|GO:0015966|GO:0010467|GO:0006426|GO:0045055|GO:0006418|GO:0005737|GO:0005829|GO:0005759|GO:0005739|GO:0005625|GO:0030141	NP_002038	Glycyl-tRNA synthetase
ASHG19A3A045302	741.652	533.944	845.589	674.421	883.285	1909.94	1591.6	1851.48	2861.85	2560.63	10.0757	10.1051	10.4906	10.6647	10.7588	9.96108	9.95021	10.1944	10.4674	10.2903	coding	NM_007069	PLA2G16	RefSeq_coding	1395	chr11	-	63341943	63381909		GTGGGGTCTGGAGACGCAGTTTCCTGTTAATGACAATAAATCCCTGCTCCCCCTGCCTCA	11145	Hs.502775	GO:0016787|GO:0003674|GO:0004623|GO:0005515|GO:0008150|GO:0016042|GO:0045786|GO:0005575|GO:0005737|GO:0016021|GO:0048471|GO:0005886	NP_009000	Phospholipase A2, group XVI
ASHG19A3A006291	133.979	111.935	172.214	167.385	179.199	490.242	446.018	581.976	412.621	501.757	7.23621	7.55554	7.60823	7.98882	8.05373	8.33045	8.13924	8.68939	8.25859	8.4511	coding	NM_172081	CAMK2B	RefSeq_coding	4097	chr7	-	44256748	44365230		CCCAAAGGGACGCTTCCTCCTGCCGCCCTGGAGTCTTCTGACAGTGCCAATACCACCATA	816	Hs.351887	GO:0005524|GO:0005516|GO:0004683|GO:0000166|GO:0005515|GO:0016740|GO:0019221|GO:0060333|GO:0006468|GO:0007165|GO:0007268|GO:0005829|GO:0005829|GO:0030666|GO:0005654|GO:0005886	NP_742081	Calcium/calmodulin-dependent protein kinase II beta
ASHG19A3A040558	34.3629	39.1924	43.2435	39.0198	35.0453	54.8221	118.881	61.3678	43.9391	60.9785	5.33069	6.11663	5.52904	5.78162	5.68078	5.40051	5.69663	5.45848	5.46871	5.75732	coding	NM_001139457	BCAP31	RefSeq_coding	1821	chrX	-	152965946	152989549		ACTGCTCTTCCCGAAGAACGCCTTTCAGTTAAACGGGCGTCGGAAATCTCGGGCTTCCTG	10134	Hs.522817	GO:0005515|GO:0005102|GO:0006915|GO:0006921|GO:0006955|GO:0006886|GO:0007283|GO:0016192|GO:0033116|GO:0000139|GO:0005829|GO:0005783|GO:0005789|GO:0005887|GO:0005886	NP_005736	B-cell receptor-associated protein 31
ASHG19A3A043221	9.48249	6.06099	6.66726	5.5196	7.64908	119.094	134.456	87.3828	106.952	122.059	3.72294	3.90518	3.05	3.07739	3.70735	6.49272	5.96187	5.99324	6.61808	6.75444	coding	NM_005066	SFPQ	RefSeq_coding	3073	chr1	-	35649202	35658743		AAAGGCATTGTTGAATTTGCTTCTAAGCCAGCAGCAAGAAAGGCATTTGAACGATGCAGT	6421	Hs.355934	GO:0003677|GO:0003723|GO:0000166|GO:0005515|GO:0006310|GO:0006281|GO:0008380|GO:0000380|GO:0006397|GO:0016363|GO:0005654|GO:0005634|GO:0042382	NP_005057	Splicing factor proline/glutamine-rich
ASHG19A3A001839	197.24	123.072	194.089	115.868	110.015	314.75	291.545	351.03	294.842	380.176	7.82671	7.6911	7.80994	7.38853	7.31384	7.79943	7.43759	8.0203	7.87611	8.14728	coding	NM_001104558	ELOVL7	RefSeq_coding	3851	chr5	-	60047616	60140101		GCGCTTCGGCTCCGCTCCCTGTGCGAACCCATTAAAAGAGCCAGTAAATCCTGTGGAAAA	79993	Hs.274256	GO:0009922|GO:0005515|GO:0016740|GO:0016747|GO:0044255|GO:0034626|GO:0035338|GO:0019432|GO:0042761|GO:0005783|GO:0005789|GO:0016021|GO:0016020	NP_079206	ELOVL family member 7, elongation of long chain fatty acids (yeast)
ASHG19A3A012771	7.65903	5.44722	5.80985	8.6029	7.53078	174.483	196.149	128.077	57.9058	180.551	2.89075	2.93134	2.70744	3.67915	3.57346	7.00669	6.71626	6.5638	5.82162	7.25318	coding	NM_006630	ZNF234	RefSeq_coding	4600	chr19	+	44645709	44664460		TGTCAGGGACTTAAGATTGGGGCTCGCTGGGACCTGGTGGTCCGGTTATGGGAAAAGAAG	10780	Hs.235992	GO:0003677|GO:0046872|GO:0008270|GO:0006355|GO:0005622|GO:0005634	NP_006621	Zinc finger protein 234
ASHG19A3A003894	266.006	151.75	279.991	179.016	138.789	2621.81	2105.44	2168.17	2579.24	2495.75	8.31785	8.00844	8.4511	8.10903	7.6605	10.3616	10.3307	10.391	10.3327	10.2579	coding	NM_001349	DARS	RefSeq_coding	2322	chr2	-	136664253	136743222		TACCATGCCTGACCCAAGAAATCCCAAACAGTCCAACTCTTACGATATGTTCATGAGAGG	1615	Hs.503787	GO:0005524|GO:0004046|GO:0004815|GO:0016874|GO:0003676|GO:0000166|GO:0005515|GO:0006422|GO:0010467|GO:0006461|GO:0006418|GO:0006412|GO:0005737|GO:0005829|GO:0031965|GO:0005634|GO:0005886|GO:0005625	NP_001340	Aspartyl-tRNA synthetase
ASHG19A3A001808	411.759	73.9214	390.097	125.918	135.865	613.785	680.43	593.234	568.623	575.223	9.07726	6.9633	9.07995	7.51767	7.62637	8.59979	8.7807	8.71822	8.60329	8.60051	coding	NM_001102	ACTN1	RefSeq_coding	3743	chr14	-	69340840	69446083		TTATGATATTGGCAACGACCCCCAGGGAGAAGCAGAATTTGCCCGCATCATGAGCATTGT	87	Hs.509765	GO:0003779|GO:0005509|GO:0005178|GO:0005515|GO:0017166|GO:0007596|GO:0034329|GO:0048041|GO:0051271|GO:0030168|GO:0002576|GO:0042981|GO:0015629|GO:0005737|GO:0005829|GO:0005576|GO:0005925|GO:0005730|GO:0031093|GO:0031143|GO:0030017	NP_001123477	Actinin, alpha 1
ASHG19A3A006061	440.854	252.035	348.208	276.711	393.377	451.372	468.785	432.899	533.35	484.548	9.20013	8.88388	8.86081	8.92615	9.39492	8.22529	8.2214	8.30157	8.53256	8.41585	coding	NM_147148	GSTM4	RefSeq_coding	1372	chr1	+	110198697	110208123		GAAGGACTTCATCTCCCGCTTTGAGGTTTCCTGTGGCATAATGTGATGGTCAATTTTCTG	2948	Hs.348387	GO:0004364|GO:0016740|GO:0008152|GO:0018916|GO:0042178|GO:0006805|GO:0005737|GO:0005789	NP_671489	Glutathione S-transferase mu 4
ASHG19A3A008117	109.097	86.8332	169.296	134.845	104.374	298.293	351.487	345.926	441.958	347.642	6.93568	7.19062	7.58395	7.62531	7.22914	7.72906	7.75122	8.00179	8.33376	8.04642	coding	NM_138463	TLCD1	RefSeq_coding	1037	chr17	-	27051367	27053230		GCACAACCTGCTCGTCTCCTTCGCTCACTCCATTGTGTCGGGGATCTGGGCACTGCTGTG	116238	Hs.499952	GO:0016021|GO:0016020	NP_612472	TLC domain containing 1
ASHG19A3A034125	194.237	112.686	155.475	106.708	127.871	460.928	374.796	423.075	540.722	526.21	7.80134	7.56576	7.44831	7.26303	7.53593	8.25094	7.85556	8.27619	8.54641	8.50151	coding	NM_001080529	WIPF3	RefSeq_coding	3241	chr7	+	29874340	29945791		ATTCTGTGGAAGACTTTCCCCCTCCGGATGAATATAAACCATGCCAGAAGATTTACCCCA	644150	Hs.709280	GO:0017124|GO:0003779|GO:0030154|GO:0007275|GO:0007283|GO:0005737	NP_001073998	WAS/WASL interacting protein family, member 3
ASHG19A3A026519	63.7386	57.7641	97.5701	61.3285	74.136	99.6743	140.079	108.962	101.299	102.044	6.16496	6.62456	6.73395	6.43601	6.72843	6.23663	6.04408	6.32228	6.54375	6.50718	coding	NM_019599	TAS2R1	RefSeq_coding	1355	chr5	-	9629108	9630463		AAAGCAGCCTGTTCATAAATATACAACATGTCCCCTTCAGGCCTGTTTATCCAGCCTGAG	50834	Hs.567492	GO:0004872|GO:0008527|GO:0007186|GO:0007635|GO:0050896|GO:0050909|GO:0016021|GO:0016020	NP_062545	Taste receptor, type 2, member 1
ASHG19A3A007969	226.536	5.44722	19.8154	11.1939	10.0313	32.4371	53.9514	21.1284	30.8066	63.8877	8.05011	2.93134	4.34905	3.99272	4.09069	4.65329	3.87735	3.66234	5.02194	5.82681	coding	NM_145301	FAM18B2	RefSeq_coding	1632	chr17	-	15405577	15466945		GGGCGGGGACTAATGTGTAAGGCTTAACAGATCCAATTCCAGAAATTATCTGTGTTTTTT	201158	Hs.647422	GO:0016021|GO:0016020	NP_660344	Family with sequence similarity 18, member B2
ASHG19A3A041102	863.523	499.968	715.611	528.378	638.369	1401.77	1094.12	1158.64	980.277	1099.01	10.3033	9.99954	10.1815	10.1702	10.1944	9.57063	9.43933	9.58093	9.21511	9.31586	coding	NM_002444	MSN	RefSeq_coding	3981	chrX	+	64887510	64961792		GGAGGGGTTTATGCTCAATCCATGTTCTATTTCAGTGCCAATAAAATTTAGGAAGACTTC	4478	Hs.87752	GO:0050839|GO:0008092|GO:0005515|GO:0005102|GO:0005200|GO:0006928|GO:0007159|GO:0050900|GO:0022614|GO:0045177|GO:0016324|GO:0005737|GO:0005856|GO:0019898|GO:0030175|GO:0005902|GO:0031528|GO:0005730|GO:0005634|GO:0005886	NP_002435	Moesin
ASHG19A3A040385	488.206	476.418	743.628	453.038	577.842	1966.39	2435.13	1414.17	1504.25	1476.22	9.36814	9.92504	10.2324	9.86995	10.0324	10.0034	10.503	9.84091	9.70227	9.65181	coding	NM_001127197	ELF4	RefSeq_coding	4096	chrX	-	129198895	129244688		CGCGAAGTGTGGGAGAGCCCTGCGCCTCGCCCGCCCGGACCAGCCTGCCCCGGCGCCGAG	2000	Hs.271940	GO:0005515|GO:0043565|GO:0003700|GO:0016563|GO:0001866|GO:0001787|GO:0045944|GO:0006355|GO:0006351|GO:0016605|GO:0005634	NP_001412	E74-like factor 4 (ets domain transcription factor)
ASHG19A3A004443	51.0825	44.6428	64.0368	39.8649	47.3954	74.7981	75.7145	82.4488	84.9645	59.596	5.86864	6.28242	6.10976	5.81361	6.09847	5.83854	4.69428	5.90684	6.32322	5.72575	coding	NM_005848	DENND4A	RefSeq_coding	7205	chr15	-	65952958	66084631		CACACTTATCACAAACAACTCTCTCAGGTGGCCAGTCTGATCTTGGATATAATTCATTAT	10260	Hs.654567	GO:0003677|GO:0005515|GO:0006355|GO:0005634	NP_005839	DENN/MADD domain containing 4A
ASHG19A3A024794	14.2249	5.44722	5.40994	5.77532	7.35123	33.703	50.3017	36.9107	42.3803	29.1745	4.18222	2.93134	2.46537	3.30136	3.3039	4.70762	3.71928	4.63561	5.42196	4.66689	coding	NM_198549	FAM73A	RefSeq_coding	5292	chr1	+	78245308	78344077		GAAGCCTGTGGTTCCATTAAACTGGGTGCAGGAGATGCCATTGCTGAAGAAAATGTAGAT	374986	Hs.632419	GO:0016021|GO:0016020	NP_940951	Family with sequence similarity 73, member A
ASHG19A3A050576	30.249	29.8477	46.7818	30.5984	7.38993	140.929	136.526	116.26	104.916	111.719	5.1581	5.76829	5.65009	5.43374	3.36068	6.72006	5.99128	6.41987	6.59025	6.6321	coding	NM_019852	METTL3	RefSeq_coding	1975	chr14	-	21966282	21979457		AATTATTTGGGTGAAGACAAATCAACTGCAACGCATCATTCGGACAGGCCGTACAGGTCA	56339	Hs.168799	GO:0003723|GO:0016422|GO:0008168|GO:0016740|GO:0001510|GO:0010467|GO:0006139|GO:0016607|GO:0005654|GO:0005634	NP_062826	Methyltransferase like 3
ASHG19A3A029267	84.2095	49.9835	133.106	99.2195	101.145	180.67	367.269	185.222	232.679	209.125	6.55813	6.42497	7.20373	7.14471	7.18126	7.0551	7.82021	7.10498	7.59641	7.44115	coding	NM_001142298	SQSTM1	RefSeq_coding	2931	chr5	+	179233387	179265075		CGCACAGGCAGAAGAGCAGCAGCGTCAGGAAGGTGCCATTGCGGAGCCTCATCTCCTCGG	8878	Hs.709030	GO:0042169|GO:0046872|GO:0005515|GO:0005080|GO:0019901|GO:0030971|GO:0043130|GO:0043130|GO:0008270|GO:0006916|GO:0006915|GO:0006914|GO:0030154|GO:0016197|GO:0008624|GO:0035556|GO:0016236|GO:0048011|GO:0045944|GO:0008104|GO:0043122|GO:0006950|GO:0006511|GO:0005737|GO:0005829|GO:0005829|GO:0005770|GO:0005654|GO:0005634	NP_003891	Sequestosome 1
ASHG19A3A000737	29.6456	10.7572	31.3542	16.2352	22.7407	46.7007	113.448	47.808	26.0032	33.2322	5.12963	4.53287	5.05001	4.52689	5.09774	5.16695	5.59776	5.0635	4.80139	4.86041	coding	NM_001003396	TPD52L1	RefSeq_coding	1327	chr6	+	125474878	125584644		ATTCCATAAGTATGCCTGCTATGAGACGAAAGTAGGCGGTACGAACCCTAATGGAGGCAG	7164	Hs.591347	GO:0008656|GO:0042802|GO:0005515|GO:0046982|GO:0042803|GO:0006309|GO:0000086|GO:0006917|GO:0046330|GO:0043406|GO:0005737|GO:0048471	NP_003278	Tumor protein D52-like 1
ASHG19A3A047561	24.7427	17.6797	41.4737	28.2606	32.2473	58.5949	92.6637	66.43	53.1228	57.9886	4.88884	5.12208	5.468	5.32076	5.56614	5.49215	5.16173	5.58034	5.71006	5.68249	coding	NM_001008223	C1QL4	RefSeq_coding	2065	chr12	-	49726199	49730971		TGGAGGAACCAGTGAATTCTTTCCTGGCATTTAAAACGCATTCTGTACAGTCCCCATTCC	338761	Hs.380386	GO:0005576	NP_001008224	Complement component 1, q subcomponent-like 4
ASHG19A3A049046	17.646	13.9708	34.7289	17.0914	8.83998	147.524	95.3212	84.5022	81.588	78.9996	4.4476	4.83758	5.20565	4.60052	3.94949	6.7847	5.22412	5.94325	6.27109	6.14234	coding	NM_005475	SH2B3	RefSeq_coding	5425	chr12	+	111843751	111889426		CACATTGTGATAACATAAAGTGGATTCATCTTGTATCATTATAGGCAGAAGGTATTTGGC	10019	Hs.506784	GO:0004871|GO:0007596|GO:0030154|GO:0035162|GO:0035556|GO:0005829	NP_005466	SH2B adaptor protein 3
ASHG19A3A014661	34.9258	19.9879	63.3046	38.0947	40.15	56.7185	123.412	91.5687	45.7573	48.126	5.35128	5.27715	6.09274	5.7451	5.86545	5.44688	5.7783	6.06523	5.52239	5.40906	coding	NM_001002258	ATP5G3	RefSeq_coding	2741	chr2	-	176040986	176046391		CCTGGGTGGGAAGAACAGGCCCCTGGAGGGCACTTGACCTTAAGCCTCTTTTCCTCCGCA	518	Hs.429	GO:0015078|GO:0008289|GO:0005515|GO:0005215|GO:0015991|GO:0015986|GO:0007568|GO:0006811|GO:0045471|GO:0006810|GO:0016021|GO:0016020|GO:0031966|GO:0005753|GO:0005739|GO:0045263	NP_001680	ATP synthase, H+ transporting, mitochondrial Fo complex, subunit C3 (subunit 9)
ASHG19A3A011205	90.0817	80.5225	131.347	90.9959	110.872	125.066	195.294	130.911	119.07	124.243	6.65182	7.08716	7.18383	7.0156	7.32607	6.55877	6.70853	6.59645	6.75731	6.7793	coding	NM_001080421	UNC13A	RefSeq_coding	9847	chr19	-	17712137	17799008		AGAAACGCAAGTTTGCGACCAAATCCAAGAACAATAGCTGGGCTCCCAAGTACAATGAGA	23025	Hs.164502	GO:0019992|GO:0046872|GO:0050435|GO:0006887|GO:0035556|GO:0016188|GO:0030054|GO:0005737|GO:0005886|GO:0042734|GO:0045202	NP_001073890	Unc-13 homolog A (C. elegans)
ASHG19A3A039285	36.2309	29.3525	29.1686	13.1084	26.4497	27.8435	102.425	29.0871	31.555	48.1623	5.4001	5.74853	4.94582	4.21939	5.30487	4.42882	5.38347	4.21505	5.05259	5.41038	coding	NM_002540	ODF2	RefSeq_coding	3772	chr9	+	131218431	131263238		AACATCAGGCTTCCCAGAAGGAAAATAAACAGCTGAGTCTGAAGGTGGATGAACTGGAGA
ASHG19A3A005789	83.3449	56.6497	235.452	57.1482	52.5892	107.957	366.882	97.9698	78.6455	95.8611	6.54216	6.59663	8.1492	6.33007	6.23853	6.35526	7.8186	6.16468	6.2228	6.42129	coding	NM_130853	PTPRS	RefSeq_coding	6006	chr19	-	5205519	5340814		GTGCGGCAGCGCACGCTGCAGTCCATCTCGCCCAAGAACTTCAAGGTGAAAATGATCATG	5802	Hs.728875	GO:0016787|GO:0005515|GO:0004872|GO:0005001|GO:0007155|GO:0006470|GO:0005887|GO:0016020	NP_570925	Protein tyrosine phosphatase, receptor type, S
ASHG19A3A044243	43.3418	27.9194	44.481	29.1944	40.4611	46.169	102.344	45.0004	36.6012	53.778	5.6414	5.69041	5.56866	5.36897	5.87599	5.15131	5.38139	4.96997	5.24235	5.57288	coding	NM_004897	MINPP1	RefSeq_coding	2906	chr10	+	89264222	89313217	NM_001178117,	AACAACTAAAAAAGCGGAGGAGTCTTTGAGTCAATCCCTGAAGCTCCGGCTAAGAGGAAA	9562	Hs.121260	GO:0003993|GO:0034417|GO:0016787|GO:0004437|GO:0030351|GO:0030352|GO:0004446|GO:0008969|GO:0030282|GO:0001503|GO:0006797|GO:0005783|GO:0005788	NP_004888	Multiple inositol-polyphosphate phosphatase 1
ASHG19A3A004968	44.3748	12.781	81.477	42.8024	14.2608	56.5003	111.143	68.1388	13.3569	51.8495	5.67642	4.73062	6.46541	5.91853	4.51087	5.44156	5.55567	5.6178	3.90411	5.517	coding	NM_017740	ZDHHC7	RefSeq_coding	3168	chr16	-	85008066	85045141		CCTGAGAACCATGCTCACCGACCCTGGGGCAGTACCCAAAGGAAACGCTACGAAAGAATA	55625	Hs.461610	GO:0008415|GO:0046872|GO:0005515|GO:0016740|GO:0008270|GO:0016021|GO:0016020	NP_060210	Zinc finger, DHHC-type containing 7
ASHG19A3A036021	68249.6	68560	52377.6	56019.7	75356.9	6132.9	3951.32	3610.46	4417.97	4676.51	15.8406	15.9945	15.6471	16.2137	16.1312	11.4084	11.0819	11.0552	10.963	11.0131	coding	NM_005655	KLF10	RefSeq_coding	2968	chr8	-	103661004	103667983		ACGGCGCTGAGCGCGGCGGCGGCGGGAGCGGCGTCGAGTGTCTCCGTGCGCCCGTCTGTG	7071	Hs.435001	GO:0003677|GO:0046872|GO:0005515|GO:0003700|GO:0008270|GO:0008283|GO:0007267|GO:0006917|GO:0008285|GO:0000122|GO:0001501|GO:0006351|GO:0007179|GO:0005622|GO:0005634	NP_005646	Kruppel-like factor 10
ASHG19A3A053778	57.3972	51.8406	104.498	66.0931	44.5102	114.107	110.93	99.6344	72.2194	69.783	6.02478	6.47102	6.83675	6.5445	6.01285	6.43026	5.55138	6.19106	6.11214	5.95527	coding	NM_007006	NUDT21	RefSeq_coding	4407	chr16	-	56463048	56485261		AGACTGGGTCATTGACGATTGCATTGGTAACTGGTGGAGACCAAATTTTGAACCTCCTCA	11051	Hs.528834	GO:0017091|GO:0003723|GO:0042826|GO:0016787|GO:0003729|GO:0005515|GO:0042803|GO:0008380|GO:0010467|GO:0031124|GO:0006378|GO:0006397|GO:0006397|GO:0000398|GO:0051262|GO:0006369|GO:0006366|GO:0005813|GO:0005849|GO:0005654|GO:0005634|GO:0042382	NP_008937	Nudix (nucleoside diphosphate linked moiety X)-type motif 21
ASHG19A3A046751	266.915	144.625	179.661	144.28	182.542	271.758	300.401	222.881	253.843	306.109	8.32253	7.93314	7.68117	7.73728	8.08517	7.59926	7.48328	7.37099	7.70262	7.90312	coding	NM_014288	ITGB3BP	RefSeq_coding	892	chr1	-	63906461	63988835		GTCTATTTGCTTCTCCCACAAGTTCTGAAGAGCAAAAGCACAGAAATGGACTATCAAATG	23421	Hs.166539	GO:0008022|GO:0004871|GO:0034080|GO:0000087|GO:0006915|GO:0007155|GO:0008624|GO:0000278|GO:0000236|GO:0048011|GO:0006334|GO:0007165|GO:0000775|GO:0005737|GO:0005829|GO:0005829|GO:0005624|GO:0005730|GO:0005654|GO:0005654|GO:0005634	NP_055103	Integrin beta 3 binding protein (beta3-endonexin)
ASHG19A3A040330	2625.97	1787.75	1984.16	1310.83	2222.38	9751.84	7899	5777.57	8973.7	8530.78	12.1632	12.023	12.017	11.8326	12.0924	12.0268	12.0401	11.6509	11.8499	11.7581	coding	NM_001000	RPL39	RefSeq_coding	401	chrX	-	118920468	118925606		TCTGTTATGAACACGTTGGTTGGCTGGATTCAGTAATAAATATGTAAGGCCTTTCTTTTT	6170	Hs.558387	GO:0003723|GO:0003735|GO:0044267|GO:0031018|GO:0010467|GO:0006412|GO:0006414|GO:0006415|GO:0019058|GO:0016032|GO:0019083|GO:0005829|GO:0005829|GO:0022625|GO:0005622|GO:0005840	NP_000991	Ribosomal protein L39
ASHG19A3A029689	331.315	53.8368	831.694	45.1002	180.197	674.72	708.281	476.06	534.616	575.849	8.69339	6.52573	10.4556	5.99675	8.06331	8.70561	8.84087	8.42022	8.53659	8.60113	coding	NM_002117	HLA-C	RefSeq_coding	1543	chr6	-	31236529	31239855		TGGTTGTCCTAGCTGTCCTTGGAGCTGTGGTCACCGCTATGATGTGTAGGAGGAAGAGCT	3106	Hs.654404	GO:0032393|GO:0005515|GO:0019882|GO:0002474|GO:0019221|GO:0006952|GO:0006955|GO:0060333|GO:0044419|GO:0050776|GO:0060337|GO:0042612|GO:0016021|GO:0005887|GO:0005624|GO:0005886|GO:0005886	NP_005505	Major histocompatibility complex, class I, B
ASHG19A3A004607	89.0082	56.0238	81.145	64.4848	78.9401	411.956	387.015	298.609	338.78	342.438	6.63497	6.57936	6.45938	6.51027	6.8215	8.12053	7.91138	7.78758	8.02957	8.02928	coding	NM_007311	TSPO	RefSeq_coding	665	chr22	+	43547534	43559247		TTCCCGGAGCGTGCCCTCGCCGCTGGTACGGCTCCTACCTGGTCTGGAAAGAGCTGGGAG	706	Hs.202	GO:0005497|GO:0008503|GO:0015485|GO:0004872|GO:0030325|GO:0007568|GO:0006820|GO:0006915|GO:0048266|GO:0008283|GO:0071476|GO:0071222|GO:0071294|GO:0060242|GO:0008347|GO:0006783|GO:0060253|GO:0045019|GO:0032720|GO:0014012|GO:0043065|GO:0051928|GO:0060252|GO:0051901|GO:0010940|GO:0006626|GO:0032374|GO:0050810|GO:0048678|GO:0042493|GO:0010042|GO:0032570|GO:0006950|GO:0033574|GO:0010266|GO:0008202|GO:…	NP_009295	Translocator protein (18kDa)
ASHG19A3A051158	308.973	195.625	279.521	300.097	336.175	326.888	372.649	351.34	271.035	246.327	8.57972	8.44446	8.44812	9.0846	9.12826	7.84591	7.84415	8.02118	7.77526	7.64109	coding	NM_001012758	NUDT17	RefSeq_coding	1093	chr1	-	145586493	145589435		ATACCATCACATTGTTCTGTATCTACTCGTGATCTCCCAGGAATCACAGCAGCAGTTGCA	200035	Hs.585066	GO:0016787|GO:0046872	NP_001012776	Nudix (nucleoside diphosphate linked moiety X)-type motif 17
ASHG19A3A053907	78.4326	51.6592	71.673	63.9481	79.6324	108.774	137.623	121.26	68.2501	80.0593	6.45425	6.46715	6.28093	6.49735	6.8345	6.36595	6.00883	6.48545	6.03343	6.15961	coding	NM_015020	PHLPP2	RefSeq_coding	7919	chr16	-	71678853	71748704		TGTAAAAGGCTGCACACCCTTGTTGCACACTCCAACAACATCAGCATTTTCCCAGAAATA	23035	Hs.709458	GO:0016787|GO:0046872|GO:0004721|GO:0005737|GO:0016020|GO:0005634	NP_055835	PH domain and leucine rich repeat protein phosphatase 2
ASHG19A3A047014	25.0971	13.1788	31.6691	18.3666	34.2262	828.732	72.7933	76.4042	75.1214	84.1095	4.90773	4.76521	5.06759	4.70451	5.64796	8.94931	4.60209	5.78802	6.16629	6.23129	coding	NM_015157	PHLDB1	RefSeq_coding	5695	chr11	+	118477212	118528741		TGGAATTTAGACCAGACTTACAGGCTTTCTGCTCCTTCCTTCAGTGAAGAAGAGTCTCCA	23187	Hs.504062		NP_055972	Pleckstrin homology-like domain, family B, member 1
ASHG19A3A020501	454.394	294.199	390.508	281.054	388.133	832.158	947.303	513.585	638.992	823.841	9.24177	9.12181	9.08279	8.95855	9.37476	8.95501	9.2548	8.52394	8.73386	8.98545	coding	NM_003216	TEF	RefSeq_coding	4382	chr22	+	41777962	41795328		GGTCCTTCCCCCTGGTCCTGAAGAAGCTGATGGAGAACCCCCCGCGCGAGGCGCGCCTCG	7008	Hs.181159	GO:0003702|GO:0046983|GO:0043565|GO:0003700|GO:0006357|GO:0048511|GO:0005634	NP_003207	Thyrotrophic embryonic factor
ASHG19A3A014619	114.926	81.9077	113.816	104.175	97.3334	280.312	233.418	249.315	335.091	324.717	7.00874	7.10888	6.96412	7.22377	7.12343	7.64128	7.04672	7.53746	8.01572	7.96837	coding	NM_004405	DLX2	RefSeq_coding	2308	chr2	-	172964166	172967478		AGTTTAGCAGTGACCTCAGCAACCCCTCCTTTTTATTTTTTCCTTTAAAAACATTTCAGT	1746	Hs.419	GO:0003682|GO:0043565|GO:0003700|GO:0003727|GO:0030528|GO:0007420|GO:0048755|GO:0051216|GO:0030154|GO:0021893|GO:0048701|GO:0048706|GO:0021879|GO:0021766|GO:0007275|GO:0048715|GO:0000122|GO:0042475|GO:0021772|GO:0045944|GO:0009954|GO:0021882|GO:0006355|GO:0006351|GO:0005634	NP_004396	Distal-less homeobox 2
ASHG19A3A004056	48.9582	28.2398	60.6118	68.8215	41.7227	143.578	193.724	144.623	108.17	131.862	5.81006	5.70335	6.02862	6.60309	5.9213	6.74614	6.69313	6.74478	6.6324	6.8527	coding	NM_002636	PHF1	RefSeq_coding	2206	chr6	+	33378772	33384229		GGCTCATCTGCAGAGGGCACTGCAGCAGCCCCATCCGGATGTTTGCTTCCTTCCACCCTT	5252	Hs.166204	GO:0046872|GO:0003676|GO:0003700|GO:0008270|GO:0016568|GO:0006351|GO:0005634	NP_077084	PHD finger protein 1
CUST_15_PI426249100	44.9013	409.589	34.1684	30.867	62.7728	98.6993	142.36	112.142	116.07	91.3184	5.69205	9.66148	5.18338	5.44657	6.48743	6.22229	6.07965	6.36455	6.72382	6.34846	coding	NM_018953_Exon1+	NM_018953	HOX cluster	529	chr12	+	54426831	54427360	uc.344+,NM_018953,	TATAAGCAGAGCCCCAATATCCCTGCCTATAACATGCAAACTTGTGGGAACTATGGATCG
ASHG19A3A005939	46.7236	18.2698	45.7212	183.691	39.4715	94.2928	151.991	119.667	113.323	114.916	5.74793	5.16108	5.61249	8.15877	5.84197	6.1524	6.21259	6.46518	6.69128	6.67129	coding	NM_139277	KLK7	RefSeq_coding	1927	chr19	-	51479729	51487071		CCAAGCCTGACTCTGCTCTCGAGAGCTCCAGCAGGAGAGGCCCTTCCTCGCCTGGCAGCC	5650	Hs.151254	GO:0008233|GO:0004252|GO:0008236|GO:0008544|GO:0006508|GO:0005576	NP_644806	Kallikrein-related peptidase 7
ASHG19A3A003705	107.279	78.677	131.411	70.4257	117.571	163.506	217.432	133.362	137.033	163.821	6.90817	7.05464	7.18439	6.63669	7.4057	6.91998	6.9171	6.62285	6.93091	7.13115	coding	NM_001173454	PDHA1	RefSeq_coding	3504	chrX	+	19362010	19379823		CTCTCACTCTCTTAAAACCAGGCAGGCAAGCAGAGTGCTGGTAGCATCCCGTAATTTTGC	5160	Hs.530331	GO:0016491|GO:0005515|GO:0004739|GO:0006096|GO:0055114|GO:0006090|GO:0010510|GO:0005759|GO:0005739	NP_001166927	Pyruvate dehydrogenase (lipoamide) alpha 1
ASHG19A3A053358	23.4942	23.6162	38.9046	28.8128	11.641	63.2967	69.1941	54.0979	57.7808	57.4899	4.82172	5.48441	5.37091	5.34963	4.26821	5.604	4.48599	5.25394	5.81903	5.66871	coding	NM_207419	C1QTNF8	RefSeq_coding	3406	chr16	-	1138225	1146244		GGCAGCTTATCCCATGTAACTTTATCCGTTTAGTGGAATTCCAGTAAAAATCCAATTTTA	390664	Hs.527853	GO:0005576	NP_997302	C1q and tumor necrosis factor related protein 8
ASHG19A3A045470	32.9225	15.1342	30.7575	23.4693	13.3862	44.6678	122.964	48.4574	38.6559	75.541	5.27322	4.93184	5.02116	5.05401	4.43385	5.10799	5.77069	5.08331	5.30825	6.07926	coding	NM_030813	CLPB	RefSeq_coding	3131	chr11	-	72003471	72145568		AGATGGAAAAGGGAAGACCATTGATTGCAAGGACGCCATCTTCATCATGACCTCCAATGT	81570	Hs.523877	GO:0005524|GO:0003674|GO:0017111|GO:0000166|GO:0005515|GO:0034605|GO:0005575|GO:0005739	NP_110440	ClpB caseinolytic peptidase B homolog (E. coli)
ASHG19A3A006212	42.4905	14.9975	48.7266	32.5442	25.5922	58.909	249.917	49.3562	46.4952	182.168	5.61477	4.92032	5.71367	5.5245	5.26053	5.49899	7.15952	5.11272	5.54246	7.26338	coding	NM_153246	C6orf223	RefSeq_coding	3595	chr6	+	43968336	43973692		GGAGTGGGCCTGCATTCTGCGGAGGAAGACCCCCAGGCACAAGCAGCCCACCTTACTGAT	221416	Hs.531926		NP_694978	Chromosome 6 open reading frame 223
ASHG19A3A029079	26.6856	25.3436	90.5922	45.1081	32.7269	142.339	260.435	140.399	116.104	102.688	4.98909	5.56756	6.62059	5.99691	5.58659	6.73376	7.23562	6.70021	6.72423	6.51416	coding	NM_001037333	CYFIP2	RefSeq_coding	6498	chr5	+	156693090	156822604		GCGGGGCAGAGCATCCTGCGCCCCGGCGCGGGGCCCTGCGGTAGCCTCAGGCCCCTCCCC	26999	Hs.519702	GO:0005515|GO:0006915|GO:0016337|GO:0030054|GO:0005737|GO:0048471|GO:0045202|GO:0019717	NP_055191	Cytoplasmic FMR1 interacting protein 2
ASHG19A3A052676	177.817	165.312	196.327	192.27	186.489	1011.53	991.694	839.142	985.88	1143.86	7.65406	8.15036	7.83163	8.23016	8.11474	9.18273	9.31075	9.16376	9.22264	9.36375	coding	NM_001165037	GABRA5	RefSeq_coding	2776	chr15	+	27112272	27194356		GCGGAGGAGAAGGAGGATGCATCCTCACCGACGGCTCGCCTCCCGGGGCCGGCGCGCAGG	2558	Hs.24969	GO:0004890|GO:0005254|GO:0005230|GO:0005216|GO:0004872|GO:0005215|GO:0008306|GO:0001662|GO:0007420|GO:0007214|GO:0034220|GO:0007165|GO:0007268|GO:0055085|GO:0006810|GO:0030054|GO:0034707|GO:0005887|GO:0005886|GO:0045211|GO:0045202	NP_001158509	Gamma-aminobutyric acid (GABA) A receptor, alpha 5
ASHG19A3A005073	45.4371	25.7496	49.8762	49.1127	27.3695	94.7696	196.243	117.006	100.471	83.3478	5.70843	5.58753	5.75485	6.1206	5.35175	6.15928	6.71775	6.42905	6.53534	6.21785	coding	NM_018913	PCDHGA10	RefSeq_coding	4617	chr5	+	140792742	140892546		TATAGAGGATACCCCATTGGTTCCACAAGCCCCGCCCAACACGGACTGGCGTTTCTCTCA	5098	Hs.368160	GO:0005509|GO:0016339|GO:0007155|GO:0007156|GO:0016021|GO:0016020|GO:0005886	NP_115779	Protocadherin gamma subfamily C, 3
ASHG19A3A012094	4372.28	4756.63	4892.45	4929.17	7869.64	56449.2	44382	46193.9	39699.4	51223.4	12.8316	13.1586	13.188	13.5515	13.3539	15.6124	15.5036	15.6687	14.8761	15.3394	coding	NM_015414	RPL36	RefSeq_coding	557	chr19	+	5690345	5691676		CTGGGCCTCGGGAACTGAGCCGGTACTCACCTCCGCCCCTTCTCCCCGTCGCTGTCCGCA	25873	Hs.408018	GO:0005515|GO:0003735|GO:0044267|GO:0031018|GO:0010467|GO:0006412|GO:0006412|GO:0006414|GO:0006415|GO:0019058|GO:0016032|GO:0019083|GO:0005829|GO:0005829|GO:0022625|GO:0005622|GO:0005730|GO:0005840	NP_378669	Ribosomal protein L36
ASHG19A3A006541	9.81861	9.31866	24.0216	17.3907	25.963	38.4397	140.992	46.461	24.0434	27.4213	3.7547	4.37405	4.65252	4.62587	5.27857	4.89662	6.05869	5.02049	4.69913	4.57539	coding	NM_181454	MRPL55	RefSeq_coding	700	chr1	-	228294380	228297013		GGACCAGCCCCAGGCTCCTGTGCTGGCGGTTCTGAGAAGTCCAAGGGTTGCTGGGAGAGG	128308	Hs.63236	GO:0003735|GO:0006412|GO:0005762|GO:0005739|GO:0005840	NP_852130	Mitochondrial ribosomal protein L55
ASHG19A3A040712	50.2545	5.44722	5.69484	5.76426	7.33945	23.6267	88.7923	22.3478	40.9106	30.8139	5.84668	2.93134	2.65141	3.29514	3.28736	4.18146	5.06237	3.73873	5.37692	4.75157	coding	NM_005089	ZRSR2	RefSeq_coding	1512	chrX	+	15808573	15841380		AGACTTCTATGAGGATGTGTTGCCCGAGTTCAAGAACGTGGGGAAAGTGATTCAGTTCAA	8233	Hs.171909	GO:0003723|GO:0046872|GO:0000166|GO:0030628|GO:0005515|GO:0008270|GO:0008380|GO:0000398|GO:0000245|GO:0005689|GO:0005634	NP_005080	Zinc finger (CCCH type), RNA-binding motif and serine/arginine rich 2
ASHG19A3A003524	61.3493	62.706	76.3379	67.0785	92.708	80.3226	209.371	82.7616	48.5999	63.8195	6.11544	6.73435	6.37362	6.56803	7.05455	5.93529	6.84502	5.91224	5.60121	5.82609	coding	NM_001170717	BCAR1	RefSeq_coding	3311	chr16	-	75262928	75285526		GCCAGGGCCAGGCTGAGGCTGTGGGGTGTCTGGGTCTACGACGTTCCTCCATCGGTGAGC	9564	Hs.479747	GO:0017124|GO:0005515|GO:0019901|GO:0019903|GO:0004871|GO:0050853|GO:0007186|GO:0007186|GO:0050852|GO:0007015|GO:0050851|GO:0007596|GO:0007155|GO:0051301|GO:0016477|GO:0008283|GO:0007173|GO:0008286|GO:0007229|GO:0048011|GO:0048008|GO:0030335|GO:0042981|GO:0001558|GO:0007165|GO:0030054|GO:0005737|GO:0005829|GO:0005829|GO:0005925|GO:0005624|GO:0001726	NP_055382	Breast cancer anti-estrogen resistance 1
ASHG19A3A003161	250.38	244.637	336.816	270.084	317.648	473.612	519.721	593.381	571.183	479.861	8.2168	8.83382	8.79855	8.87996	9.02756	8.28883	8.38195	8.71917	8.60856	8.40556	coding	NM_001163335	SYTL5	RefSeq_coding	4821	chrX	+	37865834	37988072		TCCTAAGCCTGTGTTCTATCTTAAGTGTTTTCTGCATTCTCTCCCAGCGGATCTGATTCC	94122	Hs.662334	GO:0017137|GO:0046872|GO:0005515|GO:0008270|GO:0006887|GO:0006886|GO:0016020	NP_620135	Synaptotagmin-like 5
ASHG19A3A020383	87.7303	67.595	125.379	116.89	92.9472	280.941	304.478	300.856	282.566	246.157	6.61758	6.83559	7.11043	7.40298	7.05698	7.644	7.51164	7.79873	7.82894	7.63916	coding	NM_001135729	TOM1	RefSeq_coding	2326	chr22	+	35695267	35743985		ATTAAATTGCCTCTCAGTCTCAACAGATGACAAACCCCTTGCCCTTGCCTCTGATTTAAG	10043	Hs.474705	GO:0005515|GO:0006897|GO:0016197|GO:0016197|GO:0006886|GO:0015031|GO:0005737|GO:0005829|GO:0005769|GO:0005622|GO:0016020	NP_005479	Target of myb1 (chicken)
ASHG19A3A054213	24.9005	13.0702	30.9242	31.3293	43.897	28.3443	188.511	38.1945	24.1087	35.8286	4.89613	4.75583	5.02913	5.4707	5.99364	4.45636	6.64342	4.69499	4.70227	4.97471	coding	NM_020912	FLYWCH1	RefSeq_coding	2555	chr16	+	2961979	2990151	NM_032296,	AAGCCAGCGCCGTGACCCAGGTGTGGGGGATGATGGTGACGCTTCTCACTCACGTGTGAA	84256	Hs.655321	GO:0003677|GO:0046872|GO:0005634	NP_115672	FLYWCH-type zinc finger 1
ASHG19A3A034185	265.315	277.796	308.288	270.954	318.025	295.81	394.568	360.714	297.098	254.423	8.31298	9.02716	8.62391	8.88537	9.03101	7.71715	7.9411	8.06173	7.8842	7.68117	coding	NM_207172	NPSR1	RefSeq_coding	1567	chr7	+	34697896	34889590		TAATGACTGCATGCACTGCTTAAGTATTGGCCAACACGAACTCCCCAGTTATTCATGCCA	387129	Hs.652373	GO:0004930|GO:0004872|GO:0005000|GO:0005737|GO:0016021|GO:0005886|GO:0005886|GO:0005886	NP_997056	Neuropeptide S receptor 1
ASHG19A3A036774	49.7154	34.6692	93.9202	47.7766	57.9221	109.465	231.122	125.294	94.7392	103.238	5.83324	5.95771	6.6786	6.08137	6.37284	6.3746	7.02808	6.5321	6.4632	6.52182	coding	NM_017864	INTS8	RefSeq_coding	3393	chr8	+	95835533	95892720		AATTGTTCAAAGTAGTTTTCCAGTCAAACAGGCAAAACCCGGACCCCCTCAGTTAAGTGT	55656	Hs.727669	GO:0005515|GO:0016180|GO:0032039|GO:0005634	NP_060334	Integrator complex subunit 8
ASHG19A3A004362	30.9225	27.6845	45.3747	38.5676	54.5531	115.577	166.96	122.293	95.9123	92.746	5.18721	5.68078	5.60023	5.76353	6.29071	6.44781	6.40492	6.49711	6.47827	6.37191	coding	NM_005046	KLK7	RefSeq_coding	1927	chr19	-	51479729	51487150		ACTTGGATCACATCAGATCCTCTCGAGCTCCAGCAGGAGAGGCCCTTCCTCGCCTGGCAG	5650	Hs.151254	GO:0008233|GO:0004252|GO:0008236|GO:0008544|GO:0006508|GO:0005576	NP_644806	Kallikrein-related peptidase 7
ASHG19A3A018938	191.044	191.71	339.111	223.502	304.402	749.653	1022.19	689.781	674.496	606.538	7.77164	8.40762	8.81198	8.49757	8.94557	8.83056	9.34854	8.90935	8.78958	8.6564	coding	NM_000071	CBS	RefSeq_coding	2609	chr21	-	44473300	44496040		GTCTCCGCCTCGCCGCAGTCGGGGCAGCCGCTCGCCCCTCTTTTCCATGTATCCGTCCAG	875	Hs.533013	GO:0004122|GO:0019899|GO:0020037|GO:0020037|GO:0042802|GO:0016829|GO:0046872|GO:0005515|GO:0042803|GO:0030170|GO:0031625|GO:0019448|GO:0006565|GO:0006563|GO:0008652|GO:0006535|GO:0019343|GO:0001958|GO:0043418|GO:0050667|GO:0070814|GO:0043506|GO:0051593|GO:0031667|GO:0019346|GO:0005737|GO:0005829|GO:0043231|GO:0005730|GO:0005634|GO:0005625	NP_001171480	Cystathionine-beta-synthase
ASHG19A3A054946	60.0801	63.2139	69.5259	76.8315	45.1838	84.8397	62.5337	71.3484	26.1724	33.7785	6.08571	6.74426	6.23755	6.75982	6.03314	6.01042	4.24806	5.68491	4.81032	4.88358	coding	NM_017702	DEF8	RefSeq_coding	921	chr16	+	90015150	90025773		CGTTGTACTGTCTACATTGGACAGGGCTGTTCTGGATGAGAAATTAAACTAGTGAATTAC	54849	Hs.62771	GO:0046872|GO:0008270|GO:0035556	NP_997397	Differentially expressed in FDCP 8 homolog (mouse)
ASHG19A3A044118	19.4692	5.44722	32.5869	18.0416	7.728	59.3498	100.938	64.5161	61.8228	56.5669	4.57511	2.93134	5.11146	4.67974	3.73223	5.50927	5.35228	5.5333	5.90422	5.64444	coding	NM_173540	FUT11	RefSeq_coding	2069	chr10	+	75532048	75535974		ATGAAATACCTGGCATACAAGCAACCTGGGGGCATCACCAACCAATTTCTTCTGGATAGT	170384	Hs.588854	GO:0046920|GO:0016757|GO:0006486|GO:0005794|GO:0032580|GO:0016021|GO:0016020	NP_775811	Fucosyltransferase 11 (alpha (1,3) fucosyltransferase)
ASHG19A3A023258	223.469	178.23	206.953	173.382	255.712	606.376	407.802	442.723	586.135	1311.21	8.02525	8.27015	7.91552	8.04935	8.64794	8.58333	7.99725	8.32741	8.63733	9.5144	coding	NM_181897	PPP2R3A	RefSeq_coding	4664	chr3	+	135741581	135866733		TGTGATTTTGTTCTCCCTTCACGGTTTAAGAAGCGGCTGAAGTCATTTCAGCAGACACAG	5523	Hs.518155	GO:0005509|GO:0005515|GO:0008601|GO:0006470|GO:0000159|GO:0000159	NP_871626	Protein phosphatase 2, regulatory subunit B'', alpha
ASHG19A3A010534	140.943	116.278	173.361	173.644	171.486	233.03	326.977	259.564	205.589	184.623	7.31788	7.6119	7.61901	8.05341	7.98596	7.39551	7.63475	7.59506	7.43645	7.28015	coding	NM_001100619	CABLES1	RefSeq_coding	5024	chr18	+	20715726	20840434		TCAGGGAATCCTGCCCATCGCCTTCTCCAGGCCGACTTCGCAGAACTACTGCTCCCTGGA	91768	Hs.11108	GO:0016538|GO:0005515|GO:0007596|GO:0007399|GO:0051726|GO:0051302|GO:0005737|GO:0005829|GO:0005634	NP_612384	Cdk5 and Abl enzyme substrate 1
ASHG19A3A027596	21.4637	8.3168	18.5825	17.5889	20.1028	48.7829	82.7805	55.2791	28.4948	34.8489	4.69999	4.24646	4.2484	4.6439	4.93576	5.23197	4.89959	5.29065	4.9177	4.93178	coding	NM_001155	ANXA6	RefSeq_coding	2915	chr5	-	150480267	150537367		AACAGATGAAGCCCAGTTCATTTACATCTTGGGAAATCGCAGCAAGCAGCATCTTCGGTT	309	Hs.412117	GO:0005509|GO:0005544|GO:0005515|GO:0005737|GO:0042470	NP_001180473	Annexin A6
ASHG19A3A012649	203.155	122.271	96.0771	85.2684	162.047	45.0452	56.7566	37.2337	29.7411	38.5506	7.86868	7.68139	6.71128	6.91785	7.89376	5.11899	4.0088	4.65026	4.97471	5.07993	coding	NM_001001716	NFKBIB	RefSeq_coding	2213	chr19	+	39390614	39399533		AACTCTGGAGTGGCGGCTGGCTAGAAATTGGTCTGTAGAAATGACCTTGAAAATGGAGTT	4793	Hs.9731	GO:0005515|GO:0004871|GO:0003713|GO:0002755|GO:0002755|GO:0002756|GO:0002756|GO:0008063|GO:0007253|GO:0045087|GO:0051092|GO:0007165|GO:0034130|GO:0034134|GO:0034138|GO:0034142|GO:0002224|GO:0005737|GO:0005829|GO:0005634	NP_002494	Nuclear factor of kappa light polypeptide gene enhancer in B-cells inhibitor, beta
ASHG19A3A002923	21.9697	7.94659	12.7468	70.1771	14.8155	65.6815	169.077	205.77	91.5528	83.8975	4.73106	4.19679	3.69501	6.63174	4.55622	5.65746	6.43301	7.25745	6.41724	6.22755	coding	NM_001146158	MOGS	RefSeq_coding	2584	chr2	-	74688184	74692537		AGGGCGAGAGGCGGGAGCCGGAGAGCCCCGCCGTGGCCCCGGACCTCTTCTGGGGAACCT	7841	Hs.516119	GO:0015926|GO:0016798|GO:0004573|GO:0044267|GO:0009311|GO:0043687|GO:0006487|GO:0018279|GO:0006457|GO:0005783|GO:0005789|GO:0016021|GO:0016020|GO:0005624	NP_006293	Mannosyl-oligosaccharide glucosidase
ASHG19A3A024155	323.592	150.167	290.975	199.415	197.4	978.054	811.568	741.045	745.376	726.038	8.65401	7.9915	8.52793	8.28883	8.21958	9.14438	9.03821	9.00153	8.90503	8.84777	coding	NM_001924	GADD45A	RefSeq_coding	1355	chr1	+	68150882	68154019		CATAGTTTGGGTATTTTTGGTTTATATGCCCTCAAGTAAAAGAAAAGCCGAAAGGGTTAA	1647	Hs.80409	GO:0005515|GO:0006281|GO:0000086|GO:0006915|GO:0007050|GO:0071479|GO:0071260|GO:0007098|GO:0006469|GO:0000079|GO:0042770|GO:0005634	NP_001915	Growth arrest and DNA-damage-inducible, alpha
ASHG19A3A004926	8.06148	9.03355	31.9339	14.7613	10.429	33.2212	84.1853	35.1857	23.0933	28.1477	3.16378	4.34099	5.08031	4.39443	4.13605	4.68837	4.93703	4.55665	4.64517	4.61368	coding	NM_016826	OGG1	RefSeq_coding	1957	chr3	+	9791627	9808352		AGGCCCTCTGCATCCTGCCTGGAGTGGGCACCAAGGGCCTCCTTGGCAATGCATTTGATG	4968	Hs.380271	GO:0003684|GO:0004519|GO:0016798|GO:0016829|GO:0008534|GO:0005515|GO:0006281|GO:0006284|GO:0006285|GO:0045007|GO:0045007|GO:0006289|GO:0033158|GO:0006979|GO:0009314|GO:0005737|GO:0005739|GO:0016363|GO:0016607|GO:0005730|GO:0005654|GO:0005654|GO:0005654|GO:0005634	NP_058438	8-oxoguanine DNA glycosylase
ASHG19A3A005433	87.388	20.296	41.1413	25.086	38.5826	34.1475	78.7134	59.8311	57.1512	53.2132	6.61228	5.29524	5.45525	5.14708	5.81017	4.72627	4.7824	5.41659	5.80482	5.55625	coding	NM_030899	ZNF323	RefSeq_coding	3039	chr6	-	28292516	28304152		TCCGTAGCTTGCCGGTGCCCCGAAGGTGTCTTCTCCTAAGGAAGATTAAATCAGAAAATT	64288	Hs.656413	GO:0003677|GO:0046872|GO:0003700|GO:0008270|GO:0006355|GO:0016032|GO:0005622|GO:0005634	NP_665916	Zinc finger protein 323
ASHG19A3A027371	17.7276	5.44722	6.68809	8.67542	8.2798	48.743	118.38	77.9945	45.3672	53.1178	4.45319	2.93134	3.05955	3.68701	3.86258	5.23038	5.68882	5.82293	5.51005	5.55335	coding	NM_020141	TMEM167B	RefSeq_coding	2768	chr1	+	109633402	109639553		TACTTCAAGAAAGTACCTCGTCTCAAAACCTGGCTGCTATCAGAGAAGAAGGGTGTTTGG	56900	Hs.82933	GO:0005794|GO:0000139|GO:0016021|GO:0016020	NP_064526	Transmembrane protein 167B
ASHG19A3A015434	52.2576	27.4292	62.2896	69.7132	50.8316	61.3885	97.2217	104.598	41.7036	40.945	5.90104	5.67028	6.06931	6.62399	6.19414	5.5608	5.26879	6.2604	5.40187	5.16908	coding	NM_006488	KHK	RefSeq_coding	2433	chr2	+	27309610	27323619		CAGCTCCTGCTGCATCATCAACAACTCCAATGGCAACCGTACCATTGTGCTCCATGACAC	3795	Hs.567297	GO:0005524|GO:0004454|GO:0016301|GO:0000166|GO:0005515|GO:0016740|GO:0005975|GO:0006001|GO:0009750|GO:0009749|GO:0032868|GO:0009744|GO:0010043|GO:0005737|GO:0005829	NP_006479	Ketohexokinase (fructokinase)
ASHG19A3A044510	136.076	88.2818	96.7648	42.5084	68.6052	151.323	135.701	95.8677	157.506	200.176	7.26106	7.21922	6.72303	5.90975	6.61271	6.81685	5.97957	6.13317	7.11267	7.38531	coding	NM_004132	HABP2	RefSeq_coding	3019	chr10	+	115312777	115349358		CATTTTTCCCCCCTAAAGGCATAGACAACAAAAGAAATTTTATTGAGAGGAAAACACAAG	3026	Hs.422542	GO:0005539|GO:0008233|GO:0004252|GO:0007155|GO:0006508|GO:0005576|GO:0005615	NP_004123	Hyaluronan binding protein 2
ASHG19A3A004726	59.8428	37.8412	64.7692	43.1582	68.2838	98.3196	175.729	118.206	69.5704	73.6888	6.07956	6.07195	6.12612	5.93174	6.60752	6.21616	6.51101	6.44426	6.05821	6.04034	coding	NM_014336	AIPL1	RefSeq_coding	2981	chr17	-	6327059	6338519		GGCCGAGTTCTGGTGCGACACCATCCACACGGGGGTCTACCCCATCCTATCCCGGAGCCT	23746	Hs.279887	GO:0005488|GO:0001918|GO:0051082|GO:0018343|GO:0006457|GO:0050896|GO:0007601|GO:0005737|GO:0005634	NP_055151	Aryl hydrocarbon receptor interacting protein-like 1
ASHG19A3A036536	97.8532	66.3748	92.9205	86.5391	86.1118	142.315	152.854	141.535	102.734	124.517	6.7712	6.80847	6.66259	6.94119	6.9454	6.73335	6.22605	6.71291	6.56088	6.78277	coding	NM_001003791	ERLIN2	RefSeq_coding	1538	chr8	+	37594096	37604070	NM_001003790,	CACTGAAGCAGTGTGACATAAAATAATACCTATGTATACAACACTCCTCTGTAAATAGCA	11160	Hs.705490	GO:0005515|GO:0030433|GO:0005737|GO:0005783|GO:0005789|GO:0016021|GO:0005886	NP_009106	ER lipid raft associated 2
ASHG19A3A010924	293.75	105.83	348.933	160.064	89.1208	322.096	247.86	594.093	186.119	156.254	8.48716	7.47306	8.86451	7.90887	6.99592	7.82599	7.14633	8.72058	7.31144	7.07413	coding	NM_175614	NDUFA11	RefSeq_coding	819	chr19	-	5894685	5904025		TACTGGGATATCCCCGATGGCACCGATTGCCACCGCAAAGCCTACAGCACCACCAGTATT	126328	Hs.406062	GO:0008565|GO:0022904|GO:0016021|GO:0016020|GO:0005743|GO:0005747|GO:0005739|GO:0070469	NP_783313	NADH dehydrogenase (ubiquinone) 1 alpha subcomplex, 11, 14.7kDa
ASHG19A3A005560	50.5943	9.99461	33.9484	41.7486	16.5656	59.7454	138.057	53.798	44.6214	56.0478	5.85471	4.45244	5.17408	5.88443	4.69901	5.51809	6.01488	5.24382	5.48759	5.63124	coding	NM_032951	MLXIPL	RefSeq_coding	3288	chr7	-	73007523	73038870		ACTCAGTGCCCAGCCCAGCCTCAAGGTGAGCAAAGCTACCACGCTGCAGAAGACAGCTGA	51085	Hs.647055	GO:0003677|GO:0003677|GO:0035538|GO:0046982|GO:0042803|GO:0003700|GO:0016563|GO:0008134|GO:0016564|GO:0009653|GO:0006112|GO:0042593|GO:0010255|GO:0007243|GO:0071157|GO:0090324|GO:0033137|GO:0000122|GO:0045892|GO:0008284|GO:0031325|GO:0045723|GO:0010552|GO:0045821|GO:0046889|GO:0045893|GO:0042304|GO:0006355|GO:0006351|GO:0070328|GO:0005737|GO:0005829|GO:0005654|GO:0005634|GO:0005634|GO:0005667	NP_116572	MLX interacting protein-like
ASHG19A3A015142	206.753	119.867	157.729	112.651	125.882	339.877	293.098	279.728	275.133	240.203	7.89939	7.65466	7.47166	7.34541	7.51197	7.89038	7.44684	7.70194	7.79468	7.60823	coding	NM_005737	ARL4C	RefSeq_coding	4024	chr2	-	235401687	235405693		CATCATCCTTCTCTTTTGTTTCCATAGCCTTTTATAATGCATATATGATGCTGTGAACAG	10123	Hs.111554	GO:0005525|GO:0003924|GO:0043014|GO:0000166|GO:0005515|GO:0006184|GO:0032456|GO:0007264|GO:0006810|GO:0005737|GO:0030175|GO:0005622|GO:0005634|GO:0005886	NP_005728	ADP-ribosylation factor-like 4C
ASHG19A3A032400	50.2822	83.435	55.0972	50	53.5408	192.426	158.633	145.769	183.692	191.427	5.84742	7.13621	5.8976	6.14433	6.26507	7.14026	6.29927	6.75617	7.29385	7.32607	coding	NM_152743	C7orf27	RefSeq_coding	2713	chr7	-	2577510	2595146		GGAGAGAAGCAAGGTCAAGAAATCCCACAGTTTGATGTATTAAAGAAATGACTTATTTCT	221927	Hs.520623	GO:0005515|GO:0010212|GO:0005634	NP_689956	Chromosome 7 open reading frame 27
ASHG19A3A045285	7.93175	5.44722	39.9808	19.703	7.60598	43.5567	105.886	52.0674	42.453	55.1321	3.1035	2.93134	5.40796	4.80555	3.68754	5.07175	5.45386	5.19494	5.42424	5.60983	coding	NM_001081491	NXF1	RefSeq_coding	4147	chr11	-	62559597	62572964		TATTTGCTCCTAGAGCAGCCCAGGAGGCACGGTGGCTCTGAAGCATCACTCACTTCTGTC	10482	Hs.523739	GO:0003729|GO:0005487|GO:0000166|GO:0005515|GO:0010467|GO:0044419|GO:0006406|GO:0006406|GO:0016973|GO:0006810|GO:0005737|GO:0005829|GO:0005622|GO:0042405|GO:0005643|GO:0016607|GO:0005654|GO:0005634	NP_006353	Nuclear RNA export factor 1
ASHG19A3A005286	17.151	5.44722	31.0811	5.54365	23.9573	51.977	248.643	28.8964	24.6739	35.0623	4.41303	2.93134	5.03643	3.1027	5.17429	5.31856	7.15081	4.20305	4.73187	4.94178	coding	NM_022561	GH1	RefSeq_coding	537	chr17	-	61994563	61996198		GGCCTTTGACACCTACCAGGAGTTTAGGCTGGAAGATGGCAGCCCCCGGACTGGGCAGAT	2688	Hs.655229	GO:0008083|GO:0005131|GO:0005131|GO:0005179|GO:0046872|GO:0005148|GO:0005515|GO:0007259|GO:0015758|GO:0060396|GO:0046427|GO:0043406|GO:0010535|GO:0043568|GO:0040018|GO:0040018|GO:0050731|GO:0014068|GO:0002092|GO:0042517|GO:0042523|GO:0032355|GO:0005576|GO:0005615	NP_072056	Growth hormone 1
ASHG19A3A006266	453.191	223.084	573.294	290.077	212.085	2410.71	2094.14	1991.56	2161.76	2263.48	9.24025	8.67095	9.77294	9.02122	8.34488	10.2689	10.32	10.2809	10.1264	10.1545	coding	NM_170679	SKP1	RefSeq_coding	2028	chr5	-	133492083	133512724		CTTTACTGAAGAGGAGGAAGCCCAGGTACGCAAAGAGAACCAGTGGTGTGAAGAGAAGTG	6500	Hs.171626	GO:0005515|GO:0004842|GO:0000082|GO:0000084|GO:0031146|GO:0031145|GO:0000278|GO:0051437|GO:0016567|GO:0051439|GO:0006511|GO:0016032|GO:0019005|GO:0005829|GO:0005829|GO:0005654|GO:0005654	NP_733779	S-phase kinase-associated protein 1
ASHG19A3A018109	19.3764	25.9119	34.9878	30.8281	22.255	47.4835	58.1089	45.9151	34.667	36.8533	4.56996	5.59715	5.21613	5.44491	5.06946	5.1901	4.06983	5.00321	5.17242	5.01509	coding	NM_015585	C20orf26	RefSeq_coding	4120	chr20	+	20033157	20341346		AAAGAAATTGGCTTTCAGCTGGCAGCAGCTATGCTACATCTCTTTGATCCAACCCTTGAG	26074	Hs.729168		NP_056400	Chromosome 20 open reading frame 26
ASHG19A3A014353	35.1431	30.2727	31.0886	16.361	34.0525	47.3504	77.62	39.4685	34.4806	36.8363	5.3593	5.78648	5.03675	4.53877	5.64096	5.18721	4.75049	4.74908	5.16551	5.01435	coding	NM_001039211	ATAD3C	RefSeq_coding	3859	chr1	+	1385068	1405538		GAAAAAATGGACACTTTAGCCATCGCCTGACTTTCTGTTGAATTGGGAAAGAGCCTCCTC	219293	Hs.724767	GO:0005524|GO:0017111|GO:0000166	NP_001034300	ATPase family, AAA domain containing 3C
ASHG19A3A021078	52.4285	41.4975	86.3497	68.6192	46.2033	105.106	137.279	116.915	82.5287	63.4045	5.90569	6.1914	6.54877	6.59917	6.06457	6.3144	6.00467	6.42803	6.28539	5.81682	coding	NM_153273	IP6K1	RefSeq_coding	4468	chr3	-	49761727	49823973		AATAGAATCTGACCATTGGCTTTCACCTGGCCAGGACCTTCTATGTAGCTCTCCTTTTGT	9807	Hs.386168	GO:0005524|GO:0000832|GO:0004428|GO:0008440|GO:0000166|GO:0016740|GO:0046854|GO:0005737|GO:0005634	NP_695005	Inositol hexakisphosphate kinase 1
ASHG19A3A029538	28.3834	25.786	23.535	17.06	10.9444	325.118	275.973	267.594	332.702	362.658	5.07286	5.58929	4.61979	4.5968	4.19482	7.8402	7.3358	7.63942	8.00788	8.09642	coding	NM_021018	HIST1H3F	RefSeq_coding	466	chr6	-	26250369	26250835		GGCATAAGTTGTACTGAGGGTGTGCGCCAACTTAAACCAAAGGCTCTTTTCAGAGCCACC	8968	Hs.247814	GO:0003677|GO:0005515|GO:0051320|GO:0007596|GO:0006334|GO:0060968|GO:0005694|GO:0005654|GO:0005654|GO:0000786|GO:0005634	NP_066298	Histone cluster 1, H3f
ASHG19A3A045377	37.0716	11.0349	36.2628	30.0688	21.8378	48.4411	54.4721	30.0059	25.595	41.5	5.4326	4.56345	5.2716	5.4114	5.04461	5.21968	3.90366	4.27228	4.78069	5.18673	coding	NM_033036	GAL3ST3	RefSeq_coding	3335	chr11	-	65808236	65816651		CCCCACTTTTTACCAGCAGAGCTCTGAAAAAGGCAATAATTAGAATCATGCAAAAGCATA	89792	Hs.208343	GO:0050656|GO:0030246|GO:0050694|GO:0050694|GO:0001733|GO:0050698|GO:0016740|GO:0009058|GO:0005996|GO:0009311|GO:0030309|GO:0030166|GO:0006790|GO:0005794|GO:0032580|GO:0016021|GO:0016020	NP_149025	Galactose-3-O-sulfotransferase 3
ASHG19A3A004989	7.3897	8.9212	30.1108	7.2543	7.2441	62.2271	76.1317	42.1762	42.1772	40.9255	2.68372	4.32812	4.99106	3.53315	3.12093	5.57965	4.70849	4.86146	5.41605	5.1679	coding	NM_017986	GPR172B	RefSeq_coding	2395	chr17	-	4935897	4938727		CCAAACGCACAGCCGGTGCCCCGTGCTAGAAGGTCTTCAGTTTCCAGAAGAACCAAAGCA	55065	Hs.632247	GO:0004872|GO:0032217|GO:0032218|GO:0006810|GO:0005887|GO:0005886	NP_060456	G protein-coupled receptor 172B
ASHG19A3A039119	25.9628	10.256	38.3082	28.6724	12.3876	73.39	82.3956	76.9111	36.94	53.1502	4.95207	4.4795	5.35053	5.34183	4.33748	5.81157	4.8892	5.80091	5.25419	5.55456	coding	NM_032303	HSDL2	RefSeq_coding	3210	chr9	+	115142350	115234684		TTGTTATTGCTGCAAAGACCGCCCAGCCACATCCAAAACTTCTAGGCACAATCTATACTG	84263	Hs.59486	GO:0005488|GO:0016491|GO:0032934|GO:0055114|GO:0005777	NP_115679	Hydroxysteroid dehydrogenase like 2
ASHG19A3A046720	76.6807	15.2649	68.0373	37.3498	42.1848	29.9671	40.971	28.5505	14.3493	5.43118	6.42543	4.94112	6.20281	5.72103	5.93708	4.53854	3.35917	4.18053	4.00714	2.81265	coding	NM_016729	FOLR1	RefSeq_coding	982	chr11	+	71903172	71907366	NM_016725,NM_016724,NM_000802,	GCCTCTGACAGCCACTTTGAATAAACCAGACACCGCACATGTGTCTTGAGAATTATTTGG	2348	Hs.73769	GO:0005542|GO:0004872|GO:0008219|GO:0015884|GO:0006898|GO:0031225|GO:0005576|GO:0005887|GO:0005624|GO:0005886	NP_057941	Folate receptor 1 (adult)
ASHG19A3A005543	90.8204	62.5628	109.945	74.6935	78.2145	93.7793	112.784	98.2303	85.4322	57.7218	6.66169	6.73135	6.91281	6.71857	6.80442	6.14397	5.58488	6.16903	6.32997	5.67447	coding	NM_032796	SYAP1	RefSeq_coding	3533	chrX	+	16737706	16780806		CTCCACCAGGCCAAAGACTTCGGCAACTATTTATTTAACTTTGCATCTGCTGCCACAAAA	94056	Hs.729197	GO:0005634	NP_116185	Synapse associated protein 1
ASHG19A3A006911	66.5366	54.0016	63.7335	43.9724	47.3331	82.7878	114.753	86.8785	63.964	60.3471	6.22566	6.52955	6.10319	5.96083	6.09773	5.97595	5.62131	5.98407	5.94908	5.74355	coding	NM_201440	PPHLN1	RefSeq_coding	1555	chr12	+	42719946	42835764	NM_201438,NM_001143789,NM_001143787,	AGCACCTCCTCGAAGTCATCCCAGTGATGAATCTGGTTATAGATGGACAAGAGACGATCA	51535	Hs.444157	GO:0031424|GO:0005737|GO:0005634	NP_958923	Periphilin 1
ASHG19A3A024804	21.048	53.6572	36.7659	22.8413	34.0014	100.398	81.9009	76.2847	70.5142	94.1401	4.67536	6.52149	5.29245	5.01386	5.63925	6.24718	4.87585	5.78546	6.07478	6.39496	coding	NM_198682	GYPE	RefSeq_coding	1783	chr4	-	144792019	144826716		GTCCCTCTCTGTGGAAGAATACTGAATAGAAGAGAGAAATCACTCAATATGTGGAATGAC	2994	Hs.654368	GO:0005887|GO:0005886	NP_002091	Glycophorin B (MNS blood group)
ASHG19A3A046329	10.6392	15.4159	19.3338	21.7465	7.38771	513.268	458.773	431.045	590.319	524.031	3.83776	4.95426	4.30837	4.95002	3.35848	8.38154	8.188	8.29737	8.64749	8.49757	coding	NM_003646	DGKZ	RefSeq_coding	3659	chr11	+	46368955	46402104	ENST00000325496,	CAAGGCGCCGCGGCGACTCAACAAGCGGCGCTTCCCGGGGCTGCGGCTCTTCGGGCACAG	8525	Hs.502461	GO:0005524|GO:0004143|GO:0004143|GO:0004857|GO:0001727|GO:0046872|GO:0000166|GO:0008022|GO:0005515|GO:0016740|GO:0007205|GO:0007596|GO:0016477|GO:0035556|GO:0046834|GO:0031571|GO:0046580|GO:0045930|GO:0030168|GO:0005737|GO:0030027|GO:0005634|GO:0005886	NP_963291	Diacylglycerol kinase, zeta
ASHG19A3A017601	324.584	180.541	562.55	274.123	242.469	345.501	419.774	389.009	221.742	246.544	8.65937	8.29144	9.74816	8.90644	8.56257	7.91037	8.04274	8.16668	7.5326	7.64231	coding	NM_002212	EIF6	RefSeq_coding	1114	chr20	-	33866724	33872594	NM_181468,	TACCACCGACCAGGAGCTGCAACACATTCGCAACAGCCTCCCAGACACAGTGCAGATTAG	3692	Hs.654848	GO:0005515|GO:0043022|GO:0003743|GO:0042256|GO:0005737|GO:0005730|GO:0005634	NP_852133	Eukaryotic translation initiation factor 6
ASHG19A3A054782	58.3401	41.1514	68.4134	66.9067	47.3092	23.7046	25.3821	10.1075	18.188	10.6017	6.04695	6.18118	6.21101	6.564	6.09728	4.1866	2.82722	2.90233	4.33208	3.34307	coding	NM_020995	HPR	RefSeq_coding	1245	chr16	+	72097124	72111144	NM_005143,NM_001126102,	GTTTGAAGCTGATGGGTGCCAGCCCTGCATTGCTGAGTCAATCAATAAAGAGCTTTCTTT	3250	Hs.655361	GO:0003824|GO:0030492|GO:0004252|GO:0006508|GO:0005576|GO:0034366	NP_066275	Haptoglobin-related protein
ASHG19A3A006773	211.784	201.775	213.707	196.972	198.948	570.019	471.134	491.307	287.629	262.276	7.93885	8.50192	7.97251	8.26944	8.23344	8.50853	8.22896	8.46298	7.8514	7.71869	coding	NM_198291	SRC	RefSeq_coding	4044	chr20	+	35974556	36033819		TGAGCCCGCCCGCCCGCCGGCCCAGAACAGAGAACAGAAGCTCAGAGAAGTGAAGCAACT	6714	Hs.195659	GO:0005524|GO:0042169|GO:0005070|GO:0050839|GO:0020037|GO:0005158|GO:0005178|GO:0016301|GO:0004715|GO:0000166|GO:0008022|GO:0005515|GO:0005080|GO:0004672|GO:0004672|GO:0004713|GO:0004713|GO:0005102|GO:0016740|GO:0007265|GO:0031295|GO:0007411|GO:0007596|GO:0045453|GO:0060444|GO:0034329|GO:0008283|GO:0016337|GO:0016044|GO:0071398|GO:0071456|GO:0032869|GO:0071222|GO:0071445|GO:0007173|GO:0008543|GO:…	NP_938033	V-src sarcoma (Schmidt-Ruppin A-2) viral oncogene homolog (avian)
ASHG19A3A014781	161.567	58.6091	243.947	102.854	91.6094	134.902	133.451	178.438	73.6495	75.6883	7.52155	6.64548	8.20751	7.20612	7.03736	6.66151	5.94781	7.0465	6.13938	6.082	coding	NM_139266	STAT1	RefSeq_coding	2798	chr2	-	191840262	191878976		CAGCTGAACTTGTTGAGATCCCCGTGTTACTGCCTATCAGCATTTTACTACTTTAAAAAA	6772	Hs.642990	GO:0003677|GO:0005509|GO:0005515|GO:0043565|GO:0003700|GO:0004871|GO:0007249|GO:0007259|GO:0006919|GO:0008015|GO:0032869|GO:0019221|GO:0006917|GO:0060333|GO:0044419|GO:0031663|GO:0048661|GO:0060334|GO:0006355|GO:0060338|GO:0009617|GO:0051591|GO:0034097|GO:0042493|GO:0043330|GO:0042542|GO:0032496|GO:0009612|GO:0007584|GO:0014070|GO:0043434|GO:0009615|GO:0007165|GO:0006366|GO:0060337|GO:0007260|GO:…	NP_644671	Signal transducer and activator of transcription 1, 91kDa
ASHG19A3A006942	1915.68	1483.19	1514.31	1289.67	5976.17	8362.73	3858.89	3663.06	9059.39	7757.48	11.6741	11.7561	11.5499	11.8095	13.1177	11.8296	11.0519	11.0741	11.8608	11.6273	coding	NM_201995	SF1	RefSeq_coding	3154	chr11	-	64532075	64546316		CACCGCCTGGTTCCGCCGGCATGATGATCCCTCCCCGCGGCGGCGATGGCCCGAGCCATG	7536	Hs.502829	GO:0003723|GO:0003702|GO:0046872|GO:0003676|GO:0005515|GO:0003714|GO:0008270|GO:0008380|GO:0000389|GO:0000398|GO:0000245|GO:0005730|GO:0005634|GO:0005634|GO:0005840|GO:0005681	NP_973727	Splicing factor 1
ASHG19A3A017594	77.5867	62.2393	93.1187	49.5709	69.8936	96.0646	147.367	96.8256	105.021	125.863	6.43873	6.72382	6.66573	6.1338	6.6382	6.18054	6.15209	6.14686	6.59163	6.79396	coding	NM_178026	GGT7	RefSeq_coding	2640	chr20	-	33432523	33460661		GTGGGCACCAGCTCAGGGGCTTCCATTTGCAAAGGGAAATTAAAGAAAGAATGTTGCTTA	2686	Hs.433738	GO:0008415|GO:0003840|GO:0016740|GO:0006750|GO:0016021|GO:0016020	NP_821158	Gamma-glutamyltransferase 7
ASHG19A3A049676	26.8869	25.8837	31.1326	26.3267	26.3297	272.798	209.24	213.429	295.567	261.726	5.00021	5.59521	5.03858	5.21516	5.29978	7.60604	6.84357	7.30728	7.87855	7.71502	coding	NM_138444	KCTD12	RefSeq_coding	6255	chr13	-	77454303	77460540		ACTAGCTACTGTTTTCCTTCCTGTGTGTGAAGTAATGAATCATTGATTATGTGACTTGTT	115207	Hs.644125	GO:0005515|GO:0005249|GO:0006813|GO:0030054|GO:0005886|GO:0045211|GO:0042734|GO:0045202|GO:0008076	NP_612453	Potassium channel tetramerisation domain containing 12
ASHG19A3A051802	44.4732	37.235	47.3382	35.9871	33.0131	89.3513	66.9528	65.8336	66.8529	64.3641	5.67957	6.05066	5.66739	5.66568	5.59682	6.08047	4.40608	5.56624	6.00398	5.83819	coding	NM_178587	PPP2R5C	RefSeq_coding	1623	chr14	+	102276139	102378960		GGGGGGTCTCGATTTCACTAACGTTGTATATGAAAATGTCTGCAATAAAAAGTACTTTTA	5527	Hs.368264	GO:0005515|GO:0008601|GO:0008601|GO:0006977|GO:0042771|GO:0008285|GO:0043161|GO:0007165|GO:0000775|GO:0005634|GO:0000159|GO:0000159	NP_848702	Protein phosphatase 2, regulatory subunit B', gamma
ASHG19A3A052504	159.39	130.062	182.726	147.551	121.153	246.29	233.133	237.282	168.211	176.082	7.49877	7.77526	7.70963	7.76973	7.45367	7.46895	7.04434	7.46585	7.19695	7.22242	coding	NM_021077	NMB	RefSeq_coding	1046	chr15	-	85198361	85201802		TCCTGCTGTATTTCCTGCTTCCCTGTTGAATTGGTGAATAAAACCTTGCTCTTTACATAC	4828	Hs.386470	GO:0005179|GO:0007267|GO:0007218|GO:0007165|GO:0005576|GO:0005576|GO:0005625	NP_995580	Neuromedin B
ASHG19A3A002818	92.1768	71.4454	83.2749	77.801	103.364	111.602	119.717	125.435	75.7048	70.4567	6.68368	6.91732	6.49659	6.77886	7.21495	6.39994	5.71106	6.53382	6.17693	5.97254	coding	NM_001145404	ZNF506	RefSeq_coding	3245	chr19	-	19903519	19932560		GAACTACAGAAACCTGATCTTCCTTGTTATGTATTCTCATTTTGCCCAAGACCTTTGGTC	440515	Hs.351906	GO:0003677|GO:0046872|GO:0008270|GO:0006355|GO:0005622|GO:0005730|GO:0005634	NP_001138876	Zinc finger protein 506
ASHG19A3A003075	58.1215	38.5498	53.0882	58.4527	57.5479	70.7579	208.526	79.7597	52.4543	145.992	6.04328	6.09421	5.8436	6.36445	6.36384	5.7627	6.83661	5.85773	5.69451	6.98632	coding	NM_001160418	ZBP1	RefSeq_coding	2102	chr20	-	56178903	56195632		GCTCCTGCTGACCCGGGCAGAGAAGCCGAGAGGCCCCAGCAACATGCAGCTACAATTCCA	81030	Hs.302123	GO:0003677|GO:0003723|GO:0003726|GO:0003692|GO:0008150|GO:0005575	NP_110403	Z-DNA binding protein 1
ASHG19A3A008778	63.1752	23.9077	68.735	27.6323	28.3423	111.585	103.353	66.4044	73.2826	71.6886	6.15344	5.49899	6.2188	5.28576	5.39943	6.39928	5.40321	5.57965	6.13146	5.99782	coding	NM_005717	ARPC5	RefSeq_coding	2000	chr1	-	183595332	183604985		AAAGGATTTGAGAGCCCGTCTGACAATAGCAGTGCTATGTTACTGCAATGGCATGAAAAG	10092	Hs.518609	GO:0003779|GO:0005515|GO:0005200|GO:0030036|GO:0006928|GO:0030833|GO:0005885|GO:0015629|GO:0042995|GO:0005737	NP_005708	Actin related protein 2/3 complex, subunit 5, 16kDa
ASHG19A3A015531	153.901	84.7657	117.106	84.8614	114.769	238.017	276.464	256.112	218.162	232.943	7.44374	7.15618	7.00483	6.90998	7.37168	7.42699	7.34048	7.57423	7.51068	7.57005	coding	NM_001170791	FAM82A1	RefSeq_coding	1858	chr2	+	38152461	38244884		GCGCCAGCAGGTCCTGGTCTCCGCTCTCCAACAGCTGAAAGGCCGGCGCAGTGAACACAG	151393	Hs.591566	GO:0005488|GO:0005737|GO:0005856|GO:0016021|GO:0016020|GO:0005874|GO:0000922	NP_653314	Family with sequence similarity 82, member A1
ASHG19A3A001573	41.9336	32.4464	39.738	25.395	33.8934	129.506	213.927	97.1299	162.003	178.718	5.59738	5.87144	5.39892	5.16423	5.63606	6.60806	6.88456	6.15084	7.15057	7.24232	coding	NM_001080124	CASP8	RefSeq_coding	2750	chr2	+	202098165	202152434	NM_033355,	TGCCTGTACCCCGCCAACAGCTTCAGAAGAAGGAGCAGCCCCTGGGTGCGTCCACTTTCT	841	Hs.599762	GO:0004197|GO:0008234|GO:0042802|GO:0008233|GO:0005515|GO:0006919|GO:0008633|GO:0008633|GO:0006915|GO:0006915|GO:0006921|GO:0071260|GO:0008624|GO:0008624|GO:0008624|GO:0008629|GO:0043123|GO:0006508|GO:0051603|GO:0042981|GO:0034612|GO:0005813|GO:0005737|GO:0005856|GO:0005829|GO:0005829|GO:0031264|GO:0005741|GO:0005739|GO:0005730|GO:0005634	NP_203522	Caspase 8, apoptosis-related cysteine peptidase
ASHG19A3A034712	35.1277	6.99537	32.9522	30.1987	11.161	67.9758	75.016	60.1654	49.3803	49.788	5.35858	4.0583	5.12898	5.41674	4.2182	5.70843	4.67197	5.42541	5.62152	5.45667	coding	NM_017667	CCDC132	RefSeq_coding	3625	chr7	+	92861652	92988337		ACATCTGGATGCTGTGATGCCTGCAGTCAAAAAGCCCTTTCTTCAGCAGTTCTATTCTCA	55610	Hs.222282		NP_078829	Coiled-coil domain containing 132
ASHG19A3A018049	40.4895	22.3541	83.7713	35.1133	18.2781	174.442	113.471	100.941	120.086	124.411	5.55285	5.41191	6.5043	5.63191	4.81349	7.00617	5.59817	6.21091	6.76726	6.78124	coding	NM_005839	SRRM1	RefSeq_coding	3952	chr1	+	24969593	24999771		TATACAACTTTCAGAGCCTCTTGTATTTGGAAGGCTGGAAGGGCCCAGACTTTGGAATAG	10250	Hs.18192	GO:0003677|GO:0003723|GO:0005515|GO:0008380|GO:0000375|GO:0010467|GO:0031124|GO:0006406|GO:0000398|GO:0000398|GO:0006369|GO:0006366|GO:0071013|GO:0005829|GO:0016363|GO:0016607|GO:0005654|GO:0005634	NP_005830	Serine/arginine repetitive matrix 1
ASHG19A3A012910	1613.29	1162.09	2483.86	1494.62	1061.91	3595.79	2736.39	2563.33	2681.9	2826.58	11.3655	11.342	12.3228	12.0401	11.0313	10.7406	10.6438	10.6147	10.3756	10.4132	coding	NM_017432	PTOV1	RefSeq_coding	1884	chr19	+	50354415	50363999		GGCCTCCAAGGACGGTCCCCACCCCTCTACGTTTCCCCAATAAAGCCTTTTAAAAACCTG	53635	Hs.587979	GO:0005737|GO:0005634|GO:0048471|GO:0005886	NP_059128	Prostate tumor overexpressed 1
ASHG19A3A044846	24.0658	18.5716	35.17	28.5099	23.695	37.1353	68.5206	54.3031	32.0273	30.9217	4.85371	5.18273	5.2235	5.33363	5.15761	4.849	4.46166	5.26102	5.07286	4.75757	coding	NM_001005567	OR51B5	RefSeq_coding	939	chr11	-	5363815	5364754		ACCAAGCAGATTCAGAATGCCATTCTTCACCTTTTTACTACCCATAGAATTGGAACCTGA	282763	Hs.690458	GO:0004984|GO:0004872|GO:0050896|GO:0007608|GO:0016021|GO:0005886	NP_001005567	Olfactory receptor, family 51, subfamily B, member 5
ASHG19A3A026249	8.54968	5.44722	11.3224	5	10.0322	41.6597	73.7374	24.5185	173.717	137.461	3.37763	2.93134	3.57969	2.43147	4.09095	5.01063	4.6347	3.89332	7.23034	6.90554	coding	NM_006174	NPY5R	RefSeq_coding	1936	chr4	+	164265090	164273084		AAAGGCTATCGGTAACAACTGACCTGCCACAAAGTTAGAAGAAAGGATTGATTCAAGAAA	4889	Hs.519058	GO:0004930|GO:0004983|GO:0001602|GO:0001601|GO:0004872|GO:0007186|GO:0003214|GO:0042755|GO:0060112|GO:0014050|GO:0032229|GO:0003151|GO:0002675|GO:0045768|GO:0048661|GO:0007268|GO:0005737|GO:0005887|GO:0005886|GO:0005886	NP_006165	Neuropeptide Y receptor Y5
ASHG19A3A038817	239.703	220.769	194.097	194.466	209.157	293.585	201.584	217.921	180.068	256.868	8.14712	8.65776	7.81038	8.24893	8.3224	7.70287	6.77152	7.33598	7.27286	7.69138	coding	NM_017971	MRPL20	RefSeq_coding	749	chr1	-	1337276	1342693		CACAGATGATGTCCATGTTTTGTGTGAATGAAACTCAAACACTCTTCAGTTTTTAGAGTC	55052	Hs.182698	GO:0019843|GO:0003735|GO:0006412|GO:0005622|GO:0005762|GO:0005739|GO:0005840	NP_060441	Mitochondrial ribosomal protein L20
ASHG19A3A032342	90.0867	83.2851	114.233	107.146	105.641	177.463	313.199	186.047	155.085	171.555	6.65193	7.13272	6.97107	7.26815	7.24946	7.03186	7.56089	7.11114	7.09311	7.18892	coding	NM_030615	KIF25	RefSeq_coding	1510	chr6	+	168418552	168445769		ACCGTGGCCATGCCCCGTACCGGAACAGCAGGCTCACCCACCTCCTTCAGGACTGCCTCG	3834	Hs.150013	GO:0005524|GO:0003777|GO:0000166|GO:0007018|GO:0000070|GO:0006996|GO:0005737|GO:0005856|GO:0005871|GO:0005874	NP_085118	Kinesin family member 25
ASHG19A3A032240	116.015	92.2319	156.742	83.0131	83.3412	173.987	216.944	172.433	157.881	171.32	7.02256	7.28276	7.46299	6.87626	6.89708	7.00214	6.91169	7.0001	7.11557	7.18672	coding	NM_001145279	OPRM1	RefSeq_coding	2738	chr6	+	154331635	154440594		GTGCCCAGTGAAGAGACCTACTCCTTGGATCGCTTTGCGCAAAATCCACCCCTTTTCCCT	4988	Hs.2353	GO:0004930|GO:0004988|GO:0005515|GO:0004872|GO:0007187|GO:0007191|GO:0002438|GO:0007610|GO:0031635|GO:0007626|GO:0008285|GO:0032100|GO:0060079|GO:0051930|GO:0042220|GO:0032094|GO:0070848|GO:0032496|GO:0043278|GO:0007600|GO:0042060|GO:0005794|GO:0032839|GO:0032590|GO:0005783|GO:0005925|GO:0005887|GO:0044424|GO:0005624|GO:0045121|GO:0043204|GO:0005886|GO:0005886|GO:0042383	NP_001138759	Opioid receptor, mu 1
ASHG19A3A010097	340.215	295.352	401.242	287.986	339.643	467.954	524.881	412.495	443.039	426.02	8.7342	9.12771	9.13183	9.00798	9.14949	8.26944	8.39641	8.24699	8.33584	8.27275	coding	NM_005993	TBCD	RefSeq_coding	4449	chr17	+	80709939	80901060		ATAAATGACACTTTGAGACATCTCCATCTCATCTCAAGTCACTCCCGCCAGCAGATGAAG	6904	Hs.728173	GO:0005096|GO:0005096|GO:0048487|GO:0051087|GO:0005515|GO:0051084|GO:0034333|GO:0044267|GO:0010812|GO:0031115|GO:0007023|GO:0006457|GO:0006457|GO:0070830|GO:0005912|GO:0030054|GO:0005737|GO:0016328|GO:0005874|GO:0005886|GO:0005923	NP_005984	Tubulin folding cofactor D
ASHG19A3A048097	65.3929	52.4519	67.2162	41.9243	28.1135	133.287	130.403	115.525	117.28	116.334	6.19895	6.48655	6.18368	5.88999	5.38905	6.64406	5.89861	6.41163	6.73791	6.68624	coding	NM_003769	SFRS9	RefSeq_coding	1204	chr12	-	120899471	120907558		TATTTATGGAAGAAATGGTTATGATTATGGCCAGTGTCGGCTTCGTGTGGAGTTCCCCAG	8683	Hs.706889	GO:0003723|GO:0000166|GO:0008380|GO:0010467|GO:0031124|GO:0006406|GO:0006397|GO:0006376|GO:0000398|GO:0006369|GO:0006366|GO:0005654|GO:0005634	NP_003760	Serine/arginine-rich splicing factor 9
ASHG19A3A039528	553.895	264.475	554.899	299.62	304.077	979.646	867.098	987.128	950.425	883.337	9.58833	8.95186	9.72543	9.08218	8.94407	9.14553	9.12771	9.37143	9.17991	9.06504	coding	NM_001636	SLC25A6	RefSeq_coding	1502	chrX	-	1505044	1511039	uc004fph.2,	AAACAAAAGAATCACGTTTTCCCATTTGTACTTCAGCGCTAGCCCCTGTTTTGCACAGCC	293	Hs.350927	GO:0005471|GO:0005515|GO:0005215|GO:0046732|GO:0006915|GO:0006112|GO:0044419|GO:0050796|GO:0055085|GO:0019058|GO:0016032|GO:0019048|GO:0016021|GO:0016020|GO:0005743|GO:0005743|GO:0005744|GO:0005739	NP_001627	Solute carrier family 25 (mitochondrial carrier; adenine nucleotide translocator), member 6
ASHG19A3A020597	22.4084	17.6154	44.928	20.7068	37.693	90.4446	146.204	91.9777	81.6522	89.9519	4.75723	5.11759	5.58545	4.88205	5.77772	6.09709	6.13517	6.07257	6.27157	6.32861	coding	NM_015381	FAM19A5	RefSeq_coding	2652	chr22	+	48972117	49147742		CAGGGGCCGCGCTCTGCTGCTTCCTCGTCCTAGTGATCCACGCGCAGTTCCTCAAAGAAG	25817	Hs.436854	GO:0005576|GO:0016021|GO:0016020	NP_056196	Family with sequence similarity 19 (chemokine (C-C motif)-like), member A5
ASHG19A3A038083	38.3082	13.5352	81.9619	25.9244	48.7323	80.3816	138.411	85.6332	77.1854	132.641	5.47606	4.79927	6.47326	5.1933	6.13605	5.93708	6.02093	5.96291	6.19953	6.85885	coding	NM_012127	CIZ1	RefSeq_coding	3032	chr9	-	130928344	130966662	NM_001131016,	GCCCCCAAGGCAGGTGCAGCTGCAGCTGCAGAAGCAGGTCCAGACACAGACATATCCACA	25792	Hs.212395	GO:0046872|GO:0003676|GO:0005515|GO:0008270|GO:0032298|GO:0005622|GO:0005634	NP_036259	CDKN1A interacting zinc finger protein 1
ASHG19A3A031730	19.2833	11.6693	24.1554	17.3119	74.6847	65.415	72.9225	74.4814	60.6871	65.5784	4.56302	4.62486	4.66074	4.61985	6.74025	5.65166	4.60687	5.74809	5.88039	5.86459	coding	NM_001159587	CD109	RefSeq_coding	9419	chr6	+	74405507	74538040		GTGAAGTTTCGCATTGTTACACTCTTCTCAGATTTTAAGCCTTACAAAACCTCTTTAAAC	135228	Hs.399891	GO:0004867|GO:0031225|GO:0005576|GO:0005615|GO:0005886	NP_598000	CD109 molecule
ASHG19A3A023890	8.01567	5.44722	22.2366	5.80658	7.24411	40.017	62.0797	30.6105	118.712	61.2424	3.14105	2.93134	4.5271	3.32143	3.12104	4.9541	4.22956	4.30824	6.75414	5.76433	coding	NM_001014809	CRMP1	RefSeq_coding	3155	chr4	-	5822491	5894785		ATGTTCGCCGCGGTGGAGGGCGCCTACGAGAACAAGACCATCGACTTCGACGCCTACAGT	1400	Hs.135270	GO:0004157|GO:0016810|GO:0005515|GO:0007411|GO:0007399|GO:0006139|GO:0005737|GO:0005856|GO:0005829|GO:0005815|GO:0005819	NP_001304	Collapsin response mediator protein 1
ASHG19A3A022603	147.527	79.251	119.553	96.0688	81.8097	471.02	262.664	366.24	340.921	415.71	7.38608	7.06547	7.03673	7.0975	6.87321	8.28055	7.24878	8.084	8.03719	8.24301	coding	NM_018031	WDR6	RefSeq_coding	4273	chr3	+	49044636	49053386		TGAAATCCATGCTGAGCTGTACCAGGAACTTGCATATCTAGAGACAGAGACTGAGTCACT	11180	Hs.654815	GO:0043560|GO:0005515|GO:0007049|GO:0007050|GO:0008285|GO:0005737|GO:0043234|GO:0005625	NP_060501	WD repeat domain 6
ASHG19A3A020794	59.4213	85.774	73.747	118.14	58.9983	57.9082	63.3582	68.4467	63.6778	66.0341	6.06986	7.17353	6.32266	7.41914	6.39942	5.47728	4.28078	5.62568	5.94233	5.87371	coding	NM_001131010	SATB1	RefSeq_coding	3908	chr3	-	18389265	18480252		TACTTTTTCAGACATCTCCTGTAGGGCTAGATTCAGAGAGCAGCTTCTGATATTTGGAGG	6304	Hs.517717	GO:0003690|GO:0043565|GO:0003700|GO:0006915|GO:0006921|GO:0016568|GO:0006325|GO:0044419|GO:0000122|GO:0006355|GO:0016605|GO:0016363|GO:0005654|GO:0005634	NP_002962	SATB homeobox 1
ASHG19A3A010936	285.324	214.112	283.468	243.398	353.663	631.882	662.764	511.522	608.587	623.564	8.43949	8.6051	8.47856	8.67318	9.21209	8.63555	8.74559	8.51744	8.67915	8.6884	coding	NM_002096	GTF2F1	RefSeq_coding	2551	chr19	-	6379579	6393291		AAGATGATCAACGACAAAATGCACTTCTCCCTCAAGGAGTGAGGCTTGGTCCAATACATG	2962	Hs.68257	GO:0003677|GO:0003824|GO:0016251|GO:0019211|GO:0005515|GO:0016563|GO:0003713|GO:0008134|GO:0008380|GO:0010467|GO:0006370|GO:0000398|GO:0050434|GO:0009615|GO:0006368|GO:0006368|GO:0006366|GO:0006367|GO:0006367|GO:0016032|GO:0030054|GO:0005654|GO:0005654|GO:0005634|GO:0005674	NP_002087	General transcription factor IIF, polypeptide 1, 74kDa
ASHG19A3A053955	126.311	124.303	151.66	138.717	164.816	291.075	277.37	263.039	245.453	256.899	7.1504	7.7024	7.40773	7.67423	7.91901	7.69096	7.34854	7.61793	7.66444	7.69196	coding	NM_001077419	TMEM231	RefSeq_coding	3034	chr16	-	75572016	75590170		ATTGTGTATTTACAGAAGTGATGTGGATTCCTCCCAGACTCATTAGTGACCAGGGCTGCT	79583	Hs.156784	GO:0016021|GO:0016020	NP_001070887	Transmembrane protein 231
ASHG19A3A052299	22.454	30.0257	26.1654	24.3451	16.1106	41.8672	82.725	30.8159	38.1135	46.6084	4.76035	5.77636	4.78156	5.10818	4.66172	5.01741	4.89842	4.32039	5.29148	5.36136	coding	NM_006049	SNAPC5	RefSeq_coding	785	chr15	-	66782665	66790146		AACAAAACCCACCAGGAAGGAAAATCCAAGAGTTTCAGGTCTAGAGCTTGTGCTGCACTT	10302	Hs.30174	GO:0003700|GO:0006366|GO:0006383|GO:0006384|GO:0005654|GO:0005634	NP_006040	Small nuclear RNA activating complex, polypeptide 5, 19kDa
ASHG19A3A044744	7.22633	14.07	25.2751	25.2149	15.8714	41.0726	65.8736	51.3509	32.5802	29.8416	2.62661	4.84528	4.72952	5.15412	4.64412	4.98994	4.36932	5.17529	5.09446	4.70103	coding	NM_001005922	KRTAP5-1	RefSeq_coding	942	chr11	-	1605571	1606513		ATTTCTGGCTTTGCAGGACTCTTACCATGGCCAGGCATTCCTGCCCAGCCTTTACCTCCT	387264	Hs.632147	GO:0045095	NP_001005922	Keratin associated protein 5-1
ASHG19A3A004232	7.22594	5.44722	5.31736	5.71999	7.36703	39.2553	98.3846	39.2221	42.4362	41.0414	2.62637	2.93134	2.44049	3.26583	3.32896	4.92555	5.29338	4.73798	5.42345	5.17165	coding	NM_004071	CLK1	RefSeq_coding	1933	chr2	-	201717731	201729467	NM_001162407,	TACTTCACATCGTCGTTCACATGGGAAGAGTCACCGAAGGAAAAGAACCAGGAGTGTAGA	1195	Hs.433732	GO:0005524|GO:0004715|GO:0000166|GO:0004674|GO:0016740|GO:0008283|GO:0018105|GO:0018107|GO:0018108|GO:0046777|GO:0005634	NP_004062	CDC-like kinase 1
ASHG19A3A046893	24.5677	19.4056	23.229	22.5553	32.4401	41.1143	89.661	37.948	47.1823	44.864	4.87924	5.23965	4.59739	4.99779	5.5751	4.99168	5.08525	4.68381	5.56142	5.30193	coding	NM_020802	KIAA1377	RefSeq_coding	7043	chr11	+	101785745	101871791		AATCAGTTCCCTTATGGAAAAGAGGTCCTAATGTCCTGCATCAAAATAAGAGGGCTACAG	57562	Hs.156352	GO:0005515	NP_065853	KIAA1377
ASHG19A3A048365	182.315	94.454	155.318	100.081	124.639	128.649	156.971	180.758	109.623	96.3594	7.69483	7.3131	7.44632	7.15867	7.50102	6.59935	6.28242	7.06626	6.64791	6.42827	coding	NM_031412	GABARAPL1	RefSeq_coding	1885	chr12	+	10365488	10375722		CAAGTTCTTGTATAATGAAGTCAATGCCATCAGGCCAAGGAAATAAAATAATTGCTTACC	23710	Hs.524250	GO:0050811|GO:0048487|GO:0005515|GO:0005794|GO:0005776|GO:0005737|GO:0005856|GO:0005783|GO:0005622|GO:0016020|GO:0005874	NP_113600	GABA(A) receptor-associated protein like 1
ASHG19A3A048441	58.4824	32.177	73.8374	39.1379	28.1461	103.025	159.482	65.6654	64.1461	74.9736	6.05025	5.86111	6.32425	5.78675	5.39111	6.28452	6.31187	5.56217	5.95269	6.06701	coding	NM_018686	CMAS	RefSeq_coding	1741	chr12	+	22199158	22218601		CAGTTGTAGATGAATGGAGAAAAGAAATGGGCCTGTGCTGGAAAGAAGTGGCATATCTTG	55907	Hs.311346	GO:0008781|GO:0016779|GO:0016740|GO:0009103|GO:0005634	NP_061156	Cytidine monophosphate N-acetylneuraminic acid synthetase
ASHG19A3A002710	23.94	28.2763	31.9509	35.4707	41.5717	50.9694	120.962	80.5844	58.2127	58.626	4.84587	5.70522	5.08121	5.64567	5.91491	5.29165	5.73331	5.87253	5.82909	5.70287	coding	NM_001144911	CLEC4M	RefSeq_coding	1779	chr19	+	7828034	7834490	NM_001144904,	AGGGTGCAGCAGCTGGGCCTCCTGGGGTGTCTTGGCCATGGCGCCCTGGTGCTGCAACTC	10332	Hs.421437	GO:0030369|GO:0005537|GO:0046872|GO:0042605|GO:0004872|GO:0005529|GO:0046790|GO:0019882|GO:0009988|GO:0006897|GO:0045087|GO:0044419|GO:0035556|GO:0046795|GO:0007159|GO:0046968|GO:0019079|GO:0019062|GO:0019048|GO:0005737|GO:0005576|GO:0005887|GO:0016020|GO:0005886	NP_055072	C-type lectin domain family 4, member M
ASHG19A3A003102	594.492	530.315	607.106	480.464	683.346	2076.79	1829.67	1637.95	2176.55	2055.67	9.71415	10.0965	9.87868	9.98686	10.3217	10.0656	10.129	10.0333	10.1438	10.0296	coding	NM_001161473	ALDH3B1	RefSeq_coding	2899	chr11	+	67776047	67796741		CCAGAAGACCTCACCGCCCTCCCAGGATGGACCCCCTTGGGGACACGCTGCGGCGACTGC	221	Hs.523841	GO:0004028|GO:0004030|GO:0016491|GO:0006066|GO:0006081|GO:0006629|GO:0055114	NP_001154945	Aldehyde dehydrogenase 3 family, member B1
ASHG19A3A005890	55.6715	52.9362	80.9612	48.6528	56.9623	90.7097	101.487	92.0576	58.0139	75.4343	5.98342	6.50018	6.45586	6.10693	6.34935	6.10169	5.36471	6.07376	5.82452	6.07681	coding	NM_138740	C1orf43	RefSeq_coding	1753	chr1	-	154179182	154193273		CTACTACAACTGGAAACCCAGGGAAATCAAAAGATCCCATTTCATTCTGAAGGCCGGCAT	25912	Hs.287471	GO:0050662|GO:0016491|GO:0016021|GO:0016020	NP_620077	Chromosome 1 open reading frame 43
ASHG19A3A050745	1922.89	1328.99	1581.33	1299.54	1622.64	26801.4	21430.7	20081.7	26059.5	27325.9	11.6827	11.5619	11.6292	11.8215	11.6669	14.0634	13.9065	13.9451	13.9065	14.1132	coding	NM_001032	RPS29	RefSeq_coding	302	chr14	-	50050290	50053094		CTTCAGAGGATTATCCGGGGCATCTACTCAATGAAAAACCATGATAATTCTTTGTATATA	6235	Hs.156367	GO:0046872|GO:0005515|GO:0003735|GO:0008270|GO:0044267|GO:0031018|GO:0010467|GO:0006412|GO:0006412|GO:0006414|GO:0006415|GO:0019058|GO:0016032|GO:0019083|GO:0005737|GO:0005829|GO:0005829|GO:0022627|GO:0005622|GO:0015935	NP_001023	Ribosomal protein S29
ASHG19A3A022913	9.47143	12.8113	30.6621	116.386	12.7117	39.584	56.2903	48.8696	23.2156	27.3657	3.72193	4.73349	5.0167	7.39551	4.36888	4.93864	3.98814	5.09686	4.65217	4.57285	coding	NM_006100	ST3GAL6	RefSeq_coding	2107	chr3	+	98451571	98513234		GAAACGGAGAAATAAGATCCAGCCTTGTTTATCAAAGCCAGCTTTTGCCTCTCTGCTGAG	10402	Hs.148716	GO:0008373|GO:0006040|GO:0006664|GO:0006486|GO:0009249|GO:0005794|GO:0000139|GO:0030173|GO:0016021|GO:0016020	NP_006091	ST3 beta-galactoside alpha-2,3-sialyltransferase 6
ASHG19A3A006078	52.7349	25.9484	69.1595	146.514	54.8392	100.984	333.445	97.4267	53.0226	96.5899	5.91148	5.59849	6.2286	7.76034	6.29927	6.25685	7.66592	6.15607	5.70823	6.43082	coding	NM_148176	PPIL2	RefSeq_coding	2736	chr22	+	22020272	22052201		GCAAGTACATCAACCCAGCAGCCACCGAGCAGCAGAGGAAGAGCCCTCAACCAGTGCCAC	23759	Hs.438587	GO:0016853|GO:0003755|GO:0004842|GO:0007596|GO:0050900|GO:0006457|GO:0000209|GO:0005796|GO:0005730|GO:0005634|GO:0005634|GO:0000151	NP_680481	Peptidylprolyl isomerase (cyclophilin)-like 2
ASHG19A3A052605	44.6998	33.6302	29.1416	46.2909	19.0138	189.327	152.596	149.479	180.006	167.664	5.68545	5.92051	4.94481	6.03689	4.86331	7.11587	6.223	6.79464	7.27236	7.16319	coding	NM_003090	SNRPA1	RefSeq_coding	1068	chr15	-	101821716	101835460		GCAAAGTGGAATCTATCAGCATTGTTGAAATGCTTAAGACTGCTGCTGATAATTTTGTAA	6627	Hs.528763	GO:0003723|GO:0005515|GO:0008380|GO:0010467|GO:0000398|GO:0000398|GO:0005686|GO:0071013|GO:0005654|GO:0005634|GO:0030532|GO:0005681	NP_003081	Small nuclear ribonucleoprotein polypeptide A'
ASHG19A3A000862	180.573	128.238	139.615	94.0091	149.768	243.968	309.166	154.729	216.781	261.659	7.67863	7.75374	7.2768	7.06636	7.77647	7.45771	7.53746	6.84318	7.50296	7.71464	coding	NM_001007551	CT45A5	RefSeq_coding	1321	chrX	-	134945650	134953994	NM_152582,NM_001017417,	GAGGTGCCGCCGTCTCTCCTCCAGCAAGGAAACAATGACCGATAAAACAGAGAAGGTGGC	441521	Hs.535081		NP_001165759	Cancer/testis antigen family 45, member A5
ASHG19A3A046645	38.6975	29.0193	40.5619	42.3199	30.6981	115.19	91.6729	71.8335	72.3194	89.0415	5.4909	5.73442	5.43016	5.90438	5.5036	6.44374	5.1355	5.69476	6.11364	6.31398	coding	NM_024036	LRFN4	RefSeq_coding	2546	chr11	+	66624875	66627945		GCTGCAGCCACCCACTGGGAGTCTTGTTTTTATTTATAATAAAATTGTTGGGGACACCTC	78999	Hs.209979	GO:0016021|GO:0016020	NP_076941	Leucine rich repeat and fibronectin type III domain containing 4
ASHG19A3A011876	28.2835	35.52	31.4285	47.9819	10.0025	82.1878	64.3083	48.5444	37.7237	29.7468	5.06716	5.99337	5.05463	6.08691	4.08714	5.96625	4.31715	5.08687	5.27896	4.69642	coding	NM_001618	PARP1	RefSeq_coding	4001	chr1	-	226548392	226595801		AAGTATGTTAAGAACACTCATGCAACCACACACAATGCGTATGACTTGGAAGTCATCGAT	142	Hs.177766	GO:0003677|GO:0051287|GO:0003950|GO:0042802|GO:0046872|GO:0047485|GO:0005515|GO:0008134|GO:0016757|GO:0008270|GO:0042769|GO:0006281|GO:0006284|GO:0032869|GO:0006471|GO:0016540|GO:0040009|GO:0000723|GO:0006366|GO:0005622|GO:0005635|GO:0005730|GO:0005654|GO:0005634|GO:0005667	NP_001609	Poly (ADP-ribose) polymerase 1
ASHG19A3A050821	164.145	108.851	168.148	150.25	164.95	294.249	292.323	304.117	283.421	272.873	7.54244	7.51542	7.57402	7.79776	7.91997	7.70713	7.44268	7.81747	7.83276	7.76615	coding	NM_021728	OTX2	RefSeq_coding	2209	chr14	-	57267426	57277184		GCTGGCTATTTGGAATTTAAAGGATATTTGACTTTTTCTAACCTCCCATGAGGCTGTAAG	5015	Hs.288655	GO:0008190|GO:0046982|GO:0043565|GO:0003700|GO:0030528|GO:0009952|GO:0007411|GO:0001708|GO:0007417|GO:0009953|GO:0007492|GO:0042706|GO:0030900|GO:0042472|GO:0030901|GO:0007275|GO:0048663|GO:0009887|GO:0045944|GO:0040036|GO:0008589|GO:0006355|GO:0006351|GO:0005737|GO:0030426|GO:0005634	NP_758840	Orthodenticle homeobox 2
ASHG19A3A006027	73.5252	55.8276	80.1456	172.299	81.3294	209.994	227.232	453.827	269.475	222.827	6.37005	6.57477	6.44368	8.03968	6.86468	7.26106	6.99914	8.35994	7.7666	7.51532	coding	NM_145733	2013-09-03	RefSeq_coding	2469	chr22	+	42372930	42394223		CAATGACAATGGAGGCCTCCCTCCGGGAGAAGGCCTCCTGGGCACTGTCCTTCCACCTGT	55964	Hs.120483	GO:0005525|GO:0003674|GO:0000166|GO:0007049|GO:0000910|GO:0030054|GO:0005737|GO:0005856|GO:0031105|GO:0045202	NP_663786	Septin 3
ASHG19A3A045387	42.5028	45.672	89.0816	62.8725	40.436	189.974	169.7	171.453	165.489	152.658	5.615	6.31058	6.59249	6.47408	5.87532	7.12041	6.44076	6.9904	7.17758	7.04322	coding	NM_006876	B3GNT1	RefSeq_coding	2077	chr11	-	66112843	66115161		AGTTCTTAGCTCTTGAACAGAAGCCTAAAATTCCTGGTTCTCTCAGGGCTTCGCCTTCAA	11041	Hs.8526	GO:0008532|GO:0016757|GO:0030311|GO:0005794|GO:0000139|GO:0030173|GO:0016021|GO:0016020	NP_006867	UDP-GlcNAc:betaGal beta-1,3-N-acetylglucosaminyltransferase 1
ASHG19A3A040173	69.4891	44.2973	56.9044	35.6513	69.37	63.0344	152.494	45.52	64.2349	70.3574	6.28822	6.27324	5.93961	5.65294	6.62844	5.59899	6.22152	4.98977	5.95477	5.9697	coding	NM_080737	SYTL4	RefSeq_coding	3936	chrX	-	99929490	99986522		GAAAAAGAAAAAATAAAGTGAAAGAGGCGTGTTGTCTAGTTTCAAAGGAGAGGAGAGAAG	94121	Hs.592224	GO:0017137|GO:0046872|GO:0042043|GO:0005543|GO:0005215|GO:0008270|GO:0006887|GO:0006886|GO:0046676|GO:0031410|GO:0019898|GO:0005886|GO:0030141|GO:0008021|GO:0030658	NP_542775	Synaptotagmin-like 4
ASHG19A3A019598	23.3255	13.4235	19.6757	5.84586	8.2152	54.0003	134.251	27.9464	53.0195	65.0333	4.81053	4.78976	4.33697	3.34151	3.84896	5.37821	5.95851	4.13948	5.70788	5.85401	coding	NM_207644	C22orf36	RefSeq_coding	1240	chr22	-	24981590	24989035		AAATCCAGTGTAAATGCTCAGCCTGAGATTAAGGGGACAGAAGAATGGACTCATAGGTGG	388886	Hs.113314		NP_997527	Chromosome 22 open reading frame 36
ASHG19A3A000610	27.2772	21.7023	39.393	15.5532	36.3064	50.843	162.048	59.0105	19.3634	39.9261	5.02097	5.37454	5.38789	4.4648	5.72655	5.28696	6.34079	5.39316	4.4155	5.13567	coding	NM_000759	CSF3	RefSeq_coding	1602	chr17	+	38171613	38174065		GCTCCAGGAGAAGCTGGTGAGTGAGTGTGCCACCTACAAGCTGTGCCACCCCGAGGAGCT	1440	Hs.2233	GO:0005125|GO:0019899|GO:0005130|GO:0008083|GO:0019221|GO:0030851|GO:0006955|GO:0007275|GO:0008284|GO:0005576|GO:0005615	NP_757374	Colony stimulating factor 3 (granulocyte)
ASHG19A3A040798	76.1715	56.022	53.714	21.7465	51.9374	262.968	201.943	121.038	184.18	202.727	6.41572	6.57928	5.86232	4.94995	6.22138	7.55346	6.77455	6.48297	7.29775	7.40329	coding	NM_002367	MAGEB4	RefSeq_coding	2266	chrX	+	30260056	30262295		TCCATTGTCTTCCCTCCATTAAGAGAAGACTTTAAGAGATGAGGGAGAGAGAGCCAGAGA	4115	Hs.113291		NP_002358	Melanoma antigen family B, 4
ASHG19A3A006125	67.0173	59.2769	80.9642	70.6989	48.7842	100.158	226.033	90.8099	70.4247	90.2027	6.23608	6.66151	6.45617	6.64077	6.13746	6.24321	6.99158	6.05237	6.07294	6.33328	coding	NM_152348	WDR81	RefSeq_coding	3821	chr17	+	1619816	1641893		TCGTTCCCAGAACCCAGCGCGCTCTGTGCTGGCGGGCGCAGAGGCCTCCCAGGAGGAGAG	124997	Hs.234572		NP_689561	WD repeat domain 81
ASHG19A3A019699	38.6095	18.5081	49.522	25.9772	34.4816	28.4959	200.633	40.9067	43.1966	76.1799	5.48759	5.1784	5.74166	5.19588	5.65935	4.4655	6.75939	4.81076	5.44644	6.0923	coding	NM_019843	EIF4ENIF1	RefSeq_coding	3704	chr22	-	31835345	31885874	NM_001164501,	TAAGATACTAGAAGAAGATCACAAAGGGAGAAAAAGAACAAGGCGACGGACAGCCTCTGT	56478	Hs.517559	GO:0005515|GO:0008565|GO:0015031|GO:0005737|GO:0005829|GO:0043231|GO:0005634	NP_062817	Eukaryotic translation initiation factor 4E nuclear import factor 1
ASHG19A3A005816	175.896	78.142	108.922	43.8674	176.297	7295.39	5097.19	3976.33	6555.35	6816.19	7.63877	7.04493	6.89872	5.95697	8.03012	11.6331	11.4448	11.1599	11.4567	11.4769	coding	NM_133504	DCN	RefSeq_coding	1570	chr12	-	91539035	91572329		CGAGTGGTCCAGTGTTCTGATTTGGAACTGGGCACCAATCCGCTGAAGAGCTCAGGAATT	1634	Hs.728830	GO:0005518|GO:0050840|GO:0005539|GO:0047485|GO:0007568|GO:0001822|GO:0009887|GO:0019800|GO:0001890|GO:0032496|GO:0009612|GO:0007519|GO:0042060|GO:0005589|GO:0031012|GO:0005576|GO:0005615|GO:0005578	NP_598014	Decorin
ASHG19A3A045656	37.4038	19.6205	30.5181	14.146	36.1591	37.2169	131.657	32.1895	25.8934	91.4128	5.44398	5.25253	5.00955	4.33485	5.72185	4.85219	5.91921	4.39954	4.79541	6.34991	coding	NM_152434	CWF19L2	RefSeq_coding	3285	chr11	-	107197073	107328572		AAGAGTATGGCCTGTGAACACACCCGGAAAATCTCTGGAATCACAAGGAGGAAGAAGAAA	143884	Hs.212140	GO:0003824	NP_689647	CWF19-like 2, cell cycle control (S. pombe)
ASHG19A3A029841	27.9341	12.3368	48.6788	16.5576	25.3804	45.8295	74.6401	59.758	28.4996	30.203	5.05173	4.68816	5.71134	4.55423	5.24895	5.14173	4.66103	5.41434	4.91804	4.72023	coding	NM_007271	STK38	RefSeq_coding	3593	chr6	-	36461673	36515247		CACCAACTTGGATTCATCCACAGAGACATCAAACCAGACAACCTTCTTTTGGACAGCAAG	11329	Hs.409578	GO:0005524|GO:0000287|GO:0031435|GO:0000166|GO:0005515|GO:0004674|GO:0007243|GO:0043407|GO:0006464|GO:0006468|GO:0070688|GO:0005737|GO:0005634	NP_009202	Serine/threonine kinase 38
ASHG19A3A014750	56.9042	33.3543	52.7378	113.299	49.6121	71.4471	94.3993	73.3043	93.423	57.3612	6.01327	5.90751	5.83301	7.35539	6.16164	5.77659	5.20412	5.72395	6.44541	5.66538	coding	NM_182521	ZSWIM2	RefSeq_coding	2446	chr2	-	187692206	187713897		TTATGCCAGGAATGTTTTGATAGCTGCTGCCATCTTTCCCACACGTTTACATTTCGTGAG	151112	Hs.375054	GO:0016874|GO:0046872|GO:0043621|GO:0004842|GO:0008270|GO:0000209|GO:0042981	NP_872327	Zinc finger, SWIM-type containing 2
ASHG19A3A012164	92.2154	59.6462	100.677	79.3025	68.861	680.907	580.343	555.55	738.597	662.232	6.68425	6.66754	6.78056	6.80404	6.61888	8.71636	8.55177	8.63139	8.89623	8.7471	coding	NM_004218	RAB11B	RefSeq_coding	1635	chr19	+	8455204	8469315	BX647356,	AGATTCTTTATACACTTTGTAAGATTTACGCCAAACCCCAGCTCTCGATCTCTTCTTCTC	9230	Hs.626404	GO:0019003|GO:0005525|GO:0003924|GO:0000166|GO:0006184|GO:0006184|GO:0007049|GO:0015031|GO:0007264|GO:0016023|GO:0005739|GO:0005886	NP_004209	RAB11B, member RAS oncogene family
ASHG19A3A015463	28.123	31.3115	24.9081	39.0922	30.3679	150.969	121.242	168.82	210.742	193.598	5.05965	5.82817	4.7069	5.78464	5.48949	6.81427	5.73733	6.96533	7.47064	7.34072	coding	NM_002709	PPP1CB	RefSeq_coding	4991	chr2	+	28974625	29025805		TGTTTATTTATTTATTTTCCGTGGGTGCCTCCGAGTGTGCGCGCGCTCTCGCTACCCGGC	5500	Hs.702907	GO:0016787|GO:0046872|GO:0017018|GO:0050115|GO:0005515|GO:0005975|GO:0007049|GO:0051301|GO:0005977|GO:0006629|GO:0006470|GO:0005979|GO:0005981|GO:0019433|GO:0070688|GO:0072357|GO:0005737|GO:0042587|GO:0005730|GO:0005654|GO:0005634|GO:0000164	NP_996759	Protein phosphatase 1, catalytic subunit, beta isozyme
ASHG19A3A002616	57.4252	39.8539	52.6228	33.4443	26.7708	101.03	168.266	65.2839	76.7861	79.6638	6.02631	6.13893	5.82975	5.56368	5.32141	6.25727	6.42384	5.55241	6.19287	6.15344	coding	NM_001143680	GSTK1	RefSeq_coding	1022	chr7	+	142960521	142966221		GCTGTGGATGCGCGTCTGGTCAAGGGCTGCAGAGAAGGCTGGTATGTCTGCAGAACAAGC	373156	Hs.390667	GO:0004364|GO:0042802|GO:0005515|GO:0015035|GO:0016740|GO:0005622|GO:0043231|GO:0030288|GO:0005777	NP_057001	Glutathione S-transferase kappa 1
ASHG19A3A002333	173957	152916	149215	144398	156932	55043.4	41523.6	46593.9	58671	59938.6	17.3032	17.0576	17.0576	17.3032	16.8776	15.5729	15.3058	15.7366	15.6471	15.6687	coding	NM_001135651	EIF2AK2	RefSeq_coding	2696	chr2	-	37333698	37384190		gcggcggcggcggcggcggcggcggcgCAGTTTCTGGAGCAAATTCAGTTTGCCTTCCTG	5610	Hs.131431	GO:0005524|GO:0003725|GO:0004694|GO:0000166|GO:0005515|GO:0008601|GO:0004674|GO:0030683|GO:0044419|GO:0019054|GO:0008285|GO:0033689|GO:0046777|GO:0006468|GO:0009615|GO:0019058|GO:0019048|GO:0005829|GO:0005622	NP_002750	Eukaryotic translation initiation factor 2-alpha kinase 2
ASHG19A3A049683	23.6047	8.66513	33.984	25.2017	8.68987	44.8585	80.2046	56.6396	38.8181	40.5251	4.82708	4.29396	5.17492	5.15345	3.93084	5.1137	4.82772	5.32925	5.31344	5.15534	coding	NM_001122659	EDNRB	RefSeq_coding	4320	chr13	-	78469615	78492966	NM_003991,	TATTAGCGTTTGCAGCGACTTGGCTCGGGCAGCTGACCCAAGTGTCCTGTCTTCCTTCCT	1910	Hs.82002	GO:0004930|GO:0001600|GO:0001600|GO:0001600|GO:0017046|GO:0004872|GO:0007200|GO:0007166|GO:0048484|GO:0048246|GO:0007194|GO:0032269|GO:0010553|GO:0010553|GO:0014043|GO:0007399|GO:0042310|GO:0014826|GO:0005887|GO:0005886|GO:0005886	NP_003982	Endothelin receptor type B
ASHG19A3A007056	57.9427	64.1736	62.8415	68.221	51.7984	173.969	171.397	195.691	193.663	192.351	6.03992	6.76271	6.08325	6.58927	6.21727	7.00169	6.45938	7.18533	7.36125	7.33351	coding	NM_212461	PRKAG1	RefSeq_coding	1756	chr12	-	49396055	49412592		GGTTGTATTTGATACGTCCCTGCAGTCCTGCCCCTGTGGATTTGCCTTTATGATTATTAC	5571	Hs.530862	GO:0016208|GO:0004691|GO:0008603|GO:0005515|GO:0019901|GO:0007050|GO:0006633|GO:0008286|GO:0045860|GO:0051291|GO:0006468|GO:0050790|GO:0046320|GO:0006110|GO:0007165|GO:0007283|GO:0031588|GO:0005829|GO:0005829|GO:0005634	NP_002724	Protein kinase, AMP-activated, gamma 1 non-catalytic subunit
ASHG19A3A012642	1009.02	836.749	1002.62	697.313	794.341	3878.07	3163.37	3115.42	3401.59	3697.76	10.5467	10.8506	10.821	10.7306	10.5764	10.8335	10.8229	10.8379	10.6674	10.7273	coding	NM_013234	EIF3K	RefSeq_coding	910	chr19	+	39109721	39127595	AF119846,	TCCAGCATCATGGCCTCCTCCCAGTAACTTCAGGTGTTTAATAAAGATGTGTTGACTCAG	27335	Hs.314359	GO:0005515|GO:0043022|GO:0003743|GO:0003743|GO:0044267|GO:0010467|GO:0006446|GO:0006412|GO:0006413|GO:0006413|GO:0005737|GO:0005829|GO:0005829|GO:0005852|GO:0005634	NP_037366	Eukaryotic translation initiation factor 3, subunit K
ASHG19A3A041313	42.5497	30.2088	68.8182	47.8106	34.8334	103.4	115.23	94.1785	51.5702	56.5464	5.61747	5.78379	6.21984	6.08259	5.67246	6.28905	5.63035	6.10727	5.67361	5.6439	coding	NM_177948	ARMCX3	RefSeq_coding	3318	chrX	+	100878350	100882831		TCGCCGCCCGCTTTCCAAGACATATGTCCCGCTTGCAGCCCATTTCGATGCTGCGAAACG	51566	Hs.592225	GO:0005488|GO:0016021|GO:0016020	NP_808817	Armadillo repeat containing, X-linked 3
ASHG19A3A040542	10.8369	9.06927	9.51262	9.90461	7.27511	107.057	120.277	78.8734	98.6202	115.852	3.8578	4.34468	3.40077	3.83298	3.18107	6.34252	5.72018	5.84104	6.50924	6.6815	coding	NM_004344	CETN2	RefSeq_coding	1087	chrX	-	151995872	151999301		ATGATGATGAAACTGGGAAGATTTCGTTCAAAAATCTGAAACGCGTGGCCAAGGAGTTGG	1069	Hs.82794	GO:0005524|GO:0008026|GO:0031683|GO:0005509|GO:0003676|GO:0005515|GO:0000086|GO:0051301|GO:0007099|GO:0007067|GO:0000278|GO:0006289|GO:0032465|GO:0007283|GO:0071942|GO:0005814|GO:0005813|GO:0005813|GO:0005737|GO:0005856|GO:0005829|GO:0005622|GO:0005932|GO:0005634|GO:0032391	NP_004335	Centrin, EF-hand protein, 2
ASHG19A3A000609	26.7474	15.5033	42.2071	22.989	22.39	87.1363	90.2588	72.2519	67.6227	63.5035	4.99296	4.96112	5.49344	5.02304	5.07692	6.04549	5.10034	5.70224	6.02108	5.81856	coding	NM_000755	CRAT	RefSeq_coding	2766	chr9	-	131857074	131873070		GTTAGCCTTCGCTGCCAGGACCGTGGTGAAGCCTCTGGGCTTCCTGAAGCCCTTCTCCTT	1384	Hs.12068	GO:0008415|GO:0004092|GO:0016740|GO:0044255|GO:0015980|GO:0033540|GO:0033540|GO:0006631|GO:0006091|GO:0006810|GO:0005783|GO:0016020|GO:0005743|GO:0005739|GO:0005782|GO:0005777	NP_000746	Carnitine O-acetyltransferase
ASHG19A3A021516	322.737	250.158	379.386	323.834	285.759	481.933	499.144	491.79	462.457	461.094	8.65079	8.87228	9.02756	9.22464	8.83382	8.3115	8.32158	8.46378	8.38074	8.36486	coding	NM_001164475	SLC41A3	RefSeq_coding	1970	chr3	-	125725200	125820391		GAGACTGGACCCAGCTTTCCAGCTTTCTTCCCCTTTCCATAATTCTCCTGAAAGTGTAAG	54946	Hs.573007	GO:0008324|GO:0016021|GO:0005886	NP_060306	Solute carrier family 41, member 3
ASHG19A3A008197	224.614	184.479	241.833	239.643	202.221	239.479	270.457	226.815	211.606	187.906	8.03477	8.33232	8.18987	8.64221	8.26046	7.43394	7.30024	7.39691	7.47663	7.30396	coding	NM_139285	GAS2L2	RefSeq_coding	3025	chr17	-	34071536	34079897		CCCTGGCCATGCCCACCTGTTTCCATAACTCCCATAAGTTATTAAATGCATGTGATTCTG	246176	Hs.591194	GO:0007050|GO:0005737|GO:0005856	NP_644814	Growth arrest-specific 2 like 2
ASHG19A3A003129	104.431	90.1491	94.0136	79.3577	118.359	82.3049	124.109	84.1629	76.8247	59.7833	6.86588	7.24926	6.68046	6.80462	7.41385	5.96856	5.79225	5.93708	6.19348	5.72987	coding	NM_001161780	PDP1	RefSeq_coding	4247	chr8	+	94929161	94938294		ATCGTTTGGTCTCCTGCCGTGCCCGGAGAATGTGTGTGTGTCCCGGGCCCAGACGAATTG	54704	Hs.22265	GO:0004741|GO:0016787|GO:0000287|GO:0004724|GO:0032403|GO:0006470|GO:0006090|GO:0010510|GO:0005759|GO:0005739|GO:0008287	NP_060914	Pyruvate dehyrogenase phosphatase catalytic subunit 1
ASHG19A3A035310	112.69	13.8071	55.0316	19.647	37.7529	32.8042	310.252	23.448	11.4926	113.001	6.98069	4.82459	5.89569	4.80087	5.78117	4.67017	7.54386	3.80912	3.71773	6.64935	coding	NM_013400	REPIN1	RefSeq_coding	3310	chr7	+	150065878	150071133		ACAGCAGACACAGGGAGAGGGCAGCATAAGGCACTGTAGGGAGCAGTGGCCACATTTTCT	29803	Hs.647086	GO:0003677|GO:0046872|GO:0008270|GO:0006260|GO:0005622|GO:0005664|GO:0005634	NP_055189	Replication initiator 1
ASHG19A3A029522	10.5579	11.2215	18.9947	6.13457	13.6124	237.695	187.413	195.812	233.958	231.996	3.82837	4.58198	4.28297	3.39495	4.45374	7.42498	6.63174	7.18625	7.60371	7.56377	coding	NM_005325	HIST1H1A	RefSeq_coding	781	chr6	-	26017260	26018040		GAAAAAGTAAATTCAGTTAGAAGTTTCTTCTAGTAACCCAACGGCTCTTTTAAGAGCCAC	3024	Hs.150206	GO:0003677|GO:0006334|GO:0007283|GO:0005694|GO:0000786|GO:0005634	NP_005316	Histone cluster 1, H1a
CUST_3_PI418767722	123.694	83.9086	100.596	96.6359	56.1474	721.437	645.728	611.837	650.887	666.711	7.11959	7.14557	6.7793	7.10595	6.33034	8.78713	8.70835	8.76484	8.74948	8.75541	coding	NM_002539	ODC1	RefSeq_coding	2062	chr2	-	10580507	10588453		CTGAACAAGCATTTGTAGCTTGTACAATGGCAGAATGGGCCAAAAGCTTAGTGTTGTGAC	4953	Hs.467701	GO:0016829|GO:0004586|GO:0005515|GO:0034641|GO:0006596|GO:0006595|GO:0006521|GO:0009615|GO:0005575|GO:0005829	NP_002530	Ornithine decarboxylase 1
ASHG19A3A021357	2876.07	2092.05	2021.95	1698.72	2283.93	15543.2	11900.3	12144.2	15337	14827.1	12.3065	12.2384	12.0401	12.2222	12.1278	12.8107	12.6828	12.8004	12.7709	12.6368	coding	NM_000986	RPL24	RefSeq_coding	579	chr3	-	101399933	101405563		CCCGAGTTGGTGGAAAACGCTAAACTGGCAGATTAGATTTTTAAATAAAGATTGGATTAT	6152	Hs.477028	GO:0003723|GO:0005515|GO:0003735|GO:0044267|GO:0031018|GO:0010458|GO:0010467|GO:0031575|GO:0021554|GO:0060041|GO:0031290|GO:0000027|GO:0006412|GO:0006414|GO:0006415|GO:0019058|GO:0016032|GO:0019083|GO:0005829|GO:0005829|GO:0022625|GO:0005840	NP_000977	Ribosomal protein L24
ASHG19A3A016925	3968.9	3346.45	3620.21	3192.02	4384.98	185.338	431.923	185.87	62.6895	95.0289	12.6874	12.8342	12.8048	13.0653	12.8023	7.08431	8.08692	7.10991	5.92198	6.40812	coding	NM_001135248	MFAP2	RefSeq_coding	1121	chr1	-	17300999	17307173		CGGGCCAAGGGGCGGCTCCGGCGGGCGGACTCGGAGCGGGCGGCGGAGTGACCCGGACAG	4237	Hs.389137	GO:0005576|GO:0001527|GO:0005578	NP_059453	Microfibrillar-associated protein 2
ASHG19A3A048295	141.613	46.3339	231.398	53.4365	84.6766	2622.96	2246.53	2157.95	2571	2570.08	7.32572	6.32874	8.11455	6.23905	6.92151	10.3631	10.4036	10.3842	10.3297	10.294	coding	NM_001975	ENO2	RefSeq_coding	2423	chr12	+	7023613	7032859		AGAATGGGAAGGGTCATAGAAAGGGCCTTGACATCAGTTCCTTTGTGTGTACTCACTGAA	2026	Hs.511915	GO:0016829|GO:0000287|GO:0004634|GO:0046982|GO:0042803|GO:0005975|GO:0006094|GO:0006006|GO:0006096|GO:0042493|GO:0032355|GO:0014070|GO:0005737|GO:0005829|GO:0005626|GO:0005622|GO:0043204|GO:0000015|GO:0001917|GO:0005886|GO:0005625|GO:0019717	NP_001966	Enolase 2 (gamma, neuronal)
ASHG19A3A015987	102.322	72.5221	87.3492	79.6656	82.1942	286.404	246.467	197.597	236.437	259.82	6.83826	6.93671	6.56493	6.81117	6.8794	7.66889	7.13833	7.19695	7.61452	7.70481	coding	NM_016044	FAHD2A	RefSeq_coding	1313	chr2	+	96068447	96078878	NM_199336,	TCTTCTCGGTAGAAGGGAGAAGGACAGAGCTCTCTTCAATAAATTCGTCAGGTCAAAGCA	51011	Hs.546387	GO:0016787|GO:0046872	NP_057128	Fumarylacetoacetate hydrolase domain containing 2A
ASHG19A3A006584	44.0098	51.9527	48.013	78.036	48.4026	100.711	126.117	85.1968	54.9646	79.7557	5.66472	6.47398	5.69053	6.78436	6.12743	6.25239	5.82809	5.95527	5.75707	6.15537	coding	NM_181803	UBE2C	RefSeq_coding	520	chr20	+	44441254	44445594		ACAGCAGGAGCTGATGACCCTCATGAACCCAACATTGATAGTCCCTTGAACACACATGCT	11065	Hs.93002	GO:0005524|GO:0016881|GO:0016874|GO:0000166|GO:0005515|GO:0004842|GO:0004842|GO:0051488|GO:0031145|GO:0031145|GO:0031145|GO:0007049|GO:0000075|GO:0051301|GO:0008054|GO:0010458|GO:0010994|GO:0007067|GO:0000278|GO:0007094|GO:0051436|GO:0048015|GO:0031536|GO:0051437|GO:0043687|GO:0070979|GO:0070936|GO:0016567|GO:0051439|GO:0007051|GO:0006511|GO:0005680|GO:0005829|GO:0005829|GO:0005654|GO:0005654	NP_861519	Ubiquitin-conjugating enzyme E2C
ASHG19A3A046179	68.7682	41.5633	64.5028	34.4048	51.8524	388.786	402.511	304.036	410.885	423.18	6.27211	6.19366	6.12036	5.60366	6.2186	8.05666	7.97433	7.81728	8.2525	8.26235	coding	NM_005013	NUCB2	RefSeq_coding	1612	chr11	+	17298285	17353069		AAAGAAGAGCTACAACGTCAGCATGATCAACTGGAGGCTCAGAAGCTGGAATATCATCAG	4925	Hs.654599	GO:0003677|GO:0005509|GO:0005793|GO:0005794|GO:0005797|GO:0005737|GO:0005829|GO:0005783|GO:0005576|GO:0005615|GO:0005640|GO:0005634|GO:0005886	NP_005004	Nucleobindin 2
ASHG19A3A009572	54.329	33.4876	74.9324	57.7453	58.3193	107.441	324.847	99.0829	81.6801	101.511	5.95306	5.91412	6.34471	6.34633	6.382	6.34715	7.62329	6.18266	6.27246	6.5005	coding	NM_177441	TMUB2	RefSeq_coding	2443	chr17	+	42264573	42269098		AATAGGACCATCCAAAAGCGGAACCTTCGCCTCAGAAAAAGGGTGCGGGACCCCTCCTCA	79089	Hs.181391	GO:0016021|GO:0016020	NP_803190	Transmembrane and ubiquitin-like domain containing 2
ASHG19A3A054012	580.939	480.723	488.932	501.889	332.662	908.919	713.328	623.149	455.191	441.339	9.67389	9.94385	9.50388	10.0804	9.1117	9.05734	8.8482	8.78677	8.36258	8.31472	coding	NM_021149	COTL1	RefSeq_coding	1850	chr16	-	84599205	84651669		TCTGTACTGTATTGGGATTGTAAAGAACATCTCTGCACTCAGACAGTTTACAGAAATAAA	23406	Hs.289092	GO:0003779|GO:0019899|GO:0005515|GO:0008150|GO:0050832|GO:0005575|GO:0005737|GO:0005856|GO:0005622	NP_066972	Coactosin-like 1 (Dictyostelium)
ASHG19A3A011601	10.2503	5.44722	5	5.50178	8.17091	62.0927	76.8756	68.2871	154.539	125.957	3.79461	2.93134	2.38166	3.05674	3.83919	5.57624	4.7291	5.62152	7.08937	6.7944	coding	NM_001029861	NANOS2	RefSeq_coding	1577	chr19	-	46416474	46418036		ACAGGGTCGGGACCCTGAGTATTGAGCTCTGGTGAATAAAAAGGTTTTCTAGTCGTCTTT	339345	Hs.434218	GO:0003723|GO:0046872|GO:0008270|GO:0030154|GO:0007275|GO:0006417|GO:0007283	NP_001025032	Nanos homolog 2 (Drosophila)
ASHG19A3A046940	221.727	158.378	202.881	201.48	193.765	514.066	374.307	440.768	500.533	484.513	8.01167	8.07812	7.88775	8.30954	8.1859	8.38494	7.85383	8.32105	8.46612	8.41549	coding	NM_022761	C11orf1	RefSeq_coding	984	chr11	+	111749947	111754795		TTTTTTCACCTCGTCTGAAATGGCTGCCTCCCAGTGTCTCTGCTGCTCAAAATTTCTCTT	64776	Hs.17546	GO:0003674|GO:0008150|GO:0005634	NP_073598	Chromosome 11 open reading frame 1
ASHG19A3A030774	108.907	69.713	99.3034	78.9884	87.9351	322.947	251.375	250.485	277.179	283.224	6.93286	6.88361	6.75998	6.79869	6.97537	7.82836	7.17164	7.54552	7.80359	7.81254	coding	NM_019032	ADAMTSL4	RefSeq_coding	4209	chr1	+	150521897	150533410		CCTCCTGAAATGGTTCCCACCCAGAACTAATTTATTTTTTATTAAAGATGGTCATGACAA	54507	Hs.516243	GO:0004222|GO:0008233|GO:0002020|GO:0005515|GO:0030198|GO:0043065|GO:0005575|GO:0031012|GO:0005576|GO:0005614	NP_079284	ADAMTS-like 4
ASHG19A3A006105	29.3696	14.7488	35.4726	34.8868	52.133	43.7623	266.394	56.6135	31.7773	42.8869	5.11603	4.90086	5.23742	5.62271	6.22634	5.07763	7.27286	5.32839	5.06215	5.2362	coding	NM_148966	TNFRSF25	RefSeq_coding	1527	chr1	-	6521220	6526255		GCCGCTGTCTGTGGCTGGAGGCAGAATGAAGCTGGGATGGAGGCTCTGACCCCACCACCG	8718	Hs.462529	GO:0004872|GO:0005031|GO:0006915|GO:0007166|GO:0006917|GO:0008624|GO:0042981|GO:0007165|GO:0033209|GO:0005829|GO:0005576|GO:0005887|GO:0005886	NP_683871	Tumor necrosis factor receptor superfamily, member 25
ASHG19A3A029621	33.1157	22.4594	32.459	29.1376	44.2042	91.1634	95.3813	107.435	72.1841	66.4207	5.28047	5.41802	5.10543	5.36683	6.00377	6.10832	5.2252	6.30009	6.11123	5.88138	coding	NM_006398	UBD	RefSeq_coding	1006	chr6	-	29523389	29527702		TATATAAGCTGCATGCAAAGTCCTTTTTCTGTCTCTGGTTTCTGGCCCCTTGTCTGCAGA	10537	Hs.728313	GO:0070628|GO:0005515|GO:0070842|GO:0043011|GO:0035417|GO:0043123|GO:0043065|GO:0032446|GO:0016567|GO:0006508|GO:0034341|GO:0034612|GO:0006511|GO:0016235|GO:0005737|GO:0005634	NP_006389	Ubiquitin D
ASHG19A3A050418	623.976	495.053	588.738	470.236	648.778	2225.55	1890.35	1637.27	2678.01	2598.06	9.80041	9.98598	9.82777	9.94469	10.2335	10.1615	10.1659	10.0324	10.3743	10.3127	coding	NM_001144072	UBAC2	RefSeq_coding	2696	chr13	+	99852678	100038751		TCTGACCGCCATCGTTTCAACCTGGAGAGGTGAGCCCTCCCCTACCGACGCACTTCCCTT	337867	Hs.508545	GO:0016021|GO:0016020	NP_808882	UBA domain containing 2
ASHG19A3A004034	72.2726	61.6609	58.848	75.1681	65.6389	238.109	223.268	188.256	318.977	280.886	6.34766	6.71341	5.98707	6.72887	6.55338	7.4279	6.96983	7.12854	7.96078	7.80179	coding	NM_206819	MYBPC1	RefSeq_coding	3879	chr12	+	101988746	102079657	NM_002465,	TCCCCGCCTAGCGCCTTGCCTCCAGGTTTGGGTAGTCGGGCCCTGGAGAGAAAAGATTCA	4604	Hs.654589	GO:0003779|GO:0008307|GO:0031432|GO:0007155|GO:0030049|GO:0005829|GO:0030016|GO:0032982	NP_996557	Myosin binding protein C, slow type
ASHG19A3A040008	77.6317	67.3549	98.7426	74.5895	77.9908	112.902	145.356	129.387	78.0743	86.5088	6.43954	6.82994	6.75103	6.71626	6.79933	6.41452	6.12118	6.57866	6.21464	6.27171	coding	NM_002547	OPHN1	RefSeq_coding	7531	chrX	-	67262187	67653299		ATTTCAAAGCGCTTGCTGCGAGAAAGGACGGTTTTCTATACTTCTTCCCTGGATGAAAGC	4983	Hs.128824	GO:0005096|GO:0005100|GO:0017124|GO:0003779|GO:0008093|GO:0035255|GO:0030036|GO:0007411|GO:0006897|GO:0046847|GO:0007399|GO:0051056|GO:0007165|GO:0007264|GO:0006930|GO:0015629|GO:0030424|GO:0030054|GO:0042995|GO:0005829|GO:0043197|GO:0005622|GO:0045202	NP_002538	Oligophrenin 1
ASHG19A3A005034	20.172	13.7112	22.2507	16.6489	9.03262	44.1143	34.1261	56.8029	46.1647	38.7021	4.61949	4.81702	4.52791	4.56021	3.97232	5.08926	3.08138	5.33381	5.53442	5.08654	coding	NM_018374	TMEM106B	RefSeq_coding	6514	chr7	+	12250847	12276889		GGACTGCGCAGCGCCCCGCGTGCCGATCTTTTCCTAATTCAGCAGCGATTTAACCAAGAG	54664	Hs.396358	GO:0003674|GO:0008150|GO:0005575|GO:0016021|GO:0016020	NP_060844	Transmembrane protein 106B
CUST_14_PI418767722	848.113	557.395	809.928	545.021	554.277	2274.5	1966.54	1931.6	2086.83	2039.44	10.2785	10.1735	10.4079	10.2198	9.96161	10.1847	10.2172	10.2448	10.0804	10.02	coding	NM_004309	ARHGDIA	RefSeq_coding	1912	chr17	-	79825597	79829238		TCAGGCAGAGGCGCCTGTCCCTGCTTCTTTTCTGACCGGGAAATAAATGCCCCTGAAGGA	396	Hs.159161	GO:0005096|GO:0005094|GO:0042802|GO:0005515|GO:0007266|GO:0006916|GO:0006928|GO:0050771|GO:0007162|GO:0048011|GO:0050772|GO:0050770|GO:0032880|GO:0051056|GO:0007264|GO:0005737|GO:0005856|GO:0005829|GO:0005829|GO:0001772	NP_004300	Rho GDP dissociation inhibitor (GDI) alpha
ASHG19A3A002591	126.571	89.9733	130.615	105.798	78.0212	350.017	440.525	258.916	280.953	352.388	7.15322	7.24649	7.17433	7.24846	6.79965	7.92578	8.1186	7.59059	7.82005	8.06282	coding	NM_001142625	RAB34	RefSeq_coding	1118	chr17	-	27041298	27045286		AAAGACGCCCTCCAGGTGGCCCAGGAGATGAAGACTGTTCAGAGACTGCCCAGCCCTAGG	83871	Hs.301853	GO:0005525|GO:0003924|GO:0019001|GO:0000166|GO:0006897|GO:0015031|GO:0007264|GO:0005794|GO:0005737|GO:0005769|GO:0001726	NP_114140	RAB34, member RAS oncogene family
ASHG19A3A042856	291.237	246.788	249.691	108.956	261.229	12.7883	99.0437	17.0644	13.86	25.0843	8.47454	8.84988	8.24699	7.29298	8.68505	3.40537	5.31003	3.38655	3.95523	4.44153	coding	NM_000399	EGR2	RefSeq_coding	2992	chr10	-	64571759	64576126	NM_001136179,	TTTCTTGGTGTGTGTGGTGGTTGTTTTTAAGTGTGGAGGGCAAAAGGAGATACCATCCCA	1959	Hs.1395	GO:0003677|GO:0001102|GO:0046872|GO:0005515|GO:0003700|GO:0030528|GO:0031625|GO:0008270|GO:0014037|GO:0007420|GO:0035284|GO:0021612|GO:0045444|GO:0032569|GO:0007611|GO:0008045|GO:0042552|GO:0007422|GO:0045944|GO:0048168|GO:0030278|GO:0006355|GO:0032868|GO:0021569|GO:0021660|GO:0021666|GO:0007622|GO:0006351|GO:0005622|GO:0005634	NP_001129651	Early growth response 2
ASHG19A3A055007	24.8685	62.5216	29.4169	17.0024	14.1428	42.2674	75.2613	38.136	24.7702	25.1472	4.89435	6.73091	4.95803	4.59139	4.5003	5.03079	4.68027	4.69242	4.73693	4.44523	coding	NM_002548	OR1D2	RefSeq_coding	939	chr17	-	2995352	2996290		GTGCTGATTATCAGAGCCATCCTCAGAATACCCTCAGTCTCTAAGAAATACAAAGCCTTC	4991	Hs.532771	GO:0004930|GO:0004984|GO:0004872|GO:0007186|GO:0007186|GO:0006928|GO:0006935|GO:0000060|GO:0050896|GO:0007608|GO:0007338|GO:0005887|GO:0005886	NP_002539	Olfactory receptor, family 1, subfamily D, member 2
ASHG19A3A008688	49.4733	35.1581	50.0674	18.1377	39.7968	48.5339	61.3574	61.1402	57.003	47.6076	5.82491	5.97737	5.76021	4.68736	5.85205	5.22294	4.1995	5.45228	5.80153	5.39111	coding	NM_030576	LIMD2	RefSeq_coding	3232	chr17	-	61773249	61777519		CCAGGTCACCCTGAAGCCCCACAACTTTTTATCTGGATTAGTTATTAAAAAACAATAAAT	80774	Hs.591166	GO:0046872|GO:0008270	NP_085053	LIM domain containing 2
ASHG19A3A001775	131.67	104.872	125.974	67.7833	92.601	141.7	189.722	129.464	121.291	135.863	7.20988	7.4614	7.11671	6.58081	7.05323	6.72646	6.65532	6.57944	6.77906	6.89005	coding	NM_001100393	RALYL	RefSeq_coding	2206	chr8	+	85095452	85834071		ATTTTTATTCCAACATTTTACTCCCGCTCGGATTAAAGCAAGGAGAGCCAATCATGACTG	138046	Hs.121663	GO:0003723|GO:0042802|GO:0000166|GO:0005515	NP_776247	RALY RNA binding protein-like
ASHG19A3H0000593	101.723	61.7026	103.104	51.4838	111.54	75.7968	134.262	82.2741	83.6789	140.463	6.8296	6.71423	6.81632	6.18484	7.33666	5.85741	5.95867	5.90411	6.30276	6.93635	coding	NM_024016_Exon1+	NM_024016	HOX cluster	659	chr17	+	46691642	46692301		GCAGGGACTCCCCGGTTTTGTATTTGGAGAACAGTGAGTTGACGAAATAAGAGCTCATTT
ASHG19A3A050873	24.6911	30.0129	47.2714	35.8291	29.4587	52.7651	101.327	75.7228	64.8041	63.328	4.88545	5.77598	5.66538	5.659	5.44984	5.3417	5.36143	5.7738	5.9666	5.81545	coding	NM_001040276	ESR2	RefSeq_coding	2745	chr14	-	64693752	64805268		GTGCTTGCTCTGCTGGAGGAACCGCGCTCAGGTTACAGTCATCCCAATATGGTTCTGAAG	2100	Hs.660607	GO:0003677|GO:0019899|GO:0030284|GO:0004879|GO:0046872|GO:0005515|GO:0048019|GO:0043565|GO:0003700|GO:0005496|GO:0003707|GO:0003713|GO:0008270|GO:0007267|GO:0030520|GO:0010467|GO:0030308|GO:0009968|GO:0034339|GO:0006355|GO:0007165|GO:0043401|GO:0006351|GO:0005739|GO:0005654|GO:0005634	NP_001428	Estrogen receptor 2 (ER beta)
ASHG19A3A053304	58.0942	15.8406	71.8555	17.0716	21.0868	32.6638	69.199	103.373	18.2249	13.7596	6.04294	4.98701	6.28468	4.59851	4.99708	4.66361	4.48611	6.2429	4.33517	3.60296	coding	NM_000693	ALDH1A3	RefSeq_coding	3510	chr15	+	101420008	101456828		AACTGCTACAACGCCCTCTATGCACAGGCTCCATTTGGTGGCTTTAAAATGTCAGGAAAT	220	Hs.459538	GO:0070403|GO:0004029|GO:0004030|GO:0016491|GO:0042803|GO:0070324|GO:0031076|GO:0048048|GO:0060324|GO:0001822|GO:0021768|GO:0060166|GO:0002072|GO:0055114|GO:0021983|GO:0043065|GO:0042493|GO:0042574|GO:0002138|GO:0042573|GO:0005737	NP_000684	Aldehyde dehydrogenase 1 family, member A3
ASHG19A3A020683	41.9188	34.4252	54.9186	36.0841	54.8918	56.8713	86.4601	63.4175	53.3726	40.4324	5.59693	5.94939	5.89298	5.66908	6.3002	5.45046	5.00031	5.50641	5.71569	5.15215	coding	NM_133480	TADA3	RefSeq_coding	2571	chr3	-	9824812	9834420		TTTGATACACACAGAAAATCTGAAAGAATCATACAATAAACATCAGTATATTCTCCACCT	10474	Hs.386390	GO:0004402|GO:0016922|GO:0030374|GO:0005515|GO:0019904|GO:0003700|GO:0003713|GO:0030520|GO:0043966|GO:0010628|GO:0006357|GO:0006351|GO:0005671|GO:0030914|GO:0005622|GO:0005634|GO:0033276	NP_597814	Transcriptional adaptor 3
ASHG19A3A048807	15.737	10.3035	14.0332	5.7402	7.24788	52.2733	40.2041	59.1661	63.1559	45.0305	4.30647	4.48407	3.81348	3.28126	3.12802	5.32731	3.33017	5.39703	5.93016	5.30871	coding	NM_003483	HMGA2	RefSeq_coding	4150	chr12	+	66218239	66360068		CCCATGTGTTTTGATTCCTGCTCTTTGTTACAGTTCCATTAAATGAGTAATAAAGTTTGG	8091	Hs.505924	GO:0003680|GO:0003677|GO:0019899|GO:0005515|GO:0007049|GO:0051301|GO:0006325|GO:0007067|GO:0007275|GO:0046426|GO:0033144|GO:0000122|GO:0051091|GO:0040008|GO:0006355|GO:0007165|GO:0000785|GO:0005634	NP_003475	High mobility group AT-hook 2
ASHG19A3A013073	136.261	156.523	204.769	172.788	195.831	263.064	335.086	231.625	195.153	232.061	7.26338	8.05824	7.89939	8.04509	8.20189	7.55408	7.67439	7.42897	7.37208	7.56462	coding	NM_153219	ZNF524	RefSeq_coding	1135	chr19	+	56111729	56114504		CCCCCAGACTAACAGACCCTTGGAGGCAGGGGCTGTGGAAATAAATCTCTGCCTGCTGGC	147807	Hs.440291	GO:0003677|GO:0046872|GO:0008270|GO:0005622|GO:0005634	NP_694951	Zinc finger protein 524
ASHG19A3A001240	95.612	94.9044	92.7067	112.708	80.9861	459.25	376.653	368.364	432.651	425.589	6.73542	7.31843	6.65851	7.3465	6.85827	8.24505	7.86539	8.09051	8.31012	8.27113	coding	NM_001035247	UFD1L	RefSeq_coding	1730	chr22	-	19437463	19466738		ATTCCCAATTATGAATTTAAACTTGGATGAAGCTGGAGGCAGATTCGTCGCTTTCTCTGG	7353	Hs.474213	GO:0005515|GO:0004843|GO:0001501|GO:0006511|GO:0005737|GO:0005829|GO:0005634	NP_005650	Ubiquitin fusion degradation 1 like (yeast)
ASHG19A3A047821	256.343	237.075	342.729	303.844	320.174	352.343	455.327	394.85	306.336	296.711	8.26046	8.78599	8.83012	9.11257	9.04419	7.93557	8.17619	8.18964	7.91997	7.86247	coding	NM_139137	KCNC2	RefSeq_coding	2468	chr12	-	75436877	75603511		GGCAATGCTCTGAGGCTCTCTCCAGTAACATCACCCTACAACTCTCCTTGTCCTCTGAGG	3747	Hs.27214	GO:0005244|GO:0005249|GO:0006112|GO:0006811|GO:0006813|GO:0050796|GO:0055085|GO:0016021|GO:0016020|GO:0008076	NP_715624	Potassium voltage-gated channel, Shaw-related subfamily, member 2
ASHG19A3A046888	109.946	88.2455	133.314	104.444	125.871	156.144	158.078	149.769	122.097	87.808	6.94718	7.21827	7.20696	7.22951	7.51164	6.85885	6.29378	6.79692	6.78844	6.29286	coding	NM_014361	CNTN5	RefSeq_coding	4164	chr11	+	98891870	100227472		CTCAGAATTATTATTCCCCCATCAATCTTTATCATTCCTCAGATGCCTTCAAACAAGATG	53942	Hs.656783	GO:0005515|GO:0007155|GO:0031225|GO:0005886	NP_780775	Contactin 5
ASHG19A3A046428	80.7228	65.3462	96.4145	85.8827	94.2147	91.8292	126.689	107.145	91.6889	118.071	6.49573	6.78575	6.71765	6.93051	7.07721	6.11753	5.8368	6.29632	6.42009	6.70771	coding	NM_001004458	OR1S1	RefSeq_coding	978	chr11	+	57982216	57983193	NM_001004459,	GAATAAGGATATGAAAGGTGCCCTGAGAAAGCTCATCAATAGAAAAATTTCTTCCCTTTG	219959	Hs.553645	GO:0004984|GO:0004872|GO:0050896|GO:0007608|GO:0016021|GO:0005886	NP_001004458	Olfactory receptor, family 1, subfamily S, member 1
ASHG19A3A031755	160.114	138.899	180.23	135.697	166.572	298.21	414.427	249.971	251.15	324.965	7.50525	7.87486	7.68527	7.63721	7.93446	7.72817	8.02474	7.54164	7.68978	7.96914	coding	NM_031469	SH3BGRL2	RefSeq_coding	4675	chr6	+	80340999	80413369		TCACAATGTCAGAAGAACAGAGGCAATGGATGTACAAAAACGTCCCCCCGGAAAAGAAAC	83699	Hs.706531	GO:0017124|GO:0005634	NP_113657	SH3 domain binding glutamic acid-rich protein like 2
ASHG19A3A008232	272.593	158.723	241.912	177.335	239.833	329.523	298.29	295.996	300.313	298.488	8.35911	8.08297	8.19103	8.09074	8.54743	7.85556	7.47204	7.77862	7.89722	7.87092	coding	NM_007247	SYNRG	RefSeq_coding	8181	chr17	-	35874900	35969486	NM_001163547,NM_001163546,NM_001163544,AK091801,	CGCCTGTATTTTAAAAGATGGTGTGGTTTCTCCCTTGTTTGTATTTTAATAAACAACTGC	11276	Hs.594647	GO:0005509|GO:0006897|GO:0006886|GO:0030121|GO:0005794|GO:0005737|GO:0016020	NP_942583	Synergin, gamma
ASHG19A3A016066	32.665	16.8255	42.7945	83.7078	35.2304	53.0756	92.6687	61.91	39.2994	37.2044	5.26005	5.0637	5.51494	6.88945	5.68669	5.35077	5.16193	5.47202	5.3283	5.02885	coding	NM_004633	IL1R2	RefSeq_coding	1484	chr2	+	102608305	102644880		TAAATCCCTGCTTTACTGCTGAGCTCCTGCTGGAGGTGAAAGTCTGGCCTGGCAGCCTTC	7850	Hs.25333	GO:0004908|GO:0004910|GO:0004872|GO:0006955|GO:0016021|GO:0005886|GO:0005886	NP_775465	Interleukin 1 receptor, type II
ASHG19A3A005576	430.734	368.247	458.78	402.859	528.607	418.226	550.897	442.952	306.591	305.736	9.15051	9.48015	9.39108	9.65831	9.87622	8.13454	8.4721	8.32819	7.92154	7.89996	coding	NM_033013	NR1I2	RefSeq_coding	4335	chr3	+	119499330	119537331		ACACTACCTTCTCCCATTTCAAGAATTTCCGGGTCTCTCTGCAGCTGCGGGGGGAGGATG	8856	Hs.7303	GO:0008144|GO:0004879|GO:0046872|GO:0005515|GO:0043565|GO:0003700|GO:0003707|GO:0003713|GO:0016564|GO:0008270|GO:0046618|GO:0042738|GO:0010467|GO:0034339|GO:0006355|GO:0007165|GO:0008202|GO:0006805|GO:0042908|GO:0005654|GO:0005634	NP_148934	Nuclear receptor subfamily 1, group I, member 2
ASHG19A3A010102	78.7929	56.2205	74.8653	48.7104	80.0113	103.818	115.34	69.3446	64.1916	60.2529	6.461	6.5842	6.3433	6.10832	6.84238	6.29485	5.63297	5.64571	5.95384	5.74127	coding	NM_130386	COLEC12	RefSeq_coding	3134	chr18	-	319355	500729		CATCTCGCCAAACCTATGATGACAAGCTCACAGCAGTGGAAAGTGACCTGAAAAAATTAG	81035	Hs.464422	GO:0005488|GO:0005534|GO:0030169|GO:0046872|GO:0008329|GO:0005044|GO:0005529|GO:0009756|GO:0006952|GO:0045087|GO:0002221|GO:0006910|GO:0051260|GO:0016021|GO:0016020	NP_569057	Collectin sub-family member 12
ASHG19A3A006015	169.581	137.484	314.273	161.549	246.21	408.926	1062.45	227.217	343.612	349.916	7.58807	7.85862	8.66398	7.92889	8.58642	8.11319	9.39962	7.39943	8.04878	8.05557	coding	NM_003693	SCARF1	RefSeq_coding	3457	chr17	-	1537151	1549041	NM_145350,	GTGACCCTGGCTGGCTGGGGCCCAGGTGTGAAGACCCCTGCCCCACTGGTACCTTTGGGG	8578	Hs.647430	GO:0030169|GO:0005044|GO:0004888|GO:0007155|GO:0006707|GO:0016322|GO:0048680|GO:0010976|GO:0006898|GO:0016021|GO:0016020	NP_663327	Scavenger receptor class F, member 1
ASHG19A3A041713	149.93	115.164	131.233	102.181	123.103	291.046	548.976	249.889	249.02	268.589	7.40882	7.59641	7.1823	7.19414	7.48049	7.69062	8.46587	7.541	7.67898	7.74859	coding	NM_001178115	ZNF185	RefSeq_coding	3248	chrX	+	152110214	152142024		CGCCAGAGGTCGCCCGAGGATCACGAATGGGCCCGAGGAGCTGGCTGCCCCTTCCCCCGC	7739	Hs.16622	GO:0046872|GO:0008270|GO:0030054|GO:0005737|GO:0005856|GO:0005925	NP_009081	Zinc finger protein 185 (LIM domain)
ASHG19A3A010911	581.874	536.321	531.102	404.818	574.274	1419.72	1056.72	1147.69	1832.74	1670.64	9.6794	10.113	9.64945	9.66476	10.02	9.58921	9.39586	9.5655	9.92189	9.80188	coding	NM_018664	BATF3	RefSeq_coding	992	chr1	-	212859759	212873327		ATTGTCTCTCCCTTCTCCAGTTCTGGGAATTTACAGGCACAATACACTTCCTTTTCCTGG	55509	Hs.62919	GO:0046983|GO:0043565|GO:0003700|GO:0003714|GO:0006355|GO:0006366|GO:0005634	NP_061134	Basic leucine zipper transcription factor, ATF-like 3
CUST_73_PI426249100	87.186	83.5369	105.278	105.64	102.91	161.186	150.853	151.492	98.5443	107.364	6.60888	7.13844	6.84547	7.24499	7.20717	6.90129	6.19789	6.81517	6.50816	6.57494	coding	NM_153632_Exon1-	NM_153632	HOX cluster	80	chr7	-	27153536	27153616	NM_153632,	AGCCCAGGCAGAGCCCGGCGCCGCACTAGCGCTTATCTCCGGGCCGCGGCTGCTGCCCTC
ASHG19A3A036877	53.3521	37.833	58.9449	51.0121	52.2293	77.7938	90.0991	83.2402	54.5542	38.9956	5.92686	6.07145	5.98919	6.17038	6.22895	5.89157	5.09601	5.92139	5.74571	5.0988	coding	NM_022783	DEPDC6	RefSeq_coding	2631	chr8	+	120885899	121063156		TGTCCAACAAGCACCCATTTGTGGACAGCAATCTTCTCTACCAGTTCAGAATGAACTTCC	64798	Hs.112981	GO:0005515|GO:0035556|GO:0032007|GO:0045792|GO:0006469|GO:0042981|GO:0005622	NP_073620	DEP domain containing MTOR-interacting protein
ASHG19A3A028354	31.441	15.2623	46.6657	37.1661	43.0198	59.6868	92.5854	56.9592	36.6058	44.6702	5.21137	4.94074	5.64612	5.71273	5.96512	5.517	5.15842	5.33868	5.24259	5.29426	coding	NM_004291	CARTPT	RefSeq_coding	933	chr5	+	71014989	71016875		AAGAAGCTCAAGAGTAAACGTGTTCCCATCTATGAGAAGAAGTATGGCCAAGTCCCCATG	9607	Hs.1707	GO:0003674|GO:0007186|GO:0000186|GO:0008343|GO:0007267|GO:0001678|GO:0009267|GO:0032922|GO:0032099|GO:0032099|GO:0045779|GO:0070093|GO:0045671|GO:0007218|GO:0045777|GO:0032812|GO:0051971|GO:0046850|GO:0050796|GO:0007165|GO:0070253|GO:0007268|GO:0005576|GO:0005615|GO:0005615	NP_004282	CART prepropeptide
ASHG19A3A044430	192.926	129.941	217.666	150.688	115.894	714.306	683.59	599.539	589.119	574.481	7.78951	7.77338	8.00109	7.80359	7.38412	8.77671	8.78804	8.73113	8.64417	8.59782	coding	NM_030912	TRIM8	RefSeq_coding	2753	chr10	+	104404251	104418076		TATCTGTCTAGAGCACACACCAAAATCCAACCTTCTAATAAACATGATGGCGCAGTCCCA	81603	Hs.336810	GO:0016874|GO:0046872|GO:0042803|GO:0008270|GO:0008150|GO:0016605|GO:0005737|GO:0043231|GO:0005730|GO:0005634	NP_112174	Tripartite motif-containing 8
ASHG19A3A029928	110.8	76.2741	136.141	95.7549	107.663	301.616	442.756	267.188	625.112	699.484	6.95878	7.01044	7.23879	7.09188	7.28015	7.74327	8.12592	7.63762	8.70886	8.8082	coding	NM_199184	C6orf108	RefSeq_coding	813	chr6	-	43193368	43197211		GGGTAAGGGAGCTGTGAGGGTGTGGATGGGAGGCAGCTTCACCTTTCCCTGCCCTTTCCA	10591	Hs.109752	GO:0070694|GO:0016798|GO:0050144|GO:0008283|GO:0009159|GO:0008152|GO:0009117|GO:0030307|GO:0005737|GO:0005730|GO:0005634|GO:0005634	NP_954653	Chromosome 6 open reading frame 108
ASHG19A3A006837	48.9805	30.908	56.9696	56.6359	63.0259	202.053	223.996	187.228	206.004	175.237	5.81069	5.81318	5.94147	6.31798	6.49449	7.20632	6.97537	7.121	7.43859	7.21552	coding	NM_199004	ARRB2	RefSeq_coding	1891	chr17	+	4613788	4624794		ATCACCTGGACAAAGTGGACCCTGTAGTGTTTGTGACCCTCACCTGCGCCTTCCGCTATG	409	Hs.435811	GO:0001664|GO:0031701|GO:0005515|GO:0005102|GO:0031625|GO:0002031|GO:0002031|GO:0007596|GO:0060326|GO:0002032|GO:0032088|GO:0045953|GO:0031397|GO:0009968|GO:0030168|GO:0070374|GO:0070374|GO:0043161|GO:0015031|GO:0016567|GO:0031623|GO:0006366|GO:0007179|GO:0005905|GO:0005737|GO:0016023|GO:0031410|GO:0005829|GO:0005634|GO:0005886	NP_945355	Arrestin, beta 2
ASHG19A3A016200	29.3079	16.3343	34.0822	37.4151	18.8536	65.3037	155.16	67.2908	47.581	67.8652	5.11392	5.02668	5.18002	5.72333	4.85293	5.64839	6.25872	5.6006	5.57195	5.9146	coding	NM_198581	ZC3H6	RefSeq_coding	11557	chr2	+	113033177	113097640		TTACTCAGAGATACCAAGAAGATGAAGAACAAACCAGCACCCAACCTCATAGGGCACCAA	376940	Hs.190477	GO:0046872|GO:0003674|GO:0003676|GO:0008270|GO:0008150|GO:0005575	NP_940983	Zinc finger CCCH-type containing 6
ASHG19A3A031781	79.3466	62.8949	100.356	93.367	70.5454	250.521	231.285	258.527	273.2	247.103	6.47156	6.73834	6.77539	7.0576	6.65226	7.49106	7.02955	7.58904	7.78679	7.64458	coding	NM_014847	UBAP2L	RefSeq_coding	4006	chr1	+	154193324	154243328		TCCTTTGAGAAACAAGGTTTTCATTCCGGTACTCCTGCTGCTTCCTTCAACTTGCCTTCA	9898	Hs.490551	GO:0005515|GO:0007339|GO:0005671	NP_055662	Ubiquitin associated protein 2-like
ASHG19A3A053950	24.5375	8.68558	25.0186	7.41482	10.6557	123.151	115.962	66.7152	76.7939	103.823	4.87816	4.29706	4.71335	3.55121	4.16242	6.53771	5.6439	5.58857	6.19314	6.53042	coding	NM_006324	CFDP1	RefSeq_coding	1281	chr16	-	75327608	75467387		TTTGGGGAAAATTGGTGCCAAGAAGCAGAAAATGAGCACCCTTGAGAAGTCCAAACTGGA	10428	Hs.461361	GO:0003674|GO:0006916|GO:0008150|GO:0007155|GO:0007275|GO:0042127|GO:0008360|GO:0005575	NP_006315	Craniofacial development protein 1
ASHG19A3A039306	23.8224	19.626	24.5439	26.2965	21.8625	50.2815	37.7439	32.634	38.128	29.5887	4.83931	5.25274	4.68363	5.21277	5.04599	5.27466	3.23366	4.42272	5.2922	4.68925	coding	NM_032809	FAM73B	RefSeq_coding	3597	chr9	+	131799252	131834350		TTCGACTTTTGGATGGTAGAGTGTGTGCACTGACTGTGAGTCGAATAAACAATTGAGACG	84895	Hs.632693	GO:0016021|GO:0016020	NP_116198	Family with sequence similarity 73, member B
CUST_50_PI426249100	44.0648	34.8324	65.8449	61.792	49.1483	154.893	154.891	135.781	90.7608	98.4742	5.66685	5.96416	6.15137	6.44865	6.14869	6.84785	6.25446	6.65135	6.40247	6.45898	coding	NM_021192_Exon1+	NM_021192	HOX cluster	781	chr2	+	176972083	176972864	NM_021192,	GTCTGACTTCGCTAGCAAGCCTTCGTTCCTTTCCCAACCGTCGTCCTGCCAGATGACTTT
ASHG19A3A023645	94.9523	79.0838	93.461	111.939	101.88	241.025	193.967	185.481	339.8	375.135	6.72646	7.06277	6.67083	7.33511	7.19255	7.44207	6.69672	7.10723	8.03256	8.13214	coding	NM_004953	EIF4G1	RefSeq_coding	4888	chr3	+	184038262	184053145		GGCAGGGTGGAGAGGTGGGCTCTTCCTGCTTCCCACTCATCTTATAGCTTTCTTTCCCCA	1981	Hs.433750	GO:0005515|GO:0008135|GO:0003743|GO:0016070|GO:0044267|GO:0010467|GO:0008286|GO:0044419|GO:0016071|GO:0000288|GO:0000289|GO:0006446|GO:0006446|GO:0006412|GO:0006413|GO:0005737|GO:0005829|GO:0005829|GO:0016281	NP_937887	Eukaryotic translation initiation factor 4 gamma, 1
ASHG19A3A001683	429.344	194.904	553.965	275.065	186.256	405.854	471.299	274.778	236.233	197.714	9.13979	8.43837	9.72392	8.91309	8.11177	8.10545	8.22985	7.67423	7.61395	7.36684	coding	NM_001098533	CDK10	RefSeq_coding	1759	chr16	+	89753075	89762771		TGCGCCTGCTGCACTTCCTGTTCATGGCGACGGCCGGGGACTGCCTGGAGAGCTCCTATT	8558	Hs.699177	GO:0005524|GO:0004693|GO:0000166|GO:0005515|GO:0016740|GO:0008285|GO:0006468|GO:0007089	NP_443714	Cyclin-dependent kinase 10
ASHG19A3A050897	131.721	106.594	110.761	84.7216	108.43	151.455	130.847	143.515	207.393	117.435	7.21041	7.48451	6.9247	6.90734	7.2919	6.81848	5.90742	6.73361	7.44761	6.70021	coding	NM_182526	TMEM229B	RefSeq_coding	4068	chr14	-	67936983	67982021		CCTCTGTCTCTTCCTTTTCACATTTGTGCACATAAAATATACTGGTGTTTGTGTTCCAGG	161145	Hs.509707	GO:0016021|GO:0016020	NP_872332	Transmembrane protein 229B
ASHG19A3A051024	38.9783	52.4786	64.8666	49.3074	62.4915	104.376	98.9916	108.673	133.03	105.906	5.50208	6.48725	6.12818	6.12698	6.48058	6.30307	5.30815	6.31798	6.89615	6.55906	coding	NM_015859	GTF2A1	RefSeq_coding	1736	chr14	-	81646393	81687294		TTATCTTGTTTTCTTGGGGTTGCCCCCTCTTGTTTGTGTTGTGTGTGGAAATGGCGAACT	2957	Hs.592334	GO:0003677|GO:0003702|GO:0017025|GO:0016251|GO:0016251|GO:0005515|GO:0046982|GO:0003713|GO:0008134|GO:0010467|GO:0032568|GO:0006368|GO:0006366|GO:0006367|GO:0006367|GO:0016032|GO:0005737|GO:0005730|GO:0005654|GO:0005654|GO:0005634|GO:0005672	NP_963889	General transcription factor IIA, 1, 19/37kDa
ASHG19A3A001902	10.4333	17.5792	34.7791	46.2408	26.0324	55.4781	135.484	39.2903	33.1223	52.1309	3.81592	5.11521	5.20811	6.03532	5.28275	5.41752	5.97595	4.74034	5.11392	5.52424	coding	NM_001114136	EPB49	RefSeq_coding	2561	chr8	+	21912327	21940035		TGCCCCACGCCCTGGGCCCTTGAAGGGCTCTGCGAGTGACCCGGCGGGCGAGCTCCGTGC	2039	Hs.106124	GO:0003779|GO:0051017|GO:0051693|GO:0007010|GO:0015629|GO:0005737|GO:0005634	NP_001969	Erythrocyte membrane protein band 4.9 (dematin)
ASHG19A3A015784	265.57	221.926	230.367	232.151	168.513	3538.16	2752.1	2811.13	3814.53	3571.94	8.31472	8.66216	8.10346	8.57093	7.95686	10.7203	10.6534	10.712	10.7951	10.6951	coding	NM_006196	PCBP1	RefSeq_coding	1772	chr2	+	70314584	70316332		CTGTTCAGCTGTTAATGCTGGGATCCATATTTAGTTTTATAAGCTTTTCCCTGTTTTTAG	5093	Hs.2853	GO:0003677|GO:0003723|GO:0005515|GO:0003697|GO:0008380|GO:0010467|GO:0016071|GO:0000398|GO:0005737|GO:0005654|GO:0005634|GO:0030529	NP_006187	Poly(rC) binding protein 1
CUST_7_PI418767722	6849.35	5203.9	5366.23	4065.71	5890.14	6134.82	4643.28	4516.13	5354.59	5350.79	13.3845	13.298	13.2743	13.3385	13.0956	11.4104	11.3102	11.3376	11.2144	11.1785	coding	NM_001101	ACTB	RefSeq_coding	1852	chr7	-	5566782	5570232		AGGGCTTACCTGTACACTGACTTGAGACCAGTTGAATAAAAGTGCACACCTTAAAAATGA	60	Hs.520640	GO:0005524|GO:0019894|GO:0050998|GO:0000166|GO:0005515|GO:0019901|GO:0005200|GO:0051084|GO:0034332|GO:0007411|GO:0007596|GO:0034329|GO:0045216|GO:0006928|GO:0044267|GO:0006457|GO:0070688|GO:0035267|GO:0030424|GO:0005737|GO:0005856|GO:0005829|GO:0005829|GO:0043234|GO:0030529	NP_001092	Actin, beta
ASHG19A3A031823	53.0832	46.3465	74.211	45.8432	53.0505	75.7649	189.149	83.256	73.6841	133.105	5.92004	6.32929	6.33091	6.022	6.25139	5.8568	6.65024	5.92167	6.13965	6.86257	coding	NM_014942	ANKRD6	RefSeq_coding	5207	chr6	+	90142896	90343402		ACCAGAAGAACCTGCATGCTCATAATCACCCTAAAAAGAGGAACAGGCATCGGTGTTCAT	22881	Hs.702213	GO:0005515	NP_055757	Ankyrin repeat domain 6
ASHG19A3A046464	132.42	170.365	140.946	210.151	48.5842	284.657	145.375	130.791	130.637	135.772	7.2177	8.19743	7.29288	8.38884	6.13232	7.66206	6.12136	6.59517	6.8705	6.88899	coding	NM_002353	TACSTD2	RefSeq_coding	2080	chr1	-	59041096	59043166		CTTCAGCTTGCCCTTACTGCCACTGATATTGGTAATGTTCTTTTTTGTAAAATGTTTGTA	4070	Hs.23582	GO:0004872|GO:0008283|GO:0007166|GO:0050896|GO:0007601|GO:0005829|GO:0005887|GO:0016020	NP_002344	Tumor-associated calcium signal transducer 2
ASHG19A3A018001	40.5284	38.8887	61.5808	62.0018	39.1277	239.846	236.888	218.609	355.385	303.894	5.5541	6.10502	6.05312	6.45339	5.83001	7.43588	7.07039	7.34127	8.08349	7.89158	coding	NM_020746	MAVS	RefSeq_coding	11760	chr20	+	3827448	3856761		AATTTTTGCAATGTGGATGTTGTAGAGATTCTGCCTTACCTGCCCTGCCTCACAGCAAGA	57506	Hs.570362	GO:0050700|GO:0005515|GO:0019901|GO:0004871|GO:0002218|GO:0071360|GO:0042742|GO:0045087|GO:0044419|GO:0032480|GO:0043123|GO:0071660|GO:0071651|GO:0002230|GO:0002230|GO:0010552|GO:0032727|GO:0032727|GO:0032728|GO:0032728|GO:0032757|GO:0033160|GO:0001934|GO:0051091|GO:0042993|GO:0032760|GO:0060340|GO:0009615|GO:0007165|GO:0016021|GO:0016020|GO:0005741|GO:0005741|GO:0005741|GO:0005739	NP_065797	Mitochondrial antiviral signaling protein
ASHG19A3A012824	40.9053	12.2313	29.6324	13.1804	20.3861	43.3336	39.5387	27.0719	40.1014	44.2493	5.56732	4.67962	4.96707	4.22774	4.95207	5.06526	3.30543	4.08309	5.35015	5.27887	coding	NM_198541	IGFL1	RefSeq_coding	771	chr19	+	46733008	46734498		CATCTCAAGTTCTCTTCTATCCAGGAGCAAAGCACAGGATCATAATAAATTTATGTACTT	374918	Hs.546554	GO:0005576	NP_940943	IGF-like family member 1
ASHG19A3A034963	47.0733	38.4824	56.6207	34.2999	33.2361	93.5064	112.259	92.971	81.4636	86.069	5.75838	6.09162	5.93403	5.59945	5.60732	6.14009	5.57685	6.08728	6.26933	6.26356	coding	NM_015172	BAT2L2	RefSeq_coding	10394	chr1	+	171454665	171562649		TTAAGCTGTATGCCTTCCCTTATTGCCCAGCAGCAACAGAATCCGCAAGTTTATGTGTCT	23215	Hs.494614	GO:0008022	NP_055987	Proline-rich coiled-coil 2C
ASHG19A3A000790	48.7032	41.2838	80.813	57.0493	56.9469	147.661	222.074	146.205	133.221	119.588	5.80428	6.18552	6.4538	6.32728	6.34911	6.78689	6.95861	6.7606	6.89784	6.72423	coding	NM_001005354	PRR13	RefSeq_coding	1113	chr12	+	53835432	53840426		CTAAACATGTGGAATCCCAATGCCGGTGGGCCCCCTCATCCTGTGCCACAGCCAGGGTAT	54458	Hs.728833	GO:0005634	NP_060927	Proline rich 13
ASHG19A3A020486	376.369	277.082	563.308	357.246	266.814	787.503	699.986	748.041	582.949	662.607	8.91534	9.02505	9.75205	9.41372	8.72008	8.89517	8.82382	9.01433	8.6318	8.74802	coding	NM_000026	ADSL	RefSeq_coding	1565	chr22	+	40742503	40762573		TTCAGTCCCATTCACTCCCAGTTGGATCATTTACTGGATCCTTCTTCTTTCACTGGTCGT	158	Hs.75527	GO:0070626|GO:0004018|GO:0004018|GO:0004018|GO:0004018|GO:0016829|GO:0006167|GO:0055086|GO:0051262|GO:0006144|GO:0006164|GO:0009168|GO:0005737|GO:0005829|GO:0005829|GO:0005739	NP_001116850	Adenylosuccinate lyase
ASHG19A3A045236	8.55639	5.44722	16.0712	261.614	13.2858	35.2948	38.2284	45.8852	30.4028	36.7758	3.38197	2.93134	4.02286	8.81685	4.4239	4.77421	3.2533	5.00195	5.00548	5.01214	coding	NM_022349	MS4A6A	RefSeq_coding	1432	chr11	-	59939972	59950674		TATGCTCTGCATTTGCCCCTGGTGATCTTAAAATTCGTTTGCCTTTTTAAAGCTATATTA	64231	Hs.523702	GO:0004872|GO:0016021|GO:0016020	NP_690591	Membrane-spanning 4-domains, subfamily A, member 6A
ASHG19A3A025982	64.9273	38.5533	56.9282	46.9437	51.8251	45.5129	165.98	74.5612	39.7883	65.9605	6.1898	6.09444	5.94031	6.0569	6.21785	5.13152	6.39026	5.74949	5.34086	5.87233	coding	NM_001159295	ADAD1	RefSeq_coding	2012	chr4	+	123300594	123350946		GCCTGAGGCGCAGCAGCAGCTGCCCGTCTTCCCACATAGAGGGCAGGAAGGACAACTTTG	132612	Hs.518957	GO:0004000|GO:0003725|GO:0006396|GO:0030154|GO:0007275|GO:0007286|GO:0007283|GO:0005622|GO:0005634	NP_640336	Adenosine deaminase domain containing 1 (testis-specific)
ASHG19A3A033678	6838.37	7815.63	6772.27	6235.93	13031.1	19175.5	15100.5	16550.6	26453.7	22183	13.379	13.7209	13.5755	13.864	13.9065	13.2208	13.1718	13.3845	13.9615	13.5368	coding	NM_014690	FAM131B	RefSeq_coding	4285	chr7	-	143050493	143059173		TCTCTCCCTCTCCGTTGCCTTTTACTGTCGTTCCTGCCTCCTCCGATTCGCTTTGTTCAC	9715	Hs.648908		NP_055505	Family with sequence similarity 131, member B
CUST_17_PI426249100	50.9416	50.1941	87.8349	82.1569	55.6257	286.459	285.017	334.937	351.517	297.862	5.86381	6.43171	6.57395	6.86095	6.31717	7.66914	7.40088	7.95633	8.07231	7.86891	coding	NM_014620_Exon2+	NM_014620	HOX cluster	117	chr12	+	54446943	54447060	NM_014620,	AGAAATGACGTCAGAATCATTTGCATCCCGCTGCCTCTACCTGCCTGGTCCAGCTGGGAC
ASHG19A3A048105	93.9173	86.8137	150.008	95.2076	117.703	165.765	158.341	129.784	109.228	95.3405	6.70885	7.19021	7.39084	7.08451	7.40681	6.93899	6.29645	6.58516	6.64387	6.41318	coding	NM_139015	SPPL3	RefSeq_coding	3432	chr12	-	121201035	121342151		ATGCCTGGTCTCCTACTATGCTTTGTCCTTCGCTATGACAACTACAAAAAGCAAGCCAGT	121665	Hs.507087	GO:0004190|GO:0008233|GO:0043523|GO:0016021|GO:0016020	NP_620584	Signal peptide peptidase 3
ASHG19A3A051096	109.396	111.737	123.45	120.841	112.428	155.109	154.992	146.504	161.352	135.632	6.9387	7.55236	7.0873	7.4572	7.34474	6.84982	6.25622	6.76409	7.14464	6.88698	coding	NM_000295	SERPINA1	RefSeq_coding	3220	chr14	-	94843084	94855153		GTGGACTTAGCCCCTGTTTGCTCCTCCGATAACTGGGGTGACCTTGGTTAATATTCACCA	5265	Hs.525557	GO:0002020|GO:0005515|GO:0004867|GO:0004867|GO:0006953|GO:0007596|GO:0006954|GO:0010951|GO:0030168|GO:0002576|GO:0030162|GO:0046687|GO:0034097|GO:0032355|GO:0001666|GO:0010288|GO:0032496|GO:0033986|GO:0014070|GO:0034014|GO:0005576|GO:0005576|GO:0005615|GO:0031093|GO:0005578	NP_001121179	Serpin peptidase inhibitor, clade A (alpha-1 antiproteinase, antitrypsin), member 1
ASHG19A3A005809	25.8987	16.9907	24.3319	10.5397	41.6032	38.8323	274.73	43.9465	42.7597	71.1931	4.94832	5.07483	4.67023	3.91067	5.91695	4.91236	7.32858	4.92884	5.43421	5.98742	coding	NM_133371	MYOZ3	RefSeq_coding	3483	chr5	+	150040403	150058925		AGCAGCTGACCCTCAACATTTCCAGGATGATCCCCAAGGAGCAGAAGGGGCCAGTGATGG	91977	Hs.91626	GO:0005515|GO:0005737|GO:0030017	NP_588612	Myozenin 3
ASHG19A3A040648	38.9729	33.6724	68.6363	51.6927	76.6618	273.058	284.546	319.628	383.13	345.668	5.50191	5.92178	6.21627	6.19073	6.77486	7.60848	7.39828	7.89158	8.17324	8.0409	coding	NM_003918	GYG2	RefSeq_coding	3411	chrX	+	2746862	2800861	NM_001079855,	AGCTTGTCCTGAAACTGAGACTCCTGCCGTGATAACGTGTGACCCACTGTCCCAGCCTTC	8908	Hs.567381	GO:0008466|GO:0016757|GO:0005975|GO:0006006|GO:0005978|GO:0005980|GO:0005829|GO:0005829|GO:0005625	NP_003909	Glycogenin 2
ASHG19A3A024151	127.446	22.0586	50.1337	46.6208	33.2492	45.8248	98.7769	72.443	34.3876	51.8414	7.16163	5.39448	5.7627	6.04674	5.60792	5.14165	5.30236	5.70597	5.1615	5.51671	coding	NM_003328	TXK	RefSeq_coding	2914	chr4	-	48068411	48136273		ATGAGAACACAGATAAGCCTGAGCACAGATGAAGAGCTTCCAGAAAAATACACCCAGCGT	7294	Hs.479669	GO:0005524|GO:0004715|GO:0000166|GO:0006468|GO:0005737	NP_003319	TXK tyrosine kinase
ASHG19A3A041452	88.8102	91.574	108.057	52.9419	123.629	99.7394	120.771	116.933	81.7354	77.9718	6.6319	7.27129	6.88567	6.22634	7.49028	6.23763	5.73056	6.42835	6.27346	6.1227	coding	NM_173798	ZCCHC12	RefSeq_coding	2212	chrX	+	117957786	117960930		CAACCCTTTGATGAGTGATATTTCCCTATACCTATGTACCCAGATAGATATATGCATAGA	170261	Hs.21417	GO:0046872|GO:0003676|GO:0008270	NP_776159	Zinc finger, CCHC domain containing 12
ASHG19A3A022622	26.5142	17.4698	35.4115	29.8491	23.7219	51.3762	54.0111	39.7863	29.7359	35.8185	4.97982	5.10825	5.23518	5.40102	5.15936	5.30297	3.88083	4.76292	4.97431	4.97423	coding	NM_001640	APEH	RefSeq_coding	2775	chr3	+	49711434	49720933		TGTGTTTTATGAAGACTGGGGAGAAAACATGGTTTCCAAAAGCATCCCTGTGCTCTGCGT	327	Hs.517969	GO:0016787|GO:0004252|GO:0006508|GO:0005737|GO:0031965	NP_001631	N-acylaminoacyl-peptide hydrolase
ASHG19A3A054633	31.0581	23.0623	59.2277	40.6074	43.8091	57.8285	103.872	73.5356	39.969	41.3783	5.19422	5.45156	5.99543	5.8394	5.99045	5.47502	5.41554	5.72842	5.34585	5.18229	coding	NM_177398	LMX1A	RefSeq_coding	3555	chr1	-	165171104	165325952		TTCCAGCAGCGCTCCGCAACTTCTCTCTGCTCCAGTCACTGGGAGAGAGCTCGCCTACCA	4009	Hs.667312	GO:0046872|GO:0043565|GO:0003700|GO:0030528|GO:0008270|GO:0007411|GO:0021953|GO:0021549|GO:0021542|GO:0007275|GO:0045665|GO:0001558|GO:0006355|GO:0005634	NP_796372	LIM homeobox transcription factor 1, alpha
ASHG19A3A033565	57.3054	64.8879	82.1806	68.62	87.6516	83.7045	118.246	100.735	82.822	63.4146	6.02289	6.77486	6.47778	6.59935	6.97209	5.99045	5.68632	6.20659	6.28987	5.81701	coding	NM_020911	PLXNA4	RefSeq_coding	13061	chr7	-	131808091	132261323		AATGAGTTCAACACCATGAGTGCACTCTCAGAGATCTTCTCCTATGTGGGCAAATACAGC	91584	Hs.511454	GO:0004872|GO:0017154|GO:0007411|GO:0007275|GO:0007399|GO:0007165|GO:0016021|GO:0005622|GO:0005886|GO:0005886	NP_861440	Plexin A4
ASHG19A3A006574	80.6085	20.0313	42.2976	255.256	39.063	55.2791	100.944	73.816	92.3502	44.896	6.49428	5.27988	5.49668	8.76993	5.82784	5.41303	5.35245	5.73456	6.42905	5.30321	coding	NM_181702	GEM	RefSeq_coding	2080	chr8	-	95261486	95274547		GCCCCGACGCCGATCCGGCCGAGCCAAGACTCAACGATGACTCTGAATAATGTCACCATG	2669	Hs.654463	GO:0019003|GO:0005525|GO:0003924|GO:0005516|GO:0000287|GO:0000166|GO:0005515|GO:0006184|GO:0007166|GO:0006955|GO:0007165|GO:0007264|GO:0009898|GO:0005886	NP_859053	GTP binding protein overexpressed in skeletal muscle
ASHG19A3A018608	174.493	150.343	233.52	206.209	152.901	275.562	320.442	321.594	270.094	227.971	7.63075	7.99362	8.13618	8.35911	7.80699	7.62114	7.59699	7.90172	7.76998	7.541	coding	NM_001033515	LOC100132288	RefSeq_coding	1640	chr21	-	9907193	9968585		TGGTAGGATCCTTTCATGGCGTCTTCCCAGGACCTCCTGCCAGCTCCCATTGGGAGTTTT	100132288	Hs.487562	GO:0000226|GO:0005874	NP_001028687	Hypothetical protein LOC100132288
ASHG19A3A001931	51.0639	25.5406	55.0047	28.7061	23.957	307.615	245.015	227.822	262.842	251.231	5.86809	5.5781	5.89471	5.34381	5.1742	7.76973	7.13054	7.40349	7.7397	7.66424	coding	NM_001118890	GLRX	RefSeq_coding	1093	chr5	-	95149553	95158577	ENST00000309178,	GATTGGAGCTCTGCAGTAACCACAGATCTCATAGGAAATGTTCAACAATTCTGTGAAAGG	2745	Hs.28988	GO:0009055|GO:0015038|GO:0047485|GO:0015035|GO:0045454|GO:0022900|GO:0015949|GO:0055086|GO:0006810|GO:0005737|GO:0005829|GO:0005829	NP_002055	Glutaredoxin (thioltransferase)
ASHG19A3A049953	29512.5	20611.1	19609.1	20628.9	39129.8	51070.7	40993.6	39530.8	45319.3	47040.9	14.8761	14.6705	14.6571	15.0555	15.155	15.3638	15.2529	15.3638	15.1352	15.1714	coding	NM_001135816	PCOTH	RefSeq_coding	701	chr13	+	24463591	24466241		AGCGTCGCTCCCCCTCGCCTTCTCGGCCGCCCTCCCGGTTTACCGCCCCCTGTGTCCAGA	542767	Hs.642624	GO:0005737	NP_001129288	Prostate collagen triple helix
ASHG19A3A019627	130.825	82.238	116.669	89.4377	155.126	109.892	255.006	98.321	90.0737	161.703	7.20012	7.11494	7.0001	6.98613	7.82517	6.37949	7.19704	6.17049	6.39356	7.11627	coding	NM_001008566	TPST2	RefSeq_coding	2018	chr22	-	26921715	26961370		TGATCCTTCAAAGGAGCCTCCCAGCTAAAAGCCAGCAGGAGAGAGACCTTGGCCACCAAG	8459	Hs.726122	GO:0008476|GO:0016740|GO:0006478|GO:0005794|GO:0000139|GO:0005783|GO:0016021|GO:0016020|GO:0005624	NP_003586	Tyrosylprotein sulfotransferase 2
ASHG19A3A010032	10.0655	5.44722	13.0564	13.6814	19.5938	83.0717	158.165	63.8979	69.9575	71.7226	3.77681	2.93134	3.72281	4.28361	4.9044	5.97989	6.29475	5.51837	6.06481	5.99905	coding	NM_024110	CARD14	RefSeq_coding	3917	chr17	+	78152280	78182851		TGGTCCGCATCGTCAGTATGGACAAAGCCAAGGCCAGCCCTCTGCGTTTGTCCTTTGACA	79092	Hs.696253	GO:0050700|GO:0007250|GO:0001934|GO:0042981|GO:0016235|GO:0005737|GO:0005622|GO:0005886	NP_438170	Caspase recruitment domain family, member 14
ASHG19A3A029876	255.241	198.507	231.659	212.291	207.746	747.346	642.29	585.867	957.253	963.104	8.2518	8.46811	8.11713	8.40607	8.31055	8.82768	8.70059	8.69867	9.18545	9.16376	coding	NM_020737	LRFN2	RefSeq_coding	3144	chr6	-	40359372	40555126		TTTCCCCCCTTCTTCTTGCTAAATGCCATGGATATAACTGAATAAGCGGCTCAGGGCTTT	57497	Hs.250015	GO:0030054|GO:0016021|GO:0005886|GO:0045211|GO:0045202	NP_065788	Leucine rich repeat and fibronectin type III domain containing 2
ASHG19A3A012754	1180.47	954.857	1010.19	1019.44	1404.76	3869.29	2823.63	2785.75	4445.04	4512.48	10.8349	11.0613	10.8392	11.4583	11.4448	10.828	10.6799	10.7042	10.9701	10.9512	coding	NM_174945	ZNF575	RefSeq_coding	1717	chr19	+	44037339	44040282		AAACCATGGACGTGGAGCTGTGGTTTGACAGCGCTGGCTCTGCTTCTCCCCACACACTTA	284346	Hs.213534	GO:0003677|GO:0046872|GO:0008270|GO:0005622|GO:0005634	NP_777605	Zinc finger protein 575
ASHG19A3A049410	19.477	12.5376	15.5089	27.2028	21.8109	140.077	124.61	89.0283	124.861	127.076	4.57587	4.70774	3.96574	5.26164	5.04291	6.71209	5.80091	6.02212	6.81517	6.80639	coding	NM_014887	N4BP2L2	RefSeq_coding	2860	chr13	-	33091030	33112932		GCAGAAGTTACTTATTCTTTTAAGAGGTCTGCCTGGTTCTGGGAAAACAACATTGTCTCG	10443	Hs.507680	GO:0005524|GO:0003674|GO:0008150|GO:0001906|GO:0005575	NP_149102	NEDD4 binding protein 2-like 2
ASHG19A3A005956	24.499	5.44722	19.2018	22.7266	20.2659	76.8483	121.538	71.0587	66.9809	55.2814	4.87629	2.93134	4.29873	5.00699	4.94443	5.87532	5.74185	5.67957	6.00623	5.61341	coding	NM_139353	TAF1C	RefSeq_coding	3741	chr16	-	84211461	84220662		TGGTGACATGCACCGTCCAGGGAGAAACTCTGCTGGCCGTCCGCTCTGACTACCACTGTG	9013	Hs.153022	GO:0003677|GO:0003701|GO:0016251|GO:0006363|GO:0006362|GO:0006360|GO:0006366|GO:0006361|GO:0005654|GO:0005654|GO:0005634	NP_647610	TATA box binding protein (TBP)-associated factor, RNA polymerase I, C, 110kDa
ASHG19A3A022092	19.6546	11.1196	9.07621	12.3223	28.6986	55.3125	71.2272	56.5882	70.0228	63.9213	4.58765	4.57217	3.35675	4.12803	5.41364	5.41392	4.55368	5.32786	6.0657	5.82757	coding	NM_021032	FGF12	RefSeq_coding	3672	chr3	-	191859683	192126838		TACATCTGGATTTTCACACATTTTGTCGCCACTGCCCAGACTTTGACTAACCTTGTGAGC	2257	Hs.390250	GO:0005104|GO:0008083|GO:0008201|GO:0007254|GO:0007267|GO:0008543|GO:0007507|GO:0007399|GO:0007165|GO:0005615|GO:0005634	NP_066360	Fibroblast growth factor 12
ASHG19A3A002496	22222.3	25.972	54.6207	47.116	56.6824	112.898	568.272	97.3991	216.163	241.907	14.4757	5.59945	5.88625	6.06256	6.34318	6.41433	8.52122	6.15537	7.49852	7.61622	coding	NM_001142339	GNAL	RefSeq_coding	3402	chr18	+	11751561	11883144		GCCCGGAACCCAGGCCGGTCAGCGTCAGGAAAGAGAGGAGCCGTCGCAGGAGCCGCACAC	2774	Hs.136295	GO:0031683|GO:0001664|GO:0005525|GO:0003924|GO:0004016|GO:0019001|GO:0000166|GO:0004871|GO:0007186|GO:0006184|GO:0006184|GO:0007189|GO:0007191|GO:0006171|GO:0007193|GO:0001975|GO:0031000|GO:0007608|GO:0007165|GO:0007268|GO:0031234|GO:0005834|GO:0005886|GO:0005886	NP_892023	Guanine nucleotide binding protein (G protein), alpha activating activity polypeptide, olfactory type
ASHG19A3A015912	267.785	73.5841	213.647	85.2696	96.8799	302.791	277.321	458.14	274.111	245.11	8.3284	6.95734	7.97152	6.91794	7.11671	7.74762	7.34737	8.37405	7.78951	7.63184	coding	NM_016494	RNF181	RefSeq_coding	716	chr2	+	85822836	85824831		TTTTGGAATTTGAGGAGGAGGAGACTGCCATTGAGATGCCTTGCCATCACCTTTTCCATT	51255	Hs.356187	GO:0016874|GO:0046872|GO:0008270	NP_057578	Ring finger protein 181
ASHG19A3A016109	65.4321	42.4752	82.6227	70.4643	101.992	103.03	127.333	101.051	105.668	93.9577	6.20027	6.21971	6.48494	6.63758	7.19473	6.28468	5.84642	6.21305	6.60047	6.39107	coding	NM_001080830	PRAMEF12	RefSeq_coding	1786	chr1	+	12834983	12838046		CCATGTCTCTGCCTGCATTCCCCTAGACAGGAAGGAGCAGTTTGTCATCCAGTTCACCTC	390999	Hs.156406		NP_001074299	PRAME family member 12
ASHG19A3A046545	170.559	98.3398	194.483	147.335	169.069	277.31	349.815	287.357	271.055	262.053	7.59756	7.36545	7.81426	7.76838	7.96137	7.6283	7.74377	7.74051	7.77549	7.71695	coding	NM_000932	PLCB3	RefSeq_coding	3705	chr11	+	64019121	64035027		TTCAAGCTGGCTATGAACATCCTGGCTCAGAACGCCTCCCGGAACACCTTCCTGCGCAAA	5331	Hs.523761	GO:0005509|GO:0005516|GO:0016787|GO:0004435|GO:0004629|GO:0004871|GO:0007186|GO:0035556|GO:0016042|GO:0006892|GO:0007268|GO:0005829|GO:0005829|GO:0016020|GO:0042383	NP_001171812	Phospholipase C, beta 3 (phosphatidylinositol-specific)
ASHG19A3A054269	289.862	183.427	243.465	187.298	229.648	9251.16	311.692	315.835	242.681	283.778	8.46612	8.32133	8.20211	8.18752	8.48014	11.9571	7.55075	7.8735	7.64736	7.81386	coding	NM_001142334	A2BP1	RefSeq_coding	4007	chr16	+	6823809	7763340		CATGGTTCTCATGGTCCTCCCGTTTTCAACTGAACCTGTAATTAGCTCCTCAGAGACCAG	54715	Hs.459842	GO:0003723|GO:0000166|GO:0008022|GO:0005515|GO:0008380|GO:0050658|GO:0006397|GO:0005737|GO:0005634|GO:0005802	NP_665900	RNA binding protein, fox-1 homolog (C. elegans) 1
ASHG19A3A018793	7.70222	11.0287	15.1539	5.52406	7.51036	69.052	50.9969	46.7509	49.8417	62.35	2.92237	4.56264	3.93243	3.08388	3.545	5.73161	3.74698	5.0294	5.63284	5.78987	coding	NM_018053	XKR8	RefSeq_coding	2179	chr1	+	28286503	28294604		GGTCTCTACAAGTGACAGATGTGTTGTTTTCAACAGTATTATTAGGTTATGAATAAAGCC	55113	Hs.55024	GO:0016021|GO:0016020	NP_060523	XK, Kell blood group complex subunit-related family, member 8
ASHG19A3A040207	91.8902	65.711	107.424	84.6241	61.5151	135.413	165.029	125.445	106.164	92.9064	6.67849	6.79337	6.87839	6.90593	6.45779	6.66702	6.379	6.53399	6.60648	6.3745	coding	NM_001990	EYA3	RefSeq_coding	2045	chr1	-	28300818	28415131		TCAGTGATCAGAAGCCTGAAACATCAAGCCTTGCTTCAAACCTTCCCATGTCAGAGGAAA	2140	Hs.185774	GO:0003682|GO:0016787|GO:0046872|GO:0005515|GO:0004725|GO:0008138|GO:0009653|GO:0016568|GO:0006302|GO:0016576|GO:0007275|GO:0045739|GO:0010212|GO:0007601|GO:0005737|GO:0005634|GO:0005667	NP_001981	Eyes absent homolog 3 (Drosophila)
ASHG19A3A004931	30.2332	22.725	34.9474	12.0958	27.2686	36.9772	155.805	40.1812	19.8949	51.3131	5.15727	5.43421	5.21481	4.10272	5.3457	4.84163	6.26683	4.77804	4.45058	5.50169	coding	NM_016834	MAPT	RefSeq_coding	5637	chr17	+	43971747	44105697	NM_016841,	AGAGGGTGACACGGACGCTGGCCTGAAAGCTGAAGAAGCAGGCATTGGAGACACCCCCAG	4137	Hs.101174	GO:0017124|GO:0034187|GO:0019899|GO:0042802|GO:0071813|GO:0008017|GO:0005515|GO:0005200|GO:0006915|GO:0006921|GO:0048699|GO:0000226|GO:0007026|GO:0045773|GO:0031116|GO:0010506|GO:0031113|GO:0030424|GO:0042995|GO:0005737|GO:0005856|GO:0005829|GO:0030426|GO:0005874|GO:0005875|GO:0034399|GO:0005886|GO:0045298	NP_058525	Microtubule-associated protein tau
ASHG19A3A021567	106.7	63.0499	117.261	69.8182	40.9807	226.036	174.935	214.702	200.682	176.557	6.89949	6.74077	7.00709	6.62559	5.89283	7.35945	6.50132	7.31452	7.4065	7.22587	coding	NM_001127192	CNBP	RefSeq_coding	3399	chr3	-	128886658	128902810		ATTTGTTATCGCTGTGGTGAGTCTGGTCATCTTGCCAAGGATTGTGATCTTCAGGAGGAT	7555	Hs.518249	GO:0003677|GO:0046872|GO:0005515|GO:0003700|GO:0008270|GO:0006695|GO:0006355|GO:0006351|GO:0005737|GO:0005783	NP_003409	CCHC-type zinc finger, nucleic acid binding protein
ASHG19A3A037918	43.1433	38.9537	48.3145	42.6515	47.7621	61.0671	88.1919	77.1126	60.2123	59.4101	5.63461	6.10832	5.70158	5.9145	6.10693	5.55163	5.0468	5.80535	5.87088	5.72157	coding	NM_001114309	ELF3	RefSeq_coding	3263	chr1	+	201979689	201986306		GTCCAGAGGATTTGCAGTTCTGAACCTGCACACTCCAGTCTAGGATCTCCGAGCAAGAGC	1999	Hs.67928	GO:0005515|GO:0043565|GO:0003700|GO:0016563|GO:0003713|GO:0016564|GO:0009653|GO:0001824|GO:0009790|GO:0008544|GO:0030855|GO:0030198|GO:0006954|GO:0060056|GO:0007275|GO:0010552|GO:0006355|GO:0006366|GO:0006351|GO:0005794|GO:0005737|GO:0005730|GO:0005634|GO:0005634	NP_004424	E74-like factor 3 (ets domain transcription factor, epithelial-specific )
ASHG19A3A027444	7.2564	5.44722	5.42285	5.71196	7.23643	60.195	47.3054	44.7694	63.6968	68.1675	2.63646	2.93134	2.4701	3.26027	3.10531	5.52934	3.611	4.96219	5.94299	5.92077	coding	NM_006805	HNRNPA0	RefSeq_coding	2983	chr5	-	137087074	137090039		ACTTACATGTTGACGTTGAAGGCTCAAAGCTATACTAAGAAGCTTTCTGAAAGATTGGGC	10949	Hs.96996	GO:0003723|GO:0000166|GO:0008380|GO:0010467|GO:0006397|GO:0000398|GO:0030530|GO:0005654|GO:0005634	NP_006796	Heterogeneous nuclear ribonucleoprotein A0
ASHG19A3A003960	393.936	286.695	767.09	332.762	311.582	335.745	465.915	368.811	189.331	193.664	8.98754	9.07625	10.289	9.2811	8.9857	7.87558	8.21407	8.09207	7.33156	7.34165	coding	NM_001895	CSNK2A1	RefSeq_coding	2732	chr20	-	463337	524482		GCCGCCGCTGCCGCTTCCACCACAGTTTGAAGAAAACAGGTCTGAAACAAGGTCTTACCC	1457	Hs.644056	GO:0005524|GO:0000166|GO:0047485|GO:0005515|GO:0004674|GO:0016055|GO:0007411|GO:0006468|GO:0007165|GO:0016581|GO:0016580|GO:0005829|GO:0005634|GO:0005886	NP_808228	Casein kinase 2, alpha 1 polypeptide
ASHG19A3A001019	63.333	37.5354	44.6942	47.9796	73.5514	67.3476	124.455	62.4351	56.3052	112.558	6.15652	6.06159	5.57616	6.0868	6.71677	5.69487	5.79881	5.48348	5.78635	6.64278	coding	NM_001014990	MRPL22	RefSeq_coding	3072	chr5	+	154320632	154348970		GGAGCCGGGGGAAGCTGGCCTTGGGGAAATCTACCACTGTCGAAGACAAATAAAATATAG	29093	Hs.483924	GO:0003735|GO:0006412|GO:0005622|GO:0015934|GO:0005739	NP_054899	Mitochondrial ribosomal protein L22
ASHG19A3A013869	7.26738	5.44722	8.11161	20.9667	8.64361	33.5841	40.3711	43.3736	37.2402	35.0695	2.63976	2.93134	3.26314	4.89842	3.92441	4.7027	3.33665	4.90837	5.26261	4.94248	coding	NM_032673	PCGF1	RefSeq_coding	939	chr2	-	74732177	74734821		AAGATCAAAGACTTGAATGAACACATTGTTTGCTGCCTATGCGCCGGCTACTTCGTGGAT	84759	Hs.316750	GO:0046872|GO:0008022|GO:0008270|GO:0005730|GO:0005634	NP_116062	Polycomb group ring finger 1
ASHG19A3A022145	12.8521	12.9848	30.6073	42.8544	23.8706	80.4285	87.3672	64.9435	78.1331	83.6935	4.05945	4.74834	5.01429	5.92069	5.16964	5.93798	5.02423	5.54311	6.21528	6.22423	coding	NM_015562	UBXN7	RefSeq_coding	4740	chr3	-	196080370	196159345		ACCCTTGCAGATCTATTCCGGCCACCCATTGATTTGATGCATAAAGGCAGCTTTGAAACA	26043	Hs.518524	GO:0005515	NP_056377	UBX domain protein 7
ASHG19A3A029147	126.115	84.6697	135.656	107.089	148.926	293.854	310.524	293.269	263.392	231.532	7.14668	7.15509	7.23287	7.26684	7.76998	7.70557	7.54497	7.7636	7.74268	7.55975	coding	NM_021025	TLX3	RefSeq_coding	1513	chr5	+	170736287	170739137		AATAATAAAAAAGTTTTGGCTTTTTTCTTTAGAAACCGGCCACCTGCTTCCCCCGCGGGG	30012	Hs.249125	GO:0043565|GO:0003700|GO:0030528|GO:0007417|GO:0007275|GO:0045665|GO:0048665|GO:0001764|GO:0002087|GO:0006355|GO:0007585|GO:0005634	NP_066305	T-cell leukemia homeobox 3
ASHG19A3A038406	211.022	12.1581	36.2339	17.5862	35.3116	37.9228	44.9552	34.7963	19.4135	40.2138	7.93242	4.67304	5.27054	4.64356	5.68961	4.87866	3.52172	4.53572	4.41931	5.14501	coding	NM_017925	DENND4C	RefSeq_coding	7023	chr9	+	19290748	19374138		ACCAATCACAGAGGCTCCTTCAAATAAAGCCACAGCTGCTGATTCATTGTTTGACCGACA	55667	Hs.249591	GO:0016021|GO:0016020	NP_060395	DENN/MADD domain containing 4C
ASHG19A3A044527	122.093	50.8138	66.4929	203.084	38.4818	61.0072	68.1056	66.1073	38.8143	46.1733	7.10002	6.44656	6.16683	8.32507	5.80712	5.55068	4.44888	5.57403	5.31316	5.34546	coding	NM_001135051	FAM160B1	RefSeq_coding	2880	chr10	+	116581502	116659585		TCCTCAAAGCTTCAAGCTCAGCCAAAAGAATCTCGATGGTTTCCACAAAAAATCTTGGGC	57700	Hs.192619		NP_065991	Family with sequence similarity 160, member B1
ASHG19A3A051080	50.9424	12.8335	41.4141	43.9232	21.7834	264.553	190.288	231.562	223.203	220.668	5.86399	4.73626	5.46574	5.95867	5.04142	7.56254	6.65978	7.42842	7.5427	7.50372	coding	NM_022151	MOAP1	RefSeq_coding	2435	chr14	-	93648542	93651249		CACAGATTTCTGCTATGTGTCATCAAAACATCTAGTTCTGAGTAACATTTTCACGATTGT	64112	Hs.24719	GO:0005515|GO:0042803|GO:0006919|GO:0030262|GO:0006921|GO:0005737	NP_071434	Modulator of apoptosis 1
ASHG19A3A001429	37.5246	31.6219	76.984	103.706	8.58517	125.755	148.833	111.894	103.873	114.172	5.44811	5.83984	6.38562	7.21751	3.91656	6.56669	6.17402	6.36126	6.5753	6.6631	coding	NM_016096	ZNF706	RefSeq_coding	2755	chr8	-	102209267	102217960	NM_001042511,	CCGACGCAAGACTGTCCCGGCCCGGATATGGCTCGTGGACAGCAGAAAATTCAGTCTCAG	51123	Hs.374485	GO:0046872|GO:0008270|GO:0005622	NP_057180	Zinc finger protein 706
ASHG19A3A004644	21.0344	24.0469	42.7879	114.949	14.5387	46.1574	108.815	38.1907	19.9823	54.0793	4.6746	5.5045	5.51472	7.38038	4.53479	5.15071	5.51028	4.69487	4.45698	5.58127	coding	NM_012266	DNAJB5	RefSeq_coding	2357	chr9	+	34989724	34998428		CGGCGGCGCCCGCAGCTCCTCACCGAAACAAGGAGACCAGTGCTGGTCCAGTGGCTGTGA	25822	Hs.237506	GO:0031072|GO:0051082|GO:0000122|GO:0006457|GO:0006986|GO:0005829|GO:0005634	NP_036398	DnaJ (Hsp40) homolog, subfamily B, member 5
ASHG19A3A012044	230.929	149.564	184.511	235.53	286.104	83.3555	496.483	70.3627	40.4033	49.6357	8.07941	7.98434	7.72182	8.60051	8.83636	5.98557	8.3115	5.66395	5.3593	5.45205	coding	NM_016263	FZR1	RefSeq_coding	3615	chr19	+	3506294	3536755		CTGTGCGGTGCCAGGAGAGGCGGGGTCGGCGGGAGCCAGCGAGCCACGGGAGCGAGCCAG	51343	Hs.413133	GO:0005515|GO:0006281|GO:0031572|GO:0000084|GO:0051488|GO:0031145|GO:0031145|GO:0051301|GO:0070306|GO:0007067|GO:0000278|GO:0051436|GO:0045732|GO:0051437|GO:0040020|GO:0051439|GO:0005680|GO:0005737|GO:0005829|GO:0005829|GO:0005654|GO:0005654|GO:0005634	NP_057347	Fizzy/cell division cycle 20 related 1 (Drosophila)
ASHG19A3A054819	89.6967	60.7528	75.96	57.4433	70.0296	94.5076	73.4877	75.058	72.689	52.7636	6.64517	6.69364	6.36551	6.33833	6.64154	6.15556	4.62537	5.75949	6.12177	5.54321	coding	NM_001079843	CASZ1	RefSeq_coding	7938	chr1	-	10696667	10856707		CTCCTCGGCACCTGGTTATTAAGAACTGAATATTTTTCCACTTGAATTTAGTGCTATTAG	54897	Hs.439894	GO:0003677|GO:0046872|GO:0008270|GO:0005737|GO:0005622|GO:0043231|GO:0005730|GO:0005634	NP_060236	Castor zinc finger 1
ASHG19A3A035856	7.69639	14.1024	16.189	8.90132	11.5351	32.4758	68.7382	42.6136	29.9526	44.5793	2.91755	4.8483	4.03614	3.70949	4.26014	4.6549	4.46853	4.8794	4.98608	5.29192	coding	NM_015602	TOR1AIP1	RefSeq_coding	3824	chr1	+	179851419	179889212		AACTGAAGAAGATGATCAAGACAGCTCTCACAGCAGTGTCACTACTGTTAAGGCCAGATC	26092	Hs.496459	GO:0016021|GO:0016020|GO:0005637|GO:0005634	NP_056417	Torsin A interacting protein 1
ASHG19A3A010314	7.76309	5.44722	30.9559	17.8641	7.86497	37.5806	63.055	36.5868	23.4963	23.0709	2.98257	2.93134	5.03058	4.66528	3.76996	4.8662	4.26858	4.62034	4.66778	4.31034	coding	NM_006111	ACAA2	RefSeq_coding	1952	chr18	-	47309874	47340251		TTTGGAGCTTACGGAGGCCTTCTGAAAGACTTCACTGCTACTGACTTGTCTGAATTTGCT	10449	Hs.200136	GO:0003988|GO:0008415|GO:0005515|GO:0016740|GO:0006916|GO:0006695|GO:0006631|GO:0006629|GO:0005739|GO:0005739	NP_006102	Acetyl-CoA acyltransferase 2
ASHG19A3A004250	449.298	494.496	475.506	507.7	615.808	874.219	880.593	776.806	791.648	722.91	9.22545	9.98408	9.46195	10.1021	10.1379	9.01084	9.14785	9.06353	8.98084	8.84356	coding	NM_004203	PKMYT1	RefSeq_coding	2121	chr16	-	3022793	3030474	AL713779,	GCAACTGGGATGACGACAGCCTAGGGCCTTCACTCTCCCCTGAGGCTGTCCTGGCCCGGA	9088	Hs.77783	GO:0005524|GO:0016301|GO:0016301|GO:0000166|GO:0005515|GO:0004672|GO:0004674|GO:0000082|GO:0000086|GO:0007067|GO:0000278|GO:0016310|GO:0016310|GO:0006468|GO:0051726|GO:0000079|GO:0007088|GO:0005794|GO:0000139|GO:0005783|GO:0005789|GO:0016020|GO:0005624|GO:0005654|GO:0005654	NP_872629	Protein kinase, membrane associated tyrosine/threonine 1
ASHG19A3A004119	42.1726	38.8768	37.9584	27.0055	56.919	381.071	168.178	257.976	1346.22	1023.5	5.60462	6.10422	5.33675	5.25232	6.34846	8.0333	6.42246	7.58543	9.57024	9.24025	coding	NM_003242	TGFBR2	RefSeq_coding	4629	chr3	+	30647993	30735631		ATCCCACCGCACGTTCAGAAGTCGGTTAATAACGACATGATAGTCACTGACAACAACGGT	7048	Hs.82028	GO:0005524|GO:0046332|GO:0005539|GO:0046872|GO:0000166|GO:0005515|GO:0005515|GO:0004872|GO:0004702|GO:0016740|GO:0050431|GO:0050431|GO:0005024|GO:0005024|GO:0005024|GO:0005026|GO:0004675|GO:0034713|GO:0034713|GO:0034714|GO:0032147|GO:0001568|GO:0007420|GO:0048701|GO:0035162|GO:0007507|GO:0043011|GO:0060021|GO:0060389|GO:0001569|GO:0018105|GO:0018107|GO:0002663|GO:0051138|GO:0002666|GO:0008284|GO:…	NP_003233	Transforming growth factor, beta receptor II (70/80kDa)
ASHG19A3A002843	241.439	158.869	221.014	179.199	189.118	758.222	677.477	538.354	598.647	595.996	8.15647	8.08349	8.03477	8.11122	8.13828	8.84546	8.77411	8.59153	8.66268	8.63707	coding	NM_001145546	GALP	RefSeq_coding	889	chr19	+	56687388	56697144		TCCAGCATCCGCACCTGCCCACCGGTCCTCCACCTTCCCCAAATGGGTGACCAAGACGGA	85569	Hs.283915	GO:0005179|GO:0008150|GO:0007218|GO:0009725|GO:0032868|GO:0005575|GO:0005576	NP_149097	Galanin-like peptide
ASHG19A3A054661	8169.61	6814.19	6052.87	7842.39	11793.8	29723.2	24344.2	29959.3	26482.7	27026	13.5264	13.5864	13.4179	14.0418	13.7263	14.3518	14.3151	14.8061	13.9838	14.0418	coding	NM_020465	NDRG4	RefSeq_coding	3356	chr16	+	58497548	58547522		CGTCGGCGGCGCCGAAGCCCCGCTCCCCGCCTGCGCGTCTGTCTCGTCCGCATCTCCGCG	65009	Hs.322430	GO:0030154|GO:0016049|GO:0007275|GO:0006950|GO:0005737	NP_075061	NDRG family member 4
ASHG19A3A048629	930.646	795.942	769.463	866.587	981.634	1835.17	1498.98	1583.88	3678.36	2991.03	10.4203	10.7554	10.2948	11.1737	10.934	9.9034	9.86387	9.99348	10.7601	10.476	coding	NM_015319	TENC1	RefSeq_coding	4952	chr12	+	53442732	53458160		TGAAGACTCCCAGGCCATTAACCCCTTAGCTTTTAGGAAGATTACTCCCCCTTTTTCAAG	23371	Hs.6147	GO:0016787|GO:0046872|GO:0004721|GO:0005515|GO:0035556|GO:0008285|GO:0030054|GO:0005925|GO:0005886	NP_938072	Tensin like C1 domain containing phosphatase (tensin 2)
ASHG19A3A053212	216.493	169.627	137.546	76.0024	219.706	6589.09	4693.57	3345.41	6084.55	5947.96	7.97489	8.18891	7.25451	6.74259	8.4032	11.5027	11.3328	10.9426	11.3802	11.3067	coding	NM_013227	ACAN	RefSeq_coding	8840	chr15	+	89346673	89418585		TATGAGATCAATTCCCTGGTGCGGTACCAGTGCACAGAGGGGTTTGTCCAGCGCCACATG	176	Hs.2159	GO:0005201|GO:0005540|GO:0005515|GO:0005529|GO:0007155|GO:0006508|GO:0001501|GO:0031012|GO:0005576|GO:0005578	NP_037359	Aggrecan
ASHG19A3A037300	71.5501	63.5156	141.198	87.9231	58.2545	138.533	112.254	108.59	79.9455	78.9609	6.33365	6.74942	7.29634	6.96151	6.38075	6.69688	5.57666	6.3163	6.245	6.1417	coding	NM_013442	STOML2	RefSeq_coding	1303	chr9	-	35099892	35103154		TTGAACATCCTCATCCCTGTGTTAGACCGGATCCGATATGTGCAGAGTCTCAAGGAAATT	30968	Hs.3439	GO:0005102|GO:0005737|GO:0005856|GO:0016020|GO:0005743|GO:0005739	NP_038470	Stomatin (EPB72)-like 2
ASHG19A3A010239	86.3254	58.6048	53.8471	54.0136	67.0576	62.06	97.5655	53.1873	46.1034	55.365	6.59616	6.64487	5.86601	6.2529	6.5842	5.57527	5.27582	5.22832	5.53153	5.6158	coding	NM_001105528	C18orf34	RefSeq_coding	3398	chr18	-	30517365	31020045		GTAAAGAAAAAATTACGAAAAAAGGGGAAGAAAACCCTTGATGCATTAATAGAAACTGAG	374864	Hs.115461		NP_945346	Chromosome 18 open reading frame 34
ASHG19A3A008052	86.9366	77.2215	78.2548	84.8974	73.8952	190.071	245.88	190.754	183.814	223.262	6.60448	7.02851	6.41024	6.91107	6.72423	7.12118	7.13457	7.14757	7.29472	7.51727	coding	NM_000691	ALDH3A1	RefSeq_coding	1794	chr17	-	19641299	19651746		TCAATGGACGGGAAGCAGGGTCCTTAAATACGTCCCCTCTTGGCTCTTGCCGTTCCAGGA	218	Hs.531682	GO:0004028|GO:0008106|GO:0004029|GO:0016491|GO:0007568|GO:0006081|GO:0055114|GO:0008284|GO:0051591|GO:0042493|GO:0051384|GO:0001666|GO:0007584|GO:0014070|GO:0005737|GO:0005829|GO:0005783	NP_001128640	Aldehyde dehydrogenase 3 family, member A1
ASHG19A3A052001	242.921	147.805	171.516	128.35	191.913	199.285	291.181	174.06	170.79	237.777	8.16706	7.9664	7.60158	7.55193	8.16381	7.1871	7.43617	7.01341	7.21284	7.59756	coding	NM_005739	RASGRP1	RefSeq_coding	5048	chr15	-	38780302	38857007		GGAGTGTCTCCCAAACCTGATCCAAAAACCATTAGCAAACACGTCCAGAGGATGGTGGAT	10125	Hs.591127	GO:0005509|GO:0005085|GO:0008289|GO:0005515|GO:0007265|GO:0007596|GO:0030154|GO:0030168|GO:0051056|GO:0007165|GO:0005794|GO:0000139|GO:0005737|GO:0005829|GO:0005783|GO:0005789|GO:0005622|GO:0005624|GO:0005886	NP_005730	RAS guanyl releasing protein 1 (calcium and DAG-regulated)
ASHG19A3A000741	70.4956	92.0199	109.771	107.831	95.6354	186.128	221.818	152.623	185.368	147.648	6.30981	7.2799	6.91017	7.27819	7.10018	7.08911	6.95569	6.82458	7.30623	7.00153	coding	NM_001003677	C11orf49	RefSeq_coding	1753	chr11	+	46958250	47183796		CAATGGATGAAGAGCTGGAACGGCTGCTTCTTCCCTTCTTCAGGCTGGCCCAGGTCCCAG	79096	Hs.368296		NP_077018	Chromosome 11 open reading frame 49
ASHG19A3A037950	22.828	8.53366	20.9807	21.485	23.0398	65.3401	171.621	51.1017	47.2352	78.1999	4.78424	4.27633	4.43904	4.93276	5.11559	5.64943	6.46204	5.16747	5.56294	6.12799	coding	NM_001173425	DFNB31	RefSeq_coding	4076	chr9	-	117164360	117267736		TGAGAAGGAAGGACTGCGGGTCGGGGACCAGATTCTGCGCGTCAACGACAAATCCCTGGC	25861	Hs.93836	GO:0005515|GO:0060122|GO:0050896|GO:0001895|GO:0050953|GO:0007605|GO:0007601|GO:0042995|GO:0005737|GO:0030426|GO:0032420	NP_056219	Deafness, autosomal recessive 31
ASHG19A3A038066	42.2869	40.1482	113.723	42.3018	33.8116	421.005	394.969	276.868	338.136	379.751	5.60828	6.14889	6.96259	5.90367	5.63231	8.14424	7.94294	7.68744	8.02617	8.14621	coding	NM_000476	AK1	RefSeq_coding	2266	chr9	-	130628760	130640022		AAAGGCTTCCTGATTGATGGCTACCCGCGGGAGGTGCAGCAAGGAGAAGAGTTTGAGCGA	203	Hs.175473	GO:0005524|GO:0004017|GO:0019205|GO:0000166|GO:0005515|GO:0016740|GO:0046034|GO:0015949|GO:0055086|GO:0005737|GO:0005829	NP_000467	Adenylate kinase 1
ASHG19A3A035734	51.1234	23.324	42.8546	29.8876	19.9193	38.2135	46.4023	55.7606	27.3939	27.1709	5.87041	5.46618	5.51719	5.40299	4.92402	4.88884	3.57451	5.30404	4.86979	4.56229	coding	NM_001160224	RNF170	RefSeq_coding	2020	chr8	-	42704780	42751866		ACCTCAGAGATATTCCCAGCAGTCTCAATATCCATGGTAATGCTAATAAACTACTATTCT	81790	Hs.491626	GO:0046872|GO:0008270|GO:0016021|GO:0016020	NP_112216	Ring finger protein 170
ASHG19A3A036523	112.871	55.1624	83.9627	57.2156	77.3882	123.395	105.729	153.363	93.6973	93.425	6.98467	6.56028	6.50816	6.33218	6.78735	6.54098	5.45093	6.8296	6.44928	6.38336	coding	NM_001160008	NRG1	RefSeq_coding	2377	chr8	+	32405727	32618507		GCTTGCCCTCCACCCTATAGTATCTATTTTATGAAATTCCAAGAAGGGATGAATAAATAA	3084	Hs.453951	GO:0043125|GO:0043125|GO:0005125|GO:0008083|GO:0008083|GO:0005515|GO:0030296|GO:0005102|GO:0030971|GO:0003712|GO:0030297|GO:0030297|GO:0007219|GO:0007171|GO:0006916|GO:0055007|GO:0007154|GO:0008283|GO:0043624|GO:0009790|GO:0030879|GO:0010667|GO:0051048|GO:0007399|GO:0014032|GO:0060045|GO:0045785|GO:0030307|GO:0061098|GO:0051155|GO:0043497|GO:0043496|GO:0007169|GO:0055012|GO:0042060|GO:0042060|GO:…	NP_039258	Neuregulin 1
ASHG19A3A049044	118.663	16.7978	47.9653	26.4734	29.7548	43.1621	240.211	44.296	34.1359	41.3635	7.05495	5.06181	5.68922	5.22284	5.46176	5.06031	7.09624	4.94366	5.15155	5.18205	coding	NM_013386	SLC25A24	RefSeq_coding	3495	chr1	-	108677448	108742974		GGCGAGCTGCAGGAGGGGCTCAGGAACCTGGGCATCCCTCTGGGCCAGGACGCCGAGGAG	29957	Hs.656870	GO:0005488|GO:0005509|GO:0055085|GO:0005737|GO:0016021|GO:0016020|GO:0005743|GO:0005739	NP_998816	Solute carrier family 25 (mitochondrial carrier; phosphate carrier), member 24
ASHG19A3A038208	36.5211	5.83483	45.1417	38.6504	11.5702	118.132	109.806	128.473	111.955	117.447	5.41069	3.867	5.5911	5.76627	4.26279	6.48072	5.53019	6.56855	6.67626	6.70039	coding	NM_152833	C9orf69	RefSeq_coding	2866	chr9	-	139006427	139010731		TTGTTTTTTGTTAACGTATTACTCAGAGTCACCCAAGCCTCTTGGCTGAGGGTGAAGGTG	90120	Hs.287411		NP_690046	Chromosome 9 open reading frame 69
ASHG19A3A026698	23.5592	12.5387	28.0674	278.023	18.7741	34.5958	52.9797	25.815	40.9248	41.7966	4.82498	4.70782	4.88613	8.93492	4.84683	4.74399	3.83377	3.99294	5.37794	5.19728	coding	NM_199231	GDNF	RefSeq_coding	681	chr5	-	37815753	37835593		TCCCTGCTAACTTCTTGCTCTCGCAACAGAATACCTATTTAGGTGGGAAGAATGAGGTGT	2668	Hs.248114	GO:0008083|GO:0042803|GO:0005102|GO:0008344|GO:0006916|GO:0007411|GO:0048255|GO:0043524|GO:0007399|GO:0001755|GO:0031175|GO:0090190|GO:0033603|GO:0010552|GO:0032770|GO:0072107|GO:0051584|GO:0007165|GO:0005576	NP_954701	Glial cell derived neurotrophic factor
ASHG19A3A001711	93.675	73.1881	151.3	127.489	93.9502	311.407	395.119	308.086	297.918	231.621	6.70531	6.9482	7.40428	7.5378	7.07175	7.78572	7.94437	7.83313	7.88645	7.56089	coding	NM_001098822	TMEM91	RefSeq_coding	943	chr19	+	41882437	41889985	NM_001098825,	CGCTGCCTTCTGTCTAGCCCAGAAGACCCGCCCTAGTTGCCCCTACAGCCCTCACTGTGA	641649	Hs.709417	GO:0009607|GO:0016021|GO:0016020	NP_001092295	Transmembrane protein 91
ASHG19A3A013182	41.4638	6.94458	26.9769	8.36208	12.517	107.798	98.767	110.613	97.7942	84.4849	5.58344	4.05048	4.82678	3.65429	4.34926	6.35252	5.30214	6.34386	6.5005	6.23708	coding	NM_001077710	FAM110C	RefSeq_coding	3963	chr2	-	38815	46588		GGCAGTTTCTAAACAGAGCTTTTTCTATACACTATTTGCAACTGGAGTGCAATATTGTAT	642273	Hs.8379	GO:0005737|GO:0005856|GO:0005874|GO:0005815|GO:0000922	NP_001071178	Family with sequence similarity 110, member C
ASHG19A3A016335	1141.97	817.328	937.109	793.895	936.928	4099.47	3066.47	3350.81	3457.75	4005.16	10.779	10.8008	10.6929	11.0242	10.8618	10.903	10.7882	10.9468	10.6951	10.8229	coding	NM_025029	FAM128B	RefSeq_coding	967	chr2	+	130939500	130948299	NM_001085365,	GCTACATGTTACCTCCTTCAATTGATAATAAACCTTTCTGAGATGCAGAGGGTCCAGGTC	80097	Hs.469925	GO:0005515|GO:0005813|GO:0005737|GO:0005856|GO:0008274|GO:0005819	NP_079305	Mitotic spindle organizing protein 2B
ASHG19A3A021754	60.8649	80.3973	148.46	90.6694	97.4937	119.443	184.436	134.839	152.91	115.558	6.10393	7.08531	7.37526	7.00843	7.12609	6.49601	6.60245	6.64191	7.07813	6.67717	coding	NM_053024	PFN2	RefSeq_coding	2117	chr3	-	149682690	149688741		TTTATTAGCAATGCAGGGTGATGGGGTATGAACCTGTGTCTCCTTTGTATCCCTCTGTTG	5217	Hs.91747	GO:0003779|GO:0005546|GO:0005515|GO:0030036|GO:0008064|GO:0015629|GO:0005737	NP_444252	Profilin 2
ASHG19A3A004579	102.268	87.4582	105.395	94.7568	112.91	121.964	210.068	151.505	107.68	144.502	6.83777	7.20355	6.84803	7.07721	7.35054	6.52573	6.85129	6.81532	6.62508	6.97247	coding	NM_001080115	LDB3	RefSeq_coding	1695	chr10	+	88428425	88459809	NM_007078,	CCTCGGGTGTCGGACTCCCAGGAGGGAGCCTCCCTATTAAGGACCTTGCCGTAGACAGCG	11155	Hs.657271	GO:0046872|GO:0005515|GO:0008270|GO:0005737|GO:0005856|GO:0048471|GO:0031143|GO:0030017	NP_009009	LIM domain binding 3
ASHG19A3A049514	114.356	70.1727	115.56	60.8373	73.5284	118.136	164.139	112.429	113.325	102.991	7.00169	6.89398	6.98717	6.42337	6.71592	6.48086	6.3699	6.36798	6.69139	6.51775	coding	NM_183422	TSC22D1	RefSeq_coding	4837	chr13	-	45007660	45150701		TTCTACCCAGTTCTCCGCACAATCATTAGCTCAGGCAATTGGAAGCCAAATTGAAGATGC	8848	Hs.507916	GO:0005515|GO:0003700|GO:0006355|GO:0006366|GO:0005737|GO:0005634	NP_904358	TSC22 domain family, member 1
ASHG19A3A009906	216.712	182.072	186.134	165.975	205.88	213.275	324.078	214.116	189.911	266.435	7.97698	8.30744	7.73159	7.97588	8.29307	7.28195	7.61664	7.31102	7.33511	7.73828	coding	NM_018653	GPRC5C	RefSeq_coding	1836	chr17	+	72429835	72443566		GGGAACCTCCCTGAAGAGTGCCCTGGTCACAGCACCCTTGAAGACAGCCATTGGCCATGG	55890	Hs.446438	GO:0004930|GO:0005515|GO:0004872|GO:0007186|GO:0031410|GO:0030659|GO:0005887|GO:0005739|GO:0005886	NP_071319	G protein-coupled receptor, family C, group 5, member C
ASHG19A3A015094	12.6523	25.175	12.3183	14.02	9.8307	174.136	131.768	183.749	281.647	242.614	4.03971	5.56134	3.66174	4.3212	4.06576	7.00389	5.92115	7.09252	7.82458	7.61918	coding	NM_016831	PER3	RefSeq_coding	6203	chr1	+	7844762	7905236		TTGATCCTGAATCGTAAGAAAGATGTCCTGGCGTCTTCTCACTTTGTTGACCTGCTTGCA	8863	Hs.162200	GO:0004871|GO:0006355|GO:0048511|GO:0005737|GO:0005634	NP_058515	Period homolog 3 (Drosophila)
ASHG19A3A034308	93.3952	91.7683	115.392	130.636	106.28	598.113	580.614	594.889	681.137	636.225	6.70144	7.27553	6.9845	7.58164	7.2573	8.56481	8.55245	8.72152	8.80063	8.71106	coding	NM_181597	UPP1	RefSeq_coding	1857	chr7	+	48128354	48148329		TTGGGTTAGTCCTAGAGCCGCTTCTAGCCCGGTTTCCTCCGCCCCAGGTTAGGACCACGT	7378	Hs.488240	GO:0004850|GO:0055086|GO:0006139|GO:0009116|GO:0009166|GO:0006206|GO:0046135|GO:0043097|GO:0006220|GO:0046108|GO:0005737|GO:0005829	NP_853628	Uridine phosphorylase 1
ASHG19A3A014648	45.6282	27.6112	61.6576	33.2318	33.6881	110.204	115.324	111.372	97.9763	80.2861	5.71429	5.67736	6.05527	5.55512	5.62807	6.38415	5.6325	6.35394	6.50216	6.16325	coding	NM_004882	CIR1	RefSeq_coding	1809	chr2	-	175212879	175260443		TTCGCCAACTTCATGTGCAAGAAAGACTTTCATCCTGCCTCCAAATCCAATATCAAAAAA	9541	Hs.632531	GO:0005515|GO:0003700|GO:0003714|GO:0008380|GO:0006397|GO:0045892|GO:0006351|GO:0000118|GO:0016607|GO:0005634	NP_004873	Corepressor interacting with RBPJ, 1
ASHG19A3A019381	25.4856	16.1638	38.1344	27.5705	26.5666	87.9525	122.016	102.042	114.171	115.192	4.92947	5.01498	5.34404	5.28245	5.3095	6.05861	5.75166	6.22483	6.70242	6.67353	coding	NM_058175	COL6A2	RefSeq_coding	3461	chr21	+	47518032	47549719		TTGGACGGAGCTGTTTTGTGCTGAAAGGTTTTCTCGGGGTCCGTGGTGTCCCCCAAAGGT	1292	Hs.420269	GO:0005201|GO:0005515|GO:0030674|GO:0007411|GO:0016337|GO:0030198|GO:0031012|GO:0005576|GO:0005615|GO:0016020|GO:0005578	NP_478055	Collagen, type VI, alpha 2
ASHG19A3A001132	57.0346	31.6769	62.8804	51.0216	41.3881	126.474	213.255	151.137	131.979	148.812	6.01644	5.84104	6.08394	6.17057	5.90793	6.57494	6.87927	6.81176	6.88535	7.01139	coding	NM_001025367	VEGFA	RefSeq_coding	3608	chr6	+	43737945	43754221		CAAAAACGAAAGCGCAAGAAATCCCGTCCCTGTGGGCCTTGCTCAGAGCGGAGAAAGCAT	7422	Hs.73793	GO:0043498|GO:0042056|GO:0005125|GO:0050840|GO:0001968|GO:0008083|GO:0008083|GO:0008201|GO:0008201|GO:0005161|GO:0005515|GO:0046982|GO:0042803|GO:0043183|GO:0043184|GO:0005172|GO:0001525|GO:0002575|GO:0007596|GO:0071456|GO:0050930|GO:0050930|GO:0007275|GO:0043066|GO:0007399|GO:0030168|GO:0002576|GO:0048008|GO:0050918|GO:0045766|GO:0045766|GO:0043536|GO:0051781|GO:0030335|GO:0008284|GO:0051272|GO:…	NP_003367	Vascular endothelial growth factor A
ASHG19A3A005263	66.029	38.8895	71.1312	46.9926	29.4327	62.7543	87.2626	77.0835	53.0401	72.567	6.21464	6.10514	6.26916	6.05821	5.44851	5.59291	5.02134	5.8045	5.70861	6.0168	coding	NM_022362	MMS19	RefSeq_coding	3703	chr10	-	99218082	99258366		AGGACTCCTCAACAAGCACCCTGCAGGGCAGCAGCTGGATGAATTCCTACAGCTAGCTGT	64210	Hs.500721	GO:0030331|GO:0005515|GO:0030674|GO:0030159|GO:0003713|GO:0007059|GO:0006289|GO:0006289|GO:0045893|GO:0009725|GO:0000160|GO:0071817|GO:0005737|GO:0005856|GO:0005675|GO:0005634|GO:0005634|GO:0005819	NP_071757	MMS19 nucleotide excision repair homolog (S. cerevisiae)
ASHG19A3A039290	46.4811	33.1217	47.2538	38.2128	44.0782	140.827	128.282	127.615	144.067	135.321	5.74077	5.89815	5.66481	5.75021	5.9989	6.71913	5.86293	6.55813	6.99567	6.88361	coding	NM_001122821	SET	RefSeq_coding	2863	chr9	+	131445933	131458674		TCATGTAAATATCCCTTCCAGGCAGGGCGGCTCCAGTGCAGATTTAAGCCGCTGGCACCT	6418	Hs.436687	GO:0042393|GO:0005515|GO:0004864|GO:0008601|GO:0016564|GO:0006260|GO:0016070|GO:0016071|GO:0035067|GO:0043524|GO:0006913|GO:0006334|GO:0006337|GO:0005737|GO:0005829|GO:0005783|GO:0005654|GO:0005634|GO:0048471|GO:0043234	NP_003002	SET nuclear oncogene
ASHG19A3A046553	531.071	400.076	529.106	313.018	514.914	723.205	589.628	693.65	823.487	765.345	9.51356	9.62481	9.64274	9.16344	9.83605	8.79433	8.57225	8.9198	9.02081	8.90121	coding	NM_012094	PRDX5	RefSeq_coding	959	chr11	+	64085568	64089282		AAGGGAGTCCAGGTGGTGGCCTGTCTGAGTGTTAATGATGCCTTTGTGACTGGCGAGTGG	25824	Hs.502823	GO:0043027|GO:0016491|GO:0004601|GO:0051920|GO:0045454|GO:0034614|GO:0006954|GO:0043066|GO:0055114|GO:0006979|GO:0005737|GO:0044445|GO:0005739|GO:0005777	NP_857635	Peroxiredoxin 5
ASHG19A3A009246	56.6517	48.8863	77.9442	64.2449	55.8686	93.9543	109.433	109.572	76.3554	68.524	6.00795	6.39761	6.40576	6.50476	6.32425	6.14636	5.52285	6.33034	6.18642	5.92955	coding	NM_001033555	CYTSB	RefSeq_coding	3762	chr17	+	20059401	20218065	NM_001033553,	CAGTCTTTTGGTTGCTGTTGTTAAAAATATCCCGGCTTTGCCTTTATGAAACCTTTGCCC	92521	Hs.431045	GO:0005634	NP_690868	Sperm antigen with calponin homology and coiled-coil domains 1
ASHG19A3A006874	75.9922	77.6917	111.882	103.254	89.6168	121.374	171.943	133.617	99.6354	95.5523	6.41217	7.03603	6.93825	7.21116	7.00202	6.51864	6.4664	6.62609	6.52312	6.41666	coding	NM_199332	HOMER2	RefSeq_coding	1840	chr15	-	83517737	83621473	NM_199330,	AATCGAGACCTCAAGTAATCATTCCCAAGAATCTGGGCGTGAAACCCCATCTTCTACTCA	9455	Hs.578443	GO:0035256|GO:0005515|GO:0007216|GO:0030054|GO:0005737|GO:0005886|GO:0014069|GO:0045211|GO:0045202	NP_955364	Homer homolog 2 (Drosophila)
ASHG19A3A050029	35.4584	24.547	37.2819	28.0875	15.5721	247.731	210.425	205.416	219.166	227.168	5.37143	5.53125	5.3122	5.31167	4.61765	7.47628	6.85349	7.25422	7.51669	7.53746	coding	NM_005872	BCAS2	RefSeq_coding	1310	chr1	-	115110182	115124265		GAGATAGTTCTAAACACATTCTTGATCACCAAACAACTTCAGAAAGACAGTGACTGTACA	10286	Hs.22960	GO:0005515|GO:0008380|GO:0000375|GO:0006397|GO:0005730|GO:0005634|GO:0005681	NP_005863	Breast carcinoma amplified sequence 2
ASHG19A3A011735	5725.95	5089.13	4949.93	4507.09	12706.1	21071.5	17506.6	16958.5	23650.9	21263.9	13.1657	13.2481	13.206	13.4241	13.8207	13.4406	13.4676	13.4482	13.7116	13.4241	coding	NM_145888	KLK10	RefSeq_coding	2985	chr19	-	51516000	51522954		CCACAGGCAGGGCAGAGGCACGTCTGGGTCCCCTCCCTCCTTCCTATCGGCGACTCCCAG	5655	Hs.275464	GO:0008233|GO:0004252|GO:0008236|GO:0007049|GO:0006508|GO:0005576	NP_665895	Kallikrein-related peptidase 10
ASHG19A3A004680	184.844	11.6205	12.1258	22.3501	12.4339	62.5937	125.678	61.7236	44.2619	63.0124	7.71869	4.62089	3.64633	4.98594	4.3418	5.58917	5.82008	5.46768	5.47744	5.80748	coding	NM_013406	DHPS	RefSeq_coding	1210	chr19	-	12786533	12792677		GGCCTGGTCCTGGACATCGTTGAGGCCCAGGAGTTTGATGGCTCTGACTCAGGTGCCCGA	1725	Hs.79064	GO:0034038|GO:0034038|GO:0005515|GO:0016740|GO:0044267|GO:0008612|GO:0008284|GO:0043687|GO:0051289|GO:0050983|GO:0006412|GO:0005829|GO:0005829	NP_037539	Deoxyhypusine synthase
ASHG19A3A020085	175.411	131.393	287.901	168.975	115.038	920.758	749.183	740.592	864.98	831.841	7.63675	7.79087	8.50797	8.0063	7.37415	9.07494	8.9238	9.00071	9.06876	8.99906	coding	NM_003776	MRPL40	RefSeq_coding	787	chr22	+	19420035	19423594		CAGGGTTCAAGTCTGCTTTCCACAGAATCAGGCATGCTGTTAATAAATACTGGTTTAATC	64976	Hs.431307	GO:0003674|GO:0009653|GO:0005761|GO:0005739|GO:0005634|GO:0005840	NP_003767	Mitochondrial ribosomal protein L40
ASHG19A3A043408	7.40394	5.44722	33.7017	63.3446	7.56694	40.8614	91.2181	47.4212	24.3123	31.988	2.69351	2.93134	5.16339	6.48297	3.62332	4.98313	5.12379	5.05053	4.71224	4.80531	coding	NM_022802	CTBP2	RefSeq_coding	4752	chr10	-	126676418	126716453		AGATGGCTTACGAGACTTACGAAGCTGACCTGTCCACCTTCCAGGGTCCTGGTGGCAAGA	1488	Hs.501345	GO:0051287|GO:0048037|GO:0016491|GO:0016616|GO:0005515|GO:0016564|GO:0030154|GO:0008285|GO:0055114|GO:0019079|GO:0050872|GO:0030054|GO:0005634|GO:0045202|GO:0017053	NP_073713	C-terminal binding protein 2
ASHG19A3A035254	32.7882	32.3722	60.0826	288.74	38.1552	78.9124	139.784	102.588	74.7328	61.5454	5.26623	5.86864	6.01401	9.01163	5.79382	5.91213	6.0389	6.23237	6.15852	5.77182	coding	NM_001005480	OR2A2	RefSeq_coding	957	chr7	+	143806675	143807630		GGAGAAAATGCTGTCCCTGTTTCACAGTGTCTTTAATCCAATGCTGAACCCCCTGATCTA	442361	Hs.553841	GO:0004984|GO:0004872|GO:0050896|GO:0007608|GO:0016021|GO:0005886	NP_001005480	Olfactory receptor, family 2, subfamily A, member 2
ASHG19A3A011162	32.1753	22.4097	26.3885	26.4412	13.5188	121.211	138.297	106.572	126.461	125.487	5.24088	5.41545	4.79533	5.22143	4.44492	6.51635	6.01891	6.28694	6.83033	6.79052	coding	NM_014299	BRD4	RefSeq_coding	4635	chr19	-	15357848	15391262		TTGTGTTGAGTTGAAGATTGTCATGGAATAAAGATCACACCGTACTTGAGGCCATCTTCA	23476	Hs.187763	GO:0005515|GO:0044419|GO:0043388|GO:0010971|GO:0090040|GO:0006468|GO:0000114|GO:0000794|GO:0005737|GO:0005730|GO:0005634	NP_490597	Bromodomain containing 4
ASHG19A3H0000526	20.1009	8.41255	45.9525	30.2302	11.358	51.041	46.4092	58.0947	26.0379	19.5163	4.61531	4.25934	5.62067	5.41783	4.24058	5.29329	3.57493	5.36906	4.80302	4.06405	coding	NM_006361_intron2+	NM_006361	HOX cluster	948	chr17	+	46804405	46805354		CCACCATCACATACGTCCAGTCTTCATGCATTTCCAGACTCTTGGCCACTCTTTTAGATT
ASHG19A3A000578	112.567	77.3668	141.32	136.863	146.628	270.341	597.029	302.874	255.708	257.309	6.9781	7.03088	7.29812	7.64963	7.74397	7.59201	8.5913	7.81012	7.70908	7.69414	coding	NM_175914	HNF4A	RefSeq_coding	1369	chr20	+	42984440	43058311	NM_000457,	TGGCCCCGACCCAGGGGACAGGCAGCCACCCCTGAGACCCCACAGCCCTCACCGCCAGGT	3172	Hs.116462	GO:0003677|GO:0001077|GO:0033613|GO:0005504|GO:0046872|GO:0010843|GO:0005515|GO:0042803|GO:0005102|GO:0003700|GO:0003707|GO:0008270|GO:0007596|GO:0031018|GO:0010467|GO:0042593|GO:0055088|GO:0030308|GO:0008285|GO:0006591|GO:0055091|GO:2000189|GO:0043193|GO:0010552|GO:0045944|GO:0010551|GO:0010551|GO:0060398|GO:0050796|GO:0019216|GO:0034339|GO:0006355|GO:0009749|GO:0006351|GO:0070328|GO:0006805|GO:…	NP_849181	Hepatocyte nuclear factor 4, alpha
ASHG19A3A002655	32.6619	21.6303	70.6572	24.7125	45.5827	29.6473	58.1157	51.9584	27.3369	54.7955	5.25995	5.3701	6.25992	5.12919	6.04376	4.52228	4.07001	5.19153	4.86731	5.60068	coding	NM_001143958	TMEM30A	RefSeq_coding	4436	chr6	-	75962637	75994632		CTCCAACAACATCCGCGAGATCGAGGGCAACGTGTTTATGTATTATGGACTGTCTAATTT	55754	Hs.108530	GO:0016021|GO:0016020	NP_060717	Transmembrane protein 30A
ASHG19A3A029602	228.416	196.541	213.832	192.808	199.86	262.348	326.66	259.699	200.211	172.374	8.06282	8.45208	7.97405	8.23541	8.24001	7.55075	7.63351	7.59556	7.40312	7.19538	coding	NM_001010877	ZNF311	RefSeq_coding	2698	chr6	-	28962593	28973037		TTTCCATTTCCTAAACCTCCTTTAATCTCTCATCTGGAGCGAGAAGTAGACCCCTGTGTG	282890	Hs.148218	GO:0003677|GO:0046872|GO:0005515|GO:0008270|GO:0006355|GO:0005622|GO:0005634	NP_001010877	Zinc finger protein 311
ASHG19A3A045780	31.7118	9.98532	29.3805	42.3052	17.634	64.1905	70.175	68.3056	63.3224	65.0771	5.22255	4.45127	4.95595	5.90383	4.77109	5.62493	4.51786	5.62202	5.93351	5.85509	coding	NM_015645	C1QTNF5	RefSeq_coding	3927	chr11	-	119209651	119217383		AGCCTGCAGTTTGATCTGGTGAAGAATGGCGAATCCATTGCCTCTTTCTTCCAGTTTTTC	114902	Hs.632102	GO:0005576	NP_056460	C1q and tumor necrosis factor related protein 5
ASHG19A3A038857	11.2397	5.44722	31.5548	25.7863	15.3872	106.318	114.879	114.65	96.3514	99.4843	3.90083	2.93134	5.06203	5.18539	4.60522	6.33199	5.624	6.39842	6.48406	6.47241	coding	NM_001007097	NTRK2	RefSeq_coding	7111	chr9	+	87284625	87430621		GTTCAACCATTTGCTGTAATCCAGAGGCAGCCTGTGAATCATTCTCATGCCCTGTTTTTT	4915	Hs.494312	GO:0005524|GO:0043121|GO:0005030|GO:0000166|GO:0016740|GO:0004714|GO:0007190|GO:0030154|GO:0007275|GO:0048011|GO:0007399|GO:0006468|GO:0007169|GO:0005887|GO:0016020	NP_006171	Neurotrophic tyrosine kinase, receptor, type 2
ASHG19A3A006276	319.092	258.609	214.949	229.75	298.508	774.86	554.512	528.25	740.079	695.165	8.63233	8.91915	7.98176	8.55583	8.91309	8.87196	8.48157	8.56353	8.89868	8.80063	coding	NM_170726	ALDH4A1	RefSeq_coding	2386	chr1	-	19197925	19229293		ACCGTCCAGCTGTCTGTCCGTCCAGATGCCTCCTGCTTGGATTCTGAGTGGTCAGAGATC	8659	Hs.77448	GO:0003842|GO:0004029|GO:0009055|GO:0016491|GO:0034641|GO:0055114|GO:0006561|GO:0006562|GO:0006560|GO:0005759|GO:0005739	NP_733844	Aldehyde dehydrogenase 4 family, member A1
ASHG19A3A000588	10.16	12.804	25.601	13.0302	8.03376	56.0331	89.2559	66.686	59.0291	51.3964	3.78551	4.73273	4.74834	4.21094	3.80866	5.43092	5.07512	5.58783	5.84622	5.50334	coding	NM_000535	PMS2	RefSeq_coding	2851	chr7	-	6012870	6048737	uc003uui.2,NR_003613,ENST00000506558,ENST00000442338,ENST00000423426,	CCATGGAGCGAGCTGAGAGCTCGAGTACAGAACCTGCTAAGGCCATCAAACCTATTGATC	5395	Hs.632637	GO:0005524|GO:0016887|GO:0003677|GO:0032407|GO:0004519|GO:0016787|GO:0030983|GO:0005515|GO:0032138|GO:0003697|GO:0006200|GO:0006298|GO:0007131|GO:0042493|GO:0016446|GO:0016447|GO:0032389|GO:0005634	NP_000526	PMS2 postmeiotic segregation increased 2 (S. cerevisiae)
ASHG19A3A009244	78.5218	57.1673	59.2123	85.874	49.4285	226.679	202.354	199.899	242.088	196.8	6.4564	6.60787	5.99499	6.93033	6.15629	7.36288	6.77765	7.2114	7.644	7.36125	coding	NM_152904	CYTSB	RefSeq_coding	2714	chr17	+	19990334	20140481	NM_001033554,	GATGATGTTTCCCTCTTTTTACTTTTCCTCAGAAGATTGAGCTGTCTTTTATTTGGAGAA	92521	Hs.431045	GO:0005634	NP_690868	Sperm antigen with calponin homology and coiled-coil domains 1
ASHG19A3A025512	34.382	15.7966	35.2664	34.8682	30.9515	61.1234	121.887	79.5639	80.0437	97.2593	5.3317	4.98361	5.22805	5.62213	5.51292	5.55296	5.74949	5.85452	6.24664	6.4411	coding	NM_145263	SPATA18	RefSeq_coding	4314	chr4	+	52917592	52963457		AAGTCGTTGTCGAAGCAGGAGTTTAAGTCCCATTTGCCCCCGTAGCCAAATTGGTTTAAA	132671	Hs.527090	GO:0005515|GO:0030154|GO:0033554|GO:0035694|GO:0035695|GO:0007275|GO:0006974|GO:0007283|GO:0044447|GO:0005737|GO:0043231|GO:0005741	NP_660306	Spermatogenesis associated 18 homolog (rat)
ASHG19A3A004387	30.2793	19.2243	54.4572	36.7043	19.6474	146.632	128.471	105.481	151.708	125.504	5.15936	5.22659	5.88186	5.69406	4.90756	6.77697	5.86552	6.27246	7.0677	6.79069	coding	NM_005316	GTF2H1	RefSeq_coding	3308	chr11	+	18343815	18388590		TGTCTAGAGTTGTAGCTTCCACCTGCACCTTCTAGCCACCATGGCAACCTCATCTGAAGA	2965	Hs.577202	GO:0008094|GO:0008353|GO:0016251|GO:0005515|GO:0004672|GO:0006281|GO:0010467|GO:0006370|GO:0006289|GO:0000718|GO:0045944|GO:0050434|GO:0000079|GO:0006363|GO:0006362|GO:0006368|GO:0006368|GO:0006360|GO:0006366|GO:0006366|GO:0006361|GO:0006367|GO:0006367|GO:0006283|GO:0016032|GO:0005675|GO:0005654|GO:0005654|GO:0005634	NP_005307	General transcription factor IIH, polypeptide 1, 62kDa
ASHG19A3A003284	24.7327	16.0834	41.1825	21.6298	19.7089	52.1942	115.727	71.9794	39.2527	36.2548	4.88808	5.00781	5.45747	4.94238	4.91172	5.32516	5.63899	5.6979	5.32698	4.99224	coding	NM_001165039	GFRA2	RefSeq_coding	2977	chr8	-	21549529	21646346		GTCTTCTGCCTCTTCTTCTTTCTAGGGACAGGGGCAGACCCGGTGGTCAGCGCCAAGAGC	2675	Hs.441202	GO:0016167|GO:0004872|GO:0007169|GO:0031225|GO:0019898|GO:0005886	NP_001486	GDNF family receptor alpha 2
ASHG19A3A025788	40.1912	40.3934	30.9302	32.2273	49.3181	12.3992	29.7049	24.3	5	14.0239	5.54298	6.15779	5.0294	5.51058	6.15296	3.3736	2.92883	3.87521	2.65485	3.62436	coding	NM_173567	EPHX4	RefSeq_coding	1443	chr1	+	92495532	92529093		TTGCTGCTGGAGAAAGAGGCAAACCACTTATGCTGCTGCTTCATGGATTTCCAGAATTCT	253152	Hs.201555	GO:0016787|GO:0016021|GO:0016020	NP_775838	Epoxide hydrolase 4
ASHG19A3A017968	489.195	443.915	539.111	498.592	486.604	914.637	911.856	836.097	846.328	867.696	9.37143	9.80396	9.68029	10.0713	9.74816	9.06603	9.19579	9.15905	9.0451	9.0451	coding	NM_001040023	SIRPA	RefSeq_coding	4109	chr20	+	1875825	1920539		TTATTTCTCGCGCGCTTGGGGTCTCTCCCAGTCTCCGTCTCTCCATTTCTCCTGGGGGGC	140885	Hs.728158	GO:0017124|GO:0007596|GO:0007155|GO:0034329|GO:0050900|GO:0016021|GO:0016020|GO:0005886|GO:0005886	NP_542970	Signal-regulatory protein alpha
ASHG19A3A011354	142.616	107.454	213.568	157.155	113.882	529.834	527.78	500.299	378.415	494.964	7.3381	7.49559	7.97123	7.87766	7.36207	8.42069	8.40556	8.48716	8.15545	8.43483	coding	NM_001035516	DMKN	RefSeq_coding	609	chr19	-	35988122	35992813		GCCTCTGCTCTGCTCCTGCTCCTGCTGGGCCTGGCCTGGACCCAGGGGAGCCACGGCTGG	93099	Hs.417795	GO:0005576	NP_201574	Dermokine
ASHG19A3A018431	31.0519	8.33971	16.7787	20.678	7.603	302.867	207.494	268.022	471.724	483.95	5.19387	4.2495	4.08842	4.88003	3.68171	7.74881	6.82733	7.6406	8.4032	8.41395	coding	NM_005985	SNAI1	RefSeq_coding	1708	chr20	+	48599526	48605418		GGGCCTGGGAGGAAGATGTTTACATTTTTAAAGGTACACTGGTATTTATATTTCAAACAT	6615	Hs.48029	GO:0019900|GO:0046872|GO:0005515|GO:0043565|GO:0016563|GO:0016564|GO:0008270|GO:0001837|GO:0031069|GO:0001707|GO:0007275|GO:0060806|GO:0000122|GO:0001649|GO:0030335|GO:0010718|GO:0010718|GO:0060707|GO:0005737|GO:0005737|GO:0005622|GO:0005634|GO:0005634	NP_005976	Snail homolog 1 (Drosophila)
ASHG19A3A039256	80.1046	58.6804	72.2603	48.3589	49.9814	90.1418	90.0445	68.4334	77.7533	74.1264	6.48443	6.64757	6.29315	6.0986	6.17194	6.0923	5.09455	5.62531	6.20838	6.04876	coding	NM_014580	SLC2A8	RefSeq_coding	2145	chr9	+	130159464	130170161		CAGTTCCCTGGGTCATCAGCCATCAAATCTTGTTGAGTTTAAAAAATAAACAGCAAAAAA	29988	Hs.179522	GO:0055056|GO:0005536|GO:0005355|GO:0022891|GO:0005975|GO:0008643|GO:0006006|GO:0015758|GO:0008286|GO:0001666|GO:0055085|GO:0031410|GO:0030659|GO:0005887|GO:0043231|GO:0005886	NP_055395	Solute carrier family 2 (facilitated glucose transporter), member 8
ASHG19A3A048275	11.7149	19.3116	10.3597	14.038	30.1107	65.1607	135.882	47.4258	27.7169	40.5172	3.94871	5.23311	3.48487	4.32333	5.47777	5.64532	5.98293	5.05067	4.88535	5.15487	coding	NM_001164095	COPS7A	RefSeq_coding	1895	chr12	+	6833244	6841039		CAGTCGGCGGGAGCCCACGGTCGCTGGGCGGTGTCTTTAAGGGAGGGGGCGGAGCCACGT	50813	Hs.530823	GO:0005737|GO:0005730|GO:0005634|GO:0008180	NP_057403	COP9 constitutive photomorphogenic homolog subunit 7A (Arabidopsis)
ASHG19A3A029996	71.0571	40.2221	53.9456	26.3205	31.569	55.6089	104.74	57.1007	58.307	42.5965	6.32218	6.15195	5.86839	5.21454	5.53881	5.4202	5.43143	5.34248	5.83134	5.22659	coding	NM_006061	CRISP3	RefSeq_coding	2128	chr6	-	49695091	49712056		TGATTTTGACTTTGGTGTAGGGCCAAAGACTCCCAACGCAGTGGTTGGACATTATACACA	10321	Hs.404466	GO:0003674|GO:0006952|GO:0045087|GO:0005576|GO:0005578|GO:0042581	NP_006052	Cysteine-rich secretory protein 3
ASHG19A3A037007	7.52229	5.44722	5.7192	5.75682	7.19756	46.9344	41.6453	31.6773	47.4663	37.5063	2.80146	2.93134	2.65928	3.29047	3.02948	5.17385	3.38628	4.37198	5.56972	5.03974	coding	NM_004600	TROVE2	RefSeq_coding	3251	chr1	+	193029003	193055114	NR_033393,NM_001173524,	TTAGGTTTGAAAGGCAATTTTTGAGTAGCATATTACCAGCTAGCCAGTCACTAGGAATTT	6738	Hs.288178	GO:0003723|GO:0005515|GO:0006383|GO:0005737|GO:0005730|GO:0005634|GO:0030529	NP_004591	TROVE domain family, member 2
ASHG19A3A044064	32.021	10.4747	32.1202	21.4966	9.50393	41.1036	86.1586	43.6826	33.1562	35.4643	5.23468	4.50369	5.08861	4.93357	4.02846	4.99142	4.99306	4.91777	5.11559	4.9582	coding	NM_018649	H2AFY2	RefSeq_coding	2181	chr10	+	71812356	71872039		AACTTCAAATTCCACCTCTGAAGATGGGCCAGGGGATGGATTCACCATTCTGTCTTCTAA	55506	Hs.499953	GO:0003677|GO:0016568|GO:0007549|GO:0006334|GO:0001740|GO:0005694|GO:0000786|GO:0005634	NP_061119	H2A histone family, member Y2
ASHG19A3A027426	57.2391	60.7254	57.4176	84.6355	16.8223	175.049	85.9443	96.1917	73.4954	74.8774	6.02093	6.69285	5.95323	6.90642	4.71779	7.0116	4.9875	6.13781	6.13487	6.06511	coding	NM_001040158	H2AFY	RefSeq_coding	1937	chr5	-	134670070	134734928	NM_004893,	TTGAGGTGGAGGCCATAATCAATCCTACCAATGCTGACATTGACCTTAAAGATGACCTAG	9555	Hs.420272	GO:0003677|GO:0016568|GO:0007549|GO:0006334|GO:0001740|GO:0005694|GO:0000786|GO:0005634	NP_613258	H2A histone family, member Y
ASHG19A3A002417	58.7332	34.7196	76.7836	93.563	53.6632	87.7194	132.901	122.108	81.3086	88.0315	6.05467	5.96015	6.38265	7.05979	6.26899	6.05539	5.93955	6.49546	6.26631	6.29726	coding	NM_020895	GRAMD1A	RefSeq_coding	2672	chr19	+	35491245	35517373	NM_001136199,	TACAGCAACATCTTCCGCTGGGAGACCACGATCTCCATCCAGCTGAAGGAAGTGACATGT	57655	Hs.515351	GO:0016021|GO:0016020	NP_065946	GRAM domain containing 1A
ASHG19A3A045527	131.935	112.703	179.827	176.318	189.524	176.858	228.36	178.73	158.545	186.481	7.21253	7.56641	7.68226	8.08215	8.14045	7.02627	7.00862	7.05022	7.12118	7.29472	coding	NM_004549	NDUFC2	RefSeq_coding	2498	chr11	-	77779399	77791265		TTCTGGTTGGGGAAGTTGGGAGAAAAGAAAATCAGTATCTCCTAGTCTTCGCCCAGTTTG	4718	Hs.407860	GO:0008137|GO:0006120|GO:0022904|GO:0006810|GO:0005737|GO:0016021|GO:0016020|GO:0005743|GO:0005747|GO:0005747|GO:0005739|GO:0070469	NP_004540	NADH dehydrogenase (ubiquinone) 1, subcomplex unknown, 2, 14.5kDa
ASHG19A3A018008	70.0699	53.8254	77.0384	63.873	58.3848	82.7222	117.959	79.6806	53.0572	52.3168	6.30062	6.52515	6.38749	6.49485	6.38257	5.97481	5.68108	5.8568	5.70897	5.53005	coding	NM_175842	SMOX	RefSeq_coding	2134	chr20	+	4129449	4168369		TCACCTTTTCTCTTCCAAGTGCCCAGAACAGCCCCTGGATGCTAACAGGGGCGCCGTAAA	54498	Hs.433337	GO:0016491|GO:0046592|GO:0034641|GO:0055114|GO:0006596|GO:0006595|GO:0046208|GO:0006805|GO:0005737|GO:0005829|GO:0005634	NP_787036	Spermine oxidase
ASHG19A3A035320	7.35283	5.44722	5.5796	5.74865	7.15352	69.518	53.5206	55.768	67.1682	61.577	2.66747	2.93134	2.60421	3.28591	2.94913	5.74004	3.85744	5.30438	6.01026	5.7726	coding	NM_130759	GIMAP1	RefSeq_coding	1248	chr7	+	150413697	150418251		GCATCACCTTTGCAACTTTGCCAAAGCTCAGAGTTCACTTTTTAAGTTTTTAACTCATTT	55340	Hs.647087	GO:0005525|GO:0000166|GO:0030217|GO:0043029|GO:0043011|GO:0050868|GO:0043066|GO:0032689|GO:0050995|GO:0045019|GO:0032831|GO:0010524|GO:0045588|GO:0002925|GO:0045838|GO:0002729|GO:0045954|GO:0046902|GO:0001659|GO:0016021|GO:0016020|GO:0005741|GO:0005739	NP_060854	GTPase, IMAP family member 5
ASHG19A3A001072	174.037	145.416	196.305	124.181	191.407	843.521	543.448	568.445	766.26	784.013	7.62615	7.94294	7.83145	7.49401	8.15974	8.97296	8.4502	8.65737	8.93714	8.9309	coding	NM_001018677	FNTA	RefSeq_coding	1509	chr8	+	42911441	42940923		ACTCGCCCTCCTATGTCCTGTACAGGCATTTCCGGAGAGTTCTTTTGAAGTCACTTCAGA
[truncated: 13,814 more rows]
