# Supplementary material for: Landscape of RNAs in human lumbar disc degeneration
Source: Oncotarget. 2016 Aug 17;7(39):63166–76. doi: 10.18632/oncotarget.11334 (PMC5325354; doi:10.18632/oncotarget.11334)
Supplement: Supplementary file 3 [file oncotarget-07-63166-s003.xlsx]

## Sheet: Expression Matrix
# This page contains an expression matrix for all 10 slides. # Column "Name": the name of each miRNA. # Column "ID": array ID of the probes, each miRNA always has its unique probe, but some miRNAs may have two different probes. # Column "Fold change": the ratio of normalized intensities between two conditions (use normalized data, ratio scale). # Column "P-value": T-test result between samples in…
		Fold change	P-value	FDR	ForeGround										ForeGround-BackGround												Normalized												CV-value
ID	Name	R vs N	R vs N	R vs N	N1	N2	N3	N4	N5	R1	R2	R3	R4	R5	N1	N2	N3	N4	N5	R1	R2	R3	R4	R5	Mean of N group	Mean of R group	N1	N2	N3	N4	N5	R1	R2	R3	R4	R5	Mean of N group	Mean of R group	N group	R group
42638	hsa-miR-23a-5p	0.441342	0.12019	0.43354	127.5	77	68.5	119	57.5	38.5	120	70	119.5	147	9.5	8.5	5	-7	8.5	5	-16	2.5	-10	-25	4.9	-8.7	0.029595	0.02133	0.0110011	N/A	0.0209618	0.0114416	N/A	0.00684932	N/A	N/A	0.020722	0.00914548	0.367155	0.355068
17519	ebv-miR-BART1-3p	N/A	N/A	N/A	104.5	67.5	58.5	107.5	48.5	29.5	114	54.5	110	140.5	-17.5	-2.5	-3.5	-21.5	-2	-4	-17	-16	-22	-32.5	-9.4	-18.3	N/A	N/A	N/A	N/A	N/A	N/A	N/A	N/A	N/A	N/A	N/A	N/A	N/A	N/A
46507	hsa-miR-921	N/A	N/A	N/A	100	64.5	62.5	100	46.5	32	126	63	105.5	126	-26	-4	-0.5	-35	-3	-2	-13.5	-4.5	-29	-46	-13.7	-19	N/A	N/A	N/A	N/A	N/A	N/A	N/A	N/A	N/A	N/A	N/A	N/A	N/A	N/A
17928	hsa-miR-181a-2-3p	N/A	N/A	N/A	93	62.5	56.5	96.5	44.5	26	103	55	99	120.5	-22.5	-6.5	-7	-32	-6.5	-8	-35.5	-14	-30.5	-50	-14.9	-27.6	N/A	N/A	N/A	N/A	N/A	N/A	N/A	N/A	N/A	N/A	N/A	N/A	N/A	N/A
11134	hsa-miR-502-5p	2.1412	N/A	N/A	120	70.5	67	115.5	54.5	31	138.5	64	121.5	172	0	1	5	1.5	2.5	-4	4.5	-3.5	-9.5	-5	2	-3.5	N/A	0.00250941	0.0110011	0.00417246	0.00616523	N/A	0.012766	N/A	N/A	N/A	0.00596205	0.012766	0.616701	N/A
42812	hsa-miR-508-5p	4.06753	0.0517149	0.387107	564	253	198	736	401.5	211	2922	1495	1260.5	1800.5	438	179.5	131.5	612	350	178.5	2781	1435	1127	1630.5	342.2	1430.4	1.36449	0.450439	0.289329	1.70236	0.863132	0.408467	7.88936	3.93151	2.53543	4.22957	0.93395	3.79887	0.640233	0.721219
42918	hsa-miR-19b-2-5p	N/A	N/A	N/A	117.5	67.5	64	138.5	53.5	27.5	121.5	64	122.5	149	-8.5	-3.5	0	8.5	2	-6.5	-21.5	-1	-11	-22.5	-0.3	-12.5	N/A	N/A	N/A	0.0236439	0.00493218	N/A	N/A	N/A	N/A	N/A	0.0142881	N/A	0.926033	N/A
42516	kshv-miR-K12-12-5p	N/A	N/A	N/A	117.5	69.5	56.5	106.5	51	28.5	114	60	117.5	135	3	-2	-4.5	-14	0.5	-6	-22	-8.5	-13.5	-35	-3.4	-17	0.00934579	N/A	N/A	N/A	0.00123305	N/A	N/A	N/A	N/A	N/A	0.00528942	N/A	1.08454	N/A
46752	hsa-miR-1270	0.948054	N/A	N/A	132	77	69	137.5	54	29	139.5	64.5	131.5	157.5	12.5	4.5	7.5	11	3	-4.5	7	-5	-2	-22.5	7.7	-5.4	0.0389408	0.0112923	0.0165017	0.0305981	0.00739827	N/A	0.0198582	N/A	N/A	N/A	0.0209462	0.0198582	0.637602	N/A
46427	hsa-miR-1248	1.06278	N/A	N/A	136.5	81	68	129.5	52.5	31	141	61	127	170.5	19.5	11.5	5	-0.5	2.5	-4	10	-9	-6	-4.5	7.6	-2.7	0.0607477	0.0288582	0.0110011	N/A	0.00616523	N/A	0.0283688	N/A	N/A	N/A	0.0266931	0.0283688	0.92578	N/A
11052	hsa-miR-31-5p	N/A	N/A	N/A	116	61.5	59	102	47	26.5	98.5	57	116.5	134	-0.5	-8	-5.5	-26.5	-3.5	-6.5	-40.5	-11	-20	-42.5	-8.8	-24.1	N/A	N/A	N/A	N/A	N/A	N/A	N/A	N/A	N/A	N/A	N/A	N/A	N/A	N/A
42696	hsa-miR-943	2.23084	0.192891	0.498197	382	320	427.5	919	819.5	371	519	2436.5	1803.5	980.5	260.5	250.5	363.5	800	770	337	381.5	2371	1669.5	806.5	488.9	1113.1	0.811526	0.628607	0.79978	2.22531	1.89889	0.771167	1.08227	6.49589	3.75591	2.09209	1.27282	2.83946	0.576102	0.828435
42754	hsa-miR-586	2.11052	0.510996	0.725473	118	74	68	123.5	53	29.5	147	70.5	123.5	170	-5.5	8	0.5	-0.5	2	-4	11.5	1.5	-5.5	-1	0.9	0.5	N/A	0.0200753	0.00110011	N/A	0.00493218	N/A	0.0326241	0.00410959	N/A	N/A	0.00870252	0.0183669	1.15297	1.09778
42818	hsa-miR-597-5p	N/A	N/A	N/A	103.5	65	58.5	108.5	48.5	27.5	117	69	121.5	136	-20.5	-4.5	-3	-17	-3	-4.5	-20.5	-6.5	-9.5	-32.5	-9.6	-14.7	N/A	N/A	N/A	N/A	N/A	N/A	N/A	N/A	N/A	N/A	N/A	N/A	N/A	N/A
42810	hsa-miR-149-5p	0.579575	0.277252	0.573648	120	72.5	76.5	120	57.5	32.5	140.5	73	131.5	151	-10	2.5	10.5	-0.5	6.5	-1.5	4	3	3	-25	1.8	-3.3	N/A	0.00627353	0.0231023	N/A	0.0160296	N/A	0.0113475	0.00821918	0.00674916	N/A	0.0151351	0.00877195	0.558301	0.267727
42591	hsa-miR-634	1.41642	0.102306	0.408859	168	104.5	110	169.5	83.5	72.5	186.5	149.5	209.5	219.5	41.5	34.5	44	40.5	34	39	48	78	73.5	45	38.9	56.7	0.129283	0.0865747	0.0968097	0.112656	0.0838471	0.0892449	0.13617	0.213699	0.165354	0.116732	0.101834	0.14424	0.187108	0.33098
17585	ebv-miR-BART20-3p	N/A	N/A	N/A	106.5	68.5	59.5	110.5	50.5	27.5	143.5	66	124.5	133	-27.5	-2	-4.5	-16	-2	-5.5	4.5	-2	-5.5	-37.5	-10.4	-9.2	N/A	N/A	N/A	N/A	N/A	N/A	0.012766	N/A	N/A	N/A	N/A	0.012766	N/A	N/A
42848	hsa-miR-1180-3p	N/A	N/A	N/A	119.5	70.5	71	133	54	30.5	129.5	62	128.5	150	-1.5	2.5	8	10.5	2	-1.5	-11	-9.5	-4	-23.5	4.3	-9.9	N/A	0.00627353	0.0176018	0.0292072	0.00493218	N/A	N/A	N/A	N/A	N/A	0.0145037	N/A	0.781217	N/A
17506	hsa-miR-24-3p	N/A	N/A	N/A	135.5	71.5	65	132	50.5	30	121	62	131.5	146	12.5	-1	2.5	9	0	-4.5	-14.5	-8	0	-27	4.6	-10.8	0.0389408	N/A	0.00550055	0.0250348	N/A	N/A	N/A	N/A	N/A	N/A	0.0231587	N/A	0.725381	N/A
42795	kshv-miR-K12-3-5p	1.09722	0.801746	0.889279	2003	983.5	809	1678.5	3315	1020	1412.5	1189.5	3617	3087.5	1881.5	911	746	1552.5	3263	987	1272.5	1119.5	3480.5	2907.5	1670.8	1953.4	5.86137	2.28607	1.64136	4.3185	8.04686	2.25858	3.60993	3.06712	7.83015	7.54215	4.43083	4.86159	0.591937	0.539924
42485	ebv-miR-BART10-5p	0.505932	0.0537833	0.387107	189	148	268	225.5	148	107	178.5	166.5	173	209	58	80	203	99.5	97	74	34.5	94	35	29.5	107.5	53.4	0.180685	0.200753	0.446645	0.276773	0.239211	0.169336	0.0978723	0.257534	0.0787402	0.076524	0.268813	0.136001	0.394406	0.571347
46633	hsa-miR-1267	N/A	N/A	N/A	124	64.5	60	121	50	30	128.5	65	121.5	147	6	-3.5	-1.5	2	1	-4	-11.5	-2.5	-8	-22.5	0.8	-9.7	0.0186916	N/A	N/A	0.00556328	0.00246609	N/A	N/A	N/A	N/A	N/A	0.00890699	N/A	0.967112	N/A
42896	hsa-miR-450b-5p	N/A	N/A	N/A	116	66.5	59	119.5	48	28.5	120	56	123	152.5	-7	-4.5	-1.5	-3	-1.5	-5.5	-14	-13.5	-6	-20.5	-3.5	-11.9	N/A	N/A	N/A	N/A	N/A	N/A	N/A	N/A	N/A	N/A	N/A	N/A	N/A	N/A
28480	hsa-miR-504-5p	N/A	N/A	N/A	105.5	69	60	119	48	30	123.5	59	115.5	133.5	-21	-1.5	0	-15	-2	-4.5	-16	-7	-17.5	-39.5	-7.9	-16.9	N/A	N/A	N/A	N/A	N/A	N/A	N/A	N/A	N/A	N/A	N/A	N/A	N/A	N/A
42681	hsa-miR-1307-3p	N/A	N/A	N/A	120.5	70	71	118.5	54	32.5	121	62	128	153	-12	-1	6.5	-11	2.5	-2	-20	-8	-4.5	-24.5	-3	-11.8	N/A	N/A	0.0143014	N/A	0.00616523	N/A	N/A	N/A	N/A	N/A	0.0102333	N/A	0.562199	N/A
42610	hcmv-miR-UL36-3p	0.754988	N/A	N/A	130	73	68.5	136	54	29.5	136.5	61.5	126	174.5	5	2.5	6	9	3.5	-6	-4	-6	-6	4	5.2	-3.6	0.0155763	0.00627353	0.0132013	0.0250348	0.00863132	N/A	N/A	N/A	N/A	0.0103761	0.0137435	0.0103761	0.531063	N/A
10919	hsa-miR-103a-3p	0.819465	0.571554	0.761872	253	268.5	150.5	281	104.5	273	229	168	209.5	221.5	133	199	88	159	53.5	238.5	86	103.5	79.5	48.5	126.5	111.2	0.41433	0.499373	0.193619	0.442281	0.131936	0.545767	0.243972	0.283562	0.178853	0.125811	0.336308	0.275593	0.484127	0.590268
46541	hsa-miR-1225-5p	N/A	N/A	N/A	120	68	68	126	48.5	28.5	126.5	58	121.5	162	-4	-2	6	4	-2.5	-5.5	-8.5	-7	-5.5	-15.5	0.3	-8.4	N/A	N/A	0.0132013	0.0111266	N/A	N/A	N/A	N/A	N/A	N/A	0.0121639	N/A	0.120608	N/A
5250	hsa-miR-105-5p	N/A	N/A	N/A	116	65.5	60	109	47	28	116	55.5	118	137	-7	-3	-2	-22.5	-3	-6	-23.5	-11	-13	-33.5	-7.5	-17.4	N/A	N/A	N/A	N/A	N/A	N/A	N/A	N/A	N/A	N/A	N/A	N/A	N/A	N/A
42734	hsa-miR-2110	4.48043	0.171049	0.481422	118	70.5	65.5	118	50.5	29	143.5	71	114.5	149	-3	-1	2	-7.5	0.5	-4.5	6	3	-17.5	-23.5	-1.8	-7.3	N/A	N/A	0.00440044	N/A	0.00123305	N/A	0.0170213	0.00821918	N/A	N/A	0.00281674	0.0126202	0.795133	0.493178
46411	hsa-miR-1203	N/A	N/A	N/A	113	70	63	127.5	49	28	131	62	115.5	155	-15.5	-1	0	2.5	-1.5	-5.5	-13	-6.5	-14.5	-26	-3.1	-13.1	N/A	N/A	N/A	0.0069541	N/A	N/A	N/A	N/A	N/A	N/A	0.0069541	N/A	N/A	N/A
46747	hsa-miR-1263	N/A	N/A	N/A	116.5	75	67	122	50	30	122	58	116.5	158	-11	1.5	-1	2	-1.5	-3.5	-21	-10.5	-15	-28	-2	-15.6	N/A	0.00376412	N/A	0.00556328	N/A	N/A	N/A	N/A	N/A	N/A	0.0046637	N/A	0.272788	N/A
146190	hsa-miR-3927-3p	N/A	N/A	N/A	108.5	69.5	65	113	46.5	26.5	117	57.5	116	149	-14.5	-4.5	1	-5	-5	-6.5	-24.5	-10	-26.5	-27.5	-5.6	-19	N/A	N/A	0.00220022	N/A	N/A	N/A	N/A	N/A	N/A	N/A	0.00220022	N/A	N/A	N/A
146061	hsa-miR-1914-3p	N/A	N/A	N/A	114.5	66	62	105	49.5	25.5	131	61.5	123.5	144	-9.5	-5	0.5	-23	1.5	-10.5	-1	-4.5	-5.5	-22	-7.1	-8.7	N/A	N/A	0.00110011	N/A	0.00369914	N/A	N/A	N/A	N/A	N/A	0.00239962	N/A	0.765866	N/A
146138	hsa-miR-1909-5p	N/A	N/A	N/A	121.5	69	70.5	116	50.5	30	122	63.5	113	133	3.5	-3	9	-7.5	0	-4.5	-17.5	-1	-10	-34	0.4	-13.4	0.0109034	N/A	0.019802	N/A	N/A	N/A	N/A	N/A	N/A	N/A	0.0153527	N/A	0.409845	N/A
146117	hsv1-miR-H6-3p	1.02013	0.952354	0.969623	440	535.5	652.5	1125	856.5	532.5	378.5	823	1519	703.5	317.5	462.5	590	1007.5	808	498	247	756	1384.5	533	637.1	683.7	0.989097	1.1606	1.29813	2.8025	1.9926	1.13959	0.700709	2.07123	3.11474	1.38262	1.64859	1.68178	0.454505	0.560244
145831	hsa-miR-625-5p	N/A	N/A	N/A	107	65.5	60.5	106	52	28	119	66	110	149	-17.5	-5	-3	-16.5	1.5	-5.5	-19	-2.5	-24	-32	-8.1	-16.6	N/A	N/A	N/A	N/A	0.00369914	N/A	N/A	N/A	N/A	N/A	0.00369914	N/A	N/A	N/A
145963	hsa-miR-646	N/A	N/A	N/A	100	65.5	57	91	45.5	26.5	102.5	59.5	101.5	118	-20.5	-7	-9	-34.5	-7.5	-7	-43	-7.5	-33	-60	-15.7	-30.1	N/A	N/A	N/A	N/A	N/A	N/A	N/A	N/A	N/A	N/A	N/A	N/A	N/A	N/A
145977	hsa-miR-1247-5p	1.08586	0.851024	0.921601	156	105	112.5	175	104.5	57	175	182.5	179	195.5	30	33.5	48	47	52	24	27	111	41.5	23	42.1	45.3	0.0934579	0.0840652	0.105611	0.130737	0.128237	0.0549199	0.0765957	0.30411	0.0933633	0.0596628	0.108422	0.11773	0.191017	0.894293
145675	hsa-miR-501-5p	0.475824	0.115193	0.42542	129	92.5	84	123	79	52	114.5	71	116	131	11.5	25	21	-3	29	16.5	-20.5	5	-12	-39.5	16.7	-10.1	0.0358255	0.0627353	0.0462046	N/A	0.0715166	0.0377574	N/A	0.0136986	N/A	N/A	0.0540705	0.025728	0.297101	0.66123
145838	hsa-miR-125b-1-3p	0.0681785	0.0334625	0.37958	156	107	69	128.5	100	35.5	126	74	132	162.5	31.5	38	9	0	51	0.5	-12	5.5	0.5	-12.5	25.9	-3.6	0.0981308	0.0953576	0.019802	N/A	0.125771	0.00114416	N/A	0.0150685	0.00112486	N/A	0.0847653	0.00577917	0.535988	1.39203
145690	hsa-miR-512-5p	0.336029	N/A	N/A	136	79.5	64.5	131	52.5	28.5	128	63	135.5	162.5	16.5	8.5	4.5	-1	4.5	-6	-9	-5.5	3.5	-13.5	6.6	-6.1	0.0514019	0.02133	0.00990099	N/A	0.0110974	N/A	N/A	N/A	0.00787402	N/A	0.0234326	0.00787402	0.825294	N/A
145678	hsa-miR-150-5p	1.13276	0.693447	0.84426	152.5	97.5	105.5	166.5	67	93	174.5	107	141	169.5	31	25	43	42	17	59	42.5	35	10	-2.5	31.6	28.8	0.0965732	0.0627353	0.0946095	0.116829	0.0419236	0.135011	0.120567	0.0958904	0.0224972	N/A	0.0825341	0.0934916	0.361474	0.534913
145715	hsa-miR-648	N/A	N/A	N/A	111.5	69	60.5	106	48.5	27	114	58	116.5	152	-10	-2.5	0.5	-21.5	-2	-7	-23	-9	-18	-25	-7.1	-16.4	N/A	N/A	0.00110011	N/A	N/A	N/A	N/A	N/A	N/A	N/A	0.00110011	N/A	N/A	N/A
147199	hsa-miR-27b-3p	N/A	N/A	N/A	106	63.5	56.5	110.5	49	28	117.5	55.5	114.5	139.5	-10	-5.5	-6.5	-15.5	-2	-6.5	-22.5	-10.5	-15.5	-34.5	-7.9	-17.9	N/A	N/A	N/A	N/A	N/A	N/A	N/A	N/A	N/A	N/A	N/A	N/A	N/A	N/A
147535	hsa-miR-4309	N/A	N/A	N/A	101	65	57.5	111	45	27.5	115.5	57.5	98	118.5	-17	-4	-5	-11.5	-5	-6.5	-22.5	-11	-35	-53.5	-8.5	-25.7	N/A	N/A	N/A	N/A	N/A	N/A	N/A	N/A	N/A	N/A	N/A	N/A	N/A	N/A
147892	hsa-miR-3152-3p	N/A	N/A	N/A	102.5	62	58.5	100.5	45.5	28	105.5	52.5	121.5	147	-19.5	-4.5	-5	-20.5	-3.5	-6	-34.5	-12.5	-11	-22	-10.6	-17.2	N/A	N/A	N/A	N/A	N/A	N/A	N/A	N/A	N/A	N/A	N/A	N/A	N/A	N/A
147611	hsa-miR-4305	N/A	N/A	N/A	110.5	74.5	61.5	92	51	30	117	62.5	112	132	-16.5	4.5	2	-30.5	1	-2.5	-20.5	-5	-20	-42.5	-7.9	-18.1	N/A	0.0112923	0.00440044	N/A	0.00246609	N/A	N/A	N/A	N/A	N/A	0.00605296	N/A	0.766464	N/A
147627	hsa-miR-4294	N/A	N/A	N/A	108.5	66	64	103	46.5	27	119	55	103.5	141	-12	-4	1.5	-22.5	-4.5	-6.5	-23.5	-9.5	-31.5	-27.5	-8.3	-19.7	N/A	N/A	0.00330033	N/A	N/A	N/A	N/A	N/A	N/A	N/A	0.00330033	N/A	N/A	N/A
147770	hsa-miR-4276	N/A	N/A	N/A	105.5	60.5	54.5	96	46.5	24.5	101	51	93.5	139	-21.5	-9.5	-6	-32.5	-5.5	-9	-38	-14	-38	-34.5	-15	-26.7	N/A	N/A	N/A	N/A	N/A	N/A	N/A	N/A	N/A	N/A	N/A	N/A	N/A	N/A
147165	hsa-let-7b-5p	1.04727	0.933001	0.963901	139.5	78.5	72	145.5	54.5	34.5	161.5	67.5	142.5	171.5	15.5	6	9	17.5	3.5	1.5	23.5	-1.5	12.5	7.5	10.3	8.7	0.0482866	0.0150565	0.019802	0.0486787	0.00863132	0.00343249	0.0666667	N/A	0.0281215	0.0194553	0.028091	0.029419	0.677543	0.912862
147705	hsa-miR-4320	N/A	N/A	N/A	103	64	56.5	111	48	25.5	108.5	55.5	119.5	141.5	-26.5	-3.5	-7	-17.5	-2.5	-8	-29.5	-15.5	-14	-30.5	-11.4	-19.5	N/A	N/A	N/A	N/A	N/A	N/A	N/A	N/A	N/A	N/A	N/A	N/A	N/A	N/A
147848	hsa-miR-466	N/A	N/A	N/A	96	62	53.5	107.5	45	24	107	48	98	116.5	-30.5	-9	-9.5	-18	-6.5	-9	-33.5	-17.5	-40.5	-57.5	-14.7	-31.6	N/A	N/A	N/A	N/A	N/A	N/A	N/A	N/A	N/A	N/A	N/A	N/A	N/A	N/A
147900	hsv2-miR-H6-3p	0.918134	0.859104	0.925886	301	140.5	112.5	187	113	73	241	227.5	193.5	237	182	69.5	50	62.5	59.5	39	98.5	157	57.5	57	84.7	81.8	0.566978	0.174404	0.110011	0.173853	0.146732	0.0892449	0.279433	0.430137	0.129359	0.14786	0.234396	0.215207	0.801086	0.649258
147891	hsa-miR-3175	0.689441	0.339642	0.621202	240	200	233.5	330.5	247	305.5	334.5	83	194	209.5	115	129	168.5	206.5	194	272.5	189	13.5	62	44.5	162.6	116.3	0.358255	0.323714	0.370737	0.574409	0.478422	0.62357	0.53617	0.0369863	0.139483	0.115435	0.421107	0.290329	0.245523	0.925845
147186	hsa-miR-200b-3p	0.895004	N/A	N/A	113.5	71.5	60	125	48	30	127.5	66	131	154.5	1	3.5	-1.5	2.5	-2	-5.5	-8	-5	2.5	-17	0.7	-6.6	0.00311526	0.00878294	N/A	0.0069541	N/A	N/A	N/A	N/A	0.0056243	N/A	0.0062841	0.0056243	0.460309	N/A
148231	hsa-miR-3918	N/A	N/A	N/A	110	68	61.5	107.5	47.5	29	117.5	54.5	116.5	155	-13.5	0	0	-14	-3	-5.5	-13.5	-14.5	-12	-17.5	-6.1	-12.6	N/A	N/A	N/A	N/A	N/A	N/A	N/A	N/A	N/A	N/A	N/A	N/A	N/A	N/A
148635	hsa-miR-933	18.3822	0.334924	0.616911	122	70.5	66	120.5	54.5	31.5	287.5	125	148.5	191	-1.5	0	3.5	-6.5	4	-2.5	151.5	52	12.5	17.5	-0.1	46.2	N/A	N/A	0.00770077	N/A	0.00986436	N/A	0.429787	0.142466	0.0281215	0.0453956	0.00878257	0.161443	0.174197	1.15113
147660	hsa-miR-4296	N/A	N/A	N/A	105	62.5	58.5	105.5	45	27	112.5	52.5	109	132.5	-15	-6.5	-4	-22	-6	-6.5	-24	-10.5	-24.5	-38.5	-10.7	-20.8	N/A	N/A	N/A	N/A	N/A	N/A	N/A	N/A	N/A	N/A	N/A	N/A	N/A	N/A
147709	hsa-miR-3185	1.75166	0.620881	0.797768	131	73.5	61.5	121	50.5	37	156.5	71	131.5	144.5	8.5	6	0	-8	1.5	2.5	23.5	2.5	-2	-28	1.6	-0.3	0.0264798	0.0150565	N/A	N/A	0.00369914	0.00572082	0.0666667	0.00684932	N/A	N/A	0.0150784	0.0264123	0.755404	1.32006
148251	hsa-miR-3689a-5p/hsa-miR-3689b-5p/hsa-miR-3689e	N/A	N/A	N/A	121.5	67	62	120	49.5	29.5	107	56.5	109	151.5	2	-4.5	1	-4	-0.5	-5	-28.5	-10.5	-24.5	-23	-1.2	-18.3	0.00623053	N/A	0.00220022	N/A	N/A	N/A	N/A	N/A	N/A	N/A	0.00421537	N/A	0.676063	N/A
148599	hsa-miR-3680-5p	N/A	N/A	N/A	111.5	69	62	115	51.5	29	114.5	58	122	144.5	-10.5	0.5	-1	-9	0	-5	-22	-9.5	-11.5	-20	-4	-13.6	N/A	0.00125471	N/A	N/A	N/A	N/A	N/A	N/A	N/A	N/A	0.00125471	N/A	N/A	N/A
148665	hsa-miR-510-5p	N/A	N/A	N/A	110	70.5	64	111.5	49	29	123.5	59	119.5	154.5	-13	2	-1.5	-16	-2	-3.5	-12.5	-10	-8.5	-13	-6.1	-9.5	N/A	0.00501882	N/A	N/A	N/A	N/A	N/A	N/A	N/A	N/A	0.00501882	N/A	N/A	N/A
148363	hsa-miR-3652	0.956319	0.95748	0.970747	116.5	84	91	128.5	55.5	54	138.5	65.5	132	162	-4.5	14.5	29	2	5.5	21	-3.5	-2	4	-8	9.3	2.3	N/A	0.0363864	0.0638064	0.00556328	0.0135635	0.0480549	N/A	N/A	0.00899888	N/A	0.0298299	0.0285269	0.876506	0.968097
147703	hsa-miR-3181	N/A	N/A	N/A	119	71.5	62	119.5	50	29.5	126.5	68.5	120.5	150.5	1	2.5	1.5	-3.5	-0.5	-4.5	-12.5	-3.5	-11	-18.5	0.2	-10	0.00311526	0.00627353	0.00330033	N/A	N/A	N/A	N/A	N/A	N/A	N/A	0.00422971	N/A	0.41904	N/A
148062	hsa-miR-3667-3p	N/A	N/A	N/A	109	65.5	60	104.5	46	27	114	57.5	111.5	140	-15	-3.5	-3.5	-17	-5.5	-6.5	-22.5	-11	-16	-34	-8.9	-18	N/A	N/A	N/A	N/A	N/A	N/A	N/A	N/A	N/A	N/A	N/A	N/A	N/A	N/A
148206	hsa-miR-3664-5p	0.721956	0.35502	0.632837	136.5	79	81	152	59.5	39.5	146	68.5	145.5	189	14	10	18	23.5	8	6.5	12	3.5	13	20	14.7	11	0.0436137	0.0250941	0.039604	0.0653686	0.0197287	0.0148741	0.0340426	0.00958904	0.0292463	0.0518807	0.0386818	0.0279266	0.462671	0.599073
148306	hsa-miR-381-3p	N/A	N/A	N/A	111.5	67.5	63	105.5	53	31.5	117	66	106	129.5	-16.5	-1.5	-2.5	-24	2	-2	-22	-3	-31.5	-46.5	-8.5	-21	N/A	N/A	N/A	N/A	0.00493218	N/A	N/A	N/A	N/A	N/A	0.00493218	N/A	N/A	N/A
146024	hsa-miR-383-5p	N/A	N/A	N/A	101	67.5	61	100	46.5	27.5	107.5	60.5	117	129.5	-20	-2.5	-1	-19.5	-3.5	-8	-28.5	-8.5	-12.5	-37.5	-9.3	-19	N/A	N/A	N/A	N/A	N/A	N/A	N/A	N/A	N/A	N/A	N/A	N/A	N/A	N/A
30442	hsa-miR-802	N/A	N/A	N/A	96	65.5	56	92.5	45	27	103.5	52	99	127.5	-25	-6	-10	-34	-4	-8	-32.5	-15.5	-27.5	-51	-15.8	-26.9	N/A	N/A	N/A	N/A	N/A	N/A	N/A	N/A	N/A	N/A	N/A	N/A	N/A	N/A
168574	hsa-miR-4428	N/A	N/A	N/A	101	60	59.5	98	46.5	29	108	54.5	100.5	130	-18	-10.5	-5.5	-27.5	-2.5	-5	-29.5	-12	-30.5	-46.5	-12.8	-24.7	N/A	N/A	N/A	N/A	N/A	N/A	N/A	N/A	N/A	N/A	N/A	N/A	N/A	N/A
168970	hsa-miR-5590-5p	N/A	N/A	N/A	92.5	55.5	51	91	44	24.5	98.5	53	97.5	118.5	-32.5	-17	-13	-32.5	-6	-9	-33	-14.5	-33.5	-65.5	-20.2	-31.1	N/A	N/A	N/A	N/A	N/A	N/A	N/A	N/A	N/A	N/A	N/A	N/A	N/A	N/A
168938	hsa-miR-5692a	N/A	N/A	N/A	90.5	57	53	83.5	42.5	25.5	96	53	100	112	-31.5	-14	-9.5	-36.5	-8	-8.5	-41	-14	-31	-65	-19.9	-31.9	N/A	N/A	N/A	N/A	N/A	N/A	N/A	N/A	N/A	N/A	N/A	N/A	N/A	N/A
168825	hsa-miR-4729	0.56195	N/A	N/A	123.5	69	60	125.5	56	32	133	67	127	134.5	0	-2	-1.5	-6.5	4.5	-1	4	0	0.5	-40	-1.1	-7.3	N/A	N/A	N/A	N/A	0.0110974	N/A	0.0113475	N/A	0.00112486	N/A	0.0110974	0.00623619	N/A	1.15912
168640	hsa-miR-4475	2.30588	0.259893	0.567269	115	95	85	118	59.5	47	104	115.5	107.5	119	2.5	23	22	-11.5	9	13.5	-30	46	-20.5	-56	9	-9.4	0.00778816	0.0577164	0.0484048	N/A	0.0221948	0.0308924	N/A	0.126027	N/A	N/A	0.0340261	0.0784599	0.677949	0.857388
168874	hsa-miR-4535	N/A	N/A	N/A	111.5	64	60	100.5	51	30	113	61	109.5	133.5	-7	-6.5	-3	-25	0.5	-3.5	-21.5	-11	-21.5	-41	-8.2	-19.7	N/A	N/A	N/A	N/A	0.00123305	N/A	N/A	N/A	N/A	N/A	0.00123305	N/A	N/A	N/A
168656	hsa-miR-5002-3p	N/A	N/A	N/A	108	56.5	57	101.5	45.5	28.5	97	54	95	116.5	-19	-11.5	-7	-21.5	-5	-5	-41	-14	-38.5	-47	-12.8	-29.1	N/A	N/A	N/A	N/A	N/A	N/A	N/A	N/A	N/A	N/A	N/A	N/A	N/A	N/A
168861	hsa-miR-4754	1.3293	0.548297	0.749303	125.5	92.5	84.5	129.5	66.5	65.5	142	85	145.5	185.5	2.5	22.5	21.5	1.5	13.5	31	-1	12	7	15	12.3	12.8	0.00778816	0.0564617	0.0473047	0.00417246	0.0332922	0.0709382	N/A	0.0328767	0.015748	0.0389105	0.0298039	0.0396184	0.781632	0.582306
168667	hsa-miR-4999-3p	N/A	N/A	N/A	101.5	64	54	93.5	46.5	26	101	55	107.5	121.5	-26	-7.5	-6.5	-28.5	-2.5	-8	-38.5	-14	-27	-55	-14.2	-28.5	N/A	N/A	N/A	N/A	N/A	N/A	N/A	N/A	N/A	N/A	N/A	N/A	N/A	N/A
168910	hsa-miR-4735-5p	N/A	N/A	N/A	102	65	55	103	46	25.5	99	57.5	101.5	131	-21	-5.5	-10	-29	-5	-9	-41	-8	-28	-43.5	-14.1	-25.9	N/A	N/A	N/A	N/A	N/A	N/A	N/A	N/A	N/A	N/A	N/A	N/A	N/A	N/A
168664	hsa-miR-5683	N/A	N/A	N/A	96	59	54	96	44.5	25	111.5	53	101	116.5	-26.5	-9	-10	-27.5	-8	-9.5	-26.5	-14.5	-30.5	-49	-16.2	-26	N/A	N/A	N/A	N/A	N/A	N/A	N/A	N/A	N/A	N/A	N/A	N/A	N/A	N/A
168766	hsa-miR-4772-5p	N/A	N/A	N/A	93.5	60.5	52	100.5	43.5	25.5	99	51.5	98	123.5	-35	-13	-11.5	-30.5	-7.5	-7.5	-40	-17.5	-35.5	-54	-19.5	-30.9	N/A	N/A	N/A	N/A	N/A	N/A	N/A	N/A	N/A	N/A	N/A	N/A	N/A	N/A
168569	hsa-miR-5088-5p	N/A	N/A	N/A	106.5	72.5	65	111	49	29	115	58	118	125.5	-19.5	2	2	-16.5	-2.5	-5	-28.5	-11	-16	-49	-6.9	-21.9	N/A	0.00501882	0.00440044	N/A	N/A	N/A	N/A	N/A	N/A	N/A	0.00470963	N/A	0.092844	N/A
168883	hsa-miR-3689d	N/A	N/A	N/A	84	57.5	51	90.5	44.5	25.5	93.5	52.5	100.5	108.5	-34	-10.5	-10	-29.5	-4.5	-9	-42.5	-15	-25.5	-57.5	-17.7	-29.9	N/A	N/A	N/A	N/A	N/A	N/A	N/A	N/A	N/A	N/A	N/A	N/A	N/A	N/A
168669	hsa-miR-5693	N/A	N/A	N/A	92.5	63.5	50.5	97	41	30	119.5	52.5	103.5	117.5	-28.5	-5.5	-11.5	-25.5	-6.5	-5.5	-16	-13.5	-31	-51	-15.5	-23.4	N/A	N/A	N/A	N/A	N/A	N/A	N/A	N/A	N/A	N/A	N/A	N/A	N/A	N/A
168791	hsa-miR-4785	N/A	N/A	N/A	96.5	61.5	54.5	94	45.5	30.5	107.5	54.5	102	116	-33	-10	-5.5	-26.5	-2.5	-4	-26.5	-13	-32.5	-57	-15.5	-26.6	N/A	N/A	N/A	N/A	N/A	N/A	N/A	N/A	N/A	N/A	N/A	N/A	N/A	N/A
168804	hsa-miR-4761-3p	N/A	N/A	N/A	104	64.5	54.5	99	47.5	28.5	106.5	50.5	110.5	133.5	-20	-7.5	-5	-25	-2.5	-6	-32	-14.5	-23	-34	-12	-21.9	N/A	N/A	N/A	N/A	N/A	N/A	N/A	N/A	N/A	N/A	N/A	N/A	N/A	N/A
169368	hsa-miR-3529-3p	N/A	N/A	N/A	99.5	63	47.5	91.5	42.5	27	96.5	52.5	93	129	-21.5	-6	-12.5	-41.5	-8.5	-6	-39.5	-14.5	-41.5	-35.5	-18	-27.4	N/A	N/A	N/A	N/A	N/A	N/A	N/A	N/A	N/A	N/A	N/A	N/A	N/A	N/A
169178	hsa-miR-4665-5p	N/A	N/A	N/A	110	58	59.5	106	45	31	109.5	52.5	103.5	132.5	-10.5	-9.5	-2.5	-38.5	-4.5	-2.5	-25.5	-12	-26.5	-42.5	-13.1	-21.8	N/A	N/A	N/A	N/A	N/A	N/A	N/A	N/A	N/A	N/A	N/A	N/A	N/A	N/A
169221	hsa-miR-4748	3.03777	0.0354732	0.387107	229	116.5	155	162	90	85	448.5	317	299.5	396.5	108	48	92	39	40	50.5	311.5	252	163.5	221.5	65.4	199.8	0.336449	0.120452	0.20242	0.108484	0.0986436	0.115561	0.883688	0.690411	0.367829	0.574578	0.17329	0.526413	0.577307	0.562573
169076	hsa-miR-345-3p	1.63185	0.36495	0.637026	682.5	2030	1645.5	1450	244.5	655.5	1305.5	4021	2668.5	942	558	1961	1579	1323	195	621.5	1175	3956.5	2540	777.5	1123.2	1814.1	1.73832	4.92095	3.47415	3.68011	0.480888	1.4222	3.33333	10.8397	5.71429	2.01686	2.85888	4.66528	0.611268	0.819939
169346	hsa-miR-5195-3p	N/A	N/A	N/A	112.5	61	54	103.5	46	27.5	104	54	99.5	123	-10	-7.5	-7.5	-21	-4	-6.5	-38.5	-13	-35	-49	-10	-28.4	N/A	N/A	N/A	N/A	N/A	N/A	N/A	N/A	N/A	N/A	N/A	N/A	N/A	N/A
169031	hsa-miR-4726-5p	0.510937	0.051693	0.387107	4543.5	12647	6128.5	11011.5	5432	3992	5059.5	3467.5	4715	3868.5	4424.5	12578.5	6062	10886	5380	3958.5	4924	3403	4576	3697	7866.2	4111.7	13.7835	31.5646	13.3377	30.2809	13.2676	9.05835	13.9688	9.32329	10.2947	9.59014	20.4469	10.4471	0.468334	0.193533
169276	hsa-miR-4474-3p	N/A	N/A	N/A	102.5	63	62.5	97	47	27	108.5	54	109.5	124	-19.5	-6.5	0	-21	-5	-8	-26.5	-11.5	-23	-51	-10.4	-24	N/A	N/A	N/A	N/A	N/A	N/A	N/A	N/A	N/A	N/A	N/A	N/A	N/A	N/A
169170	hsa-miR-4472	0.988519	0.942823	0.965872	502.5	551	806.5	708.5	422	795	450.5	535.5	794.5	589.5	380	480.5	742	582	370.5	762	317	469.5	658.5	412	511	523.8	1.1838	1.20577	1.63256	1.61892	0.913687	1.74371	0.899291	1.2863	1.48144	1.06874	1.31095	1.2959	0.236139	0.257079
169168	hsa-miR-5580-3p	N/A	N/A	N/A	97	64.5	61.5	101	50.5	33	116.5	63.5	94.5	116	-28.5	-3.5	1	-18.5	1	-0.5	-18.5	-5	-40	-56	-9.7	-24	N/A	N/A	0.00220022	N/A	0.00246609	N/A	N/A	N/A	N/A	N/A	0.00233316	N/A	0.0805773	N/A
169335	hsa-miR-4699-5p	N/A	N/A	N/A	87	61.5	53	94	44.5	26.5	103.5	52	99.5	121	-33.5	-7.5	-10.5	-32	-6	-7	-32	-12	-36	-51.5	-17.9	-27.7	N/A	N/A	N/A	N/A	N/A	N/A	N/A	N/A	N/A	N/A	N/A	N/A	N/A	N/A
169043	hsa-miR-4462	5.6644	0.27208	0.571198	100.5	68.5	63.5	108	52	40.5	119	82	137.5	142.5	-23.5	-2	2.5	-15.5	1	6	-24.5	16	4.5	-34.5	-7.5	-6.5	N/A	N/A	0.00550055	N/A	0.00246609	0.01373	N/A	0.0438356	0.0101237	N/A	0.00398332	0.0225631	0.538668	0.820391
169136	hsa-miR-5006-3p	4.51898	N/A	N/A	106.5	74	64	109	50.5	31	139	80.5	119	147	-15.5	4	1.5	-18	0	-4.5	-1.5	11	-10	-23	-5.6	-5.6	N/A	0.0100376	0.00330033	N/A	N/A	N/A	N/A	0.030137	N/A	N/A	0.00666899	0.030137	0.714351	N/A
169243	hsa-miR-3682-5p	N/A	N/A	N/A	115.5	67	55	109	46	28	119	55	110.5	137	-12.5	-3	-8.5	-13.5	-6.5	-7.5	-21.5	-14	-16.5	-33.5	-8.8	-18.6	N/A	N/A	N/A	N/A	N/A	N/A	N/A	N/A	N/A	N/A	N/A	N/A	N/A	N/A
169205	hsa-miR-4640-3p	1.78492	0.0729828	0.387107	161	103.5	164.5	224	110.5	86	260	231.5	297.5	272.5	43.5	33	97.5	100	59	52	116	163	166	100.5	66.6	119.5	0.135514	0.0828105	0.214521	0.278164	0.145499	0.118993	0.329078	0.446575	0.373453	0.2607	0.171302	0.30576	0.443284	0.406743
169078	hsa-miR-548ai/hsa-miR-570-5p	N/A	N/A	N/A	90	63.5	52.5	99	47.5	24	109.5	51	104	126	-32	-6	-9	-27	-3.5	-10	-28	-15	-30.5	-46	-15.5	-25.9	N/A	N/A	N/A	N/A	N/A	N/A	N/A	N/A	N/A	N/A	N/A	N/A	N/A	N/A
169130	hsa-miR-4764-3p	0.756868	0.46274	0.697137	123.5	87	75	113.5	65	51	125.5	74.5	126	132.5	-2.5	16	14	-7.5	13.5	17	-16.5	5	-6.5	-43	6.7	-8.8	N/A	0.0401506	0.0308031	N/A	0.0332922	0.0389016	N/A	0.0136986	N/A	N/A	0.0347486	0.0263001	0.139313	0.677609
169358	hsa-miR-4417	1.23271	0.701647	0.844648	192	199.5	105	210	106	81.5	214	306	218.5	187.5	64	128	41	83	53.5	48	75	236.5	86.5	13.5	73.9	91.9	0.199377	0.321205	0.090209	0.230876	0.131936	0.10984	0.212766	0.647945	0.194601	0.0350195	0.194721	0.240034	0.460713	0.99503
169278	hsa-miR-4525	N/A	N/A	N/A	99	62.5	58.5	100	46	29	113	54.5	113	141	-16.5	-5	-2	-23	-4	-6	-25	-11.5	-17.5	-17	-10.1	-15.4	N/A	N/A	N/A	N/A	N/A	N/A	N/A	N/A	N/A	N/A	N/A	N/A	N/A	N/A
169167	hsa-miR-4451	0.692482	0.190572	0.497164	140.5	98	90.5	135	85	64.5	143	81	119.5	149	20.5	29	30.5	13	35.5	28.5	10	15.5	-15	-7	25.7	6.4	0.0638629	0.0727729	0.0671067	0.0361613	0.0875462	0.0652174	0.0283688	0.0424658	N/A	N/A	0.06549	0.0453506	0.286171	0.409981
169086	hsa-miR-4786-5p	N/A	N/A	N/A	93.5	64.5	51	93	43.5	24.5	92	51	94	102	-29.5	-6	-9	-29.5	-6	-10	-41.5	-16.5	-34	-78	-16	-36	N/A	N/A	N/A	N/A	N/A	N/A	N/A	N/A	N/A	N/A	N/A	N/A	N/A	N/A
169398	hsa-miR-5096	N/A	N/A	N/A	112	69.5	63	118	54	29.5	126	56.5	118.5	141	-12	-0.5	0	-3	2.5	-3.5	-4	-9.5	-13	-33.5	-2.6	-12.7	N/A	N/A	N/A	N/A	0.00616523	N/A	N/A	N/A	N/A	N/A	0.00616523	N/A	N/A	N/A
169386	hsa-miR-4427	N/A	N/A	N/A	96	57	50	97.5	43	25	104.5	51	96	125	-21.5	-12	-13	-25	-7	-9.5	-31.5	-15.5	-37	-54	-15.7	-29.5	N/A	N/A	N/A	N/A	N/A	N/A	N/A	N/A	N/A	N/A	N/A	N/A	N/A	N/A
28019	hsa-miR-10a-3p	0.661119	0.232646	0.533186	195.5	158.5	141.5	172.5	221.5	102.5	241.5	128.5	182.5	201.5	69.5	86.5	74.5	48.5	169.5	70	96	57.5	43.5	28	89.7	59	0.216511	0.217064	0.163916	0.13491	0.418002	0.160183	0.27234	0.157534	0.0978628	0.0726329	0.230081	0.152111	0.481555	0.507205
28191	hsa-miR-30e-5p	N/A	N/A	N/A	91.5	69	56.5	100.5	47	27.5	115	55	116.5	132	-29	-3.5	-10	-28.5	-5.5	-6.5	-29	-12.5	-24	-47.5	-15.3	-23.9	N/A	N/A	N/A	N/A	N/A	N/A	N/A	N/A	N/A	N/A	N/A	N/A	N/A	N/A
42959	hsa-miR-514a-3p	N/A	N/A	N/A	102	66	57.5	99.5	50.5	26	108.5	58	108.5	136	-23	-6	-6.5	-28.5	-2.5	-8.5	-36.5	-11.5	-28	-41	-13.3	-25.1	N/A	N/A	N/A	N/A	N/A	N/A	N/A	N/A	N/A	N/A	N/A	N/A	N/A	N/A
46415	hsa-miR-548l	N/A	N/A	N/A	135.5	74	65.5	120	52	30.5	130	60	127.5	174	6.5	1	-1.5	-4.5	-1.5	-4.5	-17.5	-7.5	-9	-4.5	0	-8.6	0.0202492	0.00250941	N/A	N/A	N/A	N/A	N/A	N/A	N/A	N/A	0.0113793	N/A	1.10235	N/A
46558	hsa-miR-1268a/hsa-miR-1268b	N/A	N/A	N/A	127.5	79	77.5	126	53.5	33	121	63.5	117	167	5.5	4	8.5	-9.5	-1	-2.5	-27.5	-5	-17.5	-9	1.5	-12.3	0.017134	0.0100376	0.0187019	N/A	N/A	N/A	N/A	N/A	N/A	N/A	0.0152912	N/A	0.301921	N/A
42756	hsa-miR-548d-5p	N/A	N/A	N/A	117	69.5	64	103.5	50	29	110	55.5	117	134.5	-17	-3.5	-4	-29.5	-3	-5.5	-35	-11	-21.5	-44	-11.4	-23.4	N/A	N/A	N/A	N/A	N/A	N/A	N/A	N/A	N/A	N/A	N/A	N/A	N/A	N/A
17419	kshv-miR-K12-9-3p	N/A	N/A	N/A	118.5	67	63	105	49	29	109	56.5	106.5	145.5	-14	-7	-2.5	-25	-5.5	-6	-43.5	-10	-30	-43.5	-10.8	-26.6	N/A	N/A	N/A	N/A	N/A	N/A	N/A	N/A	N/A	N/A	N/A	N/A	N/A	N/A
11260	hsa-miR-151a-5p	N/A	N/A	N/A	130.5	75.5	68	114	53.5	29	149	66.5	127.5	166	1.5	3	-0.5	-17	-0.5	-5.5	-4	-1.5	-7.5	-21.5	-2.7	-8	0.0046729	0.00752823	N/A	N/A	N/A	N/A	N/A	N/A	N/A	N/A	0.00610056	N/A	0.330957	N/A
42598	hsa-miR-452-3p	N/A	N/A	N/A	111	67	60	102.5	46.5	25.5	110	50.5	108	131	-17.5	-4	-5	-27.5	-6.5	-8.5	-34.5	-13	-29.5	-49.5	-12.1	-27	N/A	N/A	N/A	N/A	N/A	N/A	N/A	N/A	N/A	N/A	N/A	N/A	N/A	N/A
31517	hsa-miR-561-3p	N/A	N/A	N/A	113.5	71	56.5	112.5	49.5	27	108	54.5	113	143	-23.5	0	-6.5	-22	-3	-6	-36.5	-10.5	-30	-39.5	-11	-24.5	N/A	N/A	N/A	N/A	N/A	N/A	N/A	N/A	N/A	N/A	N/A	N/A	N/A	N/A
11113	hsa-miR-448	N/A	N/A	N/A	110.5	72.5	60	115.5	49.5	28	125	58	128.5	157	-21.5	1	-4.5	-13.5	-3.5	-6	-21	-7	-13	-29.5	-8.4	-15.3	N/A	0.00250941	N/A	N/A	N/A	N/A	N/A	N/A	N/A	N/A	0.00250941	N/A	N/A	N/A
14313	hsa-miR-499a-5p	2.28901	0.224972	0.525247	130.5	75	69	138	55	32	153.5	61.5	141	170	2.5	5	3.5	10.5	2.5	-2.5	16.5	-6	5	-10.5	4.8	0.5	0.00778816	0.0125471	0.00770077	0.0292072	0.00616523	N/A	0.0468085	N/A	0.0112486	N/A	0.0126817	0.0290286	0.752561	0.866204
11181	hsa-miR-95-3p	N/A	N/A	N/A	119.5	68	58.5	114	51.5	27	132.5	60.5	127	150.5	-15	-7	-6.5	-14	-1	-8	-7.5	-10.5	-17	-28.5	-8.7	-14.3	N/A	N/A	N/A	N/A	N/A	N/A	N/A	N/A	N/A	N/A	N/A	N/A	N/A	N/A
17470	kshv-miR-K12-2-5p	6.17141	0.0104533	0.293925	184	102	93.5	208	75	63.5	486	329	470.5	601	62	29.5	27.5	73	22.5	29	340.5	264.5	332.5	429	42.9	279.1	0.193146	0.0740276	0.0605061	0.20306	0.0554871	0.0663616	0.965957	0.724658	0.748031	1.11284	0.117245	0.72357	0.632914	0.554025
42811	hsa-miR-542-5p	0.171146	0.124755	0.43354	501.5	724	556	440	2706	416.5	370	143.5	182.5	223.5	375	650	491.5	307	2653	381	222.5	74.5	42	49.5	895.3	153.9	1.16822	1.63112	1.08141	0.853964	6.54254	0.871854	0.631206	0.20411	0.0944882	0.128405	2.25545	0.386012	1.06993	0.897966
46796	hsa-miR-1302	N/A	N/A	N/A	109.5	74.5	62.5	111	50	28.5	111	54	112	137.5	-17	0.5	-3	-15	-3.5	-7.5	-33	-12	-22	-37	-7.6	-22.3	N/A	0.00125471	N/A	N/A	N/A	N/A	N/A	N/A	N/A	N/A	0.00125471	N/A	N/A	N/A
17289	hsa-miR-616-5p	N/A	N/A	N/A	124	74.5	63	111	51.5	30	128	62	125	154	-5	0.5	-6.5	-16	-2.5	-5.5	-16.5	-7.5	-10.5	-20.5	-5.9	-12.1	N/A	0.00125471	N/A	N/A	N/A	N/A	N/A	N/A	N/A	N/A	0.00125471	N/A	N/A	N/A
10954	hsa-miR-147a	1.03999	0.942947	0.965872	157	85.5	79.5	140.5	55.5	35.5	163.5	68.5	152	204	26.5	12	12.5	9	2	1	16.5	0	14	23.5	12.4	11	0.0825545	0.0301129	0.0275028	0.0250348	0.00493218	0.00228833	0.0468085	N/A	0.0314961	0.0609598	0.0340274	0.0353882	0.84923	0.710223
46875	hsa-miR-2276-3p	N/A	N/A	N/A	122	70.5	68.5	123.5	49.5	32.5	129	59	123	161	-14.5	-1.5	1	-3.5	-3.5	-1.5	-17	-9	-13	-28	-4.4	-13.7	N/A	N/A	0.00220022	N/A	N/A	N/A	N/A	N/A	N/A	N/A	0.00220022	N/A	N/A	N/A
11018	hsa-miR-218-5p	N/A	N/A	N/A	126	69.5	67.5	129.5	51	29.5	137.5	61.5	126	144	0	-5.5	-1.5	-1.5	-1.5	-5.5	-6	-9	-7.5	-44.5	-2	-14.5	N/A	N/A	N/A	N/A	N/A	N/A	N/A	N/A	N/A	N/A	N/A	N/A	N/A	N/A
11077	hsa-miR-363-3p	N/A	N/A	N/A	113.5	72.5	70	115	49.5	28.5	126	59.5	114	142.5	-20	-2.5	0	-14	-4	-5.5	-22.5	-8	-26.5	-45.5	-8.1	-21.6	N/A	N/A	N/A	N/A	N/A	N/A	N/A	N/A	N/A	N/A	N/A	N/A	N/A	N/A
46924	hsa-miR-1252-5p	0.272913	0.101348	0.407934	189.5	250	140.5	319.5	565	77	178	126.5	208.5	252.5	58	176	72	184.5	510.5	44	31	61	72	69	200.2	55.4	0.180685	0.441656	0.158416	0.513213	1.25894	0.100686	0.0879433	0.167123	0.16198	0.178988	0.510582	0.139344	0.874602	0.300046
46454	hsa-miR-520g-3p	N/A	N/A	N/A	106	68.5	60.5	119	50.5	29.5	127	61	110	149	-18	-2	-6	-13.5	-2	-4.5	-20	-4.5	-35	-34.5	-8.3	-19.7	N/A	N/A	N/A	N/A	N/A	N/A	N/A	N/A	N/A	N/A	N/A	N/A	N/A	N/A
42686	hsa-miR-136-3p	N/A	N/A	N/A	98.5	70.5	64	110.5	49	26	120.5	56.5	111.5	140	-28	-3	-1.5	-16	-2.5	-7.5	-24.5	-12	-26	-37.5	-10.2	-21.5	N/A	N/A	N/A	N/A	N/A	N/A	N/A	N/A	N/A	N/A	N/A	N/A	N/A	N/A
17302	hsa-miR-578	0.593052	0.371575	0.638629	153.5	91	79.5	137.5	59.5	33.5	155	70.5	145.5	192.5	23	19	14.5	1	6.5	-3	9.5	2.5	7	12	12.8	5.6	0.0716511	0.0476788	0.0319032	0.00278164	0.0160296	N/A	0.0269504	0.00684932	0.015748	0.0311284	0.0340089	0.020169	0.792634	0.545432
42932	hsa-miR-920	2.03843	N/A	N/A	120.5	81.5	68.5	115	55.5	43.5	132	67	120.5	155	-8	6.5	3	-12	3	9	-27.5	-2	-18.5	-31.5	-1.5	-14.1	N/A	0.0163112	0.00660066	N/A	0.00739827	0.020595	N/A	N/A	N/A	N/A	0.0101034	0.020595	0.533573	N/A
13485	hsa-miR-10a-5p	N/A	N/A	N/A	137.5	80	68	134.5	57	30.5	139	62.5	134	161	9.5	4	2.5	4	2	-4.5	-12	-8.5	-5	-22	4.4	-10.4	0.029595	0.0100376	0.00550055	0.0111266	0.00493218	N/A	N/A	N/A	N/A	N/A	0.0122384	N/A	0.823319	N/A
46791	hsa-miR-1204	N/A	N/A	N/A	114.5	75	72	130.5	51	33	128	67	125.5	166	-13	2.5	6.5	-1	-3.5	-2	-16.5	-2.5	-13	-14	-1.7	-9.6	N/A	0.00627353	0.0143014	N/A	N/A	N/A	N/A	N/A	N/A	N/A	0.0102875	N/A	0.551796	N/A
46750	hsa-miR-1254	N/A	N/A	N/A	122	76	72.5	134	53	31.5	134	61	128.5	153	-9.5	3.5	7	2.5	0.5	-3	-14.5	-6	-9.5	-26.5	0.8	-11.9	N/A	0.00878294	0.0154015	0.0069541	0.00123305	N/A	N/A	N/A	N/A	N/A	0.00809291	N/A	0.721373	N/A
46624	hsa-miR-1236-3p	1.60977	0.100209	0.40649	195	123.5	147.5	211	100	77	254	218.5	251	295	61.5	52	79	82.5	47	43	106.5	152	112	110	64.4	104.7	0.191589	0.130489	0.173817	0.229485	0.115906	0.0983982	0.302128	0.416438	0.251969	0.285344	0.168257	0.270855	0.27383	0.422894
46917	hsa-miR-205-5p	1.389	0.523064	0.731586	272.5	150.5	160	311.5	148.5	104	325	469.5	221.5	284	143	80	94	181.5	95.5	70	177.5	400	87.5	99	118.8	166.8	0.445483	0.200753	0.206821	0.504868	0.235512	0.160183	0.503546	1.09589	0.19685	0.256809	0.318687	0.442656	0.454941	0.878706
42769	hsa-let-7b-3p	1.04284	0.742589	0.864615	145.5	83	78.5	136	61.5	42.5	151.5	72	145	165	6	8.5	11.5	5.5	8.5	8.5	8.5	6	11	-16	8	3.6	0.0186916	0.02133	0.0253025	0.015299	0.0209618	0.0194508	0.0241135	0.0164384	0.0247469	N/A	0.020317	0.0211874	0.181045	0.186419
11240	hsa-miR-409-3p	N/A	N/A	N/A	114.5	67.5	68	118.5	51.5	29.5	114.5	56.5	125	138	-16	-4	0.5	-7	-1	-4.5	-23	-6.5	-13	-34.5	-5.5	-16.3	N/A	N/A	0.00110011	N/A	N/A	N/A	N/A	N/A	N/A	N/A	0.00110011	N/A	N/A	N/A
42964	hsa-miR-7-2-3p	3.27534	N/A	N/A	121.5	75.5	58.5	116	50.5	27	129.5	70.5	118.5	136	-16.5	2	-8.5	-17.5	-2.5	-6.5	-9.5	6	-21.5	-40	-8.6	-14.3	N/A	0.00501882	N/A	N/A	N/A	N/A	N/A	0.0164384	N/A	N/A	0.00501882	0.0164384	N/A	N/A
46803	hsa-miR-503-5p	N/A	N/A	N/A	116.5	70.5	68.5	116	53.5	29	129.5	56	117.5	152	-14.5	-1.5	2	-16.5	1	-4	-16.5	-9.5	-14	-24.5	-5.9	-13.7	N/A	N/A	0.00440044	N/A	0.00246609	N/A	N/A	N/A	N/A	N/A	0.00343327	N/A	0.398394	N/A
146105	hsa-miR-1539	N/A	N/A	N/A	126	76	70.5	120	54.5	29.5	137	66	138.5	159.5	-6	3.5	4.5	-10	3	-3.5	-14.5	0	-3	-19	-1	-8	N/A	0.00878294	0.00990099	N/A	0.00739827	N/A	N/A	N/A	N/A	N/A	0.00869407	N/A	0.144204	N/A
146077	hsv2-miR-H3	0.483901	0.175778	0.486896	123	85.5	75.5	130.5	56.5	30.5	154	65	143	167.5	-15	12.5	11	-0.5	5.5	-2	3.5	-2.5	5.5	-16	2.7	-2.3	N/A	0.0313676	0.0242024	N/A	0.0135635	N/A	0.00992908	N/A	0.0123735	N/A	0.0230445	0.0111513	0.388742	0.154999
146152	hsa-miR-3179	N/A	N/A	N/A	118.5	70.5	64	107.5	51	30	122.5	59.5	129.5	165	-23	-0.5	-2.5	-18.5	-0.5	-3.5	-23.5	-8	-6.5	-11.5	-9	-10.6	N/A	N/A	N/A	N/A	N/A	N/A	N/A	N/A	N/A	N/A	N/A	N/A	N/A	N/A
145745	hsa-miR-335-3p	0.524742	0.121543	0.43354	201	186.5	238.5	205	172.5	172	150	147	141	153.5	67.5	115	171.5	75.5	119.5	140	7.5	79.5	9	-28	109.8	41.6	0.21028	0.288582	0.377338	0.210014	0.294698	0.320366	0.0212766	0.217808	0.0202475	N/A	0.276182	0.144925	0.252486	1.0306
145697	hsa-miR-367-5p	N/A	N/A	N/A	116.5	71.5	59	107	50.5	28	121.5	54	124.5	150	-18.5	-1.5	-6	-18	-2	-6.5	-19	-12.5	-12	-35.5	-9.2	-17.1	N/A	N/A	N/A	N/A	N/A	N/A	N/A	N/A	N/A	N/A	N/A	N/A	N/A	N/A
145701	hsa-miR-668-3p	1.23919	0.690859	0.84387	143	97	78.5	143	64	39	159	128	156	190	20	26.5	11.5	17	10.5	5	17.5	55.5	19.5	9.5	17.1	21.4	0.0623053	0.0664994	0.0253025	0.0472879	0.025894	0.0114416	0.0496454	0.152055	0.0438695	0.0246433	0.0454578	0.0563309	0.428675	0.987693
145843	hsa-miR-330-5p	N/A	N/A	N/A	121.5	78.5	67.5	130.5	55	31	139.5	69.5	131.5	162	3	8	1	3.5	3.5	-4.5	-7.5	-0.5	-12	-14	3.8	-7.7	0.00934579	0.0200753	0.00220022	0.00973574	0.00863132	N/A	N/A	N/A	N/A	N/A	0.00999767	N/A	0.641864	N/A
145754	hsa-miR-523-3p	3.27431	0.375994	0.644643	112.5	72.5	68.5	116	54	35.5	126.5	86.5	105.5	130	-13.5	1	4.5	-10.5	1.5	1	-18.5	12	-32.5	-43	-3.4	-16.2	N/A	0.00250941	0.00990099	N/A	0.00369914	0.00228833	N/A	0.0328767	N/A	N/A	0.00536985	0.0175825	0.739112	1.23016
145696	hsa-miR-655-3p	N/A	N/A	N/A	122.5	78.5	61.5	124.5	54.5	27	126.5	56	124	151	2.5	4	-5	-3.5	0	-7	-19	-11	-10	-27	-0.4	-14.8	0.00778816	0.0100376	N/A	N/A	N/A	N/A	N/A	N/A	N/A	N/A	0.0089129	N/A	0.178463	N/A
145638	hsa-miR-29a-5p	N/A	N/A	N/A	122	70	65.5	119.5	51.5	29	134	68.5	125	145	-6	-2	-1	-9.5	-1.5	-5.5	-11	-8	-11	-41.5	-4	-15.4	N/A	N/A	N/A	N/A	N/A	N/A	N/A	N/A	N/A	N/A	N/A	N/A	N/A	N/A
145741	hsa-miR-545-3p	N/A	N/A	N/A	121.5	72	62.5	123	54.5	28.5	132.5	59	117	154	-4.5	-2.5	-5	-2.5	0.5	-6	-13.5	-14.5	-17	-26.5	-2.8	-15.5	N/A	N/A	N/A	N/A	0.00123305	N/A	N/A	N/A	N/A	N/A	0.00123305	N/A	N/A	N/A
147827	hsa-miR-3130-3p	N/A	N/A	N/A	108.5	69	64.5	105.5	52.5	27.5	107	56	113.5	134	-23.5	-4.5	-2.5	-16.5	-1	-6.5	-37.5	-15	-28	-53	-9.6	-28	N/A	N/A	N/A	N/A	N/A	N/A	N/A	N/A	N/A	N/A	N/A	N/A	N/A	N/A
147820	hsa-miR-3133	N/A	N/A	N/A	99	65	59	100	49.5	27	121	71.5	111	139.5	-33	-9.5	-9.5	-27	-4.5	-7.5	-27.5	2.5	-25.5	-42.5	-16.7	-20.1	N/A	N/A	N/A	N/A	N/A	N/A	N/A	0.00684932	N/A	N/A	N/A	0.00684932	N/A	N/A
147845	hsa-miR-3173-3p	0.302009	0.0906423	0.398913	185	125	188	222.5	350	134	163	94.5	163.5	214.5	53.5	48.5	122	99	295.5	99	16.5	22	25.5	31	123.7	38.8	0.166667	0.121706	0.268427	0.275382	0.72873	0.226545	0.0468085	0.060274	0.0573678	0.080415	0.312182	0.094282	0.775156	0.794754
145897	hsa-miR-92b-3p	1.56201	0.436085	0.681118	151	117	101	171.5	92.5	78	167	220	171.5	221	19	40.5	32.5	50.5	38	44	20.5	143.5	33	39.5	36.1	56.1	0.05919	0.101631	0.0715072	0.140473	0.0937115	0.100686	0.058156	0.393151	0.0742407	0.102464	0.0933025	0.14574	0.336089	0.957535
147195	hsa-miR-18a-5p	N/A	N/A	N/A	123	69.5	62.5	112	50	24.5	115	56	113.5	132.5	-17	-3	-5	-18.5	-4.5	-9	-32.5	-12.5	-20.5	-44	-9.6	-23.7	N/A	N/A	N/A	N/A	N/A	N/A	N/A	N/A	N/A	N/A	N/A	N/A	N/A	N/A
147203	hsa-miR-302a-3p	0.292452	0.0513508	0.387107	164.5	97.5	79	145.5	64.5	39	153.5	73.5	129	175.5	26	25	11.5	19.5	12	4	10	2.5	-7.5	-9	18.8	0	0.0809969	0.0627353	0.0253025	0.054242	0.0295931	0.00915332	0.0283688	0.00684932	N/A	N/A	0.050574	0.0147905	0.460095	0.798856
147865	hsa-miR-4330	N/A	N/A	N/A	110	65	59	99	50	25	113.5	54	116	139.5	-24.5	-6.5	-7.5	-29.5	-2.5	-8.5	-31.5	-10	-15.5	-43	-14.1	-21.7	N/A	N/A	N/A	N/A	N/A	N/A	N/A	N/A	N/A	N/A	N/A	N/A	N/A	N/A
147870	hsa-miR-548s	N/A	N/A	N/A	100	64.5	59	96.5	45	27	103.5	57	98	131	-35	-6.5	-7.5	-30	-9	-6.5	-46	-12	-33.5	-52.5	-17.6	-30.1	N/A	N/A	N/A	N/A	N/A	N/A	N/A	N/A	N/A	N/A	N/A	N/A	N/A	N/A
147919	kshv-miR-K12-12-3p	3.32233	0.00882634	0.293925	215.5	118	142.5	187	103.5	141.5	461	325	325.5	380	81	46.5	77.5	60.5	50.5	107	312.5	250.5	189.5	201	63.2	212.1	0.252336	0.116688	0.170517	0.168289	0.124538	0.244851	0.886525	0.686301	0.426322	0.521401	0.166474	0.55308	0.323894	0.443812
147837	hsa-miR-3119	N/A	N/A	N/A	110	70	67	107	51	30	122	65.5	123	147	-19.5	-1	3	-18.5	-2.5	-3	-28.5	-4.5	-17	-29	-7.7	-16.4	N/A	N/A	0.00660066	N/A	N/A	N/A	N/A	N/A	N/A	N/A	0.00660066	N/A	N/A	N/A
147981	hsa-miR-4325	N/A	N/A	N/A	123	70	67.5	127	50.5	28	131	61	135.5	159.5	-18.5	-1	3	0	-2	-4.5	-13	-4.5	-1	-23	-3.7	-9.2	N/A	N/A	0.00660066	N/A	N/A	N/A	N/A	N/A	N/A	N/A	0.00660066	N/A	N/A	N/A
147562	hsa-miR-4253	N/A	N/A	N/A	123	70.5	68	113.5	51.5	29.5	123.5	61.5	110	136.5	-3.5	-1	4.5	-14.5	-0.5	-4	-19	-7.5	-28.5	-41	-3	-20	N/A	N/A	0.00990099	N/A	N/A	N/A	N/A	N/A	N/A	N/A	0.00990099	N/A	N/A	N/A
147846	hsa-miR-4313	2.22244	0.0830965	0.397095	137.5	86.5	98.5	158	74.5	55.5	183	157.5	188	214.5	9	15.5	33.5	29	23.5	21.5	42	89.5	54	33	22.1	48	0.0280374	0.0388959	0.0737074	0.0806676	0.0579531	0.0491991	0.119149	0.245205	0.121485	0.0856031	0.0558523	0.124128	0.400375	0.594605
147748	hsv1-miR-H12	N/A	N/A	N/A	108.5	70	62	128.5	52.5	31	118	63.5	123	136.5	-21.5	-3.5	-1.5	-7	-0.5	-2	-22.5	-1.5	-14.5	-46.5	-6.8	-17.4	N/A	N/A	N/A	N/A	N/A	N/A	N/A	N/A	N/A	N/A	N/A	N/A	N/A	N/A
148430	hsa-miR-374c-5p	N/A	N/A	N/A	120.5	69.5	59.5	114.5	50	27	119.5	56	105	131.5	-6	-3	-7.5	-12	-2.5	-7	-27.5	-14.5	-36.5	-41.5	-6.2	-25.4	N/A	N/A	N/A	N/A	N/A	N/A	N/A	N/A	N/A	N/A	N/A	N/A	N/A	N/A
148495	hsa-miR-3915	0.817137	0.507811	0.722777	447.5	378.5	329	468	852	296.5	612.5	282	516	539.5	321	306	264.5	342	799	262	473	211	370.5	368	406.5	336.9	1	0.76788	0.581958	0.951321	1.97041	0.599542	1.34184	0.578082	0.833521	0.954604	1.05431	0.861519	0.510323	0.362036
148335	hsa-miR-3606-5p	1.61151	0.606053	0.78591	129	79	65.5	120	61	34	151	73	128.5	150	-0.5	7	2	1	8.5	0	12.5	0.5	-6	-32.5	3.6	-5.1	N/A	0.0175659	0.00440044	0.00278164	0.0209618	N/A	0.035461	0.00136986	N/A	N/A	0.0114274	0.0184154	0.803164	1.30901
148208	hsa-miR-3610	3.68113	N/A	N/A	118.5	70.5	65.5	104.5	58	32.5	154.5	72	126.5	156.5	-10	-3.5	0	-20.5	5	-2.5	16	0	-5	-22.5	-5.8	-2.8	N/A	N/A	N/A	N/A	0.0123305	N/A	0.0453901	N/A	N/A	N/A	0.0123305	0.0453901	N/A	N/A
148562	hsa-miR-128-1-5p	N/A	N/A	N/A	127.5	77.5	69.5	130	51.5	28	143.5	57	133.5	152	-0.5	3	2.5	3.5	-1.5	-7	-6	-13.5	-4	-31.5	1.4	-12.4	N/A	0.00752823	0.00550055	0.00973574	N/A	N/A	N/A	N/A	N/A	N/A	0.00758818	N/A	0.279149	N/A
147715	hsa-miR-4251	1.46153	0.193211	0.498197	278.5	154	180.5	276	186.5	164.5	435.5	177.5	368.5	384.5	153	79.5	114	150.5	133	130.5	288	107	231	199.5	126	191.2	0.476636	0.199498	0.250825	0.418637	0.32799	0.298627	0.817021	0.293151	0.519685	0.51751	0.334717	0.489199	0.342437	0.438365
148042	hsa-miR-3662	N/A	N/A	N/A	130	74.5	67	125.5	54	29	131	60.5	128.5	158.5	-12	-0.5	-0.5	-3.5	0	-5	-6	-9.5	-9.5	-26	-3.3	-11.2	N/A	N/A	N/A	N/A	N/A	N/A	N/A	N/A	N/A	N/A	N/A	N/A	N/A	N/A
148332	hsa-miR-3692-5p	N/A	N/A	N/A	121.5	74	65.5	122	50.5	30	122.5	62.5	129.5	158	-10.5	-3	-2.5	-12.5	-3.5	-4.5	-22	-5.5	-12	-27	-6.4	-14.2	N/A	N/A	N/A	N/A	N/A	N/A	N/A	N/A	N/A	N/A	N/A	N/A	N/A	N/A
147334	hsa-miR-3613-5p	0.633677	0.488263	0.712103	163	90	76	129.5	60	35.5	161.5	70	152	186.5	25.5	16	9	3	5	1.5	18	1.5	15	3.5	11.7	7.9	0.0794393	0.0401506	0.019802	0.00834492	0.0123305	0.00343249	0.0510638	0.00410959	0.0337458	0.00907912	0.0320134	0.0202862	0.912331	1.04563
147722	hsa-miR-4306	0.297107	0.00206658	0.227991	16685	13013.5	14280	23047.5	24062.5	11668.5	4699	2752	5311.5	4894	16559	12941	14213	22922	24007.5	11635	4556	2685.5	5178.5	4719.5	18128.5	5754.9	51.5857	32.4743	31.2717	63.7608	59.2047	26.6247	12.9248	7.35753	11.6502	12.2425	47.6594	14.16	0.315973	0.515519
147718	hsv1-miR-H3-5p	0.890004	0.82043	0.903278	175	96	99.5	242.5	73	48.5	170	131	178	234.5	32	23.5	33	110	18	14.5	28	64.5	37.5	55.5	43.3	40	0.0996885	0.0589711	0.0726073	0.305981	0.0443896	0.0331808	0.0794326	0.176712	0.0843645	0.143969	0.116327	0.103532	0.92807	0.548262
148040	hsa-miR-1247-3p	1.49975	N/A	N/A	131	78.5	72	126	59.5	42	118	56.5	107	149.5	-25	4	6.5	1.5	7	7.5	-26	-10.5	-27.5	-34.5	-1.2	-18.2	N/A	0.0100376	0.0143014	0.00417246	0.0172626	0.0171625	N/A	N/A	N/A	N/A	0.0114435	0.0171625	0.496574	N/A
147595	hsa-miR-3178	0.699711	0.267907	0.571198	865.5	1775	856	1282	597	1005.5	521	334.5	1214.5	1164	739	1702.5	790.5	1155	544	973	375.5	265	1080	985.5	986.2	735.8	2.30218	4.27227	1.73927	3.2128	1.34155	2.22654	1.06525	0.726027	2.4297	2.55642	2.57361	1.80079	0.458999	0.468236
147712	hsv1-miR-H1-5p	0.55881	0.318543	0.604264	130.5	83	65.5	139	65	35	153	69.5	146	178	-5	9.5	0.5	15.5	13	1	8	3.5	9.5	-2	6.7	4	N/A	0.0238394	0.00110011	0.0431154	0.0320592	0.00228833	0.022695	0.00958904	0.0213723	N/A	0.0250285	0.0139862	0.711199	0.698809
148580	hsa-miR-134-3p	N/A	N/A	N/A	120.5	70	62	105	47.5	26.5	104.5	54	106	135	-18.5	-1.5	-4	-23	-3.5	-6.5	-37	-16	-34.5	-40	-10.1	-26.8	N/A	N/A	N/A	N/A	N/A	N/A	N/A	N/A	N/A	N/A	N/A	N/A	N/A	N/A
148453	hsa-miR-3074-5p	N/A	N/A	N/A	119.5	75.5	66.5	128.5	52	28.5	128	61	118.5	156	-14.5	6	0	-3	0	-6.5	-17	-6.5	-18	-23.5	-2.3	-14.3	N/A	0.0150565	N/A	N/A	N/A	N/A	N/A	N/A	N/A	N/A	0.0150565	N/A	N/A	N/A
146094	hsa-miR-1911-3p	N/A	N/A	N/A	111.5	72.5	61.5	117.5	48	26.5	111	59	118	130.5	-13	-1	-1.5	-12	-3	-8	-28.5	-10	-13.5	-43.5	-6.1	-20.7	N/A	N/A	N/A	N/A	N/A	N/A	N/A	N/A	N/A	N/A	N/A	N/A	N/A	N/A
46592	hsa-miR-548j-5p	N/A	N/A	N/A	122.5	67	57	111	51.5	28.5	126	59.5	117	145	-7	-5.5	-8	-23.5	-0.5	-6	-12.5	-8.5	-23.5	-31	-8.9	-16.3	N/A	N/A	N/A	N/A	N/A	N/A	N/A	N/A	N/A	N/A	N/A	N/A	N/A	N/A
27565	hsa-miR-423-5p	0.701273	0.11477	0.42542	2206.5	2123.5	1516.5	2856.5	3270	1660.5	2112	980.5	2065.5	2149.5	2079	2049	1451.5	2727	3216.5	1626.5	1973	912.5	1928	1971	2304.6	1682.2	6.47664	5.14178	3.19362	7.58554	7.93218	3.72197	5.59716	2.5	4.33746	5.11284	6.06595	4.25389	0.31993	0.285702
168805	hsa-miR-4478	0.548828	0.126781	0.434864	254.5	184.5	249	281.5	418	158	259	236	217	216	126	111	180	153	366	123.5	117.5	166	71.5	32	187.2	102.1	0.392523	0.278545	0.39604	0.425591	0.902589	0.282609	0.333333	0.454795	0.160855	0.0830091	0.479058	0.26292	0.507919	0.554268
168648	hsa-miR-4687-5p	0.505351	0.057622	0.387107	465.5	1192.5	944	838	383.5	283.5	435.5	561	523.5	455	333.5	1118	875	711	331.5	250	289.5	497	388	270	673.8	338.9	1.03894	2.80552	1.92519	1.97775	0.817509	0.572082	0.821277	1.36164	0.872891	0.700389	1.71298	0.865657	0.467476	0.347291
46474	hsa-miR-766-5p	N/A	N/A	N/A	98.5	64.5	61	98	52	29.5	112.5	55	103.5	120.5	-33	-10.5	-8	-27.5	-3.5	-5.5	-31.5	-12.5	-32	-63.5	-16.5	-29	N/A	N/A	N/A	N/A	N/A	N/A	N/A	N/A	N/A	N/A	N/A	N/A	N/A	N/A
168799	hsa-miR-4710	1.5149	N/A	N/A	113.5	75	76	127.5	59.5	44.5	121.5	62.5	126	168.5	-26	2	10	-9	6.5	9.5	-26	-6	-15.5	-17.5	-3.3	-11.1	N/A	0.00501882	0.0220022	N/A	0.0160296	0.0217391	N/A	N/A	N/A	N/A	0.0143502	0.0217391	0.600363	N/A
168591	hsa-miR-4789-3p	N/A	N/A	N/A	109.5	64.5	52.5	95	47	25.5	99.5	51.5	93	120.5	-38	-10	-12.5	-35.5	-7	-10.5	-43.5	-16	-47.5	-69.5	-20.6	-37.4	N/A	N/A	N/A	N/A	N/A	N/A	N/A	N/A	N/A	N/A	N/A	N/A	N/A	N/A
168675	hsa-miR-4433-3p	0.694001	0.653749	0.816496	154.5	124.5	237	180.5	227.5	274.5	145.5	74.5	153.5	183.5	12.5	52	170	49	172.5	240.5	-1.5	9	16	1	91.2	53	0.0389408	0.130489	0.374037	0.1363	0.425401	0.550343	N/A	0.0246575	0.0359955	0.00259403	0.221034	0.153398	0.762806	1.7275
168885	hsa-miR-5194	N/A	N/A	N/A	114	67.5	65	108.5	51	31	132	56	113.5	140.5	-22	-6	-2	-20	-2.5	-3.5	-10.5	-11	-23	-38	-10.5	-17.2	N/A	N/A	N/A	N/A	N/A	N/A	N/A	N/A	N/A	N/A	N/A	N/A	N/A	N/A
168673	hsa-miR-4656	3.34644	0.00268402	0.227991	145	91	81.5	147.5	78	72.5	217.5	106	223	231.5	9	17	15.5	16.5	25	38.5	72	39	82.5	48.5	16.6	56.1	0.0280374	0.04266	0.0341034	0.0458971	0.0616523	0.0881007	0.204255	0.106849	0.185602	0.125811	0.04247	0.142124	0.302005	0.354951
168814	hsa-miR-4463	0.903629	0.884668	0.934602	153.5	98	163.5	153	98	166	152	78	150.5	207	15.5	24.5	96.5	19	45.5	132.5	2.5	9.5	18.5	24	40.2	37.4	0.0482866	0.0614806	0.212321	0.0528512	0.112207	0.303204	0.0070922	0.0260274	0.0416198	0.0622568	0.0974293	0.08804	0.709489	1.38547
168744	hsa-miR-4746-5p	N/A	N/A	N/A	99.5	61.5	54.5	100.5	45.5	25	107	61	95	117	-45.5	-10	-13.5	-30.5	-7	-8.5	-44	-6.5	-43.5	-62	-21.3	-32.9	N/A	N/A	N/A	N/A	N/A	N/A	N/A	N/A	N/A	N/A	N/A	N/A	N/A	N/A
168628	hsa-miR-5695	N/A	N/A	N/A	116	57.5	56.5	84	46	26	102	53.5	93	118	-42.5	-13.5	-10.5	-49	-6.5	-7.5	-43	-10	-42	-66.5	-24.4	-33.8	N/A	N/A	N/A	N/A	N/A	N/A	N/A	N/A	N/A	N/A	N/A	N/A	N/A	N/A
168742	hsa-miR-4722-3p	2.13364	0.0328914	0.379573	120	76.5	72.5	122	56.5	44	130.5	80	120	140	-33.5	5.5	6.5	-7.5	4.5	10	-17	12	-19.5	-42.5	-4.9	-11.4	N/A	0.0138018	0.0143014	N/A	0.0110974	0.0228833	N/A	0.0328767	N/A	N/A	0.0130669	0.02788	0.131921	0.253458
168933	hsa-miR-5581-3p	2.03275	0.381513	0.646213	190.5	253	242.5	175	221.5	177	120	613.5	162.5	154	48	179.5	177.5	43	170	143	-20.5	542.5	23	-37	123.6	130.2	0.149533	0.450439	0.390539	0.119611	0.419236	0.327231	N/A	1.4863	0.0517435	N/A	0.305871	0.621759	0.517071	1.2244
168619	hsa-miR-1260b	0.729923	0.454201	0.691149	843.5	1544.5	1276	955	1983.5	2128	186.5	1651	726.5	504	712	1470	1213	821.5	1931.5	2096	39.5	1584	589.5	320	1229.6	925.8	2.21807	3.68883	2.66887	2.28512	4.76326	4.79634	0.112057	4.33973	1.32621	0.830091	3.12483	2.28088	0.348282	0.937412
168568	hsa-miR-1290	N/A	N/A	N/A	121.5	76	75.5	107.5	51.5	33.5	116	51	119	135	-18.5	5.5	11	-13	0	-0.5	-30	-13.5	-22.5	-45.5	-3	-22.4	N/A	0.0138018	0.0242024	N/A	N/A	N/A	N/A	N/A	N/A	N/A	0.0190021	N/A	0.38703	N/A
168620	hsa-miR-548au-3p	N/A	N/A	N/A	102	67.5	56.5	95.5	48	27.5	94	51	90	121	-26	-5.5	-6.5	-26.5	-4	-7	-47.5	-17.5	-46	-49.5	-13.7	-33.5	N/A	N/A	N/A	N/A	N/A	N/A	N/A	N/A	N/A	N/A	N/A	N/A	N/A	N/A
168954	hsa-miR-5580-5p	N/A	N/A	N/A	103	68.5	66	106	53.5	31.5	99.5	59.5	103	129.5	-26.5	-3	1	-20.5	2	-2	-50	-12.5	-37.5	-48.5	-9.4	-30.1	N/A	N/A	0.00220022	N/A	0.00493218	N/A	N/A	N/A	N/A	N/A	0.0035662	N/A	0.541694	N/A
168811	hsa-miR-1255b-2-3p	N/A	N/A	N/A	102.5	67	62	110	50.5	26.5	109.5	59	108	132	-23	-3.5	-3.5	-22.5	-1	-7.5	-33	-12.5	-21.5	-38	-10.7	-22.5	N/A	N/A	N/A	N/A	N/A	N/A	N/A	N/A	N/A	N/A	N/A	N/A	N/A	N/A
168801	hsa-miR-4477b	N/A	N/A	N/A	101	66	54.5	108.5	48	28.5	110.5	54.5	105.5	127	-20	-7.5	-8.5	-16.5	-5	-6.5	-26.5	-15	-35	-47	-11.5	-26	N/A	N/A	N/A	N/A	N/A	N/A	N/A	N/A	N/A	N/A	N/A	N/A	N/A	N/A
168697	hsa-miR-3189-5p	2.20778	0.218437	0.523783	128	80	87	150.5	72.5	44.5	166	138.5	166.5	167	6	8	21	23	19.5	8	22.5	72	30.5	-13	15.5	24	0.0186916	0.0200753	0.0462046	0.0639777	0.0480888	0.0183066	0.0638298	0.19726	0.0686164	N/A	0.0394076	0.0870033	0.495989	0.884126
169333	hsa-miR-3194-3p	N/A	N/A	N/A	100.5	69	59.5	92.5	49.5	34	105.5	59.5	94	127.5	-27.5	-4	-4	-33.5	-3	-1	-36.5	-7.5	-45	-43	-14.4	-26.6	N/A	N/A	N/A	N/A	N/A	N/A	N/A	N/A	N/A	N/A	N/A	N/A	N/A	N/A
169279	hsa-miR-499b-3p	N/A	N/A	N/A	93	66	58	93	46.5	23	85.5	51.5	93.5	109	-32.5	-4.5	-8.5	-29	-6	-11	-59.5	-17.5	-43	-64	-16.1	-39	N/A	N/A	N/A	N/A	N/A	N/A	N/A	N/A	N/A	N/A	N/A	N/A	N/A	N/A
169117	hsa-miR-4759	N/A	N/A	N/A	102.5	67	58	100.5	49	28	98.5	51.5	102.5	123	-31	-6.5	-9	-25	-3.5	-6.5	-41.5	-16.5	-35.5	-57.5	-15	-31.5	N/A	N/A	N/A	N/A	N/A	N/A	N/A	N/A	N/A	N/A	N/A	N/A	N/A	N/A
169195	hsa-miR-4798-3p	N/A	N/A	N/A	98	65.5	54	90.5	44.5	24.5	101.5	49	89	111	-38.5	-8	-13	-40	-7.5	-10.5	-38.5	-16	-46.5	-71.5	-21.4	-36.6	N/A	N/A	N/A	N/A	N/A	N/A	N/A	N/A	N/A	N/A	N/A	N/A	N/A	N/A
168988	hsa-miR-4799-5p	N/A	N/A	N/A	95	58	54.5	86	45	24.5	101	48.5	93	116.5	-36	-16.5	-13.5	-36	-8.5	-9.5	-41	-18	-43.5	-62.5	-22.1	-34.9	N/A	N/A	N/A	N/A	N/A	N/A	N/A	N/A	N/A	N/A	N/A	N/A	N/A	N/A
169151	hsa-miR-4526	N/A	N/A	N/A	97	68.5	57.5	100	50	29	124	58.5	109.5	123	-45.5	-6.5	-9.5	-30	-3.5	-5	-22.5	-12	-34.5	-58.5	-19	-26.5	N/A	N/A	N/A	N/A	N/A	N/A	N/A	N/A	N/A	N/A	N/A	N/A	N/A	N/A
169147	hsa-miR-548am-5p/hsa-miR-548au-5p/hsa-miR-548c-5p/hsa-miR-548o-5p	N/A	N/A	N/A	114.5	68	60	99.5	53.5	34	107	69.5	142	140.5	-24.5	-8	-8	-32	-1.5	-0.5	-36	2.5	5	-42	-14.8	-14.2	N/A	N/A	N/A	N/A	N/A	N/A	N/A	0.00684932	0.0112486	N/A	N/A	0.00904895	N/A	0.34377
169174	hsa-miR-4709-5p	N/A	N/A	N/A	110	64.5	58.5	104	48.5	26.5	112.5	55.5	104.5	124.5	-33.5	-9	-9.5	-18.5	-4.5	-9	-34	-14	-32	-58.5	-15	-29.5	N/A	N/A	N/A	N/A	N/A	N/A	N/A	N/A	N/A	N/A	N/A	N/A	N/A	N/A
169241	hsa-miR-5571-3p	5.28611	N/A	N/A	128	74.5	64.5	119	54.5	31	131.5	71.5	137	141.5	-15	-1	-1.5	-18.5	1	-4.5	-11.5	5	5.5	-35	-7	-8.1	N/A	N/A	N/A	N/A	0.00246609	N/A	N/A	0.0136986	0.0123735	N/A	0.00246609	0.013036	N/A	0.0718808
169211	hsa-miR-5704	0.530552	0.0670952	0.387107	218	159	127.5	217.5	103	97.5	173.5	135	154.5	191.5	56.5	84.5	61.5	84	50	63	25	70.5	17.5	7.5	67.3	36.7	0.176012	0.212045	0.135314	0.233658	0.123305	0.144165	0.070922	0.193151	0.0393701	0.0194553	0.176067	0.0934126	0.270245	0.783376
169188	hsa-miR-4443	0.883657	0.510723	0.725473	2126.5	2548	5246	2829	3250	3664	1330	2608	3715.5	3246	1981	2476	5178	2701.5	3197	3628.5	1185	2537	3578.5	3065.5	3106.7	2798.9	6.17134	6.2133	11.3927	7.5146	7.88409	8.3032	3.3617	6.95068	8.05062	7.95201	7.83522	6.92364	0.271944	0.297045
169336	hsa-miR-17-5p	N/A	N/A	N/A	113	65.5	53.5	99	47.5	23.5	103	53.5	94	119	-36	-9.5	-12.5	-28	-4	-11	-44.5	-14.5	-46	-57	-18	-34.6	N/A	N/A	N/A	N/A	N/A	N/A	N/A	N/A	N/A	N/A	N/A	N/A	N/A	N/A
169354	hsa-miR-4493	N/A	N/A	N/A	122	66.5	65	119	53.5	28	124	58	119.5	147.5	-23.5	-8	-2	-15.5	1	-6.5	-20	-11	-21	-30	-9.6	-17.7	N/A	N/A	N/A	N/A	0.00246609	N/A	N/A	N/A	N/A	N/A	0.00246609	N/A	N/A	N/A
169090	hsa-miR-5186	N/A	N/A	N/A	108	66	55.5	95.5	46.5	26	90.5	52.5	93	123	-44	-7.5	-10	-26	-7	-8.5	-57	-14	-47	-65	-18.9	-38.3	N/A	N/A	N/A	N/A	N/A	N/A	N/A	N/A	N/A	N/A	N/A	N/A	N/A	N/A
169222	hsa-miR-4760-5p	N/A	N/A	N/A	98	64	53	101	45	24.5	85	49.5	101.5	109.5	-45.5	-11.5	-10.5	-25.5	-7	-8.5	-58	-16	-37	-78	-20	-39.5	N/A	N/A	N/A	N/A	N/A	N/A	N/A	N/A	N/A	N/A	N/A	N/A	N/A	N/A
169176	hsa-miR-5587-5p	N/A	N/A	N/A	111	64.5	62	100	47	33	94.5	56.5	100.5	112.5	-45	-8.5	-3.5	-30.5	-4	0	-50	-8	-32.5	-72.5	-18.3	-32.6	N/A	N/A	N/A	N/A	N/A	N/A	N/A	N/A	N/A	N/A	N/A	N/A	N/A	N/A
169353	hsa-miR-5582-3p	N/A	N/A	N/A	91	66.5	49.5	90	45.5	24.5	100	49.5	94.5	114	-46.5	-6	-15	-34	-5	-9	-42	-16	-39.5	-62.5	-21.3	-33.8	N/A	N/A	N/A	N/A	N/A	N/A	N/A	N/A	N/A	N/A	N/A	N/A	N/A	N/A
169193	hsa-miR-4725-5p	0.690305	0.660975	0.821283	126.5	89.5	68.5	110.5	83	43.5	127.5	81	119	128	-1.5	17.5	2.5	-8.5	30.5	9.5	-14.5	13	-16	-48.5	8.1	-11.3	N/A	0.0439147	0.00550055	N/A	0.0752158	0.0217391	N/A	0.0356164	N/A	N/A	0.0415437	0.0286778	0.840514	0.342172
169317	hsa-miR-3614-5p	N/A	N/A	N/A	91	55.5	49	79	44.5	26	96.5	54	93	119	-30	-16	-16.5	-51	-8.5	-8.5	-48	-14	-40.5	-53.5	-24.4	-32.9	N/A	N/A	N/A	N/A	N/A	N/A	N/A	N/A	N/A	N/A	N/A	N/A	N/A	N/A
169032	hsa-miR-4737	N/A	N/A	N/A	110	62.5	61	102	46.5	25.5	100.5	52.5	111.5	125	-16	-12	-4	-27	-6.5	-9	-44	-12.5	-19.5	-46.5	-13.1	-26.3	N/A	N/A	N/A	N/A	N/A	N/A	N/A	N/A	N/A	N/A	N/A	N/A	N/A	N/A
169412	hsa-miR-1260a	1.43365	0.545425	0.749303	189	171	150.5	149	185	280	126.5	162.5	145	160	45.5	96.5	84.5	24.5	132	245	-21.5	95	3.5	-20.5	76.6	60.3	0.141745	0.242158	0.185919	0.0681502	0.325524	0.560641	N/A	0.260274	0.00787402	N/A	0.192699	0.276263	0.507421	1.00169
17608	hsa-miR-425-5p	N/A	N/A	N/A	115.5	73	65.5	113	51	30	129	62.5	111	149.5	-8.5	1	0	-21.5	0	-2.5	-12.5	0	-28	-29	-5.8	-14.4	N/A	0.00250941	N/A	N/A	N/A	N/A	N/A	N/A	N/A	N/A	0.00250941	N/A	N/A	N/A
30787	hsa-miR-125b-5p	1.72073	N/A	N/A	112.5	80.5	101.5	123	97	89.5	131	53.5	129	159	-14	11.5	37	-4	47.5	57	-14.5	-5.5	-4.5	-21	15.6	2.3	N/A	0.0288582	0.0814081	N/A	0.117139	0.130435	N/A	N/A	N/A	N/A	0.0758019	0.130435	0.585827	N/A
11159	hsa-miR-518e-3p	N/A	N/A	N/A	102.5	69.5	53	100	42.5	27.5	112.5	56	111.5	142	-21.5	-0.5	-11.5	-25.5	-9.5	-5.5	-37	-4.5	-20.5	-44	-13.7	-22.3	N/A	N/A	N/A	N/A	N/A	N/A	N/A	N/A	N/A	N/A	N/A	N/A	N/A	N/A
42613	ebv-miR-BART19-5p	2.11898	0.0777567	0.387107	137	85	92.5	166	78.5	45	198.5	138.5	191.5	215	9	14.5	29.5	29	27	12.5	50	74	56	33.5	21.8	45.2	0.0280374	0.0363864	0.0649065	0.0806676	0.0665845	0.0286041	0.141844	0.20274	0.125984	0.0869001	0.0553165	0.117214	0.400588	0.552383
17541	ebv-miR-BART1-5p	N/A	N/A	N/A	106	68.5	62.5	106	45.5	25.5	118.5	55.5	113	152	-22	-2	-2.5	-25.5	-7	-7.5	-27.5	-7.5	-26.5	-37	-11.8	-21.2	N/A	N/A	N/A	N/A	N/A	N/A	N/A	N/A	N/A	N/A	N/A	N/A	N/A	N/A
11084	hsa-miR-372-3p	N/A	N/A	N/A	115.5	72	60.5	113	48	29.5	122.5	61	119.5	156	-10	5.5	-3	-14.5	-3	-3.5	-21.5	-3	-20	-37.5	-5	-17.1	N/A	0.0138018	N/A	N/A	N/A	N/A	N/A	N/A	N/A	N/A	0.0138018	N/A	N/A	N/A
17358	ebv-miR-BART16	N/A	N/A	N/A	117	67	69.5	118.5	50.5	31	119	59.5	116.5	153.5	-15.5	-1	4	-2	-0.5	-0.5	-25.5	-8.5	-18.5	-34	-3	-17.4	N/A	N/A	0.00880088	N/A	N/A	N/A	N/A	N/A	N/A	N/A	0.00880088	N/A	N/A	N/A
17312	hsa-miR-592	1.27694	N/A	N/A	122	67	69.5	128	51	30	139	60.5	139	172	-5	-5	4	4.5	1	-1	-10	-7.5	4.5	-17	-0.1	-6.2	N/A	N/A	0.00880088	0.0125174	0.00246609	N/A	N/A	N/A	0.0101237	N/A	0.00792812	0.0101237	0.641031	N/A
11171	hsa-miR-521	N/A	N/A	N/A	100.5	63	56.5	99.5	45.5	24.5	114.5	61	113.5	136	-27.5	-9.5	-10	-24	-3.5	-7	-32.5	-7.5	-24	-45.5	-14.9	-23.3	N/A	N/A	N/A	N/A	N/A	N/A	N/A	N/A	N/A	N/A	N/A	N/A	N/A	N/A
46301	hsa-miR-621	N/A	N/A	N/A	97	64.5	55.5	95.5	44	26	116	57	117	133	-32	-6	-9	-31.5	-5.5	-7.5	-26.5	-11	-24	-45.5	-16.8	-22.9	N/A	N/A	N/A	N/A	N/A	N/A	N/A	N/A	N/A	N/A	N/A	N/A	N/A	N/A
42524	hsa-miR-21-3p	N/A	N/A	N/A	105	58.5	55.5	106.5	46	27	120.5	65	114.5	125	-20	-9.5	-3.5	-22	-2.5	-5	-24	-4	-21.5	-68	-11.5	-24.5	N/A	N/A	N/A	N/A	N/A	N/A	N/A	N/A	N/A	N/A	N/A	N/A	N/A	N/A
14301	hsa-miR-361-5p	0.520278	0.0723078	0.387107	145.5	100	86	142.5	67	39	161	70	152.5	177.5	22	28.5	20	17	15.5	5	21	6	11	-1	20.6	8.4	0.0685358	0.0715182	0.0440044	0.0472879	0.0382244	0.0114416	0.0595745	0.0164384	0.0247469	N/A	0.0539141	0.0280503	0.280065	0.774348
46689	hsa-miR-1229-3p	0.760486	0.506155	0.722777	139.5	85	73.5	138.5	55	32.5	158	77	140	190.5	13.5	14	9.5	14.5	3.5	0.5	14	13.5	3	10.5	11	8.3	0.0420561	0.0351317	0.0209021	0.0403338	0.00863132	0.00114416	0.0397163	0.0369863	0.00674916	0.0272374	0.029411	0.0223667	0.485668	0.784892
46647	hsa-miR-1324	N/A	N/A	N/A	110.5	63.5	53.5	97.5	45.5	25	114	52	104.5	132.5	-16.5	-5.5	-11	-24.5	-4.5	-7.5	-27	-12	-34.5	-45.5	-12.4	-25.3	N/A	N/A	N/A	N/A	N/A	N/A	N/A	N/A	N/A	N/A	N/A	N/A	N/A	N/A
42970	hsa-miR-744-3p	N/A	N/A	N/A	114.5	73	60.5	120	50.5	27.5	137	57	117	142	-7	0.5	-4.5	-9	0	-4	-7	-7	-20.5	-44	-4	-16.5	N/A	0.00125471	N/A	N/A	N/A	N/A	N/A	N/A	N/A	N/A	0.00125471	N/A	N/A	N/A
27740	hsa-miR-574-5p	0.513628	0.226134	0.526863	169	87.5	85.5	155.5	62	37	171.5	65.5	153.5	192	44	20	21.5	22.5	11.5	4.5	30	0.5	21.5	8.5	23.9	13	0.137072	0.0501882	0.0473047	0.0625869	0.02836	0.0102975	0.0851064	0.00136986	0.048369	0.0220493	0.0651023	0.0334384	0.646011	1.01262
11141	hsa-miR-509-3p	0.367696	0.0257128	0.346056	143	86	76	136.5	58	30.5	159.5	65.5	147.5	201	13	16	11.5	14	7.5	-4	5	1	8.5	-2.5	12.4	1.6	0.0404984	0.0401506	0.0253025	0.038943	0.0184957	N/A	0.0141844	0.00273973	0.0191226	N/A	0.032678	0.0120156	0.310491	0.699427
42766	hsa-miR-554	N/A	N/A	N/A	111	67	58	103	45.5	28.5	123.5	56	118.5	152.5	-21.5	-3.5	-6.5	-23.5	-5.5	-5	-24	-11	-21.5	-49	-12.1	-22.1	N/A	N/A	N/A	N/A	N/A	N/A	N/A	N/A	N/A	N/A	N/A	N/A	N/A	N/A
46501	hsa-miR-1305	N/A	N/A	N/A	116.5	71.5	62.5	107	48.5	27.5	131.5	59.5	131.5	162.5	-9.5	3	-2.5	-15.5	1	-4	-10.5	-14.5	-2	-18	-4.7	-9.8	N/A	0.00752823	N/A	N/A	0.00246609	N/A	N/A	N/A	N/A	N/A	0.00499716	N/A	0.716301	N/A
17272	hsa-miR-551a	1.94716	0.255779	0.564938	135.5	85.5	79	126.5	63.5	41.5	167.5	123	149	208	16	16.5	17.5	0.5	14.5	8	25	56	9.5	23.5	13	24.4	0.0498442	0.0414053	0.0385039	0.00139082	0.0357583	0.0183066	0.070922	0.153425	0.0213723	0.0609598	0.0333805	0.0649971	0.55859	0.84107
42965	hsa-miR-424-5p	N/A	N/A	N/A	107	74.5	60	115.5	50	27.5	123	66	132.5	173	-23	4.5	-3	-9.5	-0.5	-4	-24.5	-6.5	-1.5	-38.5	-6.3	-15	N/A	0.0112923	N/A	N/A	N/A	N/A	N/A	N/A	N/A	N/A	0.0112923	N/A	N/A	N/A
42683	hsa-miR-922	N/A	N/A	N/A	117.5	68.5	62	108	48	27	118	52.5	115	138.5	-15.5	-1	-1.5	-16.5	-3.5	-7.5	-23	-13.5	-21.5	-39	-7.6	-20.9	N/A	N/A	N/A	N/A	N/A	N/A	N/A	N/A	N/A	N/A	N/A	N/A	N/A	N/A
42865	hsa-miR-181a-5p	N/A	N/A	N/A	114	70.5	68	116	44.5	29	131	60	124	142.5	-14	-0.5	4	-14	-5	-3	-14	-7	-15	-42.5	-5.9	-16.3	N/A	N/A	0.00880088	N/A	N/A	N/A	N/A	N/A	N/A	N/A	0.00880088	N/A	N/A	N/A
42667	hsa-miR-302b-5p	N/A	N/A	N/A	110.5	66	55.5	106	48	25.5	118.5	52.5	115.5	137.5	-13	-4	-10	-32.5	-1	-7	-23.5	-12	-23.5	-61	-12.1	-25.4	N/A	N/A	N/A	N/A	N/A	N/A	N/A	N/A	N/A	N/A	N/A	N/A	N/A	N/A
10138	hsa-miR-130a-3p	N/A	N/A	N/A	103.5	66	62	113.5	47	28	120.5	53	113	140.5	-28	-5	-1.5	-18.5	-4.5	-5	-24	-13.5	-24	-47.5	-11.5	-22.8	N/A	N/A	N/A	N/A	N/A	N/A	N/A	N/A	N/A	N/A	N/A	N/A	N/A	N/A
46381	hsa-miR-1298-5p	1.32563	N/A	N/A	122	76.5	67	123	58	41.5	120.5	64.5	129	171	-6.5	7	3	-8.5	7	8	-25.5	-1.5	-5	-34.5	0.4	-11.7	N/A	0.0175659	0.00660066	N/A	0.0172626	0.0183066	N/A	N/A	N/A	N/A	0.0138097	0.0183066	0.452223	N/A
42523	hsa-miR-26b-3p	0.602725	0.221055	0.525247	144	88.5	78.5	147.5	58.5	32	152	64.5	160.5	201	16.5	20	15	17	6	-2	4	-3	18.5	7	14.9	4.9	0.0514019	0.0501882	0.0330033	0.0472879	0.0147965	N/A	0.0113475	N/A	0.0416198	0.0181582	0.0393356	0.0237085	0.395657	0.669845
42892	hsa-miR-450b-3p	0.940215	N/A	N/A	138	81	73	127.5	52.5	28.5	154	66	133	181	11.5	11.5	9.5	-1.5	2	-3.5	7.5	-4	-10	-7.5	6.6	-3.5	0.0358255	0.0288582	0.0209021	N/A	0.00493218	N/A	0.0212766	N/A	N/A	N/A	0.0226295	0.0212766	0.586865	N/A
42824	ebv-miR-BART9-5p	N/A	N/A	N/A	115.5	71	62.5	119	51.5	31.5	143	58.5	140.5	154.5	-15.5	0.5	-1.5	-10	0.5	-3.5	-5.5	-7.5	-3	-32.5	-5.2	-10.4	N/A	0.00125471	N/A	N/A	0.00123305	N/A	N/A	N/A	N/A	N/A	0.00124388	N/A	0.0123128	N/A
17606	kshv-miR-K12-4-5p	N/A	N/A	N/A	105	66	60	113	48.5	27	130.5	63.5	122.5	155	-21.5	-3.5	-4	-12	-2	-5.5	-16	-6	-18	-35	-8.6	-16.1	N/A	N/A	N/A	N/A	N/A	N/A	N/A	N/A	N/A	N/A	N/A	N/A	N/A	N/A
46925	hsa-miR-1277-3p	N/A	N/A	N/A	127	72	65.5	114	47.5	28	129.5	59.5	124.5	178.5	5	2	2	-12	-3	-3.5	-17	-6.5	-12	-23	-1.2	-12.4	0.0155763	0.00501882	0.00440044	N/A	N/A	N/A	N/A	N/A	N/A	N/A	0.00833186	N/A	0.753913	N/A
46832	hsa-miR-1202	0.72522	N/A	N/A	135.5	71.5	68.5	131	49	29	139.5	64	137.5	167	4	1	8	0	-1.5	-3	-3	-14.5	3.5	-11.5	2.3	-5.7	0.0124611	0.00250941	0.0176018	N/A	N/A	N/A	N/A	N/A	0.00787402	N/A	0.0108574	0.00787402	0.706698	N/A
146064	hsa-miR-718	1.06469	0.840838	0.914982	256	141.5	125	256	111	68.5	281.5	152	250	336	129	74	64	127.5	61.5	36.5	140	83	114.5	134.5	91.2	101.7	0.401869	0.185696	0.140814	0.354659	0.151665	0.083524	0.397163	0.227397	0.257593	0.348898	0.246941	0.262915	0.494715	0.46149
146091	hsa-miR-1914-5p	0.948211	0.876572	0.929371	189	84.5	103.5	169.5	93.5	71.5	193.5	149	163.5	248.5	68	15	43	43.5	44.5	39	42.5	70.5	20.5	37	42.8	41.9	0.211838	0.0376412	0.0946095	0.121001	0.109741	0.0892449	0.120567	0.193151	0.0461192	0.0959792	0.114966	0.109012	0.54739	0.496734
42780	hsa-miR-1307-5p	0.993874	0.993108	0.994766	124	75	85	116.5	66	57	130.5	69.5	114	150.5	-0.5	6	22.5	-6.5	14	24.5	-12	3.5	-20.5	-29.5	7.1	-6.8	N/A	0.0150565	0.049505	N/A	0.0345253	0.0560641	N/A	0.00958904	N/A	N/A	0.0330289	0.0328266	0.522964	1.0011
146020	hsa-miR-449c-3p	N/A	N/A	N/A	119	73	63.5	121.5	50.5	26.5	120.5	59	131.5	163.5	-10.5	4.5	0	-5	0	-6.5	-24	-8.5	-8	-30	-2.2	-15.4	N/A	0.0112923	N/A	N/A	N/A	N/A	N/A	N/A	N/A	N/A	0.0112923	N/A	N/A	N/A
145990	ebv-miR-BART21-3p	0.777611	N/A	N/A	142	78	71.5	135.5	56	31	152.5	68.5	139.5	175	15	10	7	11	4	-0.5	7	-1	-3.5	-15	9.4	-2.6	0.046729	0.0250941	0.0154015	0.0305981	0.00986436	N/A	0.0198582	N/A	N/A	N/A	0.0255374	0.0198582	0.561777	N/A
145717	hsa-miR-516a-3p/hsa-miR-516b-3p	0.687757	0.342623	0.624619	195	109.5	103.5	182.5	72	37	207	78.5	208.5	234.5	64	38	41	62.5	24.5	5	51	14.5	66.5	31	46	33.6	0.199377	0.0953576	0.090209	0.173853	0.0604192	0.0114416	0.144681	0.039726	0.149606	0.080415	0.123843	0.085174	0.480626	0.724154
145984	ebv-miR-BART2-3p	0.499635	0.168443	0.480106	143.5	82.5	69	128.5	71	38	157.5	82	136.5	166	18	15.5	7.5	6	22.5	7	7	7	-5.5	-29.5	13.9	-2.8	0.0560748	0.0388959	0.0165017	0.0166898	0.0554871	0.0160183	0.0198582	0.0191781	N/A	N/A	0.0367298	0.0183515	0.534475	0.111655
146009	hsa-miR-376a-3p	N/A	N/A	N/A	104	64.5	57.5	102	47.5	26	117.5	53.5	113.5	137	-18.5	-3	-7	-22.5	-3	-7	-31	-11.5	-26.5	-49	-10.8	-25	N/A	N/A	N/A	N/A	N/A	N/A	N/A	N/A	N/A	N/A	N/A	N/A	N/A	N/A
145785	hsa-miR-526b-3p	N/A	N/A	N/A	110	65	58.5	109.5	48.5	26	107.5	53.5	101	148.5	-19	-6	-5.5	-18	-2.5	-6.5	-37.5	-13	-38	-37.5	-10.2	-26.5	N/A	N/A	N/A	N/A	N/A	N/A	N/A	N/A	N/A	N/A	N/A	N/A	N/A	N/A
145641	hsa-miR-369-5p	N/A	N/A	N/A	108	69	59.5	108.5	45	28	112	54	95	146	-14.5	-3.5	-6.5	-23.5	-5.5	-5.5	-34	-11	-45.5	-53.5	-10.7	-29.9	N/A	N/A	N/A	N/A	N/A	N/A	N/A	N/A	N/A	N/A	N/A	N/A	N/A	N/A
145842	hsa-miR-658	N/A	N/A	N/A	118	68	65.5	121.5	49.5	27	116	58	120.5	151.5	-7.5	0	1.5	-8	-2	-6	-35	-7.5	-17.5	-51	-3.2	-23.4	N/A	N/A	0.00330033	N/A	N/A	N/A	N/A	N/A	N/A	N/A	0.00330033	N/A	N/A	N/A
146086	hsa-miR-30a-5p	N/A	N/A	N/A	103.5	65.5	58.5	107.5	44.5	24.5	108.5	51	119.5	134	-21	-3.5	-7	-28.5	-5	-8.5	-36	-16	-20	-55.5	-13	-27.2	N/A	N/A	N/A	N/A	N/A	N/A	N/A	N/A	N/A	N/A	N/A	N/A	N/A	N/A
145905	hsa-miR-518a-5p/hsa-miR-527	5.94448	0.0901215	0.398913	137	79.5	72	137	60	37.5	302.5	113.5	208.5	239	17.5	11.5	8	7	8.5	4.5	155	44.5	71	42	10.5	63.4	0.0545171	0.0288582	0.0176018	0.0194715	0.0209618	0.0102975	0.439716	0.121918	0.15973	0.108949	0.0282821	0.168122	0.540265	0.960839
147854	hsa-miR-548u	N/A	N/A	N/A	98	62.5	59	110	46	26.5	109.5	52	108	142.5	-20	-4.5	-3.5	-24	-4.5	-6	-33.5	-11	-28	-47	-11.3	-25.1	N/A	N/A	N/A	N/A	N/A	N/A	N/A	N/A	N/A	N/A	N/A	N/A	N/A	N/A
147835	hsa-miR-3143	N/A	N/A	N/A	94	64	53.5	98.5	44	25	107.5	52	98	123	-33	-6	-10	-36	-6	-6.5	-34.5	-12.5	-34.5	-62.5	-18.2	-30.1	N/A	N/A	N/A	N/A	N/A	N/A	N/A	N/A	N/A	N/A	N/A	N/A	N/A	N/A
147796	hsa-miR-4327	0.122633	0.098127	0.40365	126	78	80.5	122	58	35	131.5	68.5	124.5	177.5	3	8	15.5	-0.5	6	1.5	-11	0.5	-14	-17	6.4	-8	0.00934579	0.0200753	0.0341034	N/A	0.0147965	0.00343249	N/A	0.00136986	N/A	N/A	0.0195803	0.00240118	0.542737	0.60741
147776	hsa-miR-4317	4.97925	0.038509	0.387107	151	84	73.5	148.5	59	57	238.5	222.5	202.5	241	24	14	8.5	18	7	24.5	93.5	147	60.5	44.5	14.3	74	0.0747664	0.0351317	0.0187019	0.0500695	0.0172626	0.0560641	0.265248	0.40274	0.136108	0.115435	0.0391864	0.195119	0.612069	0.711965
147840	hsv2-miR-H9-3p	0.893978	0.729929	0.85808	227.5	286	357	319	207	202.5	233.5	420	275.5	297.5	102	216	292	195	157	168.5	92	348	141	99	192.4	169.7	0.317757	0.542033	0.642464	0.54242	0.387176	0.385584	0.260993	0.953425	0.31721	0.256809	0.48637	0.434804	0.269795	0.677502
147901	kshv-miR-K12-7-5p	N/A	N/A	N/A	109	64	62	116	46.5	28	104	58	104.5	134.5	-20.5	-3	-1.5	-18.5	-2.5	-5	-33.5	-9.5	-37	-56.5	-9.2	-28.3	N/A	N/A	N/A	N/A	N/A	N/A	N/A	N/A	N/A	N/A	N/A	N/A	N/A	N/A
147941	hsa-miR-3160-3p	N/A	N/A	N/A	101	59.5	54.5	97.5	45.5	24.5	100	50	108	126	-21.5	-11	-9.5	-32	-5	-9	-41.5	-16.5	-29.5	-60	-15.8	-31.3	N/A	N/A	N/A	N/A	N/A	N/A	N/A	N/A	N/A	N/A	N/A	N/A	N/A	N/A
147767	hsa-miR-4279	1.41013	0.213763	0.519602	2570.5	2332	1452	3529	1162.5	1802.5	2913	4157	4007.5	3425	2434.5	2260.5	1389.5	3403	1112.5	1770	2769	4090.5	3868.5	3240.5	2120	3147.7	7.58411	5.67252	3.05721	9.46592	2.74353	4.05034	7.85532	11.2068	8.70304	8.40597	5.70466	8.0443	0.506978	0.320291
147832	hsa-miR-4326	N/A	N/A	N/A	109.5	68.5	60.5	116	51.5	29	123.5	58.5	121.5	142.5	-21	0	-2	-15	2	-2.5	-17.5	-3.5	-21	-39.5	-7.2	-16.8	N/A	N/A	N/A	N/A	0.00493218	N/A	N/A	N/A	N/A	N/A	0.00493218	N/A	N/A	N/A
147851	hsa-miR-3201	0.493433	0.266084	0.569167	188	158.5	125	204	388	170	187.5	90.5	212	243.5	60.5	87	62.5	83.5	338.5	138	39	18.5	78.5	54.5	126.4	65.7	0.188474	0.218319	0.137514	0.232267	0.834772	0.315789	0.110638	0.0506849	0.176603	0.141375	0.322269	0.159018	0.896118	0.62313
147706	hsa-miR-4255	0.393457	N/A	N/A	114.5	76	64	113	54.5	32.5	132	58.5	124	153	-13	2.5	4	-12.5	4.5	1.5	-9.5	-9	-16	-32	-2.9	-13	N/A	0.00627353	0.00880088	N/A	0.0110974	0.00343249	N/A	N/A	N/A	N/A	0.00872394	0.00343249	0.27658	N/A
147821	hsa-miR-3169	N/A	N/A	N/A	111	69.5	61.5	103	45	26.5	123	55	113.5	150	-12	-4.5	2	-23	-5.5	-4.5	-25.5	-15.5	-26	-52	-8.6	-24.7	N/A	N/A	0.00440044	N/A	N/A	N/A	N/A	N/A	N/A	N/A	0.00440044	N/A	N/A	N/A
147654	hsa-miR-3138	N/A	N/A	N/A	123	70	67.5	113	47.5	28.5	153.5	67	134	179.5	-2.5	3	6	-7.5	-3	-2.5	0	-4	-5	-13	-0.8	-4.9	N/A	0.00752823	0.0132013	N/A	N/A	N/A	N/A	N/A	N/A	N/A	0.0103648	N/A	0.38703	N/A
147623	hsa-miR-4304	N/A	N/A	N/A	98	62	59	113	49	26.5	110.5	58	108.5	139	-24	-5	-4.5	-16.5	-3	-6.5	-31.5	-7	-30.5	-57.5	-10.6	-26.6	N/A	N/A	N/A	N/A	N/A	N/A	N/A	N/A	N/A	N/A	N/A	N/A	N/A	N/A
147836	hsv2-miR-H7-5p	2.27592	0.305771	0.595738	120.5	76.5	75.5	115.5	63	44.5	136	94.5	112	145	-9	6.5	11.5	-12.5	12	9.5	-9	31.5	-27	-39	1.7	-6.8	N/A	0.0163112	0.0253025	N/A	0.0295931	0.0217391	N/A	0.0863014	N/A	N/A	0.0237356	0.0540203	0.285571	0.845098
148683	hsa-miR-888-3p	N/A	N/A	N/A	106	71	64	119	48	27.5	131	55.5	117.5	161.5	-21.5	2.5	-0.5	-9	-3	-6.5	-8.5	-12	-16	-30	-6.3	-14.6	N/A	0.00627353	N/A	N/A	N/A	N/A	N/A	N/A	N/A	N/A	0.00627353	N/A	N/A	N/A
148467	hsa-miR-3939	N/A	N/A	N/A	106	61.5	56	106.5	47	26	120.5	54.5	111	125	-20.5	-6	-8.5	-18.5	-3.5	-7	-22	-15.5	-25.5	-69	-11.4	-27.8	N/A	N/A	N/A	N/A	N/A	N/A	N/A	N/A	N/A	N/A	N/A	N/A	N/A	N/A
148387	hsa-miR-3942-5p	N/A	N/A	N/A	101.5	65.5	55.5	98.5	45	26.5	115	50.5	103	135.5	-24	-4.5	-7	-35	-7.5	-6	-31.5	-17.5	-40	-53	-15.6	-29.6	N/A	N/A	N/A	N/A	N/A	N/A	N/A	N/A	N/A	N/A	N/A	N/A	N/A	N/A
148285	hsa-miR-3941	N/A	N/A	N/A	112.5	68.5	63.5	112	47	27	117	54.5	119	143	-13	-3	1	-16	-4	-6	-26	-10	-17	-42.5	-7	-20.3	N/A	N/A	0.00220022	N/A	N/A	N/A	N/A	N/A	N/A	N/A	0.00220022	N/A	N/A	N/A
148466	hsa-miR-3937	N/A	N/A	N/A	115	70	67.5	119.5	47.5	29.5	130.5	59	126.5	156	-7.5	-1	4.5	-11	-4.5	-3.5	-23.5	-7	-7.5	-25.5	-3.9	-13.4	N/A	N/A	0.00990099	N/A	N/A	N/A	N/A	N/A	N/A	N/A	0.00990099	N/A	N/A	N/A
148682	hsa-miR-483-3p	1.38329	0.351019	0.629256	1777.5	1725	2041	2439.5	1204	2223.5	2118.5	4777	2105	1628.5	1651	1654	1978	2302	1152.5	2190.5	1968	4711	1967.5	1440.5	1747.5	2455.5	5.1433	4.15056	4.35204	6.40334	2.84217	5.01259	5.58298	12.9068	4.42632	3.73671	4.57828	6.33309	0.286839	0.590271
148264	hsa-miR-3665	0.646894	0.323235	0.610071	242	98.5	120.5	167.5	186.5	108	186	81	190	255.5	118.5	29.5	57	38	136.5	75	42.5	19	46	79.5	75.9	52.4	0.369159	0.0740276	0.125413	0.105702	0.336621	0.171625	0.120567	0.0520548	0.103487	0.206226	0.202185	0.130792	0.688809	0.458859
148640	hsa-miR-34b-3p	N/A	N/A	N/A	115	63.5	61.5	112	46.5	27	121	52	124.5	145.5	-10	-4.5	-0.5	-14.5	-2	-5.5	-16	-13.5	-18	-35	-6.3	-17.6	N/A	N/A	N/A	N/A	N/A	N/A	N/A	N/A	N/A	N/A	N/A	N/A	N/A	N/A
148327	hsa-miR-3651	1.72254	0.0376432	0.387107	123.5	71	66	134	47.5	37.5	123.5	70.5	114	143	-0.5	3	4	2	-1	5	-17.5	5	-28.5	-46.5	1.5	-16.5	N/A	0.00752823	0.00880088	0.00556328	N/A	0.0114416	N/A	0.0136986	N/A	N/A	0.00729746	0.0125701	0.223514	0.126962
147555	hsv2-miR-H19	N/A	N/A	N/A	122	69.5	62.5	127	49.5	29.5	126.5	57	139.5	170	-6	0	0.5	-2.5	-0.5	-3.5	-19	-9.5	-1	-22	-1.7	-11	N/A	N/A	0.00110011	N/A	N/A	N/A	N/A	N/A	N/A	N/A	0.00110011	N/A	N/A	N/A
148012	hsa-miR-203b-3p	N/A	N/A	N/A	106	65	61	106	49.5	25.5	107.5	59.5	95.5	139	-15	-0.5	-1.5	-27.5	-1	-8	-41	-5	-40.5	-40.5	-9.1	-27	N/A	N/A	N/A	N/A	N/A	N/A	N/A	N/A	N/A	N/A	N/A	N/A	N/A	N/A
148172	hsa-miR-216a-3p	N/A	N/A	N/A	113	67.5	55.5	110	49.5	26	115	60	110	140.5	-17	-4	-8.5	-20.5	-1.5	-7.5	-29	-3	-27.5	-43.5	-10.3	-22.1	N/A	N/A	N/A	N/A	N/A	N/A	N/A	N/A	N/A	N/A	N/A	N/A	N/A	N/A
148661	hsa-miR-486-3p	0.036219	N/A	N/A	141.5	71	64	115	72	30.5	135.5	64.5	129	155.5	15	3.5	0	-9	23.5	-0.5	-10.5	0.5	-11.5	-29	6.6	-10.2	0.046729	0.00878294	N/A	N/A	0.0579531	N/A	N/A	0.00136986	N/A	N/A	0.0378217	0.00136986	0.681273	N/A
145759	hsa-miR-181c-3p	N/A	N/A	N/A	95	67	56.5	109.5	48	27.5	103.5	53	119.5	136.5	-26.5	-3	-7	-19.5	-4	-5	-42	-12.5	-25.5	-49	-12	-26.8	N/A	N/A	N/A	N/A	N/A	N/A	N/A	N/A	N/A	N/A	N/A	N/A	N/A	N/A
17835	hsa-miR-450a-5p	N/A	N/A	N/A	137.5	75	64.5	131.5	53.5	31	137	58.5	129.5	174	12	4	0.5	0.5	2	-2.5	-9	-6.5	-7.5	-11	3.8	-7.3	0.0373832	0.0100376	0.00110011	0.00139082	0.00493218	N/A	N/A	N/A	N/A	N/A	0.0109688	N/A	1.38575	N/A
42732	hsa-miR-532-3p	1.02636	0.954203	0.969747	126.5	84	69.5	139	57.5	35.5	154	75.5	147	182.5	-0.5	13.5	4.5	3.5	6.5	2.5	12	7	10	3	5.5	6.9	N/A	0.033877	0.00990099	0.00973574	0.0160296	0.00572082	0.0340426	0.0191781	0.0224972	0.0077821	0.0173858	0.0178441	0.654415	0.647531
145734	hsa-miR-33b-3p	N/A	N/A	N/A	106	63.5	61.5	122	46	27	119.5	51.5	114	145.5	-23	-3.5	-2.5	-17.5	-6	-6	-28	-13.5	-22.5	-33.5	-10.5	-20.7	N/A	N/A	N/A	N/A	N/A	N/A	N/A	N/A	N/A	N/A	N/A	N/A	N/A	N/A
42493	hsa-miR-892b	N/A	N/A	N/A	123	77.5	63	126.5	50.5	31.5	134	61	126.5	164	-3	8.5	-1.5	-7.5	-0.5	-1	-13	-4.5	-12.5	-24	-0.8	-11	N/A	0.02133	N/A	N/A	N/A	N/A	N/A	N/A	N/A	N/A	0.02133	N/A	N/A	N/A
168878	hsa-miR-5100	0.3335	0.0253943	0.346056	3673	12328	12639.5	4597.5	8671	8233.5	682	2547	2037	1363.5	3546.5	12258.5	12576.5	4466	8620.5	8201	538.5	2481	1896.5	1174.5	8293.6	2858.3	11.0483	30.7616	27.6711	12.4228	21.2589	18.7666	1.52766	6.79726	4.26659	3.04669	20.6325	6.88096	0.427905	1.00547
168605	hsa-miR-4653-3p	1.1462	N/A	N/A	121.5	91	80	129	64	50.5	106	61.5	108.5	131.5	-8.5	18	15.5	-2	14	19	-36	-5.5	-29	-54.5	7.4	-21.2	N/A	0.0451694	0.0341034	N/A	0.0345253	0.0434783	N/A	N/A	N/A	N/A	0.0379327	0.0434783	0.165311	N/A
168856	hsa-miR-4494	N/A	N/A	N/A	104	60	59	91.5	45	26.5	102.5	45.5	99.5	126	-23	-8	-3.5	-37	-7.5	-5.5	-38.5	-19	-34.5	-61	-15.8	-31.7	N/A	N/A	N/A	N/A	N/A	N/A	N/A	N/A	N/A	N/A	N/A	N/A	N/A	N/A
168558	hsa-miR-5585-3p	0.30676	N/A	N/A	140	93.5	91.5	126.5	90	40.5	114.5	53	94.5	133	5.5	24	28.5	-8.5	40	8	-36	-10	-41	-51.5	17.9	-26.1	0.017134	0.0602258	0.0627063	N/A	0.0986436	0.0183066	N/A	N/A	N/A	N/A	0.0596774	0.0183066	0.558932	N/A
168700	hsa-miR-5696	4.03985	N/A	N/A	109	63	58.5	116.5	56.5	26.5	141.5	87.5	132.5	150.5	-12.5	-7	-5.5	-8.5	5.5	-6	-5.5	20	-4	-31.5	-5.6	-5.4	N/A	N/A	N/A	N/A	0.0135635	N/A	N/A	0.0547945	N/A	N/A	0.0135635	0.0547945	N/A	N/A
168829	hsa-miR-4794	N/A	N/A	N/A	108.5	64	56.5	104.5	43	25.5	105	50.5	111.5	127	-18	-5	-9	-33	-7	-7.5	-43	-14	-23	-52.5	-14.4	-28	N/A	N/A	N/A	N/A	N/A	N/A	N/A	N/A	N/A	N/A	N/A	N/A	N/A	N/A
168602	hsa-miR-4666a-3p	N/A	N/A	N/A	103.5	56.5	55	107	42.5	24.5	104	49.5	90.5	137.5	-21	-13.5	-9	-30	-7.5	-9.5	-39.5	-14.5	-50	-41	-16.2	-30.9	N/A	N/A	N/A	N/A	N/A	N/A	N/A	N/A	N/A	N/A	N/A	N/A	N/A	N/A
168894	hsa-miR-3978	N/A	N/A	N/A	103.5	57	52	83	41	24	89	48.5	97.5	113.5	-21.5	-12	-11	-45	-9.5	-9	-54	-15.5	-39	-68	-19.8	-37.1	N/A	N/A	N/A	N/A	N/A	N/A	N/A	N/A	N/A	N/A	N/A	N/A	N/A	N/A
168918	hsa-miR-4491	N/A	N/A	N/A	113.5	63.5	53.5	100.5	44	25	107	48.5	98.5	121.5	-9.5	-5	-8.5	-30.5	-6.5	-8	-35.5	-15	-47.5	-62	-12	-33.6	N/A	N/A	N/A	N/A	N/A	N/A	N/A	N/A	N/A	N/A	N/A	N/A	N/A	N/A
168704	hsa-miR-506-5p	0.460467	0.331669	0.615644	120.5	99	73.5	136.5	120	35.5	141	82	161	192.5	-2.5	28	10	8.5	71	2.5	-1.5	15.5	22	14	23	10.5	N/A	0.0702635	0.0220022	0.0236439	0.175092	0.00572082	N/A	0.0424658	0.0494938	0.0363165	0.0727505	0.0334992	0.986972	0.575703
168708	hsa-miR-296-5p	2.41789	0.0499908	0.387107	149	87.5	89	185	80.5	46.5	246.5	139	244.5	251	16	18	28	56	30.5	13	102	69	102.5	76.5	29.7	72.6	0.0498442	0.0451694	0.0616062	0.155772	0.0752158	0.0297483	0.289362	0.189041	0.230596	0.198444	0.0775215	0.187438	0.583858	0.51478
168621	hsa-miR-4796-5p	N/A	N/A	N/A	89.5	65	56.5	95	43.5	22.5	105.5	52.5	96	124.5	-34	-6.5	-6.5	-28	-7	-10	-42	-17.5	-43.5	-59.5	-16.4	-34.5	N/A	N/A	N/A	N/A	N/A	N/A	N/A	N/A	N/A	N/A	N/A	N/A	N/A	N/A
168670	hsa-miR-4694-5p	N/A	N/A	N/A	100.5	57	56	84	41	23	101.5	48.5	98	117.5	-25	-11	-7	-38.5	-8.5	-8	-37.5	-17.5	-41.5	-65.5	-18	-34	N/A	N/A	N/A	N/A	N/A	N/A	N/A	N/A	N/A	N/A	N/A	N/A	N/A	N/A
168767	hsa-miR-4681	N/A	N/A	N/A	107	58.5	55	95	42	24.5	104	50	105	129.5	-22	-10.5	-5	-35.5	-7	-6	-37	-18.5	-33	-62	-16	-31.3	N/A	N/A	N/A	N/A	N/A	N/A	N/A	N/A	N/A	N/A	N/A	N/A	N/A	N/A
168594	hsa-miR-3150b-5p	1.82427	0.184125	0.494672	147	91	113	160	92	50	214	186.5	224	236.5	21.5	21.5	54	38.5	44	17.5	69.5	118	85.5	30	35.9	64.1	0.0669782	0.0539523	0.118812	0.107093	0.108508	0.0400458	0.197163	0.323288	0.192351	0.077821	0.0910687	0.166134	0.314851	0.673274
168844	hsa-miR-4532	0.651933	0.125473	0.43354	14479	17676	13161	24635	10939.5	11888	11667.5	3948	15071	13535.5	14354	17604.5	13097.5	24510	10887	11855.5	11521.5	3882.5	14931	13357	16090.6	11109.5	44.7165	44.1769	28.8174	68.178	26.8483	27.1293	32.6851	10.637	33.5906	34.6485	42.5474	27.7381	0.389626	0.360198
168975	hsa-miR-4528	N/A	N/A	N/A	93.5	62	52.5	97	45	25	98	50.5	91	125.5	-33.5	-11	-11.5	-35	-7.5	-8	-46	-12	-43	-56	-19.7	-33	N/A	N/A	N/A	N/A	N/A	N/A	N/A	N/A	N/A	N/A	N/A	N/A	N/A	N/A
168570	hsa-miR-2682-3p	N/A	N/A	N/A	102.5	71.5	62	106	50.5	29.5	116.5	57.5	96.5	129.5	-20	1	-3	-30	-1	-4.5	-25	-6.5	-37	-51	-10.6	-24.8	N/A	0.00250941	N/A	N/A	N/A	N/A	N/A	N/A	N/A	N/A	0.00250941	N/A	N/A	N/A
168649	hsa-miR-3129-3p	N/A	N/A	N/A	99	61	55	97	42.5	24	105	50	100.5	120.5	-25.5	-10	-9	-30.5	-8	-9.5	-36.5	-17.5	-41.5	-61	-16.6	-33.2	N/A	N/A	N/A	N/A	N/A	N/A	N/A	N/A	N/A	N/A	N/A	N/A	N/A	N/A
168786	hsa-miR-3618	N/A	N/A	N/A	113.5	62	55	107	54.5	26.5	115	61.5	112	137	-16	-6.5	-7.5	-26.5	2.5	-7	-29	-3.5	-28.5	-47	-10.8	-23	N/A	N/A	N/A	N/A	0.00616523	N/A	N/A	N/A	N/A	N/A	0.00616523	N/A	N/A	N/A
169074	hsa-miR-3972	2.07502	0.141891	0.444894	146	86.5	107	168	85.5	48.5	202.5	187	204	228	18	15	43.5	38.5	34.5	16.5	58	121.5	64.5	43	29.9	60.7	0.0560748	0.0376412	0.0957096	0.107093	0.0850801	0.0377574	0.164539	0.332877	0.145107	0.111543	0.0763198	0.158365	0.376668	0.687435
169106	hsa-miR-4783-3p	1.15575	0.567151	0.760037	351	264	225	479.5	199	165.5	434	311.5	471.5	487.5	219	195	162	351.5	149	132	289.5	242	331.5	304	215.3	259.8	0.682243	0.489335	0.356436	0.977747	0.367448	0.302059	0.821277	0.663014	0.745782	0.788586	0.574642	0.664144	0.453703	0.317581
169071	hsa-miR-4639-5p	N/A	N/A	N/A	111	66	60.5	110.5	47.5	24	105	53	106	133.5	-15	-4	-3.5	-28	-3.5	-9.5	-40	-13.5	-29.5	-52.5	-10.8	-29	N/A	N/A	N/A	N/A	N/A	N/A	N/A	N/A	N/A	N/A	N/A	N/A	N/A	N/A
168984	hsa-miR-4637	N/A	N/A	N/A	85.5	57	47	87.5	41.5	24.5	86.5	46.5	89.5	123.5	-44	-14	-18	-47.5	-9	-8.5	-55.5	-17	-47.5	-56.5	-26.5	-37	N/A	N/A	N/A	N/A	N/A	N/A	N/A	N/A	N/A	N/A	N/A	N/A	N/A	N/A
169265	hsa-miR-4733-3p	6.36538	0.325112	0.612495	111	74.5	76.5	121	59.5	35	128.5	149	133.5	154.5	-23	2.5	12	-10	8	2	-22.5	79.5	-8	-35	-2.1	3.2	N/A	0.00627353	0.0264026	N/A	0.0197287	0.00457666	N/A	0.217808	N/A	N/A	0.0174683	0.111192	0.586959	1.356
169099	hsa-miR-4790-3p	N/A	N/A	N/A	86.5	59	54	91	44	25.5	104	46	100.5	114.5	-44	-12	-11	-43.5	-6.5	-7	-42	-18.5	-42.5	-73.5	-23.4	-36.7	N/A	N/A	N/A	N/A	N/A	N/A	N/A	N/A	N/A	N/A	N/A	N/A	N/A	N/A
169201	hsa-miR-5047	N/A	N/A	N/A	103	59.5	56	96.5	44	24.5	111.5	57.5	108.5	131.5	-25	-8.5	-8.5	-40.5	-6.5	-7	-29.5	-6.5	-35	-55.5	-17.8	-26.7	N/A	N/A	N/A	N/A	N/A	N/A	N/A	N/A	N/A	N/A	N/A	N/A	N/A	N/A
169132	hsa-miR-382-3p	N/A	N/A	N/A	108.5	57	54.5	93.5	42.5	23.5	103	52	103.5	119	-23	-8	-10.5	-40	-8	-8.5	-38	-12	-30	-60.5	-17.9	-29.8	N/A	N/A	N/A	N/A	N/A	N/A	N/A	N/A	N/A	N/A	N/A	N/A	N/A	N/A
169122	hsa-miR-5687	N/A	N/A	N/A	91.5	55	55	96.5	43	25	99	46.5	94	111	-44	-14	-9	-36	-8	-8	-40	-17.5	-43	-69.5	-22.2	-35.6	N/A	N/A	N/A	N/A	N/A	N/A	N/A	N/A	N/A	N/A	N/A	N/A	N/A	N/A
169227	hsa-miR-3064-5p	N/A	N/A	N/A	118	73	65	120	48.5	27	123	56	133.5	146	-12.5	2.5	0	-10.5	-3	-6	-25	-10	-1	-38.5	-4.7	-16.1	N/A	0.00627353	N/A	N/A	N/A	N/A	N/A	N/A	N/A	N/A	0.00627353	N/A	N/A	N/A
169289	hsa-miR-4692	N/A	N/A	N/A	101.5	58	55.5	86	42.5	25	100	49.5	91	119.5	-28	-11	-8.5	-41.5	-7	-6.5	-42.5	-16	-47.5	-68.5	-19.2	-36.2	N/A	N/A	N/A	N/A	N/A	N/A	N/A	N/A	N/A	N/A	N/A	N/A	N/A	N/A
169308	hsa-miR-4503	3.94631	0.331217	0.615644	121	76	65.5	109.5	77	31.5	148	169	191	192	-9	5.5	0.5	-19.5	28.5	-1.5	3	104	59	8.5	1.2	34.6	N/A	0.0138018	0.00110011	N/A	0.0702836	N/A	0.00851064	0.284932	0.132733	0.0220493	0.0283952	0.112056	1.29699	1.1421
169282	hsa-miR-4290	0.908126	0.627858	0.800323	1689.5	1253	1186.5	1713	921	1295.5	1532.5	1360.5	1176.5	1196.5	1566	1181	1123.5	1587	872	1262.5	1384	1299	1037.5	1010	1265.9	1198.6	4.8785	2.96361	2.47195	4.41446	2.15043	2.88902	3.92624	3.5589	2.33408	2.61997	3.37579	3.06564	0.357482	0.215692
169172	hsa-miR-4445-3p	N/A	N/A	N/A	85.5	53.5	48	82	40	23.5	115.5	49	91	122	-40.5	-16	-14.5	-41	-9	-8	-36	-15.5	-45	-62	-24.2	-33.3	N/A	N/A	N/A	N/A	N/A	N/A	N/A	N/A	N/A	N/A	N/A	N/A	N/A	N/A
169199	hsa-miR-4518	N/A	N/A	N/A	99.5	67.5	56	96.5	46	25.5	112	52	115	128	-29.5	-3.5	-6	-27	-3.5	-6	-31.5	-14.5	-26	-59	-13.9	-27.4	N/A	N/A	N/A	N/A	N/A	N/A	N/A	N/A	N/A	N/A	N/A	N/A	N/A	N/A
169034	hsa-miR-642b-5p	1.03114	0.920184	0.955052	1655	1189.5	928	1328	489.5	1194	1357	1764	1048	767.5	1527.5	1120	866	1200	441	1162	1217.5	1703.5	911	579.5	1030.9	1114.7	4.75857	2.81054	1.90539	3.33797	1.08755	2.65904	3.4539	4.66712	2.04949	1.50324	2.78	2.86656	0.504121	0.432781
169173	hsa-miR-5590-3p	N/A	N/A	N/A	91	59	54.5	98.5	41.5	23.5	98.5	51	98	126	-39	-10	-8	-26.5	-6	-8	-48.5	-18	-38.5	-59	-17.9	-34.4	N/A	N/A	N/A	N/A	N/A	N/A	N/A	N/A	N/A	N/A	N/A	N/A	N/A	N/A
169231	hsa-miR-4766-3p	N/A	N/A	N/A	100.5	58.5	55.5	100	44.5	24.5	101.5	49.5	95	124	-28.5	-8	-7.5	-39	-6	-10	-41	-13.5	-37.5	-58	-17.8	-32	N/A	N/A	N/A	N/A	N/A	N/A	N/A	N/A	N/A	N/A	N/A	N/A	N/A	N/A
169315	hsa-miR-4676-3p	N/A	N/A	N/A	94	59.5	53.5	108	46	25	107.5	54	102.5	139	-30.5	-7	-8.5	-24	-4.5	-8.5	-39	-11.5	-37.5	-41.5	-14.9	-27.6	N/A	N/A	N/A	N/A	N/A	N/A	N/A	N/A	N/A	N/A	N/A	N/A	N/A	N/A
169005	hsa-miR-520b/hsa-miR-520c-3p	N/A	N/A	N/A	101	63.5	58	105.5	46.5	25	108	50.5	105.5	128	-27.5	-6.5	-6	-26.5	-4	-7.5	-40	-10.5	-32	-54.5	-14.1	-28.9	N/A	N/A	N/A	N/A	N/A	N/A	N/A	N/A	N/A	N/A	N/A	N/A	N/A	N/A
13170	hsa-miR-380-5p	N/A	N/A	N/A	97.5	60.5	55	92	41.5	25	105.5	53	98.5	135	-23	-7	-5.5	-28	-7.5	-11.5	-27	-12.5	-30	-34.5	-14.2	-23.1	N/A	N/A	N/A	N/A	N/A	N/A	N/A	N/A	N/A	N/A	N/A	N/A	N/A	N/A
46324	hsa-miR-320b	1.14374	0.611722	0.790841	286.5	226	454	186	351.5	355	438.5	241	311	406.5	163.5	160.5	392	64.5	302.5	321.5	299.5	177.5	174.5	240.5	216.6	242.7	0.509346	0.40276	0.862486	0.179416	0.745993	0.735698	0.849645	0.486301	0.392576	0.623865	0.54	0.617617	0.50395	0.29823
17676	hsa-miR-152-3p	0.285356	0.0705114	0.387107	162	69	141.5	108.5	50	46.5	161.5	55.5	114.5	138.5	39.5	-1.5	80	-17	-1	12.5	20	-13	-10	-31.5	20	-4.4	0.123053	N/A	0.176018	N/A	N/A	0.0286041	0.0567376	N/A	N/A	N/A	0.149535	0.0426709	0.250454	0.466205
17593	hsa-miR-650	N/A	N/A	N/A	95.5	61	59.5	103	44.5	27.5	94.5	57.5	101	115.5	-27.5	-7.5	-3	-16.5	-6	-8	-40.5	-9	-28	-54.5	-12.1	-28	N/A	N/A	N/A	N/A	N/A	N/A	N/A	N/A	N/A	N/A	N/A	N/A	N/A	N/A
46483	hsa-miR-27a-3p	N/A	N/A	N/A	91.5	62	53.5	99	45	25	97.5	51.5	103	121	-25.5	-7.5	-9	-27.5	-5	-10	-39.5	-13	-28	-49	-14.9	-27.9	N/A	N/A	N/A	N/A	N/A	N/A	N/A	N/A	N/A	N/A	N/A	N/A	N/A	N/A
46438	hsa-let-7g-5p	N/A	N/A	N/A	111	69.5	57.5	112	47.5	28.5	110	55	110	142	-3	-0.5	-4.5	-11.5	-1.5	-7	-26.5	-10	-22.5	-25.5	-4.2	-18.3	N/A	N/A	N/A	N/A	N/A	N/A	N/A	N/A	N/A	N/A	N/A	N/A	N/A	N/A
42703	hsa-miR-490-3p	1.41942	0.491013	0.713334	129	88.5	76.5	109.5	68	45	176.5	97.5	142.5	173.5	10	21.5	13.5	-14.5	19	9	41.5	34	12.5	10.5	9.9	21.5	0.0311526	0.0539523	0.029703	N/A	0.0468557	0.020595	0.11773	0.0931507	0.0281215	0.0272374	0.0404159	0.057367	0.294595	0.781488
17625	hsa-miR-627-5p	N/A	N/A	N/A	106	71	65.5	114	79	33	127	60.5	117.5	132	-20.5	2	2	-9	29	-2	-8.5	-7.5	-15	-39	0.7	-14.4	N/A	0.00501882	0.00440044	N/A	0.0715166	N/A	N/A	N/A	N/A	N/A	0.0269786	N/A	1.42973	N/A
27568	hsa-miR-744-5p	0.636721	0.141367	0.444894	1686	2978.5	1531	2569	1123	1934.5	1441	388	1785.5	1385	1559.5	2911	1468	2450.5	1072.5	1900.5	1306.5	325	1657	1215	1892.3	1280.8	4.85826	7.30489	3.22992	6.81641	2.64488	4.34897	3.70638	0.890411	3.72778	3.15175	4.97087	3.16506	0.41846	0.423465
42478	hsa-miR-593-5p	N/A	N/A	N/A	106.5	59	54	100	45	25.5	102.5	53.5	100.5	129.5	-21	-11.5	-8	-24	-5	-8	-39	-11	-26.5	-45	-13.9	-25.9	N/A	N/A	N/A	N/A	N/A	N/A	N/A	N/A	N/A	N/A	N/A	N/A	N/A	N/A
42457	hsa-miR-323a-5p	N/A	N/A	N/A	115.5	60	56.5	105.5	48	28.5	113.5	66	112.5	135	-8.5	-9.5	-6.5	-17.5	-3	-6	-27	2.5	-12.5	-32.5	-9	-15.1	N/A	N/A	N/A	N/A	N/A	N/A	N/A	0.00684932	N/A	N/A	N/A	0.00684932	N/A	N/A
17589	ebv-miR-BART3-3p	N/A	N/A	N/A	96.5	58.5	51.5	96	45	27	107.5	55.5	106	119	-26.5	-15	-13	-33	-6.5	-9.5	-34.5	-9.5	-29.5	-52	-18.8	-27	N/A	N/A	N/A	N/A	N/A	N/A	N/A	N/A	N/A	N/A	N/A	N/A	N/A	N/A
46462	hsa-miR-1224-5p	2.61903	0.0101831	0.293925	124	70.5	63	118	53	32.5	144	70	129	150.5	0	2.5	0	-3	3.5	-2.5	7	7	-1	-22	0.6	-2.3	N/A	0.00627353	N/A	N/A	0.00863132	N/A	0.0198582	0.0191781	N/A	N/A	0.00745242	0.0195181	0.223714	0.0246379
46822	hsa-miR-1178-3p	N/A	N/A	N/A	117.5	76.5	64.5	114.5	51	32	125.5	64.5	128	159	-5.5	8	3	-10	3.5	-3	-10.5	-2.5	-3	-7	-0.2	-5.2	N/A	0.0200753	0.00660066	N/A	0.00863132	N/A	N/A	N/A	N/A	N/A	0.0117691	N/A	0.617268	N/A
28759	hsa-miR-758-3p	0.884937	N/A	N/A	113.5	74	60.5	128	49	28	132	65	121.5	171.5	-15	6.5	-1.5	9.5	0.5	-7	-8.5	-2.5	-11	5	0	-4.8	N/A	0.0163112	N/A	0.0264256	0.00123305	N/A	N/A	N/A	N/A	0.0129702	0.0146566	0.0129702	0.864969	N/A
42496	hsa-miR-181c-5p	N/A	N/A	N/A	96.5	61.5	59.5	106	46	27.5	111.5	54	110	130	-27.5	-7	-3	-15	-5	-6	-27.5	-13	-23	-34.5	-11.5	-20.8	N/A	N/A	N/A	N/A	N/A	N/A	N/A	N/A	N/A	N/A	N/A	N/A	N/A	N/A
10306	hsa-miR-146b-5p	N/A	N/A	N/A	125	73.5	62.5	122.5	50	32	117.5	56	131	149.5	5.5	4	0.5	-6	0.5	-3.5	-18	-10	0	-21.5	0.9	-10.6	0.017134	0.0100376	0.00110011	N/A	0.00123305	N/A	N/A	N/A	N/A	N/A	0.00737619	N/A	1.04845	N/A
17882	hsa-miR-20b-3p	0.479369	0.364948	0.637026	131.5	81	65.5	114	50.5	36	140.5	69	136	140.5	12	14.5	1.5	-13	0.5	0.5	5	4	5	-34.5	3.1	-4	0.0373832	0.0363864	0.00330033	N/A	0.00123305	0.00114416	0.0141844	0.0109589	0.0112486	N/A	0.0195758	0.00938401	1.02212	0.605624
27551	hsa-miR-612	N/A	N/A	N/A	129	70	67	123.5	50.5	29.5	133	62	128	160.5	5	0	3.5	-2	-0.5	-5.5	-1	-6.5	-6	-18	1.2	-7.4	0.0155763	N/A	0.00770077	N/A	N/A	N/A	N/A	N/A	N/A	N/A	0.0116385	N/A	0.478484	N/A
42504	hsa-miR-593-3p	0.525306	0.309838	0.598878	153.5	82.5	73	146.5	56.5	35.5	145.5	67.5	156	178	27	12.5	9	23	5.5	0	7.5	0.5	24.5	4.5	15.4	7.4	0.0841121	0.0313676	0.019802	0.0639777	0.0135635	N/A	0.0212766	0.00136986	0.0551181	0.0116732	0.0425646	0.0223594	0.711562	1.04219
42897	ebv-miR-BART15	1.03642	0.937035	0.965404	141.5	84	70.5	136	55.5	33	154	67.5	152	176	13	15	5.5	11.5	4.5	-2.5	17	2	19.5	5	9.9	8.2	0.0404984	0.0376412	0.0121012	0.0319889	0.0110974	N/A	0.048227	0.00547945	0.0438695	0.0129702	0.0266654	0.0276365	0.528574	0.779851
42874	hsa-miR-16-2-3p	N/A	N/A	N/A	124	69	61	118	52.5	28	118	60.5	112	153	3	-0.5	-4	-7.5	2.5	-6.5	-16.5	-4	-20	-17.5	-1.3	-12.9	0.00934579	N/A	N/A	N/A	0.00616523	N/A	N/A	N/A	N/A	N/A	0.00775551	N/A	0.289987	N/A
17490	hsa-miR-571	N/A	N/A	N/A	121.5	73.5	61	114	54.5	31.5	133.5	54.5	123	151	6.5	5	2	0	2	-2	-5.5	-7.5	-4.5	-19	3.1	-7.7	0.0202492	0.0125471	0.00440044	N/A	0.00493218	N/A	N/A	N/A	N/A	N/A	0.0105322	N/A	0.709328	N/A
46565	hsa-miR-1207-5p	N/A	N/A	N/A	115	71.5	62.5	118	53	33	126.5	59.5	130	144.5	-7	3.5	0.5	1.5	2	-1.5	-11	-5	-5.5	-21.5	0.1	-8.9	N/A	0.00878294	0.00110011	0.00417246	0.00493218	N/A	N/A	N/A	N/A	N/A	0.00474692	N/A	0.665652	N/A
15619	hsa-miR-649	N/A	N/A	N/A	117	65	59	113.5	50.5	28.5	112.5	54	109.5	129	-2.5	-5.5	-2	-6.5	0.5	-7.5	-26.5	-9.5	-19.5	-43	-3.2	-21.2	N/A	N/A	N/A	N/A	0.00123305	N/A	N/A	N/A	N/A	N/A	0.00123305	N/A	N/A	N/A
10943	hsa-miR-136-5p	N/A	N/A	N/A	124	74	65.5	132	50.5	32	131	57	128	157	0	5	2	8	1.5	-2.5	-12	-10	-5	-11.5	3.3	-8.2	N/A	0.0125471	0.00440044	0.0222531	0.00369914	N/A	N/A	N/A	N/A	N/A	0.0107249	N/A	0.808528	N/A
10977	hsa-miR-183-5p	N/A	N/A	N/A	106	67	54.5	117	47.5	30	121	59	107.5	127.5	-13.5	-1	-8	-8.5	-2.5	-5.5	-18	-4	-20	-42	-6.7	-17.9	N/A	N/A	N/A	N/A	N/A	N/A	N/A	N/A	N/A	N/A	N/A	N/A	N/A	N/A
42530	hsa-let-7a-2-3p	2.17204	0.432542	0.679624	132.5	82.5	72.5	123.5	58.5	35.5	134	127.5	137.5	151	14	12	10	7	8.5	1.5	-3.5	59	5.5	-17.5	10.3	9	0.0436137	0.0301129	0.0220022	0.0194715	0.0209618	0.00343249	N/A	0.161644	0.0123735	N/A	0.0272324	0.0591499	0.368836	1.50253
10990	hsa-miR-196a-5p	0.681716	0.580614	0.765292	135.5	78.5	68	134	51.5	31.5	145.5	63	139.5	161	13.5	8.5	6	15.5	1.5	-2.5	7.5	-2	5.5	-15	9	-1.3	0.0420561	0.02133	0.0132013	0.0431154	0.00369914	N/A	0.0212766	N/A	0.0123735	N/A	0.0246804	0.016825	0.709057	0.374173
14285	hsa-miR-487b-3p	5.85469	N/A	N/A	114	65	63.5	119.5	50	33	146	74	133.5	161	-10	0	1.5	-4	0	-2.5	9.5	10.5	1	-7.5	-2.5	2.2	N/A	N/A	0.00330033	N/A	N/A	N/A	0.0269504	0.0287671	0.00224972	N/A	0.00330033	0.0193224	N/A	0.766636
27546	hsa-miR-380-3p	N/A	N/A	N/A	123.5	68	59	109	48.5	33	134.5	54.5	110	141	-0.5	-1	-5	-15	-0.5	-3.5	0.5	-10	-23.5	-34	-4.4	-14.1	N/A	N/A	N/A	N/A	N/A	N/A	0.00141844	N/A	N/A	N/A	N/A	0.00141844	N/A	N/A
31026	hsa-miR-101-3p	N/A	N/A	N/A	93	58.5	52	101	44.5	26.5	100.5	48.5	110	115.5	-26.5	-8	-10.5	-23.5	-5.5	-8.5	-37.5	-18	-15.5	-56	-14.8	-27.1	N/A	N/A	N/A	N/A	N/A	N/A	N/A	N/A	N/A	N/A	N/A	N/A	N/A	N/A
11040	hsa-miR-29b-3p	N/A	N/A	N/A	106.5	64	55	106.5	48	28	101.5	54.5	120	139	-16.5	-7.5	-8.5	-21	-3	-7	-43.5	-9.5	-12	-33	-11.3	-21	N/A	N/A	N/A	N/A	N/A	N/A	N/A	N/A	N/A	N/A	N/A	N/A	N/A	N/A
13130	hsa-miR-517-5p	N/A	N/A	N/A	96.5	67	57.5	103	48.5	28.5	128.5	58.5	106	133.5	-26	-2	-5	-21.5	-2.5	-7	-13	-7.5	-21	-40	-11.4	-17.7	N/A	N/A	N/A	N/A	N/A	N/A	N/A	N/A	N/A	N/A	N/A	N/A	N/A	N/A
11138	hsa-miR-506-3p	N/A	N/A	N/A	107.5	65	62.5	113.5	50	29.5	125.5	61.5	107.5	137	-17	-4	-1	-10.5	0	-4	-14	-4	-24	-35.5	-6.5	-16.3	N/A	N/A	N/A	N/A	N/A	N/A	N/A	N/A	N/A	N/A	N/A	N/A	N/A	N/A
146045	hsv2-miR-H4-5p	N/A	N/A	N/A	105	65.5	59.5	104.5	47.5	26	113.5	56.5	107	116.5	-19	-4	-1	-12.5	-1.5	-9.5	-30.5	-6.5	-23.5	-49.5	-7.6	-23.9	N/A	N/A	N/A	N/A	N/A	N/A	N/A	N/A	N/A	N/A	N/A	N/A	N/A	N/A
145987	hsa-miR-2054	N/A	N/A	N/A	118.5	72	64.5	119.5	49.5	31.5	123.5	56.5	117.5	161.5	-8	4	4	-6	-2	-4	-15	-5	-9	-13	-1.6	-9.2	N/A	0.0100376	0.00880088	N/A	N/A	N/A	N/A	N/A	N/A	N/A	0.00941926	N/A	0.092844	N/A
146111	hsa-miR-767-5p	N/A	N/A	N/A	118	73	64.5	110.5	54.5	34	109	57.5	124	132.5	-10	4	3.5	-11.5	4.5	-2	-28	-7	-3	-33.5	-1.9	-14.7	N/A	0.0100376	0.00770077	N/A	0.0110974	N/A	N/A	N/A	N/A	N/A	0.00961194	N/A	0.180804	N/A
145933	hsa-miR-652-5p	1.20693	0.206738	0.509617	266.5	167	271.5	269.5	257	208	337.5	280	307	383	142.5	97.5	207.5	148	208	173	199.5	215	176	212.5	160.7	195.2	0.443925	0.244668	0.456546	0.411683	0.512947	0.395881	0.565957	0.589041	0.395951	0.551232	0.413954	0.499612	0.245095	0.191381
146058	hsv1-miR-H3-3p	0.78815	0.748653	0.864956	134.5	76	67.5	129	55	32	150	60	135.5	176.5	19.5	7.5	4.5	4.5	6.5	-3	14	-5.5	6	1	8.5	2.5	0.0607477	0.0188206	0.00990099	0.0125174	0.0160296	N/A	0.0397163	N/A	0.0134983	0.00259403	0.0236032	0.0186029	0.891369	1.02566
146098	hsv1-miR-H5-3p	N/A	N/A	N/A	114	65.5	56	113.5	48.5	28.5	119.5	54	104.5	126.5	-10	-5.5	-6	-11.5	-0.5	-8	-18	-13	-30	-40.5	-6.7	-21.9	N/A	N/A	N/A	N/A	N/A	N/A	N/A	N/A	N/A	N/A	N/A	N/A	N/A	N/A
146161	hsa-miR-2115-3p	1.6514	0.0963488	0.402284	209	134.5	112	161	150.5	104	297.5	202	248	252	84.5	65.5	48	37	100.5	68.5	155	135.5	119	86.5	67.1	112.9	0.26324	0.164366	0.105611	0.102921	0.247842	0.156751	0.439716	0.371233	0.267717	0.224384	0.176796	0.29196	0.430762	0.388838
146168	hsa-miR-1912	N/A	N/A	N/A	108.5	67	62	115	49.5	26.5	126	54	117	150.5	-18.5	-1	-2.5	-17	-1	-7.5	-18	-11.5	-12	-23.5	-8	-14.5	N/A	N/A	N/A	N/A	N/A	N/A	N/A	N/A	N/A	N/A	N/A	N/A	N/A	N/A
146090	hsv1-miR-H7-3p	0.949119	0.855954	0.923378	620.5	1141	1404.5	1501.5	534	1825	649	792.5	1033	950	498.5	1071.5	1342	1377.5	482.5	1788.5	509	727	908	780	954.4	942.5	1.55296	2.68883	2.9527	3.83171	1.18989	4.09268	1.44397	1.99178	2.04274	2.02335	2.44322	2.3189	0.439455	0.440961
145736	hsa-miR-605-5p	0.222374	N/A	N/A	127	79	70	111.5	55	37.5	125.5	61.5	120.5	140	4	10.5	6.5	-9	3.5	1.5	-15.5	-3	-7	-28.5	3.1	-10.5	0.0124611	0.0263488	0.0143014	N/A	0.00863132	0.00343249	N/A	N/A	N/A	N/A	0.0154357	0.00343249	0.495554	N/A
145721	hsa-miR-875-5p	N/A	N/A	N/A	101	66.5	59	101.5	45.5	27.5	103	50.5	103	124	-21	-4	-4.5	-16	-5	-8	-40	-16.5	-28.5	-44	-10.1	-27.4	N/A	N/A	N/A	N/A	N/A	N/A	N/A	N/A	N/A	N/A	N/A	N/A	N/A	N/A
145693	hsa-miR-92a-3p	N/A	N/A	N/A	120.5	73	69.5	112	54	36	130	62.5	119	149	-7.5	3.5	6.5	-12	4	0	-13.5	-4.5	-14	-28.5	-1.1	-12.1	N/A	0.00878294	0.0143014	N/A	0.00986436	N/A	N/A	N/A	N/A	N/A	0.0109829	N/A	0.266263	N/A
145962	hsa-miR-639	2.76162	0.0643534	0.387107	168	103.5	74.5	173.5	76.5	48	277	237	232.5	247	48.5	38.5	14.5	48.5	28	14.5	132.5	176	100	84.5	35.6	101.5	0.15109	0.0966123	0.0319032	0.13491	0.0690506	0.0331808	0.375887	0.482192	0.224972	0.219196	0.0967132	0.267085	0.500747	0.640033
145705	hsa-miR-431-5p	6.77137	0.0197956	0.343107	193	84.5	79	183	72	43	566.5	454	407.5	425	68.5	16	17.5	67.5	22.5	9	432	389.5	274.5	267.5	38.4	274.5	0.213396	0.0401506	0.0385039	0.187761	0.0554871	0.020595	1.22553	1.06712	0.617548	0.693904	0.10706	0.72494	0.804274	0.645638
145727	hsa-miR-501-3p	N/A	N/A	N/A	94.5	64.5	57	89.5	44.5	26	104.5	50.5	101.5	123.5	-27.5	-4	-5	-30	-5	-9	-32	-12	-31.5	-45	-14.3	-25.9	N/A	N/A	N/A	N/A	N/A	N/A	N/A	N/A	N/A	N/A	N/A	N/A	N/A	N/A
145637	hsa-miR-187-3p	0.911602	N/A	N/A	120	67.5	64	116.5	52	29.5	140	59.5	126.5	145.5	1.5	-0.5	3	-6.5	3	-6	2	-5	-2	-30.5	0.1	-8.3	0.0046729	N/A	0.00660066	N/A	0.00739827	N/A	0.00567376	N/A	N/A	N/A	0.00622394	0.00567376	0.22513	N/A
145748	hsa-miR-518f-3p	N/A	N/A	N/A	106.5	61.5	53.5	93.5	46	25.5	98.5	51	99.5	130.5	-12	-6	-8.5	-27	-5	-8.5	-37	-13.5	-32.5	-40.5	-11.7	-26.4	N/A	N/A	N/A	N/A	N/A	N/A	N/A	N/A	N/A	N/A	N/A	N/A	N/A	N/A
147193	hsa-miR-572	N/A	N/A	N/A	104.5	65	59.5	113	43.5	27.5	117.5	53	120	129	-21	-4.5	-0.5	-9.5	-5.5	-6	-19.5	-11	-14.5	-41.5	-8.2	-18.5	N/A	N/A	N/A	N/A	N/A	N/A	N/A	N/A	N/A	N/A	N/A	N/A	N/A	N/A
147608	hsa-miR-4307	N/A	N/A	N/A	111	66	61.5	115	47.5	31.5	129	52.5	114	151	-9.5	-1.5	-0.5	-8.5	-2.5	-5	-5.5	-10	-20.5	-25	-4.5	-13.2	N/A	N/A	N/A	N/A	N/A	N/A	N/A	N/A	N/A	N/A	N/A	N/A	N/A	N/A
147872	hsv2-miR-H13	N/A	N/A	N/A	106	64	60	113	45.5	28	118.5	62.5	113.5	138.5	-17	-3.5	-1.5	-17.5	-4.5	-7.5	-17.5	-1	-17	-26.5	-8.8	-13.9	N/A	N/A	N/A	N/A	N/A	N/A	N/A	N/A	N/A	N/A	N/A	N/A	N/A	N/A
147938	hsa-miR-4287	56.0342	N/A	N/A	112	66.5	62	107.5	46	32	137	88	113.5	142	-12.5	-6	0.5	-16	-3.5	-3.5	-1	22.5	-18.5	-30	-7.5	-6.1	N/A	N/A	0.00110011	N/A	N/A	N/A	N/A	0.0616438	N/A	N/A	0.00110011	0.0616438	N/A	N/A
147814	hsa-miR-3159	N/A	N/A	N/A	106	61.5	57.5	96.5	44	29	106	52	101.5	122.5	-16	-6.5	-6	-32.5	-6	-6.5	-34.5	-16.5	-29.5	-48	-13.4	-27	N/A	N/A	N/A	N/A	N/A	N/A	N/A	N/A	N/A	N/A	N/A	N/A	N/A	N/A
147760	hsa-miR-4316	N/A	N/A	N/A	112	74	58	116.5	49	30	128	55.5	113.5	148.5	-7	7	-6	-7.5	-2	-4.5	-14.5	-11.5	-20	-27	-3.1	-15.5	N/A	0.0175659	N/A	N/A	N/A	N/A	N/A	N/A	N/A	N/A	0.0175659	N/A	N/A	N/A
147544	hsa-miR-4314	N/A	N/A	N/A	114	63	56.5	107	47.5	32	126	57	109.5	137	-5	-4.5	-6	-17	-1.5	-4	-15	-8.5	-21	-36	-6.8	-16.9	N/A	N/A	N/A	N/A	N/A	N/A	N/A	N/A	N/A	N/A	N/A	N/A	N/A	N/A
147830	hsv1-miR-H18	1.8748	0.0895861	0.398913	329.5	235.5	484	347.5	160.5	500	827	260	489	583.5	206.5	165.5	419.5	230	109	463	686	193.5	363	411	226.1	423.3	0.643302	0.415307	0.922992	0.639777	0.268804	1.0595	1.9461	0.530137	0.816648	1.06615	0.578037	1.08371	0.431781	0.488796
147671	hsa-miR-4323	2.16398	0.0781025	0.387107	139	82	96	167.5	79.5	53	196.5	156.5	209	218	14	11	33	41.5	28	18	52.5	91	75.5	39	25.5	55.2	0.0436137	0.0276035	0.0726073	0.115438	0.0690506	0.0411899	0.148936	0.249315	0.169854	0.101167	0.0656626	0.142092	0.509214	0.547068
147897	hsa-miR-3136-5p	N/A	N/A	N/A	118.5	73	61	111	47.5	29.5	121	57	120	159	-3	5	-1	-11.5	-2.5	-6.5	-19	-6.5	-9.5	-7	-2.6	-9.7	N/A	0.0125471	N/A	N/A	N/A	N/A	N/A	N/A	N/A	N/A	0.0125471	N/A	N/A	N/A
147698	hsv2-miR-H22	0.95426	N/A	N/A	114	68	65	124	51.5	30	128	57.5	131	143.5	-5.5	2	4	-1	3	-5.5	-8.5	-7	3	-22.5	0.5	-8.1	N/A	0.00501882	0.00880088	N/A	0.00739827	N/A	N/A	N/A	0.00674916	N/A	0.00707266	0.00674916	0.270328	N/A
148627	hsa-miR-615-5p	3.22428	N/A	N/A	115.5	76	70	123	55.5	32	132.5	87	129.5	151	-5.5	8	8.5	-0.5	6.5	-4	-4.5	21.5	-6.5	-20	3.4	-2.7	N/A	0.0200753	0.0187019	N/A	0.0160296	N/A	N/A	0.0589041	N/A	N/A	0.0182689	0.0589041	0.112612	N/A
148669	hsa-miR-185-3p	N/A	N/A	N/A	111	67.5	64	125	51	32.5	120.5	57	124	154.5	-12.5	0.5	3.5	0	1	-4	-13.5	-7	-8.5	-5.5	-1.5	-7.7	N/A	0.00125471	0.00770077	N/A	0.00246609	N/A	N/A	N/A	N/A	N/A	0.00380719	N/A	0.899852	N/A
148687	hsa-miR-1908-5p	1.28441	0.472398	0.704519	15095.5	11326.5	8435.5	19017.5	17869.5	10564.5	12219.5	10656	40847.5	25167	14975	11259.5	8374	18896.5	17819	10529	12084.5	10593	40710.5	24997	14264.8	19782.8	46.6511	28.2547	18.4246	52.5633	43.9433	24.0938	34.2823	29.0219	91.5872	64.8431	37.9674	48.7656	0.372577	0.589037
148234	hsa-miR-3667-5p	3.20881	N/A	N/A	100.5	74.5	62	107.5	55.5	36	155.5	65.5	109.5	134.5	-20.5	7	0	-12	6.5	0	19	-0.5	-22.5	-34	-3.8	-7.6	N/A	0.0175659	N/A	N/A	0.0160296	N/A	0.0539007	N/A	N/A	N/A	0.0167977	0.0539007	0.0646702	N/A
148677	hsa-miR-637	N/A	N/A	N/A	116	65.5	60.5	115.5	49.5	28.5	126	56	121.5	155.5	-6.5	-1.5	-0.5	-7	0	-8	-10.5	-8.5	-7.5	-10	-3.1	-8.9	N/A	N/A	N/A	N/A	N/A	N/A	N/A	N/A	N/A	N/A	N/A	N/A	N/A	N/A
148654	hsa-miR-184	N/A	N/A	N/A	128.5	72.5	63.5	127	54.5	32.5	131.5	64.5	108	157	6	4.5	2.5	4.5	3	-3	-4.5	-2.5	-23.5	-13.5	4.1	-9.4	0.0186916	0.0112923	0.00550055	0.0125174	0.00739827	N/A	N/A	N/A	N/A	N/A	0.01108	N/A	0.461818	N/A
148079	hsa-miR-3673	N/A	N/A	N/A	96.5	63	55.5	103.5	45	29.5	109.5	51.5	111.5	133	-27.5	-7.5	-5.5	-21	-5	-6.5	-26	-11.5	-17	-34	-13.3	-19	N/A	N/A	N/A	N/A	N/A	N/A	N/A	N/A	N/A	N/A	N/A	N/A	N/A	N/A
148474	hsa-miR-3622a-5p	N/A	N/A	N/A	119	67.5	60	108.5	46	29	134.5	54.5	124.5	148	-1.5	0	-0.5	-15	-5	-6.5	-4	-11	-2.5	-13	-4.4	-7.4	N/A	N/A	N/A	N/A	N/A	N/A	N/A	N/A	N/A	N/A	N/A	N/A	N/A	N/A
148625	hsa-miR-941	0.71569	0.377821	0.645803	201.5	183.5	338	271.5	233	178.5	188.5	306.5	227	208.5	77.5	113.5	276	148.5	182	144	46	241	100.5	31.5	159.5	112.6	0.241433	0.284818	0.607261	0.413074	0.448829	0.329519	0.130496	0.660274	0.226097	0.0817121	0.399083	0.28562	0.36294	0.805033
147640	kshv-miR-K12-10a-5p	N/A	N/A	N/A	110	68	60	115.5	49	28.5	121.5	55	106.5	150.5	-15.5	-2.5	-3	-11.5	-1	-7.5	-25.5	-9	-21.5	-15.5	-6.7	-15.8	N/A	N/A	N/A	N/A	N/A	N/A	N/A	N/A	N/A	N/A	N/A	N/A	N/A	N/A
147318	hsa-miR-3660	1.47797	0.312719	0.601341	128	75	66	119.5	57	38	146	77	135.5	146	2	6	3	-2	6.5	2.5	7.5	8.5	6.5	-25.5	3.1	-0.1	0.00623053	0.0150565	0.00660066	N/A	0.0160296	0.00572082	0.0212766	0.0232877	0.0146232	N/A	0.0109793	0.0162271	0.481527	0.488235
147666	hsa-miR-4277	N/A	N/A	N/A	105	65	58.5	110.5	49	28.5	114.5	56.5	114	142.5	-21	-3.5	-4.5	-14	-2	-7	-22.5	-9	-14.5	-33.5	-9	-17.3	N/A	N/A	N/A	N/A	N/A	N/A	N/A	N/A	N/A	N/A	N/A	N/A	N/A	N/A
148181	hsa-miR-203b-5p	N/A	N/A	N/A	103.5	66	56	100	48	26	109	53.5	107.5	143	-20	-2.5	-4.5	-21.5	-2	-10	-30.5	-11.5	-22	-22	-10.1	-19.2	N/A	N/A	N/A	N/A	N/A	N/A	N/A	N/A	N/A	N/A	N/A	N/A	N/A	N/A
148386	hsa-miR-219b-5p	N/A	N/A	N/A	112.5	64	56.5	103.5	47	28	105	53.5	107	140	-13.5	-6	-7.5	-21.5	-3.5	-6.5	-32.5	-13	-24	-33	-10.4	-21.8	N/A	N/A	N/A	N/A	N/A	N/A	N/A	N/A	N/A	N/A	N/A	N/A	N/A	N/A
148284	hsa-miR-208b-3p	N/A	N/A	N/A	100	61	54.5	97.5	44.5	26	109	51	108	125.5	-27.5	-10	-9.5	-29	-7	-9	-33.5	-12	-25	-45.5	-16.6	-25	N/A	N/A	N/A	N/A	N/A	N/A	N/A	N/A	N/A	N/A	N/A	N/A	N/A	N/A
11164	hsa-miR-519e-3p	N/A	N/A	N/A	120	66.5	59.5	117	47.5	34	117.5	61	113	135.5	-2.5	0.5	-3	-3.5	-3.5	-2.5	-19.5	-2.5	-20.5	-36	-2.4	-16.2	N/A	0.00125471	N/A	N/A	N/A	N/A	N/A	N/A	N/A	N/A	0.00125471	N/A	N/A	N/A
17886	hsa-miR-301b	N/A	N/A	N/A	95	64.5	59	101	46.5	28.5	106	51.5	107.5	116	-22.5	-5	-4	-20.5	-3	-7.5	-30	-8.5	-22.5	-53	-11	-24.3	N/A	N/A	N/A	N/A	N/A	N/A	N/A	N/A	N/A	N/A	N/A	N/A	N/A	N/A
168684	hsa-miR-5010-5p	16.3767	N/A	N/A	111.5	71.5	60	114.5	47.5	33	129.5	92.5	108	146.5	-11	2	-1.5	-12.5	-3	-3	-7.5	30	-22.5	-22	-5.2	-5	N/A	0.00501882	N/A	N/A	N/A	N/A	N/A	0.0821918	N/A	N/A	0.00501882	0.0821918	N/A	N/A
168679	hsa-miR-4763-3p	N/A	N/A	N/A	111	67.5	59.5	111	47.5	33	107.5	58	115.5	134	-14.5	0	-3	-11.5	-2.5	-3	-32	-6	-17.5	-34.5	-6.3	-18.6	N/A	N/A	N/A	N/A	N/A	N/A	N/A	N/A	N/A	N/A	N/A	N/A	N/A	N/A
168718	hsa-miR-4684-3p	N/A	N/A	N/A	96	60.5	54	105.5	44	28	100.5	54	100	129.5	-21.5	-8	-8	-19.5	-6	-7.5	-49	-10.5	-30.5	-38.5	-12.6	-27.2	N/A	N/A	N/A	N/A	N/A	N/A	N/A	N/A	N/A	N/A	N/A	N/A	N/A	N/A
168945	hsa-miR-326	N/A	N/A	N/A	113	66	61.5	109	49.5	29.5	115.5	61	112.5	138	-6	-1.5	-0.5	-15	-0.5	-6.5	-19.5	-1	-18	-28	-4.7	-14.6	N/A	N/A	N/A	N/A	N/A	N/A	N/A	N/A	N/A	N/A	N/A	N/A	N/A	N/A
168964	hsa-miR-4450	15.1962	0.124931	0.43354	131	71	79.5	123.5	59	49.5	551.5	272.5	220	249	12.5	5	18.5	-0.5	9	14.5	415	207.5	88	75.5	8.9	160.1	0.0389408	0.0125471	0.0407041	N/A	0.0221948	0.0331808	1.1773	0.568493	0.197975	0.19585	0.0285967	0.434561	0.474414	1.05683
168932	hsa-miR-5094	N/A	N/A	N/A	106.5	62	55.5	109	45.5	28	98.5	56	111.5	120.5	-20.5	-4	-6.5	-18	-5	-7	-33.5	-7	-20.5	-53.5	-10.8	-24.3	N/A	N/A	N/A	N/A	N/A	N/A	N/A	N/A	N/A	N/A	N/A	N/A	N/A	N/A
168934	hsa-miR-4999-5p	N/A	N/A	N/A	92	68	58	105.5	48	28	110	53.5	103.5	127	-27	-0.5	-5	-19.5	-1.5	-9	-23	-10	-25	-41.5	-10.7	-21.7	N/A	N/A	N/A	N/A	N/A	N/A	N/A	N/A	N/A	N/A	N/A	N/A	N/A	N/A
168795	hsa-miR-4706	0.420167	0.541388	0.747564	120.5	72.5	77	123	107	47.5	128.5	72.5	128.5	148.5	1	1	14	-4.5	56	14.5	-17	5.5	3	-19.5	13.5	-2.7	0.00311526	0.00250941	0.0308031	N/A	0.138101	0.0331808	N/A	0.0150685	0.00674916	N/A	0.0436322	0.0183328	1.47476	0.737191
168755	hsa-miR-4479	N/A	N/A	N/A	92	61	54	90.5	45.5	27	93.5	52.5	92	112	-30.5	-9.5	-11	-34	-5	-9	-45	-12	-40	-57.5	-18	-32.7	N/A	N/A	N/A	N/A	N/A	N/A	N/A	N/A	N/A	N/A	N/A	N/A	N/A	N/A
168827	hsa-miR-548ac	N/A	N/A	N/A	91.5	58	52.5	96.5	44	25	100	50	95	119.5	-32	-11.5	-12.5	-29	-6	-10.5	-43	-17	-37.5	-51	-18.2	-31.8	N/A	N/A	N/A	N/A	N/A	N/A	N/A	N/A	N/A	N/A	N/A	N/A	N/A	N/A
168676	hsa-miR-499b-5p	N/A	N/A	N/A	106.5	68	58	105	45	27	107	50.5	107.5	123	-21	-5	-6	-24.5	-5.5	-8	-37.5	-15	-23.5	-54.5	-12.4	-27.7	N/A	N/A	N/A	N/A	N/A	N/A	N/A	N/A	N/A	N/A	N/A	N/A	N/A	N/A
168852	hsa-miR-4764-5p	1.13485	0.557325	0.750451	188.5	159.5	133.5	219	237	147	231	195	278.5	283	61	90.5	70.5	93	186	110	91.5	129.5	144.5	105	100.2	116.1	0.190031	0.227102	0.155116	0.258693	0.458693	0.251716	0.259574	0.354795	0.325084	0.272374	0.257927	0.292709	0.460531	0.153685
168611	hsa-miR-4753-3p	N/A	N/A	N/A	102.5	60	60	96.5	46	26.5	107	51	111.5	144.5	-17.5	-9	0	-18.5	-4.5	-8.5	-33	-11	-14	-26.5	-9.9	-18.6	N/A	N/A	N/A	N/A	N/A	N/A	N/A	N/A	N/A	N/A	N/A	N/A	N/A	N/A
168572	hsa-miR-4507	0.810934	0.759141	0.871693	184.5	129	117	134.5	130.5	205.5	141	82.5	137	162	65.5	61.5	55	15.5	83	169.5	5	16	11.5	-7.5	56.1	38.9	0.20405	0.154329	0.121012	0.0431154	0.204686	0.387872	0.0141844	0.0438356	0.0258718	N/A	0.145438	0.117941	0.462407	1.5293
168743	hsa-miR-548ad	N/A	N/A	N/A	89	54	49.5	86.5	41.5	26	94.5	49	93.5	106	-27	-14	-12.5	-34	-6.5	-10.5	-40	-14	-35.5	-61	-18.8	-32.2	N/A	N/A	N/A	N/A	N/A	N/A	N/A	N/A	N/A	N/A	N/A	N/A	N/A	N/A
168812	hsa-miR-875-3p	N/A	N/A	N/A	110.5	61.5	55	111	44.5	25.5	101	53	87	124	-12	-6.5	-6	-12	-5	-11	-32.5	-10	-46	-54.5	-8.3	-30.8	N/A	N/A	N/A	N/A	N/A	N/A	N/A	N/A	N/A	N/A	N/A	N/A	N/A	N/A
169186	hsa-miR-4520a-3p	N/A	N/A	N/A	92.5	63	49.5	92.5	41.5	25	86.5	43	85.5	111	-30.5	-6	-11.5	-33	-9	-12	-48.5	-19.5	-43.5	-57	-18	-36.1	N/A	N/A	N/A	N/A	N/A	N/A	N/A	N/A	N/A	N/A	N/A	N/A	N/A	N/A
169118	hsa-miR-5009-3p	N/A	N/A	N/A	92.5	55	52.5	97.5	44.5	26	88.5	49.5	92.5	108	-26	-14	-9.5	-32.5	-5.5	-9.5	-44.5	-13	-35.5	-61.5	-17.5	-32.8	N/A	N/A	N/A	N/A	N/A	N/A	N/A	N/A	N/A	N/A	N/A	N/A	N/A	N/A
169320	hsa-miR-4468	1.35221	0.731249	0.85809	116.5	77	64	132	77.5	36.5	167	70.5	116.5	143.5	-8	8	2.5	5.5	27.5	2	30	7.5	-15	-23	7.1	0.3	N/A	0.0200753	0.00550055	0.015299	0.0678175	0.00457666	0.0851064	0.0205479	N/A	N/A	0.0271731	0.0367437	1.02186	1.16041
169321	hsa-miR-4691-3p	N/A	N/A	N/A	86.5	58.5	52	84	42.5	26.5	84.5	49	86.5	109.5	-37	-12	-7	-39.5	-7	-8.5	-51	-18	-42.5	-62	-20.5	-36.4	N/A	N/A	N/A	N/A	N/A	N/A	N/A	N/A	N/A	N/A	N/A	N/A	N/A	N/A
169070	hsa-miR-4695-3p	1.57469	0.554736	0.750451	420	507.5	338.5	531	537.5	460.5	309.5	1971.5	369	412.5	294.5	439	278	409	487.5	425.5	164	1909.5	241.5	236.5	381.6	595.4	0.917445	1.10163	0.611661	1.13769	1.20222	0.973684	0.465248	5.23151	0.543307	0.613489	0.99413	1.56545	0.239962	1.31503
169113	hsa-miR-4755-5p	0.68513	0.354807	0.632837	184.5	205	350.5	281.5	204.5	181.5	187.5	304.5	204	200.5	60	136	287.5	159	154	145	47.5	238.5	72	29.5	159.3	106.5	0.186916	0.34128	0.632563	0.442281	0.379778	0.331808	0.134752	0.653425	0.16198	0.076524	0.396564	0.271698	0.408704	0.859657
169036	hsa-miR-4745-3p	N/A	N/A	N/A	99.5	63.5	54.5	112.5	42.5	25.5	100	48	95.5	125	-22.5	-5.5	-7.5	-12.5	-7	-9	-32	-14	-29	-50.5	-11	-26.9	N/A	N/A	N/A	N/A	N/A	N/A	N/A	N/A	N/A	N/A	N/A	N/A	N/A	N/A
169230	hsa-miR-4747-3p	1.0621	0.905844	0.948055	151.5	83.5	126	142	77	51	120	112	119	157.5	31.5	15.5	64.5	21	26.5	15.5	-16.5	49.5	-7	-14.5	31.8	5.4	0.0981308	0.0388959	0.141914	0.0584145	0.0653514	0.0354691	N/A	0.135616	N/A	N/A	0.0805414	0.0855428	0.501685	0.82783
169157	hsa-miR-4755-3p	N/A	N/A	N/A	95.5	60.5	51	108	45	24.5	99	49.5	85.5	104.5	-27	-7.5	-11	-9.5	-5.5	-11.5	-44	-14	-43	-62.5	-12.1	-35	N/A	N/A	N/A	N/A	N/A	N/A	N/A	N/A	N/A	N/A	N/A	N/A	N/A	N/A
169000	hsa-miR-5707	N/A	N/A	N/A	81.5	55.5	49.5	86	44	24.5	90	48	85	104	-44	-13	-12.5	-33	-6	-11	-50	-15	-43	-73	-21.7	-38.4	N/A	N/A	N/A	N/A	N/A	N/A	N/A	N/A	N/A	N/A	N/A	N/A	N/A	N/A
169319	hsa-miR-3136-3p	2.35542	0.463443	0.697137	107	73.5	74	118	57	43	141.5	92	125	139.5	-21.5	2	10.5	-2.5	7	6.5	2.5	31	-9.5	-37.5	-0.9	-1.4	N/A	0.00501882	0.0231023	N/A	0.0172626	0.0148741	0.0070922	0.0849315	N/A	N/A	0.0151279	0.0356326	0.610051	1.20314
168996	hsa-miR-4524a-3p	N/A	N/A	N/A	113.5	61.5	54.5	101	44.5	25.5	94	49	100.5	144.5	-12.5	-9	-11	-21.5	-5.5	-10.5	-43.5	-18	-33	-31.5	-11.9	-27.3	N/A	N/A	N/A	N/A	N/A	N/A	N/A	N/A	N/A	N/A	N/A	N/A	N/A	N/A
169064	hsa-miR-4778-3p	N/A	N/A	N/A	108	63	61	107.5	46	29	102.5	51	103.5	128.5	-15	-8	-2	-16	-5	-7	-35	-13.5	-32	-53	-9.2	-28.1	N/A	N/A	N/A	N/A	N/A	N/A	N/A	N/A	N/A	N/A	N/A	N/A	N/A	N/A
169112	hsa-miR-4727-3p	N/A	N/A	N/A	102	66.5	58.5	113.5	47	28	101	50.5	99	116.5	-20.5	-4.5	-4	-11	-3.5	-7.5	-42.5	-12.5	-35.5	-55.5	-8.7	-30.7	N/A	N/A	N/A	N/A	N/A	N/A	N/A	N/A	N/A	N/A	N/A	N/A	N/A	N/A
169169	hsa-miR-5684	0.738604	0.665002	0.823053	159.5	127.5	152	129.5	126.5	116	104	68.5	106.5	114.5	35.5	58.5	89.5	2.5	75.5	80	-36	3	-28	-60	52.3	-8.2	0.110592	0.146801	0.19692	0.0069541	0.18619	0.183066	N/A	0.00821918	N/A	N/A	0.129491	0.0956428	0.591082	1.29268
168987	hsa-miR-4523	1.57641	0.468785	0.700992	129.5	95	93	129.5	84.5	58	221	99.5	156	187	4.5	25.5	29.5	0	33	21	79	33.5	22	11	18.5	33.3	0.0140187	0.06399	0.0649065	N/A	0.081381	0.0480549	0.224113	0.0917808	0.0494938	0.0285344	0.056074	0.0883955	0.51991	0.897121
169365	hsa-miR-3974	N/A	N/A	N/A	92.5	62.5	49.5	94	40.5	24.5	91	46	94	108	-28	-5	-11	-22.5	-8	-14	-48	-17	-35	-62	-14.9	-35.2	N/A	N/A	N/A	N/A	N/A	N/A	N/A	N/A	N/A	N/A	N/A	N/A	N/A	N/A
169160	hsa-miR-4633-3p	N/A	N/A	N/A	91.5	57	53	90.5	42.5	25.5	93.5	48	92	114	-28.5	-12.5	-8	-31.5	-6	-10.5	-40.5	-17	-38.5	-54.5	-17.3	-32.2	N/A	N/A	N/A	N/A	N/A	N/A	N/A	N/A	N/A	N/A	N/A	N/A	N/A	N/A
168992	hsa-miR-5092	N/A	N/A	N/A	88.5	53	49.5	88	41.5	23.5	94	47.5	101	109	-29.5	-14.5	-11	-32.5	-7.5	-11.5	-47.5	-17.5	-28	-58.5	-19	-32.6	N/A	N/A	N/A	N/A	N/A	N/A	N/A	N/A	N/A	N/A	N/A	N/A	N/A	N/A
46340	hsa-miR-1289	N/A	N/A	N/A	98.5	65.5	59.5	108	51	28	108.5	52	111	125.5	-29	-7	-5.5	-23	-2	-7.5	-36.5	-14	-24	-48	-13.3	-26	N/A	N/A	N/A	N/A	N/A	N/A	N/A	N/A	N/A	N/A	N/A	N/A	N/A	N/A
46627	hsa-miR-1271-5p	N/A	N/A	N/A	115	70	60	110	49	26.5	119	55.5	114.5	135	-12.5	-2	-7.5	-19.5	-4	-9.5	-23.5	-11.5	-27	-35.5	-9.1	-21.4	N/A	N/A	N/A	N/A	N/A	N/A	N/A	N/A	N/A	N/A	N/A	N/A	N/A	N/A
42750	hsa-miR-636	N/A	N/A	N/A	119	79.5	70.5	129	50.5	32	126	60.5	118	139.5	-11.5	7	-1.5	-4.5	-2.5	-3.5	-14	-5.5	-21.5	-36	-2.6	-16.1	N/A	0.0175659	N/A	N/A	N/A	N/A	N/A	N/A	N/A	N/A	0.0175659	N/A	N/A	N/A
42717	hsa-miR-92b-5p	1.15247	0.764455	0.873329	270	152	391	185	124	370.5	218	111.5	251.5	408.5	141.5	77.5	325	54.5	70.5	336.5	74	45	107.5	226	133.8	157.8	0.44081	0.194479	0.715072	0.151599	0.173859	0.770023	0.209929	0.123288	0.241845	0.586252	0.335164	0.386267	0.723177	0.718821
11045	hsa-miR-302c-5p	1.7418	0.0184043	0.343107	312	413	561.5	382	247	394	665.5	549	877	581.5	181.5	340	476.5	249.5	194	359	526.5	481	740	401.5	288.3	501.6	0.565421	0.853199	1.0484	0.694019	0.478422	0.82151	1.49362	1.31781	1.66479	1.0415	0.727893	1.26785	0.313439	0.267905
42640	hsa-miR-20b-5p	N/A	N/A	N/A	107.5	70.5	62.5	109	47.5	27	109.5	60	113	135.5	-33.5	-2.5	-11	-19	-6	-9	-37.5	-9.5	-30	-51	-14.4	-27.4	N/A	N/A	N/A	N/A	N/A	N/A	N/A	N/A	N/A	N/A	N/A	N/A	N/A	N/A
17562	ebv-miR-BHRF1-2-5p	N/A	N/A	N/A	121.5	65	61	112.5	47.5	29	108	54.5	108.5	132	-18.5	-8	-10.5	-19	-6.5	-8	-33	-11.5	-31	-51.5	-12.5	-27	N/A	N/A	N/A	N/A	N/A	N/A	N/A	N/A	N/A	N/A	N/A	N/A	N/A	N/A
10937	hsa-miR-132-3p	N/A	N/A	N/A	114	66	62.5	103	46.5	27	115	55	105.5	160	-29	-5	-6.5	-27.5	-5	-7.5	-31.5	-11.5	-32.5	-71.5	-14.6	-30.9	N/A	N/A	N/A	N/A	N/A	N/A	N/A	N/A	N/A	N/A	N/A	N/A	N/A	N/A
32731	hsa-miR-190b	N/A	N/A	N/A	141.5	73	66.5	129	52.5	29.5	130.5	58.5	124	203.5	3	0.5	-5	0.5	-0.5	-5.5	-14	-11	-17	-61	-0.3	-21.7	0.00934579	0.00125471	N/A	0.00139082	N/A	N/A	N/A	N/A	N/A	N/A	0.00399711	N/A	1.15899	N/A
17359	ebv-miR-BART4-5p	N/A	N/A	N/A	125	70.5	65.5	140.5	52	30	136	59	122	187	-16.5	-0.5	-6	10	-0.5	-6	-11.5	-6	-17.5	-90	-2.7	-26.2	N/A	N/A	N/A	0.0278164	N/A	N/A	N/A	N/A	N/A	N/A	0.0278164	N/A	N/A	N/A
19016	hsa-miR-217	N/A	N/A	N/A	111	65.5	59	107.5	46	27.5	104	53	106.5	191.5	-39	-11	-10.5	-22.5	-7.5	-9.5	-36	-12.5	-29	-78.5	-18.1	-33.1	N/A	N/A	N/A	N/A	N/A	N/A	N/A	N/A	N/A	N/A	N/A	N/A	N/A	N/A
46684	hsa-miR-1225-3p	4.83977	0.00194596	0.227991	125	74	71	130	56	33.5	158.5	77.5	143	241	-7	2	2	-1	4.5	-2	13.5	12	12.5	-44.5	0.1	-1.7	N/A	0.00501882	0.00440044	N/A	0.0110974	N/A	0.0382979	0.0328767	0.0281215	N/A	0.00683889	0.0330987	0.541159	0.153838
46531	hsa-miR-1231	N/A	N/A	N/A	119	77.5	67.5	122	51.5	29.5	133	63	118.5	230.5	-10.5	5	1	-5	0.5	-5	-10.5	-5	-21.5	-50	-1.8	-18.4	N/A	0.0125471	0.00220022	N/A	0.00123305	N/A	N/A	N/A	N/A	N/A	0.00532677	N/A	1.17738	N/A
17571	kshv-miR-K12-11-3p	N/A	N/A	N/A	117	75	63.5	130.5	51.5	28	126.5	59.5	115.5	226	-18.5	2	-3	1.5	-0.5	-7.5	-17	-8.5	-26.5	-56	-3.7	-23.1	N/A	0.00501882	N/A	0.00417246	N/A	N/A	N/A	N/A	N/A	N/A	0.00459564	N/A	0.130225	N/A
46556	hsa-miR-623	0.254425	0.0891405	0.398913	124.5	82	73	135	55.5	32	141	67	136	174	-4	8	7	8.5	3	-4.5	2.5	0.5	-3	-5	4.5	-1.9	N/A	0.0200753	0.0154015	0.0236439	0.00739827	N/A	0.0070922	0.00136986	N/A	N/A	0.0166298	0.00423103	0.422075	0.95634
27838	hsa-miR-302d-3p	1.78427	N/A	N/A	136	82.5	67.5	132	53	32.5	160.5	60.5	132	175.5	6.5	10.5	0.5	-2	0	-5	10	-5.5	-4	-6	3.1	-2.1	0.0202492	0.0263488	0.00110011	N/A	N/A	N/A	0.0283688	N/A	N/A	N/A	0.0158994	0.0283688	0.828611	N/A
42700	hsa-miR-631	3.13013	0.0253956	0.346056	207.5	109.5	106	240	107	109.5	471.5	302	306	408.5	80.5	37.5	37.5	109	54.5	73	325.5	236.5	172.5	224	63.8	206.3	0.250779	0.0941029	0.0825083	0.303199	0.134402	0.167048	0.923404	0.647945	0.388076	0.581064	0.172998	0.541508	0.570071	0.524361
17508	hcmv-miR-UL112-3p	0.764514	0.609939	0.790036	113.5	81.5	73.5	124.5	58	36	139	70.5	125	172.5	-13	6	4	-10	6.5	-1	-6	6	-17.5	1.5	-1.3	-3.4	N/A	0.0150565	0.00880088	N/A	0.0160296	N/A	N/A	0.0164384	N/A	0.00389105	0.0132956	0.0101647	0.295049	0.872852
42778	hsa-let-7g-3p	N/A	N/A	N/A	107.5	71.5	63.5	114	52.5	29.5	131	66.5	121	145.5	-17	-4	-7	-19.5	-0.5	-8	-8.5	-1.5	-22	-37.5	-9.6	-15.5	N/A	N/A	N/A	N/A	N/A	N/A	N/A	N/A	N/A	N/A	N/A	N/A	N/A	N/A
17463	hsa-miR-151a-3p	N/A	N/A	N/A	119	72.5	71	125.5	52	32	123	57	118.5	148.5	-17.5	0	-2	-3	-2	-5	-20	-10	-28	-40	-4.9	-20.6	N/A	N/A	N/A	N/A	N/A	N/A	N/A	N/A	N/A	N/A	N/A	N/A	N/A	N/A
46944	hsa-miR-1297	N/A	N/A	N/A	126.5	80	72.5	122	51	30.5	122.5	60	122	156.5	-13	6.5	-2.5	-6.5	-1.5	-6	-24.5	-7.5	-22.5	-30.5	-3.4	-18.2	N/A	0.0163112	N/A	N/A	N/A	N/A	N/A	N/A	N/A	N/A	0.0163112	N/A	N/A	N/A
46860	hsa-miR-1205	0.752898	0.727935	0.857051	143.5	92	77	146.5	56	30	158.5	63.5	151	192	-2	24	3.5	14	3.5	-5	7	-2.5	10.5	-44.5	8.6	-6.9	N/A	0.0602258	0.00770077	0.038943	0.00863132	N/A	0.0198582	N/A	0.023622	N/A	0.0288752	0.0217401	0.881217	0.122422
46661	hsa-miR-1294	1.26907	0.617052	0.794666	135.5	78	78.5	139.5	61	32.5	150	72	151	211.5	-10.5	8.5	3	12	7	-2	5.5	6	19	-75.5	4	-9.4	N/A	0.02133	0.00660066	0.0333797	0.0172626	N/A	0.0156028	0.0164384	0.0427447	N/A	0.0196432	0.0249286	0.563305	0.61916
42541	hsa-miR-302a-5p	N/A	N/A	N/A	118	75	72.5	120.5	50.5	28.5	117	57	113.5	173	-23.5	2.5	-2.5	-12	-1	-9	-29	-9	-25.5	-112	-7.3	-36.9	N/A	0.00627353	N/A	N/A	N/A	N/A	N/A	N/A	N/A	N/A	0.00627353	N/A	N/A	N/A
11058	hsa-miR-325	1.72383	0.523081	0.731586	130	80	66	129.5	53.5	31.5	150.5	75	133.5	218.5	2.5	7.5	-3	2	1.5	-3	3	13	1	-66.5	2.1	-10.5	0.00778816	0.0188206	N/A	0.00556328	0.00369914	N/A	0.00851064	0.0356164	0.00224972	N/A	0.00896779	0.0154589	0.755801	1.14726
42744	hsa-miR-23a-3p	N/A	N/A	N/A	100	66	62	108.5	53	29	114	52	129	132.5	-22	-5	-1	-18	1	-8	-32	-15	-4.5	-40	-9	-19.9	N/A	N/A	N/A	N/A	0.00246609	N/A	N/A	N/A	N/A	N/A	0.00246609	N/A	N/A	N/A
14271	hsa-miR-539-5p	N/A	N/A	N/A	125	84.5	72	143.5	55.5	33	128.5	63	126	160.5	-1	8.5	4.5	18	1.5	-2.5	-9	-4	-7	-17	6.3	-7.9	N/A	0.02133	0.00990099	0.0500695	0.00369914	N/A	N/A	N/A	N/A	N/A	0.0212499	N/A	0.967253	N/A
42971	hsa-miR-96-3p	N/A	N/A	N/A	105.5	71.5	58.5	99	45	27.5	106	51	105.5	124.5	-23.5	0	-11	-32.5	-9	-10	-32	-16.5	-35	-53.5	-15.2	-29.4	N/A	N/A	N/A	N/A	N/A	N/A	N/A	N/A	N/A	N/A	N/A	N/A	N/A	N/A
42502	hsa-miR-204-3p	0.419538	0.0355962	0.387107	18125	17920.5	4016	20653	16606.5	3884.5	9132	3021	9447	9321	17999	17848.5	3949.5	20520.5	16552.5	3844	8985	2956.5	9306	9141	15374	6846.5	56.0717	44.7892	8.68977	57.0807	40.82	8.79634	25.4894	8.1	20.9359	23.7121	41.4903	17.4067	0.473359	0.479188
29872	hsa-miR-340-5p	N/A	N/A	N/A	112	77	71.5	116.5	56	33.5	114.5	58.5	128	149.5	-14.5	2.5	2	-16.5	2	-4.5	-23.5	-8.5	-9.5	-26.5	-4.9	-14.5	N/A	0.00627353	0.00440044	N/A	0.00493218	N/A	N/A	N/A	N/A	N/A	0.00520205	N/A	0.185554	N/A
46744	hsa-miR-526b-5p	0.859498	0.87546	0.929371	141	73.5	73	145.5	55.5	32.5	148	67	137.5	170.5	8.5	2	1.5	15.5	2.5	-5	9	-2	1.5	-7.5	6	-0.8	0.0264798	0.00501882	0.00330033	0.0431154	0.00616523	N/A	0.0255319	N/A	0.00337458	N/A	0.0168159	0.0144532	1.0387	1.08402
11074	hsa-miR-34c-5p	N/A	N/A	N/A	131	81	74.5	132.5	57	31	147	57	134.5	169	-7	6	-4	-1.5	3.5	-6	-1.5	-13	-4.5	-8.5	-0.6	-6.7	N/A	0.0150565	N/A	N/A	0.00863132	N/A	N/A	N/A	N/A	N/A	0.0118439	N/A	0.383595	N/A
46416	hsa-miR-1293	1.63042	0.369282	0.637026	136	77.5	76	132.5	57.5	34	153	63.5	155.5	174.5	-4	7.5	-3	5	4.5	-3.5	4.5	-0.5	15.5	-2.5	2	2.7	N/A	0.0188206	N/A	0.0139082	0.0110974	N/A	0.012766	N/A	0.0348706	N/A	0.0146087	0.0238183	0.267576	0.656234
46789	hsa-miR-513b-5p	1.96013	N/A	N/A	115.5	80.5	80	130	56	31	141.5	65	142.5	170.5	-15.5	5	-10	3	2	-4.5	-4	-2	7.5	-20	-3.1	-4.6	N/A	0.0125471	N/A	0.00834492	0.00493218	N/A	N/A	N/A	0.0168729	N/A	0.00860805	0.0168729	0.443102	N/A
42522	ebv-miR-BART19-3p	0.431169	0.0165268	0.343107	284.5	376	275	359.5	395	296.5	208.5	194.5	196.5	316.5	159.5	305	195.5	228	342.5	260	58	128	55.5	51	246.1	110.5	0.496885	0.76537	0.430143	0.634214	0.844636	0.594966	0.164539	0.350685	0.124859	0.132296	0.63425	0.273469	0.275335	0.738628
46622	hsa-miR-518f-5p	N/A	N/A	N/A	134	71.5	67.5	115.5	49	27.5	131.5	61	122.5	189.5	-10	-0.5	-8.5	-7	-3.5	-8	-16	-5.5	-20.5	-117.5	-5.9	-33.5	N/A	N/A	N/A	N/A	N/A	N/A	N/A	N/A	N/A	N/A	N/A	N/A	N/A	N/A
17612	hsa-miR-555	N/A	N/A	N/A	108.5	65.5	66	112	50	27.5	130.5	58	116.5	200.5	-24.5	-8	-5.5	-13.5	-2.5	-8	-12	-7.5	-24.5	-85	-10.8	-27.4	N/A	N/A	N/A	N/A	N/A	N/A	N/A	N/A	N/A	N/A	N/A	N/A	N/A	N/A
146005	hsa-miR-3129-5p	N/A	N/A	N/A	128	75.5	72.5	124.5	54.5	35	143.5	65	135.5	167	0	3.5	0.5	-3.5	2	-2	-3.5	-0.5	-4.5	-17	0.5	-5.5	N/A	0.00878294	0.00110011	N/A	0.00493218	N/A	N/A	N/A	N/A	N/A	0.00493841	N/A	0.777865	N/A
146085	hsa-miR-3170	N/A	N/A	N/A	133	80	87.5	140	56.5	32	128.5	60	132.5	178.5	1	5.5	-19	5.5	4	-4.5	-21.5	-7	-9.5	-28.5	-0.6	-14.2	0.00311526	0.0138018	N/A	0.015299	0.00986436	N/A	N/A	N/A	N/A	N/A	0.0105201	N/A	0.517362	N/A
146116	hsa-miR-2116-3p	N/A	N/A	N/A	117	66.5	71	114.5	49	27.5	117.5	59.5	119	199.5	-10.5	-6	-15.5	-12.5	-4.5	-8	-22	-7	-23	-95	-9.8	-31	N/A	N/A	N/A	N/A	N/A	N/A	N/A	N/A	N/A	N/A	N/A	N/A	N/A	N/A
145980	hsa-miR-939-5p	N/A	N/A	N/A	117.5	74.5	71.5	132	50.5	32	141.5	57.5	141.5	202.5	-13	1.5	-9	7	-3	-4	-5	-10	0	-83.5	-3.3	-20.5	N/A	0.00376412	N/A	0.0194715	N/A	N/A	N/A	N/A	N/A	N/A	0.0116178	N/A	0.956015	N/A
145973	hsa-miR-664a-3p	1.33065	0.311091	0.600266	301	186	204.5	324	152	104.5	375.5	312	389	467	169.5	112	130	196	100	70	232	247	255.5	170	141.5	194.9	0.528037	0.281054	0.286029	0.545202	0.246609	0.160183	0.658156	0.676712	0.574803	0.440986	0.377386	0.502168	0.387603	0.423336
145965	hsa-miR-518d-3p	N/A	N/A	N/A	110.5	73	64	104.5	49	28.5	118.5	65.5	115	191.5	-17.5	1	-7.5	-15	-2	-6	-24.5	-3	-20.5	-80.5	-8.2	-26.9	N/A	0.00250941	N/A	N/A	N/A	N/A	N/A	N/A	N/A	N/A	0.00250941	N/A	N/A	N/A
145687	hsa-miR-384	N/A	N/A	N/A	107.5	67.5	57	111.5	49.5	27.5	100	55.5	103	137	-19.5	-4.5	-7	-14.5	-1.5	-8	-38	-12	-30.5	-39	-9.4	-25.5	N/A	N/A	N/A	N/A	N/A	N/A	N/A	N/A	N/A	N/A	N/A	N/A	N/A	N/A
145651	hsa-miR-99a-3p	N/A	N/A	N/A	109.5	77	60.5	116	48.5	30	120	57.5	112	143.5	-13	6	-5	-7	-3	-4.5	-28.5	-9.5	-20.5	-35.5	-4.4	-19.7	N/A	0.0150565	N/A	N/A	N/A	N/A	N/A	N/A	N/A	N/A	0.0150565	N/A	N/A	N/A
145677	hsa-miR-139-5p	N/A	N/A	N/A	103	67.5	55	100	45.5	28.5	106	54.5	101	113.5	-26	-7	-8.5	-26	-5.5	-8.5	-39.5	-10	-38	-62.5	-14.6	-31.7	N/A	N/A	N/A	N/A	N/A	N/A	N/A	N/A	N/A	N/A	N/A	N/A	N/A	N/A
145633	hsa-let-7d-3p	0.863288	N/A	N/A	130	83.5	70	130.5	64.5	43	131.5	65.5	123.5	146	2	10.5	5.5	1	13	6	-13.5	-1.5	-11	-33	6.4	-10.6	0.00623053	0.0263488	0.0121012	0.00278164	0.0320592	0.01373	N/A	N/A	N/A	N/A	0.0159043	0.01373	0.801713	N/A
146008	hsa-miR-26b-5p	N/A	N/A	N/A	122.5	74.5	62	121	52.5	30.5	130.5	59	123.5	153	-12	2.5	-5	-7	0	-5.5	-12	-8	-16	-29	-4.3	-14.1	N/A	0.00627353	N/A	N/A	N/A	N/A	N/A	N/A	N/A	N/A	0.00627353	N/A	N/A	N/A
145643	hsa-miR-382-5p	8.08319	0.0808067	0.39284	126	75	78	129.5	56	33	174.5	73.5	142	158	-3	4	1.5	1.5	3.5	-4.5	30	7.5	0	-22	1.5	2.2	N/A	0.0100376	0.00330033	0.00417246	0.00863132	N/A	0.0851064	0.0205479	N/A	N/A	0.00653544	0.0528272	0.505231	0.864133
147864	hsv2-miR-H24	1.94096	0.0591654	0.387107	215	152.5	202	336.5	158.5	111.5	443	315	448.5	441.5	87.5	80.5	109	212.5	105.5	75.5	298	248.5	308.5	249	119	235.9	0.272586	0.202008	0.239824	0.591099	0.260173	0.172769	0.84539	0.680822	0.694038	0.645914	0.313138	0.607787	0.50351	0.419412
147895	kshv-miR-K12-2-3p	N/A	N/A	N/A	125	62.5	70.5	105	48.5	27	114.5	52	112.5	134.5	-7	-11	-33	-23	-4.5	-8.5	-36.5	-16.5	-32	-56	-15.7	-29.9	N/A	N/A	N/A	N/A	N/A	N/A	N/A	N/A	N/A	N/A	N/A	N/A	N/A	N/A
147953	hsa-miR-491-5p	N/A	N/A	N/A	111	66.5	68	99	46	27.5	116	53.5	104.5	126.5	-21	-4.5	-40.5	-28.5	-7.5	-9	-30.5	-15.5	-41	-67	-20.4	-32.6	N/A	N/A	N/A	N/A	N/A	N/A	N/A	N/A	N/A	N/A	N/A	N/A	N/A	N/A
147817	hsa-miR-3196	3.34428	0.0159264	0.343107	240.5	138.5	142	168.5	192.5	209	338.5	313.5	683	416	97.5	64.5	33.5	43.5	139.5	174	192	244.5	545.5	200	75.7	271.2	0.303738	0.161857	0.0737074	0.121001	0.34402	0.398169	0.544681	0.669863	1.22722	0.518807	0.200865	0.671748	0.584547	0.484062
147831	kshv-miR-K12-1-3p	N/A	N/A	N/A	123	65.5	78.5	106.5	49.5	28	111	53	116	154	-12	-9.5	-22.5	-23	-4.5	-7.5	-33.5	-12	-25	-85.5	-14.3	-32.7	N/A	N/A	N/A	N/A	N/A	N/A	N/A	N/A	N/A	N/A	N/A	N/A	N/A	N/A
147898	hsa-miR-2861	2.94031	N/A	N/A	139.5	77.5	102	126.5	61.5	51	140	65.5	132.5	204.5	-5	3	4	-3.5	9	16.5	-4.5	0	-6.5	-56.5	1.5	-10.2	N/A	0.00752823	0.00880088	N/A	0.0221948	0.0377574	N/A	N/A	N/A	N/A	0.0128413	0.0377574	0.632749	N/A
147743	hsa-miR-4275	N/A	N/A	N/A	123.5	68	70	104.5	50	30	121.5	63	116.5	218	-16	-1.5	-13.5	-23.5	-3	-4.5	-24.5	-2.5	-19.5	-102.5	-11.5	-30.7	N/A	N/A	N/A	N/A	N/A	N/A	N/A	N/A	N/A	N/A	N/A	N/A	N/A	N/A
147799	hsa-miR-3156-5p	N/A	N/A	N/A	101.5	66	65.5	106.5	48.5	28.5	115	57	131	199	-26.5	-3.5	-12.5	-14.5	-3	-6	-29.5	-7	-5.5	-110	-12	-31.6	N/A	N/A	N/A	N/A	N/A	N/A	N/A	N/A	N/A	N/A	N/A	N/A	N/A	N/A
147763	hsa-miR-4272	N/A	N/A	N/A	113.5	66.5	64.5	119	49.5	27.5	111	53.5	111	164.5	-11.5	-5	-8	-5.5	-3	-6	-30.5	-8.5	-28.5	-130	-6.6	-40.7	N/A	N/A	N/A	N/A	N/A	N/A	N/A	N/A	N/A	N/A	N/A	N/A	N/A	N/A
147921	hsa-miR-3131	N/A	N/A	N/A	123.5	70.5	57	115	52	28.5	175.5	80.5	138.5	162.5	0	-2	-8	-17	-1	-6.5	35.5	12.5	5.5	-9	-5.6	7.6	N/A	N/A	N/A	N/A	N/A	N/A	0.100709	0.0342466	0.0123735	N/A	N/A	0.0491097	N/A	0.936785
148593	hsa-miR-3605-3p	N/A	N/A	N/A	114	68	65	116.5	49.5	29	123.5	55	114.5	147.5	-7.5	-3	-1	-12	0	-7.5	-19.5	-7	-17.5	-31	-4.7	-16.5	N/A	N/A	N/A	N/A	N/A	N/A	N/A	N/A	N/A	N/A	N/A	N/A	N/A	N/A
148058	hsa-miR-3672	N/A	N/A	N/A	99.5	67	60	96.5	47	27	102	53.5	100.5	140	-31	-4.5	-5.5	-35.5	-4	-9.5	-36.5	-11.5	-36	-35	-16.1	-25.7	N/A	N/A	N/A	N/A	N/A	N/A	N/A	N/A	N/A	N/A	N/A	N/A	N/A	N/A
148420	hsa-miR-3607-3p	N/A	N/A	N/A	106.5	69	61	109	47	28.5	107.5	54.5	127	125.5	-19	0	-4	-23	-6.5	-9.5	-35.5	-8.5	-8.5	-47	-10.5	-21.8	N/A	N/A	N/A	N/A	N/A	N/A	N/A	N/A	N/A	N/A	N/A	N/A	N/A	N/A
148434	hsa-miR-3692-3p	N/A	N/A	N/A	117	68.5	62.5	114.5	49.5	29.5	121	62	107	151.5	-7	-2	-7.5	-14.5	-2.5	-7	-21	-7.5	-31	-26.5	-6.7	-18.6	N/A	N/A	N/A	N/A	N/A	N/A	N/A	N/A	N/A	N/A	N/A	N/A	N/A	N/A
148063	hsa-miR-3713	N/A	N/A	N/A	121.5	71	77	117	52	32	132	59.5	128	159.5	-8	-1	-5	-12.5	0.5	-4.5	-8	-8.5	-10.5	-17.5	-5.2	-9.8	N/A	N/A	N/A	N/A	0.00123305	N/A	N/A	N/A	N/A	N/A	0.00123305	N/A	N/A	N/A
148382	hsa-miR-3609	N/A	N/A	N/A	107	70	75.5	120.5	50	31	124	55.5	111	161	-26	-6	-19	-8	-2.5	-5	-23.5	-10.5	-27	-23.5	-12.3	-17.9	N/A	N/A	N/A	N/A	N/A	N/A	N/A	N/A	N/A	N/A	N/A	N/A	N/A	N/A
148465	hsa-miR-3611	0.540938	0.116181	0.42542	1358.5	2023	794.5	2311.5	3552.5	817	767	768	2099.5	1594	1229	1951	698	2178.5	3499.5	779	616	702	1958	1402.5	1911.2	1091.5	3.82866	4.89586	1.53575	6.05981	8.63009	1.78261	1.74752	1.92329	4.40495	3.63813	4.99003	2.6993	0.527208	0.458955
147589	hsa-miR-1193	N/A	N/A	N/A	118	71.5	70.5	119	53.5	31	133	60	128	174	-11	-0.5	-18.5	-11.5	0	-5.5	-12.5	-7.5	-10.5	-20	-8.3	-11.2	N/A	N/A	N/A	N/A	N/A	N/A	N/A	N/A	N/A	N/A	N/A	N/A	N/A	N/A
147621	hsa-miR-4278	4.3554	N/A	N/A	141	74	83	126.5	50	33	158	89	149.5	187.5	-4	3.5	-19.5	-4	-2.5	-3.5	10	22.5	11	-6.5	-5.3	6.7	N/A	0.00878294	N/A	N/A	N/A	N/A	0.0283688	0.0616438	0.0247469	N/A	0.00878294	0.0382532	N/A	0.53166
147633	hsa-miR-3163	N/A	N/A	N/A	110.5	68.5	63.5	98	50	25.5	119	55.5	114.5	124.5	-26	-3.5	-33	-33.5	-2	-9	-27	-8	-23.5	-68	-19.6	-27.1	N/A	N/A	N/A	N/A	N/A	N/A	N/A	N/A	N/A	N/A	N/A	N/A	N/A	N/A
147957	hsa-miR-412-5p	N/A	N/A	N/A	134.5	77.5	78.5	125.5	53	29	135.5	61	139	159	-6	4.5	-26.5	0.5	-0.5	-3.5	-12.5	-3.5	-0.5	-56.5	-5.6	-15.3	N/A	0.0112923	N/A	0.00139082	N/A	N/A	N/A	N/A	N/A	N/A	0.00634158	N/A	1.10405	N/A
148380	hsa-miR-3913-5p	N/A	N/A	N/A	123	73	86.5	131	54.5	30	137	58.5	125.5	171.5	-15	3	-11	3.5	0	-6	-10	-7.5	-13.5	-69.5	-3.9	-21.3	N/A	0.00752823	N/A	0.00973574	N/A	N/A	N/A	N/A	N/A	N/A	0.00863199	N/A	0.180833	N/A
148080	hsa-miR-3921	N/A	N/A	N/A	131.5	69.5	67.5	111	51.5	26	116	53	116.5	175	-14.5	-1.5	-33	-18.5	-1	-9.5	-34.5	-13	-17	-87	-13.7	-32.2	N/A	N/A	N/A	N/A	N/A	N/A	N/A	N/A	N/A	N/A	N/A	N/A	N/A	N/A
148595	hsa-miR-34a-3p	N/A	N/A	N/A	112.5	70.5	76.5	115.5	46.5	28	120.5	60.5	115.5	187.5	-24.5	-2	-17	-12	-6	-6.5	-20	-3.5	-24	-102	-12.3	-31.2	N/A	N/A	N/A	N/A	N/A	N/A	N/A	N/A	N/A	N/A	N/A	N/A	N/A	N/A
148480	hsa-miR-494-5p	N/A	N/A	N/A	121.5	72.5	65.5	126	53	33	128.5	62.5	128.5	161.5	-5.5	2.5	1	-2	2	-3.5	-8	-4.5	-1.5	-14	-0.4	-6.3	N/A	0.00627353	0.00220022	N/A	0.00493218	N/A	N/A	N/A	N/A	N/A	0.00446864	N/A	0.464535	N/A
148089	hsa-miR-208a-3p	N/A	N/A	N/A	107	66	55.5	106.5	48	29.5	122	68	108	129	-17.5	-5.5	-10.5	-20.5	-2	-7	-16.5	4	-26	-47	-11.2	-18.5	N/A	N/A	N/A	N/A	N/A	N/A	N/A	0.0109589	N/A	N/A	N/A	0.0109589	N/A	N/A
148215	hsa-miR-3591-3p	N/A	N/A	N/A	106	66	71	106.5	49.5	29.5	112	77	122.5	188.5	-21.5	-1.5	-22	-19.5	-2.5	-6	-31	13	-13	-84	-13.4	-24.2	N/A	N/A	N/A	N/A	N/A	N/A	N/A	0.0356164	N/A	N/A	N/A	0.0356164	N/A	N/A
13132	hsa-miR-519e-5p	1.3368	0.171028	0.481422	974.5	1071.5	1007	1478	1173.5	772.5	1869.5	1346.5	2077.5	1683.5	851	998.5	942	1352	1121.5	735	1724.5	1279.5	1946	1515.5	1053	1440.1	2.65109	2.50565	2.07261	3.76078	2.76572	1.68192	4.8922	3.50548	4.37795	3.93126	2.75117	3.67776	0.226285	0.334189
32711	hsa-miR-633	N/A	N/A	N/A	105	70.5	60	113	50.5	29	116.5	56	107	128	-21.5	1	-5.5	-18.5	-2.5	-6	-22	-11	-24.5	-42.5	-9.4	-21.2	N/A	0.00250941	N/A	N/A	N/A	N/A	N/A	N/A	N/A	N/A	0.00250941	N/A	N/A	N/A
42629	hsa-miR-376c-3p	0.741909	N/A	N/A	114	68.5	68	115	84	32.5	133.5	76.5	129.5	148.5	-14.5	-4	0.5	-15	31	-4	-16	10.5	-7.5	-29.5	-0.4	-9.3	N/A	N/A	0.00110011	N/A	0.0764488	N/A	N/A	0.0287671	N/A	N/A	0.0387745	0.0287671	1.37409	N/A
168734	hsa-miR-4465	N/A	N/A	N/A	99.5	61.5	58.5	106	47	27	101.5	50.5	106	122.5	-33	-11	-14.5	-25.5	-6	-8.5	-49	-14.5	-32.5	-58.5	-18	-32.6	N/A	N/A	N/A	N/A	N/A	N/A	N/A	N/A	N/A	N/A	N/A	N/A	N/A	N/A
46863	hsa-miR-3157-3p	29.8849	N/A	N/A	115	71.5	79.5	113	52.5	32.5	116.5	92	123.5	137	-11.5	-3.5	1	-12.5	0	-3	-31.5	24	-18.5	-43.5	-5.3	-14.5	N/A	N/A	0.00220022	N/A	N/A	N/A	N/A	0.0657534	N/A	N/A	0.00220022	0.0657534	N/A	N/A
168730	hsa-miR-4464	N/A	N/A	N/A	104	66.5	63.5	102	47.5	27.5	110.5	56.5	103	125.5	-21.5	-7	-20	-23	-6	-10	-32	-10.5	-36	-51.5	-15.5	-28	N/A	N/A	N/A	N/A	N/A	N/A	N/A	N/A	N/A	N/A	N/A	N/A	N/A	N/A
168644	hsa-miR-4775	N/A	N/A	N/A	118.5	68	69	121	51.5	30.5	119.5	59	122	147.5	-7.5	-5	-23.5	-5.5	-3	-7.5	-28.5	-6.5	-14.5	-30	-8.9	-17.4	N/A	N/A	N/A	N/A	N/A	N/A	N/A	N/A	N/A	N/A	N/A	N/A	N/A	N/A
168770	hsa-miR-4699-3p	N/A	N/A	N/A	103.5	68.5	73	109	51	28	123.5	54.5	109.5	141	-20.5	-3	-15	-21	-4.5	-9.5	-20	-10.5	-27	-37.5	-12.8	-20.9	N/A	N/A	N/A	N/A	N/A	N/A	N/A	N/A	N/A	N/A	N/A	N/A	N/A	N/A
168890	hsa-miR-1306-5p	2.37621	0.133705	0.441621	133	84.5	100	155	72	55	180.5	132.5	176	189.5	9.5	11	6	22	17.5	20	35	66	30.5	8	13.2	31.9	0.029595	0.0276035	0.0132013	0.0611961	0.0431566	0.0457666	0.0992908	0.180822	0.0686164	0.0207523	0.0349505	0.0830496	0.518155	0.744755
168877	hsa-miR-5583-5p	N/A	N/A	N/A	93.5	61.5	63	94.5	44	28	95.5	58	100	133	-37.5	-11.5	-33.5	-34.5	-9	-8.5	-43.5	-10.5	-40	-77	-25.2	-35.9	N/A	N/A	N/A	N/A	N/A	N/A	N/A	N/A	N/A	N/A	N/A	N/A	N/A	N/A
168618	hsa-miR-4783-5p	N/A	N/A	N/A	108	65.5	65	100.5	50	29	109.5	57.5	105	122.5	-22.5	-9	-32.5	-30.5	-3.5	-7	-39	-8.5	-32	-67	-19.6	-30.7	N/A	N/A	N/A	N/A	N/A	N/A	N/A	N/A	N/A	N/A	N/A	N/A	N/A	N/A
168855	hsa-miR-4675	N/A	N/A	N/A	102	68	68.5	111.5	47	27.5	129	60.5	112.5	150.5	-27	-2.5	-30	-17	-7	-8	-16.5	-6	-29.5	-47	-16.7	-21.4	N/A	N/A	N/A	N/A	N/A	N/A	N/A	N/A	N/A	N/A	N/A	N/A	N/A	N/A
168919	hsa-miR-4456	1.0164	0.958118	0.970747	176.5	212	283.5	257.5	224	144.5	171.5	233.5	397	355.5	46	141	178	129.5	171	109	22.5	168.5	257	133	133.1	138	0.143302	0.353827	0.391639	0.360223	0.421702	0.249428	0.0638298	0.461644	0.578178	0.345006	0.334138	0.339617	0.329409	0.581534
168560	hsa-miR-4676-5p	N/A	N/A	N/A	108.5	65.5	73	98	50	27	114.5	53.5	112.5	149	-21	-6	-23	-34.5	-3	-8.5	-31	-10	-31.5	-59.5	-17.5	-28.1	N/A	N/A	N/A	N/A	N/A	N/A	N/A	N/A	N/A	N/A	N/A	N/A	N/A	N/A
168963	hsa-miR-664b-5p	N/A	N/A	N/A	122	74.5	78.5	126.5	51.5	30	134.5	59	129.5	218.5	2	5.5	-22	-3.5	-2	-6	-14	-5.5	-6.5	-15	-4	-9.4	0.00623053	0.0138018	N/A	N/A	N/A	N/A	N/A	N/A	N/A	N/A	0.0100161	N/A	0.534504	N/A
168671	hsa-miR-3140-5p	N/A	N/A	N/A	97	61.5	61.5	101.5	46	27.5	106.5	50	92.5	152.5	-27.5	-6	-27	-24.5	-6.5	-9.5	-37.5	-12.5	-44	-102	-18.3	-41.1	N/A	N/A	N/A	N/A	N/A	N/A	N/A	N/A	N/A	N/A	N/A	N/A	N/A	N/A
168745	hsa-miR-4667-3p	1.09162	0.75501	0.87051	195.5	248	267.5	288	171	115.5	301.5	317.5	311	358.5	69.5	180.5	174.5	158.5	117	81.5	160	253.5	168.5	89.5	140	150.6	0.216511	0.452949	0.383938	0.44089	0.288533	0.186499	0.453901	0.694521	0.379078	0.232166	0.356564	0.389233	0.285297	0.519034
168668	hsa-miR-4732-3p	0.837677	0.585754	0.76846	236.5	227.5	301	279	205	239	244.5	312.5	236	292	109.5	158.5	216	149.5	152	205.5	98	249	102	7.5	157.1	132.4	0.341121	0.397742	0.475248	0.415855	0.374846	0.470252	0.278014	0.682192	0.229471	0.0194553	0.400962	0.335877	0.124784	0.748453
168839	hsa-miR-4774-3p	N/A	N/A	N/A	115.5	63	58.5	98.5	48.5	27.5	100.5	51.5	105.5	121.5	-7	-7.5	-5	-29	-3.5	-8	-41	-16.5	-27	-53	-10.4	-29.1	N/A	N/A	N/A	N/A	N/A	N/A	N/A	N/A	N/A	N/A	N/A	N/A	N/A	N/A
168917	hsa-miR-4511	N/A	N/A	N/A	95	67.5	61.5	101.5	49	30	111	64	99.5	118.5	-24	-1.5	-3.5	-21.5	-2.5	-5.5	-32.5	-1	-38.5	-57.5	-10.6	-27	N/A	N/A	N/A	N/A	N/A	N/A	N/A	N/A	N/A	N/A	N/A	N/A	N/A	N/A
168661	hsa-miR-4531	0.651218	0.169113	0.480795	1128.5	936.5	2149	2346.5	3196.5	1213.5	1841	1005	1327.5	1234.5	999.5	862.5	2085.5	2221.5	3144.5	1178	1695.5	938.5	1191	1057.5	1862.7	1212.1	3.11371	2.16437	4.58856	6.17942	7.75462	2.69565	4.80993	2.57123	2.67942	2.74319	4.76013	3.09988	0.475115	0.309048
168776	hsa-miR-4795-3p	0.152549	0.1373	0.442917	202	175.5	100.5	148	190	54	105	71.5	106.5	131	70.5	102	36	19.5	139	17	-43	7	-25.5	-46.5	73.4	-18.2	0.219626	0.25596	0.0792079	0.054242	0.342787	0.0389016	N/A	0.0191781	N/A	N/A	0.190365	0.0290398	0.639478	0.480259
168576	hsa-miR-4693-3p	N/A	N/A	N/A	113	64	62	106	48.5	28.5	104	54	111.5	134.5	-13.5	-10	-4.5	-21.5	-3	-8.5	-42	-11	-25	-39	-10.5	-25.1	N/A	N/A	N/A	N/A	N/A	N/A	N/A	N/A	N/A	N/A	N/A	N/A	N/A	N/A
169098	hsa-miR-3691-3p	N/A	N/A	N/A	98.5	63.5	58	107.5	45	29.5	108.5	59.5	103.5	134	-31	-9.5	-9	-26.5	-7.5	-7.5	-36	-4.5	-30.5	-44.5	-16.7	-24.6	N/A	N/A	N/A	N/A	N/A	N/A	N/A	N/A	N/A	N/A	N/A	N/A	N/A	N/A
169107	hsa-miR-4782-5p	N/A	N/A	N/A	107	63	60.5	95	50	31	140	67	104	128.5	-20	-12	-7	-37.5	-2.5	-5	-8.5	0	-31	-46.5	-15.8	-18.2	N/A	N/A	N/A	N/A	N/A	N/A	N/A	N/A	N/A	N/A	N/A	N/A	N/A	N/A
169272	hsa-miR-4419b	1.2349	0.515768	0.726906	875.5	898	628	1247.5	1096.5	515.5	804	1962.5	1691	1061	743	826.5	560	1113.5	1043.5	480	653	1897.5	1554	886	857.3	1094.1	2.31464	2.07403	1.23212	3.09736	2.57337	1.0984	1.85248	5.19863	3.49606	2.29831	2.2583	2.78878	0.30466	0.57491
169159	hsa-miR-4521	N/A	N/A	N/A	99	66	62	105	48.5	28	141.5	66.5	92.5	123.5	-26.5	-8.5	-12	-25	-4	-8.5	-7.5	0	-43.5	-53.5	-15.2	-22.6	N/A	N/A	N/A	N/A	N/A	N/A	N/A	N/A	N/A	N/A	N/A	N/A	N/A	N/A
169023	hsa-miR-4712-3p	0.707945	0.304736	0.595738	1284.5	1560.5	1033	1817.5	3479	740.5	1874	975.5	1714	1513	1155.5	1488	950.5	1691	3425	704	1730	910	1567.5	1327.5	1742	1247.8	3.59969	3.734	2.09131	4.70376	8.44636	1.61098	4.9078	2.49315	3.52643	3.44358	4.51502	3.19639	0.528937	0.386567
169194	hsa-miR-4513	0.934335	0.842496	0.915899	343.5	277	113.5	371	332.5	93	397	329	364	321.5	215.5	203	21.5	240.5	280	55.5	252	262	220.5	139.5	192.1	185.9	0.67134	0.50941	0.0473047	0.668985	0.690506	0.127002	0.714894	0.717808	0.496063	0.361868	0.517509	0.483527	0.527154	0.517537
169311	hsa-miR-4714-5p	0.812843	0.55014	0.749303	160	176.5	187.5	189	179.5	159	184	176	182	212.5	34.5	104	89.5	58.5	126	124	41.5	109	40.5	20.5	82.5	67.1	0.107477	0.260979	0.19692	0.162726	0.310727	0.283753	0.11773	0.29863	0.0911136	0.0531777	0.207766	0.168881	0.385326	0.675666
169156	hsa-miR-4515	N/A	N/A	N/A	97.5	67.5	73	98.5	48.5	27	108	58	100	129.5	-25.5	-7	-16.5	-36	-5	-9	-42	-10.5	-38.5	-72	-18	-34.4	N/A	N/A	N/A	N/A	N/A	N/A	N/A	N/A	N/A	N/A	N/A	N/A	N/A	N/A
169309	hsa-miR-4802-5p	N/A	N/A	N/A	102.5	67.5	64	105	48	28	118.5	57	99	125.5	-26.5	-4.5	-28	-24.5	-5	-9	-22.5	-8.5	-42	-68.5	-17.7	-30.1	N/A	N/A	N/A	N/A	N/A	N/A	N/A	N/A	N/A	N/A	N/A	N/A	N/A	N/A
169126	hsa-miR-4486	0.693098	0.403809	0.662011	433.5	250.5	259.5	264.5	417	508	242.5	143.5	290	279	304	180	159	138.5	363.5	471.5	93.5	78.5	146.5	81.5	229	174.3	0.94704	0.451694	0.349835	0.385257	0.896424	1.07895	0.265248	0.215068	0.329584	0.211414	0.60605	0.420052	0.480221	0.884246
169083	hsa-miR-371b-3p	1.6613	0.163815	0.475279	162.5	96	122.5	182	94.5	48.5	225	147	223.5	238.5	32.5	23	23.5	53.5	42.5	13.5	75.5	80.5	84	45	35	59.7	0.101246	0.0577164	0.0517052	0.148818	0.104809	0.0308924	0.214184	0.220548	0.188976	0.116732	0.0928589	0.154267	0.426472	0.520788
169247	hsa-miR-4477a	N/A	N/A	N/A	103	65.5	70.5	94.5	48	26	102.5	53	106	137.5	-27.5	-7.5	-21	-33	-4.5	-8	-45	-11	-33	-60.5	-18.7	-31.5	N/A	N/A	N/A	N/A	N/A	N/A	N/A	N/A	N/A	N/A	N/A	N/A	N/A	N/A
169297	hsa-miR-4777-3p	N/A	N/A	N/A	103.5	68.5	71	105	49.5	25.5	122	51.5	103	130.5	-25	-2	-19	-22.5	-2.5	-11	-24	-14.5	-32	-78	-14.2	-31.9	N/A	N/A	N/A	N/A	N/A	N/A	N/A	N/A	N/A	N/A	N/A	N/A	N/A	N/A
169092	hsa-miR-548am-3p	N/A	N/A	N/A	111	69	69	112.5	46.5	26	119.5	51.5	117	167	-16.5	0	-19.5	-14.5	-5.5	-9.5	-29.5	-14.5	-18.5	-82	-11.2	-30.8	N/A	N/A	N/A	N/A	N/A	N/A	N/A	N/A	N/A	N/A	N/A	N/A	N/A	N/A
169120	hsa-miR-4787-3p	2.18546	0.0451283	0.387107	156	97	127.5	170	94	60.5	238	183	214	315	27	26	36	43.5	42	26	89	118.5	76.5	70	34.9	76	0.0841121	0.0652447	0.0792079	0.121001	0.103576	0.0594966	0.252482	0.324658	0.172103	0.181582	0.0906284	0.198064	0.240948	0.49939
169256	hsa-miR-4666a-5p	N/A	N/A	N/A	98.5	59	59	98	45	27	93.5	50	99.5	127.5	-25.5	-11.5	-4	-31.5	-7	-8.5	-49	-16.5	-41.5	-44	-15.9	-31.9	N/A	N/A	N/A	N/A	N/A	N/A	N/A	N/A	N/A	N/A	N/A	N/A	N/A	N/A
168998	hsa-miR-4508	0.947793	0.834842	0.911297	1168	847.5	793.5	725.5	724	1222.5	601	393.5	1391.5	888.5	1042.5	776	727.5	599.5	672	1187	461	328	1254	712.5	763.5	788.5	3.24766	1.9473	1.60066	1.66759	1.65721	2.71625	1.3078	0.89863	2.82115	1.84825	2.02409	1.91842	0.344421	0.441476
168982	hsa-miR-4757-3p	N/A	N/A	N/A	100	60	56.5	97.5	45	28.5	102	49	97	128.5	-25.5	-13	-9	-29.5	-8.5	-8.5	-43	-18	-39.5	-38	-17.1	-29.4	N/A	N/A	N/A	N/A	N/A	N/A	N/A	N/A	N/A	N/A	N/A	N/A	N/A	N/A
169419	hsa-miR-300	N/A	N/A	N/A	97	63.5	58.5	105.5	46.5	29.5	108	55	105.5	141	-25.5	-11	-6.5	-21.5	-5	-6.5	-44.5	-11	-32	-32	-13.9	-25.2	N/A	N/A	N/A	N/A	N/A	N/A	N/A	N/A	N/A	N/A	N/A	N/A	N/A	N/A
169415	hsa-miR-187-5p	N/A	N/A	N/A	95.5	62.5	58.5	92	44.5	28	97	51.5	98.5	124.5	-27.5	-11.5	-19	-40.5	-9	-9	-47	-13	-48.5	-56.5	-21.5	-34.8	N/A	N/A	N/A	N/A	N/A	N/A	N/A	N/A	N/A	N/A	N/A	N/A	N/A	N/A
169407	hsa-miR-4301	1.4673	0.401662	0.659453	147.5	111.5	149.5	189.5	98.5	57.5	204.5	206.5	205	218.5	21.5	38.5	63.5	55	45.5	20.5	57.5	140	66	35.5	44.8	63.9	0.0669782	0.0966123	0.139714	0.15299	0.112207	0.0469108	0.163121	0.383562	0.148481	0.0920882	0.1137	0.166833	0.301402	0.777436
42843	hsa-miR-654-5p	1.17633	0.877234	0.929371	110.5	63	66	124	52	35.5	119.5	64.5	109	159	-18	-6.5	5	-17.5	0.5	1.5	-21.5	4	-26.5	-53	-7.3	-19.1	N/A	N/A	0.0110011	N/A	0.00123305	0.00343249	N/A	0.0109589	N/A	N/A	0.00611707	0.0071957	1.12914	0.739605
46617	hsa-miR-1197	N/A	N/A	N/A	121	63.5	72.5	105.5	47.5	30	127.5	50.5	115.5	141.5	-6	-6	10	-29.5	-4	-4	-18.5	-13.5	-29	-53.5	-7.1	-23.7	N/A	N/A	0.0220022	N/A	N/A	N/A	N/A	N/A	N/A	N/A	0.0220022	N/A	N/A	N/A
17626	hsa-miR-575	N/A	N/A	N/A	106.5	71	57	110.5	50.5	29	144.5	64	119	159	-22	0	-6.5	-33	0	-5	-5.5	0	-22	-52.5	-12.3	-17	N/A	N/A	N/A	N/A	N/A	N/A	N/A	N/A	N/A	N/A	N/A	N/A	N/A	N/A
42926	hsa-miR-92a-1-5p	N/A	N/A	N/A	111.5	70.5	63	125.5	47	29	131.5	61	123.5	157.5	-23	-1	0.5	-18.5	-3.5	-5	-13	-4.5	-14.5	-35.5	-9.1	-14.5	N/A	N/A	0.00110011	N/A	N/A	N/A	N/A	N/A	N/A	N/A	0.00110011	N/A	N/A	N/A
10928	hsa-miR-125a-5p	1.98569	0.292665	0.591377	135	82	66.5	134	65.5	37	164	105	170	220	9.5	13	2.5	-3	14	3	18.5	41	29	6.5	7.2	19.6	0.029595	0.0326223	0.00550055	N/A	0.0345253	0.00686499	0.0524823	0.112329	0.0652418	0.0168612	0.0255608	0.0507558	0.529198	0.828857
11154	hsa-miR-517c-3p	N/A	N/A	N/A	124	69.5	63.5	119.5	51	27	132	57	123	144	-1	1.5	1	-10.5	1	-6.5	-15	-8	-14.5	-38	-1.6	-16.4	N/A	0.00376412	0.00220022	N/A	0.00246609	N/A	N/A	N/A	N/A	N/A	0.00281014	N/A	0.297776	N/A
42746	hsa-miR-647	N/A	N/A	N/A	108.5	73	60	102.5	47	32	101	65.5	110.5	123.5	-21	-0.5	-2.5	-28.5	-3	-2.5	-45	0	-25.5	-57.5	-11.1	-26.1	N/A	N/A	N/A	N/A	N/A	N/A	N/A	N/A	N/A	N/A	N/A	N/A	N/A	N/A
29529	hsa-miR-369-3p	N/A	N/A	N/A	106	66.5	53.5	101.5	46	27	115	53	105	135	-22.5	-6	-9.5	-33.5	-5	-6	-34.5	-10.5	-32	-54	-15.3	-27.4	N/A	N/A	N/A	N/A	N/A	N/A	N/A	N/A	N/A	N/A	N/A	N/A	N/A	N/A
42782	hcmv-miR-UL148D	0.718174	0.427699	0.678399	1024	1177	522.5	2218	401	895.5	790	807	938.5	920.5	893	1105.5	459	2091	351	861	638	744.5	797	733	979.9	754.7	2.78193	2.77415	1.0099	5.81641	0.865598	1.97025	1.80993	2.03973	1.79303	1.90143	2.6496	1.90287	0.753249	0.0551019
28251	hsa-miR-770-5p	N/A	N/A	N/A	115.5	69	58	104.5	47	27	120	59	123	133	-12	-2	-2.5	-17	-4	-8.5	-28	-6	-17.5	-53.5	-7.5	-22.7	N/A	N/A	N/A	N/A	N/A	N/A	N/A	N/A	N/A	N/A	N/A	N/A	N/A	N/A
33902	hsa-miR-128-3p	N/A	N/A	N/A	126	69.5	63	122	49.5	27.5	134.5	55.5	128.5	162.5	-0.5	0	1	-8.5	0	-8	-13	-7.5	-14.5	-22	-1.6	-13	N/A	N/A	0.00220022	N/A	N/A	N/A	N/A	N/A	N/A	N/A	0.00220022	N/A	N/A	N/A
42940	hsa-miR-876-5p	N/A	N/A	N/A	126	73.5	59	117	48.5	26.5	129	55.5	121.5	133.5	2	3.5	-2.5	-13.5	-0.5	-7	-12	-8.5	-24	-59	-2.2	-22.1	0.00623053	0.00878294	N/A	N/A	N/A	N/A	N/A	N/A	N/A	N/A	0.00750673	N/A	0.240427	N/A
46336	hsa-miR-1284	0.748274	0.556822	0.750451	141	123.5	106.5	157.5	83.5	87	140.5	120	140.5	173.5	16	56	48.5	33	33	53	2	56	0.5	-8.5	37.3	20.6	0.0498442	0.140527	0.106711	0.0917942	0.081381	0.121281	0.00567376	0.153425	0.00112486	N/A	0.0940514	0.0703762	0.354245	1.11495
42791	hsa-miR-548b-5p	N/A	N/A	N/A	135	67.5	55.5	105.5	47	28	114.5	57.5	121	153	1	3.5	-8.5	-19	-4	-4.5	-27.5	-8.5	-25	-29	-5.4	-18.9	0.00311526	0.00878294	N/A	N/A	N/A	N/A	N/A	N/A	N/A	N/A	0.0059491	N/A	0.673656	N/A
17445	hsa-miR-610	N/A	N/A	N/A	123	68.5	63	113.5	45.5	32	120	56.5	124	156	-7	0	0	-12	-3.5	0	-18.5	-10.5	-24	-28.5	-4.5	-16.3	N/A	N/A	N/A	N/A	N/A	N/A	N/A	N/A	N/A	N/A	N/A	N/A	N/A	N/A
11083	hsa-miR-371a-3p	5.6218	N/A	N/A	115	77	59.5	117.5	49.5	27.5	136	83	131.5	169	-13.5	6.5	-1	-12	0.5	-4.5	-9.5	18	-9	-12.5	-3.9	-3.5	N/A	0.0163112	N/A	N/A	0.00123305	N/A	N/A	0.0493151	N/A	N/A	0.00877211	0.0493151	1.21543	N/A
32608	hsa-miR-761	N/A	N/A	N/A	125.5	74.5	70	116.5	51	30	133.5	65.5	127	209	3.5	4	5	-7.5	-0.5	-4	-9.5	-1.5	-11.5	-47.5	0.9	-14.8	0.0109034	0.0100376	0.0110011	N/A	N/A	N/A	N/A	N/A	N/A	N/A	0.0106474	N/A	0.0498067	N/A
42615	hsa-miR-135b-3p	N/A	N/A	N/A	122.5	72	61.5	115.5	49	28	129	60	128	147.5	-11	-0.5	-1.5	-15	-1.5	-7	-17	-2.5	-11	-48.5	-5.9	-17.2	N/A	N/A	N/A	N/A	N/A	N/A	N/A	N/A	N/A	N/A	N/A	N/A	N/A	N/A
46818	ebv-miR-BART17-5p	N/A	N/A	N/A	118	65.5	57	110.5	48	27	114	56.5	109	153	-8.5	-5	-6	-25.5	-2	-6.5	-31.5	-7.5	-32	-47	-9.4	-24.9	N/A	N/A	N/A	N/A	N/A	N/A	N/A	N/A	N/A	N/A	N/A	N/A	N/A	N/A
46703	hsa-miR-548e-3p	N/A	N/A	N/A	117.5	64.5	58.5	114	49.5	28.5	117	55.5	112.5	141.5	-13	-6	-4	-21	-1.5	-4.5	-27.5	-8.5	-26	-52	-9.1	-23.7	N/A	N/A	N/A	N/A	N/A	N/A	N/A	N/A	N/A	N/A	N/A	N/A	N/A	N/A
17415	ebv-miR-BART10-3p	N/A	N/A	N/A	109	66.5	59.5	118	49	30	130	58	113	144.5	-15	-3	-4.5	-23.5	-1	-3.5	-10	-7.5	-27.5	-41.5	-9.4	-18	N/A	N/A	N/A	N/A	N/A	N/A	N/A	N/A	N/A	N/A	N/A	N/A	N/A	N/A
17315	kshv-miR-K12-3-3p	N/A	N/A	N/A	104	69	62.5	126	49.5	32.5	130.5	60.5	128	162	-20.5	-3	-1	-4	-0.5	-2	-10.5	-3	-12	-20.5	-5.8	-9.6	N/A	N/A	N/A	N/A	N/A	N/A	N/A	N/A	N/A	N/A	N/A	N/A	N/A	N/A
42850	hsa-miR-150-3p	N/A	N/A	N/A	110	66.5	55	118.5	45.5	29	112.5	60	114	138.5	-16	-1.5	-6.5	-11	-3	-5.5	-30.5	-6.5	-25.5	-43	-7.6	-22.2	N/A	N/A	N/A	N/A	N/A	N/A	N/A	N/A	N/A	N/A	N/A	N/A	N/A	N/A
46300	hiv1-miR-TAR-3p	N/A	N/A	N/A	113.5	72	59	107.5	51	27	138	60.5	119	150.5	-12	3	-3	-18.5	1	-7.5	-3	-3	-28	-31	-5.9	-14.5	N/A	0.00752823	N/A	N/A	0.00246609	N/A	N/A	N/A	N/A	N/A	0.00499716	N/A	0.716301	N/A
31038	hiv1-miR-N367	2.21483	N/A	N/A	132	78.5	67	123	51	28.5	132	62	147.5	167.5	5.5	7.5	4.5	-0.5	2	-4.5	-12.5	-2.5	12.5	-22	3.8	-5.8	0.017134	0.0188206	0.00990099	N/A	0.00493218	N/A	N/A	N/A	0.0281215	N/A	0.0126969	0.0281215	0.508988	N/A
46450	hsa-miR-548o-3p	8.67093	N/A	N/A	120	74.5	63.5	119	52	29.5	135	77	133	172.5	-10	2	2.5	-1.5	1.5	-2.5	-9	15	-7.5	-12	-1.1	-3.2	N/A	0.00501882	0.00550055	N/A	0.00369914	N/A	N/A	0.0410959	N/A	N/A	0.0047395	0.0410959	0.196777	N/A
46695	hsa-miR-1228-3p	1.93264	0.105785	0.416831	138	75.5	71.5	139.5	57.5	35.5	168	90	160.5	199	8	5.5	10.5	17	8	3	21	28.5	20.5	22.5	9.8	19.1	0.0249221	0.0138018	0.0231023	0.0472879	0.0197287	0.00686499	0.0595745	0.0780822	0.0461192	0.0583658	0.0257686	0.0498013	0.494919	0.533699
17624	hsa-miR-532-5p	0.156315	N/A	N/A	134	66	90.5	117.5	45	34	134	54.5	114	150	11	-1	31	-8	-3.5	3.5	-12.5	-10.5	-31.5	-25	5.9	-15.2	0.0342679	N/A	0.0682068	N/A	N/A	0.00800915	N/A	N/A	N/A	N/A	0.0512374	0.00800915	0.468378	N/A
42666	hsa-miR-26a-2-3p	N/A	N/A	N/A	133	78	67	127	54.5	30.5	138.5	61	137	207	9.5	9	4	-5	4.5	-3.5	-9	-2.5	-1.5	-64.5	4.4	-16.2	0.029595	0.0225847	0.00880088	N/A	0.0110974	N/A	N/A	N/A	N/A	N/A	0.0180195	N/A	0.543489	N/A
42581	hsa-miR-513a-5p	1.46242	0.268954	0.571198	165.5	109	96.5	169.5	81.5	63	234.5	130	189	267	35	41.5	32.5	42	30	29	90.5	65.5	54	27.5	36.2	53.3	0.109034	0.104141	0.0715072	0.116829	0.0739827	0.0663616	0.256738	0.179452	0.121485	0.0713359	0.0950987	0.139074	0.219983	0.575906
46223	hsa-miR-1306-3p	2.39991	N/A	N/A	123	74.5	63.5	137.5	50.5	29	139	62	142.5	170	-0.5	3.5	-1	0	1	-5.5	-7.5	-2.5	6	-38.5	0.6	-9.6	N/A	0.00878294	N/A	N/A	0.00246609	N/A	N/A	N/A	0.0134983	N/A	0.00562451	0.0134983	0.794146	N/A
17299	hcmv-miR-UL22A-3p	0.490759	N/A	N/A	126	74.5	65.5	126	51	28.5	140	58	137.5	176	2.5	1.5	1	-8.5	0	-5.5	-9	-5.5	1	-22.5	-0.7	-8.3	0.00778816	0.00376412	0.00220022	N/A	N/A	N/A	N/A	N/A	0.00224972	N/A	0.00458417	0.00224972	0.628864	N/A
19585	hsa-miR-148b-3p	N/A	N/A	N/A	130.5	78.5	65.5	131	54	28.5	142	59.5	128.5	177.5	2	8	2.5	2.5	1	-4	0	-2.5	-12	-7	3.2	-5.1	0.00623053	0.0200753	0.00550055	0.0069541	0.00246609	N/A	N/A	N/A	N/A	N/A	0.00824531	N/A	0.828377	N/A
14272	hsa-miR-542-3p	N/A	N/A	N/A	124.5	67.5	60	121	49.5	27	130.5	53.5	131.5	174.5	-4.5	0	-3.5	-5.5	-1	-5.5	-13.5	-7.5	-6.5	-4	-2.9	-7.4	N/A	N/A	N/A	N/A	N/A	N/A	N/A	N/A	N/A	N/A	N/A	N/A	N/A	N/A
42772	hsa-miR-566	N/A	N/A	N/A	104.5	66.5	63.5	113	48	28.5	130.5	61.5	126.5	143.5	-22	-3.5	-0.5	-13	-2.5	-4	-14.5	0	-18	-45	-8.3	-16.3	N/A	N/A	N/A	N/A	N/A	N/A	N/A	N/A	N/A	N/A	N/A	N/A	N/A	N/A
46326	hsa-miR-1233-3p	0.156948	N/A	N/A	131	76	66.5	131.5	53	30	135.5	65.5	139.5	175.5	-1	5.5	3	3	2.5	-2.5	-12.5	0.5	-11.5	-10.5	2.6	-7.3	N/A	0.0138018	0.00660066	0.00834492	0.00616523	N/A	N/A	0.00136986	N/A	N/A	0.00872814	0.00136986	0.402272	N/A
42773	ebv-miR-BART17-3p	1.4713	0.12084	0.43354	160	106.5	124	163	79.5	73.5	226	141	214.5	220.5	35	36	61	36.5	31	41	76.5	74.5	63	37	39.9	58.4	0.109034	0.0903388	0.134213	0.10153	0.0764488	0.0938215	0.217021	0.20411	0.141732	0.0959792	0.102313	0.150533	0.211655	0.386797
27541	hcmv-miR-UL70-3p	0.56096	0.228741	0.527982	158.5	84.5	94	139	76	75.5	160	71.5	144	196.5	39	15	31	12.5	27.5	42.5	9.5	6.5	3	14	25	15.1	0.121495	0.0376412	0.0682068	0.0347705	0.0678175	0.097254	0.0269504	0.0178082	0.00674916	0.0363165	0.0659863	0.0370156	0.528647	0.95662
10964	hsa-miR-155-5p	0.280489	0.179232	0.486896	153.5	126.5	87	134	111	53.5	143	64	137	177	27.5	59	23.5	11.5	62.5	22.5	0.5	-1	-5	-14	36.8	0.6	0.0856698	0.148055	0.0517052	0.0319889	0.154131	0.0514874	0.00141844	N/A	N/A	N/A	0.0943099	0.0264529	0.586567	1.33838
17332	ebv-miR-BART9-3p	0.35796	0.393787	0.655145	130	75	60	117.5	51.5	30.5	152	65	132.5	156.5	2.5	11	-2	-4.5	0	-2.5	3.5	1	-5	-38.5	1.4	-8.3	0.00778816	0.0276035	N/A	N/A	N/A	N/A	0.00992908	0.00273973	N/A	N/A	0.0176958	0.0063344	0.7918	0.802545
42507	hsa-miR-202-5p	N/A	N/A	N/A	119	71	61.5	128	50.5	27.5	147.5	59.5	134	168.5	-8	4	-3	3.5	1.5	-5.5	0	-1	-4	-17.5	-0.4	-5.6	N/A	0.0100376	N/A	0.00973574	0.00369914	N/A	N/A	N/A	N/A	N/A	0.00782417	N/A	0.456991	N/A
146006	hsa-miR-670-5p	0.901936	0.870309	0.929371	133.5	77.5	68	134	51.5	29	150.5	63	143.5	170.5	3.5	6.5	3.5	8	1.5	-4.5	1	-2	8.5	-19	4.6	-3.2	0.0109034	0.0163112	0.00770077	0.0222531	0.00369914	N/A	0.00283688	N/A	0.0191226	N/A	0.0121735	0.0109797	0.598243	1.04882
146089	hsv1-miR-H8-5p	1.44983	0.199915	0.502578	155.5	108.5	100	172.5	65.5	67	220.5	118	185	218	24.5	39	36	45.5	14.5	32.5	68	55	43.5	33.5	31.9	46.5	0.076324	0.097867	0.0792079	0.126565	0.0357583	0.0743707	0.192908	0.150685	0.0978628	0.0869001	0.0831444	0.120545	0.399331	0.413189
145844	hsa-miR-374a-5p	N/A	N/A	N/A	113	68	57.5	101	47	27	118	53	124.5	153.5	-15	-1	-5.5	-21	-2	-7.5	-26.5	-8.5	-15.5	-28	-8.9	-17.2	N/A	N/A	N/A	N/A	N/A	N/A	N/A	N/A	N/A	N/A	N/A	N/A	N/A	N/A
145859	hsa-miR-33a-5p	N/A	N/A	N/A	111.5	63	59	122.5	50.5	24.5	119.5	50	128.5	138	-13.5	-8.5	-3.5	2	1	-7.5	-27	-13.5	-15	-43	-4.5	-21.2	N/A	N/A	N/A	0.00556328	0.00246609	N/A	N/A	N/A	N/A	N/A	0.00401469	N/A	0.545508	N/A
105441	hsa-miR-518c-3p	N/A	N/A	N/A	118	60.5	57.5	109	46	24.5	111	53	98.5	156.5	-7	-10	-12	-14.5	-4	-10	-38	-10.5	-40	-110	-9.5	-41.7	N/A	N/A	N/A	N/A	N/A	N/A	N/A	N/A	N/A	N/A	N/A	N/A	N/A	N/A
145827	hsa-miR-200a-5p	N/A	N/A	N/A	120	67	66.5	136.5	49.5	26	126.5	58	123.5	186	-3	2	3.5	12.5	0	-7.5	-14.5	-6	-13	-83	3	-24.8	N/A	0.00501882	0.00770077	0.0347705	N/A	N/A	N/A	N/A	N/A	N/A	0.01583	N/A	1.03965	N/A
145950	hsa-miR-33b-5p	N/A	N/A	N/A	126.5	75	62.5	134.5	51.5	27.5	127.5	60	125	176.5	-1	6.5	0	6.5	1	-6	-17	-4	-13.5	-93.5	2.6	-26.8	N/A	0.0163112	N/A	0.0180807	0.00246609	N/A	N/A	N/A	N/A	N/A	0.012286	N/A	0.695929	N/A
145732	hsa-miR-346	N/A	N/A	N/A	115	70	58.5	107.5	48.5	29	131	61.5	119.5	176	-14	2.5	-7	-15.5	-1.5	-3.5	-12	-2.5	-17.5	-73.5	-7.1	-21.8	N/A	0.00627353	N/A	N/A	N/A	N/A	N/A	N/A	N/A	N/A	0.00627353	N/A	N/A	N/A
145821	hsa-miR-518c-5p	1.18418	0.632724	0.804698	135.5	88	89	137.5	77	52	183.5	74.5	162.5	203.5	10.5	18	26.5	11.5	26	18	37	8.5	22.5	-12	18.5	14.8	0.0327103	0.0451694	0.0583058	0.0319889	0.0641184	0.0411899	0.104965	0.0232877	0.0506187	N/A	0.0464585	0.0550152	0.314192	0.639386
145889	hsa-miR-196b-5p	0.085271	N/A	N/A	119	75.5	70.5	130	53.5	30.5	135.5	62	138	180.5	-7.5	8	5.5	-0.5	3	-4	-15	-4	0.5	-22.5	1.7	-9	N/A	0.0200753	0.0121012	N/A	0.00739827	N/A	N/A	N/A	0.00112486	N/A	0.0131916	0.00112486	0.485799	N/A
147794	kshv-miR-K12-8-3p	1.63787	0.400869	0.659453	131	89	74	120	69.5	40.5	181.5	74.5	163.5	174.5	0.5	22.5	10.5	-10.5	19.5	6	36.5	13.5	25.5	-15.5	8.5	13.2	0.00155763	0.0564617	0.0231023	N/A	0.0480888	0.01373	0.103546	0.0369863	0.0573678	N/A	0.0323026	0.0529076	0.771402	0.721586
147863	hsa-miR-3155a	N/A	N/A	N/A	106.5	65.5	59.5	106.5	47	25	124	52.5	112	141.5	-20.5	-6	-4	-23.5	-4.5	-8	-24	-8.5	-32	-41.5	-11.7	-22.8	N/A	N/A	N/A	N/A	N/A	N/A	N/A	N/A	N/A	N/A	N/A	N/A	N/A	N/A
147793	hsa-miR-4252	N/A	N/A	N/A	112	63	54.5	109.5	44.5	24.5	101	50.5	110	130.5	-11.5	-8	-8	-20.5	-7	-9.5	-47.5	-13	-30	-57	-11	-31.4	N/A	N/A	N/A	N/A	N/A	N/A	N/A	N/A	N/A	N/A	N/A	N/A	N/A	N/A
147801	hsv1-miR-H11/hsv2-miR-H11-3p	N/A	N/A	N/A	102	66	55.5	105.5	49	24	116.5	55.5	114.5	135	-26	-6	-8.5	-22.5	-2.5	-9.5	-27	-8.5	-22	-38	-13.1	-21	N/A	N/A	N/A	N/A	N/A	N/A	N/A	N/A	N/A	N/A	N/A	N/A	N/A	N/A
147554	hsa-miR-4273	N/A	N/A	N/A	110	70	56	106.5	47.5	25.5	119	56	112	143	-18	2	-4	-18	-2	-7	-23	-7.5	-32	-39	-8	-21.7	N/A	0.00501882	N/A	N/A	N/A	N/A	N/A	N/A	N/A	N/A	0.00501882	N/A	N/A	N/A
147826	hsa-miR-3153	N/A	N/A	N/A	112	64.5	58.5	109	46	28.5	141	58.5	126.5	158	-15.5	-2	-3.5	-15.5	-2	-4.5	3.5	-5	-21	-21.5	-7.7	-9.7	N/A	N/A	N/A	N/A	N/A	N/A	0.00992908	N/A	N/A	N/A	N/A	0.00992908	N/A	N/A
147803	hsv2-miR-H10	0.711661	0.54169	0.747564	2374	3414	7272	2228	2517.5	8585.5	698.5	350.5	2151.5	1835	2245.5	3343.5	7209.5	2104	2467	8553	551	286	2009.5	1655	3473.9	2610.9	6.99533	8.39021	15.8625	5.85257	6.08385	19.5721	1.56312	0.783562	4.52081	4.29313	8.63689	6.14654	0.4817	1.24991
147537	hsa-miR-4264	N/A	N/A	N/A	111.5	61.5	53.5	97.5	42.5	24.5	107	50.5	94	138.5	-17	-9	-9.5	-27	-6.5	-7.5	-38.5	-12.5	-46	-39.5	-13.8	-28.8	N/A	N/A	N/A	N/A	N/A	N/A	N/A	N/A	N/A	N/A	N/A	N/A	N/A	N/A
147795	hsa-miR-3186-3p	0.301891	N/A	N/A	124.5	74.5	66	124	52	28.5	136	63.5	142.5	182	-6.5	4.5	5	-5.5	2	-5	-9	1	-0.5	-1.5	-0.1	-3	N/A	0.0112923	0.0110011	N/A	0.00493218	N/A	N/A	0.00273973	N/A	N/A	0.00907521	0.00273973	0.395685	N/A
147673	hsa-miR-4262	N/A	N/A	N/A	111	64	55.5	106	45.5	24.5	116	54	106.5	142	-17	-4	-3.5	-17	-5	-9	-25.5	-9.5	-32	-53	-9.3	-25.8	N/A	N/A	N/A	N/A	N/A	N/A	N/A	N/A	N/A	N/A	N/A	N/A	N/A	N/A
147884	hsv2-miR-H25	2.34359	0.135294	0.442917	972.5	930	963	1668	1800.5	1532	1241.5	1736.5	7274.5	3654.5	855.5	862	900	1547.5	1752	1500	1095	1670	7134.5	3471.5	1183.4	2974.2	2.66511	2.16311	1.9802	4.30459	4.32059	3.43249	3.10638	4.57534	16.0506	9.00519	3.08672	7.23401	0.371536	0.75534
147929	hsa-miR-1273c	3.8344	N/A	N/A	120	74	58.5	109.5	50	27	162.5	81	120	181.5	-2	5	-7.5	-17.5	-1.5	-8.5	17.5	17	-21	-86	-4.7	-16.2	N/A	0.0125471	N/A	N/A	N/A	N/A	0.0496454	0.0465753	N/A	N/A	0.0125471	0.0481104	N/A	0.0451223
148239	hsa-miR-3916	N/A	N/A	N/A	103	64.5	58	101.5	50.5	25	108.5	54.5	109	170	-23	-4.5	-6.5	-28	-0.5	-9	-31	-7	-28.5	-95.5	-12.5	-34.2	N/A	N/A	N/A	N/A	N/A	N/A	N/A	N/A	N/A	N/A	N/A	N/A	N/A	N/A
148691	hsa-miR-602	N/A	N/A	N/A	122	67	60.5	114.5	54	28.5	126	54	116	176.5	-8.5	-2.5	-4.5	-13	3.5	-6	-13.5	-9.5	-19	-90	-5	-27.6	N/A	N/A	N/A	N/A	0.00863132	N/A	N/A	N/A	N/A	N/A	0.00863132	N/A	N/A	N/A
147376	hsa-miR-3679-5p	N/A	N/A	N/A	113.5	73	60.5	107.5	49.5	30	135	60	124.5	189	-13.5	4.5	-4	-22	-1.5	-4	-11.5	-3	-15	-51.5	-7.3	-17	N/A	0.0112923	N/A	N/A	N/A	N/A	N/A	N/A	N/A	N/A	0.0112923	N/A	N/A	N/A
147572	hsa-miR-3120-3p	N/A	N/A	N/A	106.5	63.5	57	106.5	48	24.5	115	56.5	109.5	164.5	-21.5	-5.5	-7	-19	-3	-10	-28.5	-7.5	-33	-66.5	-11.2	-29.1	N/A	N/A	N/A	N/A	N/A	N/A	N/A	N/A	N/A	N/A	N/A	N/A	N/A	N/A
148398	hsa-miR-3908	N/A	N/A	N/A	104	65	56	108.5	48	25	119	51	108	153.5	-24	-5	-9.5	-19.5	-1.5	-8	-28.5	-13.5	-28	-55	-11.9	-26.6	N/A	N/A	N/A	N/A	N/A	N/A	N/A	N/A	N/A	N/A	N/A	N/A	N/A	N/A
148241	hsa-miR-3649	N/A	N/A	N/A	111.5	66.5	56.5	109.5	48	28.5	117	56.5	111.5	134	-14	-2.5	-7	-13	-3	-4	-28	-5.5	-24	-53.5	-7.9	-23	N/A	N/A	N/A	N/A	N/A	N/A	N/A	N/A	N/A	N/A	N/A	N/A	N/A	N/A
148147	hsa-miR-181b-3p	N/A	N/A	N/A	99	58.5	55	92.5	45.5	24.5	107.5	46.5	87.5	131	-32	-12.5	-9	-33	-6	-8.5	-43	-15.5	-49	-47	-18.5	-32.6	N/A	N/A	N/A	N/A	N/A	N/A	N/A	N/A	N/A	N/A	N/A	N/A	N/A	N/A
148289	hsa-miR-3675-5p	N/A	N/A	N/A	120.5	71	60	113.5	49.5	28	130.5	56.5	112.5	150.5	-11	2.5	-3	-11.5	-0.5	-4.5	-15.5	-7	-27	-41.5	-4.7	-19.1	N/A	0.00627353	N/A	N/A	N/A	N/A	N/A	N/A	N/A	N/A	0.00627353	N/A	N/A	N/A
148489	hsa-miR-3674	N/A	N/A	N/A	111.5	68	57	97	46	25.5	110	55	120	138	-13.5	-2	-8	-28.5	-3	-9	-33.5	-8.5	-21.5	-45	-11	-23.5	N/A	N/A	N/A	N/A	N/A	N/A	N/A	N/A	N/A	N/A	N/A	N/A	N/A	N/A
148038	hsa-miR-3679-3p	1.44056	0.331668	0.615644	600	406	373.5	713	260.5	177.5	995	418.5	842.5	1014	478	335	311	587.5	210.5	145.5	849.5	355.5	702.5	827.5	384.4	576.1	1.4891	0.840652	0.684268	1.63421	0.519112	0.332952	2.40993	0.973973	1.58043	2.14656	1.03347	1.48877	0.481911	0.570997
148637	hsa-miR-198	1.46913	0.645085	0.810325	143	74.5	75	120	56	35.5	178.5	68.5	144.5	185.5	7.5	8.5	13.5	-4.5	7	-1.5	35	6.5	5.5	2	6.4	9.5	0.0233645	0.02133	0.029703	N/A	0.0172626	N/A	0.0992908	0.0178082	0.0123735	0.00518807	0.022915	0.0336651	0.226393	1.30861
148388	hsa-miR-3677-3p	N/A	N/A	N/A	113.5	72	59	113	48.5	24.5	133	58.5	120.5	147.5	-20.5	2.5	-1	-5.5	-1	-9	-11	-7	-16.5	-37	-5.1	-16.1	N/A	0.00627353	N/A	N/A	N/A	N/A	N/A	N/A	N/A	N/A	0.00627353	N/A	N/A	N/A
147602	hsa-miR-2682-5p	N/A	N/A	N/A	114.5	66	52.5	99.5	47	25	110	53	114.5	127.5	-12	-2.5	-8	-26	-1.5	-10	-30.5	-9.5	-22.5	-60	-10	-26.5	N/A	N/A	N/A	N/A	N/A	N/A	N/A	N/A	N/A	N/A	N/A	N/A	N/A	N/A
146158	hsa-miR-3202	0.615755	0.23842	0.539911	1420	769.5	2703.5	1487.5	4000.5	2464.5	1411	590.5	1294.5	1070	1291.5	701	2639	1365.5	3950	2429.5	1264.5	530.5	1149.5	881.5	1989.4	1251.1	4.02336	1.7591	5.80638	3.79833	9.74106	5.5595	3.58723	1.45342	2.58605	2.28664	5.02565	3.09457	0.597153	0.508976
11155	hsa-miR-518a-3p	N/A	N/A	N/A	114.5	71.5	60.5	112.5	48	29	128	57.5	110	181	-17	0.5	-2	-7.5	-2.5	-5.5	-11	-3.5	-30	-62	-5.7	-22.4	N/A	0.00125471	N/A	N/A	N/A	N/A	N/A	N/A	N/A	N/A	0.00125471	N/A	N/A	N/A
42755	hcmv-miR-US33-3p	N/A	N/A	N/A	111.5	76	62.5	106	54	33.5	118.5	56	107	155	-15.5	5.5	-0.5	-22.5	4	-2.5	-25.5	-4.5	-34	-48.5	-5.8	-23	N/A	0.0138018	N/A	N/A	0.00986436	N/A	N/A	N/A	N/A	N/A	0.0118331	N/A	0.235286	N/A
168579	hsa-miR-5706	N/A	N/A	N/A	99	63	54	97	44	25.5	115.5	52	116.5	133	-28	-5.5	-9	-28	-7	-9.5	-29.5	-11.5	-21.5	-58	-15.5	-26	N/A	N/A	N/A	N/A	N/A	N/A	N/A	N/A	N/A	N/A	N/A	N/A	N/A	N/A
168690	hsa-miR-4466	1.10679	0.665097	0.823053	320	171	267.5	299	119	302.5	298	186	305	330	194.5	104	204.5	170	68.5	269	162	118	172.5	147	148.3	173.7	0.605919	0.260979	0.449945	0.472879	0.168927	0.615561	0.459574	0.323288	0.388076	0.381323	0.39173	0.433564	0.446897	0.259819
168698	hsa-miR-3127-3p	1.70627	0.0851905	0.398913	197.5	137.5	180	270.5	125	107	339.5	283.5	338	318.5	72	67.5	118.5	147.5	73	73	196	218.5	205.5	131	95.7	164.8	0.224299	0.169385	0.260726	0.410292	0.180025	0.167048	0.556028	0.59863	0.462317	0.339818	0.248945	0.424768	0.390796	0.411995
46808	hsa-miR-4485	N/A	N/A	N/A	93	61.5	54.5	94	45.5	25	102	49.5	100	131.5	-41.5	-10	-9	-32	-6	-10	-39.5	-13	-34.5	-49	-19.7	-29.2	N/A	N/A	N/A	N/A	N/A	N/A	N/A	N/A	N/A	N/A	N/A	N/A	N/A	N/A
168843	hsa-miR-5694	N/A	N/A	N/A	100.5	64	54.5	103.5	44.5	31.5	107	46.5	104	125.5	-26.5	-7.5	-7	-24.5	-7	-2	-40.5	-15	-34.5	-58	-14.5	-30	N/A	N/A	N/A	N/A	N/A	N/A	N/A	N/A	N/A	N/A	N/A	N/A	N/A	N/A
168732	hsa-miR-5011-5p	N/A	N/A	N/A	98	59.5	50.5	90.5	40.5	24	102.5	49	106	125.5	-33.5	-13	-10.5	-34	-10.5	-10.5	-43.5	-15	-33	-58.5	-20.3	-32.1	N/A	N/A	N/A	N/A	N/A	N/A	N/A	N/A	N/A	N/A	N/A	N/A	N/A	N/A
168674	hsa-miR-4716-5p	1.55835	0.102039	0.408859	204.5	131	141	269	121	104	286	226	323	302.5	74.5	58.5	76	137	69.5	70.5	137.5	162.5	182.5	117.5	83.1	134.1	0.232087	0.146801	0.167217	0.381085	0.171393	0.161327	0.390071	0.445205	0.410574	0.304799	0.219717	0.342395	0.435364	0.332007
168575	hsa-miR-4763-5p	2.23456	0.488175	0.712103	135.5	75	70.5	130.5	55	38.5	149.5	113.5	145	196	9	7	7.5	-3	5	3.5	3	49	-0.5	6	5.1	12.2	0.0280374	0.0175659	0.0165017	N/A	0.0123305	0.00800915	0.00851064	0.134247	N/A	0.0155642	0.0186088	0.0415826	0.358937	1.48793
168756	hsa-miR-548al	N/A	N/A	N/A	96	66.5	52	106	46.5	26.5	110.5	51	125.5	137.5	-30	-2	-10.5	-18	-2.5	-7.5	-38	-13.5	-13	-63	-12.6	-27	N/A	N/A	N/A	N/A	N/A	N/A	N/A	N/A	N/A	N/A	N/A	N/A	N/A	N/A
168665	hsa-miR-3619-3p	N/A	N/A	N/A	109.5	67.5	58	111	46	25	118	51	120	156.5	-18.5	-4.5	-6.5	-13	-4	-8.5	-28	-14.5	-20.5	-25	-9.3	-19.3	N/A	N/A	N/A	N/A	N/A	N/A	N/A	N/A	N/A	N/A	N/A	N/A	N/A	N/A
168862	hsa-miR-1343-3p	N/A	N/A	N/A	120.5	64.5	55.5	110	49	26.5	126	63.5	119	145	-13	-4	-6	-17.5	0	-6.5	-19	-1	-18	-37.5	-8.1	-16.4	N/A	N/A	N/A	N/A	N/A	N/A	N/A	N/A	N/A	N/A	N/A	N/A	N/A	N/A
168943	hsa-miR-4769-3p	1.21563	0.420605	0.670695	220.5	143.5	143.5	241	96	102.5	279	166.5	221.5	329	93.5	73	80	116	47.5	70.5	133.5	105	84	119	82	102.4	0.291277	0.183187	0.176018	0.32267	0.117139	0.161327	0.378723	0.287671	0.188976	0.30869	0.218058	0.265078	0.393648	0.336806
168598	hsa-miR-5007-3p	N/A	N/A	N/A	104.5	59	52	92.5	42.5	24.5	108.5	50.5	101.5	136	-30.5	-11	-10	-28	-5.5	-7.5	-37.5	-14	-39.5	-53.5	-17	-30.4	N/A	N/A	N/A	N/A	N/A	N/A	N/A	N/A	N/A	N/A	N/A	N/A	N/A	N/A
168940	hsa-miR-5579-5p	N/A	N/A	N/A	98	58	52.5	93	41	21.5	105.5	46.5	105	135	-25	-10	-9.5	-32	-8.5	-11	-43.5	-14.5	-41.5	-53.5	-17	-32.8	N/A	N/A	N/A	N/A	N/A	N/A	N/A	N/A	N/A	N/A	N/A	N/A	N/A	N/A
168735	hsa-miR-5586-3p	N/A	N/A	N/A	104	65	57	105	42.5	25	115	54.5	112.5	142.5	-21	-4	-5	-22	-6	-7	-33	-9	-22	-31.5	-11.6	-20.5	N/A	N/A	N/A	N/A	N/A	N/A	N/A	N/A	N/A	N/A	N/A	N/A	N/A	N/A
46762	hsa-miR-3928-3p	N/A	N/A	N/A	100.5	66.5	57.5	97.5	44	26.5	111.5	55	105.5	165	-28	-4.5	-11	-29.5	-5.5	-6.5	-36.5	-10	-36.5	-75	-15.7	-32.9	N/A	N/A	N/A	N/A	N/A	N/A	N/A	N/A	N/A	N/A	N/A	N/A	N/A	N/A
168642	hsa-miR-642b-3p	2.50305	0.0210814	0.343107	186.5	115.5	226.5	162	110	199	414.5	178	315	379.5	60	43.5	162.5	31	59	165	267	117.5	176	140	71.2	173.1	0.186916	0.109159	0.357536	0.0862309	0.145499	0.377574	0.757447	0.321918	0.395951	0.363165	0.177068	0.443211	0.609078	0.40109
168909	hsa-miR-3152-5p	N/A	N/A	N/A	108	63	61	98.5	47.5	27	111	55.5	110	172	-19.5	-7	-4	-26	-3.5	-7.5	-33.5	-5.5	-24.5	-73.5	-12	-28.9	N/A	N/A	N/A	N/A	N/A	N/A	N/A	N/A	N/A	N/A	N/A	N/A	N/A	N/A
168872	hsa-miR-24-1-5p	N/A	N/A	N/A	104	66.5	53	105	48.5	25	114	56	117	159.5	-19.5	-6	-11	-22	-2.5	-8	-22.5	-8	-23.5	-69.5	-12.2	-26.3	N/A	N/A	N/A	N/A	N/A	N/A	N/A	N/A	N/A	N/A	N/A	N/A	N/A	N/A
169192	hsa-miR-4437	N/A	N/A	N/A	92	66.5	56.5	106.5	48	28.5	122	52	115.5	150.5	-34	0	-7	-17.5	-4	-5	-24	-10	-21	-53	-12.5	-22.6	N/A	N/A	N/A	N/A	N/A	N/A	N/A	N/A	N/A	N/A	N/A	N/A	N/A	N/A
169019	hsa-miR-4524a-5p	N/A	N/A	N/A	102.5	59.5	56	99.5	47.5	26.5	109	53	107.5	142	-20	-9.5	-8	-26	-5	-8.5	-35.5	-7.5	-27	-50	-13.7	-25.7	N/A	N/A	N/A	N/A	N/A	N/A	N/A	N/A	N/A	N/A	N/A	N/A	N/A	N/A
169312	hsa-miR-548an	N/A	N/A	N/A	108	68.5	58	105.5	46	29	117.5	54	117	154.5	-18	-1	-5.5	-21	-5	-6.5	-23	-10	-25.5	-37	-10.1	-20.4	N/A	N/A	N/A	N/A	N/A	N/A	N/A	N/A	N/A	N/A	N/A	N/A	N/A	N/A
169299	hsa-miR-4538	N/A	N/A	N/A	120.5	75.5	59	111.5	48.5	28.5	117	56.5	113.5	156	-3	6.5	-5	-19	-3	-6.5	-29	-5	-21.5	-26	-4.7	-17.6	N/A	0.0163112	N/A	N/A	N/A	N/A	N/A	N/A	N/A	N/A	0.0163112	N/A	N/A	N/A
169066	hsa-miR-4802-3p	N/A	N/A	N/A	94	55	55.5	85.5	44	24.5	88.5	48.5	102.5	117.5	-34.5	-13.5	-7	-35.5	-7	-10	-55	-14.5	-33	-69.5	-19.5	-36.4	N/A	N/A	N/A	N/A	N/A	N/A	N/A	N/A	N/A	N/A	N/A	N/A	N/A	N/A
169109	hsa-miR-5003-5p	N/A	N/A	N/A	109.5	62.5	55	100	45.5	26	106	49	105.5	141	-20	-8	-7	-26	-6	-8.5	-39	-15	-34	-50	-13.4	-29.3	N/A	N/A	N/A	N/A	N/A	N/A	N/A	N/A	N/A	N/A	N/A	N/A	N/A	N/A
169006	hsa-miR-4527	N/A	N/A	N/A	87.5	59.5	52.5	88.5	44	25	103.5	51	107.5	119.5	-42.5	-11.5	-10.5	-32.5	-6.5	-9	-47	-10.5	-38	-74	-20.7	-35.7	N/A	N/A	N/A	N/A	N/A	N/A	N/A	N/A	N/A	N/A	N/A	N/A	N/A	N/A
169018	hsa-miR-4640-5p	0.752684	0.426479	0.67742	203	126.5	132.5	157	77.5	115	177.5	114	165	198.5	69.5	56.5	70	31	27.5	82.5	29	53	23.5	12.5	50.9	40.1	0.216511	0.141782	0.154015	0.0862309	0.0678175	0.188787	0.0822695	0.145205	0.0528684	0.0324254	0.133271	0.100311	0.442779	0.650438
169009	hsa-miR-548ap-5p/hsa-miR-548j-5p	1.56848	0.181273	0.490529	4628.5	2429.5	2419	3232.5	2489	2765.5	3097	7296.5	7898	4245.5	4503	2360.5	2356.5	3108	2439	2733.5	2947.5	7233	7757.5	4061	2953.4	4946.5	14.028	5.92346	5.18482	8.64534	6.0148	6.25515	8.3617	19.8164	17.4522	10.5344	7.95929	12.484	0.457005	0.470566
169142	hsa-miR-550a-5p	0.295824	0.442557	0.685227	116.5	67	64	114.5	57.5	36	139.5	67.5	130.5	161	-14	0	1	-12.5	6	1	-9.5	1	-10	-30.5	-3.9	-9.6	N/A	N/A	0.00220022	N/A	0.0147965	0.00228833	N/A	0.00273973	N/A	N/A	0.00849838	0.00251403	1.04808	0.126962
169295	hsa-miR-4725-3p	1.37785	0.434524	0.679624	1233	756.5	666.5	881	1178	1330	703	400.5	3035.5	1598	1103.5	688.5	603.5	752.5	1127.5	1297	563	335.5	2893	1414.5	855.1	1300.6	3.43769	1.72773	1.32783	2.09318	2.78052	2.96796	1.59716	0.919178	6.50844	3.66926	2.27339	3.1324	0.370452	0.695193
169370	hsa-miR-4693-5p	N/A	N/A	N/A	102.5	58	51	106	43	24	103.5	53	109	126	-27	-13	-13.5	-18.5	-7.5	-9	-43	-9	-37	-60	-15.9	-31.6	N/A	N/A	N/A	N/A	N/A	N/A	N/A	N/A	N/A	N/A	N/A	N/A	N/A	N/A
168995	hsa-miR-4791	N/A	N/A	N/A	109.5	61.5	56	103	45.5	26.5	111.5	51	115	140	-18.5	-7	-5.5	-25.5	-4	-6	-29	-12	-26.5	-54.5	-12.1	-25.6	N/A	N/A	N/A	N/A	N/A	N/A	N/A	N/A	N/A	N/A	N/A	N/A	N/A	N/A
168976	hsa-miR-3135b	1.08399	0.874329	0.929371	288.5	218.5	76.5	208.5	98.5	45	330.5	237.5	219	262.5	158.5	148.5	14	83	49.5	10	184	175.5	79	58.5	90.7	101.4	0.493769	0.372647	0.0308031	0.230876	0.122072	0.0228833	0.521986	0.480822	0.177728	0.151751	0.250034	0.271034	0.74621	0.807294
169016	hsa-miR-4743-5p	2.22192	N/A	N/A	118	65.5	63.5	103	50.5	33.5	126	61	112.5	138.5	-3	-3.5	0	-16	1	-0.5	-15	2	-28.5	-50.5	-4.3	-18.5	N/A	N/A	N/A	N/A	0.00246609	N/A	N/A	0.00547945	N/A	N/A	0.00246609	0.00547945	N/A	N/A
169154	hsa-miR-4803	N/A	N/A	N/A	106.5	61.5	49.5	99.5	43	26	99	51.5	108.5	139	-20	-8	-10.5	-26	-7.5	-8	-44.5	-12	-37.5	-49.5	-14.4	-30.3	N/A	N/A	N/A	N/A	N/A	N/A	N/A	N/A	N/A	N/A	N/A	N/A	N/A	N/A
169050	hsa-miR-4787-5p	0.903802	0.547147	0.749303	65535	59733.5	52327.5	65535	56567	34451	65535	48573.5	65535	65535	65405	59664	52266.5	65408	56518	34417.5	65390	48508	65392	65358.5	59852.3	55813.2	203.754	149.721	114.998	181.942	139.379	78.7586	185.504	132.899	147.114	169.542	157.959	142.763	0.222279	0.287886
169372	hsa-miR-5011-3p	N/A	N/A	N/A	94.5	60	56	89.5	45.5	25	101.5	50.5	110	176	-28.5	-9.5	-10.5	-38	-5	-10	-40	-10	-28.5	-53	-18.3	-28.3	N/A	N/A	N/A	N/A	N/A	N/A	N/A	N/A	N/A	N/A	N/A	N/A	N/A	N/A
169133	hsa-miR-4537	N/A	N/A	N/A	105.5	66	59	102	48	29	104.5	55.5	108.5	150.5	-16.5	-2	-5.5	-26	-4.5	-7.5	-40.5	-8.5	-29.5	-58.5	-10.9	-28.9	N/A	N/A	N/A	N/A	N/A	N/A	N/A	N/A	N/A	N/A	N/A	N/A	N/A	N/A
169339	hsa-miR-5579-3p	N/A	N/A	N/A	95	56	50	89.5	42	23	97	50.5	91	147.5	-31.5	-14.5	-14	-38	-8.5	-11	-49.5	-14.5	-47.5	-90	-21.3	-42.5	N/A	N/A	N/A	N/A	N/A	N/A	N/A	N/A	N/A	N/A	N/A	N/A	N/A	N/A
169397	hsa-miR-3184-5p	N/A	N/A	N/A	102	64	54	100.5	46	26.5	115.5	63	112	154.5	-28.5	-4.5	-9	-18.5	-5.5	-8	-29.5	-1	-22.5	-30	-13.2	-18.2	N/A	N/A	N/A	N/A	N/A	N/A	N/A	N/A	N/A	N/A	N/A	N/A	N/A	N/A
46210	hsa-miR-1249	1.25353	0.365144	0.637026	197	105	132	208	105	71.5	224	158	247	276.5	77.5	37	72	90	55	35.5	86.5	92.5	113	103	66.3	86.1	0.241433	0.0928482	0.158416	0.250348	0.135635	0.0812357	0.24539	0.253425	0.254218	0.267185	0.175736	0.220291	0.388671	0.354647
42543	hsa-miR-608	1.73931	0.0742742	0.387107	132.5	79	62.5	126.5	62.5	32	152	82.5	129	167.5	15	12	-0.5	6	11.5	-3.5	19.5	18.5	-7.5	-7	8.8	4	0.046729	0.0301129	N/A	0.0166898	0.02836	N/A	0.0553191	0.0506849	N/A	N/A	0.0304729	0.053002	0.405835	0.0618257
42923	hsa-miR-30c-5p	N/A	N/A	N/A	99	64	54	114	43.5	26	107.5	53.5	117	135.5	-24.5	-4.5	-8	-14.5	-5.5	-10.5	-26.5	-11.5	-10.5	-33.5	-11.4	-18.5	N/A	N/A	N/A	N/A	N/A	N/A	N/A	N/A	N/A	N/A	N/A	N/A	N/A	N/A
42633	hsa-miR-885-3p	4.23016	N/A	N/A	110	81	65.5	108.5	51.5	57.5	120	61	126	145.5	-4	11	2	-11	1.5	22	-14.5	-2	-7	-24	-0.1	-5.1	N/A	0.0276035	0.00440044	N/A	0.00369914	0.0503432	N/A	N/A	N/A	N/A	0.011901	0.0503432	1.14303	N/A
42808	hsa-miR-874-3p	1.35801	0.327122	0.612495	354	473.5	373	359	225	273.5	719.5	535	365	464	232	405	310.5	234.5	176	238	582	470.5	238	287	271.6	363.1	0.722741	1.01631	0.683168	0.652295	0.434032	0.544622	1.65106	1.28904	0.535433	0.744488	0.70171	0.95293	0.297101	0.520702
45775	hsa-miR-1279	N/A	N/A	N/A	115.5	71	62.5	131.5	53	32	126	57.5	125.5	157.5	-13.5	2	0.5	9.5	3	-4	-13	-10	-8	-17.5	0.3	-10.5	N/A	0.00501882	0.00110011	0.0264256	0.00739827	N/A	N/A	N/A	N/A	N/A	0.0099857	N/A	1.12795	N/A
17810	hsa-miR-29b-1-5p	0.252485	0.227437	0.527711	153	80.5	69.5	145	53.5	32.5	143	65	145	175	33.5	12	6	22.5	3.5	-2.5	2	1	11	0	15.5	2.3	0.104361	0.0301129	0.0132013	0.0625869	0.00863132	N/A	0.00567376	0.00273973	0.0247469	N/A	0.0437788	0.0110535	0.912333	1.08104
17353	hsa-miR-609	N/A	N/A	N/A	121	65.5	61	114.5	49.5	29	119	54	124.5	141	-1	-2.5	-2	-7.5	-1.5	-6.5	-19	-9	-9	-36	-2.9	-15.9	N/A	N/A	N/A	N/A	N/A	N/A	N/A	N/A	N/A	N/A	N/A	N/A	N/A	N/A
42584	hsa-miR-432-3p	N/A	N/A	N/A	118	66.5	58.5	111	49.5	27	123.5	62	105	136	-7	-2	-5	-8	-1	-9	-18	-2.5	-27.5	-35	-4.6	-18.4	N/A	N/A	N/A	N/A	N/A	N/A	N/A	N/A	N/A	N/A	N/A	N/A	N/A	N/A
42446	hsa-miR-576-5p	N/A	N/A	N/A	123	70.5	63	122.5	50	30	126	63	112	128	-1	3	2	-1	0	-8	-15	-1.5	-21	-49	0.6	-18.9	N/A	0.00752823	0.00440044	N/A	N/A	N/A	N/A	N/A	N/A	N/A	0.00596434	N/A	0.370818	N/A
10975	hsa-miR-182-5p	N/A	N/A	N/A	90.5	61	54	96.5	46	23.5	95	46	100	135	-36	-6	-8	-25	-5.5	-11	-47.5	-17.5	-34.5	-37.5	-16.1	-29.6	N/A	N/A	N/A	N/A	N/A	N/A	N/A	N/A	N/A	N/A	N/A	N/A	N/A	N/A
17437	kshv-miR-K12-7-3p	N/A	N/A	N/A	107.5	69	60	115.5	46.5	27	115.5	52.5	111	138.5	-17.5	-2.5	-3.5	-8.5	-4	-8	-32	-12.5	-18	-36.5	-7.2	-21.4	N/A	N/A	N/A	N/A	N/A	N/A	N/A	N/A	N/A	N/A	N/A	N/A	N/A	N/A
46356	hsa-miR-30b-3p	0.569637	0.0956402	0.402284	132.5	92	78	148.5	76	42.5	138	77.5	149	191	10	21.5	15.5	29.5	24.5	7	3	13	20.5	16.5	20.2	12	0.0311526	0.0539523	0.0341034	0.0820584	0.0604192	0.0160183	0.00851064	0.0356164	0.0461192	0.0428016	0.0523372	0.0298132	0.39765	0.55935
33596	hsa-miR-126-5p	N/A	N/A	N/A	114	75	56	111	45.5	26	119.5	55	119.5	138.5	-4	9	-3	-11	-2.5	-9	-20.5	-8.5	-7.5	-30	-2.3	-15.1	N/A	0.0225847	N/A	N/A	N/A	N/A	N/A	N/A	N/A	N/A	0.0225847	N/A	N/A	N/A
29190	hsa-miR-708-5p	N/A	N/A	N/A	106.5	66	57.5	110.5	46.5	28	114	55	110.5	138	-14	-2	-3	-14	-3	-7.5	-26.5	-6.5	-21.5	-34	-7.2	-19.2	N/A	N/A	N/A	N/A	N/A	N/A	N/A	N/A	N/A	N/A	N/A	N/A	N/A	N/A
14962	hsa-miR-581	0.306885	N/A	N/A	128.5	77	72	129	54.5	29	137.5	61.5	130.5	164	8.5	7.5	9.5	5	5	-7	2	-3.5	-2	-12	7.1	-4.5	0.0264798	0.0188206	0.0209021	0.0139082	0.0123305	N/A	0.00567376	N/A	N/A	N/A	0.0184882	0.00567376	0.306802	N/A
17946	hsa-miR-192-3p	N/A	N/A	N/A	116.5	70.5	61.5	120.5	51	26	122.5	54.5	121.5	154	1	0	-2.5	-6	2.5	-10.5	-12.5	-10	-12	-15.5	-1	-12.1	0.00311526	N/A	N/A	N/A	0.00616523	N/A	N/A	N/A	N/A	N/A	0.00464025	N/A	0.464771	N/A
17563	hsa-miR-644a	N/A	N/A	N/A	111	69	63.5	121.5	50	30.5	123	56	123.5	161	-9	-1.5	0.5	-5.5	1.5	-5.5	-17.5	-7.5	-7	-9	-2.8	-9.3	N/A	N/A	0.00110011	N/A	0.00369914	N/A	N/A	N/A	N/A	N/A	0.00239962	N/A	0.765866	N/A
17623	ebv-miR-BART14-3p	N/A	N/A	N/A	123.5	73.5	62.5	112	51	30.5	132.5	60.5	131.5	148	-1.5	6	0.5	-13.5	1	-5.5	-7	-4	-4.5	-24.5	-1.5	-9.1	N/A	0.0150565	0.00110011	N/A	0.00246609	N/A	N/A	N/A	N/A	N/A	0.00620755	N/A	1.23942	N/A
11121	hsa-miR-489-3p	3.37146	0.0605307	0.387107	142	76.5	69	121	83.5	51	168	115	242.5	211.5	17.5	8.5	6	1	34.5	16	23	51	107	44	13.5	48.2	0.0545171	0.02133	0.0132013	0.00278164	0.0850801	0.0366133	0.0652482	0.139726	0.24072	0.114137	0.035382	0.119289	0.957221	0.66201
46929	hsa-miR-548n	N/A	N/A	N/A	123	70.5	65.5	127	50.5	29.5	126	56	119	149	0	1.5	3	7	1	-5.5	-16.5	-9.5	-10	-33	2.5	-14.9	N/A	0.00376412	0.00660066	0.0194715	0.00246609	N/A	N/A	N/A	N/A	N/A	0.00807559	N/A	0.964755	N/A
42663	hsa-miR-20a-3p	N/A	N/A	N/A	106	62	61	98	46	27	116	52.5	104	132.5	-20	-7	-2	-23	-2	-7.5	-20.5	-12.5	-28.5	-44	-10.8	-22.6	N/A	N/A	N/A	N/A	N/A	N/A	N/A	N/A	N/A	N/A	N/A	N/A	N/A	N/A
10988	hsa-miR-194-5p	N/A	N/A	N/A	99	62.5	58.5	95.5	46.5	25	102	53.5	110	151.5	-26.5	-4.5	-4.5	-24.5	-2	-10	-31	-14	-26	-24	-12.4	-21	N/A	N/A	N/A	N/A	N/A	N/A	N/A	N/A	N/A	N/A	N/A	N/A	N/A	N/A
14854	hsa-miR-569	1.25767	0.738514	0.864615	123.5	72	67	126	52.5	27.5	140.5	59	143.5	171	0	3.5	4.5	-3.5	2.5	-6.5	1	-5.5	8	-3	1.4	-1.2	N/A	0.00878294	0.00990099	N/A	0.00616523	N/A	0.00283688	N/A	0.0179978	N/A	0.00828305	0.0104173	0.231484	1.02909
32946	hsa-miR-486-5p	0.426532	0.0430563	0.387107	368.5	656	637	484.5	359.5	593.5	233.5	181	201.5	242.5	247.5	585	572.5	359.5	309	559	103	118	74.5	70	414.7	184.9	0.771028	1.46801	1.25963	1	0.762022	1.27918	0.292199	0.323288	0.167604	0.181582	1.05214	0.44877	0.293681	1.04534
46735	hsa-miR-1179	N/A	N/A	N/A	129	74	68.5	121.5	51.5	26.5	124.5	54	130	157	9	2.5	3.5	-7.5	-0.5	-8.5	-20.5	-10	-7.5	-9	1.4	-11.1	0.0280374	0.00627353	0.00770077	N/A	N/A	N/A	N/A	N/A	N/A	N/A	0.0140039	N/A	0.869351	N/A
46479	hsa-miR-1304-5p	0.160796	0.0556606	0.387107	141	107	72.5	149.5	70.5	44.5	122.5	64.5	123.5	140.5	20	41	10.5	26.5	23.5	6	-13.5	2.5	-2.5	-30	24.3	-7.5	0.0623053	0.102886	0.0231023	0.0737135	0.0579531	0.01373	N/A	0.00684932	N/A	N/A	0.063992	0.0102896	0.450107	0.472841
31076	hsa-miR-559	N/A	N/A	N/A	95.5	61.5	53.5	93	44	25	95.5	49.5	106	124	-27	-7.5	-9.5	-32.5	-6	-10.5	-44	-12	-29	-35	-16.5	-26.1	N/A	N/A	N/A	N/A	N/A	N/A	N/A	N/A	N/A	N/A	N/A	N/A	N/A	N/A
42557	hsa-miR-624-5p	N/A	N/A	N/A	95	62.5	54.5	98	47	25	114	52.5	105.5	120.5	-21	-7.5	-7	-24	-2.5	-10.5	-30	-11	-29.5	-57.5	-12.4	-27.7	N/A	N/A	N/A	N/A	N/A	N/A	N/A	N/A	N/A	N/A	N/A	N/A	N/A	N/A
27537	ebv-miR-BART13-3p	0.7138	0.299848	0.593036	2688.5	2109	763	3336.5	2462	561	2240.5	1585.5	2104	2218	2568	2040.5	700	3212.5	2413	527	2096	1524	1979	2047.5	2186.8	1634.7	8	5.12045	1.54015	8.93602	5.95068	1.20595	5.9461	4.17534	4.45219	5.31128	5.90946	4.21817	0.487853	0.43246
42553	hsa-miR-216a-5p	4.53427	N/A	N/A	119.5	74.5	109.5	127.5	65.5	121.5	111.5	59.5	115	134.5	-3.5	4.5	46	7.5	15.5	85	-16.5	-5	-17	-37	14	1.9	N/A	0.0112923	0.10121	0.0208623	0.0382244	0.194508	N/A	N/A	N/A	N/A	0.0428973	0.194508	0.94276	N/A
32891	hsa-miR-769-5p	0.499375	N/A	N/A	128.5	69	62	118.5	50	25.5	118	66	115.5	146	8	1	-2	-4.5	0	-10.5	-18.5	2.5	-21.5	-24.5	0.5	-14.5	0.0249221	0.00250941	N/A	N/A	N/A	N/A	N/A	0.00684932	N/A	N/A	0.0137158	0.00684932	1.15547	N/A
11245	hsa-miR-433-5p	1.21655	0.464881	0.697942	1186.5	1039	375.5	1160	1135	579.5	1578.5	1393	1190.5	1424	1063.5	966.5	312.5	1035	1084.5	547	1440	1329	1050	1246.5	892.4	1122.5	3.31308	2.42535	0.687569	2.879	2.67448	1.25172	4.08511	3.6411	2.3622	3.23346	2.39589	2.91472	0.421093	0.386253
31867	hsa-miR-145-3p	N/A	N/A	N/A	108.5	62.5	56.5	98	45.5	26	111.5	52	116	128	-13.5	-7	-4.5	-25	-5	-8.5	-24.5	-11	-18	-45	-11	-21.4	N/A	N/A	N/A	N/A	N/A	N/A	N/A	N/A	N/A	N/A	N/A	N/A	N/A	N/A
146165	hsa-miR-1973	N/A	N/A	N/A	97.5	67	56	94.5	44	25.5	101	49.5	102	125.5	-25	0.5	-4	-23.5	-4	-10	-30	-13	-25	-44.5	-11.2	-24.5	N/A	0.00125471	N/A	N/A	N/A	N/A	N/A	N/A	N/A	N/A	0.00125471	N/A	N/A	N/A
146096	hsa-miR-764	N/A	N/A	N/A	112	63	60.5	112.5	45.5	28	118.5	53.5	123	143	-11.5	-6	-3	-11	-4	-7.5	-25	-10	-3.5	-30.5	-7.1	-15.3	N/A	N/A	N/A	N/A	N/A	N/A	N/A	N/A	N/A	N/A	N/A	N/A	N/A	N/A
146151	hsa-miR-449c-5p	N/A	N/A	N/A	102	63.5	57.5	107	47.5	26	121	51.5	107	129	-24	-7.5	-5.5	-17.5	-3.5	-10	-11	-12.5	-28	-36.5	-11.6	-19.6	N/A	N/A	N/A	N/A	N/A	N/A	N/A	N/A	N/A	N/A	N/A	N/A	N/A	N/A
146173	hsa-miR-2114-3p	N/A	N/A	N/A	106	64	55	107.5	45	25.5	114.5	52.5	109	126	-14	-3.5	-8.5	-15	-4.5	-10	-27	-11	-22	-44	-9.1	-22.8	N/A	N/A	N/A	N/A	N/A	N/A	N/A	N/A	N/A	N/A	N/A	N/A	N/A	N/A
17932	hsa-miR-381-5p	1.95244	N/A	N/A	125.5	70.5	63	113.5	51.5	31	139.5	65.5	132.5	154	-1	2	0	-7.5	1.5	-5	3	0	-4.5	-15	-1	-4.3	N/A	0.00501882	N/A	N/A	0.00369914	N/A	0.00851064	N/A	N/A	N/A	0.00435898	0.00851064	0.214077	N/A
146136	hsa-miR-518d-5p/hsa-miR-520c-5p/hsa-miR-526a	2.98502	0.231789	0.532309	126	75.5	70	116.5	61.5	33	182	75	141.5	154	3.5	6	9	-7	12	-1.5	42.5	11	8	-17.5	4.7	8.5	0.0109034	0.0150565	0.019802	N/A	0.0295931	N/A	0.120567	0.030137	0.0179978	N/A	0.0188387	0.056234	0.426707	0.99662
145852	hsa-miR-210-3p	0.554196	0.380493	0.646102	116	78	68	122.5	61.5	42	128	60.5	139	155	-3.5	8	3.5	-3	10	6.5	-7.5	-3.5	2	-17	3	-3.9	N/A	0.0200753	0.00770077	N/A	0.0246609	0.0148741	N/A	N/A	0.00449944	N/A	0.017479	0.00968679	0.501922	0.757322
145742	hsa-miR-935	1.07214	N/A	N/A	102.5	72	75.5	104.5	53	47	111	61.5	113.5	119	-11.5	4.5	14	-20	5	8.5	-26	-1	-15.5	-51.5	-1.6	-17.1	N/A	0.0112923	0.0308031	N/A	0.0123305	0.0194508	N/A	N/A	N/A	N/A	0.018142	0.0194508	0.605069	N/A
145750	hsa-miR-614	N/A	N/A	N/A	95.5	59.5	59.5	100	45	24.5	102	50.5	106.5	133	-23.5	-8.5	-2	-23.5	-3.5	-10.5	-36	-11.5	-26.5	-37	-12.2	-24.3	N/A	N/A	N/A	N/A	N/A	N/A	N/A	N/A	N/A	N/A	N/A	N/A	N/A	N/A
145981	hsa-miR-1285-3p	0.154782	N/A	N/A	116	87.5	70.5	118	67	39	104.5	52	100	127	-4.5	18.5	8	-4	19	2.5	-29.5	-11	-36.5	-40	7.4	-22.9	N/A	0.0464241	0.0176018	N/A	0.0468557	0.00572082	N/A	N/A	N/A	N/A	0.0369605	0.00572082	0.453635	N/A
145634	hsa-miR-132-5p	N/A	N/A	N/A	123	63.5	61.5	101	48.5	27.5	117	51.5	114	138	-1	-4	-1	-22.5	-0.5	-8.5	-16	-12	-13.5	-25.5	-5.8	-15.1	N/A	N/A	N/A	N/A	N/A	N/A	N/A	N/A	N/A	N/A	N/A	N/A	N/A	N/A
145847	hsa-miR-766-3p	2.11073	0.363006	0.637026	124	76.5	70.5	127	56	38	135	91	140.5	162	3.5	7	6.5	2.5	6	1.5	0.5	26.5	14	-5.5	5.1	7.4	0.0109034	0.0175659	0.0143014	0.0069541	0.0147965	0.00343249	0.00141844	0.0726027	0.0314961	N/A	0.0129043	0.0272374	0.316377	1.21941
147954	hsa-miR-4318	N/A	N/A	N/A	107.5	66.5	58.5	102.5	45.5	24	109.5	51	95.5	129.5	-13.5	-3	-3	-21.5	-5	-11	-25	-13	-34.5	-46	-9.2	-25.9	N/A	N/A	N/A	N/A	N/A	N/A	N/A	N/A	N/A	N/A	N/A	N/A	N/A	N/A
147902	hsa-miR-3193	N/A	N/A	N/A	107.5	64	57	111.5	48	25	134.5	56.5	109.5	144	-7	-5	-4	-14	-2	-11.5	4	-6.5	-22	-34.5	-6.4	-14.1	N/A	N/A	N/A	N/A	N/A	N/A	0.0113475	N/A	N/A	N/A	N/A	0.0113475	N/A	N/A
147751	hsa-miR-4274	1.49749	0.290146	0.591172	166	106	96	207	78.5	47	237.5	128.5	222	262	48	35	35	85	27.5	12.5	103.5	64.5	84.5	91.5	46.1	71.3	0.149533	0.0878294	0.0770077	0.236439	0.0678175	0.0286041	0.293617	0.176712	0.190101	0.237354	0.123725	0.185278	0.571045	0.533573
147979	hsa-miR-3150a-3p	22.8388	0.00344152	0.227991	142.5	79.5	65.5	128	55	33.5	479	241.5	448	274	24	12.5	2	4	4.5	-1	340.5	176.5	318	100.5	9.4	186.9	0.0747664	0.0313676	0.00440044	0.0111266	0.0110974	N/A	0.965957	0.483562	0.715411	0.2607	0.0265517	0.606408	1.08427	0.499968
147540	hsa-miR-4310	N/A	N/A	N/A	107	64	55	106	46.5	27.5	128	56.5	106	129.5	-18	-5	-6.5	-20	-2	-8	-7.5	-8.5	-26	-45	-10.3	-19	N/A	N/A	N/A	N/A	N/A	N/A	N/A	N/A	N/A	N/A	N/A	N/A	N/A	N/A
147828	hsa-miR-3121-3p	N/A	N/A	N/A	104.5	62.5	52.5	99	46.5	23.5	116.5	51.5	100	134.5	-19	-6	-9.5	-25	-2.5	-12	-28	-12	-36	-43.5	-12.4	-26.3	N/A	N/A	N/A	N/A	N/A	N/A	N/A	N/A	N/A	N/A	N/A	N/A	N/A	N/A
147564	hsa-miR-4266	N/A	N/A	N/A	91.5	64.5	62	99	46.5	24.5	121.5	60	105.5	132.5	-31	-4.5	-1.5	-24	-4	-8.5	-20.5	-4.5	-30	-39	-13	-20.5	N/A	N/A	N/A	N/A	N/A	N/A	N/A	N/A	N/A	N/A	N/A	N/A	N/A	N/A
147614	hsa-miR-4299	1.49052	0.637314	0.806882	118.5	85.5	72	111	57.5	41	169	72.5	139	174	1	15	9.5	-10.5	6	6.5	32	8	2	4	4.2	10.5	0.00311526	0.0376412	0.0209021	N/A	0.0147965	0.0148741	0.0907801	0.0219178	0.00449944	0.0103761	0.0191138	0.0284895	0.752761	1.24252
147822	hsv2-miR-H23-5p	N/A	N/A	N/A	106	61.5	53.5	101	46	27	108	52	100.5	122.5	-10.5	-5.5	-8	-21	-3	-8.5	-33	-10.5	-25	-49	-9.6	-25.2	N/A	N/A	N/A	N/A	N/A	N/A	N/A	N/A	N/A	N/A	N/A	N/A	N/A	N/A
147780	hsa-miR-4267	N/A	N/A	N/A	99	66	57	98.5	48	26.5	104	49.5	110	121.5	-19	-0.5	-4	-19	-1	-9	-34.5	-16	-24	-50.5	-8.7	-26.8	N/A	N/A	N/A	N/A	N/A	N/A	N/A	N/A	N/A	N/A	N/A	N/A	N/A	N/A
148351	hsa-miR-3945	3.47902	0.0126499	0.315686	245	120.5	116	158.5	82	131.5	434.5	320	307	448	125	52	55.5	36	33	96	296	258.5	176.5	270	60.3	219.4	0.389408	0.130489	0.122112	0.100139	0.081381	0.21968	0.839716	0.708219	0.397075	0.700389	0.164706	0.573016	0.771501	0.446154
148454	hsa-miR-3682-3p	N/A	N/A	N/A	105.5	62.5	56	111	44.5	28	103.5	54.5	115.5	133.5	-16.5	-5	-6	-14	-4.5	-8	-38	-12	-18	-41	-9.2	-23.4	N/A	N/A	N/A	N/A	N/A	N/A	N/A	N/A	N/A	N/A	N/A	N/A	N/A	N/A
148282	hsa-miR-3714	1.79139	0.160592	0.470394	154.5	82	106.5	187.5	76	48.5	224.5	160.5	199.5	234.5	31.5	10.5	44	65	28	13.5	86	95.5	67.5	60	35.8	64.5	0.0981308	0.0263488	0.0968097	0.180807	0.0690506	0.0308924	0.243972	0.261644	0.151856	0.155642	0.0942293	0.168801	0.599372	0.544162
148039	hsa-miR-3925-5p	N/A	N/A	N/A	109.5	66.5	56.5	111	47.5	29.5	118.5	61	107.5	126	-9.5	-4.5	-5	-11.5	-1.5	-6.5	-19.5	-3	-28.5	-43.5	-6.4	-20.2	N/A	N/A	N/A	N/A	N/A	N/A	N/A	N/A	N/A	N/A	N/A	N/A	N/A	N/A
148601	hsa-miR-3617-5p	N/A	N/A	N/A	99.5	60	51.5	98.5	45.5	26	92	50	109.5	125	-18.5	-10	-12	-30	-3	-9.5	-42.5	-13.5	-24	-45	-14.7	-26.9	N/A	N/A	N/A	N/A	N/A	N/A	N/A	N/A	N/A	N/A	N/A	N/A	N/A	N/A
148471	hsa-miR-152-5p	N/A	N/A	N/A	103.5	66.5	60	111	49	30	107	53	105	133.5	-16.5	-3.5	-3.5	-15.5	1	-7	-30	-12	-30.5	-45.5	-7.6	-25	N/A	N/A	N/A	N/A	0.00246609	N/A	N/A	N/A	N/A	N/A	0.00246609	N/A	N/A	N/A
147638	hsv2-miR-H12	N/A	N/A	N/A	103	66.5	56.5	101	47.5	27	122	58	116.5	137.5	-17	-0.5	-5.5	-17.5	-1.5	-8	-15	-6	-16.5	-31	-8.4	-15.3	N/A	N/A	N/A	N/A	N/A	N/A	N/A	N/A	N/A	N/A	N/A	N/A	N/A	N/A
147600	hsa-miR-4292	1.4731	0.499293	0.72163	972.5	967	1141	1375	732	497.5	824.5	3733.5	1626.5	918	852	898.5	1076.5	1253.5	683	462.5	685	3669	1494.5	741	952.7	1410.4	2.65421	2.25471	2.36854	3.48679	1.68434	1.05835	1.94326	10.0521	3.3622	1.92218	2.48972	3.66761	0.264889	0.998857
147707	hsa-miR-3154	N/A	N/A	N/A	100.5	65.5	63.5	104.5	48.5	25	124.5	57	125	154	-20	-6	1	-23.5	-1	-8.5	-16.5	-10.5	-9.5	-19	-9.9	-12.8	N/A	N/A	0.00220022	N/A	N/A	N/A	N/A	N/A	N/A	N/A	0.00220022	N/A	N/A	N/A
148371	hsa-miR-3620-3p	0.732918	0.200942	0.502578	313.5	315.5	457.5	376.5	250	250	265	385	318	275	191.5	245.5	396	252	200	216	128.5	322.5	184.5	94.5	257	189.2	0.596573	0.61606	0.871287	0.700974	0.493218	0.494279	0.364539	0.883562	0.415073	0.245136	0.655622	0.480518	0.215699	0.505251
148227	hsa-miR-1251-3p	N/A	N/A	N/A	112	68.5	61	116	50	27.5	114.5	54	116	151	-15	-1.5	-1.5	-7	-1	-7.5	-26.5	-10	-15.5	-16	-5.2	-15.1	N/A	N/A	N/A	N/A	N/A	N/A	N/A	N/A	N/A	N/A	N/A	N/A	N/A	N/A
148192	hsa-miR-421	N/A	N/A	N/A	103.5	58	56.5	97	43.5	25	104.5	49.5	104.5	119	-13	-9.5	-7	-28	-6	-10	-33	-15.5	-25.5	-50.5	-12.7	-26.9	N/A	N/A	N/A	N/A	N/A	N/A	N/A	N/A	N/A	N/A	N/A	N/A	N/A	N/A
46264	hsa-miR-298	N/A	N/A	N/A	114	70	59.5	119.5	52.5	30.5	120.5	57.5	104	139	1.5	2	-1	-2.5	4.5	-6.5	-14	-7	-19.5	-27.5	0.9	-14.9	0.0046729	0.00501882	N/A	N/A	0.0110974	N/A	N/A	N/A	N/A	N/A	0.00692971	N/A	0.521447	N/A
42738	hsa-miR-340-3p	0.122812	N/A	N/A	123.5	74.5	63.5	122	54	30	119.5	66	121	149.5	-1	7	0.5	-4	6	-5	-19.5	0.5	-7.5	-21.5	1.7	-10.6	N/A	0.0175659	0.00110011	N/A	0.0147965	N/A	N/A	0.00136986	N/A	N/A	0.0111542	0.00136986	0.79042	N/A
168631	hsa-miR-4723-5p	5.07426	0.110981	0.423916	129	83.5	84.5	113	61.5	56	276	174	175	200.5	8.5	14	21.5	-12.5	13	19.5	135.5	111.5	41	26	8.9	66.7	0.0264798	0.0351317	0.0473047	N/A	0.0320592	0.0446224	0.384397	0.305479	0.0922385	0.0674449	0.0352439	0.178836	0.249747	0.867229
168952	hsa-miR-4781-3p	N/A	N/A	N/A	85	56.5	49.5	87.5	43.5	23	96.5	46.5	90.5	119.5	-34.5	-13.5	-12.5	-34	-5.5	-12	-38.5	-18	-39	-49.5	-20	-31.4	N/A	N/A	N/A	N/A	N/A	N/A	N/A	N/A	N/A	N/A	N/A	N/A	N/A	N/A
168564	hsa-miR-548at-5p	6.27914	0.0430046	0.387107	243.5	153	104	225	191.5	271	346.5	897	1752.5	680	124.5	84.5	40.5	106.5	142.5	236	208.5	831.5	1622.5	514	99.7	682.5	0.38785	0.212045	0.0891089	0.296245	0.351418	0.540046	0.591489	2.27808	3.65017	1.33333	0.267333	1.67862	0.447516	0.779229
168595	hsa-miR-1185-2-3p	1.85775	0.069436	0.387107	333	220	313	281.5	185	299.5	705.5	315	417	523.5	219.5	152.5	250	160.5	136.5	265	566	252	285.5	352	183.8	344.1	0.683801	0.382685	0.550055	0.446453	0.336621	0.606407	1.60567	0.690411	0.642295	0.9131	0.479923	0.891577	0.290213	0.467298
168622	hsa-miR-4652-5p	N/A	N/A	N/A	97	57.5	54	94	43	24.5	97.5	47	98.5	118.5	-20.5	-10	-8	-33	-5.5	-11.5	-40	-16.5	-30	-55	-15.4	-30.6	N/A	N/A	N/A	N/A	N/A	N/A	N/A	N/A	N/A	N/A	N/A	N/A	N/A	N/A
168571	hsa-miR-550b-2-5p	0.499669	0.286263	0.587702	183	133	65.5	157	154.5	38	156	129.5	148	156	60.5	67.5	3.5	29.5	104	3	23.5	68.5	9	-16.5	53	17.5	0.188474	0.169385	0.00770077	0.0820584	0.256473	0.00686499	0.0666667	0.187671	0.0202475	N/A	0.140818	0.0703626	0.688833	1.16961
168727	hsa-miR-4426	1.17247	0.862575	0.926958	100	77.5	64	121	70.5	38	123	85	110.5	126	-24	11	2.5	-8	22	3.5	-16.5	22	-21.5	-32.5	0.7	-9	N/A	0.0276035	0.00550055	N/A	0.054254	0.00800915	N/A	0.060274	N/A	N/A	0.0291194	0.0341416	0.838344	1.08246
168951	hsa-miR-548as-3p	N/A	N/A	N/A	103.5	60.5	55	90.5	47	27	104.5	59.5	107	118	-12.5	-7	-7.5	-33	-2	-8	-31	-3.5	-25	-50	-12.4	-23.5	N/A	N/A	N/A	N/A	N/A	N/A	N/A	N/A	N/A	N/A	N/A	N/A	N/A	N/A
168800	hsa-miR-4724-5p	N/A	N/A	N/A	99	60	52.5	98.5	45.5	24.5	96	51	95	115	-24	-9.5	-9	-23.5	-4	-10	-40.5	-15	-39.5	-52.5	-14	-31.5	N/A	N/A	N/A	N/A	N/A	N/A	N/A	N/A	N/A	N/A	N/A	N/A	N/A	N/A
168567	hsa-miR-3177-5p	N/A	N/A	N/A	85	56	52.5	85.5	42	23.5	93.5	49	94.5	106.5	-37.5	-12.5	-10.5	-36.5	-7	-12	-47.5	-15	-38	-70.5	-20.8	-36.6	N/A	N/A	N/A	N/A	N/A	N/A	N/A	N/A	N/A	N/A	N/A	N/A	N/A	N/A
168748	hsa-miR-320e	N/A	N/A	N/A	102.5	66.5	60.5	98.5	50	33.5	99	52	100.5	129.5	-25	-1.5	-3	-25.5	1.5	-1.5	-44	-10	-33	-43.5	-10.7	-26.4	N/A	N/A	N/A	N/A	0.00369914	N/A	N/A	N/A	N/A	N/A	0.00369914	N/A	N/A	N/A
168655	hsa-miR-5588-5p	N/A	N/A	N/A	92.5	59	54	97.5	44.5	24	99.5	49	103	123	-31.5	-11	-7.5	-26	-4.5	-10	-43.5	-16	-30.5	-52.5	-16.1	-30.5	N/A	N/A	N/A	N/A	N/A	N/A	N/A	N/A	N/A	N/A	N/A	N/A	N/A	N/A
168725	hsa-miR-4700-5p	N/A	N/A	N/A	95.5	61	55.5	104.5	47	28	107	52	106.5	121	-27	-7	-7.5	-11.5	-2.5	-8.5	-31.5	-11.5	-28.5	-56.5	-11.1	-27.3	N/A	N/A	N/A	N/A	N/A	N/A	N/A	N/A	N/A	N/A	N/A	N/A	N/A	N/A
168691	hsa-miR-3677-5p	N/A	N/A	N/A	100.5	62.5	51.5	97	43	26	104.5	57	104	114	-25	-7.5	-12	-24.5	-7	-9.5	-34	-6	-29	-62.5	-15.2	-28.2	N/A	N/A	N/A	N/A	N/A	N/A	N/A	N/A	N/A	N/A	N/A	N/A	N/A	N/A
168626	hsa-miR-4662a-5p	N/A	N/A	N/A	99.5	58.5	54	101.5	44	23	93	46	97	122.5	-24.5	-8.5	-6	-23.5	-3	-12	-38.5	-14.5	-28	-50	-13.1	-28.6	N/A	N/A	N/A	N/A	N/A	N/A	N/A	N/A	N/A	N/A	N/A	N/A	N/A	N/A
168900	hsa-miR-4721	N/A	N/A	N/A	99	59	54.5	95.5	45	23.5	113.5	49.5	107.5	126.5	-19	-11.5	-7.5	-22.5	-3	-11	-23	-11.5	-18.5	-43	-12.7	-21.4	N/A	N/A	N/A	N/A	N/A	N/A	N/A	N/A	N/A	N/A	N/A	N/A	N/A	N/A
168736	hsa-miR-4796-3p	N/A	N/A	N/A	103.5	60.5	54.5	96	44.5	27	101.5	59.5	106	114	-16	-5	-7	-23.5	-4.5	-8.5	-34.5	-2.5	-19.5	-54	-11.2	-23.8	N/A	N/A	N/A	N/A	N/A	N/A	N/A	N/A	N/A	N/A	N/A	N/A	N/A	N/A
168971	hsa-miR-4449	1.7132	0.139834	0.444894	1677.5	697	533	1888	1091.5	662.5	2222.5	2712	2162	2644	1557	631.5	471	1762	1041	626	2084.5	2648.5	2039.5	2469	1092.5	1973.5	4.85047	1.58469	1.0363	4.90125	2.5672	1.43249	5.91348	7.25616	4.5883	6.40467	2.98798	5.11902	0.605306	0.444647
168875	hsa-miR-5091	N/A	N/A	N/A	88	60.5	53	81	41	23.5	93.5	46	93	118.5	-27	-9	-10	-42	-9	-12	-35	-17.5	-29.5	-48.5	-19.4	-28.5	N/A	N/A	N/A	N/A	N/A	N/A	N/A	N/A	N/A	N/A	N/A	N/A	N/A	N/A
168999	hsa-miR-4749-3p	1.62465	0.189895	0.497164	156	95	135.5	196	113	68	225.5	202.5	257	235.5	33.5	26	72.5	73.5	64.5	32.5	87	139	130.5	50	54	87.8	0.104361	0.0652447	0.159516	0.204451	0.159063	0.0743707	0.246809	0.380822	0.293588	0.129702	0.138527	0.225058	0.391179	0.549746
169139	hsa-miR-5192	N/A	N/A	N/A	93.5	66.5	59.5	113	49.5	26	94.5	51.5	102.5	129	-34	-5	-4.5	-8.5	1	-10	-41.5	-13.5	-31.5	-44	-10.2	-28.1	N/A	N/A	N/A	N/A	0.00246609	N/A	N/A	N/A	N/A	N/A	0.00246609	N/A	N/A	N/A
169218	hsa-miR-5189-5p	7.75671	N/A	N/A	98	64.5	60.5	95.5	50.5	43.5	125.5	70.5	152.5	149	-26.5	-6	-2	-26.5	1.5	7.5	-10.5	7.5	21.5	-18	-11.9	1.6	N/A	N/A	N/A	N/A	0.00369914	0.0171625	N/A	0.0205479	0.048369	N/A	0.00369914	0.0286931	N/A	0.596786
169101	hsa-miR-4469	N/A	N/A	N/A	102	65	56.5	105	48	28	124	132	116	146	-16.5	-6.5	-6	-21	-0.5	-7.5	-8	67.5	-14	-24.5	-10.1	2.7	N/A	N/A	N/A	N/A	N/A	N/A	N/A	0.184932	N/A	N/A	N/A	0.184932	N/A	N/A
169119	hsa-miR-4786-3p	N/A	N/A	N/A	94	55.5	53	96.5	45.5	24	90.5	46	92	113.5	-31	-11.5	-10.5	-29	-3.5	-12	-44.5	-17.5	-35.5	-58	-17.1	-33.5	N/A	N/A	N/A	N/A	N/A	N/A	N/A	N/A	N/A	N/A	N/A	N/A	N/A	N/A
169367	hsa-miR-4444	0.614269	0.476045	0.707566	122.5	72.5	72	113	75.5	36	153	69	142.5	168.5	-4.5	4	10	-10	26.5	1	12	6	12	-5.5	5.2	5.1	N/A	0.0100376	0.0220022	N/A	0.0653514	0.00228833	0.0340426	0.0164384	0.0269966	N/A	0.0324638	0.0199415	0.896478	0.692752
169087	hsa-miR-149-3p	1.79669	0.110588	0.423858	4113	3264	1648	6364	3964	2374	7506.5	10266	6547	8987	3985	3196	1586.5	6238	3915.5	2339	7370	10200	6418	8815	3784.2	7028.4	12.4143	8.02008	3.49065	17.3519	9.65598	5.3524	20.9078	27.9452	14.4387	22.8664	10.1866	18.3021	0.505627	0.475726
169081	hsa-miR-4707-3p	1.18159	0.640983	0.808791	171.5	123	116	186	102.5	68.5	209.5	183.5	202.5	198	48	55.5	55	49.5	53.5	33.5	69.5	121.5	67	17.5	52.3	61.8	0.149533	0.139272	0.121012	0.137691	0.131936	0.076659	0.197163	0.332877	0.150731	0.0453956	0.135889	0.160565	0.0769877	0.70621
169033	hsa-miR-5680	N/A	N/A	N/A	88.5	56	51.5	89.5	42	23	93	46	87	107	-33.5	-11	-11	-36	-7	-12	-40	-18.5	-45.5	-64	-19.7	-36	N/A	N/A	N/A	N/A	N/A	N/A	N/A	N/A	N/A	N/A	N/A	N/A	N/A	N/A
169027	hsa-miR-3973	N/A	N/A	N/A	79	56	49	87	42	22.5	94	48	84.5	116	-40.5	-13	-14.5	-34.5	-7.5	-12.5	-48.5	-17.5	-41.5	-53.5	-22	-34.7	N/A	N/A	N/A	N/A	N/A	N/A	N/A	N/A	N/A	N/A	N/A	N/A	N/A	N/A
169004	hsa-miR-4798-5p	N/A	N/A	N/A	95	60.5	53	99	44.5	23.5	107	50.5	95	123	-30	-9.5	-9	-21	-4	-11	-29	-15.5	-40.5	-51.5	-14.7	-29.5	N/A	N/A	N/A	N/A	N/A	N/A	N/A	N/A	N/A	N/A	N/A	N/A	N/A	N/A
169055	hsa-miR-3529-5p	N/A	N/A	N/A	116.5	67	60	113	46.5	26	114.5	55.5	106.5	124.5	-6	-2.5	0	-9	-3.5	-8	-24.5	-10.5	-23.5	-47.5	-4.2	-22.8	N/A	N/A	N/A	N/A	N/A	N/A	N/A	N/A	N/A	N/A	N/A	N/A	N/A	N/A
169255	hsa-miR-4708-5p	N/A	N/A	N/A	93	64	55	95.5	45.5	23.5	100	51	109	123.5	-27.5	-7	-7.5	-31.5	-5.5	-12.5	-38	-11.5	-19	-50	-15.8	-26.2	N/A	N/A	N/A	N/A	N/A	N/A	N/A	N/A	N/A	N/A	N/A	N/A	N/A	N/A
169359	hsa-miR-3160-5p	N/A	N/A	N/A	98.5	58	55	102.5	45	25.5	112.5	53.5	105	131	-25	-12	-7	-21	-4.5	-8.5	-26	-11.5	-22	-36	-13.9	-20.8	N/A	N/A	N/A	N/A	N/A	N/A	N/A	N/A	N/A	N/A	N/A	N/A	N/A	N/A
169141	hsa-miR-4423-3p	N/A	N/A	N/A	82	55	48.5	84.5	41	22	89.5	47	83.5	100.5	-37.5	-15	-14	-40.5	-8.5	-11.5	-51.5	-17.5	-47	-71	-23.1	-39.7	N/A	N/A	N/A	N/A	N/A	N/A	N/A	N/A	N/A	N/A	N/A	N/A	N/A	N/A
169048	hsa-miR-4736	N/A	N/A	N/A	106	62.5	57	104	47	24.5	106	52.5	110	120.5	-16.5	-5.5	-6.5	-18	-2.5	-10	-34	-12	-21	-52.5	-9.8	-25.9	N/A	N/A	N/A	N/A	N/A	N/A	N/A	N/A	N/A	N/A	N/A	N/A	N/A	N/A
168997	hsa-miR-5584-5p	0.4454	N/A	N/A	91	67	59	97	64	41	125.5	56.5	96.5	135	-32.5	-4.5	-4.5	-26	12.5	6	-18.5	-8	-43	-47	-11	-22.1	N/A	N/A	N/A	N/A	0.0308261	0.01373	N/A	N/A	N/A	N/A	0.0308261	0.01373	N/A	N/A
169273	hsa-miR-548ar-3p	N/A	N/A	N/A	100	58	52.5	94.5	43.5	24.5	91.5	49	94.5	119	-15	-11.5	-8	-20.5	-5	-9.5	-43	-12	-33	-51.5	-12	-29.8	N/A	N/A	N/A	N/A	N/A	N/A	N/A	N/A	N/A	N/A	N/A	N/A	N/A	N/A
169303	hsa-miR-378g	N/A	N/A	N/A	92	55.5	54	94	43	23.5	99.5	48	88	125	-25.5	-11	-6	-28	-7	-12	-43	-14	-40	-46.5	-15.5	-31.1	N/A	N/A	N/A	N/A	N/A	N/A	N/A	N/A	N/A	N/A	N/A	N/A	N/A	N/A
169138	hsa-miR-4504	N/A	N/A	N/A	97	57	51.5	85.5	38.5	24	91.5	46.5	92.5	113	-24	-9	-7.5	-39.5	-10.5	-11.5	-47	-15.5	-41	-56.5	-18.1	-34.3	N/A	N/A	N/A	N/A	N/A	N/A	N/A	N/A	N/A	N/A	N/A	N/A	N/A	N/A
169420	hsa-miR-193b-5p	1.94426	0.0663473	0.387107	140	90	80	142.5	71	67	173.5	122	192.5	174.5	20.5	19	19	22.5	21	32	44.5	57.5	60	11	20.4	41	0.0638629	0.0476788	0.0418042	0.0625869	0.0517879	0.0732265	0.126241	0.157534	0.134983	0.0285344	0.0535441	0.104104	0.178052	0.502874
169408	hsa-miR-181d-5p	N/A	N/A	N/A	105.5	66	60	110.5	51	31.5	119	57	127.5	135	-17.5	-2.5	0	-12	1.5	-4.5	-15	-7.5	-2.5	-32.5	-6.1	-12.4	N/A	N/A	N/A	N/A	0.00369914	N/A	N/A	N/A	N/A	N/A	0.00369914	N/A	N/A	N/A
42576	hsa-miR-342-5p	N/A	N/A	N/A	97.5	65	58.5	113	46.5	28	115.5	53.5	103	153.5	-26.5	-5.5	-7	-10.5	-3.5	-7.5	-27	-14	-33	-14.5	-10.6	-19.2	N/A	N/A	N/A	N/A	N/A	N/A	N/A	N/A	N/A	N/A	N/A	N/A	N/A	N/A
46869	hsa-miR-1258	N/A	N/A	N/A	116.5	70.5	66.5	109.5	52	31	121	58	109.5	158.5	-7.5	-3.5	-1.5	-16	-0.5	-5	-22	-8	-23	-21.5	-5.8	-15.9	N/A	N/A	N/A	N/A	N/A	N/A	N/A	N/A	N/A	N/A	N/A	N/A	N/A	N/A
11004	hsa-miR-203a	N/A	N/A	N/A	123.5	69	64	111	48.5	30	122	57.5	115	150	-1.5	-3	-1	-19	-4.5	-9.5	-20.5	-6	-25	-31.5	-5.8	-18.5	N/A	N/A	N/A	N/A	N/A	N/A	N/A	N/A	N/A	N/A	N/A	N/A	N/A	N/A
19588	hsa-miR-17-3p	N/A	N/A	N/A	109	73.5	61	110.5	48.5	26	129.5	60.5	115.5	145	-15	0	-6	-18	-5	-10.5	-13.5	-5	-27	-33	-8.8	-17.8	N/A	N/A	N/A	N/A	N/A	N/A	N/A	N/A	N/A	N/A	N/A	N/A	N/A	N/A
46732	hsa-miR-1264	N/A	N/A	N/A	115.5	76	67.5	116	52.5	33	119.5	63.5	111.5	149	-11	2.5	2	-13.5	-0.5	-4.5	-28	0	-25	-32.5	-4.1	-18	N/A	0.00627353	0.00440044	N/A	N/A	N/A	N/A	N/A	N/A	N/A	0.00533698	N/A	0.248169	N/A
29328	hsa-miR-582-3p	N/A	N/A	N/A	108	70	60.5	101.5	46.5	27	110	54	99	133.5	-18	-5.5	-6	-29	-7	-9.5	-35	-11	-35	-53.5	-13.1	-28.8	N/A	N/A	N/A	N/A	N/A	N/A	N/A	N/A	N/A	N/A	N/A	N/A	N/A	N/A
42622	hsa-miR-579-3p	N/A	N/A	N/A	104	66	62	106.5	50.5	31	127	54.5	118.5	131.5	-23	-7.5	-3.5	-22	-2.5	-7	-22.5	-9.5	-17	-53	-11.7	-21.8	N/A	N/A	N/A	N/A	N/A	N/A	N/A	N/A	N/A	N/A	N/A	N/A	N/A	N/A
46404	hsa-miR-1244	N/A	N/A	N/A	129.5	73.5	69.5	125	53.5	32	135	59	129	167.5	4	1	2	-5.5	-0.5	-5	-7.5	-5	-7.5	-17.5	0.2	-8.5	0.0124611	0.00250941	0.00440044	N/A	N/A	N/A	N/A	N/A	N/A	N/A	0.00645697	N/A	0.818489	N/A
17875	hsa-miR-500a-5p	N/A	N/A	N/A	129	75	65.5	121	52	32	138.5	59	127	167.5	-2.5	-1	-1.5	-13	-1	-4.5	-12.5	-7	-9	-15	-3.8	-9.6	N/A	N/A	N/A	N/A	N/A	N/A	N/A	N/A	N/A	N/A	N/A	N/A	N/A	N/A
42572	hsa-miR-154-3p	N/A	N/A	N/A	124.5	66.5	62.5	101.5	52	27.5	134.5	61.5	115	142	2.5	-5.5	-2.5	-27.5	0	-9	-11.5	-3.5	-25.5	-46	-6.6	-19.1	0.00778816	N/A	N/A	N/A	N/A	N/A	N/A	N/A	N/A	N/A	0.00778816	N/A	N/A	N/A
29577	hsa-miR-374a-3p	N/A	N/A	N/A	107	73	60.5	122	50.5	30.5	122.5	55.5	120.5	143	-23	0	-4.5	-6.5	-1	-5.5	-20	-8.5	-13	-27.5	-7	-14.9	N/A	N/A	N/A	N/A	N/A	N/A	N/A	N/A	N/A	N/A	N/A	N/A	N/A	N/A
46625	hsa-miR-1303	2.69537	N/A	N/A	125.5	75	66.5	129	55	35	138.5	70.5	127	158	-5.5	4.5	1.5	3.5	2.5	0	-8	7.5	-9	-25.5	1.3	-7	N/A	0.0112923	0.00330033	0.00973574	0.00616523	N/A	N/A	0.0205479	N/A	N/A	0.00762341	0.0205479	0.471369	N/A
10995	hsa-miR-199a-3p/hsa-miR-199b-3p	N/A	N/A	N/A	112.5	67	60.5	115.5	53	28	113	55.5	109	137.5	-15.5	-4	-4	-6.5	0	-7.5	-35.5	-10	-26	-37	-6	-23.2	N/A	N/A	N/A	N/A	N/A	N/A	N/A	N/A	N/A	N/A	N/A	N/A	N/A	N/A
27549	hsa-miR-548d-3p	N/A	N/A	N/A	110	75.5	64	113.5	50.5	30	116.5	58	115.5	149.5	-17	5.5	-0.5	-14	-2.5	-5.5	-30.5	-5.5	-27	-27.5	-5.7	-19.2	N/A	0.0138018	N/A	N/A	N/A	N/A	N/A	N/A	N/A	N/A	0.0138018	N/A	N/A	N/A
11182	hsa-miR-98-5p	0.830435	0.785256	0.880961	148	85.5	69	151	56.5	35.5	161	62	158	180	24	12	2.5	24	3.5	-0.5	17.5	-4.5	18.5	0.5	13.2	6.3	0.0747664	0.0301129	0.00550055	0.0667594	0.00863132	N/A	0.0496454	N/A	0.0416198	0.00129702	0.0371541	0.0308541	0.867587	0.839753
27536	hsa-miR-190a-5p	0.539467	0.431234	0.679624	141	80.5	70.5	146.5	58.5	36	152	64.5	152.5	181	11.5	6.5	6	19.5	5	-2	2.5	-1.5	9.5	-1.5	9.7	1.4	0.0358255	0.0163112	0.0132013	0.054242	0.0123305	N/A	0.0070922	N/A	0.0213723	N/A	0.0263821	0.0142323	0.693237	0.709485
42837	hsa-miR-577	N/A	N/A	N/A	118.5	69	68	133.5	56	33	136	59.5	139	175.5	-8	-8	1.5	5	1.5	-4.5	-12	-5	-1.5	-5.5	-1.6	-5.7	N/A	N/A	0.00330033	0.0139082	0.00369914	N/A	N/A	N/A	N/A	N/A	0.00696922	N/A	0.862742	N/A
46788	hsa-miR-1299	N/A	N/A	N/A	133.5	79.5	66	130	53	36	136.5	60.5	126	166	6.5	7	-0.5	2	0	-1	-12	-4.5	-11.5	-11	3	-8	0.0202492	0.0175659	N/A	0.00556328	N/A	N/A	N/A	N/A	N/A	N/A	0.0144595	N/A	0.540841	N/A
11061	hsa-miR-329-3p	N/A	N/A	N/A	105	69	61.5	115	51	31.5	120.5	55	118	138	-24	-3.5	-6	-8.5	-2	-2.5	-27.5	-9.5	-23.5	-49	-8.8	-22.4	N/A	N/A	N/A	N/A	N/A	N/A	N/A	N/A	N/A	N/A	N/A	N/A	N/A	N/A
17349	hsa-miR-595	1.60887	0.345852	0.626439	120	76.5	73	134	55.5	33	147	63.5	142.5	179.5	-10	4.5	4	6.5	2	-2	3.5	-2.5	11	-8	1.4	0.4	N/A	0.0112923	0.00880088	0.0180807	0.00493218	N/A	0.00992908	N/A	0.0247469	N/A	0.0107765	0.017338	0.512966	0.604325
46766	hsa-miR-1208	N/A	N/A	N/A	109	68.5	64	119	49	31	125.5	57	126	158	-12.5	-4.5	-4.5	-8	-3	-4.5	-25.5	-8	-13.5	-33.5	-6.5	-17	N/A	N/A	N/A	N/A	N/A	N/A	N/A	N/A	N/A	N/A	N/A	N/A	N/A	N/A
46320	hsa-miR-31-3p	N/A	N/A	N/A	103	65.5	62.5	110.5	49.5	32.5	110	55.5	110.5	154.5	-29	-6.5	-3	-13.5	-3	-2	-36.5	-8	-29	-30.5	-11	-21.2	N/A	N/A	N/A	N/A	N/A	N/A	N/A	N/A	N/A	N/A	N/A	N/A	N/A	N/A
11065	hsa-miR-335-5p	N/A	N/A	N/A	121.5	66	60.5	107	47	30	116.5	53.5	110	144.5	-5	-3.5	-3.5	-17	-5	-6	-27	-9.5	-32	-39.5	-6.8	-22.8	N/A	N/A	N/A	N/A	N/A	N/A	N/A	N/A	N/A	N/A	N/A	N/A	N/A	N/A
10925	hsa-miR-10b-5p	0.869356	0.822107	0.904238	147.5	104	118	170	90.5	39	169	180.5	166.5	190	25	33.5	55	50.5	39.5	3	23.5	115	24.5	3.5	40.7	33.9	0.0778816	0.0840652	0.121012	0.140473	0.0974106	0.00686499	0.0666667	0.315068	0.0551181	0.00907912	0.104168	0.0905595	0.251367	1.41709
46872	hsa-miR-1262	N/A	N/A	N/A	122	70	60	126	50.5	30	120.5	57.5	125	137	-4	-1	-4	-2	-1	-8	-22	-8.5	-12	-35.5	-2.4	-17.2	N/A	N/A	N/A	N/A	N/A	N/A	N/A	N/A	N/A	N/A	N/A	N/A	N/A	N/A
21702	hsa-miR-219a-1-3p	0.729954	N/A	N/A	120	73.5	63.5	123.5	53.5	30	136	65.5	126.5	151.5	-2	2.5	-0.5	-1.5	0.5	-6	-14.5	1	-14	-28.5	-0.2	-12.4	N/A	0.00627353	N/A	N/A	0.00123305	N/A	N/A	0.00273973	N/A	N/A	0.00375329	0.00273973	0.94961	N/A
46246	hsa-miR-1226-5p	N/A	N/A	N/A	108.5	71	60.5	111.5	50	29	119	57	116	133.5	-14.5	1.5	-5.5	-17.5	-2	-9.5	-29	-7.5	-22.5	-37	-7.6	-21.1	N/A	0.00376412	N/A	N/A	N/A	N/A	N/A	N/A	N/A	N/A	0.00376412	N/A	N/A	N/A
46640	hsa-miR-1257	N/A	N/A	N/A	112.5	70.5	67.5	115	54	31	135	60	114.5	136	-13	-1	1.5	-15.5	-0.5	-6	-6.5	-3.5	-25.5	-39	-5.7	-16.1	N/A	N/A	0.00330033	N/A	N/A	N/A	N/A	N/A	N/A	N/A	0.00330033	N/A	N/A	N/A
11022	hsa-miR-221-3p	1.62337	0.22491	0.525247	131	79.5	68.5	125.5	55	33	145.5	62.5	144	161	3.5	7	1.5	4	2	-4	5	-0.5	7.5	-17.5	3.6	-1.9	0.0109034	0.0175659	0.00330033	0.0111266	0.00493218	N/A	0.0141844	N/A	0.0168729	N/A	0.00956568	0.0155286	0.593567	0.122422
42627	hsa-miR-212-3p	N/A	N/A	N/A	115.5	66	59	108.5	51.5	32	113.5	56.5	115	147	-15.5	-10	-8.5	-20.5	-2	-5	-34	-8.5	-24	-38	-11.3	-21.9	N/A	N/A	N/A	N/A	N/A	N/A	N/A	N/A	N/A	N/A	N/A	N/A	N/A	N/A
45745	hsa-miR-302f	N/A	N/A	N/A	118	73.5	66.5	123	55	32	135.5	59.5	125	157	0	0.5	1.5	-2.5	0	-3	-12	-5	-10.5	-25	-0.1	-11.1	N/A	0.00125471	0.00330033	N/A	N/A	N/A	N/A	N/A	N/A	N/A	0.00227752	N/A	0.63511	N/A
10936	hsa-miR-130b-3p	1.51938	0.329432	0.614538	169.5	94	77	141.5	60	54	175.5	88.5	178	239	45.5	22	10	17	6.5	19.5	31.5	23	38.5	56	20.2	33.7	0.141745	0.055207	0.0220022	0.0472879	0.0160296	0.0446224	0.0893617	0.0630137	0.0866142	0.145266	0.0564543	0.0857756	0.893657	0.442569
17851	hsa-miR-200c-5p	N/A	N/A	N/A	129	73	65	126	52	31.5	150	60.5	128.5	168.5	0	-1.5	-2.5	-1.5	-0.5	-6.5	-2	-2.5	-8.5	-12.5	-1.2	-6.4	N/A	N/A	N/A	N/A	N/A	N/A	N/A	N/A	N/A	N/A	N/A	N/A	N/A	N/A
42906	ebv-miR-BHRF1-1	1.19801	0.578081	0.764872	202.5	157	154.5	270	122	105.5	240.5	272	253	260.5	78	87.5	88	143.5	68	68	98	208.5	117	76	93	113.5	0.242991	0.219573	0.193619	0.399166	0.167694	0.155606	0.278014	0.571233	0.263217	0.197147	0.244609	0.293043	0.371511	0.557053
42730	hsa-miR-423-3p	0.868138	0.799294	0.887841	140.5	123	123	123	112	110	118	74	116	152	17	50.5	59	-0.5	60	76	-24	9	-20	-34.5	37.2	1.3	0.0529595	0.126725	0.129813	N/A	0.147965	0.173913	N/A	0.0246575	N/A	N/A	0.114366	0.0992853	0.367209	1.06299
17825	hsa-miR-338-5p	N/A	N/A	N/A	126	72.5	63.5	120.5	53	29	131	54.5	129.5	152	-0.5	0	0	-0.5	1	-6	-10.5	-8.5	-15.5	-34	0	-14.9	N/A	N/A	N/A	N/A	0.00246609	N/A	N/A	N/A	N/A	N/A	0.00246609	N/A	N/A	N/A
146109	hsa-miR-1910-5p	N/A	N/A	N/A	97	65.5	59.5	102	49	26.5	117	49.5	115	153.5	-24.5	-3	-2.5	-23.5	-1.5	-9	-35.5	-13	-28.5	-29.5	-11	-23.1	N/A	N/A	N/A	N/A	N/A	N/A	N/A	N/A	N/A	N/A	N/A	N/A	N/A	N/A
146046	jcv-miR-J1-5p	N/A	N/A	N/A	109	74	62.5	117	53	32.5	134	60.5	125	153.5	-18.5	1	-5.5	-9.5	-1	-5	-18	-4	-19	-33.5	-6.7	-15.9	N/A	0.00250941	N/A	N/A	N/A	N/A	N/A	N/A	N/A	N/A	0.00250941	N/A	N/A	N/A
146196	hsa-miR-711	1.55439	0.221076	0.525247	1131.5	1263.5	561.5	1549.5	1176	745	1840.5	858	3327	2452	1003.5	1190.5	496	1420	1120.5	707	1692	794.5	3188.5	2261.5	1046.1	1728.7	3.12617	2.98745	1.09131	3.94993	2.76326	1.61785	4.8	2.17671	7.17323	5.86641	2.78362	4.32684	0.376071	0.550057
42839	hsa-miR-135a-5p	1.25584	N/A	N/A	142	81.5	76.5	137.5	57	32	141	63	144	195	15	8.5	9.5	8.5	2.5	-5	-4.5	0	-0.5	11.5	8.8	0.3	0.046729	0.02133	0.0209021	0.0236439	0.00616523	N/A	N/A	N/A	N/A	0.0298314	0.023754	0.0298314	0.614126	N/A
146103	hsa-miR-1913	2.0805	0.0692335	0.387107	175	111.5	108	187	91	53	301.5	173	258.5	275.5	47.5	42	43	58.5	37	19	146.5	107.5	118.5	89.5	45.6	96.2	0.147975	0.105395	0.0946095	0.162726	0.0912454	0.0434783	0.415603	0.294521	0.266592	0.232166	0.12039	0.250472	0.272093	0.538057
146149	hsv2-miR-H2	N/A	N/A	N/A	115	68	58	107.5	51	30.5	125.5	67	121.5	142.5	-18.5	-3.5	-5	-14	-2	-4.5	-15.5	3	-14	-46.5	-8.6	-15.5	N/A	N/A	N/A	N/A	N/A	N/A	N/A	0.00821918	N/A	N/A	N/A	0.00821918	N/A	N/A
145686	hsa-miR-548c-3p	N/A	N/A	N/A	114.5	65	62	106	47	28	122.5	52.5	114.5	132	-13	-5.5	-2.5	-18.5	-5	-7	-22	-10	-23.5	-53	-8.9	-23.1	N/A	N/A	N/A	N/A	N/A	N/A	N/A	N/A	N/A	N/A	N/A	N/A	N/A	N/A
145819	hsa-miR-520c-3p	N/A	N/A	N/A	114.5	69	65	117.5	50	27.5	123.5	55	115.5	147.5	-12.5	1	0.5	-15	-2	-7.5	-27.5	-8	-23	-41.5	-5.6	-21.5	N/A	0.00250941	0.00110011	N/A	N/A	N/A	N/A	N/A	N/A	N/A	0.00180476	N/A	0.552165	N/A
145724	hsa-miR-887-3p	14.493	0.0203965	0.343107	128.5	72	64	132.5	53	36	196	152	166.5	188	6.5	1.5	1.5	5	1	-0.5	54.5	87.5	32	15.5	3.1	37.8	0.0202492	0.00376412	0.00330033	0.0139082	0.00246609	N/A	0.15461	0.239726	0.071991	0.0402075	0.00873759	0.126634	0.909994	0.706721
145753	hsa-miR-484	1.69474	0.1302	0.439672	174.5	104.5	109.5	203.5	82.5	58.5	261	151.5	244	257	55.5	33	45.5	76	30	21.5	114	88	110.5	86.5	48	84.1	0.172897	0.0828105	0.10011	0.211405	0.0739827	0.0491991	0.323404	0.241096	0.248594	0.224384	0.128241	0.217335	0.472872	0.466469
145974	hsa-miR-200b-5p	N/A	N/A	N/A	121	77	62	131	55	30.5	136.5	56.5	128	155	-2.5	3.5	-3	1	2.5	-5.5	-9	-7	-10	-21.5	0.3	-10.6	N/A	0.00878294	N/A	0.00278164	0.00616523	N/A	N/A	N/A	N/A	N/A	0.00590994	N/A	0.509106	N/A
145839	hsa-miR-662	3.88836	N/A	N/A	108	68	64.5	111	53	31	115.5	67	111.5	140	-20.5	-1.5	-1	-15.5	1	-7.5	-24.5	3.5	-29	-35	-7.5	-18.5	N/A	N/A	N/A	N/A	0.00246609	N/A	N/A	0.00958904	N/A	N/A	0.00246609	0.00958904	N/A	N/A
145826	hsa-miR-18b-3p	1.37206	0.254101	0.564049	218	162.5	242.5	290.5	171.5	123	332	344	326.5	333	95.5	90.5	177.5	163	118	86	176	279.5	186.5	152.5	128.9	176.1	0.297508	0.227102	0.390539	0.453408	0.290999	0.196796	0.499291	0.765753	0.419573	0.39559	0.331911	0.455401	0.269651	0.452666
145976	hsa-miR-663b	0.455748	N/A	N/A	117.5	95.5	100	120	100.5	53	118	65	111	138.5	-6	22.5	33.5	-7.5	48	16.5	-33.5	-0.5	-26.5	-43	18.1	-17.4	N/A	0.0564617	0.0737074	N/A	0.118372	0.0377574	N/A	N/A	N/A	N/A	0.0828472	0.0377574	0.385665	N/A
147816	hsa-miR-3162-5p	0.449781	0.100708	0.406817	244.5	161	146.5	164	92.5	85.5	168.5	79	179.5	225	124.5	88	78	29	41	47.5	22.5	14.5	41.5	49	72.1	35	0.38785	0.220828	0.171617	0.0806676	0.10111	0.108696	0.0638298	0.039726	0.0933633	0.127108	0.192415	0.0865445	0.637886	0.404023
147819	hsa-miR-3117-3p	N/A	N/A	N/A	107.5	68.5	62.5	100.5	50	29.5	119.5	53	111	136.5	-17.5	-4.5	-4.5	-29.5	-3.5	-7.5	-34.5	-12.5	-30	-45.5	-11.9	-26	N/A	N/A	N/A	N/A	N/A	N/A	N/A	N/A	N/A	N/A	N/A	N/A	N/A	N/A
147871	hsa-miR-3180-5p	1.65557	0.137647	0.442917	179.5	99	134.5	188.5	101.5	76.5	234	201	222	249	51	25.5	70.5	60	45.5	39.5	93.5	137.5	82.5	65.5	50.5	83.7	0.158879	0.06399	0.155116	0.166898	0.112207	0.090389	0.265248	0.376712	0.185602	0.169909	0.131418	0.217572	0.329276	0.498574
147683	hsa-miR-3188	N/A	N/A	N/A	132	74.5	63	121.5	54.5	31.5	140.5	59	132	165	-4.5	2.5	-0.5	-9	1	-5	-7.5	-4.5	-7.5	-22	-2.1	-9.3	N/A	0.00627353	N/A	N/A	0.00246609	N/A	N/A	N/A	N/A	N/A	0.00436981	N/A	0.616105	N/A
147809	hsa-miR-514b-3p	N/A	N/A	N/A	131	74	63	125	54.5	31.5	134	59	124.5	155	3.5	1	-2	-3	0	-4.5	-18	-5.5	-14	-33.5	-0.1	-15.1	0.0109034	0.00250941	N/A	N/A	N/A	N/A	N/A	N/A	N/A	N/A	0.00670642	N/A	0.885043	N/A
147805	hsa-miR-3183	0.422098	0.237769	0.539911	123.5	83.5	73.5	121	55.5	41	140.5	65	131	151.5	-7	8.5	8	-4.5	3	4.5	-8.5	1	-9	-37.5	1.6	-9.9	N/A	0.02133	0.0176018	N/A	0.00739827	0.0102975	N/A	0.00273973	N/A	N/A	0.0154433	0.0065186	0.467017	0.819829
147852	hsa-miR-4295	N/A	N/A	N/A	108	71	58.5	111.5	50	27	117.5	53	117	160	-21	0.5	-4.5	-12.5	-2	-8	-24	-10	-23	-29	-7.9	-18.8	N/A	0.00125471	N/A	N/A	N/A	N/A	N/A	N/A	N/A	N/A	0.00125471	N/A	N/A	N/A
147882	hsa-miR-2909	N/A	N/A	N/A	113.5	69.5	57.5	96.5	48	28.5	125	55	125	122	-14.5	-3	-5	-31.5	-3	-7.5	-22.5	-8	-17	-52	-11.4	-21.4	N/A	N/A	N/A	N/A	N/A	N/A	N/A	N/A	N/A	N/A	N/A	N/A	N/A	N/A
147866	hsa-miR-3134	N/A	N/A	N/A	105	66.5	61	102	49	29	113	54.5	109.5	132	-18	-6	-3.5	-22	-4	-7.5	-26.5	-10	-30	-45	-10.7	-23.8	N/A	N/A	N/A	N/A	N/A	N/A	N/A	N/A	N/A	N/A	N/A	N/A	N/A	N/A
147786	hsa-miR-3198	N/A	N/A	N/A	126.5	73.5	66.5	121.5	50.5	32	132	62.5	135.5	161.5	1.5	2.5	2.5	-7	-2	-3	-20	-3.5	-2	-15	-0.5	-8.7	0.0046729	0.00627353	0.00550055	N/A	N/A	N/A	N/A	N/A	N/A	N/A	0.00548232	N/A	0.146009	N/A
148384	hsa-miR-3648	0.242209	0.0110261	0.293925	630.5	476.5	790	437	695.5	631.5	192	77	149	190	506.5	405.5	725	311	641	595	50.5	15	13.5	12	517.8	137.2	1.57788	1.01757	1.59516	0.86509	1.58076	1.36156	0.143262	0.0410959	0.0303712	0.0311284	1.32729	0.321483	0.268589	1.81456
148085	hsa-miR-3687	2.82184	N/A	N/A	128	85	85.5	123	64.5	75	142.5	62.5	127	143.5	7	12.5	21	-8	11	39	-0.5	-1	-11.5	-34	8.7	-1.6	0.0218069	0.0313676	0.0462046	N/A	0.027127	0.0892449	N/A	N/A	N/A	N/A	0.0316265	0.0892449	0.331251	N/A
148188	hsa-miR-2277-5p	N/A	N/A	N/A	110	66.5	66.5	114.5	52	31	137.5	57.5	121.5	146.5	-13.5	-6.5	-0.5	-20.5	-1.5	-6	-13.5	-7.5	-16	-40.5	-8.5	-16.7	N/A	N/A	N/A	N/A	N/A	N/A	N/A	N/A	N/A	N/A	N/A	N/A	N/A	N/A
147280	hsa-miR-1185-1-3p	2.51289	0.262499	0.567988	119	78	103	124.5	62.5	70.5	221	76	164	211.5	-8	6.5	33.5	-3	8.5	35.5	77	12	26.5	28	7.5	35.8	N/A	0.0163112	0.0737074	N/A	0.0209618	0.0812357	0.21844	0.0328767	0.0596175	0.0726329	0.0369934	0.0929605	0.861778	0.779762
147469	hsa-miR-3909	N/A	N/A	N/A	119.5	78.5	64.5	127.5	51.5	31.5	126.5	58	132	145	-11.5	5	-2.5	-7.5	-2.5	-7.5	-20.5	-6.5	-8.5	-38.5	-3.8	-16.3	N/A	0.0125471	N/A	N/A	N/A	N/A	N/A	N/A	N/A	N/A	0.0125471	N/A	N/A	N/A
147779	hsa-miR-3180-3p	N/A	N/A	N/A	112.5	70.5	60	104.5	52.5	28.5	152.5	64.5	127	167	-12.5	-1.5	-4	-24.5	-1	-8	4.5	0.5	-12.5	-18	-8.7	-6.7	N/A	N/A	N/A	N/A	N/A	N/A	0.012766	0.00136986	N/A	N/A	N/A	0.00706791	N/A	1.14012
148590	hsa-miR-3919	N/A	N/A	N/A	109	68	58	110.5	51	29	111.5	54	108	143.5	-23.5	-6	-6.5	-13	-5	-6.5	-37.5	-10.5	-28	-45.5	-10.8	-25.6	N/A	N/A	N/A	N/A	N/A	N/A	N/A	N/A	N/A	N/A	N/A	N/A	N/A	N/A
148065	hsa-miR-3689b-3p/hsa-miR-3689c	0.824946	0.798049	0.887841	142	86	66.5	141	55	33.5	146.5	62	137	196	9	14	3.5	10	1	-2.5	-6.5	-3.5	1	12	7.5	0.1	0.0280374	0.0351317	0.00770077	0.0278164	0.00246609	N/A	N/A	N/A	0.00224972	0.0311284	0.0202305	0.0166891	0.704755	1.22357
147386	hsa-miR-212-5p	N/A	N/A	N/A	114.5	74.5	63	128.5	52.5	29.5	134.5	56.5	121	148	-10	3.5	-4.5	-5.5	-2.5	-7.5	-12	-10	-14.5	-35.5	-3.8	-15.9	N/A	0.00878294	N/A	N/A	N/A	N/A	N/A	N/A	N/A	N/A	0.00878294	N/A	N/A	N/A
148402	hsa-miR-3920	N/A	N/A	N/A	115	70.5	62.5	108	50	31	118	55	117.5	146.5	-18.5	-2	-3	-21	-4.5	-5.5	-36.5	-9.5	-12.5	-36	-9.8	-20	N/A	N/A	N/A	N/A	N/A	N/A	N/A	N/A	N/A	N/A	N/A	N/A	N/A	N/A
148628	hsa-miR-3199	N/A	N/A	N/A	117	70.5	64	114	53	29	134	59.5	137.5	160.5	-17.5	-1.5	-1.5	-13	-1.5	-7.5	-18.5	-6.5	6	-20	-7	-9.3	N/A	N/A	N/A	N/A	N/A	N/A	N/A	N/A	0.0134983	N/A	N/A	0.0134983	N/A	N/A
148064	hsa-miR-3926	N/A	N/A	N/A	105.5	68	63.5	107	51	28.5	122.5	56.5	118	152.5	-27.5	-3	-1.5	-17	-1.5	-8	-27	-8.5	-22	-28	-10.1	-18.7	N/A	N/A	N/A	N/A	N/A	N/A	N/A	N/A	N/A	N/A	N/A	N/A	N/A	N/A
148317	hsa-miR-3621	1.07426	0.852671	0.922494	380.5	260	749	313	388	808	554	286	315	369.5	253	188.5	686.5	182.5	336	772	408.5	220	176.5	188	329.3	353	0.788162	0.473024	1.51045	0.50765	0.828607	1.76659	1.15887	0.60274	0.397075	0.487678	0.821579	0.88259	0.507631	0.652791
148187	hsa-miR-410-5p	N/A	N/A	N/A	136.5	75	69.5	140.5	54.5	31	139.5	60	131	160.5	16	2.5	3.5	13	2	-5	-3.5	-6	-7.5	-15.5	7.4	-7.5	0.0498442	0.00627353	0.00770077	0.0361613	0.00493218	N/A	N/A	N/A	N/A	N/A	0.0209824	N/A	0.986485	N/A
11144	hsa-miR-512-3p	N/A	N/A	N/A	123.5	69	59	105	50	28.5	123	56	115.5	145	2.5	-4	-6	-19.5	0	-8	-25.5	-9	-24.5	-37.5	-5.4	-20.9	0.00778816	N/A	N/A	N/A	N/A	N/A	N/A	N/A	N/A	N/A	0.00778816	N/A	N/A	N/A
11037	hsa-miR-299-3p	3.17053	0.542533	0.747564	110	74.5	61.5	110.5	55.5	35	128.5	75.5	139.5	147.5	-18	1.5	-3	-18	3	0.5	-13	12.5	-2.5	-34	-6.9	-7.3	N/A	0.00376412	N/A	N/A	0.00739827	0.00114416	N/A	0.0342466	N/A	N/A	0.00558119	0.0176954	0.460428	1.32277
42774	kshv-miR-K12-9-5p	2.63038	0.224952	0.525247	125.5	76	78	133.5	69	39.5	170	119	176	189	-1	5	12.5	6.5	16	5	23.5	54.5	37.5	3.5	7.8	24.8	N/A	0.0125471	0.0275028	0.0180807	0.0394575	0.0114416	0.0666667	0.149315	0.0843645	0.00907912	0.024397	0.0641734	0.483122	0.904574
168646	hsa-miR-4731-3p	3.22529	0.0430311	0.387107	130	75.5	96	148	82.5	54.5	195.5	152.5	190.5	214	3.5	1.5	31	18	27.5	17	55	88.5	56.5	32	16.3	49.8	0.0109034	0.00376412	0.0682068	0.0500695	0.0678175	0.0389016	0.156028	0.242466	0.127109	0.0830091	0.0401523	0.129503	0.770691	0.596137
168958	hsa-miR-2681-5p	N/A	N/A	N/A	109.5	72.5	55.5	106.5	48.5	29.5	112	54	105.5	122.5	-14.5	-3	-9	-22.5	-4.5	-7	-40.5	-10.5	-32.5	-59	-10.7	-29.9	N/A	N/A	N/A	N/A	N/A	N/A	N/A	N/A	N/A	N/A	N/A	N/A	N/A	N/A
168808	hsa-miR-4779	N/A	N/A	N/A	102	63.5	55	100.5	48	31.5	111.5	52	117	121.5	-26.5	-10	-10.5	-32.5	-6	-4.5	-35.5	-13.5	-20.5	-72.5	-17.1	-29.3	N/A	N/A	N/A	N/A	N/A	N/A	N/A	N/A	N/A	N/A	N/A	N/A	N/A	N/A
168796	hsa-miR-3664-3p	N/A	N/A	N/A	111	67	61.5	102.5	50	27.5	129.5	52.5	108.5	136.5	-14	-6	-3	-28	-3.5	-9.5	-24	-10.5	-27	-50.5	-10.9	-24.3	N/A	N/A	N/A	N/A	N/A	N/A	N/A	N/A	N/A	N/A	N/A	N/A	N/A	N/A
168625	hsa-miR-4539	N/A	N/A	N/A	108	70	63	96	49	27	127	54	126.5	149	-17.5	-2	-3	-31.5	-8	-8.5	-23	-9.5	-14.5	-37	-12.4	-18.5	N/A	N/A	N/A	N/A	N/A	N/A	N/A	N/A	N/A	N/A	N/A	N/A	N/A	N/A
168593	hsa-miR-4726-3p	5.98141	N/A	N/A	115	71.5	75	124	57.5	34.5	136.5	89.5	130.5	139	-11	-0.5	9	-4	2	0	-6	27	-6.5	-36	-0.9	-4.3	N/A	N/A	0.019802	N/A	0.00493218	N/A	N/A	0.0739726	N/A	N/A	0.0123671	0.0739726	0.850203	N/A
168632	hsa-miR-5188	N/A	N/A	N/A	106	64	53.5	92	44	25	110	57.5	85.5	110.5	-21.5	-9.5	-12.5	-37.5	-10.5	-12.5	-39.5	-6.5	-57	-68	-18.3	-36.7	N/A	N/A	N/A	N/A	N/A	N/A	N/A	N/A	N/A	N/A	N/A	N/A	N/A	N/A
168898	hsa-miR-5008-3p	3.88643	0.00768715	0.293925	195	145.5	141.5	294.5	90	147	458.5	536.5	542	581	70.5	75	73	166.5	38	108.5	308.5	472	408	400.5	84.6	339.5	0.219626	0.188206	0.160616	0.463143	0.0937115	0.248284	0.875177	1.29315	0.917885	1.03891	0.225061	0.874682	0.626312	0.441431
168559	hsa-miR-15a-3p	N/A	N/A	N/A	108	66	68	104.5	52	30.5	132.5	62	114	133.5	-20.5	-5	1.5	-20	-1.5	-5.5	-23	-0.5	-21.5	-52.5	-9.1	-20.6	N/A	N/A	0.00330033	N/A	N/A	N/A	N/A	N/A	N/A	N/A	0.00330033	N/A	N/A	N/A
168765	hsa-miR-4448	N/A	N/A	N/A	107.5	66	61	108	51.5	28	138.5	55	114	140.5	-12.5	-6	-5.5	-15.5	-0.5	-8.5	-3.5	-7.5	-27	-46.5	-8	-18.6	N/A	N/A	N/A	N/A	N/A	N/A	N/A	N/A	N/A	N/A	N/A	N/A	N/A	N/A
168849	hsa-miR-4635	1.32389	N/A	N/A	120.5	80.5	67	110.5	67	31.5	112.5	73	115.5	129.5	-6	8.5	2	-15	16	-4.5	-33	10.5	-27	-52	1.1	-21.2	N/A	0.02133	0.00440044	N/A	0.0394575	N/A	N/A	0.0287671	N/A	N/A	0.0217293	0.0287671	0.806833	N/A
168614	hsa-miR-5197-5p	N/A	N/A	N/A	99.5	62	55.5	96.5	47	24.5	106.5	47	99.5	131	-23	-8	-11.5	-29.5	-7	-11.5	-50	-15.5	-33	-54	-15.8	-32.8	N/A	N/A	N/A	N/A	N/A	N/A	N/A	N/A	N/A	N/A	N/A	N/A	N/A	N/A
168683	hsa-miR-4792	1.55194	N/A	N/A	123	85	75.5	113.5	74	61	115	61	111.5	138.5	-4	14.5	7.5	-13	22.5	24.5	-36	-1	-22	-42	5.5	-15.3	N/A	0.0363864	0.0165017	N/A	0.0554871	0.0560641	N/A	N/A	N/A	N/A	0.0361251	0.0560641	0.539626	N/A
168790	hsa-miR-3120-5p	N/A	N/A	N/A	114	71.5	59.5	106	49.5	29	114	54	114.5	142	-15	-1.5	-5	-14	-3.5	-7	-32.5	-9	-23	-32	-7.8	-20.7	N/A	N/A	N/A	N/A	N/A	N/A	N/A	N/A	N/A	N/A	N/A	N/A	N/A	N/A
168806	hsa-miR-4659a-3p	N/A	N/A	N/A	140	93	63	114.5	67.5	29.5	110.5	58.5	115.5	137.5	11.5	21.5	0	-11	15.5	-5	-31	-3.5	-14.5	-52	7.5	-21.2	0.0358255	0.0539523	N/A	N/A	0.0382244	N/A	N/A	N/A	N/A	N/A	0.0426674	N/A	0.230769	N/A
168924	hsa-miR-4720-5p	N/A	N/A	N/A	106.5	67.5	59	106	45	28	99	56.5	99.5	131	-11.5	-3	-5	-23.5	-6.5	-8	-42	-6.5	-31.5	-56	-9.9	-28.8	N/A	N/A	N/A	N/A	N/A	N/A	N/A	N/A	N/A	N/A	N/A	N/A	N/A	N/A
168891	hsa-miR-1271-3p	N/A	N/A	N/A	103.5	61	59.5	97.5	46.5	27.5	103	52	102.5	132	-18.5	-11	-5	-35.5	-6	-8.5	-41.5	-12	-39	-54.5	-15.2	-31.1	N/A	N/A	N/A	N/A	N/A	N/A	N/A	N/A	N/A	N/A	N/A	N/A	N/A	N/A
168928	hsa-miR-4431	0.655495	N/A	N/A	302	408.5	184.5	323.5	241.5	188.5	88	58.5	93.5	121	181.5	337	119	196.5	190	154	-57.5	-5.5	-47.5	-58	204.8	-2.9	0.565421	0.845671	0.261826	0.546592	0.468557	0.352403	N/A	N/A	N/A	N/A	0.537614	0.352403	0.390815	N/A
168702	hsa-miR-4540	N/A	N/A	N/A	112.5	71	66.5	112	55.5	35	108	58	106.5	120	-13	-2	2.5	-17	3	-0.5	-37	-6	-28.5	-58.5	-5.3	-26.1	N/A	N/A	0.00550055	N/A	0.00739827	N/A	N/A	N/A	N/A	N/A	0.00644941	N/A	0.208064	N/A
169080	hsa-miR-4684-5p	N/A	N/A	N/A	102	66	57	99	48	29	103.5	53	100.5	134	-29.5	-6	-8	-24.5	-4	-7.5	-37	-12	-34	-40	-14.4	-26.1	N/A	N/A	N/A	N/A	N/A	N/A	N/A	N/A	N/A	N/A	N/A	N/A	N/A	N/A
169056	hsa-miR-4669	1.7529	N/A	N/A	115	73.5	62.5	103.5	52	37	146.5	68.5	132.5	160	-11	4	-2	-25	1	-2.5	-3	4	-8	-18	-6.6	-5.5	N/A	0.0100376	N/A	N/A	0.00246609	N/A	N/A	0.0109589	N/A	N/A	0.00625187	0.0109589	0.856367	N/A
169253	hsa-miR-4690-5p	1.12746	0.771417	0.875404	359.5	146	133	193.5	140	255.5	249	123.5	280.5	314	230	72.5	68	60	84.5	218.5	104.5	61.5	134.5	130	103	129.8	0.716511	0.181932	0.149615	0.166898	0.208385	0.5	0.296454	0.168493	0.302587	0.337224	0.284668	0.320952	0.851409	0.370314
169022	hsa-miR-4797-5p	N/A	N/A	N/A	95.5	71	58	94.5	53	30.5	97	59.5	104.5	123.5	-31.5	-3	-7.5	-32.5	-1.5	-7	-52.5	-5	-33.5	-55.5	-15.2	-30.7	N/A	N/A	N/A	N/A	N/A	N/A	N/A	N/A	N/A	N/A	N/A	N/A	N/A	N/A
169266	hsa-miR-378d	N/A	N/A	N/A	95	63.5	56	104.5	51	27	104.5	55	103.5	140.5	-28	-11	-8.5	-25	-4.5	-10	-43	-9	-38	-47.5	-15.4	-29.5	N/A	N/A	N/A	N/A	N/A	N/A	N/A	N/A	N/A	N/A	N/A	N/A	N/A	N/A
169334	hsa-miR-548ao-5p	N/A	N/A	N/A	106.5	65.5	60	110.5	48.5	28.5	112.5	57	107	131	-18.5	-7.5	-6.5	-15.5	-5.5	-8	-38	-7.5	-29.5	-59.5	-10.7	-28.5	N/A	N/A	N/A	N/A	N/A	N/A	N/A	N/A	N/A	N/A	N/A	N/A	N/A	N/A
169262	hsa-miR-5009-5p	N/A	N/A	N/A	116	68.5	64.5	117.5	52.5	30.5	112	53.5	117.5	141.5	-11	-5	-1	-13	-1	-6	-39.5	-11.5	-27.5	-46	-6.2	-26.1	N/A	N/A	N/A	N/A	N/A	N/A	N/A	N/A	N/A	N/A	N/A	N/A	N/A	N/A
169079	hsa-miR-4667-5p	0.70318	0.0542319	0.387107	394.5	323	262	336	252	230.5	338	175.5	300.5	347	261.5	249	196	206	198	191.5	190	112	156	164.5	222.1	162.8	0.814642	0.624843	0.431243	0.573018	0.488286	0.438215	0.539007	0.306849	0.350956	0.426719	0.586406	0.412349	0.252147	0.216289
169213	hsa-miR-4768-3p	N/A	N/A	N/A	110	69.5	59.5	113	57.5	32.5	124	62.5	122	149	-25.5	-4	-5	-14	1.5	-4.5	-26.5	-1.5	-23.5	-31.5	-9.4	-17.5	N/A	N/A	N/A	N/A	0.00369914	N/A	N/A	N/A	N/A	N/A	0.00369914	N/A	N/A	N/A
169355	hsa-miR-2355-5p	5.17519	0.0920391	0.399073	108.5	75	79	136.5	63	41.5	170.5	122.5	175	166.5	-23	3	8.5	7	6.5	5	20.5	60	38	-13	0.4	22.1	N/A	0.00752823	0.0187019	0.0194715	0.0160296	0.0114416	0.058156	0.164384	0.0854893	N/A	0.0154328	0.0798676	0.354585	0.802631
169238	hsa-miR-4654	1.95126	0.0663907	0.387107	191.5	120.5	120.5	171.5	145	89	307.5	234.5	268	265.5	61.5	46.5	52	46.5	89.5	52	152	169	130.5	77.5	59.2	116.2	0.191589	0.116688	0.114411	0.129346	0.220715	0.118993	0.431206	0.463014	0.293588	0.201038	0.15455	0.301568	0.314158	0.487279
169363	hsa-miR-320c	1.17753	0.697446	0.84426	180.5	118	171	126.5	99.5	200	243.5	92	175.5	244	54.5	45.5	107	0	47.5	163.5	91	25	37.5	58.5	50.9	75.1	0.169782	0.114178	0.235424	N/A	0.117139	0.374142	0.258156	0.0684932	0.0843645	0.151751	0.159131	0.187381	0.357664	0.685019
169061	hsa-miR-548x-3p	N/A	N/A	N/A	106	69	55.5	98	48	25.5	112.5	49	99	128	-20	-1	-12	-24.5	-4	-10	-32.5	-14.5	-37.5	-57	-12.3	-30.3	N/A	N/A	N/A	N/A	N/A	N/A	N/A	N/A	N/A	N/A	N/A	N/A	N/A	N/A
169082	hsa-miR-1275	1.228	0.358393	0.634521	6921.5	6051	8683	7392.5	8721.5	15353	8876	3300.5	9588	11299.5	6794	5981.5	8618.5	7265	8668.5	15318	8733	3235.5	9441	11120	7465.5	9569.5	21.1651	15.01	18.9626	20.2086	21.3773	35.0526	24.7745	8.86438	21.2396	28.8457	19.3447	23.7553	0.13462	0.411726
169096	hsa-miR-4804-3p	10.1736	0.410941	0.667033	110	69	69	114.5	53	40	126	105.5	127.5	141.5	-19.5	-2.5	4.5	-15	1	3.5	-28.5	43	-9.5	-41.5	-6.3	-6.6	N/A	N/A	0.00990099	N/A	0.00246609	0.00800915	N/A	0.117808	N/A	N/A	0.00618354	0.0629087	0.850203	1.23416
169304	hsa-miR-4793-5p	N/A	N/A	N/A	117	61.5	54.5	93.5	44	25	104.5	50.5	90	118	-12.5	-8	-9.5	-33.5	-8	-10	-44	-11	-44.5	-68.5	-14.3	-35.6	N/A	N/A	N/A	N/A	N/A	N/A	N/A	N/A	N/A	N/A	N/A	N/A	N/A	N/A
169171	hsa-miR-4436b-5p	1.01757	0.961709	0.972097	196.5	130	147	155	90.5	174.5	178.5	123	183.5	207.5	74	60.5	84	30.5	36.5	139	33.5	61	46	27.5	57.1	61.4	0.23053	0.151819	0.184818	0.0848401	0.0900123	0.318078	0.0950355	0.167123	0.103487	0.0713359	0.148404	0.151012	0.419896	0.661461
169356	hsa-miR-548aa/hsa-miR-548ap-3p/hsa-miR-548t-3p	N/A	N/A	N/A	96.5	58	56.5	100.5	44.5	25.5	109	49.5	105.5	125	-27	-13	-6	-30.5	-6	-9	-33	-13.5	-25	-54	-16.5	-26.9	N/A	N/A	N/A	N/A	N/A	N/A	N/A	N/A	N/A	N/A	N/A	N/A	N/A	N/A
169084	hsa-miR-5708	N/A	N/A	N/A	97	67	58.5	103.5	48	26.5	107	55	109.5	137	-27.5	-6	-5.5	-27	-3	-9.5	-36.5	-9.5	-29.5	-44	-13.8	-25.8	N/A	N/A	N/A	N/A	N/A	N/A	N/A	N/A	N/A	N/A	N/A	N/A	N/A	N/A
169020	hsa-miR-4506	7.11648	0.297039	0.592071	124	84.5	79	103.5	65.5	54.5	341	95.5	132.5	176.5	-4.5	10.5	14.5	-19	15	18	193.5	32	-2	-2.5	3.3	47.8	N/A	0.0263488	0.0319032	N/A	0.0369914	0.0411899	0.548936	0.0876712	N/A	N/A	0.0317478	0.225932	0.167665	1.24238
169414	hsa-miR-525-5p	N/A	N/A	N/A	106	68	56.5	110.5	50	30.5	122.5	67.5	108	146.5	-22	-5.5	-11.5	-16.5	-5	-5.5	-23	4.5	-27	-29.5	-12.1	-16.1	N/A	N/A	N/A	N/A	N/A	N/A	N/A	0.0123288	N/A	N/A	N/A	0.0123288	N/A	N/A
169399	hsa-miR-4750-5p	2.21689	0.125854	0.43354	6812	6523.5	4037	8606.5	8252	9088.5	7114.5	9024	37943	18852.5	6692	6451.5	3972	8473.5	8191	9051.5	6968	8960	37802.5	18674	6756	16291.2	20.8474	16.1895	8.73927	23.5702	20.1998	20.7128	19.7674	24.5479	85.045	48.441	17.9092	39.7028	0.321939	0.703436
17418	kshv-miR-K12-4-3p	N/A	N/A	N/A	111	69.5	60.5	117	48	31	147.5	70	135.5	152	-12	-0.5	-3	-10.5	-3	-5.5	2.5	8.5	-4	-27.5	-5.8	-5.2	N/A	N/A	N/A	N/A	N/A	N/A	0.0070922	0.0232877	N/A	N/A	N/A	0.0151899	N/A	0.753916
42757	hsa-miR-619-3p	N/A	N/A	N/A	120	67.5	60.5	114.5	47	28.5	135	53.5	128	164	-12	-1.5	-2.5	-11.5	-2	-7.5	-17.5	-7.5	-12	-29.5	-5.9	-14.8	N/A	N/A	N/A	N/A	N/A	N/A	N/A	N/A	N/A	N/A	N/A	N/A	N/A	N/A
11108	hsa-miR-425-3p	3.31146	0.21002	0.516089	115.5	74.5	64	115.5	51	37.5	158.5	70	139.5	141.5	-6.5	5	2	-11	1.5	3.5	15	6.5	-2	-46.5	-1.8	-4.7	N/A	0.0125471	0.00440044	N/A	0.00369914	0.00800915	0.0425532	0.0178082	N/A	N/A	0.00688221	0.0227902	0.714656	0.781158
42829	hsa-miR-127-3p	N/A	N/A	N/A	94	58	55	88.5	45	29.5	90.5	50	104	130	-37	-10.5	-7.5	-34	-6	-6	-53.5	-9.5	-35	-48.5	-19	-30.5	N/A	N/A	N/A	N/A	N/A	N/A	N/A	N/A	N/A	N/A	N/A	N/A	N/A	N/A
46259	hsa-miR-885-5p	1.40727	0.513037	0.726121	160.5	90.5	80.5	150	65	36.5	211	75	161	231	26	19	18	28	15	2	63.5	13.5	21.5	49.5	21.2	30	0.0809969	0.0476788	0.039604	0.077886	0.0369914	0.00457666	0.180142	0.0369863	0.048369	0.128405	0.0566314	0.0796957	0.374714	0.907226
46737	hsa-miR-1265	N/A	N/A	N/A	111	70	59	116	49	31	137.5	54	117.5	168.5	-19	2	-4	-10	-1.5	-6.5	-14.5	-7	-23.5	-21	-6.5	-14.5	N/A	0.00501882	N/A	N/A	N/A	N/A	N/A	N/A	N/A	N/A	0.00501882	N/A	N/A	N/A
42535	hsa-miR-661	N/A	N/A	N/A	112	67.5	58.5	111.5	49	29.5	135.5	62	128	150.5	-17	0	-1.5	-12	0	-6	-15	-0.5	-13.5	-38.5	-6.1	-14.7	N/A	N/A	N/A	N/A	N/A	N/A	N/A	N/A	N/A	N/A	N/A	N/A	N/A	N/A
42542	hsa-miR-589-5p	N/A	N/A	N/A	111.5	68	56.5	107	45.5	30	111	53	123.5	133.5	-17.5	-2	-3.5	-15.5	-4	-4.5	-36	-7	-15	-59	-8.5	-24.3	N/A	N/A	N/A	N/A	N/A	N/A	N/A	N/A	N/A	N/A	N/A	N/A	N/A	N/A
42607	hsa-miR-653-5p	N/A	N/A	N/A	105.5	67	58.5	106.5	48	29	122.5	53	111	148.5	-25.5	-1	-1	-22	-1.5	-5.5	-22.5	-7.5	-29	-26	-10.2	-18.1	N/A	N/A	N/A	N/A	N/A	N/A	N/A	N/A	N/A	N/A	N/A	N/A	N/A	N/A
17646	ebv-miR-BHRF1-3	0.292397	N/A	N/A	129	75	63.5	123.5	51.5	31	132	64.5	132.5	174	0.5	6	5	-1.5	4	-1	-16	1	-5.5	-6.5	2.8	-5.6	0.00155763	0.0150565	0.0110011	N/A	0.00986436	N/A	N/A	0.00273973	N/A	N/A	0.00936989	0.00273973	0.604587	N/A
17893	hsa-miR-362-3p	N/A	N/A	N/A	106.5	67	59.5	105	47.5	27.5	121	53.5	117	143.5	-20.5	-1.5	-3	-20	-3	-8	-24.5	-9.5	-17.5	-50.5	-9.6	-22	N/A	N/A	N/A	N/A	N/A	N/A	N/A	N/A	N/A	N/A	N/A	N/A	N/A	N/A
6880	hsa-miR-297	N/A	N/A	N/A	121	71.5	64	124	50	28.5	136.5	56.5	127.5	175.5	-6.5	2.5	0.5	-2	-2	-7	-5	-4.5	-12	-7.5	-1.5	-7.2	N/A	0.00627353	0.00110011	N/A	N/A	N/A	N/A	N/A	N/A	N/A	0.00368682	N/A	0.992226	N/A
32095	hsa-miR-624-3p	N/A	N/A	N/A	110	61	59.5	97	45	27	110.5	49	107.5	143	-15	-9	-4	-30.5	-4.5	-9.5	-35	-15	-29	-44	-12.6	-26.5	N/A	N/A	N/A	N/A	N/A	N/A	N/A	N/A	N/A	N/A	N/A	N/A	N/A	N/A
42567	hsa-miR-590-3p	0.749581	0.531983	0.740293	122	77	68	136	55	27.5	137	59	141.5	190	-3	7.5	5.5	10.5	5	-6	-9.5	-2.5	4	7	5.1	-1.4	N/A	0.0188206	0.0121012	0.0292072	0.0123305	N/A	N/A	N/A	0.00899888	0.0181582	0.0181149	0.0135786	0.442961	0.476976
17325	hsa-miR-643	N/A	N/A	N/A	114.5	72	61	124	50	29.5	132	54	127.5	157.5	-13.5	2	-1.5	-1	-0.5	-5	-12.5	-8.5	-17.5	-23.5	-2.9	-13.4	N/A	0.00501882	N/A	N/A	N/A	N/A	N/A	N/A	N/A	N/A	0.00501882	N/A	N/A	N/A
17630	hsa-miR-588	N/A	N/A	N/A	116	71.5	65.5	122.5	51	29	139.5	54.5	142	161.5	-19	2	6	-2.5	1	-6	-8.5	-6	-3.5	-19	-2.5	-8.6	N/A	0.00501882	0.0132013	N/A	0.00246609	N/A	N/A	N/A	N/A	N/A	0.00689541	N/A	0.813331	N/A
42941	hsa-miR-218-1-3p	N/A	N/A	N/A	130	70.5	67	116.5	50	28	139	58.5	119.5	169	4	1	3.5	-9	0	-7	-9.5	-2.5	-14.5	-17.5	-0.1	-10.2	0.0124611	0.00250941	0.00770077	N/A	N/A	N/A	N/A	N/A	N/A	N/A	0.00755708	N/A	0.658638	N/A
42944	hsa-miR-564	N/A	N/A	N/A	109.5	64.5	60.5	100.5	48.5	26	125.5	55	108.5	144	-20.5	-4.5	-3	-23.5	-2	-6.5	-25.5	-9.5	-28.5	-42	-10.7	-22.4	N/A	N/A	N/A	N/A	N/A	N/A	N/A	N/A	N/A	N/A	N/A	N/A	N/A	N/A
42562	hsa-miR-105-3p	N/A	N/A	N/A	116.5	70.5	60.5	120	51.5	29.5	127.5	55.5	127	162.5	-5	4.5	-2.5	1	1.5	-6.5	-26.5	-5.5	-16.5	-19	-0.1	-14.8	N/A	0.0112923	N/A	0.00278164	0.00369914	N/A	N/A	N/A	N/A	N/A	0.00592437	N/A	0.788502	N/A
42571	hsa-miR-129-1-3p	4.87463	N/A	N/A	117.5	72	71.5	135	58	36	143	105	141.5	164	-10.5	6.5	11	13.5	8	-0.5	-8	43.5	-1.5	-28.5	5.7	1	N/A	0.0163112	0.0242024	0.0375522	0.0197287	N/A	N/A	0.119178	N/A	N/A	0.0244486	0.119178	0.380967	N/A
17439	hcmv-miR-UL36-5p	N/A	N/A	N/A	103.5	63	59.5	111	46.5	27	132	56	124	164	-20.5	-7	-4	-13.5	-4.5	-7.5	-17	-3.5	-17.5	-20.5	-9.9	-13.2	N/A	N/A	N/A	N/A	N/A	N/A	N/A	N/A	N/A	N/A	N/A	N/A	N/A	N/A
46443	hsa-miR-193a-5p	0.324756	0.0592156	0.387107	135	82	74	132.5	60.5	41	147	61.5	139	172	13	11.5	15.5	5.5	12.5	8	-3	0	0.5	-4.5	11.6	0.2	0.0404984	0.0288582	0.0341034	0.015299	0.0308261	0.0183066	N/A	N/A	0.00112486	N/A	0.029917	0.00971575	0.310484	1.25048
10923	hsa-miR-107	0.861628	0.686059	0.839264	226	194	139	214	91	217.5	191.5	154.5	192	213.5	99.5	124.5	77.5	90	42.5	185.5	37.5	93	53	32.5	86.8	80.3	0.309969	0.312422	0.170517	0.250348	0.104809	0.424485	0.106383	0.254795	0.119235	0.0843061	0.229613	0.197841	0.394452	0.723902
46850	hsa-miR-1237-3p	1.25202	0.56336	0.757668	143.5	83	78.5	152.5	57	36.5	185	82	165	217	25.5	15	18	29	9	3.5	39	20.5	23.5	37.5	19.3	24.8	0.0794393	0.0376412	0.039604	0.0806676	0.0221948	0.00800915	0.110638	0.0561644	0.0528684	0.0972763	0.0519094	0.0649913	0.511766	0.624906
27672	hsa-miR-615-3p	1.14232	0.758357	0.871693	157.5	96.5	110.5	152	90	78	174	154	151.5	206.5	35	27	47.5	27	38.5	41.5	25.5	93.5	15	22.5	35	39.6	0.109034	0.0677541	0.10451	0.0751043	0.0949445	0.0949657	0.0723404	0.256164	0.0337458	0.0583658	0.0902695	0.103116	0.20076	0.857201
17503	hsa-miR-590-5p	N/A	N/A	N/A	105.5	63.5	58.5	111.5	48.5	25	119.5	53	116	155.5	-22.5	-5.5	-5.5	-16	-1.5	-10.5	-24	-8	-23	-21	-10.2	-17.3	N/A	N/A	N/A	N/A	N/A	N/A	N/A	N/A	N/A	N/A	N/A	N/A	N/A	N/A
13140	hsa-miR-138-5p	N/A	N/A	N/A	110	72	63.5	107	50	28	118	56.5	129	171	-12.5	3	-1	-20.5	-1	-5.5	-29	-5.5	-8.5	-9	-6.4	-11.5	N/A	0.00752823	N/A	N/A	N/A	N/A	N/A	N/A	N/A	N/A	0.00752823	N/A	N/A	N/A
11013	hsa-miR-181a-3p	N/A	N/A	N/A	97.5	64.5	58	106.5	43.5	27	117	52	121.5	154	-26	-5.5	-4.5	-15.5	-7	-7.5	-28	-9	-16	-30.5	-11.7	-18.2	N/A	N/A	N/A	N/A	N/A	N/A	N/A	N/A	N/A	N/A	N/A	N/A	N/A	N/A
29802	hsa-miR-144-3p	N/A	N/A	N/A	106	67	57	111	47.5	27	135	54.5	119.5	143	-20	-4	-4	-10.5	-3	-8.5	-12	-9	-24.5	-44	-8.3	-19.6	N/A	N/A	N/A	N/A	N/A	N/A	N/A	N/A	N/A	N/A	N/A	N/A	N/A	N/A
42551	hsa-miR-122-3p	0.909817	N/A	N/A	113.5	72.5	54.5	103	46.5	27	133.5	63	125.5	153.5	-16.5	3	-8	-23	-2.5	-8	-9	2.5	-18	-31	-9.4	-12.7	N/A	0.00752823	N/A	N/A	N/A	N/A	N/A	0.00684932	N/A	N/A	0.00752823	0.00684932	N/A	N/A
42899	hsa-miR-377-5p	1.1	0.827299	0.907895	128.5	76	66	119	53	30.5	138	66.5	145	170.5	2.5	6.5	3.5	-7.5	2	-3.5	-5.5	4.5	3.5	-2	1.4	-0.6	0.00778816	0.0163112	0.00770077	N/A	0.00493218	N/A	N/A	0.0123288	0.00787402	N/A	0.00918307	0.0101014	0.537255	0.311837
42885	hsa-miR-376a-5p	N/A	N/A	N/A	114	75	61.5	118.5	47	30	132	53	133.5	166	-13.5	6	-1	-8	-2	-4.5	-14	-9	-11.5	-11.5	-3.7	-10.1	N/A	0.0150565	N/A	N/A	N/A	N/A	N/A	N/A	N/A	N/A	0.0150565	N/A	N/A	N/A
42956	hsa-miR-545-5p	N/A	N/A	N/A	118.5	74	59.5	113	49	27	136.5	55.5	127.5	169.5	-3	6	-4	-16	-1	-8.5	-20	-6	-10.5	-6	-3.6	-10.2	N/A	0.0150565	N/A	N/A	N/A	N/A	N/A	N/A	N/A	N/A	0.0150565	N/A	N/A	N/A
17732	hsa-miR-192-5p	N/A	N/A	N/A	91	62	50.5	94	45.5	26.5	121.5	51.5	105.5	151	-29.5	-4.5	-10	-29.5	-4	-8.5	-29	-9.5	-36	-31.5	-15.5	-22.9	N/A	N/A	N/A	N/A	N/A	N/A	N/A	N/A	N/A	N/A	N/A	N/A	N/A	N/A
46746	hsa-miR-1269a	N/A	N/A	N/A	123.5	69.5	62.5	114.5	49	30	129.5	54.5	120.5	169	-3.5	1	1.5	-10.5	-2	-7	-11.5	-6	-15	-10	-2.7	-9.9	N/A	0.00250941	0.00330033	N/A	N/A	N/A	N/A	N/A	N/A	N/A	0.00290487	N/A	0.192527	N/A
42669	hsa-miR-505-3p	N/A	N/A	N/A	108	69.5	60.5	114.5	47	27.5	125.5	55.5	131.5	162	-21	2.5	0.5	-12	-2.5	-7.5	-14	-7	-5	-16	-6.5	-9.9	N/A	0.00627353	0.00110011	N/A	N/A	N/A	N/A	N/A	N/A	N/A	0.00368682	N/A	0.992226	N/A
4040	hsa-miR-9-5p	0.788342	0.654355	0.816496	133	80.5	73.5	141	52	29.5	153	65	154	181.5	5	10.5	12.5	16.5	2	-5	7.5	1.5	14	-6	9.3	2.4	0.0155763	0.0263488	0.0275028	0.0458971	0.00493218	N/A	0.0212766	0.00410959	0.0314961	N/A	0.0240514	0.0189607	0.634584	0.729894
17892	hsa-miR-372-5p	0.271257	N/A	N/A	132	107.5	66.5	140	92.5	33.5	134	68	127.5	155	3.5	40	2.5	12	41.5	-2.5	-17.5	5	-8	-34	19.9	-11.4	0.0109034	0.100376	0.00550055	0.0333797	0.102343	N/A	N/A	0.0136986	N/A	N/A	0.0505006	0.0136986	0.942472	N/A
146010	hsa-miR-2116-5p	0.77979	0.289473	0.591051	266.5	176	271.5	279.5	310.5	228	265.5	252.5	227.5	277	138.5	104.5	208	150	260	192.5	116.5	190	87.5	90.5	172.2	135.4	0.431464	0.262233	0.457646	0.417246	0.641184	0.440503	0.330496	0.520548	0.19685	0.23476	0.441955	0.344632	0.305584	0.39533
146140	hsa-miR-1976	1.30373	0.440791	0.68412	159	91	78	152	61.5	46	186.5	94	166.5	200.5	25	24	16	23	10.5	10.5	40.5	35	32	14	19.7	26.4	0.0778816	0.0602258	0.0352035	0.0639777	0.025894	0.0240275	0.114894	0.0958904	0.071991	0.0363165	0.0526365	0.0686238	0.407755	0.560997
146142	hsa-miR-1972	N/A	N/A	N/A	110	74	60.5	120.5	49	28	135	56	131	155.5	-15.5	4.5	0	-6	0.5	-6	-9.5	-5	-5	-31	-3.3	-11.3	N/A	0.0112923	N/A	N/A	0.00123305	N/A	N/A	N/A	N/A	N/A	0.0062627	N/A	1.13577	N/A
146163	hsa-miR-224-3p	2.82338	0.218748	0.523783	112	77.5	78.5	126.5	57.5	50	155.5	111	136.5	151.5	-20	9	19	4.5	7	15.5	9.5	50	-5	-30	3.9	8	N/A	0.0225847	0.0418042	0.0125174	0.0172626	0.0354691	0.0269504	0.136986	N/A	N/A	0.0235422	0.0664686	0.545844	0.921014
145749	hsa-miR-137	N/A	N/A	N/A	102	61	49.5	87.5	44.5	23.5	94	49	107.5	110.5	-27	-9	-9.5	-33.5	-5.5	-11	-50.5	-12	-32	-64	-16.9	-33.9	N/A	N/A	N/A	N/A	N/A	N/A	N/A	N/A	N/A	N/A	N/A	N/A	N/A	N/A
145970	hsa-miR-129-2-3p	1.60409	0.296997	0.592071	128	83	94	151.5	77.5	45.5	178	134	185.5	205.5	12	13	30.5	29.5	25.5	8	28	69	50	20.5	22.1	35.1	0.0373832	0.0326223	0.0671067	0.0820584	0.0628853	0.0183066	0.0794326	0.189041	0.112486	0.0531777	0.0564112	0.0904888	0.369945	0.718768
145822	hsa-miR-214-5p	N/A	N/A	N/A	102	66.5	62.5	125.5	51.5	26.5	134	56.5	117	141.5	-23	-6.5	-1	2	0	-9	-21.5	-6	-18	-44.5	-5.7	-19.8	N/A	N/A	N/A	0.00556328	N/A	N/A	N/A	N/A	N/A	N/A	0.00556328	N/A	N/A	N/A
145789	hsa-miR-550a-3-5p/hsa-miR-550a-5p	0.46497	N/A	N/A	119	76	66	125	55.5	35.5	145.5	60.5	130.5	150	-6	6	2.5	-1.5	6	0	-4.5	2	-14.5	-33	1.4	-10	N/A	0.0150565	0.00550055	N/A	0.0147965	N/A	N/A	0.00547945	N/A	N/A	0.0117845	0.00547945	0.46193	N/A
145768	hsa-miR-665	0.556005	0.173968	0.484779	786.5	538.5	618.5	461.5	617.5	954.5	442	152.5	297.5	273.5	663	468.5	555.5	335	567.5	920.5	297	91	162.5	82.5	517.9	310.7	2.06542	1.17566	1.22222	0.93185	1.39951	2.10641	0.842553	0.249315	0.365579	0.214008	1.35893	0.755573	0.315536	1.05341
145972	hsa-miR-141-5p	N/A	N/A	N/A	101.5	72.5	58.5	106	48.5	25	116	56	115	143	-30	0.5	-4.5	-19	-2.5	-9.5	-30.5	-6	-26	-34	-11.1	-21.2	N/A	0.00125471	N/A	N/A	N/A	N/A	N/A	N/A	N/A	N/A	0.00125471	N/A	N/A	N/A
145746	hsa-let-7i-3p	N/A	N/A	N/A	113	67	59.5	108.5	47	27.5	120	56	112.5	137	-11	-3	-3	-19.5	-4	-8	-25	-6.5	-25.5	-45	-8.1	-22	N/A	N/A	N/A	N/A	N/A	N/A	N/A	N/A	N/A	N/A	N/A	N/A	N/A	N/A
145676	hsa-miR-30e-3p	N/A	N/A	N/A	110	66.5	63	111.5	48.5	27.5	124.5	55	118	139	-11.5	-4	0.5	-20.5	-3	-9	-21	-6.5	-19	-52	-7.7	-21.5	N/A	N/A	0.00110011	N/A	N/A	N/A	N/A	N/A	N/A	N/A	0.00110011	N/A	N/A	N/A
147604	hsa-miR-4285	1.57713	0.286065	0.587702	4898.5	5259	4238	6920	9694	3578	4697.5	7541	22489	13303.5	4773	5190.5	4177	6794	9644.5	3541.5	4549.5	7479.5	22346	13118	6115.8	10206.9	14.8692	13.0251	9.19032	18.8985	23.7842	8.10412	12.9064	20.4918	50.2722	34.0285	15.9535	25.1606	0.351084	0.680354
147915	hsa-miR-3174	N/A	N/A	N/A	115.5	73	61.5	124	52	33	131.5	54.5	117	175	-12.5	3	-1	0.5	1.5	-3.5	-20.5	-6.5	-21	-9.5	-1.7	-12.2	N/A	0.00752823	N/A	0.00139082	0.00369914	N/A	N/A	N/A	N/A	N/A	0.00420606	N/A	0.737019	N/A
147804	hsv1-miR-H17	0.71895	0.15396	0.458612	675.5	839.5	422.5	549.5	428	535.5	513.5	315	495.5	571.5	544.5	769	360.5	427.5	377	500	368	256	360.5	385.5	495.7	374	1.69626	1.92974	0.793179	1.18915	0.929716	1.14416	1.04397	0.70137	0.811024	1	1.30761	0.940106	0.374567	0.191521
147613	hsa-miR-3145-3p	N/A	N/A	N/A	115.5	70	59	113.5	51	29	133.5	59.5	134	162	-9.5	-2.5	-2	-9.5	0.5	-7.5	-17	-1	-5	-22.5	-4.6	-10.6	N/A	N/A	N/A	N/A	0.00123305	N/A	N/A	N/A	N/A	N/A	0.00123305	N/A	N/A	N/A
147570	hsa-miR-4271	N/A	N/A	N/A	104.5	70.5	58.5	113.5	47.5	32	130.5	54.5	121.5	158.5	-19	2	-1.5	-13.5	-2	-3	-18.5	-4	-16.5	-23	-6.8	-13	N/A	0.00501882	N/A	N/A	N/A	N/A	N/A	N/A	N/A	N/A	0.00501882	N/A	N/A	N/A
147523	hsa-miR-4263	N/A	N/A	N/A	118.5	67.5	58	109	45.5	29	121.5	54.5	124.5	145.5	-5.5	-3.5	-1.5	-14.5	-4	-5.5	-18	-5.5	-8	-33.5	-5.8	-14.1	N/A	N/A	N/A	N/A	N/A	N/A	N/A	N/A	N/A	N/A	N/A	N/A	N/A	N/A
147947	hsa-miR-4308	1.07495	0.909577	0.948524	121	84	67.5	130	54.5	35.5	149	85	124	173	-3	15.5	6	14	5	2	7	21.5	-21	-9	7.5	0.1	N/A	0.0388959	0.0132013	0.038943	0.0123305	0.00457666	0.0198582	0.0589041	N/A	N/A	0.0258427	0.0277796	0.584458	1.00853
147694	hsa-miR-4281	N/A	N/A	N/A	119.5	65	58.5	126.5	48.5	27	118.5	60.5	124.5	153	-5	-1.5	-1.5	3.5	0.5	-7	-23.5	-1.5	-15	-28	-0.8	-15	N/A	N/A	N/A	0.00973574	0.00123305	N/A	N/A	N/A	N/A	N/A	0.00548439	N/A	1.09626	N/A
147772	hsa-miR-4303	N/A	N/A	N/A	116	75	60.5	125.5	46.5	29	119.5	53.5	113.5	158	-10.5	6	-2.5	4	-4	-4.5	-26.5	-8.5	-20	-25.5	-1.4	-17	N/A	0.0150565	N/A	0.0111266	N/A	N/A	N/A	N/A	N/A	N/A	0.0130915	N/A	0.212264	N/A
148374	hsa-miR-3936	N/A	N/A	N/A	114	66	63.5	117.5	47	28.5	124	54.5	112.5	142	-18	-2.5	-0.5	-8	-3.5	-7	-16	-7	-27.5	-42	-6.5	-19.9	N/A	N/A	N/A	N/A	N/A	N/A	N/A	N/A	N/A	N/A	N/A	N/A	N/A	N/A
148263	hsa-miR-1273e	0.779004	0.575235	0.764351	152	105.5	81.5	139.5	99.5	71.5	129.5	74	122	151	24.5	35	19	15.5	47.5	35.5	-11.5	12	-11.5	-34	28.3	-1.9	0.076324	0.0878294	0.0418042	0.0431154	0.117139	0.0812357	N/A	0.0328767	N/A	N/A	0.0732425	0.0570562	0.434188	0.599321
148585	hsa-miR-3912-3p	N/A	N/A	N/A	95.5	57.5	52	89	42.5	27	103.5	48.5	96	120.5	-20.5	-12	-10	-35	-8.5	-9.5	-46.5	-13	-45	-55.5	-17.2	-33.9	N/A	N/A	N/A	N/A	N/A	N/A	N/A	N/A	N/A	N/A	N/A	N/A	N/A	N/A
148331	hsa-miR-3655	2.84991	0.0246478	0.346056	134	73	68.5	123.5	55	31	158.5	72.5	144.5	174.5	3.5	3	6.5	-2.5	5.5	-4.5	15.5	13.5	8	-13	3.2	3.9	0.0109034	0.00752823	0.0143014	N/A	0.0135635	N/A	0.0439716	0.0369863	0.0179978	N/A	0.0115741	0.0329852	0.264966	0.407493
147262	hsa-miR-548h-3p/hsa-miR-548z	N/A	N/A	N/A	121.5	66	60.5	107	47	26.5	134	55	115.5	147	-4	-5	-2	-17	-3	-8.5	-13.5	-3.5	-19.5	-35.5	-6.2	-16.1	N/A	N/A	N/A	N/A	N/A	N/A	N/A	N/A	N/A	N/A	N/A	N/A	N/A	N/A
148214	hsa-miR-3675-3p	2.30752	0.0581208	0.387107	243.5	159	189.5	329.5	128	87.5	386.5	339.5	623	605	110.5	88.5	125	204.5	77.5	51	229.5	280.5	480.5	415.5	121.2	291.4	0.344237	0.222083	0.275028	0.568846	0.191122	0.116705	0.651064	0.768493	1.08099	1.07782	0.320263	0.739015	0.470263	0.535997
147684	hsa-miR-3200-5p	N/A	N/A	N/A	102.5	66.5	57.5	105.5	47	28	113	54	107.5	122.5	-24.5	-4.5	-7	-22.5	-4.5	-9	-40	-6.5	-34.5	-62	-12.6	-30.4	N/A	N/A	N/A	N/A	N/A	N/A	N/A	N/A	N/A	N/A	N/A	N/A	N/A	N/A
148228	hsa-miR-3656	1.34288	0.429757	0.679624	428.5	738.5	517	470.5	299.5	833.5	346.5	224	1270.5	781	303.5	668	454.5	343.5	249.5	798	210	165.5	1132.5	597.5	403.8	580.7	0.945483	1.67629	1	0.955494	0.61529	1.82609	0.595745	0.453425	2.54781	1.54994	1.03851	1.3946	0.373837	0.627592
148641	hsa-miR-518b	1.90208	0.0891458	0.398913	217	138	121	244.5	86.5	85	267	276.5	301	371	87	69.5	58	119	36.5	47	121	217	162.5	185	74	146.5	0.271028	0.174404	0.127613	0.331015	0.0900123	0.107551	0.343262	0.594521	0.365579	0.479896	0.198814	0.378162	0.504208	0.47995
148353	hsa-miR-3681-5p	N/A	N/A	N/A	114.5	69.5	61	116	52	28.5	130	58	126	148.5	-19.5	-0.5	-0.5	-9	1.5	-5.5	-20	-4	-10.5	-36	-5.6	-15.2	N/A	N/A	N/A	N/A	0.00369914	N/A	N/A	N/A	N/A	N/A	0.00369914	N/A	N/A	N/A
148132	hsa-miR-3622a-3p	1.29477	0.446255	0.68556	128	78	73.5	128.5	55	38	159.5	74.5	137	192.5	4.5	8.5	11.5	8.5	5	1.5	11	13	-6.5	11.5	7.6	6.1	0.0140187	0.02133	0.0253025	0.0236439	0.0123305	0.00343249	0.0312057	0.0356164	N/A	0.0298314	0.0193251	0.0250215	0.301157	0.583606
148272	hsa-miR-3615	0.659589	N/A	N/A	126.5	69	58	124	49	29.5	141.5	61.5	113.5	152.5	2	0	-5	-1.5	-1.5	-5.5	-9.5	1.5	-26	-33	-1.2	-14.5	0.00623053	N/A	N/A	N/A	N/A	N/A	N/A	0.00410959	N/A	N/A	0.00623053	0.00410959	N/A	N/A
148216	hsa-miR-3907	N/A	N/A	N/A	116.5	67	58	112.5	50.5	32.5	121	51	123.5	160.5	-9.5	-2	-3	-14.5	0	-2.5	-26	-8	-11.5	-26.5	-5.8	-14.9	N/A	N/A	N/A	N/A	N/A	N/A	N/A	N/A	N/A	N/A	N/A	N/A	N/A	N/A
148621	hsa-miR-892a	1.14016	0.826258	0.907895	136.5	76.5	63.5	123	54	30	153.5	60	152.5	172	12.5	7	3.5	-5	3.5	-6	7.5	-1.5	9	-11.5	4.3	-0.5	0.0389408	0.0175659	0.00770077	N/A	0.00863132	N/A	0.0212766	N/A	0.0202475	N/A	0.0182097	0.020762	0.797305	0.0350497
147389	hsa-miR-3691-5p	N/A	N/A	N/A	124.5	64	59.5	112.5	48.5	29	137	55	128.5	162.5	2.5	-5	-1.5	-11	-1	-4.5	-9.5	-5.5	-12.5	-22.5	-3.2	-10.9	0.00778816	N/A	N/A	N/A	N/A	N/A	N/A	N/A	N/A	N/A	0.00778816	N/A	N/A	N/A
148250	hsa-let-7f-2-3p	N/A	N/A	N/A	115.5	69.5	61	111	50	27	128	54	128	158.5	-7	0	-0.5	-13	-1	-5.5	-12	-6.5	-5.5	-23	-4.3	-10.5	N/A	N/A	N/A	N/A	N/A	N/A	N/A	N/A	N/A	N/A	N/A	N/A	N/A	N/A
46367	hsa-miR-1283	N/A	N/A	N/A	103	64.5	56.5	104.5	44.5	26	121	56.5	102.5	131.5	-21	-3	-5	-16	-6.5	-10	-29.5	-5.5	-36	-50.5	-10.3	-26.3	N/A	N/A	N/A	N/A	N/A	N/A	N/A	N/A	N/A	N/A	N/A	N/A	N/A	N/A
145999	hsa-miR-517a-3p/hsa-miR-517b-3p	N/A	N/A	N/A	128.5	77	63	130	53.5	29.5	136.5	58.5	131	157.5	1	6	-1	1.5	3	-5.5	-6.5	-2	-1	-27.5	2.1	-8.5	0.00311526	0.0150565	N/A	0.00417246	0.00739827	N/A	N/A	N/A	N/A	N/A	0.00743562	N/A	0.72587	N/A
145723	hsa-miR-519c-3p	N/A	N/A	N/A	103.5	64.5	59.5	110	47	28.5	121	53	115	147.5	-16	-4	-2.5	-15.5	-5.5	-6	-18	-8	-27.5	-31	-8.7	-18.1	N/A	N/A	N/A	N/A	N/A	N/A	N/A	N/A	N/A	N/A	N/A	N/A	N/A	N/A
168563	hsa-miR-4761-5p	N/A	N/A	N/A	97.5	58	52.5	105	45.5	27.5	113	52	113	133.5	-21	-10.5	-8.5	-20	-6	-8	-35	-9.5	-27	-55	-13.2	-26.9	N/A	N/A	N/A	N/A	N/A	N/A	N/A	N/A	N/A	N/A	N/A	N/A	N/A	N/A
168635	hsa-miR-378e	N/A	N/A	N/A	104.5	62	57	100	46.5	26	119.5	55	124.5	132.5	-14.5	-7	-5.5	-28	-6	-7.5	-32	-5	-14	-50	-12.2	-21.7	N/A	N/A	N/A	N/A	N/A	N/A	N/A	N/A	N/A	N/A	N/A	N/A	N/A	N/A
168803	hsa-miR-4696	N/A	N/A	N/A	95.5	57	51	98	44	25	109	48	100	126	-30.5	-13.5	-10.5	-28.5	-6.5	-10.5	-35.5	-10.5	-40.5	-58.5	-17.9	-31.1	N/A	N/A	N/A	N/A	N/A	N/A	N/A	N/A	N/A	N/A	N/A	N/A	N/A	N/A
168692	hsa-miR-3688-5p	N/A	N/A	N/A	95.5	67	57	92.5	47	29.5	114	55.5	101.5	143.5	-32.5	-3	-5.5	-32.5	-3.5	-6	-26.5	-2	-37	-37.5	-15.4	-21.8	N/A	N/A	N/A	N/A	N/A	N/A	N/A	N/A	N/A	N/A	N/A	N/A	N/A	N/A
168739	hsa-miR-1269b	N/A	N/A	N/A	102.5	63.5	58	99.5	48.5	27	115	54	119.5	134	-25	-7	-3.5	-23	-1.5	-9	-21.5	-6	-24.5	-48	-12	-21.8	N/A	N/A	N/A	N/A	N/A	N/A	N/A	N/A	N/A	N/A	N/A	N/A	N/A	N/A
168711	hsa-miR-548ak	N/A	N/A	N/A	102.5	63	56	102	45	26	123.5	49	115	146	-24	-6	-6	-27.5	-5	-9.5	-21	-12.5	-23.5	-41.5	-13.7	-21.6	N/A	N/A	N/A	N/A	N/A	N/A	N/A	N/A	N/A	N/A	N/A	N/A	N/A	N/A
168768	hsa-miR-4423-5p	N/A	N/A	N/A	106	71	62	101.5	50.5	31	116	63	114.5	146	-18	2	-1.5	-24	-1	-4.5	-35.5	0	-20.5	-38	-8.5	-19.7	N/A	0.00501882	N/A	N/A	N/A	N/A	N/A	N/A	N/A	N/A	0.00501882	N/A	N/A	N/A
168589	hsa-miR-4671-3p	N/A	N/A	N/A	114	62.5	56.5	104	45	27	119.5	56	117	142	-17.5	-5.5	-3	-17.5	-6.5	-10	-28.5	-3.5	-26.5	-37	-10	-21.1	N/A	N/A	N/A	N/A	N/A	N/A	N/A	N/A	N/A	N/A	N/A	N/A	N/A	N/A
168923	hsa-miR-4688	3.15879	0.0601711	0.387107	119.5	70.5	72	108.5	59.5	59	149.5	92	163	193	-5	0.5	13	-13	9	24	-6	32	18.5	13.5	0.9	16.4	N/A	0.00125471	0.0286029	N/A	0.0221948	0.0549199	N/A	0.0876712	0.0416198	0.0350195	0.0173508	0.0548076	0.824349	0.427317
168772	hsa-miR-224-5p	N/A	N/A	N/A	102.5	61	51.5	97.5	44	25	110	47.5	103	121	-21	-7.5	-9.5	-24	-6	-9	-37.5	-12.5	-36.5	-62.5	-13.6	-31.6	N/A	N/A	N/A	N/A	N/A	N/A	N/A	N/A	N/A	N/A	N/A	N/A	N/A	N/A
168973	hsa-miR-1268b	0.396194	0.124	0.43354	129.5	81.5	72	117.5	56	43	135.5	62	137.5	162.5	6.5	10.5	10	-2.5	4	8.5	-10.5	1	0.5	-17.5	5.7	-3.6	0.0202492	0.0263488	0.0220022	N/A	0.00986436	0.0194508	N/A	0.00273973	0.00112486	N/A	0.0196161	0.0077718	0.356266	1.30555
168793	hsa-miR-4483	5.55764	0.226986	0.527711	141.5	76	69	128	52.5	48	297	114	149	181	17.5	8.5	8	6	3	14.5	155.5	54	8	5	8.6	47.4	0.0545171	0.02133	0.0176018	0.0166898	0.00739827	0.0331808	0.441135	0.147945	0.0179978	0.0129702	0.0235074	0.130646	0.769019	1.39436
168731	hsa-miR-548ah-3p	N/A	N/A	N/A	98.5	65	57	103.5	44.5	23.5	116	50.5	111	143	-25.5	-3.5	-3	-17.5	-4	-9.5	-25	-9.5	-32	-42	-10.7	-23.6	N/A	N/A	N/A	N/A	N/A	N/A	N/A	N/A	N/A	N/A	N/A	N/A	N/A	N/A
168950	hsa-miR-4646-3p	1.72955	0.112278	0.42542	164	112.5	111	213.5	83.5	57.5	262.5	165	249	276.5	42	41	52.5	88.5	34	24	118	104	110.5	97	51.6	90.7	0.130841	0.102886	0.115512	0.246175	0.0838471	0.0549199	0.334752	0.284932	0.248594	0.251621	0.135852	0.234964	0.47135	0.453084
168578	hsa-miR-5190	0.883127	0.66351	0.823053	167	92	109	161.5	110	77	195.5	127	162.5	190.5	48	25.5	49	37	63	42	45.5	66.5	28	16	44.5	39.6	0.149533	0.06399	0.107811	0.102921	0.155364	0.0961098	0.129078	0.182192	0.0629921	0.0415045	0.115924	0.102375	0.323262	0.543403
168722	hsa-miR-4742-3p	0.537364	N/A	N/A	108	73.5	68.5	102	56.5	36.5	114.5	59.5	107	124.5	-19.5	2.5	5.5	-24.5	5.5	2.5	-32.5	0	-28	-57	-6.1	-23	N/A	0.00627353	0.0121012	N/A	0.0135635	0.00572082	N/A	N/A	N/A	N/A	0.0106461	0.00572082	0.362263	N/A
168893	hsa-miR-4505	0.658481	0.461513	0.697137	799	467.5	634.5	494	452	1307.5	296.5	181.5	261.5	278.5	677.5	398.5	573	362.5	400	1272.5	149.5	121.5	127	91.5	482.3	352.4	2.11059	1	1.26073	1.00834	0.986436	2.9119	0.424113	0.332877	0.285714	0.237354	1.27322	0.838392	0.378385	1.385
168789	hsa-miR-4686	N/A	N/A	N/A	111.5	70.5	64	126	53	31	138.5	56	122	154.5	-12.5	2	0.5	0	1.5	-6.5	-8	-5.5	-14	-36	-1.7	-14	N/A	0.00501882	0.00110011	N/A	0.00369914	N/A	N/A	N/A	N/A	N/A	0.00327269	N/A	0.609241	N/A
168561	hsa-miR-1245b-5p	N/A	N/A	N/A	94	59.5	52	82.5	45.5	23.5	103	46	101.5	138.5	-31	-8.5	-10.5	-45.5	-5	-11.5	-47.5	-13	-38	-42.5	-20.1	-30.5	N/A	N/A	N/A	N/A	N/A	N/A	N/A	N/A	N/A	N/A	N/A	N/A	N/A	N/A
168627	hsa-miR-4678	N/A	N/A	N/A	103.5	64	59.5	115.5	47.5	27	121	52	128.5	140.5	-23	-3	-3	-10.5	-2	-8.5	-34.5	-7.5	-3	-38.5	-8.3	-18.4	N/A	N/A	N/A	N/A	N/A	N/A	N/A	N/A	N/A	N/A	N/A	N/A	N/A	N/A
169166	hsa-miR-4683	N/A	N/A	N/A	118.5	65.5	61	102	50.5	30	128	68.5	115.5	146.5	-9	-2.5	-3	-22.5	0	-6	-19	7.5	-20.5	-35.5	-7.4	-14.7	N/A	N/A	N/A	N/A	N/A	N/A	N/A	0.0205479	N/A	N/A	N/A	0.0205479	N/A	N/A
169307	hsa-miR-4685-3p	0.967986	0.950736	0.969623	237.5	271	276	289	155	137	209.5	489	254	216	102.5	203	213	168.5	104	102	68.5	428	114.5	38.5	158.2	150.3	0.319315	0.50941	0.468647	0.468707	0.256473	0.23341	0.194326	1.1726	0.257593	0.0998703	0.40451	0.39156	0.271967	1.12557
169257	hsa-miR-4740-5p	N/A	N/A	N/A	95	62	54.5	108.5	45.5	27	110.5	49.5	105	138.5	-25	-7	-8.5	-13	-6	-6	-39	-12	-34.5	-41.5	-11.9	-26.6	N/A	N/A	N/A	N/A	N/A	N/A	N/A	N/A	N/A	N/A	N/A	N/A	N/A	N/A
169269	hsa-miR-4499	N/A	N/A	N/A	98.5	63	54.5	101	48.5	31	123	54	105	145.5	-24.5	-5.5	-8	-26	-2.5	-4	-26	-7	-25	-39	-13.3	-20.2	N/A	N/A	N/A	N/A	N/A	N/A	N/A	N/A	N/A	N/A	N/A	N/A	N/A	N/A
169165	hsa-miR-5585-5p	N/A	N/A	N/A	87.5	60.5	51	87.5	43.5	26.5	100	50	95	129.5	-40	-10	-12.5	-35.5	-7	-8	-45	-10	-48	-57	-21	-33.6	N/A	N/A	N/A	N/A	N/A	N/A	N/A	N/A	N/A	N/A	N/A	N/A	N/A	N/A
169298	hsa-miR-4433-5p	1.80504	0.272434	0.571198	144	80	85	149	65	46	179	115	172.5	190	7	10.5	23.5	20.5	14.5	7	35.5	54	30	6	15.2	26.5	0.0218069	0.0263488	0.0517052	0.0570236	0.0357583	0.0160183	0.100709	0.147945	0.0674916	0.0155642	0.0385286	0.0695457	0.400269	0.816605
169236	hsa-miR-659-5p	N/A	N/A	N/A	97.5	63.5	58	96	48.5	32	108	58.5	106	148	-34.5	-2	-6.5	-34	-1.5	-1.5	-38	2	-33.5	-43	-15.7	-22.8	N/A	N/A	N/A	N/A	N/A	N/A	N/A	0.00547945	N/A	N/A	N/A	0.00547945	N/A	N/A
169162	hsa-miR-5691	N/A	N/A	N/A	98.5	64	56.5	96	45.5	29	116	53	107.5	137.5	-32	-6	-4	-27	-3.5	-6	-32	-7.5	-32	-47.5	-14.5	-25	N/A	N/A	N/A	N/A	N/A	N/A	N/A	N/A	N/A	N/A	N/A	N/A	N/A	N/A
169376	hsa-miR-5701	N/A	N/A	N/A	111.5	66	61	110	45.5	31.5	134.5	54.5	115	148	-16	0.5	-2	-12.5	-4.5	-2.5	-11.5	-10	-21.5	-37	-6.9	-16.5	N/A	0.00125471	N/A	N/A	N/A	N/A	N/A	N/A	N/A	N/A	0.00125471	N/A	N/A	N/A
169329	hsa-miR-370-3p	2.26394	N/A	N/A	110.5	79	67.5	108	53	49	126.5	57.5	115.5	158	-12.5	7.5	6	-9	3	13	-21	-3	-24	-25	-1	-12	N/A	0.0188206	0.0132013	N/A	0.00739827	0.0297483	N/A	N/A	N/A	N/A	0.0131401	0.0297483	0.434656	N/A
169179	hsa-miR-4650-5p	N/A	N/A	N/A	104	60.5	55	97.5	43	27.5	113.5	49.5	113.5	129	-22	-8	-8.5	-20.5	-7.5	-8	-29	-11	-37.5	-47.5	-13.3	-26.6	N/A	N/A	N/A	N/A	N/A	N/A	N/A	N/A	N/A	N/A	N/A	N/A	N/A	N/A
169073	hsa-miR-584-3p	N/A	N/A	N/A	101	65	53.5	92	45	26	110	51.5	108	134.5	-24	-2.5	-8.5	-31.5	-7	-8.5	-33	-7.5	-28	-45	-14.7	-24.4	N/A	N/A	N/A	N/A	N/A	N/A	N/A	N/A	N/A	N/A	N/A	N/A	N/A	N/A
169274	hsa-miR-5196-3p	1.76522	0.315015	0.602661	127.5	91	73.5	139	56.5	52	157	115	169	185	9	21	14.5	17.5	5.5	18.5	12	56	27	7	13.5	24.1	0.0280374	0.0526976	0.0319032	0.0486787	0.0135635	0.0423341	0.0340426	0.153425	0.0607424	0.0181582	0.0349761	0.0617404	0.456091	0.866576
169010	hsa-miR-2681-3p	N/A	N/A	N/A	98	67	53	88	43	26	109.5	49	99.5	122.5	-30	-4.5	-8.5	-36	-6	-8	-37	-10	-40	-58.5	-17	-30.7	N/A	N/A	N/A	N/A	N/A	N/A	N/A	N/A	N/A	N/A	N/A	N/A	N/A	N/A
169343	hsa-miR-5682	N/A	N/A	N/A	100	61	53	82	42.5	24	102	48	101	126	-23.5	-15.5	-8.5	-41	-6	-8	-43.5	-13	-40.5	-53.5	-18.9	-31.7	N/A	N/A	N/A	N/A	N/A	N/A	N/A	N/A	N/A	N/A	N/A	N/A	N/A	N/A
169135	hsa-miR-3173-5p	2.22192	N/A	N/A	104	68	54.5	112	47.5	27	133.5	62	119	145	-23	-1	-4	-9.5	0.5	-6	-14	1	-22	-37	-7.4	-15.6	N/A	N/A	N/A	N/A	0.00123305	N/A	N/A	0.00273973	N/A	N/A	0.00123305	0.00273973	N/A	N/A
169042	hsa-miR-4704-3p	N/A	N/A	N/A	89	63	52	87	43	23	99	48	97	111	-33	-6	-14	-36	-8	-12	-51.5	-13.5	-41	-76	-19.4	-38.8	N/A	N/A	N/A	N/A	N/A	N/A	N/A	N/A	N/A	N/A	N/A	N/A	N/A	N/A
169088	hsa-miR-4492	N/A	N/A	N/A	113.5	64.5	61.5	105	48	35.5	123	58	121.5	152	-10.5	-6.5	-1	-15.5	-2	0.5	-31.5	-3.5	-16.5	-36.5	-7.1	-17.5	N/A	N/A	N/A	N/A	N/A	0.00114416	N/A	N/A	N/A	N/A	N/A	0.00114416	N/A	N/A
169054	hsa-miR-4422	N/A	N/A	N/A	103.5	69	53.5	98.5	54	25	104	55	105.5	126	-24	1	-9.5	-19.5	4.5	-8.5	-40	-7	-29.5	-56	-9.5	-28.2	N/A	0.00250941	N/A	N/A	0.0110974	N/A	N/A	N/A	N/A	N/A	0.00680341	N/A	0.892587	N/A
169411	hsa-miR-205-3p	0.62706	0.19032	0.497164	132.5	93.5	88.5	141	89	49	160	82	138	174	8.5	24.5	25.5	20	38	14	14.5	22.5	5.5	-8.5	23.3	9.6	0.0264798	0.0614806	0.0561056	0.0556328	0.0937115	0.0320366	0.0411348	0.0616438	0.0123735	N/A	0.058682	0.0367972	0.407545	0.555914
169417	hsa-miR-551b-5p	N/A	N/A	N/A	108	67	69.5	108.5	49.5	35.5	121.5	56.5	115	146	-21	-2	4.5	-18.5	-2	0	-28.5	-3.5	-19.5	-38.5	-7.8	-18	N/A	N/A	0.00990099	N/A	N/A	N/A	N/A	N/A	N/A	N/A	0.00990099	N/A	N/A	N/A
169393	hsa-miR-4747-5p	0.637804	0.032365	0.379573	1574.5	1350.5	1906.5	1979.5	2901	1574	1399	1069	1385	1209	1442.5	1282.5	1843	1857	2851	1539.5	1247	1008	1246.5	1024.5	1855.2	1213.1	4.49377	3.21832	4.05501	5.16551	7.03083	3.52288	3.53759	2.76164	2.80427	2.65759	4.79269	3.0568	0.299842	0.14247
42460	hsa-miR-223-5p	N/A	N/A	N/A	124	70	60	113.5	45.5	27.5	129.5	52	128.5	121	3	4	-2	-6.5	-1.5	-8	-3.5	-12.5	-0.5	-44.5	-0.6	-13.8	0.00934579	0.0100376	N/A	N/A	N/A	N/A	N/A	N/A	N/A	N/A	0.00969172	N/A	0.0504771	N/A
42859	hsa-miR-675-3p	2.66743	0.39239	0.654647	119.5	72	66	124	52.5	38	147	94	129	155	-7	3.5	4	4	5	1	8.5	29.5	1	-16	1.9	4.8	N/A	0.00878294	0.00880088	0.0111266	0.0123305	0.00228833	0.0241135	0.0808219	0.00224972	N/A	0.0102602	0.0273684	0.17205	1.35535
42905	hcmv-miR-US25-1-5p	N/A	N/A	N/A	107	62	56.5	107	44.5	26.5	104	49.5	101.5	126	-12	-4	-6	-13	-3.5	-9.5	-34	-15	-30	-43.5	-7.7	-26.4	N/A	N/A	N/A	N/A	N/A	N/A	N/A	N/A	N/A	N/A	N/A	N/A	N/A	N/A
11277	hsa-miR-7-1-3p	N/A	N/A	N/A	108.5	64.5	56	106	45.5	24.5	112	52.5	97.5	117.5	-7.5	-3.5	-5	-19	-3.5	-11	-29	-10.5	-28	-50	-7.7	-25.7	N/A	N/A	N/A	N/A	N/A	N/A	N/A	N/A	N/A	N/A	N/A	N/A	N/A	N/A
17818	hsa-miR-27a-5p	N/A	N/A	N/A	104	63	60.5	113.5	49	27.5	114	54	109	125	-15	-5	-3.5	-6	0.5	-6.5	-20	-9	-24	-39	-5.8	-19.7	N/A	N/A	N/A	N/A	0.00123305	N/A	N/A	N/A	N/A	N/A	0.00123305	N/A	N/A	N/A
17652	hsa-miR-558	N/A	N/A	N/A	98	62.5	54	108.5	45	24.5	100	52	97	125.5	-22.5	-8	-9	-9	-5.5	-10.5	-37	-11	-30	-40.5	-10.8	-25.8	N/A	N/A	N/A	N/A	N/A	N/A	N/A	N/A	N/A	N/A	N/A	N/A	N/A	N/A
42483	hsa-miR-522-3p	N/A	N/A	N/A	112.5	64.5	57	97	49.5	26.5	104	56.5	108.5	125.5	-10.5	-3.5	-4.5	-23	0	-10	-39.5	-6.5	-22	-45	-8.3	-24.6	N/A	N/A	N/A	N/A	N/A	N/A	N/A	N/A	N/A	N/A	N/A	N/A	N/A	N/A
28520	hsa-miR-454-5p	N/A	N/A	N/A	118	68	61.5	106	52.5	27	128	57.5	107	138.5	-4.5	-0.5	1.5	-17	3	-8	-8.5	-4	-24	-27.5	-3.5	-14.4	N/A	N/A	0.00330033	N/A	0.00739827	N/A	N/A	N/A	N/A	N/A	0.0053493	N/A	0.541694	N/A
32884	hsa-miR-342-3p	N/A	N/A	N/A	105	59.5	56	97	43.5	25.5	99	52	105.5	123	-11.5	-10.5	-4	-25	-5.5	-9.5	-48	-12	-25	-48.5	-11.3	-28.6	N/A	N/A	N/A	N/A	N/A	N/A	N/A	N/A	N/A	N/A	N/A	N/A	N/A	N/A
17529	hcmv-miR-US25-2-3p	7.24824	N/A	N/A	95	65	62.5	107.5	50	31.5	148.5	70	123.5	144	-22	-5	1	-14.5	-0.5	-4	4	7.5	-9.5	-26	-8.2	-5.6	N/A	N/A	0.00220022	N/A	N/A	N/A	0.0113475	0.0205479	N/A	N/A	0.00220022	0.0159477	N/A	0.407938
19596	hsa-miR-30d-5p	1.44812	0.338744	0.62057	144.5	88.5	94	164	77	44	182.5	137	182.5	196.5	26	18	31	39.5	25	10	41	75.5	50	27.5	27.9	40.8	0.0809969	0.0451694	0.0682068	0.109875	0.0616523	0.0228833	0.116312	0.206849	0.112486	0.0713359	0.07318	0.105973	0.331204	0.640507
11102	hsa-miR-410-3p	N/A	N/A	N/A	117	60	57.5	105	44.5	26.5	124	59.5	105	134.5	-0.5	-5.5	-4	-15.5	-2.5	-8.5	-7.5	-1.5	-29.5	-41.5	-5.6	-17.7	N/A	N/A	N/A	N/A	N/A	N/A	N/A	N/A	N/A	N/A	N/A	N/A	N/A	N/A
42736	hsa-miR-148b-5p	N/A	N/A	N/A	105.5	62	51.5	103	46.5	27.5	104.5	48.5	116	142.5	-17	-5	-10.5	-11.5	-1	-9.5	-34	-13.5	-16.5	-35.5	-9	-21.8	N/A	N/A	N/A	N/A	N/A	N/A	N/A	N/A	N/A	N/A	N/A	N/A	N/A	N/A
11005	hsa-miR-204-5p	0.567354	0.506508	0.722777	133.5	76.5	65	134.5	49.5	33.5	134	63	140	169.5	12	9	5	5.5	0.5	-1	-1.5	1.5	7	-2.5	6.4	0.7	0.0373832	0.0225847	0.0110011	0.015299	0.00123305	N/A	N/A	0.00410959	0.015748	N/A	0.0175002	0.00992881	0.773474	0.828863
46266	hsa-miR-1825	1.38085	0.466573	0.699548	134	77	73.5	143.5	55.5	38	173.5	73.5	160.5	191	12.5	9.5	13.5	22	8	2.5	34.5	10.5	28	17	13.1	18.5	0.0389408	0.0238394	0.029703	0.0611961	0.0197287	0.00572082	0.0978723	0.0287671	0.0629921	0.0440986	0.0346816	0.0478902	0.475339	0.72969
31349	hsa-miR-524-3p	N/A	N/A	N/A	110	68.5	57.5	107.5	48.5	25	120.5	52.5	116.5	136	-7	-1	-3	-14.5	-2	-9	-25.5	-13	-16.5	-38	-5.5	-20.4	N/A	N/A	N/A	N/A	N/A	N/A	N/A	N/A	N/A	N/A	N/A	N/A	N/A	N/A
10986	hsa-miR-193a-3p	1.37392	0.6312	0.80367	124.5	68.5	59.5	111	48.5	30.5	135.5	67	137.5	163.5	6	2	-4	-8	-0.5	-4	-5	4.5	9	-8.5	-0.9	-0.8	0.0186916	0.00501882	N/A	N/A	N/A	N/A	N/A	0.0123288	0.0202475	N/A	0.0118552	0.0162881	0.815516	0.34377
17391	hsa-miR-635	0.759698	0.569947	0.761872	146.5	131	79	138.5	72.5	69	166.5	105.5	133.5	169	28.5	63	16	14	22.5	33.5	26.5	41.5	4.5	4	28.8	22	0.088785	0.158093	0.0352035	0.038943	0.0554871	0.076659	0.0751773	0.113699	0.0101237	0.0103761	0.0753023	0.057207	0.675791	0.796393
46623	hsa-miR-1273a	0.369496	N/A	N/A	129.5	94.5	81.5	124.5	75.5	43.5	108.5	60.5	115	145.5	10.5	25.5	21	3.5	26	7	-32	-4	-15	-22.5	17.3	-13.3	0.0327103	0.06399	0.0462046	0.00973574	0.0641184	0.0160183	N/A	N/A	N/A	N/A	0.0433518	0.0160183	0.529615	N/A
18739	hsa-miR-186-5p	N/A	N/A	N/A	117	68	57.5	114	49.5	30	117.5	58	127	161.5	1	-1	-4	-8	0	-4	-25.5	-1.5	-8.5	-4	-2.4	-8.7	0.00311526	N/A	N/A	N/A	N/A	N/A	N/A	N/A	N/A	N/A	0.00311526	N/A	N/A	N/A
42451	hsa-miR-139-3p	1.45823	0.367193	0.637026	132.5	80	62.5	131	51.5	34.5	147.5	79.5	138.5	171	14	10	0	8	2	-0.5	13.5	16.5	9.5	-8	6.8	6.2	0.0436137	0.0250941	N/A	0.0222531	0.00493218	N/A	0.0382979	0.0452055	0.0213723	N/A	0.0239733	0.0349586	0.660651	0.350771
17863	hsa-miR-934	N/A	N/A	N/A	120	75.5	63	113	53.5	31.5	139.5	63	107.5	154.5	2.5	5	0.5	-11	4.5	-3.5	-2	0	-24	-17.5	0.3	-9.4	0.00778816	0.0125471	0.00110011	N/A	0.0110974	N/A	N/A	N/A	N/A	N/A	0.00813318	N/A	0.626345	N/A
42509	hsa-miR-219a-5p	1.57317	0.539223	0.747564	118.5	74.5	63	113	54.5	30	150	65.5	142.5	153.5	6	5	0.5	-8	4	-5.5	12.5	4	1.5	-21	1.5	-1.7	0.0186916	0.0125471	0.00110011	N/A	0.00986436	N/A	0.035461	0.0109589	0.00337458	N/A	0.0105508	0.0165982	0.692269	1.01036
42929	hsa-miR-25-5p	1.35376	0.137441	0.442917	419.5	455.5	394	503.5	310.5	718	532.5	291.5	800	590.5	296.5	385.5	329.5	382.5	260.5	681.5	386.5	228.5	662.5	416	330.9	475	0.923676	0.967378	0.724972	1.06398	0.642417	1.5595	1.09645	0.626027	1.49044	1.07912	0.864484	1.17031	0.20257	0.320845
42682	hsa-miR-25-3p	N/A	N/A	N/A	117.5	65	62	121.5	48	30.5	128.5	53.5	123.5	151	-6	-2	0.5	2.5	-0.5	-4.5	-15.5	-8	-10	-28	-1.1	-13.2	N/A	N/A	0.00110011	0.0069541	N/A	N/A	N/A	N/A	N/A	N/A	0.00402711	N/A	1.02788	N/A
11168	hsa-miR-520d-3p	N/A	N/A	N/A	107	71.5	65	120.5	49.5	29.5	122	54.5	130	156	-13.5	4	6	-4	1	-7	-11.5	-7	-3	-14	-1.3	-8.5	N/A	0.0100376	0.0132013	N/A	0.00246609	N/A	N/A	N/A	N/A	N/A	0.00856835	N/A	0.643808	N/A
17854	hsa-miR-106b-3p	0.654889	0.293319	0.591377	145	81.5	72	133	58	34	147.5	64	146.5	183	24	13	14	15.5	9.5	-2	9.5	1.5	16	15.5	15.2	8.1	0.0747664	0.0326223	0.0308031	0.0431154	0.0234279	N/A	0.0269504	0.00410959	0.0359955	0.0402075	0.040947	0.0268157	0.492626	0.600998
14279	hsa-miR-362-5p	N/A	N/A	N/A	112.5	66.5	59	105	47.5	26.5	115	55	116.5	153	-8	-2	-2.5	-17.5	-0.5	-9	-24	-7.5	-19	-15	-6.1	-14.9	N/A	N/A	N/A	N/A	N/A	N/A	N/A	N/A	N/A	N/A	N/A	N/A	N/A	N/A
14300	hsa-miR-29c-5p	N/A	N/A	N/A	117.5	73.5	61.5	114	50.5	28	129	54.5	119.5	150.5	-1.5	5.5	-0.5	-6.5	0.5	-8	-11	-10.5	-15	-25	-0.5	-13.9	N/A	0.0138018	N/A	N/A	0.00123305	N/A	N/A	N/A	N/A	N/A	0.0075174	N/A	1.18225	N/A
17460	hsa-miR-657	1.92524	N/A	N/A	105	70.5	67	117.5	49	33	124.5	68.5	125.5	134.5	-14	1	5.5	-6.5	1	-2.5	-14	4	-8.5	-37	-2.6	-11.6	N/A	0.00250941	0.0121012	N/A	0.00246609	N/A	N/A	0.0109589	N/A	N/A	0.00569224	0.0109589	0.975078	N/A
17853	hsa-miR-30d-3p	N/A	N/A	N/A	123	67	56	123	49	29.5	130.5	56	129	162	4	-2.5	-7	1	0	-5.5	-5.5	-8	-7.5	-12	-0.9	-7.7	0.0124611	N/A	N/A	0.00278164	N/A	N/A	N/A	N/A	N/A	N/A	0.00762135	N/A	0.898054	N/A
10998	hsa-miR-19b-3p	N/A	N/A	N/A	111	68	61.5	111.5	47	28	120.5	54	107	151.5	-7.5	-5.5	-1.5	-11.5	-2	-6	-27	-12	-22.5	-18.5	-5.6	-17.2	N/A	N/A	N/A	N/A	N/A	N/A	N/A	N/A	N/A	N/A	N/A	N/A	N/A	N/A
17530	hsa-miR-641	N/A	N/A	N/A	106	62	54.5	99	48.5	26	99	51.5	99	140.5	-18	-7	-8	-21.5	-2	-8	-41.5	-12.5	-30.5	-33	-11.3	-25.1	N/A	N/A	N/A	N/A	N/A	N/A	N/A	N/A	N/A	N/A	N/A	N/A	N/A	N/A
42869	hsa-miR-936	1.2751	0.349973	0.629256	219.5	157	216	225.5	325.5	291	373	185.5	316	312.5	99	88.5	155	103.5	276	255	229.5	123	183.5	139.5	144.4	186.1	0.308411	0.222083	0.341034	0.2879	0.680641	0.583524	0.651064	0.336986	0.412823	0.361868	0.368014	0.469253	0.489358	0.298201
42447	hsa-miR-556-3p	N/A	N/A	N/A	105.5	63	58.5	106	50.5	28.5	115.5	51.5	127.5	133.5	-19.5	-6	-3.5	-23	0	-6.5	-24	-13	-6.5	-38	-10.4	-17.6	N/A	N/A	N/A	N/A	N/A	N/A	N/A	N/A	N/A	N/A	N/A	N/A	N/A	N/A
46258	hsa-miR-1184	0.147331	0.00838106	0.293925	687	1234.5	476.5	870	654	454	146	85	161	174	559	1163.5	414	742	603	420.5	1.5	20	24	-0.5	696.3	93.1	1.74143	2.9197	0.910891	2.06398	1.48705	0.962243	0.00425532	0.0547945	0.0539933	N/A	1.82461	0.268821	0.407585	1.7219
146122	hsa-miR-2053	N/A	N/A	N/A	117	65.5	61	106	47.5	27	120.5	54	118.5	148.5	-4.5	-4	-2.5	-21	-2	-8.5	-22.5	-11	-21	-24.5	-6.8	-17.5	N/A	N/A	N/A	N/A	N/A	N/A	N/A	N/A	N/A	N/A	N/A	N/A	N/A	N/A
146000	hsa-miR-1911-5p	N/A	N/A	N/A	115.5	68	58	106	49	25.5	118	54.5	110	146	-0.5	-0.5	-5	-15	-2	-9.5	-27	-9	-24.5	-23	-4.6	-18.6	N/A	N/A	N/A	N/A	N/A	N/A	N/A	N/A	N/A	N/A	N/A	N/A	N/A	N/A
146042	hsv1-miR-H8-3p	1.17285	0.712217	0.849967	981.5	1638.5	1680	1675	718.5	685.5	1070.5	3416	1652.5	1038	869	1569.5	1618	1550	669.5	650	930.5	3350.5	1518	864	1255.2	1462.6	2.70717	3.93852	3.55996	4.31154	1.65105	1.48741	2.63972	9.17945	3.41507	2.24125	3.23365	3.79258	0.329715	0.814941
146035	hsv1-miR-H2-5p	0.895956	0.871914	0.929371	109	75	70	114.5	58.5	36	124.5	76	124.5	147	-6	8.5	8.5	-4	9.5	1	-10.5	13	-7.5	-28.5	3.3	-6.5	N/A	0.02133	0.0187019	N/A	0.0234279	0.00228833	N/A	0.0356164	N/A	N/A	0.0211532	0.0189524	0.111943	1.24346
145968	hsa-let-7d-5p	N/A	N/A	N/A	109.5	71.5	67	104.5	53.5	32	122.5	59.5	112.5	139	-6	2	4	-17.5	3.5	-2.5	-21.5	-3	-19.5	-30	-2.8	-15.3	N/A	0.00501882	0.00880088	N/A	0.00863132	N/A	N/A	N/A	N/A	N/A	0.00748367	N/A	0.285462	N/A
145689	hsa-miR-543	N/A	N/A	N/A	109	65.5	57.5	96	48.5	23.5	117	51.5	110	130.5	-11.5	-3.5	-4	-26	-2	-12	-21	-9.5	-23.5	-33.5	-9.4	-19.9	N/A	N/A	N/A	N/A	N/A	N/A	N/A	N/A	N/A	N/A	N/A	N/A	N/A	N/A
146115	hsa-miR-940	1.81226	0.0818456	0.394932	165.5	116.5	160	231	127	85	310.5	254	306	278	45.5	49	99.5	113.5	79	50	169.5	193	171.5	112.5	77.3	139.3	0.141745	0.122961	0.218922	0.315716	0.194821	0.114416	0.480851	0.528767	0.385827	0.291829	0.198833	0.360338	0.382172	0.457509
145714	hsa-miR-28-3p	N/A	N/A	N/A	107	65	56	100	45	23.5	96	47.5	101.5	124	-11	-4.5	-4.5	-22	-3	-11.5	-44	-16	-29	-49	-9	-29.9	N/A	N/A	N/A	N/A	N/A	N/A	N/A	N/A	N/A	N/A	N/A	N/A	N/A	N/A
146178	hsa-miR-502-3p	N/A	N/A	N/A	106	62	57.5	109.5	47	25.5	114.5	51	107	135	-14.5	-6.5	-3	-11.5	-2	-9	-26	-13.5	-22.5	-45.5	-7.5	-23.3	N/A	N/A	N/A	N/A	N/A	N/A	N/A	N/A	N/A	N/A	N/A	N/A	N/A	N/A
147867	hsa-miR-3118	N/A	N/A	N/A	105	63	57.5	104	45.5	30	106	54	110.5	124	-8	-4.5	-4	-21	-3	-5.5	-30.5	-9.5	-18.5	-42	-8.1	-21.2	N/A	N/A	N/A	N/A	N/A	N/A	N/A	N/A	N/A	N/A	N/A	N/A	N/A	N/A
147841	kshv-miR-K12-11-5p	N/A	N/A	N/A	107.5	58.5	57.5	96	45.5	26.5	117	50	104.5	119	-11.5	-9	-5	-20	-3.5	-6	-21.5	-14	-23.5	-45	-9.8	-22	N/A	N/A	N/A	N/A	N/A	N/A	N/A	N/A	N/A	N/A	N/A	N/A	N/A	N/A
147925	hsa-miR-3126-5p	N/A	N/A	N/A	100	62.5	55	92.5	44.5	27.5	115.5	51	100	117.5	-25	-5	-7	-29.5	-5.5	-5.5	-35	-12.5	-33	-49.5	-14.4	-27.1	N/A	N/A	N/A	N/A	N/A	N/A	N/A	N/A	N/A	N/A	N/A	N/A	N/A	N/A
147588	hsa-miR-4288	0.458553	N/A	N/A	116.5	73.5	61.5	113	51	30	118.5	56.5	135	137.5	-1	6.5	1.5	-6	1	-6	-25.5	-6	1.5	-32	0.4	-13.6	N/A	0.0163112	0.00330033	N/A	0.00246609	N/A	N/A	N/A	0.00337458	N/A	0.0073592	0.00337458	1.05499	N/A
147649	hsa-miR-500a-5p/hsa-miR-500b-5p	N/A	N/A	N/A	107	64.5	58.5	111.5	47	27.5	110.5	51	97.5	129.5	-14.5	-4.5	-3	-8	-3.5	-8.5	-31.5	-12	-32.5	-40	-6.7	-24.9	N/A	N/A	N/A	N/A	N/A	N/A	N/A	N/A	N/A	N/A	N/A	N/A	N/A	N/A
147977	hsa-miR-3190-3p	N/A	N/A	N/A	93.5	63.5	56.5	111	46	27	129.5	52.5	116	139	-27.5	-5	-6	-7	-3	-7.5	-18.5	-10.5	-16	-31.5	-9.7	-16.8	N/A	N/A	N/A	N/A	N/A	N/A	N/A	N/A	N/A	N/A	N/A	N/A	N/A	N/A
147857	hsa-miR-3130-5p	N/A	N/A	N/A	98.5	64.5	52.5	100.5	48.5	28.5	109	53.5	111	111.5	-19.5	-5.5	-7.5	-19	-2	-6.5	-31	-8.5	-17.5	-55	-10.7	-23.7	N/A	N/A	N/A	N/A	N/A	N/A	N/A	N/A	N/A	N/A	N/A	N/A	N/A	N/A
147569	hsa-miR-4256	N/A	N/A	N/A	101.5	61	56	97.5	45	25	125	50	107	132.5	-21	-6	-5.5	-23	-4	-9	-15	-13.5	-18	-38.5	-11.9	-18.8	N/A	N/A	N/A	N/A	N/A	N/A	N/A	N/A	N/A	N/A	N/A	N/A	N/A	N/A
147616	hsa-miR-4291	N/A	N/A	N/A	103	63	57.5	101	47	26.5	112	53.5	106	125.5	-17	-5	-4	-18	-1.5	-7	-28	-10.5	-27.5	-39.5	-9.1	-22.5	N/A	N/A	N/A	N/A	N/A	N/A	N/A	N/A	N/A	N/A	N/A	N/A	N/A	N/A
147815	hsv1-miR-H14-5p	N/A	N/A	N/A	109	60.5	57.5	113.5	47	27.5	108.5	54.5	112.5	144.5	-13	-8	-6	-7	-2	-8	-26.5	-9.5	-22	-29	-7.2	-19	N/A	N/A	N/A	N/A	N/A	N/A	N/A	N/A	N/A	N/A	N/A	N/A	N/A	N/A
148247	hsa-miR-2355-3p	N/A	N/A	N/A	119	67.5	61.5	116.5	55.5	29.5	128	58.5	117.5	154.5	0	-1.5	2	-0.5	8	-6.5	-15	-5	-11.5	-14.5	1.6	-10.5	N/A	N/A	0.00440044	N/A	0.0197287	N/A	N/A	N/A	N/A	N/A	0.0120646	N/A	0.898393	N/A
148072	hsa-miR-3668	N/A	N/A	N/A	98.5	60.5	53.5	95.5	44	26.5	109	52	96	133.5	-24.5	-6.5	-8	-22	-4	-7.5	-31	-10	-32.5	-39.5	-13	-24.1	N/A	N/A	N/A	N/A	N/A	N/A	N/A	N/A	N/A	N/A	N/A	N/A	N/A	N/A
147997	hsa-miR-3934-5p	N/A	N/A	N/A	117	68.5	59.5	114	47.5	28	109.5	58.5	111	155	-0.5	1.5	0	-6.5	-1	-6.5	-31	-6.5	-28	-17.5	-1.3	-17.9	N/A	0.00376412	N/A	N/A	N/A	N/A	N/A	N/A	N/A	N/A	0.00376412	N/A	N/A	N/A
147682	hsv1-miR-H6-5p	2.28181	0.0154956	0.343107	236.5	197	153.5	244.5	148	173	354	388.5	580.5	390	117.5	132	93.5	124.5	100	140	219.5	324.5	447.5	221.5	113.5	270.6	0.366044	0.331242	0.205721	0.346314	0.246609	0.320366	0.622695	0.889041	1.00675	0.574578	0.299186	0.682686	0.231681	0.39723
148189	hsa-miR-3681-3p	N/A	N/A	N/A	114	61.5	56	92	47.5	26	114.5	54	111	135.5	-6	-6.5	-5	-28.5	-0.5	-8.5	-21.5	-10.5	-17.5	-36.5	-9.3	-18.9	N/A	N/A	N/A	N/A	N/A	N/A	N/A	N/A	N/A	N/A	N/A	N/A	N/A	N/A
148393	hsa-miR-676-3p	1.12854	N/A	N/A	118.5	74	65	124	51	29.5	132.5	56	132.5	154.5	-1	5.5	5	7.5	2.5	-6	-9.5	-8	6.5	-19.5	3.9	-7.3	N/A	0.0138018	0.0110011	0.0208623	0.00616523	N/A	N/A	N/A	0.0146232	N/A	0.0129576	0.0146232	0.473984	N/A
148379	hsa-miR-3654	1.11867	0.831913	0.911297	124	76	69.5	124.5	67.5	50.5	118	71	121.5	146.5	4.5	7.5	8	-5.5	19	16	-23.5	6.5	-8.5	-24	6.7	-6.7	0.0140187	0.0188206	0.0176018	N/A	0.0468557	0.0366133	N/A	0.0178082	N/A	N/A	0.0243242	0.0272107	0.623193	0.488674
147415	hsa-miR-495-5p	0.883593	N/A	N/A	123.5	71	59	107.5	53	30.5	118.5	68	126	141.5	0	2.5	-1.5	-17	5	-4	-22.5	3	-6.5	-27.5	-2.2	-11.5	N/A	0.00627353	N/A	N/A	0.0123305	N/A	N/A	0.00821918	N/A	N/A	0.00930199	0.00821918	0.460428	N/A
148165	hsa-miR-3605-5p	N/A	N/A	N/A	105	65.5	57	115	47	27.5	115	55.5	111.5	141	-14	-1.5	-4.5	-5	-1.5	-7	-19	-8.5	-20.5	-16	-5.3	-14.2	N/A	N/A	N/A	N/A	N/A	N/A	N/A	N/A	N/A	N/A	N/A	N/A	N/A	N/A
148405	hsa-miR-3669	N/A	N/A	N/A	95.5	59.5	54	94	43	26	101.5	51	99.5	124	-14.5	-10.5	-10	-33	-6	-8	-40	-12.5	-30.5	-42	-14.8	-26.6	N/A	N/A	N/A	N/A	N/A	N/A	N/A	N/A	N/A	N/A	N/A	N/A	N/A	N/A
148032	hsa-miR-3685	0.367344	0.0574341	0.387107	160.5	110	91.5	198.5	91	71.5	151.5	84	134	161.5	40.5	39	28	78	42	38	10.5	22	0.5	-10.5	45.5	12.1	0.126168	0.097867	0.0616062	0.216968	0.103576	0.0869565	0.0297872	0.060274	0.00112486	N/A	0.121237	0.0445356	0.481002	0.835056
148559	hsa-miR-411-3p	N/A	N/A	N/A	109.5	64.5	58	105.5	47.5	28	109.5	52.5	103	140	-9.5	-4.5	-4	-18	-2.5	-8.5	-27.5	-11	-30	-36	-7.7	-22.6	N/A	N/A	N/A	N/A	N/A	N/A	N/A	N/A	N/A	N/A	N/A	N/A	N/A	N/A
148278	hsa-miR-138-2-3p	N/A	N/A	N/A	111	74	61.5	114	48.5	28.5	123	59	126.5	158.5	-12	6.5	0.5	-10	-1	-6.5	-19.5	-5	-11	-12	-3.2	-10.8	N/A	0.0163112	0.00110011	N/A	N/A	N/A	N/A	N/A	N/A	N/A	0.00870564	N/A	1.2355	N/A
17327	hsa-miR-630	1.53238	0.13325	0.441416	244	206	186.5	279.5	350.5	142	466	324.5	503.5	444	126.5	140.5	128	162.5	303	107.5	323.5	261	376	265.5	172.1	266.7	0.394081	0.352572	0.281628	0.452017	0.747226	0.245995	0.91773	0.715068	0.845894	0.688716	0.445505	0.682681	0.403434	0.383145
17936	hsa-miR-16-1-3p	N/A	N/A	N/A	107	66	60.5	108	48.5	26.5	121	51.5	110	138	-12.5	-1	0.5	-16	0	-8	-13.5	-10	-24	-33	-5.8	-17.7	N/A	N/A	0.00110011	N/A	N/A	N/A	N/A	N/A	N/A	N/A	0.00110011	N/A	N/A	N/A
168897	hsa-miR-5187-5p	N/A	N/A	N/A	105	68.5	56	101.5	50	28	109	53.5	108	123.5	-17.5	-1	-3	-16	1.5	-6	-31	-9	-20.5	-39.5	-7.2	-21.2	N/A	N/A	N/A	N/A	0.00369914	N/A	N/A	N/A	N/A	N/A	0.00369914	N/A	N/A	N/A
168882	hsa-miR-664b-3p	0.727097	0.384282	0.646308	5474.5	4560	2513	7592	1636	1898.5	3566	3295	3618	4614	5356	4492	2451.5	7472	1587.5	1863.5	3422	3231	3490.5	4445.5	4271.8	3290.5	16.6854	11.2723	5.39384	20.7844	3.91492	4.2643	9.7078	8.85205	7.85264	11.5318	11.6102	8.44172	0.620951	0.319608
168710	hsa-miR-4536-5p	N/A	N/A	N/A	87.5	60	51.5	99	44	26	106.5	51	97.5	116	-33.5	-8	-8.5	-22.5	-3	-8	-32.5	-13	-38	-57	-15.1	-29.7	N/A	N/A	N/A	N/A	N/A	N/A	N/A	N/A	N/A	N/A	N/A	N/A	N/A	N/A
168590	hsa-miR-4520a-5p/hsa-miR-4520b-5p	N/A	N/A	N/A	110.5	62.5	53.5	103.5	46.5	27	108	49	96.5	121.5	-14	-5.5	-8	-10.5	-3	-8	-33.5	-13	-36.5	-45	-8.2	-27.2	N/A	N/A	N/A	N/A	N/A	N/A	N/A	N/A	N/A	N/A	N/A	N/A	N/A	N/A
168728	hsa-miR-4641	N/A	N/A	N/A	82	55.5	53.5	97.5	44	25	103	50.5	99	107	-35	-13	-8	-20	-5.5	-11	-33	-11.5	-31.5	-67	-16.3	-30.8	N/A	N/A	N/A	N/A	N/A	N/A	N/A	N/A	N/A	N/A	N/A	N/A	N/A	N/A
168719	hsa-miR-4495	N/A	N/A	N/A	82.5	58.5	50	89.5	42	22.5	100.5	49	85	128	-39	-10	-12.5	-29	-7	-11.5	-40.5	-13.5	-46	-47.5	-19.5	-31.8	N/A	N/A	N/A	N/A	N/A	N/A	N/A	N/A	N/A	N/A	N/A	N/A	N/A	N/A
168785	hsa-miR-520d-5p	N/A	N/A	N/A	92	56.5	52.5	88	43.5	25.5	142	56.5	105.5	120	-28	-9.5	-11	-31	-5.5	-8.5	4.5	-6	-20	-51	-17	-16.2	N/A	N/A	N/A	N/A	N/A	N/A	0.012766	N/A	N/A	N/A	N/A	0.012766	N/A	N/A
168615	hsa-miR-4655-3p	4.66603	N/A	N/A	104	65	61	97	51	29.5	118.5	74.5	111.5	132	-21.5	-1.5	-1.5	-27	2.5	-4.5	-22	10.5	-17.5	-41	-9.8	-14.9	N/A	N/A	N/A	N/A	0.00616523	N/A	N/A	0.0287671	N/A	N/A	0.00616523	0.0287671	N/A	N/A
168781	hsa-miR-4776-3p	N/A	N/A	N/A	102.5	63	54.5	92.5	47	25.5	106.5	51	101.5	122.5	-19	-5.5	-6.5	-28	-1	-9	-40	-13	-26.5	-49.5	-12	-27.6	N/A	N/A	N/A	N/A	N/A	N/A	N/A	N/A	N/A	N/A	N/A	N/A	N/A	N/A
168782	hsa-miR-5093	N/A	N/A	N/A	90.5	60	56	96.5	44.5	27.5	102.5	51	97.5	129.5	-27	-8	-6	-29	-3.5	-6.5	-38.5	-12.5	-33.5	-44	-14.7	-27	N/A	N/A	N/A	N/A	N/A	N/A	N/A	N/A	N/A	N/A	N/A	N/A	N/A	N/A
168820	hsa-miR-4711-5p	N/A	N/A	N/A	92.5	56.5	50.5	88.5	43.5	24.5	96.5	45.5	99	131.5	-30.5	-14	-11.5	-27	-6.5	-11	-44	-17	-35	-41	-17.9	-29.6	N/A	N/A	N/A	N/A	N/A	N/A	N/A	N/A	N/A	N/A	N/A	N/A	N/A	N/A
168750	hsa-miR-4645-5p	N/A	N/A	N/A	105.5	60.5	50	87	44.5	25	90.5	47.5	86	107	-13	-9.5	-12.5	-31.5	-6	-12	-49.5	-13.5	-50	-63.5	-14.5	-37.7	N/A	N/A	N/A	N/A	N/A	N/A	N/A	N/A	N/A	N/A	N/A	N/A	N/A	N/A
168921	hsa-miR-4718	N/A	N/A	N/A	101	62	50.5	83	43.5	25.5	95	48	102	122	-18.5	-6.5	-10	-36	-6	-10	-49.5	-15	-33	-51	-15.4	-31.7	N/A	N/A	N/A	N/A	N/A	N/A	N/A	N/A	N/A	N/A	N/A	N/A	N/A	N/A
168759	hsa-miR-3689f	N/A	N/A	N/A	106	63	54	106	45	24.5	100	49.5	100	135	-13	-6	-7.5	-10.5	-5	-10	-42	-15	-36.5	-37.5	-8.4	-28.2	N/A	N/A	N/A	N/A	N/A	N/A	N/A	N/A	N/A	N/A	N/A	N/A	N/A	N/A
168962	hsa-miR-548ab	N/A	N/A	N/A	107	61.5	55	94	43.5	27	104.5	49	95	127	-13.5	-7.5	-7.5	-26	-6	-9	-35.5	-13.5	-37.5	-44.5	-12.1	-28	N/A	N/A	N/A	N/A	N/A	N/A	N/A	N/A	N/A	N/A	N/A	N/A	N/A	N/A
168666	hsa-miR-4659a-5p	N/A	N/A	N/A	109.5	59.5	66	93.5	44.5	29	114	48	102	121	-4.5	-7	4.5	-17.5	-2.5	-6	-20	-13.5	-28	-47.5	-5.4	-23	N/A	N/A	0.00990099	N/A	N/A	N/A	N/A	N/A	N/A	N/A	0.00990099	N/A	N/A	N/A
168955	hsa-miR-4756-3p	N/A	N/A	N/A	121	63.5	56.5	97.5	45	32	109	55	103	124.5	0.5	-4.5	-3	-20.5	-3.5	-1.5	-30	-7.5	-21	-49	-6.2	-21.8	0.00155763	N/A	N/A	N/A	N/A	N/A	N/A	N/A	N/A	N/A	0.00155763	N/A	N/A	N/A
168703	hsa-miR-4716-3p	0.492794	0.130375	0.439672	149.5	146	92	187.5	205	78.5	159	100	176	206.5	27.5	80	34	67.5	157	42	26.5	36	43	36.5	73.2	36.8	0.0856698	0.200753	0.0748075	0.187761	0.387176	0.0961098	0.0751773	0.0986301	0.0967379	0.0946822	0.187233	0.0922675	0.670892	0.104678
168663	hsa-miR-4442	N/A	N/A	N/A	97.5	54.5	50.5	85.5	45.5	29	106.5	58	96	120.5	-20.5	-13	-8	-33	-3.5	-5.5	-30.5	-5.5	-38	-44.5	-15.6	-24.8	N/A	N/A	N/A	N/A	N/A	N/A	N/A	N/A	N/A	N/A	N/A	N/A	N/A	N/A
168779	hsa-miR-4797-3p	N/A	N/A	N/A	101.5	62.5	52	90	43.5	25	103.5	49	102.5	128	-13.5	-4.5	-9	-24	-5	-9.5	-41	-13	-28.5	-47.5	-11.2	-27.9	N/A	N/A	N/A	N/A	N/A	N/A	N/A	N/A	N/A	N/A	N/A	N/A	N/A	N/A
169102	hsa-miR-4639-3p	1.81722	0.421051	0.670695	149.5	140.5	139	139	95.5	102	190	314.5	176.5	194	32.5	71	77	19.5	46.5	68.5	47	250.5	42.5	19.5	49.3	85.6	0.101246	0.178168	0.169417	0.054242	0.114673	0.156751	0.133333	0.686301	0.095613	0.0505837	0.123549	0.224516	0.414034	1.16364
169285	hsa-miR-4467	1.08435	0.744821	0.864615	44773.5	38286.5	26343.5	57137.5	34120.5	25134.5	35435.5	38890.5	65535	65535	44652	38218.5	26282	57015	34072	25098.5	35296.5	38827	65399.5	65360.5	40047.9	45996.4	139.103	95.9059	57.8262	158.595	84.0247	57.4336	100.132	106.375	147.13	169.547	107.091	116.124	0.383922	0.375633
169249	hsa-miR-4482-5p	N/A	N/A	N/A	85.5	60.5	52.5	93	44.5	24.5	97.5	53.5	92	118	-27	-7.5	-9	-27.5	-3.5	-10.5	-48	-9.5	-40	-54	-14.9	-32.4	N/A	N/A	N/A	N/A	N/A	N/A	N/A	N/A	N/A	N/A	N/A	N/A	N/A	N/A
168993	hsa-miR-4799-3p	N/A	N/A	N/A	100	58	52	87.5	44.5	24.5	108	49	102	109.5	-17.5	-8	-8	-30.5	-4	-11	-29	-13	-30	-53.5	-13.6	-27.3	N/A	N/A	N/A	N/A	N/A	N/A	N/A	N/A	N/A	N/A	N/A	N/A	N/A	N/A
169011	hsa-miR-4801	N/A	N/A	N/A	82.5	53.5	48	87	38	24	97	45	97	124	-32	-13	-12	-34	-10.5	-11	-42.5	-16.5	-36.5	-51	-20.3	-31.5	N/A	N/A	N/A	N/A	N/A	N/A	N/A	N/A	N/A	N/A	N/A	N/A	N/A	N/A
169049	hsa-miR-3162-3p	0.788807	0.385821	0.647094	291	391.5	421.5	387	196.5	240.5	268	415.5	361.5	260.5	175	321.5	358.5	272.5	147.5	204.5	133	351.5	237.5	89	255	203.1	0.545171	0.806775	0.788779	0.757997	0.363748	0.467963	0.377305	0.963014	0.534308	0.230869	0.652494	0.514692	0.295195	0.534734
169001	hsa-miR-4670-5p	N/A	N/A	N/A	105.5	63	52.5	99.5	42.5	29	94	52	98	113.5	-15.5	-5	-10	-12	-6.5	-5.5	-50	-11	-30	-55	-9.8	-30.3	N/A	N/A	N/A	N/A	N/A	N/A	N/A	N/A	N/A	N/A	N/A	N/A	N/A	N/A
169039	hsa-miR-4782-3p	N/A	N/A	N/A	106.5	57.5	53	95.5	44.5	26	101	46	100	115.5	-12	-9	-8	-25	-5	-8.5	-42	-15	-24	-58	-11.8	-29.5	N/A	N/A	N/A	N/A	N/A	N/A	N/A	N/A	N/A	N/A	N/A	N/A	N/A	N/A
169181	hsa-miR-5191	0.685263	0.392618	0.654647	143	105.5	70.5	141.5	129	51.5	149	88	162	209.5	26.5	39	10	19	80.5	16.5	13.5	25	36.5	32.5	35	24.8	0.0825545	0.097867	0.0220022	0.0528512	0.19852	0.0377574	0.0382979	0.0684932	0.0821147	0.0843061	0.090759	0.0621939	0.73696	0.367851
169379	hsa-miR-4694-3p	N/A	N/A	N/A	100.5	59	50.5	90.5	43.5	26	101	48.5	84.5	120	-17	-9.5	-10	-35	-5.5	-8.5	-41.5	-15	-41.5	-54.5	-15.4	-32.2	N/A	N/A	N/A	N/A	N/A	N/A	N/A	N/A	N/A	N/A	N/A	N/A	N/A	N/A
169232	hsa-miR-3156-3p	1.92296	0.345618	0.626439	132	74	80.5	135	63.5	42	172	128.5	161	177	14	5	18	17	13	6	27	66	28	1	13.4	25.6	0.0436137	0.0125471	0.039604	0.0472879	0.0320592	0.01373	0.0765957	0.180822	0.0629921	0.00259403	0.0350224	0.0673468	0.393362	1.05123
169046	hsa-miR-4715-5p	N/A	N/A	N/A	84.5	61	55.5	111	43.5	26	94.5	47.5	105	121.5	-30.5	-6.5	-6	-7	-6.5	-7	-55.5	-16.5	-29	-45.5	-11.3	-30.7	N/A	N/A	N/A	N/A	N/A	N/A	N/A	N/A	N/A	N/A	N/A	N/A	N/A	N/A
169275	hsa-miR-548aq-3p	N/A	N/A	N/A	100.5	60.5	53.5	100	46	26.5	104	51	103	128.5	-16	-8	-7.5	-20.5	-4	-8	-31.5	-13	-30	-46.5	-11.2	-25.8	N/A	N/A	N/A	N/A	N/A	N/A	N/A	N/A	N/A	N/A	N/A	N/A	N/A	N/A
169245	hsa-miR-2467-3p	8.0769	0.109811	0.4231	115	74	66.5	102.5	55.5	34	163.5	136.5	185.5	173	-0.5	5.5	4.5	-16.5	5.5	-0.5	22	74	49	10	-0.3	30.9	N/A	0.0138018	0.00990099	N/A	0.0135635	N/A	0.0624113	0.20274	0.110236	0.0259403	0.0124221	0.100332	0.176023	0.762486
169038	hsa-miR-488-3p	N/A	N/A	N/A	109.5	78.5	57.5	120.5	84	32.5	133.5	61.5	131.5	148	-7.5	9.5	-4.5	1.5	34.5	-3	-7.5	-1.5	-3	-28.5	6.7	-8.7	N/A	0.0238394	N/A	0.00417246	0.0850801	N/A	N/A	N/A	N/A	N/A	0.0376973	N/A	1.11935	N/A
169240	hsa-miR-3944-5p	N/A	N/A	N/A	96.5	62.5	50.5	87.5	43.5	26	89.5	48.5	83.5	108	-25.5	-8	-11.5	-35	-8.5	-10	-49.5	-13.5	-46	-56.5	-17.7	-35.1	N/A	N/A	N/A	N/A	N/A	N/A	N/A	N/A	N/A	N/A	N/A	N/A	N/A	N/A
169115	hsa-miR-450a-2-3p	N/A	N/A	N/A	114	67	60	113.5	48.5	27.5	129.5	55	118.5	136.5	-9	-4	-2	-9	-1.5	-6	-16.5	-9	-11	-29.5	-5.1	-14.4	N/A	N/A	N/A	N/A	N/A	N/A	N/A	N/A	N/A	N/A	N/A	N/A	N/A	N/A
169287	hsa-miR-548as-5p	N/A	N/A	N/A	95.5	60	54.5	103	44	25	94	48.5	96	117	-24.5	-7	-8	-22	-5	-8.5	-45	-14	-34.5	-50	-13.3	-30.4	N/A	N/A	N/A	N/A	N/A	N/A	N/A	N/A	N/A	N/A	N/A	N/A	N/A	N/A
169361	hsa-miR-4481	N/A	N/A	N/A	114.5	65.5	62	116.5	48.5	32	122	59.5	119	139.5	-5	-2.5	1.5	-5.5	1	-3	-12	-3	-17	-23.5	-2.1	-11.7	N/A	N/A	0.00330033	N/A	0.00246609	N/A	N/A	N/A	N/A	N/A	0.00288321	N/A	0.204597	N/A
169225	hsa-miR-640	N/A	N/A	N/A	96	55.5	52.5	91	42	24.5	102.5	71	97.5	119.5	-27	-15.5	-9	-26.5	-6	-11	-32	7	-31	-46	-16.8	-22.6	N/A	N/A	N/A	N/A	N/A	N/A	N/A	0.0191781	N/A	N/A	N/A	0.0191781	N/A	N/A
169395	hsa-miR-4484	0.715564	0.333127	0.616313	6758.5	8112.5	3317	11249	4321.5	2613	6795	3024	8232	5165	6644	8046	3255.5	11131.5	4272.5	2577.5	6655.5	2960.5	8097.5	5001	6669.9	5058.4	20.6978	20.1907	7.16282	30.9638	10.5364	5.89817	18.8809	8.11096	18.2171	12.9728	17.9103	12.816	0.524695	0.45493
42777	hsa-miR-548am-5p/hsa-miR-548c-5p/hsa-miR-548o-5p	N/A	N/A	N/A	92.5	64.5	58.5	100.5	47	26	107.5	54	102	130	-28	-8	-4	-24	-4.5	-9.5	-33.5	-10	-34	-51.5	-13.7	-27.7	N/A	N/A	N/A	N/A	N/A	N/A	N/A	N/A	N/A	N/A	N/A	N/A	N/A	N/A
11184	hsa-miR-99b-5p	1.54056	0.741598	0.864615	105.5	75.5	63.5	103	55	36	125	71	124.5	138	-12.5	4	-1.5	-19.5	2	0.5	-18.5	8	-10	-37.5	-5.5	-11.5	N/A	0.0100376	N/A	N/A	0.00493218	0.00114416	N/A	0.0219178	N/A	N/A	0.00748491	0.011531	0.482318	1.27389
17953	hsa-miR-183-3p	5.21478	0.0208196	0.343107	1044.5	479	580.5	1204	507	485	6369	3162.5	4686.5	4166	923.5	406.5	519.5	1076	455	448	6221.5	3098	4551	3986.5	676.1	3661	2.87695	1.02008	1.14301	2.99305	1.12207	1.02517	17.6496	8.48767	10.2385	10.3411	1.83103	9.54841	0.55143	0.620705
42501	hcmv-miR-US33-5p	5.25092	0.0112108	0.293925	184	98.5	148.5	231.5	85	133	619	500.5	393.5	518	60.5	28	83.5	102.5	30	96	471.5	436	254.5	341	60.9	319.8	0.188474	0.0702635	0.183718	0.285118	0.0739827	0.21968	1.33759	1.19452	0.572553	0.884565	0.160311	0.841782	0.562092	0.541653
46584	hsa-miR-1468-5p	N/A	N/A	N/A	115.5	74	63.5	128.5	50.5	30.5	138	59	131.5	153.5	-11.5	2	-3	0.5	-2	-5	-8.5	-5	-3	-23	-2.8	-8.9	N/A	0.00501882	N/A	0.00139082	N/A	N/A	N/A	N/A	N/A	N/A	0.00320482	N/A	0.800476	N/A
42676	hsa-miR-495-3p	N/A	N/A	N/A	92	62	56	95.5	48	27	125	52	108	127	-34.5	-9.5	-9	-33	-5.5	-8	-18.5	-11.5	-27.5	-60	-18.3	-25.1	N/A	N/A	N/A	N/A	N/A	N/A	N/A	N/A	N/A	N/A	N/A	N/A	N/A	N/A
17958	hsa-miR-576-3p	N/A	N/A	N/A	97	59.5	54	92	45	27	99.5	49	106.5	142	-30	-10.5	-13	-38	-8	-8.5	-42.5	-15.5	-34	-41.5	-19.9	-28.4	N/A	N/A	N/A	N/A	N/A	N/A	N/A	N/A	N/A	N/A	N/A	N/A	N/A	N/A
17631	hcmv-miR-UL22A-5p	N/A	N/A	N/A	102.5	66.5	64.5	109.5	50	28.5	117.5	59.5	107.5	139	-24.5	-4.5	-3.5	-15	-4	-7	-33.5	-5.5	-30.5	-43.5	-10.3	-24	N/A	N/A	N/A	N/A	N/A	N/A	N/A	N/A	N/A	N/A	N/A	N/A	N/A	N/A
11093	hsa-miR-379-5p	N/A	N/A	N/A	108.5	66	58	111.5	52	25.5	121.5	53	110	136.5	-15.5	-7	-10	-13	-3	-10	-25	-9.5	-32.5	-42	-9.7	-23.8	N/A	N/A	N/A	N/A	N/A	N/A	N/A	N/A	N/A	N/A	N/A	N/A	N/A	N/A
42480	hsa-miR-485-5p	N/A	N/A	N/A	114	67	64.5	119	51	28.5	126.5	57	111.5	148	-10.5	-4	0	-8	-2.5	-7.5	-13	-7	-26.5	-33.5	-5	-17.5	N/A	N/A	N/A	N/A	N/A	N/A	N/A	N/A	N/A	N/A	N/A	N/A	N/A	N/A
42538	hsa-miR-196a-3p	N/A	N/A	N/A	99	65.5	59	93	51.5	28	120	65	109	121.5	-21	-5	-7	-29	-0.5	-6	-30.5	5	-28	-55	-12.5	-22.9	N/A	N/A	N/A	N/A	N/A	N/A	N/A	0.0136986	N/A	N/A	N/A	0.0136986	N/A	N/A
45936	hsa-miR-1292-5p	N/A	N/A	N/A	119.5	65	59	111	48.5	27	114.5	53	115.5	146	-3	-6	-4	-12	-2.5	-10	-26	-12.5	-24	-26	-5.5	-19.7	N/A	N/A	N/A	N/A	N/A	N/A	N/A	N/A	N/A	N/A	N/A	N/A	N/A	N/A
42847	hsa-miR-497-5p	N/A	N/A	N/A	101	67	57	101.5	45.5	27	97	55	115.5	123	-24	-7.5	-7	-19.5	-5	-8.5	-50	-9	-20.5	-60.5	-12.6	-29.7	N/A	N/A	N/A	N/A	N/A	N/A	N/A	N/A	N/A	N/A	N/A	N/A	N/A	N/A
46275	hsa-miR-1251-5p	N/A	N/A	N/A	102.5	74	61.5	118	51.5	31	138.5	57	131	155	-15.5	-3	-4	-7.5	-1.5	-6	-10	-6	-8	-13.5	-6.3	-8.7	N/A	N/A	N/A	N/A	N/A	N/A	N/A	N/A	N/A	N/A	N/A	N/A	N/A	N/A
42672	hsa-miR-323b-5p	0.770812	0.480211	0.709899	138	82	73	135	56.5	34	158	67.5	146	178	7.5	11	7.5	12.5	2.5	-2	6.5	5	8	-4	8.2	2.7	0.0233645	0.0276035	0.0165017	0.0347705	0.00616523	N/A	0.0184397	0.0136986	0.0179978	N/A	0.0216811	0.016712	0.503573	0.156715
42635	hsa-miR-541-3p	N/A	N/A	N/A	118	67.5	59.5	120.5	52	31	127	59	127	158	-9.5	-6	-5.5	-2	-3	-4	-26.5	-6	-12	-8.5	-5.2	-11.4	N/A	N/A	N/A	N/A	N/A	N/A	N/A	N/A	N/A	N/A	N/A	N/A	N/A	N/A
10976	hsa-miR-182-3p	N/A	N/A	N/A	117	71.5	58.5	126	54	32.5	116	57	121.5	156	-10	-1	-5	-1.5	-0.5	-2	-34.5	-9	-12	-17.5	-3.6	-15	N/A	N/A	N/A	N/A	N/A	N/A	N/A	N/A	N/A	N/A	N/A	N/A	N/A	N/A
17866	hsa-miR-331-5p	N/A	N/A	N/A	111	68.5	61	116	51	30.5	122	55.5	121.5	148.5	-11.5	-1.5	-3	-9	-3.5	-3.5	-27.5	-9	-16.5	-31	-5.7	-17.5	N/A	N/A	N/A	N/A	N/A	N/A	N/A	N/A	N/A	N/A	N/A	N/A	N/A	N/A
46515	hsa-miR-1537-3p	N/A	N/A	N/A	99.5	64	56	104.5	46.5	28	106	50	101.5	138.5	-27.5	-5	-10.5	-24.5	-8.5	-7.5	-40	-13.5	-33	-44	-15.2	-27.6	N/A	N/A	N/A	N/A	N/A	N/A	N/A	N/A	N/A	N/A	N/A	N/A	N/A	N/A
42954	ebv-miR-BART7-5p	N/A	N/A	N/A	123	69.5	69.5	112.5	51	33.5	137	58.5	127.5	165	-8.5	-3.5	3.5	-13.5	-1.5	-2	-16	-4.5	-11.5	-10.5	-4.7	-8.9	N/A	N/A	0.00770077	N/A	N/A	N/A	N/A	N/A	N/A	N/A	0.00770077	N/A	N/A	N/A
46215	hsa-miR-1301-3p	N/A	N/A	N/A	111.5	71	67.5	120.5	55.5	32	132	58.5	133.5	169.5	-14.5	-3	2	-6	1	-3.5	-17.5	-4.5	-3	-20	-4.1	-9.7	N/A	N/A	0.00440044	N/A	0.00246609	N/A	N/A	N/A	N/A	N/A	0.00343327	N/A	0.398394	N/A
42723	hsa-miR-195-3p	N/A	N/A	N/A	112	68	60.5	110.5	50	32.5	126	55.5	123	151	-15	-3.5	-3	-9.5	-5.5	-2	-19	-6.5	-11.5	-29	-7.3	-13.6	N/A	N/A	N/A	N/A	N/A	N/A	N/A	N/A	N/A	N/A	N/A	N/A	N/A	N/A
10997	hsa-miR-19a-3p	N/A	N/A	N/A	119	72	59.5	128.5	51	28.5	130.5	57	126	157	-9.5	3	-5.5	7	-1.5	-7	-19	-6	-14	-22	-1.3	-13.6	N/A	0.00752823	N/A	0.0194715	N/A	N/A	N/A	N/A	N/A	N/A	0.0134999	N/A	0.625574	N/A
46738	hsa-miR-1182	0.863219	0.754295	0.87051	135.5	85	80.5	129	57.5	41.5	148	78.5	146	166	9	15	16.5	4	5	6.5	-3	15	4	-9.5	9.9	2.6	0.0280374	0.0376412	0.0363036	0.0111266	0.0123305	0.0148741	N/A	0.0410959	0.00899888	N/A	0.0250878	0.0216563	0.508018	0.789126
42950	hsa-miR-24-2-5p	N/A	N/A	N/A	103.5	65	58.5	107.5	46.5	26.5	120	52.5	114	141.5	-14	-6	-5	-22.5	-4	-8.5	-25.5	-13	-19	-29	-10.3	-19	N/A	N/A	N/A	N/A	N/A	N/A	N/A	N/A	N/A	N/A	N/A	N/A	N/A	N/A
11149	hsa-miR-515-5p	N/A	N/A	N/A	94	63	57	108.5	46.5	26.5	116.5	53	102	135.5	-24.5	-7	-6.5	-19	-5	-9.5	-28	-11.5	-30	-35	-12.4	-22.8	N/A	N/A	N/A	N/A	N/A	N/A	N/A	N/A	N/A	N/A	N/A	N/A	N/A	N/A
11053	hsa-miR-32-5p	N/A	N/A	N/A	119	68	62	114	50.5	29.5	136	54	134.5	151.5	-11	-3.5	-2.5	-14	-1.5	-7.5	-9	-9	-4.5	-23.5	-6.5	-10.7	N/A	N/A	N/A	N/A	N/A	N/A	N/A	N/A	N/A	N/A	N/A	N/A	N/A	N/A
42442	hsa-miR-498	1.16494	0.536362	0.744542	1834.5	1209	1308.5	1987	752.5	2547.5	1630.5	899.5	1870	1967.5	1716	1136.5	1245.5	1855	701.5	2510.5	1480.5	836	1732	1787.5	1330.9	1669.3	5.34579	2.85194	2.74037	5.15994	1.72996	5.74485	4.2	2.29041	3.89651	4.63684	3.5656	4.15372	0.449408	0.302264
42533	hiv1-miR-H1	2.14555	0.0405828	0.387107	149	96.5	86	134.5	78.5	61.5	196	129.5	197	210	25.5	23	22.5	8	25.5	23	50	66.5	59.5	28	20.9	45.4	0.0794393	0.0577164	0.049505	0.0222531	0.0628853	0.0526316	0.141844	0.182192	0.133858	0.0726329	0.0543598	0.116632	0.38668	0.454956
46729	hsa-miR-302d-5p	N/A	N/A	N/A	113	71.5	65	116	50.5	30.5	132	54	118	160	-14	-1	0.5	-11.5	-2	-7.5	-20.5	-8	-18	-15.5	-5.6	-13.9	N/A	N/A	0.00110011	N/A	N/A	N/A	N/A	N/A	N/A	N/A	0.00110011	N/A	N/A	N/A
42654	hsa-miR-483-5p	0.756908	0.455966	0.692895	14057.5	9362	4288	5435	6312.5	7734.5	6980.5	1918.5	9018	7253.5	13934.5	9288	4223	5305	6258.5	7698	6832	1853.5	8877.5	7068.5	7801.8	6465.9	43.4097	23.3074	9.29153	14.7566	15.434	17.6156	19.3816	5.07808	19.9719	18.3359	21.2398	16.0766	0.629147	0.386626
28884	hsa-miR-876-3p	N/A	N/A	N/A	134	76	66.5	133.5	57	31	142.5	58	129.5	164.5	6	1	3	7.5	3.5	-3	-4.5	-6	-4	-9	4.2	-5.3	0.0186916	0.00250941	0.00660066	0.0208623	0.00863132	N/A	N/A	N/A	N/A	N/A	0.0114591	N/A	0.693249	N/A
42599	hsa-miR-153-3p	N/A	N/A	N/A	94	65	59	92.5	48.5	26.5	118	51.5	107	139	-25	-5.5	-9.5	-34	-7.5	-8	-36	-13	-31	-50	-16.3	-27.6	N/A	N/A	N/A	N/A	N/A	N/A	N/A	N/A	N/A	N/A	N/A	N/A	N/A	N/A
17814	hsa-miR-570-3p	N/A	N/A	N/A	106.5	67	61	113.5	48	26	128.5	51.5	114	154.5	-17.5	-3.5	-5	-14.5	-6	-7.5	-26	-12.5	-19	-46	-9.3	-22.2	N/A	N/A	N/A	N/A	N/A	N/A	N/A	N/A	N/A	N/A	N/A	N/A	N/A	N/A
46321	hsa-miR-1245a	N/A	N/A	N/A	98.5	64.5	57.5	98.5	51	24	119	48.5	114.5	136.5	-23	-7.5	-6.5	-29.5	-5	-12.5	-30	-13	-23.5	-60	-14.3	-27.8	N/A	N/A	N/A	N/A	N/A	N/A	N/A	N/A	N/A	N/A	N/A	N/A	N/A	N/A
17283	ebv-miR-BART11-5p	N/A	N/A	N/A	125	77.5	68.5	135.5	55	30	146.5	61	125.5	167	6.5	5.5	-1.5	10.5	-1	-5	-3	-1	-11	-17	4	-7.4	0.0202492	0.0138018	N/A	0.0292072	N/A	N/A	N/A	N/A	N/A	N/A	0.0210861	N/A	0.366913	N/A
42912	hsa-miR-339-3p	N/A	N/A	N/A	100.5	68	57.5	105.5	50	26.5	125	52.5	118.5	139	-26	-2	-8.5	-17.5	-6	-8.5	-25	-10.5	-19	-46	-12	-21.8	N/A	N/A	N/A	N/A	N/A	N/A	N/A	N/A	N/A	N/A	N/A	N/A	N/A	N/A
146066	hsa-miR-3116	N/A	N/A	N/A	123	71	67	114	49	29	151	55.5	126	167	1.5	-0.5	6.5	-13.5	-3	-5	0	-7	-13.5	-11.5	-1.8	-7.4	0.0046729	N/A	0.0143014	N/A	N/A	N/A	N/A	N/A	N/A	N/A	0.00948716	N/A	0.717643	N/A
146072	hsa-miR-1469	0.863268	0.546727	0.749303	7796	9633	6481	8347	2841	5001.5	6686.5	3830.5	8861.5	7640.5	7674	9562.5	6416.5	8223	2776.5	4964.5	6535	3767.5	8730.5	7453.5	6930.5	6290.2	23.9065	23.9962	14.1177	22.8734	6.8471	11.3604	18.539	10.3219	19.6412	19.3346	18.3482	15.8394	0.41636	0.290109
146052	hsa-miR-1471	1.3545	0.534421	0.742766	136.5	83.5	73	138	58	35.5	165.5	79	160.5	180.5	7.5	13	6	14	0.5	-2.5	3.5	16.5	15	-4	8.2	5.7	0.0233645	0.0326223	0.0132013	0.038943	0.00123305	N/A	0.00992908	0.0452055	0.0337458	N/A	0.0218728	0.0296268	0.689719	0.6074
145762	hsa-miR-549a	N/A	N/A	N/A	106.5	66	58.5	97	49.5	26.5	118	51	103.5	126.5	-20.5	-6	-9	-22.5	-5.5	-8.5	-35	-13	-36	-56.5	-12.7	-29.8	N/A	N/A	N/A	N/A	N/A	N/A	N/A	N/A	N/A	N/A	N/A	N/A	N/A	N/A
145716	hsa-miR-671-5p	N/A	N/A	N/A	122.5	69.5	58.5	124	57.5	31.5	130	57.5	120	146.5	4.5	-3	-6	-1.5	1	-4	-18	-5	-17	-35	-1	-15.8	0.0140187	N/A	N/A	N/A	0.00246609	N/A	N/A	N/A	N/A	N/A	0.00824239	N/A	0.991086	N/A
145722	hsa-miR-520e	N/A	N/A	N/A	114	75.5	70.5	119	54.5	28	145	58	133.5	155	-3.5	5	10	-3.5	3.5	-7	-8	-2	-0.5	-18.5	2.3	-7.2	N/A	0.0125471	0.0220022	N/A	0.00863132	N/A	N/A	N/A	N/A	N/A	0.0143935	N/A	0.477578	N/A
145751	hsa-miR-23b-5p	N/A	N/A	N/A	112.5	73.5	63.5	118.5	52	32.5	125.5	56.5	114.5	151	-13.5	1.5	-2	-4.5	-1	-5	-15	-5.5	-24	-33	-3.9	-16.5	N/A	0.00376412	N/A	N/A	N/A	N/A	N/A	N/A	N/A	N/A	0.00376412	N/A	N/A	N/A
145692	hsa-miR-499a-3p	N/A	N/A	N/A	95.5	59	57	88.5	47	27	108.5	53.5	106.5	126.5	-30	-14	-7	-37.5	-5.5	-8.5	-42	-8.5	-35	-52	-18.8	-29.2	N/A	N/A	N/A	N/A	N/A	N/A	N/A	N/A	N/A	N/A	N/A	N/A	N/A	N/A
147936	kshv-miR-K12-8-5p	1.88985	0.0693773	0.387107	199	132.5	154.5	282.5	119	86	355	261.5	352	357	73.5	60	89	150	66.5	49.5	214	197	212	173	87.8	169.1	0.228972	0.150565	0.19582	0.417246	0.163995	0.113272	0.607092	0.539726	0.47694	0.448768	0.231319	0.43716	0.468048	0.437051
46567	hsa-miR-3176	N/A	N/A	N/A	100.5	72	64.5	116	48.5	27.5	115.5	53	109	132	-24.5	-2.5	1	-12.5	-4	-10	-31.5	-11.5	-31	-49	-8.5	-26.6	N/A	N/A	0.00220022	N/A	N/A	N/A	N/A	N/A	N/A	N/A	0.00220022	N/A	N/A	N/A
147735	hsa-miR-4289	N/A	N/A	N/A	116	63.5	57.5	105.5	49.5	28	111	52.5	110	135.5	-11.5	-11.5	-7	-19.5	-5.5	-9	-34	-12.5	-29	-45.5	-11	-26	N/A	N/A	N/A	N/A	N/A	N/A	N/A	N/A	N/A	N/A	N/A	N/A	N/A	N/A
147868	hsa-miR-4269	N/A	N/A	N/A	99.5	62	56.5	102	50.5	25	108.5	55	104.5	127.5	-18	-11	-10	-22	-10.5	-11.5	-47	-9.5	-34	-54.5	-14.3	-31.3	N/A	N/A	N/A	N/A	N/A	N/A	N/A	N/A	N/A	N/A	N/A	N/A	N/A	N/A
147887	hsa-miR-3147	N/A	N/A	N/A	132.5	79.5	61	126	59	29	135.5	63	134.5	165.5	8	7.5	-2.5	0.5	-2.5	-6	-17.5	0	-9	-17.5	2.2	-10	0.0249221	0.0188206	N/A	0.00139082	N/A	N/A	N/A	N/A	N/A	N/A	0.0150445	N/A	0.811702	N/A
147942	hsa-miR-4268	1.28261	0.415472	0.66749	1023.5	1060.5	782.5	1485	481.5	746	1330	1940	1214.5	1131.5	901	990	717.5	1353.5	422	706.5	1181.5	1877	1069	948	876.8	1156.4	2.80685	2.48432	1.57866	3.76495	1.04069	1.6167	3.35177	5.14247	2.40495	2.45914	2.33509	2.99501	0.456089	0.450252
147967	hsa-miR-3180/hsa-miR-3180-3p	N/A	N/A	N/A	114	71.5	63.5	114.5	53.5	32	128.5	71	119	148.5	-12	-1	-2	-11	-5.5	-4	-19	7.5	-17.5	-36	-6.3	-13.8	N/A	N/A	N/A	N/A	N/A	N/A	N/A	0.0205479	N/A	N/A	N/A	0.0205479	N/A	N/A
56873	hsa-miR-3124-5p	2.16304	0.266021	0.569167	230.5	130.5	95.5	161.5	297	525.5	208.5	80.5	582	313	106	57.5	32	31.5	243.5	492	65	19	437	124	94.1	227.4	0.330218	0.144291	0.070407	0.0876217	0.600493	1.12586	0.184397	0.0520548	0.983127	0.32166	0.246606	0.533419	0.904506	0.914379
46710	hsa-miR-3157-5p	N/A	N/A	N/A	109	70	58	105.5	48	24.5	130	53	122	142.5	-11.5	-3	-6	-17.5	-5	-10.5	-16	-8.5	-19.5	-41	-8.6	-19.1	N/A	N/A	N/A	N/A	N/A	N/A	N/A	N/A	N/A	N/A	N/A	N/A	N/A	N/A
46274	hsa-miR-3187-3p	N/A	N/A	N/A	122	66.5	62.5	111.5	51	27.5	130.5	58	120.5	149	-4	-1.5	-2.5	-11	-1.5	-8.5	-17	-4	-18.5	-26	-4.1	-14.8	N/A	N/A	N/A	N/A	N/A	N/A	N/A	N/A	N/A	N/A	N/A	N/A	N/A	N/A
148650	hsa-miR-516a-5p	9.40543	0.00809902	0.293925	131.5	81.5	69	117.5	64.5	35	212.5	194.5	276	219	9.5	12	6.5	-7.5	12	-2	73.5	132	133	40.5	6.5	75.4	0.029595	0.0301129	0.0143014	N/A	0.0295931	N/A	0.208511	0.361644	0.299213	0.105058	0.0259006	0.243606	0.298706	0.458658
148524	hsa-miR-3914	N/A	N/A	N/A	85	63.5	56	96.5	45.5	28.5	95	50.5	97	129.5	-38.5	-7.5	-9	-27.5	-5.5	-10.5	-48.5	-11	-47	-49	-17.6	-33.2	N/A	N/A	N/A	N/A	N/A	N/A	N/A	N/A	N/A	N/A	N/A	N/A	N/A	N/A
148499	hsa-miR-3910	N/A	N/A	N/A	95.5	57.5	52	97.5	44	26	97.5	48.5	97	119.5	-22	-14	-11.5	-30	-9	-9.5	-48.5	-13.5	-41	-58.5	-17.3	-34.2	N/A	N/A	N/A	N/A	N/A	N/A	N/A	N/A	N/A	N/A	N/A	N/A	N/A	N/A
147530	hsa-miR-378b	N/A	N/A	N/A	105	72.5	67.5	102	53.5	32	117	58.5	116.5	141	-23	0	5	-25.5	0.5	-5	-25	-5	-20	-41.5	-8.6	-19.3	N/A	N/A	0.0110011	N/A	0.00123305	N/A	N/A	N/A	N/A	N/A	0.00611707	N/A	1.12914	N/A
147276	hsa-miR-3616-3p	N/A	N/A	N/A	112	75.5	60.5	105	49	29.5	116	53	119.5	152	-10.5	1.5	-3.5	-18.5	-5	-8.5	-31.5	-10	-17.5	-30.5	-7.2	-19.6	N/A	0.00376412	N/A	N/A	N/A	N/A	N/A	N/A	N/A	N/A	0.00376412	N/A	N/A	N/A
148196	hsa-miR-548y	N/A	N/A	N/A	115.5	76	56.5	101	50.5	28.5	109.5	53	107.5	152.5	-10.5	2.5	-7.5	-26	-2.5	-10	-42	-11	-28	-24.5	-8.8	-23.1	N/A	0.00627353	N/A	N/A	N/A	N/A	N/A	N/A	N/A	N/A	0.00627353	N/A	N/A	N/A
148514	hsa-miR-365a-5p	N/A	N/A	N/A	115	77	65.5	122	60	31.5	133.5	59	127.5	172.5	-7.5	3	-1	-4	-1.5	-4.5	-12.5	-4	-10	-5.5	-2.2	-7.3	N/A	0.00752823	N/A	N/A	N/A	N/A	N/A	N/A	N/A	N/A	0.00752823	N/A	N/A	N/A
148622	hsa-miR-877-3p	1.31819	0.295518	0.592071	321.5	311	277.5	363.5	151.5	298	393	477.5	363	357.5	195	239	212.5	235	91.5	261	240.5	415	223.5	172.5	194.6	262.5	0.607477	0.599749	0.467547	0.653686	0.225647	0.597254	0.68227	1.13699	0.502812	0.447471	0.510821	0.673359	0.340281	0.407342
147679	hsa-miR-3197	0.633971	N/A	N/A	108.5	79	66.5	119	54.5	38.5	124	57	117	142.5	-15	7	3.5	-10.5	-6.5	3.5	-27.5	-7	-22.5	-38	-4.3	-18.3	N/A	0.0175659	0.00770077	N/A	N/A	0.00800915	N/A	N/A	N/A	N/A	0.0126333	0.00800915	0.552165	N/A
147752	hsa-miR-4302	N/A	N/A	N/A	113.5	73.5	57.5	114	52	31.5	117.5	54.5	113	151	-13	2.5	-5.5	-13	-7	-4	-33.5	-7.5	-24	-36.5	-7.2	-21.1	N/A	0.00627353	N/A	N/A	N/A	N/A	N/A	N/A	N/A	N/A	0.00627353	N/A	N/A	N/A
148639	hsa-miR-4298	1.02572	0.926881	0.960229	159.5	111.5	134	156.5	115.5	136.5	197.5	89.5	180.5	214.5	38	37.5	69.5	33	57	100	52	26.5	43	26	47	49.5	0.11838	0.0941029	0.152915	0.0917942	0.140567	0.228833	0.147518	0.0726027	0.0967379	0.0674449	0.119552	0.122627	0.228089	0.548815
148645	hsa-miR-129-5p	2.5303	N/A	N/A	127.5	80	68.5	130	55.5	33	146	60	148	166	-2	7	6.5	6	0.5	-2.5	0	-2	14	-11.5	3.6	-0.4	N/A	0.0175659	0.0143014	0.0166898	0.00123305	N/A	N/A	N/A	0.0314961	N/A	0.0124475	0.0314961	0.610767	N/A
148261	hsa-miR-208a-5p	2.59351	0.0399871	0.387107	199	138	158.5	325	120.5	102.5	377.5	346.5	464.5	604.5	75	65.5	93	200.5	62	66.5	224	284	328.5	424.5	99.2	265.5	0.233645	0.164366	0.20462	0.557719	0.152898	0.152174	0.635461	0.778082	0.739033	1.10117	0.26265	0.681183	0.639872	0.503786
17566	hsa-miR-629-3p	2.39328	N/A	N/A	101	69	66	115.5	58.5	35	124.5	72	121.5	132.5	-22	-2	3	-11.5	8	-1.5	-22	11.5	-7.5	-43.5	-4.9	-12.6	N/A	N/A	0.00660066	N/A	0.0197287	N/A	N/A	0.0315068	N/A	N/A	0.0131647	0.0315068	0.70514	N/A
11023	hsa-miR-222-3p	N/A	N/A	N/A	117	71	60	119	51	30.5	132.5	54	113.5	126.5	-9.5	-2	-1.5	-7	0	-8	-19	-8	-20.5	-57	-4	-22.5	N/A	N/A	N/A	N/A	N/A	N/A	N/A	N/A	N/A	N/A	N/A	N/A	N/A	N/A
10916	hsa-miR-1	N/A	N/A	N/A	117.5	77	62.5	121	50.5	31	125.5	53.5	113.5	155.5	-8.5	3.5	-1	-9.5	0.5	-4.5	-22	-6.5	-20	-17	-3	-14	N/A	0.00878294	N/A	N/A	0.00123305	N/A	N/A	N/A	N/A	N/A	0.00500799	N/A	1.06601	N/A
168783	hsa-miR-4770	N/A	N/A	N/A	101	66.5	57	100.5	49.5	27.5	110	50.5	104	134.5	-26	-4.5	-9	-25	-3	-8.5	-35	-10	-32.5	-41	-13.5	-25.4	N/A	N/A	N/A	N/A	N/A	N/A	N/A	N/A	N/A	N/A	N/A	N/A	N/A	N/A
168583	hsa-miR-539-3p	N/A	N/A	N/A	94.5	62	55.5	93.5	46.5	28	102.5	51.5	95	141.5	-29.5	-11.5	-8.5	-24	-6.5	-10.5	-44	-12	-48	-37.5	-16	-30.4	N/A	N/A	N/A	N/A	N/A	N/A	N/A	N/A	N/A	N/A	N/A	N/A	N/A	N/A
168956	hsa-miR-4524b-3p	N/A	N/A	N/A	97	63.5	58.5	109	48.5	28.5	110.5	50	115.5	142.5	-24.5	-7.5	-6	-16.5	-6	-7	-31.5	-13.5	-26.5	-31.5	-12.1	-22	N/A	N/A	N/A	N/A	N/A	N/A	N/A	N/A	N/A	N/A	N/A	N/A	N/A	N/A
168613	hsa-miR-548ar-5p	N/A	N/A	N/A	98	62.5	56	98.5	49.5	27.5	104.5	52	106	129.5	-28	-10.5	-8	-25	-7	-9.5	-42	-11	-29	-51	-15.7	-28.5	N/A	N/A	N/A	N/A	N/A	N/A	N/A	N/A	N/A	N/A	N/A	N/A	N/A	N/A
168823	hsa-miR-4522	N/A	N/A	N/A	92.5	61.5	54	90	48	26	100.5	50	99	133	-28.5	-12	-10.5	-36.5	-8	-10	-48.5	-14.5	-32.5	-48	-19.1	-30.7	N/A	N/A	N/A	N/A	N/A	N/A	N/A	N/A	N/A	N/A	N/A	N/A	N/A	N/A
168693	hsa-miR-651-5p	N/A	N/A	N/A	97.5	62	51.5	97.5	48	25	108	47.5	113.5	124	-26	-7	-13.5	-28	-9.5	-11.5	-44	-15	-22	-59.5	-16.8	-30.4	N/A	N/A	N/A	N/A	N/A	N/A	N/A	N/A	N/A	N/A	N/A	N/A	N/A	N/A
168612	hsa-miR-4733-5p	N/A	N/A	N/A	99.5	70.5	61.5	96.5	50.5	28	125	62	113.5	164	-24	-3	-3.5	-27.5	-7	-8	-21	-1	-23	-22.5	-13	-15.1	N/A	N/A	N/A	N/A	N/A	N/A	N/A	N/A	N/A	N/A	N/A	N/A	N/A	N/A
168887	hsa-miR-5089-5p	N/A	N/A	N/A	94	69.5	57.5	101	49.5	27.5	103	48.5	105	124	-24.5	-2.5	-7	-21	-6	-8.5	-46.5	-12.5	-35	-60	-12.2	-32.5	N/A	N/A	N/A	N/A	N/A	N/A	N/A	N/A	N/A	N/A	N/A	N/A	N/A	N/A
168609	hsa-miR-5197-3p	N/A	N/A	N/A	92.5	62.5	52	93	47.5	25.5	106.5	52.5	97.5	123.5	-27.5	-7.5	-12.5	-34	-12	-11	-44.5	-9.5	-38.5	-56.5	-18.7	-32	N/A	N/A	N/A	N/A	N/A	N/A	N/A	N/A	N/A	N/A	N/A	N/A	N/A	N/A
168680	hsa-miR-378f	N/A	N/A	N/A	101.5	61.5	57.5	97.5	49	26	97	51	113.5	138	-17.5	-10	-5.5	-28	-6.5	-9.5	-51.5	-13	-27	-43.5	-13.5	-28.9	N/A	N/A	N/A	N/A	N/A	N/A	N/A	N/A	N/A	N/A	N/A	N/A	N/A	N/A
168747	hsa-miR-4520b-3p	N/A	N/A	N/A	90.5	61	56	91.5	50	26	110.5	49	119	130.5	-35	-8.5	-8.5	-32	-6	-9.5	-36.5	-14.5	-17.5	-46.5	-18	-24.9	N/A	N/A	N/A	N/A	N/A	N/A	N/A	N/A	N/A	N/A	N/A	N/A	N/A	N/A
168942	hsa-miR-4636	N/A	N/A	N/A	101	65	58.5	101.5	49.5	27.5	108.5	47.5	101.5	119	-26.5	-4	-7	-22	-5	-8	-36.5	-16	-39	-62.5	-12.9	-32.4	N/A	N/A	N/A	N/A	N/A	N/A	N/A	N/A	N/A	N/A	N/A	N/A	N/A	N/A
168847	hsa-miR-4740-3p	0.897042	0.812945	0.897677	147	131	168.5	156.5	95	65.5	172.5	155	163	174.5	20	59	102.5	33.5	44	31	25.5	95	24	-8.5	51.8	33.4	0.0623053	0.148055	0.225523	0.093185	0.108508	0.0709382	0.0723404	0.260274	0.0539933	N/A	0.127515	0.114386	0.493179	0.85338
168637	hsa-miR-3940-5p	0.6627	0.0700609	0.387107	65535	49922	60529.5	57407	35232.5	47541	28547	22000.5	39757.5	50557.5	65412	49853.5	60469	57281	35180	47504.5	28403	21935.5	39619	50381.5	53639.1	37568.7	203.776	125.103	133.045	159.335	86.7571	108.706	80.5759	60.0973	89.1316	130.691	141.603	93.8404	0.306474	0.287707
168682	hsa-miR-4502	N/A	N/A	N/A	113	65.5	58.5	118	46	27.5	118.5	52	123	138	-9.5	-6.5	-1.5	-8	-7	-9.5	-23.5	-10.5	-15.5	-47.5	-6.5	-21.3	N/A	N/A	N/A	N/A	N/A	N/A	N/A	N/A	N/A	N/A	N/A	N/A	N/A	N/A
168773	hsa-miR-5702	N/A	N/A	N/A	99.5	59	54	99.5	44	25.5	102.5	51	109	127.5	-24.5	-12	-8	-22	-6.5	-11	-40	-12.5	-25	-44.5	-14.6	-26.6	N/A	N/A	N/A	N/A	N/A	N/A	N/A	N/A	N/A	N/A	N/A	N/A	N/A	N/A
168858	hsa-miR-4638-3p	N/A	N/A	N/A	86	57.5	52	105	44.5	27	105	49.5	102.5	121	-34	-14	-13	-13	-5	-8	-40	-13	-33.5	-54.5	-15.8	-29.8	N/A	N/A	N/A	N/A	N/A	N/A	N/A	N/A	N/A	N/A	N/A	N/A	N/A	N/A
168643	hsa-miR-4703-5p	N/A	N/A	N/A	90	55	52	92	43	25.5	98	48.5	87	119.5	-36	-17	-12	-31	-8	-11	-43.5	-15	-48.5	-57.5	-20.8	-35.1	N/A	N/A	N/A	N/A	N/A	N/A	N/A	N/A	N/A	N/A	N/A	N/A	N/A	N/A
168905	hsa-miR-4509	N/A	N/A	N/A	84.5	60	51	97.5	45.5	25.5	98	52.5	94.5	129.5	-33.5	-12	-11.5	-27.5	-5	-10.5	-37	-10	-40	-51.5	-17.9	-29.8	N/A	N/A	N/A	N/A	N/A	N/A	N/A	N/A	N/A	N/A	N/A	N/A	N/A	N/A
168581	hsa-miR-3942-3p	N/A	N/A	N/A	93.5	61	54	89.5	44	24.5	100	48.5	99	125.5	-27.5	-12	-8.5	-38.5	-6	-12.5	-40.5	-15	-35	-45.5	-18.5	-29.7	N/A	N/A	N/A	N/A	N/A	N/A	N/A	N/A	N/A	N/A	N/A	N/A	N/A	N/A
169254	hsa-miR-4762-3p	N/A	N/A	N/A	110	66.5	59	114.5	50	27.5	103.5	52	113	148.5	-14.5	-3	-1.5	-10	-1.5	-8	-41	-11	-20	-20.5	-6.1	-20.1	N/A	N/A	N/A	N/A	N/A	N/A	N/A	N/A	N/A	N/A	N/A	N/A	N/A	N/A
169226	hsa-miR-4419a	0.448375	0.0497886	0.387107	186.5	124.5	108.5	147.5	163.5	84	166	92.5	164.5	197	61	53.5	46.5	28.5	111.5	48.5	14.5	31	29.5	18	60.2	28.3	0.190031	0.134253	0.10231	0.0792768	0.274969	0.110984	0.0411348	0.0849315	0.0663667	0.0466926	0.156168	0.0700219	0.50169	0.409717
169200	hsa-miR-4677-5p	0.18516	N/A	N/A	107	70	59.5	110.5	61	29	114	63.5	110.5	139	-14.5	-4	-5	-14	9	-7.5	-35	1.5	-27.5	-31.5	-5.7	-20	N/A	N/A	N/A	N/A	0.0221948	N/A	N/A	0.00410959	N/A	N/A	0.0221948	0.00410959	N/A	N/A
169382	hsa-miR-4680-5p	N/A	N/A	N/A	96	62	56	103.5	46	26	105	48.5	95	141	-24.5	-7.5	-11	-21	-8	-11.5	-40	-14	-41.5	-37	-14.4	-28.8	N/A	N/A	N/A	N/A	N/A	N/A	N/A	N/A	N/A	N/A	N/A	N/A	N/A	N/A
169197	hsa-miR-4662a-3p	N/A	N/A	N/A	105	58.5	53.5	92.5	46	26.5	91	49.5	101	130	-15	-14	-12.5	-32	-7.5	-9.5	-57	-15	-41.5	-52	-16.2	-35	N/A	N/A	N/A	N/A	N/A	N/A	N/A	N/A	N/A	N/A	N/A	N/A	N/A	N/A
169103	hsa-miR-4652-3p	1.91293	0.251773	0.562836	128	82.5	84.5	138.5	63.5	42.5	180.5	110	165	196.5	-4	8	17.5	16.5	9.5	8	29.5	47	15.5	15.5	9.5	23.1	N/A	0.0200753	0.0385039	0.0458971	0.0234279	0.0183066	0.0836879	0.128767	0.0348706	0.0402075	0.031976	0.061168	0.383491	0.733167
169125	hsa-miR-4418	N/A	N/A	N/A	96	58.5	55	92.5	44.5	26	101.5	47	98	127	-32.5	-15.5	-9	-32	-10	-11.5	-43.5	-14.5	-42.5	-46	-19.8	-31.6	N/A	N/A	N/A	N/A	N/A	N/A	N/A	N/A	N/A	N/A	N/A	N/A	N/A	N/A
169357	hsa-miR-4689	N/A	N/A	N/A	100	67	59.5	116.5	48.5	29.5	117	55	114.5	136	-22	-7	-5.5	-12.5	-6.5	-7	-23.5	-7.5	-28	-44	-10.7	-22	N/A	N/A	N/A	N/A	N/A	N/A	N/A	N/A	N/A	N/A	N/A	N/A	N/A	N/A
169095	hsa-miR-548ah-3p/hsa-miR-548av-3p/hsa-miR-548o-3p	N/A	N/A	N/A	99	62	58	102.5	48	25.5	104.5	51	97	123.5	-24	-11.5	-7.5	-23.5	-8	-10.5	-40	-13.5	-42.5	-51.5	-14.9	-31.6	N/A	N/A	N/A	N/A	N/A	N/A	N/A	N/A	N/A	N/A	N/A	N/A	N/A	N/A
169271	hsa-miR-4784	0.548429	0.194344	0.498197	371	325	509.5	448	1134.5	456.5	369	290	362.5	390	253	251.5	445	326	1079.5	420.5	220.5	229.5	225	212	471	261.5	0.788162	0.631117	0.979098	0.906815	2.66215	0.962243	0.625532	0.628767	0.506187	0.549935	1.19347	0.654533	0.69672	0.274514
168994	hsa-miR-3591-5p	N/A	N/A	N/A	104.5	72	65	101.5	54.5	35	122.5	58	121.5	144	-16	0	1	-23	-2.5	-1.5	-26.5	-3.5	-11	-34	-8.1	-15.3	N/A	N/A	0.00220022	N/A	N/A	N/A	N/A	N/A	N/A	N/A	0.00220022	N/A	N/A	N/A
169220	hsa-miR-4697-3p	2.50514	0.0989752	0.405654	123.5	81	85	145.5	66.5	44	189.5	117.5	197	184.5	0	8.5	22	20	13.5	6	38	53.5	57.5	0	12.8	31	N/A	0.02133	0.0484048	0.0556328	0.0332922	0.01373	0.107801	0.146575	0.129359	N/A	0.039665	0.0993664	0.38734	0.596315
169252	hsa-miR-4712-5p	N/A	N/A	N/A	91.5	63.5	56.5	102	45	23.5	107	47.5	96	127	-27.5	-6.5	-7.5	-17.5	-10	-11	-44	-15.5	-39	-52.5	-13.8	-32.4	N/A	N/A	N/A	N/A	N/A	N/A	N/A	N/A	N/A	N/A	N/A	N/A	N/A	N/A
169306	hsa-miR-4758-5p	5.52823	0.0672924	0.387107	157.5	99.5	89.5	136	63	77.5	440.5	199.5	231.5	249.5	36	31	25.5	15	8.5	41.5	294	137	97	71	23.2	128.1	0.11215	0.0777917	0.0561056	0.0417246	0.0209618	0.0949657	0.834043	0.375342	0.218223	0.184176	0.0617467	0.34135	0.566485	0.859699
169325	hsa-miR-4446-5p	0.775032	0.679758	0.832462	124	75	70	128	54.5	30	151.5	68	131	173.5	1.5	7	5.5	5.5	1.5	-4	1	5	-13	-0.5	4.2	-2.3	0.0046729	0.0175659	0.0121012	0.015299	0.00369914	N/A	0.00283688	0.0136986	N/A	N/A	0.0106676	0.00826775	0.584641	0.92896
169239	hsa-miR-4732-5p	1.02557	0.96675	0.975583	130.5	85.5	120	124.5	167.5	72.5	208.5	105	155	197	8.5	14	56.5	4.5	115	35.5	66.5	45	15	26	39.7	37.6	0.0264798	0.0351317	0.124312	0.0125174	0.2836	0.0812357	0.188652	0.123288	0.0337458	0.0674449	0.0964084	0.0988733	1.17698	0.60254
169288	hsa-miR-4730	N/A	N/A	N/A	86.5	60	49	94.5	44.5	24	102	52	94.5	117	-39	-10	-12	-27	-7	-11.5	-39.5	-9.5	-43.5	-58.5	-19	-32.5	N/A	N/A	N/A	N/A	N/A	N/A	N/A	N/A	N/A	N/A	N/A	N/A	N/A	N/A
169316	hsa-miR-3976	0.690533	0.179497	0.486896	5874	5644.5	6042	7459.5	14185.5	4365	5666.5	3971.5	8195	5910	5751.5	5573	5979.5	7338	14135	4329	5526	3906.5	8058	5731	7755.4	5510.1	17.9174	13.9849	13.1562	20.4117	34.8582	9.90618	15.6766	10.7027	18.1282	14.8664	20.0657	13.856	0.437503	0.250349
169235	hsa-miR-4420	N/A	N/A	N/A	102	65.5	53.5	102	45.5	25.5	105	51.5	101.5	133.5	-21	-6	-10	-24.5	-5.5	-10	-36.5	-13	-39	-46.5	-13.4	-29	N/A	N/A	N/A	N/A	N/A	N/A	N/A	N/A	N/A	N/A	N/A	N/A	N/A	N/A
169131	hsa-miR-4724-3p	N/A	N/A	N/A	91.5	64.5	58	103	46.5	26.5	111.5	50	102.5	112	-26.5	-6.5	-4.5	-25.5	-6	-10	-31.5	-13.5	-33	-59.5	-13.8	-29.5	N/A	N/A	N/A	N/A	N/A	N/A	N/A	N/A	N/A	N/A	N/A	N/A	N/A	N/A
169387	hsa-miR-5703	N/A	N/A	N/A	116	72	61	111	50	34.5	151.5	69.5	137	147.5	-10	-2.5	-8.5	-15	-5.5	-3	2.5	6	-8.5	-37.5	-8.3	-8.1	N/A	N/A	N/A	N/A	N/A	N/A	0.0070922	0.0164384	N/A	N/A	N/A	0.0117653	N/A	0.561715
169389	hsa-miR-4717-3p	N/A	N/A	N/A	113	69.5	57	96	46.5	29.5	121	50.5	109	129	-6	-5	-11.5	-27	-6.5	-6.5	-21	-9.5	-25.5	-48.5	-11.2	-22.2	N/A	N/A	N/A	N/A	N/A	N/A	N/A	N/A	N/A	N/A	N/A	N/A	N/A	N/A
42834	hsa-miR-219a-2-3p	N/A	N/A	N/A	108	70.5	61	109	50.5	33.5	118	59	110.5	148.5	-17	1.5	2	-13	-1.5	-1.5	-20.5	0	-29.5	-25.5	-5.6	-15.4	N/A	0.00376412	0.00440044	N/A	N/A	N/A	N/A	N/A	N/A	N/A	0.00408228	N/A	0.11022	N/A
42743	hsa-let-7e-3p	N/A	N/A	N/A	112.5	71.5	56	126.5	48	26.5	125	55	112	148	-6.5	0	-5.5	4	-5	-8.5	-21.5	-3.5	-25.5	-38	-2.6	-19.4	N/A	N/A	N/A	0.0111266	N/A	N/A	N/A	N/A	N/A	N/A	0.0111266	N/A	N/A	N/A
17535	hsa-miR-548a-3p	N/A	N/A	N/A	113	62.5	58	108	46	29	119	52	112	148	-10.5	-9	-4	-13.5	-4	-5.5	-22	-6	-20	-30.5	-8.2	-16.8	N/A	N/A	N/A	N/A	N/A	N/A	N/A	N/A	N/A	N/A	N/A	N/A	N/A	N/A
42761	hsa-miR-675-5p	1.17823	0.262601	0.567988	6509.5	4497.5	9263.5	6788.5	8572.5	8336.5	8054.5	5557.5	10882.5	10340.5	6384	4427.5	9200.5	6667.5	8522	8301.5	7900.5	5500	10744.5	10153.5	7040.3	8520	19.8879	11.1104	20.2431	18.5466	21.016	18.9966	22.4128	15.0685	24.1721	26.3385	18.1608	21.3977	0.222528	0.207643
46642	hsa-miR-1276	0.701643	0.721546	0.853842	108.5	89.5	68.5	126	51.5	38.5	122	71	144	162.5	-18.5	21	1	-1	0	4	-24	12	7	-16	0.5	-3.4	N/A	0.0526976	0.00220022	N/A	N/A	0.00915332	N/A	0.0328767	0.015748	N/A	0.0274489	0.0192594	1.30085	0.63581
42855	ebv-miR-BART6-5p	N/A	N/A	N/A	102.5	67.5	59	105.5	48	27.5	122.5	52	117	146.5	-19	-0.5	-5.5	-18	-3	-8	-24	-6	-18.5	-38	-9.2	-18.9	N/A	N/A	N/A	N/A	N/A	N/A	N/A	N/A	N/A	N/A	N/A	N/A	N/A	N/A
19595	hsa-miR-30a-3p	N/A	N/A	N/A	104	62.5	56	98.5	47.5	29.5	112	55	103.5	145	-21.5	-5.5	-5.5	-22	-3.5	-8	-32.5	-2	-31.5	-32	-11.6	-21.2	N/A	N/A	N/A	N/A	N/A	N/A	N/A	N/A	N/A	N/A	N/A	N/A	N/A	N/A
42514	hsa-miR-937-3p	N/A	N/A	N/A	108	67.5	60.5	113.5	49	29.5	128	54	125	138	-17	-2	-0.5	-8	-0.5	-7	-17.5	-6	-19.5	-43	-5.6	-18.6	N/A	N/A	N/A	N/A	N/A	N/A	N/A	N/A	N/A	N/A	N/A	N/A	N/A	N/A
28950	hsa-miR-455-3p	N/A	N/A	N/A	101	65.5	52.5	103	46.5	26	113	51.5	105.5	134.5	-32	-4.5	-9	-16	-4	-10	-31.5	-8	-33.5	-48	-13.1	-26.2	N/A	N/A	N/A	N/A	N/A	N/A	N/A	N/A	N/A	N/A	N/A	N/A	N/A	N/A
17338	hsa-miR-660-5p	23.4384	N/A	N/A	123	71	81.5	131	60.5	32.5	130	293	136	156.5	-4	3	20	10	12	-3.5	-17.5	233	-14.5	-24	8.2	34.7	N/A	0.00752823	0.0440044	0.0278164	0.0295931	N/A	N/A	0.638356	N/A	N/A	0.0272355	0.638356	0.550942	N/A
46402	hsa-miR-1255b-5p	N/A	N/A	N/A	104	64.5	56	104	45	28	109.5	53	131	137	-19	-5	-4	-15	-4	-6	-45	-7	-15	-46.5	-9.4	-23.9	N/A	N/A	N/A	N/A	N/A	N/A	N/A	N/A	N/A	N/A	N/A	N/A	N/A	N/A
17520	hcmv-miR-US5-2-3p	0.105383	N/A	N/A	121.5	75	67	117.5	51	30	138	58	140	170	-1.5	5	4	-3.5	0	-5.5	-8	-2.5	0.5	-13	0.8	-5.7	N/A	0.0125471	0.00880088	N/A	N/A	N/A	N/A	N/A	0.00112486	N/A	0.010674	0.00112486	0.248169	N/A
42556	hsa-miR-889-3p	N/A	N/A	N/A	122	74	59.5	116	50.5	27.5	135	59	115	144	-3.5	7.5	-3.5	-6.5	0	-7	-10	-1	-20.5	-36	-1.2	-14.9	N/A	0.0188206	N/A	N/A	N/A	N/A	N/A	N/A	N/A	N/A	0.0188206	N/A	N/A	N/A
4700	hsa-miR-140-5p	N/A	N/A	N/A	115	73	59.5	125	51.5	27	134.5	57.5	126.5	154.5	-6.5	5	-1.5	5.5	1.5	-8	-13	-2.5	-12	-29	0.8	-12.9	N/A	0.0125471	N/A	0.015299	0.00369914	N/A	N/A	N/A	N/A	N/A	0.0105151	N/A	0.576413	N/A
42525	hsa-miR-671-3p	N/A	N/A	N/A	106.5	64	58.5	108	48.5	28	118	54	117	130	-19	-4.5	-5	-15.5	-4	-6.5	-29.5	-5	-24	-58.5	-9.6	-24.7	N/A	N/A	N/A	N/A	N/A	N/A	N/A	N/A	N/A	N/A	N/A	N/A	N/A	N/A
10947	hsa-miR-142-3p	1.17577	0.779276	0.879524	139	81	72.5	143.5	57	30.5	168.5	60	179.5	178	15.5	13	11	21.5	4.5	-4.5	24.5	2.5	38.5	1	13.1	12.4	0.0482866	0.0326223	0.0242024	0.0598053	0.0110974	N/A	0.0695035	0.00684932	0.0866142	0.00259403	0.0352028	0.0413903	0.547376	1.03765
42942	hsa-miR-134-5p	N/A	N/A	N/A	102.5	66.5	54.5	89.5	43.5	28	112	51.5	113	125	-22.5	-1	-8	-38	-7.5	-7	-35.5	-6.5	-22	-53.5	-15.4	-24.9	N/A	N/A	N/A	N/A	N/A	N/A	N/A	N/A	N/A	N/A	N/A	N/A	N/A	N/A
45736	hsa-miR-548f-3p	N/A	N/A	N/A	100.5	68	53.5	96.5	46	26.5	113.5	50	107.5	139	-31	-3.5	-8	-25	-4.5	-8	-32.5	-9.5	-31	-40.5	-14.4	-24.3	N/A	N/A	N/A	N/A	N/A	N/A	N/A	N/A	N/A	N/A	N/A	N/A	N/A	N/A
11091	hsa-miR-377-3p	N/A	N/A	N/A	105	61	56	110	48	33	111.5	51.5	117	141.5	-20	-8	-5	-16.5	-1.5	0	-34	-6	-16	-33.5	-10.2	-17.9	N/A	N/A	N/A	N/A	N/A	N/A	N/A	N/A	N/A	N/A	N/A	N/A	N/A	N/A
46810	hsa-miR-1827	0.296695	0.000889325	0.199742	918.5	981	1028.5	834	847	797.5	302.5	240	288.5	246	794.5	911.5	966.5	714.5	797	762.5	164.5	179	151	67.5	836.8	264.9	2.47508	2.28733	2.12651	1.98748	1.96547	1.74485	0.466667	0.490411	0.339708	0.175097	2.16838	0.643347	0.0988732	0.976713
17306	ebv-miR-BART12	0.649916	0.317741	0.604264	128	79.5	68	129	52.5	35	150.5	60.5	146	194.5	5	9.5	7	9	2	-1	6.5	1.5	1.5	7	6.5	3.1	0.0155763	0.0238394	0.0154015	0.0250348	0.00493218	N/A	0.0184397	0.00410959	0.00337458	0.0181582	0.0169568	0.0110205	0.476863	0.763173
28047	hsa-miR-890	0.984545	0.94411	0.965872	158.5	88.5	79	148	76	34	166.5	74.5	185	205.5	25.5	20	18.5	27	26	-2.5	16	15	29	35.5	23.4	18.6	0.0794393	0.0501882	0.0407041	0.0751043	0.0641184	N/A	0.0453901	0.0410959	0.0652418	0.0920882	0.0619108	0.060954	0.264588	0.381743
10955	hsa-miR-148a-3p	N/A	N/A	N/A	111.5	69	58.5	107	44.5	25.5	137	54.5	113	140	-16.5	-3	-3	-15	-3	-10	-11.5	-6	-26	-41	-8.1	-18.9	N/A	N/A	N/A	N/A	N/A	N/A	N/A	N/A	N/A	N/A	N/A	N/A	N/A	N/A
14328	hsa-miR-124-3p	1.83364	0.292976	0.591377	197.5	104	79.5	162.5	89.5	150.5	164	107.5	351.5	232.5	73.5	32	18	40	40.5	113.5	14.5	46	212.5	47	40.8	86.7	0.228972	0.0803011	0.039604	0.111266	0.0998767	0.259725	0.0411348	0.126027	0.478065	0.12192	0.112004	0.205374	0.632521	0.834707
42624	kshv-miR-K12-10b	1.63602	0.17668	0.486896	164	101	92	175.5	73	41	214.5	126	236.5	264	44	31	32.5	54.5	25.5	5	66	66.5	97.5	84.5	37.5	63.9	0.137072	0.0777917	0.0715072	0.151599	0.0628853	0.0114416	0.187234	0.182192	0.219348	0.219196	0.100171	0.163882	0.409154	0.530682
42823	hsa-miR-27b-5p	N/A	N/A	N/A	111.5	65.5	60.5	114	48	27	140	51	136.5	153	-11.5	-4.5	2	-5.5	-1	-8	-12	-6.5	-5.5	-17.5	-4.1	-9.9	N/A	N/A	0.00440044	N/A	N/A	N/A	N/A	N/A	N/A	N/A	0.00440044	N/A	N/A	N/A
42617	hsa-miR-541-5p	N/A	N/A	N/A	127.5	69	58.5	107.5	47.5	29.5	136	53	124	145	7.5	0.5	-2.5	-17.5	-2	-7	-13.5	-7	-21	-30	-2.8	-15.7	0.0233645	0.00125471	N/A	N/A	N/A	N/A	N/A	N/A	N/A	N/A	0.0123096	N/A	1.27006	N/A
46517	hsa-miR-1266-5p	N/A	N/A	N/A	119.5	66	55.5	106	46	27	112	51	118.5	137	-5	-5.5	-5.5	-13.5	-3.5	-10.5	-35.5	-7	-16	-49	-6.6	-23.6	N/A	N/A	N/A	N/A	N/A	N/A	N/A	N/A	N/A	N/A	N/A	N/A	N/A	N/A
17427	hsa-miR-200c-3p	2.53437	0.0717513	0.387107	132	76.5	64.5	131.5	51.5	34	165	84.5	137	187.5	8	8.5	2	13.5	3	-1	16	27.5	-4	9.5	7	9.6	0.0249221	0.02133	0.00440044	0.0375522	0.00739827	N/A	0.0453901	0.0753425	N/A	0.0246433	0.0191206	0.0484586	0.707669	0.525985
46675	hsa-miR-1181	0.522382	N/A	N/A	112	71.5	64	124.5	51.5	31	137	61.5	129.5	159.5	-8	5	1.5	8.5	1	-5	-10	2	-1	-23.5	1.6	-7.5	N/A	0.0125471	0.00330033	0.0236439	0.00246609	N/A	N/A	0.00547945	N/A	N/A	0.0104894	0.00547945	0.942694	N/A
17444	hsa-miR-632	N/A	N/A	N/A	113.5	76.5	60.5	107	52	30	142.5	55.5	138.5	150	-16.5	7	-1	-13.5	3.5	-7	-10.5	-4.5	-1.5	-26	-4.1	-9.9	N/A	0.0175659	N/A	N/A	0.00863132	N/A	N/A	N/A	N/A	N/A	0.0130986	N/A	0.482318	N/A
33043	hsa-miR-544a	N/A	N/A	N/A	119.5	69	63	115.5	50	27.5	130.5	55.5	139	148.5	-7.5	-2	2	-10	0.5	-10	-16	-4	-4	-41	-3.4	-15	N/A	N/A	0.00440044	N/A	0.00123305	N/A	N/A	N/A	N/A	N/A	0.00281674	N/A	0.795133	N/A
17619	hcmv-miR-US25-2-5p	N/A	N/A	N/A	128	83	66.5	133.5	54.5	29	150	61.5	135.5	165	5	12.5	4	8.5	4.5	-7.5	-1.5	-1	-5	-9.5	6.9	-4.9	0.0155763	0.0313676	0.00880088	0.0236439	0.0110974	N/A	N/A	N/A	N/A	N/A	0.0180972	N/A	0.51588	N/A
11011	hsa-miR-211-5p	1.16926	0.782665	0.880887	127.5	73.5	70.5	134.5	56	29.5	166.5	63.5	153	180.5	5	4	11	10.5	5.5	-6	17	2	5	-1.5	7.2	3.3	0.0155763	0.0100376	0.0242024	0.0292072	0.0135635	N/A	0.048227	0.00547945	0.0112486	N/A	0.0185174	0.0216517	0.428373	1.07128
46880	hsa-miR-1183	N/A	N/A	N/A	115	71.5	59.5	110	49	28	129.5	55	137	146	-9.5	2	-0.5	-17	-1	-6	-15	-5	-13	-29	-5.2	-13.6	N/A	0.00501882	N/A	N/A	N/A	N/A	N/A	N/A	N/A	N/A	0.00501882	N/A	N/A	N/A
11165	hsa-miR-520a-3p	1.03327	N/A	N/A	122	79.5	66	130	50.5	26.5	150	57.5	138.5	159	-6	8.5	3.5	6	1.5	-9	4.5	-2	-8	-26	2.7	-8.1	N/A	0.02133	0.00770077	0.0166898	0.00369914	N/A	0.012766	N/A	N/A	N/A	0.0123549	0.012766	0.654103	N/A
46345	hsa-miR-1207-3p	1.34291	0.405029	0.663043	147	88.5	76	157	62.5	39.5	192	90.5	184.5	201.5	27.5	22	15.5	30	14	5	48	31.5	34	32	21.8	30.1	0.0856698	0.055207	0.0341034	0.0834492	0.0345253	0.0114416	0.13617	0.0863014	0.0764904	0.0830091	0.0585909	0.0786825	0.430209	0.56509
17569	hsa-miR-563	N/A	N/A	N/A	106	66	55	103	46	26.5	124.5	51.5	121.5	144	-14.5	-4	-5.5	-18.5	-2	-10	-21.5	-9	-21	-39.5	-8.9	-20.2	N/A	N/A	N/A	N/A	N/A	N/A	N/A	N/A	N/A	N/A	N/A	N/A	N/A	N/A
146084	ebv-miR-BART4-3p	N/A	N/A	N/A	106.5	61.5	54.5	93	45	25.5	109	49	114	125.5	-21.5	-9	-8	-32	-3.5	-9	-41	-10	-23	-62	-14.8	-29	N/A	N/A	N/A	N/A	N/A	N/A	N/A	N/A	N/A	N/A	N/A	N/A	N/A	N/A
146131	hsa-miR-2117	N/A	N/A	N/A	130	77.5	61	126.5	51	29	140	57.5	139.5	171	7.5	9	0	3	1.5	-6	-11	0	-3	-23	4.2	-8.6	0.0233645	0.0225847	N/A	0.00834492	0.00369914	N/A	N/A	N/A	N/A	N/A	0.0144983	N/A	0.687992	N/A
145798	hsa-miR-142-5p	N/A	N/A	N/A	87	60	48.5	93	43.5	24.5	133.5	50.5	108	113	-33.5	-9.5	-12.5	-28.5	-5.5	-9	-8	-9	-28	-61	-17.9	-23	N/A	N/A	N/A	N/A	N/A	N/A	N/A	N/A	N/A	N/A	N/A	N/A	N/A	N/A
146137	hsa-miR-133a-3p	1.91788	0.140889	0.444894	141	97	107.5	185.5	74	46.5	232.5	168	209.5	235	24	22.5	47	55	24.5	10.5	86.5	108.5	65.5	56	34.6	65.4	0.0747664	0.0564617	0.10341	0.15299	0.0604192	0.0240275	0.24539	0.29726	0.147357	0.145266	0.0896096	0.17186	0.445639	0.612305
145971	hsa-miR-611	2.0492	0.170612	0.481422	131.5	87.5	98.5	152.5	81.5	54.5	198.5	158.5	176.5	208	6.5	16.5	35.5	32	31.5	18	48.5	100.5	45	28	24.4	48	0.0202492	0.0414053	0.0781078	0.0890125	0.0776819	0.0411899	0.137589	0.275342	0.101237	0.0726329	0.0612913	0.125598	0.475662	0.724167
145824	hsa-miR-509-3-5p	N/A	N/A	N/A	99.5	68.5	54.5	94.5	48	25	115.5	50.5	105.5	126	-33.5	-1.5	-4.5	-28.5	-3	-8.5	-32	-8	-30	-59	-14.2	-27.5	N/A	N/A	N/A	N/A	N/A	N/A	N/A	N/A	N/A	N/A	N/A	N/A	N/A	N/A
147669	hsa-miR-548w	N/A	N/A	N/A	116.5	61	56	104.5	49.5	27	122.5	55.5	115	158	-9	-7	-5	-19	-2	-7	-25	-2.5	-21	-21.5	-8.4	-15.4	N/A	N/A	N/A	N/A	N/A	N/A	N/A	N/A	N/A	N/A	N/A	N/A	N/A	N/A
147903	hsa-miR-3065-3p	N/A	N/A	N/A	112	60.5	56.5	102	47	27	100.5	50.5	113	141	-12	-9	-7.5	-23.5	-1.5	-9	-45	-8	-23	-37	-10.7	-24.4	N/A	N/A	N/A	N/A	N/A	N/A	N/A	N/A	N/A	N/A	N/A	N/A	N/A	N/A
147879	hsa-miR-3132	N/A	N/A	N/A	109.5	64	55.5	95	48	25.5	129	51	109.5	155.5	-19	-5.5	-6	-27.5	-1	-8	-19	-7.5	-21.5	-30.5	-11.8	-17.3	N/A	N/A	N/A	N/A	N/A	N/A	N/A	N/A	N/A	N/A	N/A	N/A	N/A	N/A
147911	hsa-miR-4280	N/A	N/A	N/A	103	66	56.5	104	50	28.5	118	64.5	120.5	146.5	-25	-4	-5	-18.5	-1	-6.5	-28.5	3.5	-22	-30	-10.7	-16.7	N/A	N/A	N/A	N/A	N/A	N/A	N/A	0.00958904	N/A	N/A	N/A	0.00958904	N/A	N/A
147885	kshv-miR-K12-5-5p	1.39702	0.65436	0.816496	147.5	121	111	154	98	85.5	178	242	149.5	184	22	51	50	36.5	49	50	31	182	10.5	5.5	41.7	55.8	0.0685358	0.12798	0.110011	0.10153	0.120838	0.114416	0.0879433	0.49863	0.023622	0.0142672	0.105779	0.147776	0.218801	1.35775
147651	hsa-miR-3123	N/A	N/A	N/A	114.5	69.5	60	107.5	54	29.5	117	56	115.5	151.5	-6.5	0	-2.5	-10.5	4	-6.5	-28	-4	-27	-30.5	-3.1	-19.2	N/A	N/A	N/A	N/A	0.00986436	N/A	N/A	N/A	N/A	N/A	0.00986436	N/A	N/A	N/A
147543	hsa-miR-3167	N/A	N/A	N/A	123	65.5	57	107	48.5	29	119	54.5	116	155	-8	-4	-6	-16	-1	-7.5	-32	-6.5	-26.5	-24	-7	-19.3	N/A	N/A	N/A	N/A	N/A	N/A	N/A	N/A	N/A	N/A	N/A	N/A	N/A	N/A
147198	hsa-miR-26a-5p	N/A	N/A	N/A	113	67	57	105.5	43.5	25	118	50	107	147	-13.5	-5.5	-3.5	-13.5	-6	-10.5	-41	-9.5	-28.5	-31.5	-8.4	-24.2	N/A	N/A	N/A	N/A	N/A	N/A	N/A	N/A	N/A	N/A	N/A	N/A	N/A	N/A
148006	hsa-miR-4315	1.35452	N/A	N/A	112	73.5	59.5	114	51.5	29	136.5	65.5	141	152.5	-15	3.5	-2	-9.5	3	-7	-12	4	-2	-24.5	-4	-8.3	N/A	0.00878294	N/A	N/A	0.00739827	N/A	N/A	0.0109589	N/A	N/A	0.0080906	0.0109589	0.121017	N/A
147862	hsa-miR-3158-3p	N/A	N/A	N/A	105.5	58.5	56	105.5	46.5	28.5	108.5	51.5	112	159	-15.5	-8	-5	-20.5	-2.5	-8	-32	-9.5	-28	-13.5	-10.3	-18.2	N/A	N/A	N/A	N/A	N/A	N/A	N/A	N/A	N/A	N/A	N/A	N/A	N/A	N/A
147886	hsa-miR-3122	N/A	N/A	N/A	108.5	62	58	95.5	45	27	167	84	115.5	151.5	-15	-7.5	-3	-24.5	-4	-10	24	25	-22	-19.5	-10.8	-0.5	N/A	N/A	N/A	N/A	N/A	N/A	0.0680851	0.0684932	N/A	N/A	N/A	0.0682891	N/A	0.00422514
147883	hsa-miR-3191-3p	N/A	N/A	N/A	100	64.5	53.5	106	47	25	105.5	49	109	127.5	-24.5	-4.5	-6.5	-19.5	-4	-10.5	-38.5	-10.5	-32.5	-53	-11.8	-29	N/A	N/A	N/A	N/A	N/A	N/A	N/A	N/A	N/A	N/A	N/A	N/A	N/A	N/A
148662	hsa-miR-583	N/A	N/A	N/A	117	67.5	57.5	107	48	26.5	187	65	134.5	145.5	-9	0	-4.5	-9.5	-3.5	-10	46.5	6	3	-34	-5.3	2.3	N/A	N/A	N/A	N/A	N/A	N/A	0.131915	0.0164384	0.00674916	N/A	N/A	0.0517008	N/A	1.34691
148406	hsa-miR-3684	N/A	N/A	N/A	105	67	53.5	97.5	46.5	27	110.5	52	112	141.5	-15.5	-2.5	-7	-22.5	-3.5	-8.5	-39.5	-6	-23	-37	-10.2	-22.8	N/A	N/A	N/A	N/A	N/A	N/A	N/A	N/A	N/A	N/A	N/A	N/A	N/A	N/A
147556	hsa-miR-4254	N/A	N/A	N/A	109.5	67	59.5	113	49	28.5	133.5	55.5	135.5	175.5	-19.5	-2.5	-0.5	-6.5	-1	-5	-21.5	-1.5	-4.5	-6.5	-6	-7.8	N/A	N/A	N/A	N/A	N/A	N/A	N/A	N/A	N/A	N/A	N/A	N/A	N/A	N/A
147975	hsa-miR-487a-5p	1.23071	0.668237	0.823744	139.5	79.5	68	136.5	56	32.5	174	69	152	187	15.5	9.5	7.5	16.5	5	-2.5	26	10	17	2	10.8	10.5	0.0482866	0.0238394	0.0165017	0.0458971	0.0123305	N/A	0.0737589	0.0273973	0.0382452	0.00518807	0.029371	0.0361474	0.569084	0.791236
147610	hsa-miR-3186-5p	N/A	N/A	N/A	111	70.5	58.5	113	49.5	27.5	132	54.5	125	158.5	-5	1.5	-2.5	-12.5	-1.5	-6	-16.5	-3.5	-11.5	-28	-4	-13.1	N/A	0.00376412	N/A	N/A	N/A	N/A	N/A	N/A	N/A	N/A	0.00376412	N/A	N/A	N/A
148106	hsa-miR-3678-3p	N/A	N/A	N/A	112.5	64.5	56	111	50.5	27.5	128	54	109.5	140.5	-15	-4	-4.5	-14	1	-7.5	-19.5	-5	-28.5	-39.5	-7.3	-20	N/A	N/A	N/A	N/A	0.00246609	N/A	N/A	N/A	N/A	N/A	0.00246609	N/A	N/A	N/A
147670	hsa-miR-3177-3p	0.356771	N/A	N/A	132	71	61	112.5	51	29.5	151	58	125	154	9.5	0.5	-3	-9.5	2	-5	1.5	0	-13.5	-23.5	-0.1	-8.1	0.029595	0.00125471	N/A	N/A	0.00493218	N/A	0.00425532	N/A	N/A	N/A	0.0119273	0.00425532	1.29206	N/A
148554	hsa-miR-3917	0.487105	N/A	N/A	119	73	58	117.5	51.5	30	130	58.5	132	156.5	-5	3.5	-1.5	-6.5	1	-5.5	-18.5	1	-1.5	-24.5	-1.7	-9.8	N/A	0.00878294	N/A	N/A	0.00246609	N/A	N/A	0.00273973	N/A	N/A	0.00562451	0.00273973	0.794146	N/A
148504	hsa-miR-874-5p	0.97149	0.944717	0.965872	482	987.5	1056	935	423	383.5	565.5	1593.5	767	545	361.5	918	993	814.5	374	348.5	413	1535	634	366.5	692.2	659.4	1.12617	2.30364	2.18482	2.26565	0.922318	0.797483	1.17163	4.20548	1.42632	0.950713	1.76052	1.71033	0.384738	0.827226
148685	hsa-miR-202-3p	N/A	N/A	N/A	104	69.5	56	109	47	28	132.5	60.5	116	136	-17.5	-1	-4.5	-13.5	-3	-8	-11.5	0.5	-20.5	-46	-7.9	-17.1	N/A	N/A	N/A	N/A	N/A	N/A	N/A	0.00136986	N/A	N/A	N/A	0.00136986	N/A	N/A
148684	hsa-miR-628-3p	N/A	N/A	N/A	108.5	78.5	58.5	106	53.5	26	119	54.5	110	158.5	-14	7.5	-1.5	-14.5	3.5	-9	-27	-4.5	-20	-20	-3.8	-16.1	N/A	0.0188206	N/A	N/A	0.00863132	N/A	N/A	N/A	N/A	N/A	0.0137259	N/A	0.52491	N/A
148566	hsa-miR-3666	N/A	N/A	N/A	100.5	68	52	98	47	28	117.5	56	117.5	140.5	-28.5	-1.5	-10	-25.5	-2.5	-8.5	-32.5	-3	-14	-39.5	-13.6	-19.5	N/A	N/A	N/A	N/A	N/A	N/A	N/A	N/A	N/A	N/A	N/A	N/A	N/A	N/A
148481	hsa-miR-3646	1.31624	0.556721	0.750451	6812	2208	2047.5	19111.5	9219.5	1170	12613.5	14541	14181	11868	6687	2137.5	1985.5	18990.5	9170	1133	12458	14481	14042	11691	7794.1	10761	20.8318	5.36386	4.36854	52.8248	22.6141	2.59268	35.3418	39.674	31.5906	30.3268	21.2006	27.9052	0.924412	0.523611
148349	hsa-miR-3938	0.612312	0.453695	0.691149	131.5	76.5	61.5	134	53.5	30.5	151	66.5	139	179	13	9	0.5	10	4	-5	6	6.5	-1.5	1	7.3	1.4	0.0404984	0.0225847	0.00110011	0.0278164	0.00986436	N/A	0.0170213	0.0178082	N/A	0.00259403	0.0203728	0.0124745	0.755338	0.686663
148052	hsa-miR-374c-3p	N/A	N/A	N/A	137.5	73.5	62.5	121	51	30.5	129	55.5	128	164	15	6	1	5	-0.5	-5	-10.5	-3.5	-9.5	-19	5.3	-9.5	0.046729	0.0150565	0.00220022	0.0139082	N/A	N/A	N/A	N/A	N/A	N/A	0.0194735	N/A	0.979602	N/A
145769	hsa-miR-371a-5p	1.83898	0.0242936	0.346056	215	138.5	144	179	91	113.5	305.5	190	284.5	308	92.5	71	81.5	56	39	79.5	162.5	130	145.5	125	68	128.5	0.288162	0.178168	0.179318	0.155772	0.0961776	0.181922	0.460993	0.356164	0.327334	0.324254	0.17952	0.330134	0.387083	0.30219
42528	hsa-miR-296-3p	0.805655	0.645052	0.810325	125.5	77.5	69	120.5	57.5	40.5	139.5	63.5	115.5	156.5	1.5	9.5	7	-4	7.5	5	-8.5	5	-22	-23.5	4.3	-8.8	0.0046729	0.0238394	0.0154015	N/A	0.0184957	0.0114416	N/A	0.0136986	N/A	N/A	0.0156024	0.0125701	0.517677	0.126962
145744	hsa-miR-568	N/A	N/A	N/A	98.5	61	50	84	45.5	24.5	103	48.5	100.5	122.5	-22	-7	-9	-42	-4.5	-12	-46.5	-11	-34.5	-62	-16.9	-33.2	N/A	N/A	N/A	N/A	N/A	N/A	N/A	N/A	N/A	N/A	N/A	N/A	N/A	N/A
168707	hsa-miR-4767	N/A	N/A	N/A	100	63	53.5	96.5	43.5	26.5	109.5	49	102.5	134.5	-24	-3	-5.5	-26	-6.5	-9	-32	-7.5	-31.5	-44.5	-13	-24.9	N/A	N/A	N/A	N/A	N/A	N/A	N/A	N/A	N/A	N/A	N/A	N/A	N/A	N/A
168896	hsa-miR-548ao-3p	N/A	N/A	N/A	92.5	64	57.5	94	45.5	25.5	112	54.5	101.5	140	-26	-5	-3	-28	-4	-10.5	-31.5	-4	-37	-35.5	-13.2	-23.7	N/A	N/A	N/A	N/A	N/A	N/A	N/A	N/A	N/A	N/A	N/A	N/A	N/A	N/A
168775	hsa-miR-4647	N/A	N/A	N/A	102.5	61	60.5	98	46.5	24.5	117.5	55	110.5	150.5	-19.5	-5.5	0	-22	-3	-9.5	-30.5	-3.5	-28	-31.5	-10	-20.6	N/A	N/A	N/A	N/A	N/A	N/A	N/A	N/A	N/A	N/A	N/A	N/A	N/A	N/A
168851	hsa-miR-4650-3p	N/A	N/A	N/A	98.5	60.5	55.5	88.5	45.5	29	135	61	106.5	132	-24	-10	-5	-38.5	-4	-6	-12	4.5	-32.5	-49.5	-16.3	-19.1	N/A	N/A	N/A	N/A	N/A	N/A	N/A	0.0123288	N/A	N/A	N/A	0.0123288	N/A	N/A
168616	hsa-miR-4536-3p	N/A	N/A	N/A	95	58.5	54.5	85	42.5	25	105	45	94.5	130	-39.5	-12	-9	-39.5	-7.5	-11.5	-38	-13	-40	-45	-21.5	-29.5	N/A	N/A	N/A	N/A	N/A	N/A	N/A	N/A	N/A	N/A	N/A	N/A	N/A	N/A
168724	hsa-miR-4529-3p	N/A	N/A	N/A	106	67	60.5	99	48	28.5	131	55	110.5	144.5	-20.5	-0.5	-1	-21.5	-2	-6.5	-15	-6	-25	-29	-9.1	-16.3	N/A	N/A	N/A	N/A	N/A	N/A	N/A	N/A	N/A	N/A	N/A	N/A	N/A	N/A
168737	hsa-miR-5685	N/A	N/A	N/A	92	68	54	95.5	46.5	25	109	52.5	100.5	128	-28.5	-2	-6	-24.5	-4.5	-10.5	-36.5	-9.5	-34.5	-53.5	-13.1	-28.9	N/A	N/A	N/A	N/A	N/A	N/A	N/A	N/A	N/A	N/A	N/A	N/A	N/A	N/A
168587	hsa-miR-4461	N/A	N/A	N/A	101.5	63.5	55.5	100	48.5	26	117	49.5	109	131.5	-24	-6.5	-5	-19.5	-3	-9	-29.5	-10.5	-29.5	-47	-11.6	-25.1	N/A	N/A	N/A	N/A	N/A	N/A	N/A	N/A	N/A	N/A	N/A	N/A	N/A	N/A
168854	hsa-miR-4498	N/A	N/A	N/A	105	66	56.5	102	45.5	26	127	52.5	108.5	149.5	-19.5	-3.5	-4	-17	-3.5	-9.5	-22	-6.5	-26.5	-32	-9.5	-19.3	N/A	N/A	N/A	N/A	N/A	N/A	N/A	N/A	N/A	N/A	N/A	N/A	N/A	N/A
168716	hsa-miR-4487	N/A	N/A	N/A	92	57	53	94.5	44.5	24.5	109	46	93.5	120.5	-35.5	-9.5	-7.5	-27	-6	-10.5	-35.5	-13.5	-41	-57.5	-17.1	-31.6	N/A	N/A	N/A	N/A	N/A	N/A	N/A	N/A	N/A	N/A	N/A	N/A	N/A	N/A
168912	hsa-miR-4446-3p	N/A	N/A	N/A	104.5	65.5	57	99	45	25.5	120	51	111.5	138	-24.5	-1.5	-4.5	-26	-5.5	-10.5	-23.5	-8	-28.5	-44.5	-12.4	-23	N/A	N/A	N/A	N/A	N/A	N/A	N/A	N/A	N/A	N/A	N/A	N/A	N/A	N/A
168949	hsa-miR-4512	N/A	N/A	N/A	100.5	61.5	56	96	45.5	23.5	111	46.5	105	131.5	-17	-7.5	-5.5	-25.5	-2.5	-13	-37.5	-11	-30.5	-42.5	-11.6	-26.9	N/A	N/A	N/A	N/A	N/A	N/A	N/A	N/A	N/A	N/A	N/A	N/A	N/A	N/A
168892	hsa-miR-4424	N/A	N/A	N/A	98.5	57	51.5	84.5	41	24	108	49	90	121	-20	-9.5	-9.5	-40	-7	-13	-39	-9.5	-50	-61.5	-17.2	-34.6	N/A	N/A	N/A	N/A	N/A	N/A	N/A	N/A	N/A	N/A	N/A	N/A	N/A	N/A
168733	hsa-miR-5583-3p	N/A	N/A	N/A	112.5	66	57	103.5	43	26	121	50.5	118	148	-13.5	-3.5	-5.5	-21	-5.5	-9.5	-23	-8	-19	-31	-9.8	-18.1	N/A	N/A	N/A	N/A	N/A	N/A	N/A	N/A	N/A	N/A	N/A	N/A	N/A	N/A
168601	hsa-miR-146b-3p	N/A	N/A	N/A	93.5	62	53.5	107.5	43.5	24	124.5	50	108.5	139.5	-31.5	-7	-5	-16.5	-5.5	-9	-25.5	-8.5	-27.5	-37	-13.1	-21.5	N/A	N/A	N/A	N/A	N/A	N/A	N/A	N/A	N/A	N/A	N/A	N/A	N/A	N/A
168633	hsa-miR-3190-5p	1.57077	0.771727	0.875404	109	69	69	118	61.5	36	147	97	129.5	134.5	-10.5	-0.5	8	-10	10.5	1	2	34.5	-7.5	-45.5	-0.5	-3.1	N/A	N/A	0.0176018	N/A	0.025894	0.00228833	0.00567376	0.0945205	N/A	N/A	0.0217479	0.0341609	0.269611	1.531
168754	hsa-miR-5692b/hsa-miR-5692c	N/A	N/A	N/A	85	57.5	53	78	45	25	104	46.5	97.5	119.5	-37.5	-12	-7.5	-47	-5.5	-10.5	-37.5	-11	-42	-64	-21.9	-33	N/A	N/A	N/A	N/A	N/A	N/A	N/A	N/A	N/A	N/A	N/A	N/A	N/A	N/A
168714	hsa-miR-4452	N/A	N/A	N/A	89.5	61	49.5	94	41	26.5	100.5	49.5	94	116	-34.5	-6	-11.5	-27	-9.5	-10	-46	-9.5	-42	-57.5	-17.7	-33	N/A	N/A	N/A	N/A	N/A	N/A	N/A	N/A	N/A	N/A	N/A	N/A	N/A	N/A
168926	hsa-miR-4776-5p	N/A	N/A	N/A	100.5	58	51	95.5	45	26.5	109.5	49	101.5	119	-27	-10	-8.5	-29	-5	-6.5	-40	-8.5	-33	-63	-15.9	-30.2	N/A	N/A	N/A	N/A	N/A	N/A	N/A	N/A	N/A	N/A	N/A	N/A	N/A	N/A
169196	hsa-miR-5705	0.351594	0.144955	0.447486	146	66	95.5	100	45	38	161.5	55.5	117	142.5	18.5	-1.5	35.5	-23	-4	3.5	14	-3.5	-17	-37.5	5.1	-8.1	0.0576324	N/A	0.0781078	N/A	N/A	0.00800915	0.0397163	N/A	N/A	N/A	0.0678701	0.0238627	0.213324	0.939555
169007	hsa-miR-4746-3p	N/A	N/A	N/A	100	65.5	57.5	104.5	46.5	26	113	50	107.5	148	-22.5	-3	-5	-23	-4	-9	-31.5	-8.5	-25.5	-29.5	-11.5	-20.8	N/A	N/A	N/A	N/A	N/A	N/A	N/A	N/A	N/A	N/A	N/A	N/A	N/A	N/A
169270	hsa-miR-4458	10.6085	N/A	N/A	101.5	67.5	65	97.5	44.5	63.5	109	53	104.5	127.5	-17.5	0	2.5	-25	-5.5	25.5	-36.5	-4.5	-28.5	-54	-9.1	-19.6	N/A	N/A	0.00550055	N/A	N/A	0.0583524	N/A	N/A	N/A	N/A	0.00550055	0.0583524	N/A	N/A
169030	hsa-miR-5586-5p	N/A	N/A	N/A	108	64.5	54	96	44	26	107	49.5	106	134	-17	-5	-7	-27.5	-5.5	-9.5	-43.5	-9.5	-29	-49.5	-12.4	-28.2	N/A	N/A	N/A	N/A	N/A	N/A	N/A	N/A	N/A	N/A	N/A	N/A	N/A	N/A
169337	hsa-miR-3155a/hsa-miR-3155b	N/A	N/A	N/A	94	63.5	53	90.5	44	24.5	111.5	47.5	99	115	-25.5	-5.5	-10.5	-27.5	-6	-11.5	-35.5	-10.5	-32.5	-60.5	-15	-30.1	N/A	N/A	N/A	N/A	N/A	N/A	N/A	N/A	N/A	N/A	N/A	N/A	N/A	N/A
169375	hsa-miR-660-3p	1.46976	0.585235	0.76846	1130	1770.5	1522.5	2264.5	1385	1081.5	1988.5	6811	980	634	1006	1700.5	1459.5	2143.5	1334.5	1045.5	1841	6752	844	457	1528.8	2187.9	3.13396	4.26725	3.21122	5.96245	3.291	2.39245	5.2227	18.4986	1.89876	1.18547	3.97318	5.8396	0.302913	1.23991
169380	hsa-miR-3124-3p	1.02348	0.926188	0.960229	5612	7600	6130	10857.5	3664.5	5087.5	5293.5	9769	8744	7129	5484	7528.5	6067	10733.5	3613.5	5052.5	5148	9709.5	8608	6950	6685.3	7093.6	17.0841	18.8921	13.3487	29.8567	8.91122	11.5618	14.6043	26.6014	19.3656	18.0285	17.6186	18.0323	0.444865	0.314717
169377	hsa-miR-4715-3p	N/A	N/A	N/A	105.5	63	52	105	44.5	28	107.5	59.5	106	127	-24.5	-5.5	-11	-19.5	-4	-8.5	-45	-3	-32.5	-43	-12.9	-26.4	N/A	N/A	N/A	N/A	N/A	N/A	N/A	N/A	N/A	N/A	N/A	N/A	N/A	N/A
169224	hsa-miR-4440	N/A	N/A	N/A	100	67.5	65	109.5	44.5	30	123.5	55.5	126	147	-25.5	-1	3.5	-7.5	-4	-6.5	-23	-5.5	-6	-28	-6.9	-13.8	N/A	N/A	0.00770077	N/A	N/A	N/A	N/A	N/A	N/A	N/A	0.00770077	N/A	N/A	N/A
169040	hsa-miR-4753-5p	N/A	N/A	N/A	97.5	63	55	96.5	61	32	130.5	57.5	109.5	120.5	-31.5	-5.5	-7	-21.5	11.5	-3.5	-7	-3	-27	-60	-10.8	-20.1	N/A	N/A	N/A	N/A	0.02836	N/A	N/A	N/A	N/A	N/A	0.02836	N/A	N/A	N/A
169085	hsa-miR-5007-5p	N/A	N/A	N/A	106.5	64	57	103	45	25.5	116	49.5	111	133.5	-13.5	-4.5	-5	-17	-5	-10.5	-35	-8.5	-28	-44.5	-9	-25.3	N/A	N/A	N/A	N/A	N/A	N/A	N/A	N/A	N/A	N/A	N/A	N/A	N/A	N/A
169349	hsa-miR-4517	N/A	N/A	N/A	90.5	61	50	81	40.5	23.5	94.5	46	93	117	-34	-7	-10.5	-42	-8	-12	-52.5	-14	-41	-57	-20.3	-35.3	N/A	N/A	N/A	N/A	N/A	N/A	N/A	N/A	N/A	N/A	N/A	N/A	N/A	N/A
169189	hsa-miR-4795-5p	0.51626	N/A	N/A	110.5	76	75.5	92	63.5	42	102	48	95.5	118	-20.5	7.5	17.5	-25	14.5	7	-36	-12	-38	-60.5	-1.2	-27.9	N/A	0.0188206	0.0385039	N/A	0.0357583	0.0160183	N/A	N/A	N/A	N/A	0.0310276	0.0160183	0.343576	N/A
169183	hsa-miR-4644	0.631931	0.0647994	0.387107	8982.5	9487	8768.5	10449.5	18368	6321	8462	4691.5	10588	6735.5	8854.5	9418.5	8707.5	10332.5	18319	6286	8315	4632	10450.5	6557.5	11126.4	7248.2	27.5841	23.6349	19.1584	28.7413	45.1763	14.3844	23.5887	12.6904	23.5107	17.0104	28.859	18.2369	0.341841	0.279011
169360	hsa-miR-4445-5p	4.08351	0.31335	0.601526	123	78.5	85	125.5	68	40	156.5	192	136.5	153	-2.5	10.5	22.5	4.5	19.5	6	15	132	-4	-29	10.9	24	N/A	0.0263488	0.049505	0.0125174	0.0480888	0.01373	0.0425532	0.361644	N/A	N/A	0.034115	0.139309	0.524057	1.38603
169207	hsa-miR-4804-5p	N/A	N/A	N/A	94.5	60	48.5	90	42	26	95.5	46.5	90	102.5	-27	-8.5	-13	-31	-7	-10	-52	-10.5	-49.5	-66.5	-17.3	-37.7	N/A	N/A	N/A	N/A	N/A	N/A	N/A	N/A	N/A	N/A	N/A	N/A	N/A	N/A
169013	hsa-miR-5195-5p	1.37642	0.812547	0.897677	110	65.5	73	124.5	58.5	36.5	143.5	96.5	147	155	-13	-6	11.5	-2.5	8.5	0.5	1	36	11	-32	-0.3	3.3	N/A	N/A	0.0253025	N/A	0.0209618	0.00114416	0.00283688	0.0986301	0.0247469	N/A	0.0231322	0.0318395	0.132689	1.43866
169163	hsa-miR-4685-5p	N/A	N/A	N/A	101	62.5	54.5	99.5	47.5	26	117.5	51	116.5	135.5	-30	-7.5	-6	-24.5	-2.5	-9	-26	-8.5	-17.5	-48.5	-14.1	-21.9	N/A	N/A	N/A	N/A	N/A	N/A	N/A	N/A	N/A	N/A	N/A	N/A	N/A	N/A
169203	hsa-miR-5095	0.584086	0.3269	0.612495	172	114	136	131	130	85.5	123.5	71.5	115	137	53	45.5	72.5	13	80.5	52	-25	14	-18	-38.5	52.9	-3.1	0.165109	0.114178	0.159516	0.0361613	0.19852	0.118993	N/A	0.0383562	N/A	N/A	0.134697	0.0786746	0.465777	0.724744
169409	hsa-miR-4286	1.63072	0.100265	0.40649	159.5	109	154	202.5	107	93	263.5	206.5	243	254	36	41	92.5	84.5	57	58	108.5	149.5	109	77	62.2	100.4	0.11215	0.102886	0.20352	0.235049	0.140567	0.132723	0.307801	0.409589	0.245219	0.199741	0.158834	0.259015	0.365064	0.408158
169396	hsa-miR-5700	N/A	N/A	N/A	101.5	58.5	52.5	98	45	26	107	48	102.5	130	-19.5	-11	-9	-23	-6	-11	-39.5	-10	-35.5	-49	-13.7	-29	N/A	N/A	N/A	N/A	N/A	N/A	N/A	N/A	N/A	N/A	N/A	N/A	N/A	N/A
17660	hsa-miR-550a-3p	N/A	N/A	N/A	91	61.5	54	104	41	31	108.5	51	97.5	123	-22.5	-5.5	-7.5	-15	-6.5	-3	-27.5	-10	-30	-41	-11.4	-22.3	N/A	N/A	N/A	N/A	N/A	N/A	N/A	N/A	N/A	N/A	N/A	N/A	N/A	N/A
42801	hsa-miR-92a-2-5p	0.415068	N/A	N/A	109.5	67	64	114	48	32.5	126.5	62.5	127.5	143	-5.5	-0.5	3	-6.5	-0.5	-2	-17	1	-9.5	-27	-2	-10.9	N/A	N/A	0.00660066	N/A	N/A	N/A	N/A	0.00273973	N/A	N/A	0.00660066	0.00273973	N/A	N/A
27544	hsa-miR-363-5p	11.6143	N/A	N/A	114	66	64.5	111.5	48.5	34.5	223.5	113	138	172	-2.5	-1.5	4	-5.5	-1	0	89.5	50.5	4.5	2.5	-1.3	29.4	N/A	N/A	0.00880088	N/A	N/A	N/A	0.253901	0.138356	0.0101237	0.00648508	0.00880088	0.102216	N/A	1.157
46380	hsa-miR-1255a	0.629028	0.236792	0.539911	358	375	151	496.5	670	115	268	252.5	525.5	463.5	243	307.5	91	379	620	81	132	191	391	289	328.1	216.8	0.757009	0.771644	0.20022	1.05424	1.52898	0.185355	0.374468	0.523288	0.87964	0.749676	0.862418	0.542485	0.56179	0.515436
11073	hsa-miR-34b-5p	N/A	N/A	N/A	94.5	59	58	95.5	45.5	27	105	50.5	102	119.5	-22	-7	-4.5	-17.5	-2.5	-8.5	-38.5	-11	-30.5	-49.5	-10.7	-27.6	N/A	N/A	N/A	N/A	N/A	N/A	N/A	N/A	N/A	N/A	N/A	N/A	N/A	N/A
17942	hsa-miR-125a-3p	N/A	N/A	N/A	105.5	62.5	60.5	107.5	49.5	33.5	129	60	130	134	-2.5	-6	0	-13.5	0	-1.5	-14.5	-1.5	-0.5	-36.5	-4.4	-10.9	N/A	N/A	N/A	N/A	N/A	N/A	N/A	N/A	N/A	N/A	N/A	N/A	N/A	N/A
42708	hsa-miR-99a-5p	0.677462	0.417511	0.668098	160.5	143.5	237.5	225	137.5	101	157	237.5	192	189	45.5	74	176	101.5	89.5	66	9.5	173.5	59	15	97.3	64.6	0.141745	0.185696	0.387239	0.282337	0.220715	0.15103	0.0269504	0.475342	0.132733	0.0389105	0.243546	0.164993	0.391599	1.10311
11139	hsa-miR-507	N/A	N/A	N/A	126	68.5	60	126.5	51	30	140	57	124.5	170.5	6.5	-0.5	-1	-2.5	2	-4	-3.5	-5	-8.5	-4	0.9	-5	0.0202492	N/A	N/A	N/A	0.00493218	N/A	N/A	N/A	N/A	N/A	0.0125907	N/A	0.860221	N/A
46295	hsa-miR-1286	0.956437	N/A	N/A	106	71	66.5	97.5	53	34.5	112.5	66	102	136	-10.5	2	3	-19.5	4	-0.5	-29	2.5	-34	-40.5	-4.2	-20.3	N/A	0.00501882	0.00660066	N/A	0.00986436	N/A	N/A	0.00684932	N/A	N/A	0.00716128	0.00684932	0.345042	N/A
46626	hsa-miR-30c-2-3p	N/A	N/A	N/A	113	65.5	68.5	123.5	53.5	33.5	130.5	61.5	121.5	133	-1	-3	6	5.5	3	-2	-11	-1	-8.5	-38.5	2.1	-12.2	N/A	N/A	0.0132013	0.015299	0.00739827	N/A	N/A	N/A	N/A	N/A	0.0119662	N/A	0.342015	N/A
17347	hsa-miR-708-3p	N/A	N/A	N/A	107.5	62.5	55	97.5	45	24.5	113	51	96.5	119	-7	-7.5	-5.5	-23	-4	-9.5	-29.5	-10.5	-37.5	-53.5	-9.4	-28.1	N/A	N/A	N/A	N/A	N/A	N/A	N/A	N/A	N/A	N/A	N/A	N/A	N/A	N/A
17935	hsa-miR-101-5p	N/A	N/A	N/A	102	61.5	51.5	101	49	27.5	117	53	97	124	-17.5	-9.5	-10.5	-18	-1.5	-6.5	-25	-11	-35.5	-47.5	-11.4	-25.1	N/A	N/A	N/A	N/A	N/A	N/A	N/A	N/A	N/A	N/A	N/A	N/A	N/A	N/A
11041	hsa-miR-29c-3p	N/A	N/A	N/A	100	63	58.5	101.5	48	27	106	52.5	114	145.5	-18	-7.5	-3	-24.5	-3	-8	-41	-8.5	-16.5	-26.5	-11.2	-20.1	N/A	N/A	N/A	N/A	N/A	N/A	N/A	N/A	N/A	N/A	N/A	N/A	N/A	N/A
11043	hsa-miR-302b-3p	N/A	N/A	N/A	112.5	70.5	56.5	104	49	27	120	53	124.5	141	-9	1	-4.5	-15	-2.5	-8	-26	-8.5	-14	-31	-6	-17.5	N/A	0.00250941	N/A	N/A	N/A	N/A	N/A	N/A	N/A	N/A	0.00250941	N/A	N/A	N/A
46249	hsa-miR-449b-5p	N/A	N/A	N/A	105.5	59.5	54	104	46	28	121	53.5	112.5	139	-13.5	-9	-7	-23	-2	-6	-16	-8.5	-14	-30	-10.9	-14.9	N/A	N/A	N/A	N/A	N/A	N/A	N/A	N/A	N/A	N/A	N/A	N/A	N/A	N/A
30493	hsa-miR-548a-5p	N/A	N/A	N/A	94.5	63	57	100.5	43.5	27	128	55.5	115.5	132.5	-14	-2.5	-4.5	-18.5	-3	-8	-11	-4.5	-16.5	-33.5	-8.5	-14.7	N/A	N/A	N/A	N/A	N/A	N/A	N/A	N/A	N/A	N/A	N/A	N/A	N/A	N/A
42630	hsa-miR-140-3p	N/A	N/A	N/A	98	66.5	73	102	48	32.5	123.5	53.5	104.5	135.5	-19	-1.5	11	-25	0	-2.5	-16.5	-7.5	-28	-37	-6.9	-18.3	N/A	N/A	0.0242024	N/A	N/A	N/A	N/A	N/A	N/A	N/A	0.0242024	N/A	N/A	N/A
42873	hsa-miR-944	N/A	N/A	N/A	106.5	64	60	105	46	28.5	113	53.5	110	123.5	-15.5	-2	-1	-17	-3	-5.5	-24.5	-8	-20.5	-54.5	-7.7	-22.6	N/A	N/A	N/A	N/A	N/A	N/A	N/A	N/A	N/A	N/A	N/A	N/A	N/A	N/A
46368	hsa-miR-1282	0.939709	0.918968	0.954673	163.5	77	73	134	54.5	33	156.5	63	149.5	201	39.5	9	13.5	12	6.5	-1	16	1	22	27.5	16.1	13.1	0.123053	0.0225847	0.029703	0.0333797	0.0160296	N/A	0.0453901	0.00273973	0.0494938	0.0713359	0.04495	0.0422399	0.982588	0.679221
42898	hsa-miR-124-5p	2.28404	0.0664838	0.387107	301.5	280	183	290.5	209.5	266.5	344	330.5	987.5	669	176	212.5	120.5	169.5	160.5	233	207	268	852	495.5	167.8	411.1	0.548287	0.53325	0.265127	0.471488	0.395808	0.533181	0.587234	0.734247	1.91676	1.28534	0.442792	1.01135	0.262178	0.580804
27533	hsa-miR-320a	0.635776	0.413024	0.66749	142.5	130	155.5	123	124	136.5	181.5	81.5	140.5	175.5	26	64	94	4.5	74	101	35.5	18.5	9.5	2	52.5	33.3	0.0809969	0.160602	0.206821	0.0125174	0.182491	0.231121	0.100709	0.0506849	0.0213723	0.00518807	0.128686	0.0818152	0.623949	1.11259
9938	hsa-let-7i-5p	0.971054	0.966895	0.975583	131	70.5	68.5	128	51	31	146	59	140.5	166	0	3.5	7.5	7	1.5	-4	7.5	-6	1	-7.5	3.9	-1.8	N/A	0.00878294	0.0165017	0.0194715	0.00369914	N/A	0.0212766	N/A	0.00224972	N/A	0.0121138	0.0117632	0.593924	1.14374
42609	hsa-miR-135a-3p	1.1828	0.700006	0.844368	135.5	88.5	69.5	129.5	61	57.5	154.5	102	158	176.5	24.5	20.5	6.5	14	11	22	13	38	21.5	2.5	15.3	19.4	0.076324	0.0514429	0.0143014	0.038943	0.027127	0.0503432	0.0368794	0.10411	0.048369	0.00648508	0.0416277	0.0492373	0.57156	0.717588
11020	hsa-miR-22-3p	0.802596	N/A	N/A	104	75	155	113.5	106.5	76.5	113.5	59.5	129	132.5	-10	5.5	94.5	-4.5	57.5	42.5	-28.5	-4	-5.5	-42.5	28.6	-7.6	N/A	0.0138018	0.207921	N/A	0.1418	0.097254	N/A	N/A	N/A	N/A	0.121174	0.097254	0.814443	N/A
27720	hsa-miR-15a-5p	1.48387	0.514039	0.726121	125	71	71.5	126.5	50	32.5	143	58.5	140.5	177.5	0	3	11.5	2.5	0.5	-3	3.5	-7	5.5	9	3.5	1.6	N/A	0.00752823	0.0253025	0.0069541	0.00123305	N/A	0.00992908	N/A	0.0123735	0.0233463	0.0102545	0.0152163	1.01681	0.469635
42490	hsa-miR-505-5p	1.26891	0.200639	0.502578	193	156.5	125	205	150	99	280.5	166.5	250.5	280.5	74	86.5	63.5	85.5	101.5	64	131.5	105	117.5	113	82.2	106.2	0.23053	0.217064	0.139714	0.23783	0.250308	0.146453	0.37305	0.287671	0.264342	0.293126	0.215089	0.272928	0.203736	0.299457
4610	hsa-miR-126-3p	1.8382	N/A	N/A	120.5	70	61	119.5	49.5	29.5	142	57	138.5	162	4.5	0	-0.5	2	0	-6	-3	-4.5	8	-12	1.2	-3.5	0.0140187	N/A	N/A	0.00556328	N/A	N/A	N/A	N/A	0.0179978	N/A	0.00979099	0.0179978	0.610651	N/A
46222	hsa-miR-1228-5p	1.02268	0.956916	0.970747	137	81	70.5	124.5	54.5	52	153.5	72	160.5	181	18	11	9	-0.5	5.5	17.5	3.5	9.5	23.5	8	8.6	12.4	0.0560748	0.0276035	0.019802	N/A	0.0135635	0.0400458	0.00992908	0.0260274	0.0528684	0.0207523	0.0292609	0.0299246	0.641673	0.561172
42870	hsa-miR-616-3p	N/A	N/A	N/A	119.5	71	61	120	50	32	131.5	53	119	143	4	1.5	1.5	-3	2.5	-1	-11.5	-6	-8	-27.5	1.3	-10.8	0.0124611	0.00376412	0.00330033	N/A	0.00616523	N/A	N/A	N/A	N/A	N/A	0.00642268	N/A	0.656555	N/A
21498	hsa-miR-654-3p	N/A	N/A	N/A	126	68.5	61.5	123	49	31	141.5	55.5	121	161.5	12	0.5	0	3.5	0.5	-3	-2.5	-8	-6	-5	3.3	-4.9	0.0373832	0.00125471	N/A	0.00973574	0.00123305	N/A	N/A	N/A	N/A	N/A	0.0124017	N/A	1.38116	N/A
46800	hsa-miR-1224-3p	1.12931	0.832586	0.911297	144	124	126.5	176.5	82	60	166.5	214	186.5	178	29.5	56.5	65.5	54	34	25.5	29	150	58.5	3	47.9	53.2	0.0919003	0.141782	0.144114	0.150209	0.0838471	0.0583524	0.0822695	0.410959	0.131609	0.0077821	0.12237	0.138194	0.259612	1.14958
17402	ebv-miR-BART2-5p	3.47579	N/A	N/A	115	66.5	64	111.5	48.5	29.5	137	68.5	133.5	157	-8.5	-1.5	1.5	-9.5	-0.5	-4.5	-0.5	5.5	3.5	-17.5	-3.7	-2.7	N/A	N/A	0.00330033	N/A	N/A	N/A	N/A	0.0150685	0.00787402	N/A	0.00330033	0.0114713	N/A	0.443479
11007	hsa-miR-206	0.660752	0.203351	0.506348	147	94	68.5	143	71	38	161	77.5	159	179.5	21	26	5.5	21	21.5	2.5	13	14.5	22.5	13.5	19	13.2	0.0654206	0.0652447	0.0121012	0.0584145	0.053021	0.00572082	0.0368794	0.039726	0.0506187	0.0350195	0.0508404	0.0335929	0.437938	0.49749
42476	hsa-miR-374b-3p	N/A	N/A	N/A	126	75.5	64.5	120.5	54	30	135	60.5	132.5	152	2	7.5	3	-1	6	-3.5	-7	-1.5	-0.5	-25	3.5	-7.5	0.00623053	0.0188206	0.00660066	N/A	0.0147965	N/A	N/A	N/A	N/A	N/A	0.0116121	N/A	0.535911	N/A
17561	ebv-miR-BART6-3p	0.153883	0.0415628	0.387107	1348	2602.5	1611	893	5396	1172.5	300.5	350.5	262.5	306	1231.5	2534	1549	772	5346.5	1137.5	152	288	130.5	129.5	2286.6	367.5	3.83645	6.35885	3.40814	2.14743	13.185	2.60297	0.431206	0.789041	0.293588	0.335927	5.78716	0.890547	0.761906	1.09701
17592	hsa-miR-604	N/A	N/A	N/A	118	69	57	102	46	27.5	138.5	61.5	115.5	141.5	7	-2	-3.5	-23.5	-2.5	-7.5	-9.5	-1	-14	-36	-4.9	-13.6	0.0218069	N/A	N/A	N/A	N/A	N/A	N/A	N/A	N/A	N/A	0.0218069	N/A	N/A	N/A
46221	hsa-miR-519d-3p	0.44294	0.0604962	0.387107	119	81.5	75.5	138.5	56.5	40.5	143	72	129	178.5	7.5	12.5	14.5	14	6	5.5	2.5	10.5	-1.5	0.5	10.9	3.5	0.0233645	0.0313676	0.0319032	0.038943	0.0147965	0.0125858	0.0070922	0.0287671	N/A	0.00129702	0.028075	0.0124355	0.32941	0.950756
13148	hsa-miR-195-5p	N/A	N/A	N/A	93	65	57.5	96	44.5	27	111	51	101.5	137	-22.5	-4	-4.5	-25.5	-2.5	-8	-28	-12	-29.5	-38	-11.8	-23.1	N/A	N/A	N/A	N/A	N/A	N/A	N/A	N/A	N/A	N/A	N/A	N/A	N/A	N/A
29575	hsa-miR-32-3p	0.372663	N/A	N/A	125	75	76.5	127.5	59.5	39	129.5	57	123	158.5	12.5	6.5	15	4	9.5	4	-18.5	-5.5	-8	-11.5	9.5	-7.9	0.0389408	0.0163112	0.0330033	0.0111266	0.0234279	0.00915332	N/A	N/A	N/A	N/A	0.0245619	0.00915332	0.467708	N/A
17898	hsa-miR-99b-3p	1.07978	0.79178	0.885692	135	95.5	90	122	65.5	50	163.5	95.5	157.5	190	22	28.5	28.5	3.5	16	13	18	31	26.5	18	19.7	21.3	0.0685358	0.0715182	0.0627063	0.00973574	0.0394575	0.0297483	0.0510638	0.0849315	0.0596175	0.0466926	0.0503907	0.0544108	0.515553	0.371872
17509	ebv-miR-BART8-5p	N/A	N/A	N/A	101	63.5	57.5	99.5	45.5	25.5	118	53	108.5	136	-5.5	-5.5	-3.5	-20.5	-4	-9	-29	-10.5	-22	-41.5	-7.8	-22.4	N/A	N/A	N/A	N/A	N/A	N/A	N/A	N/A	N/A	N/A	N/A	N/A	N/A	N/A
17961	hsa-miR-629-5p	1.62604	0.075977	0.387107	154.5	91	98	143.5	82	65	217.5	101.5	192.5	228.5	36.5	22	38	22.5	31.5	30	70.5	36.5	59.5	52.5	30.1	49.8	0.113707	0.055207	0.0836084	0.0625869	0.0776819	0.0686499	0.2	0.1	0.133858	0.136187	0.0785583	0.127739	0.289022	0.383344
46361	hsa-miR-1278	N/A	N/A	N/A	108.5	63	57	111.5	47.5	27	123.5	53	119	141	-7	-6	-5	-9	-3	-8.5	-24.5	-10	-13	-34	-6	-18	N/A	N/A	N/A	N/A	N/A	N/A	N/A	N/A	N/A	N/A	N/A	N/A	N/A	N/A
146114	hsa-miR-1538	1.8083	0.026644	0.348471	133	89	85	140.5	63.5	48.5	174	93.5	176.5	202	10	17.5	25	20	13.5	15.5	29	30.5	48.5	33	17.2	31.3	0.0311526	0.0439147	0.0550055	0.0556328	0.0332922	0.0354691	0.0822695	0.0835616	0.109111	0.0856031	0.0437996	0.0792029	0.264281	0.338581
146068	hsa-miR-1915-3p	1.1421	0.772803	0.87574	808.5	1222	1577.5	1189.5	627	568	715.5	2774	1390.5	731	684.5	1154	1515.5	1064	577	534.5	574	2712.5	1255	559	999	1127	2.1324	2.89586	3.33443	2.95967	1.42293	1.22311	1.62837	7.43151	2.8234	1.45006	2.54906	2.91129	0.30053	0.893588
146110	hsa-miR-3164	N/A	N/A	N/A	123	67	58	111.5	45	30	129.5	56	121	137.5	3.5	0.5	-3	-12.5	-3.5	-5.5	-9.5	-5.5	-13.5	-41	-3	-15	0.0109034	0.00125471	N/A	N/A	N/A	N/A	N/A	N/A	N/A	N/A	0.00607907	N/A	1.12232	N/A
146132	ebv-miR-BART21-5p	N/A	N/A	N/A	99.5	59	54.5	95	43.5	28	117	51.5	111.5	127.5	-19.5	-8.5	-7.5	-25	-4.5	-7.5	-29.5	-12	-22.5	-45	-13	-23.3	N/A	N/A	N/A	N/A	N/A	N/A	N/A	N/A	N/A	N/A	N/A	N/A	N/A	N/A
145833	hsa-miR-596	1.66337	0.448697	0.686979	129	92.5	119	145.5	71	90.5	157	167.5	147	188.5	5	22	55.5	23	22	54.5	13	104.5	12.5	16	25.5	40.1	0.0155763	0.055207	0.122112	0.0639777	0.054254	0.124714	0.0368794	0.286301	0.0281215	0.0415045	0.0622255	0.103504	0.616074	1.05648
145820	hsa-let-7c-5p	1.8783	N/A	N/A	121.5	69.5	60	116	49.5	31.5	139	59.5	126.5	152.5	11.5	0.5	-1.5	-15.5	1.5	-3.5	9	-1.5	-6.5	-11	-0.7	-2.7	0.0358255	0.00125471	N/A	N/A	0.00369914	N/A	0.0255319	N/A	N/A	N/A	0.0135931	0.0255319	1.41929	N/A
145846	hsa-let-7e-5p	0.905287	0.730476	0.85808	810.5	907.5	871.5	1387	1241.5	730	981.5	1690	895.5	628	691	839.5	811.5	1265	1191.5	695.5	840.5	1628	762	450	959.7	875.2	2.15265	2.10665	1.78548	3.51878	2.93835	1.59153	2.3844	4.46027	1.71429	1.16732	2.50038	2.26356	0.283927	0.575811
147923	hsa-miR-3142	N/A	N/A	N/A	105.5	61	60	110	58	33	108.5	54	106.5	140	-8	-7.5	-1.5	-15	9	-1.5	-36	-8.5	-25	-23	-4.6	-18.8	N/A	N/A	N/A	N/A	0.0221948	N/A	N/A	N/A	N/A	N/A	0.0221948	N/A	N/A	N/A
147978	hsa-miR-3140-3p	N/A	N/A	N/A	105.5	67.5	58	114.5	47.5	30.5	112.5	54.5	107	134	-7	-2.5	-5.5	-9	-1.5	-4.5	-28.5	-8	-26.5	-34	-5.1	-20.3	N/A	N/A	N/A	N/A	N/A	N/A	N/A	N/A	N/A	N/A	N/A	N/A	N/A	N/A
147881	hsa-miR-3115	N/A	N/A	N/A	106.5	71	60.5	122.5	50	29	134.5	58	124	132	-9	3	-2.5	1	0.5	-5	-7	-4.5	-14.5	-40	-1.4	-14.2	N/A	0.00752823	N/A	0.00278164	0.00123305	N/A	N/A	N/A	N/A	N/A	0.00384764	N/A	0.852518	N/A
147855	hsv2-miR-H23-3p	N/A	N/A	N/A	105.5	61	55.5	95	47	24	113.5	52.5	107.5	123.5	-5	-7.5	-7	-27.5	-4	-10	-32	-10	-21.5	-44.5	-10.2	-23.6	N/A	N/A	N/A	N/A	N/A	N/A	N/A	N/A	N/A	N/A	N/A	N/A	N/A	N/A
147631	hsa-miR-4258	0.54488	0.0770025	0.387107	1781	4919	4547.5	3300	1434.5	1513.5	1384	2678	2204	1235.5	1662.5	4849.5	4486	3177.5	1384	1479	1245	2617	2075	1061	3111.9	1695.4	5.17913	12.1694	9.87019	8.83866	3.41307	3.38444	3.53191	7.16986	4.66817	2.75227	7.89409	4.30133	0.45022	0.405942
147930	hsa-miR-3144-3p	0.250664	N/A	N/A	117.5	78.5	69	134.5	53	33.5	132.5	59.5	132.5	149	-7	12	8.5	12.5	2.5	-1.5	-3.5	-4.5	2.5	-27.5	5.7	-6.9	N/A	0.0301129	0.0187019	0.0347705	0.00616523	N/A	N/A	N/A	0.0056243	N/A	0.0224376	0.0056243	0.569446	N/A
147818	hsa-miR-4270	7.59491	N/A	N/A	116	71	57.5	112	51	32.5	159	60	125.5	144	-5	2.5	-3.5	-14.5	2	-2	15	-1.5	-9.5	-31.5	-3.7	-5.9	N/A	0.00627353	N/A	N/A	0.00493218	N/A	0.0425532	N/A	N/A	N/A	0.00560285	0.0425532	0.169284	N/A
147889	hsv1-miR-H14-3p	0.606648	0.173223	0.484779	238.5	194	230	319.5	87	191	227.5	80	207.5	257.5	117.5	123	169	199	38.5	155.5	85	16.5	76.5	82.5	129.4	83.2	0.366044	0.308657	0.371837	0.553547	0.0949445	0.355835	0.241135	0.0452055	0.172103	0.214008	0.339006	0.205657	0.485428	0.547714
147904	hsa-miR-3148	N/A	N/A	N/A	116	69.5	62	105.5	46.5	27	109.5	57.5	108.5	122.5	-0.5	1	0	-13.5	-3	-10	-34.5	-7.5	-27.5	-60	-3.2	-27.9	N/A	0.00250941	N/A	N/A	N/A	N/A	N/A	N/A	N/A	N/A	0.00250941	N/A	N/A	N/A
148361	hsa-miR-3911	0.891009	0.740163	0.864615	138	86	104.5	143	122	67	177	79.5	170.5	190.5	22	18	43.5	18	74	32.5	39.5	17.5	45.5	22	35.1	31.4	0.0685358	0.0451694	0.0957096	0.0500695	0.182491	0.0743707	0.112057	0.0479452	0.102362	0.0570687	0.088395	0.0787607	0.635919	0.353749
148140	hsa-miR-181d-3p	N/A	N/A	N/A	110	68.5	59.5	108.5	49.5	31.5	127	59	116.5	151	-3.5	0	-0.5	-17	1	-2.5	-12.5	-2	-16	-22.5	-4	-11.1	N/A	N/A	N/A	N/A	0.00246609	N/A	N/A	N/A	N/A	N/A	0.00246609	N/A	N/A	N/A
147606	hsa-miR-4259	N/A	N/A	N/A	112	73.5	64	124.5	51	30.5	133.5	57.5	121.5	148.5	-2	6	1.5	-3	3	-5.5	-4	-4	-6	-22	1.1	-8.3	N/A	0.0150565	0.00330033	N/A	0.00739827	N/A	N/A	N/A	N/A	N/A	0.00858502	N/A	0.695076	N/A
148307	hsa-miR-3612	N/A	N/A	N/A	104	62.5	57	97.5	47	28.5	111	51.5	109	134	-13.5	-4	-6	-28.5	-1	-5	-31.5	-10.5	-24	-37.5	-10.6	-21.7	N/A	N/A	N/A	N/A	N/A	N/A	N/A	N/A	N/A	N/A	N/A	N/A	N/A	N/A
148221	hsa-miR-3650	N/A	N/A	N/A	108.5	72	59	110	48	27.5	127.5	58.5	110.5	139.5	-16.5	6.5	-3.5	-8	-0.5	-6.5	-12.5	-3	-22.5	-32.5	-4.4	-15.4	N/A	0.0163112	N/A	N/A	N/A	N/A	N/A	N/A	N/A	N/A	0.0163112	N/A	N/A	N/A
147688	hsa-miR-548v	N/A	N/A	N/A	107.5	64	57	105	47	28.5	106.5	53.5	116.5	128	-10.5	-4	-6	-20	-3	-5.5	-36	-8	-14.5	-46	-8.7	-22	N/A	N/A	N/A	N/A	N/A	N/A	N/A	N/A	N/A	N/A	N/A	N/A	N/A	N/A
148688	hsa-miR-765	1.60803	0.187153	0.494987	158.5	101	104	161	97	81	243	90	181	257.5	33	32.5	43	40.5	47	45.5	107.5	27	53.5	82	39.2	63.1	0.102804	0.0815558	0.0946095	0.112656	0.115906	0.104119	0.304965	0.0739726	0.12036	0.212711	0.101506	0.163225	0.137478	0.579884
147311	hsa-miR-3688-3p	N/A	N/A	N/A	114.5	68	57	102	48	28	115.5	58	124	147	-13	-0.5	-3.5	-16	-3	-5	-22.5	-4.5	-8	-11	-7.2	-10.2	N/A	N/A	N/A	N/A	N/A	N/A	N/A	N/A	N/A	N/A	N/A	N/A	N/A	N/A
148659	hsv2-miR-H21	N/A	N/A	N/A	112.5	68	58.5	118	49.5	28.5	126.5	54.5	118	135.5	-8	-1.5	-1.5	-1.5	-0.5	-5	-9	-8	-21	-31	-2.6	-14.8	N/A	N/A	N/A	N/A	N/A	N/A	N/A	N/A	N/A	N/A	N/A	N/A	N/A	N/A
148156	hsa-miR-3686	0.877237	0.661121	0.821283	2739.5	2488	1237	3802.5	3886.5	1031.5	3736	1688	3032.5	3479.5	2617	2420	1177.5	3682.5	3838	997	3593.5	1626	2905	3305.5	2747	2485.4	8.15265	6.07277	2.59076	10.2434	9.46486	2.28146	10.1943	4.45479	6.53543	8.57458	7.30489	6.40812	0.420604	0.4928
148273	hsa-miR-3150b-3p	2.05327	N/A	N/A	111.5	68	62.5	117.5	55	28	132	59.5	122.5	179	0.5	-1	2	-7	4.5	-7	-4.5	-1.5	-9.5	4.5	-0.2	-3.6	0.00155763	N/A	0.00440044	N/A	0.0110974	N/A	N/A	N/A	N/A	0.0116732	0.00568516	0.0116732	0.861529	N/A
148118	hsa-miR-676-5p	N/A	N/A	N/A	114	60	56	109.5	47.5	26.5	118.5	55	109.5	138	-4	-10.5	-4	-17.5	-1.5	-7.5	-21.5	-6.5	-19.5	-31.5	-7.5	-17.3	N/A	N/A	N/A	N/A	N/A	N/A	N/A	N/A	N/A	N/A	N/A	N/A	N/A	N/A
148663	hsa-miR-557	0.777622	0.542343	0.747564	145.5	92.5	130	145.5	83	102	169	72	147.5	179	28.5	22.5	67.5	19	35	67	32	9.5	21.5	7	34.5	27.4	0.088785	0.0564617	0.148515	0.0528512	0.0863132	0.153318	0.0907801	0.0260274	0.048369	0.0181582	0.0865852	0.0673306	0.443018	0.827834
148049	hsa-miR-3924	0.554682	0.557183	0.750451	132.5	72.5	64.5	129	53	35	137.5	61.5	142.5	162.5	13	2.5	2.5	6	3.5	0	2.5	-1.5	4.5	-4	5.5	0.3	0.0404984	0.00627353	0.00550055	0.0166898	0.00863132	N/A	0.0070922	N/A	0.0101237	N/A	0.0155187	0.00860797	0.944098	0.249027
148413	hsa-miR-3614-3p	0.816742	0.698787	0.84426	151.5	84	69	154	58.5	32.5	168	66.5	153	182.5	31	16	7	32.5	8.5	-2.5	29	2.5	22.5	12.5	19	12.8	0.0965732	0.0401506	0.0154015	0.0904033	0.0209618	N/A	0.0822695	0.00684932	0.0506187	0.0324254	0.0526981	0.0430407	0.728935	0.737019
148482	hsa-miR-874-5p	2.09067	0.137003	0.442917	149	80.5	86.5	157	64.5	45	234.5	101.5	188.5	224	32	13	24.5	35.5	16.5	9.5	96.5	40	58	56	24.3	52	0.0996885	0.0326223	0.0539054	0.0987483	0.0406905	0.0217391	0.273759	0.109589	0.130484	0.145266	0.065131	0.136167	0.491827	0.665493
148316	hsa-miR-134-3p	N/A	N/A	N/A	127.5	88	59.5	109.5	65	31	115	60	114.5	124.5	3.5	17	-3	-13	15	-2.5	-25.5	-3.5	-27	-50	3.9	-21.7	0.0109034	0.04266	N/A	N/A	0.0369914	N/A	N/A	N/A	N/A	N/A	0.0301849	N/A	0.561111	N/A
17578	kshv-miR-K12-5-3p	N/A	N/A	N/A	115.5	67.5	59	106.5	48.5	33.5	121	53.5	116	139	-13.5	-1	-1	-14	0.5	-2	-17	-7.5	-15.5	-28.5	-5.8	-14.1	N/A	N/A	N/A	N/A	0.00123305	N/A	N/A	N/A	N/A	N/A	0.00123305	N/A	N/A	N/A
42764	hsa-miR-412-3p	N/A	N/A	N/A	104	64.5	59.5	105.5	44.5	27.5	108.5	53.5	121.5	135	-10	-3	-1.5	-14	-3	-7.5	-34.5	-7	-14	-34	-6.3	-19.4	N/A	N/A	N/A	N/A	N/A	N/A	N/A	N/A	N/A	N/A	N/A	N/A	N/A	N/A
17328	ebv-miR-BART8-3p	1.17199	0.306571	0.595738	1160.5	1984.5	2141.5	1896	829	1937.5	1514	1786.5	2410.5	1975.5	1038.5	1915	2079.5	1770.5	780	1902	1374.5	1727	2274.5	1816.5	1516.7	1818.9	3.2352	4.80552	4.57536	4.9249	1.92355	4.3524	3.89929	4.73151	5.11699	4.71206	3.89291	4.56245	0.331823	0.100583
168850	hsa-miR-3191-5p	6.61294	0.0741794	0.387107	151	77.5	69.5	149.5	60.5	37.5	337.5	349	197	266.5	37	12.5	8.5	26	11	4.5	201.5	288.5	68	87	19	129.9	0.115265	0.0313676	0.0187019	0.0723227	0.027127	0.0102975	0.571631	0.790411	0.152981	0.225681	0.0529568	0.3502	0.764949	0.917271
168636	hsa-miR-122-5p	N/A	N/A	N/A	117.5	69.5	60	112	46	27.5	115	56	117.5	148.5	3.5	1.5	-0.5	-7	-3.5	-7.5	-27	-5	-12.5	-24.5	-1.2	-15.3	0.0109034	0.00376412	N/A	N/A	N/A	N/A	N/A	N/A	N/A	N/A	0.00733377	N/A	0.688357	N/A
168903	hsa-miR-4439	N/A	N/A	N/A	102	61	56	106.5	44	26	108.5	49	98.5	128.5	-18	-7.5	-6	-16.5	-6	-9	-23.5	-12.5	-32	-44	-10.8	-24.2	N/A	N/A	N/A	N/A	N/A	N/A	N/A	N/A	N/A	N/A	N/A	N/A	N/A	N/A
168687	hsa-miR-29a-3p	N/A	N/A	N/A	94	62	51.5	96	43.5	27	101	49	104	120	-21.5	-4.5	-9	-27.5	-5	-7	-37.5	-12	-27	-49.5	-13.5	-26.6	N/A	N/A	N/A	N/A	N/A	N/A	N/A	N/A	N/A	N/A	N/A	N/A	N/A	N/A
168914	hsa-miR-5689	N/A	N/A	N/A	93	60	58	96.5	45.5	27	111	50.5	107.5	122	-32.5	-8.5	-5.5	-30.5	-3	-8	-30	-12.5	-26.5	-45	-16	-24.4	N/A	N/A	N/A	N/A	N/A	N/A	N/A	N/A	N/A	N/A	N/A	N/A	N/A	N/A
168831	hsa-miR-433-3p	0.508829	N/A	N/A	115.5	74.5	67	113	59.5	39	124	60.5	123.5	138.5	-6	9	5	-14.5	11	4.5	-19.5	-2.5	-4.5	-33	0.9	-11	N/A	0.0225847	0.0110011	N/A	0.027127	0.0102975	N/A	N/A	N/A	N/A	0.0202376	0.0102975	0.41088	N/A
168941	hsa-miR-4501	1.07691	0.891091	0.93707	131.5	84.5	68	127.5	66.5	42.5	126	87.5	115	141.5	16.5	17	5.5	-3	17.5	7	-13	23.5	-13	-29	10.7	-4.9	0.0514019	0.04266	0.0121012	N/A	0.0431566	0.0160183	N/A	0.0643836	N/A	N/A	0.0373299	0.0402009	0.463176	0.850712
168930	hsa-miR-5582-5p	N/A	N/A	N/A	95	56	51.5	97	40	25.5	104.5	49	99.5	109.5	-13.5	-10	-12.5	-32.5	-9	-9	-37.5	-13.5	-36.5	-66.5	-15.5	-32.6	N/A	N/A	N/A	N/A	N/A	N/A	N/A	N/A	N/A	N/A	N/A	N/A	N/A	N/A
168623	hsa-miR-4672	N/A	N/A	N/A	100	56	53	100	43.5	25	96.5	50.5	107	124	-19.5	-11.5	-8.5	-24.5	-6	-9	-38.5	-12	-23	-48.5	-14	-26.2	N/A	N/A	N/A	N/A	N/A	N/A	N/A	N/A	N/A	N/A	N/A	N/A	N/A	N/A
168599	hsa-miR-4453	N/A	N/A	N/A	94	60	60.5	110	48.5	26	111.5	53.5	115	130	-27	-10.5	-1	-12	-1	-7	-30.5	-9	-9.5	-45.5	-10.3	-20.3	N/A	N/A	N/A	N/A	N/A	N/A	N/A	N/A	N/A	N/A	N/A	N/A	N/A	N/A
168758	hsa-miR-4425	1.90534	0.0236061	0.346056	265	226	544	338	198	420	563.5	378	553.5	783.5	142	156	483	216.5	148	386	417	316.5	421	607.5	229.1	429.6	0.442368	0.391468	1.06271	0.602225	0.364982	0.883295	1.18298	0.867123	0.947132	1.57588	0.57275	1.09128	0.504487	0.273959
168818	hsa-miR-4774-5p	N/A	N/A	N/A	105.5	63.5	54	102.5	47	28.5	129	52	103	121.5	-12.5	-4	-7	-16.5	-4	-8	-17.5	-12	-21	-53	-8.8	-22.3	N/A	N/A	N/A	N/A	N/A	N/A	N/A	N/A	N/A	N/A	N/A	N/A	N/A	N/A
168967	hsa-miR-4476	0.574373	0.212653	0.519152	146	142.5	93	201	206.5	73	159	109.5	187.5	226.5	26.5	75.5	32	77	155.5	38	17.5	48.5	62	50.5	73.3	43.3	0.0825545	0.18946	0.070407	0.214186	0.383477	0.0869565	0.0496454	0.132877	0.139483	0.130999	0.188017	0.107992	0.671954	0.358248
168723	hsa-miR-4789-5p	N/A	N/A	N/A	100	56.5	53.5	84.5	43	23.5	92.5	50.5	99	114	-25.5	-14	-8.5	-37.5	-7.5	-10.5	-48	-13.5	-34	-62.5	-18.6	-33.7	N/A	N/A	N/A	N/A	N/A	N/A	N/A	N/A	N/A	N/A	N/A	N/A	N/A	N/A
168709	hsa-miR-4429	1.07579	0.748127	0.864956	225.5	133.5	155	152	142.5	151	237	147	201	230.5	100	65.5	93	30	92	116.5	91.5	84.5	61.5	65.5	76.1	83.9	0.311526	0.164366	0.20462	0.0834492	0.22688	0.26659	0.259574	0.231507	0.138358	0.169909	0.198169	0.213188	0.42234	0.265468
168658	hsa-miR-5196-5p	2.09252	0.0660488	0.387107	244	135.5	139	187.5	124.5	84	394	206.5	344	402.5	129.5	69.5	78.5	65	76.5	50.5	262	145.5	213	234	83.8	181	0.403427	0.174404	0.172717	0.180807	0.188656	0.115561	0.743262	0.39863	0.47919	0.607004	0.224002	0.468729	0.448643	0.505131
168721	hsa-miR-4701-5p	2.30695	0.605961	0.78591	114	67.5	60.5	113.5	47.5	33.5	131	68	129	139.5	2.5	0	1	-9	-1	-1.5	-15	8	0.5	-32	-1.3	-8	0.00778816	N/A	0.00220022	N/A	N/A	N/A	N/A	0.0219178	0.00112486	N/A	0.00499419	0.0115213	0.791174	1.27614
168653	hsa-miR-3158-5p	2.18534	0.0273068	0.348471	819	583	2267	1245	1480	1416	3814.5	2084	3174.5	2808.5	705.5	515.5	2206	1130.5	1431	1382	3672.5	2023.5	3044.5	2639.5	1197.7	2552.4	2.19782	1.2936	4.85369	3.14465	3.52898	3.16247	10.4184	5.54384	6.84927	6.84695	3.00375	6.56419	0.449504	0.400381
168846	hsa-miR-1273f	0.423322	0.09672	0.402284	157.5	131	100	141.5	90	68	126.5	66	121	147	35	63.5	40	26	42	34	-19.5	4.5	-9	-21.5	41.3	-2.3	0.109034	0.159348	0.0880088	0.0723227	0.103576	0.0778032	N/A	0.0123288	N/A	N/A	0.106458	0.045066	0.308621	1.02733
168915	hsa-miR-4780	2.02232	0.263004	0.567988	126.5	91.5	90	143.5	81.5	52.5	188.5	171.5	179.5	185	13	23.5	28	19.5	33.5	17.5	42.5	112	48.5	10	23.5	46.1	0.0404984	0.0589711	0.0616062	0.054242	0.0826141	0.0400458	0.120567	0.306849	0.109111	0.0259403	0.0595864	0.120503	0.255572	0.930311
169310	hsa-miR-3913-3p	N/A	N/A	N/A	115	64.5	56	95.5	43	26.5	108	58	107	111.5	-6.5	-3	-4.5	-19.5	-6	-8	-29	-3	-25.5	-58	-7.9	-24.7	N/A	N/A	N/A	N/A	N/A	N/A	N/A	N/A	N/A	N/A	N/A	N/A	N/A	N/A
169149	hsa-miR-4659b-5p	N/A	N/A	N/A	119.5	59	66	82.5	43	30	114	47	96	114	0.5	-7.5	5.5	-30	-6	-5	-21.5	-13.5	-31.5	-52.5	-7.5	-24.8	0.00155763	N/A	0.0121012	N/A	N/A	N/A	N/A	N/A	N/A	N/A	0.00682942	N/A	1.09166	N/A
169065	hsa-miR-378h	N/A	N/A	N/A	100	60	53.5	101	44.5	28.5	107	50	104	121.5	-10	-5.5	-8	-21	-5	-7.5	-35	-12.5	-28	-50.5	-9.9	-26.7	N/A	N/A	N/A	N/A	N/A	N/A	N/A	N/A	N/A	N/A	N/A	N/A	N/A	N/A
169214	hsa-miR-4638-5p	N/A	N/A	N/A	103.5	60.5	54.5	98	45	29.5	105.5	58.5	107.5	122.5	-9	-7.5	-6.5	-22.5	-5.5	-5	-34.5	-4	-20.5	-48.5	-10.2	-22.5	N/A	N/A	N/A	N/A	N/A	N/A	N/A	N/A	N/A	N/A	N/A	N/A	N/A	N/A
169145	hsa-miR-5000-3p	N/A	N/A	N/A	95	60	53	102	46	24	110.5	50.5	112	123.5	-18.5	-9	-5.5	-20	-3.5	-11	-26	-11	-19	-49.5	-11.3	-23.3	N/A	N/A	N/A	N/A	N/A	N/A	N/A	N/A	N/A	N/A	N/A	N/A	N/A	N/A
169047	hsa-miR-4665-3p	1.16462	0.636434	0.80683	153.5	88.5	97	182	81.5	50	186.5	133.5	168.5	216	32.5	22	36.5	52	31	14.5	37	71.5	35.5	46	34.8	40.9	0.101246	0.055207	0.080308	0.144645	0.0764488	0.0331808	0.104965	0.19589	0.079865	0.119326	0.0915711	0.106645	0.369863	0.559528
169362	hsa-miR-5591-3p	N/A	N/A	N/A	104	67.5	58	109.5	48	27.5	151	63	131	156.5	-15	0	-5.5	-21.5	-2.5	-7.5	8.5	0	2	-13.5	-8.9	-2.1	N/A	N/A	N/A	N/A	N/A	N/A	0.0241135	N/A	0.00449944	N/A	N/A	0.0143065	N/A	0.969438
169324	hsa-miR-4642	1.59501	0.468111	0.700918	125.5	74.5	87	155	72.5	42.5	156.5	137.5	156.5	189	8	6.5	25	27	23	8	16.5	75	27	12.5	17.9	27.8	0.0249221	0.0163112	0.0550055	0.0751043	0.0567201	0.0183066	0.0468085	0.205479	0.0607424	0.0324254	0.0456126	0.0727525	0.533432	1.04284
169216	hsa-miR-4701-3p	N/A	N/A	N/A	114	64	64	113.5	48.5	28.5	121.5	57.5	124	135	-5.5	-2.5	5	-10.5	0.5	-5.5	-18	-5	-4	-36.5	-2.6	-13.8	N/A	N/A	0.0110011	N/A	0.00123305	N/A	N/A	N/A	N/A	N/A	0.00611707	N/A	1.12914	N/A
169123	hsa-miR-3184-3p	2.37683	0.0744493	0.387107	126	83.5	88.5	141.5	60.5	55.5	179	122.5	173	191.5	4.5	16	27	23	9.5	21	49	59	43.5	12	16	36.9	0.0140187	0.0401506	0.0594059	0.0639777	0.0234279	0.0480549	0.139007	0.161644	0.0978628	0.0311284	0.0401962	0.0955394	0.542348	0.58904
169052	hsa-miR-4719	N/A	N/A	N/A	90	55.5	50	86.5	41	25	91	47.5	100.5	102.5	-27	-14.5	-12.5	-34.5	-8	-11	-41	-17	-32.5	-70	-19.3	-34.3	N/A	N/A	N/A	N/A	N/A	N/A	N/A	N/A	N/A	N/A	N/A	N/A	N/A	N/A
169062	hsa-miR-3922-5p	N/A	N/A	N/A	97	60	52	91	44.5	26	103	50.5	96.5	131	-17	-10.5	-9	-33.5	-4.5	-10	-38.5	-15	-31.5	-43	-14.9	-27.6	N/A	N/A	N/A	N/A	N/A	N/A	N/A	N/A	N/A	N/A	N/A	N/A	N/A	N/A
169116	hsa-miR-4788	10.0317	0.237463	0.539911	104	73	68.5	117	67	35	319.5	232.5	132.5	159	-14	5	7.5	-5	18	0.5	178.5	170	4	-14	2.3	67.8	N/A	0.0125471	0.0165017	N/A	0.0443896	0.00114416	0.506383	0.465753	0.00899888	N/A	0.0244794	0.24557	0.708992	1.13294
169100	hsa-miR-4758-3p	0.778204	0.274515	0.573648	168	133	165	195.5	108.5	124.5	180	145.5	163.5	209	51.5	65.5	105.5	75	59	89	41	81.5	31	37	71.3	55.9	0.160436	0.164366	0.232123	0.208623	0.145499	0.203661	0.116312	0.223288	0.0697413	0.0959792	0.18221	0.141796	0.200321	0.478428
169369	hsa-miR-4490	N/A	N/A	N/A	108	72.5	54.5	108.5	59.5	31.5	137	54.5	122.5	153	-10.5	4.5	-5.5	-15.5	10	-3.5	-8.5	-7	-9.5	-20	-3.4	-9.7	N/A	0.0112923	N/A	N/A	0.0246609	N/A	N/A	N/A	N/A	N/A	0.0179766	N/A	0.52585	N/A
169371	hsa-miR-4474-5p	N/A	N/A	N/A	105.5	61.5	56	91.5	44	27	106.5	51	105	114.5	-18	-6.5	-8	-29.5	-6	-8.5	-37	-11	-29	-59.5	-13.6	-29	N/A	N/A	N/A	N/A	N/A	N/A	N/A	N/A	N/A	N/A	N/A	N/A	N/A	N/A
169035	hsa-miR-4658	0.94348	0.935403	0.964607	124	77.5	70.5	118	72	42.5	123.5	75	131	151	-4	5	8.5	-3	21.5	7	-18.5	13.5	-1	-22.5	5.6	-4.3	N/A	0.0125471	0.0187019	N/A	0.053021	0.0160183	N/A	0.0369863	N/A	N/A	0.02809	0.0265023	0.776402	0.559446
169233	hsa-miR-4643	N/A	N/A	N/A	82	56.5	51	90	42	23.5	100.5	47.5	94.5	119	-31	-11	-8	-25.5	-5.5	-11	-34.5	-12.5	-35	-55	-16.2	-29.6	N/A	N/A	N/A	N/A	N/A	N/A	N/A	N/A	N/A	N/A	N/A	N/A	N/A	N/A
169012	hsa-miR-4711-3p	N/A	N/A	N/A	103.5	65	53.5	96	45.5	30	114.5	51	109	124	-10	-2	-4.5	-20	-4	-5	-22	-9.5	-21	-43	-8.1	-20.1	N/A	N/A	N/A	N/A	N/A	N/A	N/A	N/A	N/A	N/A	N/A	N/A	N/A	N/A
169152	hsa-miR-5690	N/A	N/A	N/A	98.5	62	48	95	45	25	103.5	53	101	114.5	-18.5	-5	-12.5	-26.5	-3.5	-10	-34.5	-9	-25.5	-57.5	-13.2	-27.3	N/A	N/A	N/A	N/A	N/A	N/A	N/A	N/A	N/A	N/A	N/A	N/A	N/A	N/A
169404	hsa-miR-3663-5p	N/A	N/A	N/A	99	64	56.5	107	47	27.5	117.5	57	121	127	-18	-2	-6	-22.5	-2.5	-8	-18.5	-4.5	-6.5	-41	-10.2	-15.7	N/A	N/A	N/A	N/A	N/A	N/A	N/A	N/A	N/A	N/A	N/A	N/A	N/A	N/A
17536	hsa-miR-562	N/A	N/A	N/A	97.5	62.5	57	94.5	48.5	27.5	106	53	103.5	114	-26.5	-7.5	-5.5	-30	-2.5	-9.5	-44	-9.5	-33	-58	-14.4	-30.8	N/A	N/A	N/A	N/A	N/A	N/A	N/A	N/A	N/A	N/A	N/A	N/A	N/A	N/A
42934	hsa-miR-345-5p	N/A	N/A	N/A	98	65.5	53.5	98	49	27.5	104.5	56	101.5	117	-20.5	-6	-9.5	-24.5	-2.5	-9.5	-45	-6.5	-34	-60.5	-12.6	-31.1	N/A	N/A	N/A	N/A	N/A	N/A	N/A	N/A	N/A	N/A	N/A	N/A	N/A	N/A
11148	hsa-miR-515-3p	N/A	N/A	N/A	109.5	69	59	109	49.5	30	130	59	117.5	146	-17.5	-3	-4	-16.5	-3	-5.5	-17.5	-4	-22.5	-35	-8.8	-16.9	N/A	N/A	N/A	N/A	N/A	N/A	N/A	N/A	N/A	N/A	N/A	N/A	N/A	N/A
17653	hsa-miR-133a-5p	N/A	N/A	N/A	94	59	52	89.5	46.5	27.5	100.5	50.5	103	115	-24	-11	-11.5	-34.5	-6	-11	-44.5	-14	-35	-57.5	-17.4	-32.4	N/A	N/A	N/A	N/A	N/A	N/A	N/A	N/A	N/A	N/A	N/A	N/A	N/A	N/A
42692	hsa-miR-127-5p	28.6935	N/A	N/A	112	71	63.5	104.5	54	31.5	192.5	77.5	138	169.5	-9	-1.5	1	-17.5	0	-4.5	51	15.5	1	-7	-5.4	11.2	N/A	N/A	0.00220022	N/A	N/A	N/A	0.144681	0.0424658	0.00224972	N/A	0.00220022	0.0631321	N/A	1.16312
46704	hsa-miR-548i	N/A	N/A	N/A	102.5	62.5	58	109	49	29.5	123.5	51.5	110.5	141	-17	-8.5	-4	-13.5	-5	-7	-23	-10	-22	-49.5	-9.6	-22.3	N/A	N/A	N/A	N/A	N/A	N/A	N/A	N/A	N/A	N/A	N/A	N/A	N/A	N/A
11044	hsa-miR-302c-3p	N/A	N/A	N/A	121	74.5	68.5	135	55	33	134	54.5	133.5	159	-1.5	3.5	5	3.5	3	-5	-13	-9	-5.5	-22.5	2.7	-11	N/A	0.00878294	0.0110011	0.00973574	0.00739827	N/A	N/A	N/A	N/A	N/A	0.00922951	N/A	0.164884	N/A
46511	hiv1-miR-TAR-5p	N/A	N/A	N/A	111.5	66	57.5	110	49	28.5	110	52.5	123.5	139	-13	-3	-5.5	-14	-3	-9.5	-35	-10	-13	-36.5	-7.7	-20.8	N/A	N/A	N/A	N/A	N/A	N/A	N/A	N/A	N/A	N/A	N/A	N/A	N/A	N/A
19582	hsa-miR-106b-5p	N/A	N/A	N/A	92.5	64	59.5	106	47	27	113.5	49.5	116	125.5	-29	-6	-6.5	-15	-4	-11	-29.5	-13	-18.5	-51.5	-12.1	-24.7	N/A	N/A	N/A	N/A	N/A	N/A	N/A	N/A	N/A	N/A	N/A	N/A	N/A	N/A
13147	hsa-miR-96-5p	N/A	N/A	N/A	111.5	71	62.5	115.5	54	28	131	58.5	135	158.5	-7.5	0	-1.5	-6	2.5	-8	-19.5	-3	-3	-15.5	-2.5	-9.8	N/A	N/A	N/A	N/A	0.00616523	N/A	N/A	N/A	N/A	N/A	0.00616523	N/A	N/A	N/A
46690	hsa-miR-1238-3p	1.16819	0.850344	0.921601	115	76.5	66	124.5	54	33.5	147.5	62.5	151	162	-0.5	6.5	1.5	7.5	2.5	-3.5	-1	0.5	11.5	-17	3.5	-1.9	N/A	0.0163112	0.00330033	0.0208623	0.00616523	N/A	N/A	0.00136986	0.0258718	N/A	0.0116598	0.0136208	0.711372	1.27198
46696	hsa-miR-1234-3p	5.31996	N/A	N/A	107	71	67	112.5	53.5	32.5	139.5	73.5	132	140.5	-18.5	0	3	-9.5	1.5	-4.5	-7	10	0	-37	-4.7	-7.7	N/A	N/A	0.00660066	N/A	0.00369914	N/A	N/A	0.0273973	N/A	N/A	0.0051499	0.0273973	0.398394	N/A
46918	hsa-miR-375	0.948598	0.897826	0.942298	130.5	92	74	139.5	55	38	170.5	69.5	160.5	186.5	15	18.5	11	17	2.5	1	20	7	24	11.5	12.8	12.7	0.046729	0.0464241	0.0242024	0.0472879	0.00616523	0.00228833	0.0567376	0.0191781	0.0539933	0.0298314	0.0341617	0.0324057	0.540471	0.714884
46806	hsa-miR-1227-3p	1.56022	0.197971	0.502265	157	119.5	106.5	207	79.5	52.5	235.5	148	230	251	27.5	48	44	77	26	16	87.5	86	94.5	67	44.5	70.2	0.0856698	0.120452	0.0968097	0.214186	0.0641184	0.0366133	0.248227	0.235616	0.212598	0.1738	0.116247	0.181371	0.502336	0.472686
27229	hsa-miR-511-5p	N/A	N/A	N/A	119	74	65	129	52.5	32	135.5	57	123	148	-4.5	0.5	1	8.5	1.5	-5	-12	-7	-13	-23.5	1.4	-12.1	N/A	0.00125471	0.00220022	0.0236439	0.00369914	N/A	N/A	N/A	N/A	N/A	0.0076995	N/A	1.38673	N/A
29379	hsa-miR-452-5p	1.69128	0.377724	0.645803	138.5	86	70	130	69	38.5	195.5	80	160	192.5	21	14	6	4	16	1	48.5	18	21	16	12.2	20.9	0.0654206	0.0351317	0.0132013	0.0111266	0.0394575	0.00228833	0.137589	0.0493151	0.0472441	0.0415045	0.0328675	0.0555881	0.674808	0.89371
17752	hsa-let-7f-5p	0.267743	N/A	N/A	127	73	71	136.5	55.5	35	150.5	63	140	169.5	8	0.5	8	11.5	1.5	-1.5	1.5	0	0	-16	5.9	-3.2	0.0249221	0.00125471	0.0176018	0.0319889	0.00369914	N/A	0.00425532	N/A	N/A	N/A	0.0158933	0.00425532	0.836198	N/A
29490	hsa-miR-7-5p	0.910608	0.85548	0.923378	151	139	106	199	267	59.5	297	132.5	219	235.5	19.5	68.5	43	77	215	25	144.5	70	74	58	84.6	74.3	0.0607477	0.171895	0.0946095	0.214186	0.53021	0.0572082	0.409929	0.191781	0.166479	0.150454	0.21433	0.19517	0.871319	0.667999
42482	hsa-miR-591	N/A	N/A	N/A	107.5	66	58.5	108.5	46	28	123.5	52	120	143.5	-23	-4.5	-4.5	-14	-6.5	-7.5	-27	-11	-16.5	-31	-10.5	-18.6	N/A	N/A	N/A	N/A	N/A	N/A	N/A	N/A	N/A	N/A	N/A	N/A	N/A	N/A
17650	kshv-miR-K12-6-5p	N/A	N/A	N/A	107	61.5	56.5	100	47	27.5	116.5	51	107	137.5	-17.5	-10.5	-7	-20	-5	-8.5	-33.5	-11	-31	-39	-12	-24.6	N/A	N/A	N/A	N/A	N/A	N/A	N/A	N/A	N/A	N/A	N/A	N/A	N/A	N/A
17280	hsa-miR-15b-5p	N/A	N/A	N/A	134.5	76	63.5	117.5	51.5	29.5	137	54	127.5	169.5	9	5	0.5	-7	-0.5	-5.5	-10	-5.5	-19	-4.5	1.4	-8.9	0.0280374	0.0125471	0.00110011	N/A	N/A	N/A	N/A	N/A	N/A	N/A	0.0138948	N/A	0.972959	N/A
32190	hsa-miR-607	N/A	N/A	N/A	99	59	53	101	45	25	101.5	53.5	101.5	122	-22.5	-13	-9	-25	-6	-11	-41	-8.5	-26	-57.5	-15.1	-28.8	N/A	N/A	N/A	N/A	N/A	N/A	N/A	N/A	N/A	N/A	N/A	N/A	N/A	N/A
10967	hsa-miR-16-5p	N/A	N/A	N/A	101	65.5	60.5	104.5	49.5	27	111	55.5	104	127.5	-22	-7	-1	-22	-2.5	-9	-33.5	-6	-31	-50	-10.9	-25.9	N/A	N/A	N/A	N/A	N/A	N/A	N/A	N/A	N/A	N/A	N/A	N/A	N/A	N/A
17613	hsa-miR-645	N/A	N/A	N/A	106.5	74	58	115.5	52	31	128	55.5	126	148	-12.5	0	-5.5	-10	1	-5.5	-16.5	-7	-13.5	-26.5	-5.4	-13.8	N/A	N/A	N/A	N/A	0.00246609	N/A	N/A	N/A	N/A	N/A	0.00246609	N/A	N/A	N/A
46440	hsa-miR-1287-5p	0.605345	N/A	N/A	126.5	77.5	70.5	128.5	56.5	33.5	136.5	60.5	139	183	1	5.5	7	7.5	4.5	-2.5	-10.5	-2	-2.5	3	5.1	-2.9	0.00311526	0.0138018	0.0154015	0.0208623	0.0110974	N/A	N/A	N/A	N/A	0.0077821	0.0128557	0.0077821	0.506286	N/A
13178	hsa-miR-18a-3p	N/A	N/A	N/A	117	68.5	62.5	126.5	48.5	29.5	126	62.5	115.5	135	-13	-4	-1	-1	-3	-7.5	-26	0	-27.5	-41.5	-4.4	-20.5	N/A	N/A	N/A	N/A	N/A	N/A	N/A	N/A	N/A	N/A	N/A	N/A	N/A	N/A
11092	hsa-miR-378a-5p	N/A	N/A	N/A	106	63	60.5	113.5	48.5	28	106.5	55	113	138.5	-17	-8.5	-3	-6	-7	-8	-48	-6.5	-28.5	-46.5	-8.3	-27.5	N/A	N/A	N/A	N/A	N/A	N/A	N/A	N/A	N/A	N/A	N/A	N/A	N/A	N/A
46406	hsa-miR-500a-3p	N/A	N/A	N/A	117.5	75.5	63	116.5	48.5	31	139.5	58	130	164.5	-5	3	-0.5	-2	-3.5	-6	-13	-4	-1.5	-18.5	-1.6	-8.6	N/A	0.00752823	N/A	N/A	N/A	N/A	N/A	N/A	N/A	N/A	0.00752823	N/A	N/A	N/A
28889	hsa-miR-888-5p	N/A	N/A	N/A	118.5	66	64	107.5	48.5	27	117.5	54.5	117	147.5	-8.5	-5	-1.5	-15	-4.5	-7.5	-34.5	-6	-21.5	-23.5	-6.9	-18.6	N/A	N/A	N/A	N/A	N/A	N/A	N/A	N/A	N/A	N/A	N/A	N/A	N/A	N/A
42887	hsa-miR-331-3p	0.624231	0.586576	0.76864	117	75.5	63	108	53.5	36	119	65	112.5	136	-3	6	-2.5	-12.5	2.5	1	-25.5	4	-29.5	-40.5	-1.9	-18.1	N/A	0.0150565	N/A	N/A	0.00616523	0.00228833	N/A	0.0109589	N/A	N/A	0.0106108	0.00662362	0.592512	0.925631
42508	hsa-miR-106a-3p	N/A	N/A	N/A	100.5	67.5	56.5	107	49.5	27	123.5	52.5	133.5	150	-20	-5	-6	-15	-1.5	-8.5	-27	-9	-8.5	-29.5	-9.5	-16.5	N/A	N/A	N/A	N/A	N/A	N/A	N/A	N/A	N/A	N/A	N/A	N/A	N/A	N/A
146044	hsa-miR-2115-5p	N/A	N/A	N/A	126	66	61	107.5	49.5	27	135	55.5	120	140.5	5	-6.5	-2.5	-10	-2	-7	-14	-6	-18.5	-34	-3.2	-15.9	0.0155763	N/A	N/A	N/A	N/A	N/A	N/A	N/A	N/A	N/A	0.0155763	N/A	N/A	N/A
146074	hsa-miR-2114-5p	N/A	N/A	N/A	104	63	55.5	108	46.5	26.5	114.5	58	104.5	138.5	-19	-8.5	-7	-14	-4.5	-10	-29.5	-1	-31	-40	-10.6	-22.3	N/A	N/A	N/A	N/A	N/A	N/A	N/A	N/A	N/A	N/A	N/A	N/A	N/A	N/A
145986	hsa-miR-2052	N/A	N/A	N/A	106.5	73	60.5	120.5	51	29	135	57	129	154.5	-11	0.5	-1.5	-2	0	-9	-3.5	-5	-7.5	-26	-2.8	-10.2	N/A	0.00125471	N/A	N/A	N/A	N/A	N/A	N/A	N/A	N/A	0.00125471	N/A	N/A	N/A
146069	hsa-miR-1915-5p	2.31089	0.0613383	0.387107	128	74.5	70.5	123.5	55	31.5	163.5	68	128.5	155	2	2.5	8	-3.5	3.5	-4	9.5	6.5	-3.5	-23	2.5	-2.9	0.00623053	0.00627353	0.0176018	N/A	0.00863132	N/A	0.0269504	0.0178082	N/A	N/A	0.00968428	0.0223793	0.557212	0.288859
145946	hsa-miR-449a	N/A	N/A	N/A	119	67	63	115	51.5	28	137.5	52.5	140	146	-7.5	-2.5	2	-5	0.5	-6	-14	-7.5	-2.5	-34	-2.5	-12.8	N/A	N/A	0.00440044	N/A	0.00123305	N/A	N/A	N/A	N/A	N/A	0.00281674	N/A	0.795133	N/A
145698	hsa-miR-496	N/A	N/A	N/A	100	65.5	56.5	114	47	25.5	133	50	105.5	134	-15.5	-3.5	-6	-4.5	-3.5	-8	-17	-10.5	-38	-41	-6.6	-22.9	N/A	N/A	N/A	N/A	N/A	N/A	N/A	N/A	N/A	N/A	N/A	N/A	N/A	N/A
145757	hsa-miR-33a-3p	N/A	N/A	N/A	119.5	65	59	110.5	49	28	114	53.5	112	131.5	-2.5	-7	-4	-7.5	-2	-9	-33.5	-8	-21	-46	-4.6	-23.5	N/A	N/A	N/A	N/A	N/A	N/A	N/A	N/A	N/A	N/A	N/A	N/A	N/A	N/A
145708	hsa-miR-324-3p	1.35741	0.50707	0.722777	141.5	84.5	93.5	157	69.5	43	192	114.5	182	187	23.5	10.5	31	29.5	18	7.5	48	52	42	3.5	22.5	30.6	0.0732087	0.0263488	0.0682068	0.0820584	0.0443896	0.0171625	0.13617	0.142466	0.0944882	0.00907912	0.0588425	0.0798731	0.389188	0.79787
145694	hsa-miR-100-3p	N/A	N/A	N/A	86.5	65	58	103	50	29	110.5	55.5	107	133	-35	-8.5	-6	-23	-3.5	-8.5	-43	-8	-27	-43	-15.2	-25.9	N/A	N/A	N/A	N/A	N/A	N/A	N/A	N/A	N/A	N/A	N/A	N/A	N/A	N/A
147850	hsv2-miR-H11-3p	N/A	N/A	N/A	97.5	63	58.5	96.5	48	30	113.5	58	103	152.5	-28.5	-10	-5.5	-25	-3.5	-6.5	-36	-5.5	-34	-29.5	-14.5	-22.3	N/A	N/A	N/A	N/A	N/A	N/A	N/A	N/A	N/A	N/A	N/A	N/A	N/A	N/A
147909	hsa-miR-1273d	1.11029	0.86742	0.929371	137	103.5	139.5	162	98.5	71	154.5	177.5	151	178.5	12.5	32.5	78	40	45.5	35	8	116.5	16	-4	41.7	34.3	0.0389408	0.0815558	0.171617	0.111266	0.112207	0.0800915	0.022695	0.319178	0.0359955	N/A	0.103117	0.11449	0.470732	1.21099
147798	hsa-miR-3141	1.85584	N/A	N/A	119.5	68.5	62.5	107	52.5	37	131	58.5	130	156	-10	-2	-1	-22	0.5	1	-16	-4.5	-9.5	-21	-6.9	-10	N/A	N/A	N/A	N/A	0.00123305	0.00228833	N/A	N/A	N/A	N/A	0.00123305	0.00228833	N/A	N/A
148000	hsa-miR-3195	1.55388	0.116884	0.426172	270.5	189.5	279	314.5	160.5	210	426.5	411	292.5	441.5	154.5	118	216.5	184.5	109	173.5	281	350	151	258.5	156.5	242.8	0.481308	0.29611	0.476348	0.513213	0.268804	0.397025	0.797163	0.958904	0.339708	0.670558	0.407157	0.632672	0.282731	0.415398
147937	hsv1-miR-H13	N/A	N/A	N/A	112	64	60	111.5	49	30	131	61.5	131	140.5	-23	-6.5	-6	-9	-2.5	-5.5	-19	1	-4.5	-36.5	-9.4	-12.9	N/A	N/A	N/A	N/A	N/A	N/A	N/A	0.00273973	N/A	N/A	N/A	0.00273973	N/A	N/A
147584	hsa-miR-548t-5p	N/A	N/A	N/A	111	71	58.5	115.5	50.5	31	124.5	55.5	121	142.5	-17	0	-5	-9.5	-0.5	-4	-30	-6	-15.5	-34.5	-6.4	-18	N/A	N/A	N/A	N/A	N/A	N/A	N/A	N/A	N/A	N/A	N/A	N/A	N/A	N/A
147914	hsa-miR-514b-5p	N/A	N/A	N/A	96.5	61	59.5	104.5	45	27	122.5	55	114	145.5	-28.5	-11.5	-2.5	-23.5	-6	-7	-27.5	-5.5	-24.5	-33.5	-14.4	-19.6	N/A	N/A	N/A	N/A	N/A	N/A	N/A	N/A	N/A	N/A	N/A	N/A	N/A	N/A
147187	hsa-miR-215-5p	N/A	N/A	N/A	97	63	57.5	96.5	46	24	124	49.5	117.5	131	-28	-8	-5.5	-27.5	-4	-9	-17.5	-10.5	-25.5	-46	-14.6	-21.7	N/A	N/A	N/A	N/A	N/A	N/A	N/A	N/A	N/A	N/A	N/A	N/A	N/A	N/A
145670	hsa-miR-18b-5p	N/A	N/A	N/A	111.5	66.5	60	108	48	27.5	118	53.5	116	130.5	-7.5	-2.5	-2	-15.5	-3.5	-10	-18	-8	-20.5	-42	-6.2	-19.7	N/A	N/A	N/A	N/A	N/A	N/A	N/A	N/A	N/A	N/A	N/A	N/A	N/A	N/A
148018	hsa-miR-3671	N/A	N/A	N/A	100.5	65	54	100	45	29	113.5	50	106.5	116	-23.5	-9	-8.5	-24.5	-7	-7.5	-32	-13	-31	-59.5	-14.5	-28.6	N/A	N/A	N/A	N/A	N/A	N/A	N/A	N/A	N/A	N/A	N/A	N/A	N/A	N/A
148168	hsa-miR-3658	N/A	N/A	N/A	91.5	76	56.5	96	44	26.5	102	51	94	128	-22	-4.5	-3.5	-30	-7.5	-9.5	-41.5	-11.5	-40.5	-43.5	-13.5	-29.3	N/A	N/A	N/A	N/A	N/A	N/A	N/A	N/A	N/A	N/A	N/A	N/A	N/A	N/A
148033	hsa-miR-3065-5p	N/A	N/A	N/A	133	75	62	121	54.5	31	139	57	124	158.5	15	3	0.5	-4.5	3.5	-4	-7	-4	-19	-18.5	3.5	-10.5	0.046729	0.00752823	0.00110011	N/A	0.00863132	N/A	N/A	N/A	N/A	N/A	0.0159972	N/A	1.29744	N/A
148265	hsa-miR-3935	2.22881	N/A	N/A	118.5	69.5	63	127	62	34	151.5	99.5	135	157.5	-2	-1.5	-1.5	-2.5	10	-2.5	3.5	36.5	-3.5	-25	0.5	1.8	N/A	N/A	N/A	N/A	0.0246609	N/A	0.00992908	0.1	N/A	N/A	0.0246609	0.0549645	N/A	1.15874
148666	hsa-miR-938	0.226359	N/A	N/A	117.5	72.5	68	123	54	30.5	139.5	61.5	136	153	-4.5	0.5	6	-5	1.5	-6	-7	0.5	-7	-26.5	-0.3	-9.2	N/A	0.00125471	0.0132013	N/A	0.00369914	N/A	N/A	0.00136986	N/A	N/A	0.00605172	0.00136986	1.04288	N/A
147501	hsa-miR-98-3p	N/A	N/A	N/A	105	70	59.5	104	50.5	29	122	52	115.5	142.5	-16	-2	-2	-18	-3	-6	-21.5	-10	-25	-36	-8.2	-19.7	N/A	N/A	N/A	N/A	N/A	N/A	N/A	N/A	N/A	N/A	N/A	N/A	N/A	N/A
148262	hsa-miR-3680-3p	N/A	N/A	N/A	122.5	78.5	64	126	52.5	30.5	135	56.5	126	161	-2.5	5.5	0.5	5	-0.5	-6	-10.5	-6.5	-9	-15	1.6	-9.4	N/A	0.0138018	0.00110011	0.0139082	N/A	N/A	N/A	N/A	N/A	N/A	0.00960336	N/A	0.766838	N/A
148667	hsa-miR-617	N/A	N/A	N/A	116	71.5	64	113.5	50.5	29	124.5	55.5	122.5	153	-11	-0.5	2	-7	-2.5	-5	-27	-8.5	-13.5	-28	-3.8	-16.4	N/A	N/A	0.00440044	N/A	N/A	N/A	N/A	N/A	N/A	N/A	0.00440044	N/A	N/A	N/A
147731	hsa-miR-3189-3p	1.21323	0.581729	0.765864	293	366	467	406	236	336	343.5	694	503.5	314	169	295	403.5	282.5	184	300	193.5	629.5	363	131.5	266.8	323.5	0.52648	0.740276	0.887789	0.785814	0.453761	0.686499	0.548936	1.72466	0.816648	0.341115	0.678824	0.823571	0.268369	0.647929
148154	hsa-miR-3922-3p	1.71309	0.0626609	0.387107	129.5	77	75	134.5	59	33	159	61.5	154	181.5	11	6	9	6	6.5	-2	14	-1	18.5	9	7.7	7.7	0.0342679	0.0150565	0.019802	0.0166898	0.0160296	N/A	0.0397163	N/A	0.0416198	0.0233463	0.0203692	0.0348941	0.391283	0.287897
147576	hsv1-miR-H1-3p	1.68233	0.115827	0.42542	161.5	102	112.5	195	83	59	238	162	229.5	251	37	30	46.5	69.5	32	23	87.5	99.5	83.5	73	43	73.3	0.115265	0.0752823	0.10231	0.193324	0.0789149	0.0526316	0.248227	0.272603	0.187852	0.189364	0.113019	0.190135	0.423316	0.448506
147268	hsa-miR-3940-3p	N/A	N/A	N/A	122	75.5	62.5	122	50	31	134.5	61.5	132	160	0	1.5	-0.5	-0.5	-1	-4.5	-11	0	-5	-15.5	-0.1	-7.2	N/A	0.00376412	N/A	N/A	N/A	N/A	N/A	N/A	N/A	N/A	0.00376412	N/A	N/A	N/A
147742	hsa-miR-4265	N/A	N/A	N/A	124	75.5	62	120	52.5	30	146	59	119	152	5	5	-1	2.5	1.5	-5	-2.5	-3.5	-13	-21.5	2.6	-9.1	0.0155763	0.0125471	N/A	0.0069541	0.00369914	N/A	N/A	N/A	N/A	N/A	0.00969415	N/A	0.552905	N/A
148338	hsa-miR-3064-3p	N/A	N/A	N/A	101.5	69	65.5	112	53.5	28.5	105	61	118	135	-19.5	-4.5	1.5	-16.5	1.5	-9	-40	-1.5	-19	-37.5	-7.5	-21.4	N/A	N/A	0.00330033	N/A	0.00369914	N/A	N/A	N/A	N/A	N/A	0.00349973	N/A	0.0805773	N/A
148057	hsa-miR-186-3p	1.42763	0.666678	0.823053	124.5	82.5	100	140	69	43	127.5	120	136.5	156.5	0.5	13	38	17.5	18.5	7	-19	58	3	-17	17.5	6.4	0.00155763	0.0326223	0.0836084	0.0486787	0.0456227	0.0160183	N/A	0.158904	0.00674916	N/A	0.0424179	0.0605572	0.698514	1.40854
42702	hsa-miR-30c-1-3p	0.86746	0.52312	0.731586	1106.5	764.5	1865	1151.5	2017	1287	1288	644	1294	1700.5	982	693.5	1802	1028.5	1966.5	1251	1146.5	582.5	1163	1528	1294.5	1134.2	3.05919	1.74028	3.9648	2.86092	4.84957	2.8627	3.25248	1.59589	2.61642	3.96368	3.29495	2.85824	0.356736	0.304477
146157	hsv1-miR-H4-5p	N/A	N/A	N/A	115.5	67	58	104	49	28	121	52.5	102.5	118	-5.5	-4	-6	-20	-0.5	-9	-21.5	-8.5	-31	-60	-7.2	-26	N/A	N/A	N/A	N/A	N/A	N/A	N/A	N/A	N/A	N/A	N/A	N/A	N/A	N/A
46281	hsa-miR-1291	1.14535	0.735457	0.862127	146.5	136	189	188	120.5	100.5	199	226	207	212	21.5	63.5	127.5	68.5	69	64	59.5	163	65	33	70	76.9	0.0669782	0.159348	0.280528	0.190542	0.17016	0.146453	0.168794	0.446575	0.146232	0.0856031	0.173511	0.198732	0.439902	0.714328
146123	hsv1-miR-H2-3p	1.19047	N/A	N/A	118.5	83	71.5	109.5	59.5	35.5	147.5	69.5	130	145	6.5	11	7.5	-13	7.5	0	-2	9	-5	-30.5	3.9	-5.7	0.0202492	0.0276035	0.0165017	N/A	0.0184957	N/A	N/A	0.0246575	N/A	N/A	0.0207125	0.0246575	0.233791	N/A
146014	bkv-miR-B1-3p/jcv-miR-J1-3p	N/A	N/A	N/A	111	70	61	119.5	49.5	30.5	129.5	54.5	117.5	143.5	-3.5	-2.5	-2	-5.5	-2.5	-5.5	-23	-8	-15.5	-31.5	-3.2	-16.7	N/A	N/A	N/A	N/A	N/A	N/A	N/A	N/A	N/A	N/A	N/A	N/A	N/A	N/A
168868	hsa-miR-5681b	0.803945	0.557029	0.750451	417	432	357	411.5	385.5	391	215.5	648.5	276.5	319.5	295	363	293.5	286.5	331.5	354	71	583.5	140	140	313.9	257.7	0.919003	0.910916	0.645765	0.79694	0.817509	0.810069	0.201418	1.59863	0.314961	0.363165	0.818027	0.657649	0.135223	0.873825
168871	hsa-miR-151a-5p/hsa-miR-151b	N/A	N/A	N/A	98	61.5	54	95.5	45	26.5	124.5	57	105	113	-24.5	-12.5	-9	-30.5	-7.5	-10	-27.5	-6	-33	-61.5	-16.8	-27.6	N/A	N/A	N/A	N/A	N/A	N/A	N/A	N/A	N/A	N/A	N/A	N/A	N/A	N/A
168802	hsa-miR-4516	0.99408	0.986144	0.989669	13363.5	5236	31342.5	15412.5	22277.5	35160.5	13007.5	4407.5	16725	20606	13240	5164	31277	15285	22225	35123.5	12857	4344	16585	20424.5	17438.2	17866.8	41.2461	12.9586	68.8163	42.5174	54.8089	80.3741	36.4738	11.9014	37.3116	52.9818	44.0694	43.8085	0.468622	0.574676
168760	hsa-miR-4749-5p	N/A	N/A	N/A	108.5	64.5	58	101	49.5	29.5	99	52.5	98.5	132	-11.5	-8.5	-6.5	-26	-3	-5	-49	-10	-38.5	-48	-11.1	-30.1	N/A	N/A	N/A	N/A	N/A	N/A	N/A	N/A	N/A	N/A	N/A	N/A	N/A	N/A
168603	hsa-miR-4664-5p	N/A	N/A	N/A	108	70.5	63	117.5	50	30	115.5	67	117	146	-17.5	-2.5	-1.5	-5	-3	-7	-34	2.5	-23	-33.5	-5.9	-19	N/A	N/A	N/A	N/A	N/A	N/A	N/A	0.00684932	N/A	N/A	N/A	0.00684932	N/A	N/A
168863	hsa-miR-4441	0.704422	0.211741	0.51805	481.5	328	516.5	459.5	889.5	474	499	298	451	455.5	367.5	257	453	338.5	836.5	437	352.5	234.5	313.5	282	450.5	323.9	1.14486	0.644918	0.9967	0.941586	2.06289	1	1	0.642466	0.705287	0.731518	1.15819	0.815854	0.46398	0.209826
168948	hsa-miR-4514	N/A	N/A	N/A	104	67	61	100.5	56	28.5	108.5	56	101	129	-14	-3	-2	-19	3	-8.5	-37	-5.5	-36.5	-48	-7	-27.1	N/A	N/A	N/A	N/A	0.00739827	N/A	N/A	N/A	N/A	N/A	0.00739827	N/A	N/A	N/A
168959	hsa-miR-4778-5p	0.484273	0.193894	0.498197	215	213	148	210.5	450.5	137	224.5	113	251	241	86.5	143	85	85.5	398.5	99.5	78	50.5	108	60	159.7	79.2	0.26947	0.358846	0.187019	0.23783	0.982737	0.227689	0.221277	0.138356	0.24297	0.155642	0.40718	0.197187	0.80496	0.237783
168638	hsa-miR-4530	1.54391	0.271844	0.571198	4564	3191.5	1530.5	5023.5	4304.5	1536.5	7804.5	3508	6852.5	10186.5	4439	3121	1469	4897.5	4252.5	1502	7649	3445	6718	10010.5	3635.8	5864.9	13.8287	7.83187	3.23212	13.6231	10.4871	3.43707	21.6993	9.43836	15.1136	25.9676	9.80056	15.1312	0.451523	0.600033
168610	hsa-miR-211-3p	N/A	N/A	N/A	105	63.5	56.5	100	48.5	26.5	116.5	50.5	96	129.5	-20.5	-6.5	-5	-26	-2	-8.5	-31	-10	-37	-48.5	-12	-27	N/A	N/A	N/A	N/A	N/A	N/A	N/A	N/A	N/A	N/A	N/A	N/A	N/A	N/A
168881	hsa-miR-4720-3p	N/A	N/A	N/A	105	59.5	54	99	45	27	101.5	48	98.5	120.5	-27.5	-11	-7.5	-27.5	-6	-8	-44.5	-13.5	-42.5	-57.5	-15.9	-33.2	N/A	N/A	N/A	N/A	N/A	N/A	N/A	N/A	N/A	N/A	N/A	N/A	N/A	N/A
168939	hsa-miR-4738-5p	N/A	N/A	N/A	114	67.5	60	107.5	50.5	26.5	115.5	51.5	121.5	150	-16.5	-2	-1	-15.5	-2.5	-8	-27.5	-8.5	-19.5	-26	-7.5	-17.9	N/A	N/A	N/A	N/A	N/A	N/A	N/A	N/A	N/A	N/A	N/A	N/A	N/A	N/A
168717	hsa-miR-5193	2.21431	0.431391	0.679624	118	85.5	84	111.5	62.5	40	172	134.5	161	148.5	-6.5	14	21.5	-8	11	4.5	24	75.5	17	-26.5	6.4	18.9	N/A	0.0351317	0.0473047	N/A	0.027127	0.0102975	0.0680851	0.206849	0.0382452	N/A	0.0365212	0.0808693	0.278205	1.07876
168629	hsa-miR-5087	1.3566	N/A	N/A	112	71	59.5	111	50.5	29	149	51.5	131	147.5	-9.5	2.5	-1.5	-7.5	-1	-5	3	-9.5	-11.5	-30.5	-3.4	-10.7	N/A	0.00627353	N/A	N/A	N/A	N/A	0.00851064	N/A	N/A	N/A	0.00627353	0.00851064	N/A	N/A
168815	hsa-miR-4488	1.13031	0.441053	0.68412	184	125	121	177	100.5	125	199.5	143	208.5	235	71	56.5	60	57	50	90.5	48	83	64	63	58.9	69.7	0.221184	0.141782	0.132013	0.158554	0.123305	0.207094	0.13617	0.227397	0.143982	0.163424	0.155367	0.175613	0.251347	0.227372
168929	hsa-miR-4648	N/A	N/A	N/A	111	68.5	56.5	97	48.5	32.5	107	55.5	100	122.5	-11	-2	-5.5	-23.5	-2.5	-2	-34.5	-7.5	-31	-52	-8.9	-25.4	N/A	N/A	N/A	N/A	N/A	N/A	N/A	N/A	N/A	N/A	N/A	N/A	N/A	N/A
168686	hsa-miR-4768-5p	N/A	N/A	N/A	89.5	60	54.5	95.5	44.5	26.5	103.5	54.5	100.5	110.5	-36	-9	-7.5	-27	-6	-9	-39.5	-8	-34	-67	-17.1	-31.5	N/A	N/A	N/A	N/A	N/A	N/A	N/A	N/A	N/A	N/A	N/A	N/A	N/A	N/A
168606	hsa-miR-4633-5p	1.56809	0.551708	0.74938	117	82.5	78.5	121	92.5	53	128	95.5	119	135	-6.5	13.5	14.5	0.5	42	16	-11.5	35.5	-16	-41	12.8	-3.4	N/A	0.033877	0.0319032	0.00139082	0.103576	0.0366133	N/A	0.0972603	N/A	N/A	0.0426867	0.0669368	1.01275	0.640663
168557	hsa-miR-4777-5p	0.568745	0.127472	0.435111	836.5	1014.5	741.5	1327.5	2353	540	873	464.5	1145	936.5	717.5	942.5	677.5	1199	2300.5	504	735	402.5	1013	758.5	1167.4	682.6	2.2352	2.36512	1.49065	3.33519	5.67324	1.15332	2.08511	1.10274	2.27897	1.96757	3.01988	1.71754	0.537087	0.320112
168582	hsa-miR-4731-5p	5.15304	N/A	N/A	114	76.5	68.5	114	51.5	35.5	136.5	85.5	131.5	152.5	-14	4.5	5.5	-10.5	-1	0	-10.5	22	-5	-24.5	-3.1	-3.6	N/A	0.0112923	0.0121012	N/A	N/A	N/A	N/A	0.060274	N/A	N/A	0.0116968	0.060274	0.0488983	N/A
169068	hsa-miR-513c-3p	N/A	N/A	N/A	105.5	68	63	108.5	68	32	122.5	60	116	132.5	-13	-3.5	2	-9.5	14	-1.5	-23.5	-5	-21	-50	-2	-20.2	N/A	N/A	0.00440044	N/A	0.0345253	N/A	N/A	N/A	N/A	N/A	0.0194629	N/A	1.09447	N/A
169204	hsa-miR-4709-3p	0.568554	0.128169	0.436162	631	602	913	855	1840	489	623.5	712	655	584	509	527.5	853	734	1788	450	481	649.5	520	403	882.3	500.7	1.58567	1.32371	1.87679	2.04172	4.40937	1.02975	1.36454	1.77945	1.16985	1.0454	2.24745	1.2778	0.551487	0.243226
169129	hsa-miR-4284	4.11876	N/A	N/A	95	70.5	71.5	120	53	35.5	127	82.5	135.5	149	-27.5	-3	6.5	-5.5	-1	-2	-18.5	21.5	0	-29	-6.1	-5.6	N/A	N/A	0.0143014	N/A	N/A	N/A	N/A	0.0589041	N/A	N/A	0.0143014	0.0589041	N/A	N/A
169251	hsa-miR-4653-5p	N/A	N/A	N/A	81.5	55	54	93.5	46	26	116	49.5	96	121	-42	-16	-10.5	-33	-7.5	-10	-31	-12.5	-41	-56.5	-21.8	-30.2	N/A	N/A	N/A	N/A	N/A	N/A	N/A	N/A	N/A	N/A	N/A	N/A	N/A	N/A
169024	hsa-miR-3960	0.946567	0.764223	0.873329	65535	58819.5	44320	65535	52706	34561.5	65535	50647.5	65535	65535	65410.5	58748	44256	65409.5	52654	34525	65388	50584.5	65393	65353	57295.6	56248.7	203.771	147.423	97.3729	181.946	129.85	79.0046	185.498	138.588	147.116	169.528	152.072	143.947	0.27651	0.282982
169206	hsa-miR-4645-3p	N/A	N/A	N/A	96.5	61	57	94.5	46.5	27	101.5	50.5	104.5	131	-26	-11.5	-7	-26.5	-6	-10	-48.5	-14	-31.5	-48.5	-15.4	-30.5	N/A	N/A	N/A	N/A	N/A	N/A	N/A	N/A	N/A	N/A	N/A	N/A	N/A	N/A
169026	hsa-miR-4679	N/A	N/A	N/A	108.5	86.5	61	97.5	65	34	115	52	106.5	135.5	-9.5	15	-4.5	-26	13	-3.5	-34.5	-11	-32.5	-36	-2.4	-23.5	N/A	0.0376412	N/A	N/A	0.0320592	N/A	N/A	N/A	N/A	N/A	0.0348502	N/A	0.113258	N/A
169028	hsa-miR-4708-3p	0.903961	0.643387	0.810042	64847	54528	44455.5	65535	50830.5	24016	64728.5	42784	65535	65535	64725.5	54454.5	44391	65406.5	50777	23979.5	64579	42719	65386	65354.5	55950.9	52403.6	201.637	136.649	97.67	181.937	125.221	54.873	183.203	117.038	147.1	169.532	148.623	134.349	0.285614	0.379593
169229	hsa-miR-4666b	N/A	N/A	N/A	92.5	62	52	95.5	46.5	25.5	96	50	102	126	-29	-10.5	-12	-33	-6	-11	-54	-13	-41	-52.5	-18.1	-34.3	N/A	N/A	N/A	N/A	N/A	N/A	N/A	N/A	N/A	N/A	N/A	N/A	N/A	N/A
168991	hsa-miR-873-3p	N/A	N/A	N/A	97	63	57.5	99.5	46.5	26.5	100.5	50.5	104	110.5	-24	-6	-4.5	-24.5	-5	-9	-45.5	-12	-33.5	-68.5	-12.8	-33.7	N/A	N/A	N/A	N/A	N/A	N/A	N/A	N/A	N/A	N/A	N/A	N/A	N/A	N/A
169137	hsa-miR-4524b-5p	N/A	N/A	N/A	99.5	60	58.5	91.5	46	26	110.5	58.5	103	128.5	-29	-8.5	-4	-35.5	-6	-10	-39	-4.5	-34	-52	-16.6	-27.9	N/A	N/A	N/A	N/A	N/A	N/A	N/A	N/A	N/A	N/A	N/A	N/A	N/A	N/A
169259	hsa-miR-4773	N/A	N/A	N/A	106	65	61	97.5	50.5	31.5	108	54.5	101	130.5	-15.5	-4.5	-2.5	-25	-2.5	-3.5	-44.5	-6.5	-33	-47.5	-10	-27	N/A	N/A	N/A	N/A	N/A	N/A	N/A	N/A	N/A	N/A	N/A	N/A	N/A	N/A
168979	hsa-miR-4734	1.06843	0.87197	0.929371	345	187	192	160.5	145.5	254.5	218.5	190	391	214.5	217.5	116	130.5	40	92.5	219	64.5	130	252.5	37	119.3	140.6	0.67757	0.291092	0.287129	0.111266	0.228113	0.501144	0.182979	0.356164	0.568054	0.0959792	0.319034	0.340864	0.668202	0.591193
169140	hsa-miR-3150a-5p	N/A	N/A	N/A	95	59	54.5	88.5	45	26.5	97.5	47.5	104.5	122	-30.5	-12.5	-7.5	-41	-7	-10	-46.5	-13	-32	-56.5	-19.7	-31.6	N/A	N/A	N/A	N/A	N/A	N/A	N/A	N/A	N/A	N/A	N/A	N/A	N/A	N/A
169217	hsa-miR-2467-5p	N/A	N/A	N/A	93.5	68	54.5	88	46	26.5	114.5	49.5	96.5	127	-34	-2.5	-7.5	-37	-4.5	-7.5	-33	-11	-41.5	-50	-17.1	-28.6	N/A	N/A	N/A	N/A	N/A	N/A	N/A	N/A	N/A	N/A	N/A	N/A	N/A	N/A
169342	hsa-miR-5090	N/A	N/A	N/A	99.5	68.5	60	115	49.5	26	137	52.5	114	144	-21.5	-3	-2	-8.5	-2	-7.5	-9	-8	-35.5	-34	-7.4	-18.8	N/A	N/A	N/A	N/A	N/A	N/A	N/A	N/A	N/A	N/A	N/A	N/A	N/A	N/A
169053	hsa-miR-130b-5p	2.86167	N/A	N/A	99.5	71.5	62.5	96	47.5	27	134	64	125.5	149	-28.5	2.5	1.5	-26.5	-3.5	-6.5	-13	5	-17.5	-30	-10.9	-12.4	N/A	0.00627353	0.00330033	N/A	N/A	N/A	N/A	0.0136986	N/A	N/A	0.00478693	0.0136986	0.439189	N/A
168980	hsa-miR-4324	2.41327	0.13987	0.444894	147.5	107.5	92	131	93	65	229.5	204	190	206	23.5	39	29.5	7	42	27.5	80	140	53.5	28	28.2	65.8	0.0732087	0.097867	0.0649065	0.0194715	0.103576	0.0629291	0.22695	0.383562	0.12036	0.0726329	0.0718059	0.173287	0.46591	0.775341
168986	hsa-miR-4677-3p	N/A	N/A	N/A	109.5	70	62.5	104	52	32.5	109	59	100.5	112	-12	-2	1	-22	2.5	-5	-31	-4.5	-39	-60.5	-6.5	-28	N/A	N/A	0.00220022	N/A	0.00616523	N/A	N/A	N/A	N/A	N/A	0.00418272	N/A	0.670301	N/A
169124	hsa-miR-548aj-3p	N/A	N/A	N/A	95.5	65.5	56	100	48	26	94.5	51	103.5	114.5	-20.5	-6	-7.5	-24.5	-4.5	-10	-48	-10.5	-38.5	-69.5	-12.6	-35.3	N/A	N/A	N/A	N/A	N/A	N/A	N/A	N/A	N/A	N/A	N/A	N/A	N/A	N/A
169391	hsa-miR-513a-3p	N/A	N/A	N/A	83.5	59.5	53	80	45	26	102	52.5	84.5	102.5	-37	-12	-10	-42.5	-7.5	-9.5	-43	-9.5	-52	-69	-21.8	-36.6	N/A	N/A	N/A	N/A	N/A	N/A	N/A	N/A	N/A	N/A	N/A	N/A	N/A	N/A
17539	ebv-miR-BART3-5p	N/A	N/A	N/A	121	72.5	63.5	123.5	52	26.5	125	53	122.5	148	-2.5	1	1.5	-2	2	-8	-27.5	-5	-10.5	-29.5	0	-16.1	N/A	0.00250941	0.00330033	N/A	0.00493218	N/A	N/A	N/A	N/A	N/A	0.00358064	N/A	0.345042	N/A
42603	hsa-miR-424-3p	3.00046	0.0670103	0.387107	145	83.5	68	141	54	45	215.5	117.5	221	196	25	15.5	8	20.5	4	11	60.5	59	89.5	17	14.6	47.4	0.0778816	0.0388959	0.0176018	0.0570236	0.00986436	0.0251716	0.171631	0.161644	0.20135	0.0440986	0.0402534	0.120779	0.695543	0.664539
42786	hsa-miR-188-3p	N/A	N/A	N/A	109.5	63	55	91	45	25	124	52	123	141	-12	-8.5	-7.5	-34	-4.5	-10.5	-21	-6.5	-9	-44.5	-13.3	-18.3	N/A	N/A	N/A	N/A	N/A	N/A	N/A	N/A	N/A	N/A	N/A	N/A	N/A	N/A
42866	hsa-miR-451a	N/A	N/A	N/A	108.5	60.5	57.5	99	46	30.5	114.5	51	105.5	144.5	-9.5	-8	-1.5	-22.5	-2.5	-6	-33.5	-9	-31	-37.5	-8.8	-23.4	N/A	N/A	N/A	N/A	N/A	N/A	N/A	N/A	N/A	N/A	N/A	N/A	N/A	N/A
46335	hsa-miR-548m	N/A	N/A	N/A	116	70.5	59.5	115	49.5	29	137	56	126.5	156	-2.5	-0.5	-1	-5.5	0.5	-4.5	-13.5	-3	-6	-27.5	-1.8	-10.9	N/A	N/A	N/A	N/A	0.00123305	N/A	N/A	N/A	N/A	N/A	0.00123305	N/A	N/A	N/A
17902	hsa-miR-15b-3p	N/A	N/A	N/A	113.5	74	60.5	114.5	50.5	27.5	134	52	118.5	143	-6	3.5	2	-9.5	0	-7.5	-12	-5	-20	-43	-2	-17.5	N/A	0.00878294	0.00440044	N/A	N/A	N/A	N/A	N/A	N/A	N/A	0.00659169	N/A	0.470121	N/A
46634	hsa-miR-1281	0.896653	0.718991	0.853583	159.5	97	88	154	61.5	47	184.5	76	152.5	214.5	29	22.5	27	28	11.5	15	35	17	11	29	23.6	21.4	0.0903427	0.0564617	0.0594059	0.077886	0.02836	0.0343249	0.0992908	0.0465753	0.0247469	0.075227	0.0624913	0.056033	0.377286	0.548559
17459	hsa-miR-580-3p	N/A	N/A	N/A	107	70	61.5	107.5	46.5	29	132	55	118.5	143.5	-18	-3	0	-13	-4	-4.5	-11.5	-5	-16.5	-35.5	-7.6	-14.6	N/A	N/A	N/A	N/A	N/A	N/A	N/A	N/A	N/A	N/A	N/A	N/A	N/A	N/A
17883	hsa-miR-19b-1-5p	N/A	N/A	N/A	105	69.5	57	102.5	48.5	28.5	137.5	57.5	107.5	135.5	-17.5	-1	-4	-19	-1	-6.5	-21.5	-4	-26	-47	-8.5	-21	N/A	N/A	N/A	N/A	N/A	N/A	N/A	N/A	N/A	N/A	N/A	N/A	N/A	N/A
17657	ebv-miR-BART18-5p	N/A	N/A	N/A	102	64	58.5	102.5	46.5	26.5	122	59	112	128.5	-22	-9	-1.5	-17	-2.5	-8.5	-23.5	0.5	-27	-48.5	-10.4	-21.4	N/A	N/A	N/A	N/A	N/A	N/A	N/A	0.00136986	N/A	N/A	N/A	0.00136986	N/A	N/A
13137	hsa-miR-518e-5p/hsa-miR-519a-5p/hsa-miR-519b-5p/hsa-miR-519c-5p/hsa-miR-522-5p/hsa-miR-523-5p	0.898931	0.634509	0.806056	514.5	319.5	587	545	786	337.5	740.5	427.5	601.5	563.5	389	253.5	525.5	427.5	738.5	305	587.5	365	465.5	383.5	466.8	421.3	1.21184	0.636136	1.15622	1.18915	1.82121	0.697941	1.66667	1	1.04724	0.994812	1.20291	1.08133	0.349246	0.328549
17499	hcmv-miR-US5-1	0.517674	0.271822	0.571198	155	87	80.5	131.5	72	62	129.5	64.5	134	146.5	28	18.5	20.5	8.5	24.5	30.5	-21	3.5	1	-30.5	20	-3.3	0.0872274	0.0464241	0.0451045	0.0236439	0.0604192	0.0697941	N/A	0.00958904	0.00224972	N/A	0.0525638	0.0272109	0.44545	1.36196
29562	hsa-miR-199a-5p	7.31111	N/A	N/A	128	78	66	125.5	52.5	30	150	100.5	132	166	2.5	9	6.5	7	4	-3.5	-8	39.5	-1.5	-10	5.8	3.3	0.00778816	0.0225847	0.0143014	0.0194715	0.00986436	N/A	N/A	0.108219	N/A	N/A	0.014802	0.108219	0.422171	N/A
46940	hsa-miR-548g-3p	N/A	N/A	N/A	110	60.5	56	100	47	25	114.5	49	102.5	108.5	-14	-7.5	-4.5	-25	-1.5	-8.5	-31.5	-11	-31.5	-76.5	-10.5	-31.8	N/A	N/A	N/A	N/A	N/A	N/A	N/A	N/A	N/A	N/A	N/A	N/A	N/A	N/A
17614	sv40-miR-S1-3p	0.72117	0.521888	0.731586	130.5	75.5	65	123.5	53	31.5	147	61.5	129.5	183.5	8	6	3	2.5	4.5	-2	1.5	2.5	-5.5	6.5	4.8	0.6	0.0249221	0.0150565	0.00660066	0.0069541	0.0110974	N/A	0.00425532	0.00684932	N/A	0.0168612	0.0129262	0.00932195	0.583386	0.714097
17393	hsa-miR-603	2.68627	0.0506476	0.387107	121	70	65.5	124	50	27.5	158.5	70	141	172	5.5	1	4.5	2	-0.5	-8	11	9.5	6	0	2.5	3.7	0.017134	0.00250941	0.00990099	0.00556328	N/A	N/A	0.0312057	0.0260274	0.0134983	N/A	0.00877691	0.0235771	0.722727	0.386155
10946	hsa-miR-141-3p	2.251	N/A	N/A	106.5	72	59	120	49.5	31.5	136.5	57.5	144	163.5	-19.5	3	-0.5	-3	1	-4.5	-11.5	0	5	-13	-3.8	-4.8	N/A	0.00752823	N/A	N/A	0.00246609	N/A	N/A	N/A	0.0112486	N/A	0.00499716	0.0112486	0.716301	N/A
42710	hsa-miR-1296-5p	N/A	N/A	N/A	111	75	59.5	112.5	49.5	29.5	134	55.5	131.5	153	-10	2	1.5	-15.5	-1	-4	-13.5	-2	-10.5	-33	-4.6	-12.6	N/A	0.00501882	0.00330033	N/A	N/A	N/A	N/A	N/A	N/A	N/A	0.00415958	N/A	0.292135	N/A
42674	hsa-miR-431-3p	1.33887	0.674624	0.827981	130.5	88	68	141.5	53.5	30.5	178	61.5	147	183	6.5	7.5	4	19.5	4.5	-6	28	1.5	11	5	8.4	7.9	0.0202492	0.0188206	0.00880088	0.054242	0.0110974	N/A	0.0794326	0.00410959	0.0247469	0.0129702	0.022642	0.0303148	0.809493	1.11558
42949	hsa-miR-155-3p	N/A	N/A	N/A	102	69	58	99	46.5	26	153	53	125	138	-23	-3.5	-3.5	-23	-2.5	-11	-5.5	-6.5	-12	-43	-11.1	-15.6	N/A	N/A	N/A	N/A	N/A	N/A	N/A	N/A	N/A	N/A	N/A	N/A	N/A	N/A
30033	hsa-miR-877-5p	0.712123	0.0905437	0.398913	180	135.5	146.5	189.5	180.5	95.5	220	127	193	220	55.5	68	84	72.5	130	60	64	67	58.5	44	82	58.7	0.172897	0.17064	0.184818	0.201669	0.320592	0.1373	0.18156	0.183562	0.131609	0.114137	0.210123	0.149634	0.299671	0.208875
13171	hsa-miR-429	N/A	N/A	N/A	116.5	69.5	57	106.5	46.5	27	129.5	55	118	139	-3.5	-3.5	-2.5	-14	-2	-6.5	-27.5	-6	-19.5	-35	-5.1	-18.9	N/A	N/A	N/A	N/A	N/A	N/A	N/A	N/A	N/A	N/A	N/A	N/A	N/A	N/A
46235	hsa-miR-524-5p	N/A	N/A	N/A	95.5	62	52	104	44.5	26	135	50.5	116.5	150	-31	-8	-9	-16	-3	-9	-18	-10.5	-19	-23.5	-13.4	-16	N/A	N/A	N/A	N/A	N/A	N/A	N/A	N/A	N/A	N/A	N/A	N/A	N/A	N/A
11024	hsa-miR-223-3p	1.52914	0.264598	0.569167	163	96.5	83.5	152.5	67.5	45	226	118	172	236	37.5	28.5	21.5	33.5	18.5	11	67	56.5	29.5	52.5	27.9	43.3	0.116822	0.0715182	0.0473047	0.093185	0.0456227	0.0251716	0.190071	0.154795	0.0663667	0.136187	0.0748906	0.114518	0.407311	0.587423
42458	hcmv-miR-US25-1-3p	2.20338	0.152949	0.456812	120.5	79.5	61	116.5	48.5	45.5	159	71	118	149	-4.5	9.5	1	-3	0	12	11	10	-18.5	-29	0.6	-2.9	N/A	0.0238394	0.00220022	N/A	N/A	0.02746	0.0312057	0.0273973	N/A	N/A	0.0130198	0.0286876	1.17523	0.0760229
42549	hsa-miR-19a-5p	N/A	N/A	N/A	115.5	69.5	58.5	104.5	46	27	120.5	53.5	118.5	136.5	-6.5	1	-4.5	-17.5	-4.5	-8	-31	-6	-21.5	-40	-6.4	-21.3	N/A	0.00250941	N/A	N/A	N/A	N/A	N/A	N/A	N/A	N/A	0.00250941	N/A	N/A	N/A
13183	hsa-miR-487a-3p	N/A	N/A	N/A	117.5	64.5	53	105	47	29.5	136.5	61.5	121	141	-9	-2.5	-6.5	-16	-2	-6	-7.5	3.5	-14.5	-38	-7.2	-12.5	N/A	N/A	N/A	N/A	N/A	N/A	N/A	0.00958904	N/A	N/A	N/A	0.00958904	N/A	N/A
17298	hsa-miR-548b-3p	N/A	N/A	N/A	116.5	72.5	61	118	49	27.5	138.5	54.5	135	158	-7	5	0	-3.5	0.5	-7	-7.5	-4	-0.5	-21.5	-1	-8.1	N/A	0.0125471	N/A	N/A	0.00123305	N/A	N/A	N/A	N/A	N/A	0.00689005	N/A	1.16113	N/A
42616	ebv-miR-BART7-3p	N/A	N/A	N/A	117.5	71.5	62	127	51	28.5	144	54	131	133	-2.5	-2	2.5	6.5	1.5	-6	-5	-3.5	-8	-45	1.2	-13.5	N/A	N/A	0.00550055	0.0180807	0.00369914	N/A	N/A	N/A	N/A	N/A	0.00909345	N/A	0.86162	N/A
46779	hsa-miR-1206	N/A	N/A	N/A	107	70.5	58	112	46.5	27	116	53.5	119	136.5	-13	-7.5	-2	-9.5	-3.5	-7	-31	-4	-17	-40	-7.1	-19.8	N/A	N/A	N/A	N/A	N/A	N/A	N/A	N/A	N/A	N/A	N/A	N/A	N/A	N/A
46829	hsa-miR-664a-5p	N/A	N/A	N/A	108.5	71.5	59.5	132	49.5	29.5	133.5	52.5	129	144.5	-12.5	0.5	-1.5	7	1	-6	-20	-5.5	-8.5	-27	-1.1	-13.4	N/A	0.00125471	N/A	0.0194715	0.00246609	N/A	N/A	N/A	N/A	N/A	0.00773076	N/A	1.31757	N/A
46414	hsa-miR-548h-5p	N/A	N/A	N/A	109.5	68.5	56.5	108	49	26.5	132.5	56	122	148.5	-9	0	-3.5	-14.5	-0.5	-9.5	-11	-5	-18.5	-31	-5.5	-15	N/A	N/A	N/A	N/A	N/A	N/A	N/A	N/A	N/A	N/A	N/A	N/A	N/A	N/A
17634	hsa-miR-567	N/A	N/A	N/A	103	71	55.5	104.5	46	27.5	127	54.5	112	121.5	-16	0.5	-5	-17	-2	-8	-39	-5	-24.5	-53	-7.9	-25.9	N/A	0.00125471	N/A	N/A	N/A	N/A	N/A	N/A	N/A	N/A	0.00125471	N/A	N/A	N/A
42532	hsa-miR-22-5p	N/A	N/A	N/A	125	74	64	126	50.5	30	153	60.5	138.5	167.5	3	1.5	2.5	3	3.5	-5	-8	0	-0.5	-11	2.7	-4.9	0.00934579	0.00376412	0.00550055	0.00834492	0.00863132	N/A	N/A	N/A	N/A	N/A	0.00711734	N/A	0.334141	N/A
42455	hsa-miR-520f-3p	N/A	N/A	N/A	111	70.5	60	113	46.5	26	140.5	54.5	123	159	-17.5	-0.5	1	-6	-2	-8.5	-7.5	-5.5	-8.5	-22.5	-5	-10.5	N/A	N/A	0.00220022	N/A	N/A	N/A	N/A	N/A	N/A	N/A	0.00220022	N/A	N/A	N/A
42845	hsa-miR-125b-2-3p	0.552843	0.159288	0.468273	136	80.5	73	119	66	48	148	60	126	138	11	11	13	-2.5	17	13	-6.5	2.5	-13.5	-33.5	9.9	-7.6	0.0342679	0.0276035	0.0286029	N/A	0.0419236	0.0297483	N/A	0.00684932	N/A	N/A	0.0330995	0.0182988	0.198615	0.884868
146169	mcv-miR-M1-3p	2.47757	N/A	N/A	108	67.5	63	123	48.5	29.5	134.5	65.5	121.5	154	-9	-2	3	2	0	-5	-19.5	5.5	-12	-24	-1.2	-11	N/A	N/A	0.00660066	0.00556328	N/A	N/A	N/A	0.0150685	N/A	N/A	0.00608197	0.0150685	0.120608	N/A
146179	hsa-miR-2113	N/A	N/A	N/A	122	72.5	61.5	122	51.5	31.5	132.5	58.5	117.5	149	3.5	4	3.5	2.5	4	-2.5	-15	-1	-18.5	-20.5	3.5	-11.5	0.0109034	0.0100376	0.00770077	0.0069541	0.00986436	N/A	N/A	N/A	N/A	N/A	0.00909206	N/A	0.184683	N/A
146202	hsv1-miR-H7-5p	N/A	N/A	N/A	105.5	66.5	51.5	101.5	43	28	118	50.5	101.5	119	-21.5	-3	-9.5	-21	-7.5	-7.5	-30.5	-6.5	-44	-60.5	-12.5	-29.8	N/A	N/A	N/A	N/A	N/A	N/A	N/A	N/A	N/A	N/A	N/A	N/A	N/A	N/A
146127	hsa-miR-449b-3p	N/A	N/A	N/A	104	69.5	62.5	98	49	27	127	59	117.5	131	-15	2	3	-25.5	-1	-6.5	-18	-1	-17	-40.5	-7.3	-16.6	N/A	0.00501882	0.00660066	N/A	N/A	N/A	N/A	N/A	N/A	N/A	0.00580974	N/A	0.192527	N/A
30209	hsa-miR-651-3p	N/A	N/A	N/A	101.5	66	57	116	63.5	28.5	132.5	55.5	111	152	-20	-1	-3	-7	14	-7	-21.5	-5	-26	-24.5	-3.4	-16.8	N/A	N/A	N/A	N/A	0.0345253	N/A	N/A	N/A	N/A	N/A	0.0345253	N/A	N/A	N/A
146180	hsa-miR-1909-3p	1.32506	0.445851	0.68556	201	175.5	155.5	196.5	81.5	269	225.5	170.5	213.5	224	78.5	107	92.5	74	32.5	234.5	69	112.5	75.5	45.5	76.9	107.4	0.244548	0.268507	0.20352	0.205841	0.080148	0.536613	0.195745	0.308219	0.169854	0.118029	0.200513	0.265692	0.362109	0.627231
146134	hsv2-miR-H4-3p	N/A	N/A	N/A	119.5	62.5	56	99	47	27	139	54.5	115	151	-5	-6	-4.5	-20.5	-2	-8.5	-19	-5.5	-19	-26	-7.6	-15.6	N/A	N/A	N/A	N/A	N/A	N/A	N/A	N/A	N/A	N/A	N/A	N/A	N/A	N/A
146160	hsa-miR-133b	2.04013	0.0998143	0.40649	138	86.5	101	165	78	48.5	217.5	157.5	203	224	13	20.5	41	45	30.5	11	69.5	98	70.5	50.5	30	59.9	0.0404984	0.0514429	0.090209	0.125174	0.0752158	0.0251716	0.197163	0.268493	0.158605	0.130999	0.076508	0.156086	0.437555	0.573901
145707	hsa-miR-216b-5p	N/A	N/A	N/A	119	66	57.5	106	49.5	26.5	129.5	50	117	139	-8	-2	-4	-12.5	1.5	-8	-22.5	-9	-12.5	-32.5	-5	-16.9	N/A	N/A	N/A	N/A	0.00369914	N/A	N/A	N/A	N/A	N/A	0.00369914	N/A	N/A	N/A
145755	hsa-miR-146a-3p	N/A	N/A	N/A	108.5	72	60.5	98.5	47	27	138	54.5	113	148	-17	4.5	-0.5	-24.5	0.5	-8.5	-18.5	-4.5	-23	-24	-7.4	-15.7	N/A	0.0112923	N/A	N/A	0.00123305	N/A	N/A	N/A	N/A	N/A	0.0062627	N/A	1.13577	N/A
145835	hsa-miR-509-5p	N/A	N/A	N/A	116.5	62.5	54	103	47.5	23	121.5	48.5	119.5	121.5	-10.5	-6	-8	-22.5	-2.5	-12	-29	-10	-17	-56	-9.9	-24.8	N/A	N/A	N/A	N/A	N/A	N/A	N/A	N/A	N/A	N/A	N/A	N/A	N/A	N/A
145836	hsa-miR-218-2-3p	N/A	N/A	N/A	111	72	56.5	104.5	48	27.5	127	56.5	125	141.5	-13.5	3.5	-4	-17	-1	-6.5	-17	-2.5	-10	-29.5	-6.4	-13.1	N/A	0.00878294	N/A	N/A	N/A	N/A	N/A	N/A	N/A	N/A	0.00878294	N/A	N/A	N/A
147843	hsa-miR-3144-5p	N/A	N/A	N/A	95.5	65	54	107.5	47	28	112	52.5	110	125.5	-28	-5	-5	-11.5	-2	-7	-42.5	-5	-25.5	-50	-10.3	-26	N/A	N/A	N/A	N/A	N/A	N/A	N/A	N/A	N/A	N/A	N/A	N/A	N/A	N/A
147939	hsa-miR-3192-5p	N/A	N/A	N/A	112.5	74	57.5	115	49	28	146	52.5	115	136.5	-10.5	-2.5	-1.5	-6	-0.5	-7	-5.5	-5.5	-22.5	-42.5	-4.2	-16.6	N/A	N/A	N/A	N/A	N/A	N/A	N/A	N/A	N/A	N/A	N/A	N/A	N/A	N/A
147162	hsa-let-7a-5p	N/A	N/A	N/A	113.5	75	59.5	110.5	48	28	147.5	56.5	130	142.5	-14	0	0	-9	-1.5	-7	2.5	-2.5	-5.5	-33	-4.9	-9.1	N/A	N/A	N/A	N/A	N/A	N/A	0.0070922	N/A	N/A	N/A	N/A	0.0070922	N/A	N/A
147906	hsa-miR-4322	N/A	N/A	N/A	121	74.5	63.5	114	48.5	30	142.5	57.5	132.5	145.5	-5.5	-1.5	4.5	-6.5	-1.5	-5.5	-5.5	0	-7	-28.5	-2.1	-9.3	N/A	N/A	0.00990099	N/A	N/A	N/A	N/A	N/A	N/A	N/A	0.00990099	N/A	N/A	N/A
147931	hsa-miR-3166	N/A	N/A	N/A	100	67	55.5	92	43	26.5	114.5	49.5	107	132	-25	-8	-4.5	-34.5	-6	-9.5	-37	-10	-29	-42	-15.6	-25.5	N/A	N/A	N/A	N/A	N/A	N/A	N/A	N/A	N/A	N/A	N/A	N/A	N/A	N/A
147824	hsv2-miR-H9-5p	2.21241	0.16421	0.475279	138.5	112.5	84	150.5	78.5	70.5	206.5	197	168	217.5	15.5	44.5	22	30	30	35.5	54.5	139	32	46.5	28.4	61.5	0.0482866	0.111669	0.0484048	0.0834492	0.0739827	0.0812357	0.15461	0.380822	0.071991	0.120623	0.0731584	0.161856	0.362999	0.783175
147894	hsa-miR-3137	N/A	N/A	N/A	118	78	60	119.5	51	30	146.5	60.5	126.5	163	-1	5.5	-0.5	-3.5	1.5	-5	-2.5	0	-11.5	-27.5	0.4	-9.3	N/A	0.0138018	N/A	N/A	0.00369914	N/A	N/A	N/A	N/A	N/A	0.00875045	N/A	0.816373	N/A
147506	hsa-miR-21-5p	N/A	N/A	N/A	102	66.5	58.5	109.5	45.5	28	131.5	50.5	119	128	-17.5	-5.5	-0.5	-10	-3.5	-6.5	-15	-7.5	-13	-43	-7.4	-17	N/A	N/A	N/A	N/A	N/A	N/A	N/A	N/A	N/A	N/A	N/A	N/A	N/A	N/A
147823	hsa-miR-3146	0.726534	0.277194	0.573648	417	479.5	198	472	687	218	380.5	283	569	499	296.5	411	136	346	639	181	225.5	223.5	433.5	324	365.7	277.5	0.923676	1.03137	0.29923	0.962448	1.57583	0.414188	0.639716	0.612329	0.975253	0.840467	0.958511	0.696391	0.473022	0.311676
147880	hsa-miR-323b-3p	N/A	N/A	N/A	109	63	54.5	100.5	44	25.5	122.5	55	109.5	141	-10.5	-6.5	-8	-25.5	-4	-10	-34	-6	-24.5	-31	-10.9	-21.1	N/A	N/A	N/A	N/A	N/A	N/A	N/A	N/A	N/A	N/A	N/A	N/A	N/A	N/A
148102	hsa-miR-3619-5p	N/A	N/A	N/A	105	68	55	115.5	48.5	28	132	56.5	126.5	140	-20.5	0	-4.5	-9	-1	-7.5	-18	-2.5	-13	-31	-7	-14.4	N/A	N/A	N/A	N/A	N/A	N/A	N/A	N/A	N/A	N/A	N/A	N/A	N/A	N/A
148643	hsa-miR-642a-5p	0.889083	N/A	N/A	129	75	64	117.5	53.5	27.5	146	63.5	127	168	4.5	7.5	3	-3.5	4	-6	0	4	-9.5	-17.5	3.1	-5.8	0.0140187	0.0188206	0.00660066	N/A	0.00986436	N/A	N/A	0.0109589	N/A	N/A	0.0123261	0.0109589	0.428997	N/A
148674	hsa-miR-4321	5.89011	0.011362	0.293925	117.5	69.5	65	119	52	30	163.5	75	137	163.5	-10	0	4.5	-4	3	-4.5	19.5	17	-3.5	-13	-1.3	3.1	N/A	N/A	0.00990099	N/A	0.00739827	N/A	0.0553191	0.0465753	N/A	N/A	0.00864963	0.0509472	0.204597	0.121357
147493	hsa-miR-3944-3p	N/A	N/A	N/A	130.5	78	66.5	126.5	53.5	29	140	57	128.5	158	6.5	9.5	3.5	1	4	-5.5	-4.5	-2	-8	-23.5	4.9	-8.7	0.0202492	0.0238394	0.00770077	0.00278164	0.00986436	N/A	N/A	N/A	N/A	N/A	0.0128871	N/A	0.685658	N/A
148577	hsa-miR-3943	2.12953	0.0570457	0.387107	150.5	89	119	178	81	54.5	253.5	164.5	229	247	27.5	21	55.5	53.5	30.5	19	105.5	105.5	96.5	70.5	37.6	79.4	0.0856698	0.0526976	0.122112	0.148818	0.0752158	0.0434783	0.299291	0.289041	0.217098	0.182879	0.0969026	0.206357	0.395704	0.500505
148620	hsa-miR-454-3p	N/A	N/A	N/A	114	77.5	62	115	49	28	139.5	56.5	130	158.5	-8.5	5	2	-6	-1	-6.5	-13	-2.5	-4.5	-17	-1.7	-8.7	N/A	0.0125471	0.00440044	N/A	N/A	N/A	N/A	N/A	N/A	N/A	0.00847375	N/A	0.679808	N/A
148678	hsa-miR-301a-5p	0.65905	N/A	N/A	137	80	66.5	127	51	29.5	145.5	58	136	188	17.5	7.5	5.5	2	3	-5	-3.5	-1.5	-2	5	7.1	-1.4	0.0545171	0.0188206	0.0121012	0.00556328	0.00739827	N/A	N/A	N/A	N/A	0.0129702	0.0196801	0.0129702	1.02319	N/A
148167	hsa-miR-3670	2.34401	N/A	N/A	100	75	64	107	49	29.5	131	69.5	115.5	145	-20.5	4	5	-16.5	-1	-5.5	-19	9	-22	-36.5	-5.8	-14.8	N/A	0.0100376	0.0110011	N/A	N/A	N/A	N/A	0.0246575	N/A	N/A	0.0105194	0.0246575	0.0647632	N/A
147612	hsv1-miR-H5-5p	2.91648	N/A	N/A	117	69	61.5	119.5	51.5	31.5	141	54.5	141	161.5	-9.5	-1	-1.5	0.5	1	-3.5	-6	-3.5	2.5	-16.5	-2.1	-5.4	N/A	N/A	N/A	0.00139082	0.00246609	N/A	N/A	N/A	0.0056243	N/A	0.00192846	0.0056243	0.394269	N/A
148217	hsa-miR-23c	0.371557	N/A	N/A	110	72.5	62	111.5	44.5	28.5	136.5	60.5	124.5	163	-15.5	2.5	0.5	-9.5	-3.5	-6	-13	0.5	-14	-19	-5.1	-10.3	N/A	0.00627353	0.00110011	N/A	N/A	N/A	N/A	0.00136986	N/A	N/A	0.00368682	0.00136986	0.992226	N/A
148657	hsa-miR-381-5p	7.65787	N/A	N/A	107	71.5	63	120	51.5	33.5	135	73	115	155	-16	1.5	2	0	3	-1	-7.5	14.5	-21	-24	-1.9	-7.8	N/A	0.00376412	0.00440044	N/A	0.00739827	N/A	N/A	0.039726	N/A	N/A	0.00518761	0.039726	0.374112	N/A
148418	hsa-miR-3607-5p	N/A	N/A	N/A	111	67	59.5	115	47.5	26.5	127.5	49	133	151.5	-20.5	-4	-1.5	-4.5	0	-9	-20.5	-10	-9	-29	-6.1	-15.5	N/A	N/A	N/A	N/A	N/A	N/A	N/A	N/A	N/A	N/A	N/A	N/A	N/A	N/A
147603	hsa-miR-4300	0.705199	0.710263	0.848537	125	74	62	134.5	51.5	32.5	143	64.5	135.5	152	-2	4.5	1	9	3	-0.5	-7	5.5	0.5	-15	3.1	-3.3	N/A	0.0112923	0.00220022	0.0250348	0.00739827	N/A	N/A	0.0150685	0.00112486	N/A	0.0114814	0.00809668	0.851213	1.21774
147738	hsv2-miR-H20	0.849407	0.51189	0.725824	181.5	122	139	188.5	89	69.5	195.5	145	169.5	222	51	52	78	71.5	40.5	34	44.5	86	35.5	48.5	58.6	49.7	0.158879	0.130489	0.171617	0.198887	0.0998767	0.0778032	0.126241	0.235616	0.079865	0.125811	0.15195	0.129067	0.25082	0.496413
148300	hsa-miR-370-5p	N/A	N/A	N/A	106.5	65.5	55	113.5	46	25	134	54	111.5	122.5	-22.5	-4.5	-3	-21.5	-2.5	-10	-16.5	-4.5	-27.5	-47	-10.8	-21.1	N/A	N/A	N/A	N/A	N/A	N/A	N/A	N/A	N/A	N/A	N/A	N/A	N/A	N/A
17493	hsa-miR-622	1.02734	0.94106	0.965872	136	87	85.5	138	63.5	49.5	157	98.5	158	183	18	17.5	23.5	16.5	15	16	11	40	22.5	5	18.1	18.9	0.0560748	0.0439147	0.0517052	0.0458971	0.0369914	0.0366133	0.0312057	0.109589	0.0506187	0.0129702	0.0469166	0.0481994	0.156397	0.765024
17577	hsa-miR-613	N/A	N/A	N/A	102.5	67	59.5	106	48	28	132	53	108	160	-25.5	-4	-0.5	-18	-3	-5.5	-16.5	-5.5	-31.5	-19	-10.2	-15.6	N/A	N/A	N/A	N/A	N/A	N/A	N/A	N/A	N/A	N/A	N/A	N/A	N/A	N/A
168886	hsa-miR-4745-5p	N/A	N/A	N/A	103	61	56.5	102.5	47	27	119.5	55	109.5	135	-15	-8.5	-4	-20	-2.5	-7	-32.5	-3	-29	-39.5	-10	-22.2	N/A	N/A	N/A	N/A	N/A	N/A	N/A	N/A	N/A	N/A	N/A	N/A	N/A	N/A
168935	hsa-miR-4687-3p	1.00953	0.960674	0.971925	1698	1605.5	3377	3384.5	1812.5	2743	1632	2168.5	3010.5	2912	1576	1535	3316	3266	1762	2708	1485.5	2111	2872	2742	2291	2383.7	4.90966	3.85194	7.29593	9.08484	4.34525	6.1968	4.21418	5.78356	6.46119	7.11284	5.89752	5.95372	0.37615	0.182359
168562	hsa-miR-4738-3p	0.72347	0.443711	0.685403	172.5	103.5	146.5	194	69	122	184	117.5	145	178	51	34.5	85	76	18.5	87.5	30.5	59	15.5	6	53	39.7	0.158879	0.0865747	0.187019	0.211405	0.0456227	0.200229	0.0865248	0.161644	0.0348706	0.0155642	0.1379	0.0997665	0.505084	0.798708
168634	hsa-miR-548av-5p/hsa-miR-548k	N/A	N/A	N/A	97.5	60	54	93	44.5	28.5	127.5	53	109	127	-36	-12	-7	-27	-5.5	-6.5	-16	-5	-28	-52.5	-17.5	-21.6	N/A	N/A	N/A	N/A	N/A	N/A	N/A	N/A	N/A	N/A	N/A	N/A	N/A	N/A
168953	hsa-miR-4704-5p	N/A	N/A	N/A	114	61	54.5	100.5	44.5	27.5	124.5	51.5	108	137	-16.5	-12	-5.5	-26	-5.5	-9.5	-21	-5.5	-35.5	-44	-13.1	-23.1	N/A	N/A	N/A	N/A	N/A	N/A	N/A	N/A	N/A	N/A	N/A	N/A	N/A	N/A
168837	hsa-miR-4793-3p	N/A	N/A	N/A	101	63.5	52	86.5	46	25	130	50	110	130	-24	-8	-8.5	-38	-3.5	-10	-20	-12	-28.5	-46	-16.4	-23.3	N/A	N/A	N/A	N/A	N/A	N/A	N/A	N/A	N/A	N/A	N/A	N/A	N/A	N/A
168904	hsa-miR-4473	2.48988	0.409594	0.667033	200.5	158.5	149	253	74.5	102	198.5	797	237.5	239.5	78	89.5	89.5	130.5	25.5	65.5	50.5	738.5	97	69.5	82.6	204.2	0.242991	0.224592	0.19692	0.363004	0.0628853	0.149886	0.143262	2.02329	0.218223	0.180285	0.218078	0.542989	0.492804	1.52497
168588	hsa-miR-548at-3p	N/A	N/A	N/A	94	59.5	49.5	96	43	24.5	116	47	99	119.5	-30	-10.5	-12	-24	-7.5	-9.5	-35.5	-11.5	-41	-56	-16.8	-30.7	N/A	N/A	N/A	N/A	N/A	N/A	N/A	N/A	N/A	N/A	N/A	N/A	N/A	N/A
168857	hsa-miR-2392	2.45549	0.114694	0.42542	130	85.5	90	125.5	64	62	202	81	144.5	227	5.5	16	28.5	4	14.5	27.5	54	21	4	49	13.7	31.1	0.017134	0.0401506	0.0627063	0.0111266	0.0357583	0.0629291	0.153191	0.0575342	0.00899888	0.127108	0.0333751	0.0819523	0.612341	0.706106
168565	hsa-miR-4649-5p	1.05254	0.952402	0.969623	143.5	118.5	226.5	144	186	258.5	149	74	133	165.5	16.5	48.5	166	8	137.5	223	3.5	17.5	-1	-11.5	75.3	46.3	0.0514019	0.121706	0.365237	0.0222531	0.339088	0.510297	0.00992908	0.0479452	N/A	N/A	0.179937	0.189391	0.898018	1.47084
168864	hsa-miR-320d	2.15201	N/A	N/A	100	69.5	73.5	112.5	51	46	118	55.5	112.5	134	-19	1.5	14.5	-11	3	13.5	-41	-2	-16.5	-32	-2.2	-15.6	N/A	0.00376412	0.0319032	N/A	0.00739827	0.0308924	N/A	N/A	N/A	N/A	0.0143552	0.0308924	1.06618	N/A
168652	hsa-miR-4760-3p	N/A	N/A	N/A	76	58	46	80.5	40.5	24	104.5	48	96	116	-41	-9.5	-14	-42	-7	-9.5	-49.5	-13	-43.5	-62.5	-22.7	-35.6	N/A	N/A	N/A	N/A	N/A	N/A	N/A	N/A	N/A	N/A	N/A	N/A	N/A	N/A
168869	hsa-miR-5010-3p	1.48489	0.224005	0.525247	167	93.5	99.5	173.5	67	48	228	121.5	202	236.5	46	26	41.5	49.5	18.5	11.5	68	61	70.5	66.5	36.3	55.5	0.143302	0.0652447	0.0913091	0.137691	0.0456227	0.0263158	0.192908	0.167123	0.158605	0.172503	0.096634	0.143491	0.44748	0.464904
168920	hsa-miR-3117-5p	N/A	N/A	N/A	102.5	61.5	52	85.5	42	26	132.5	49.5	111.5	116	-23.5	-6	-6.5	-39	-6	-8	-20.5	-10.5	-21.5	-54	-16.2	-22.9	N/A	N/A	N/A	N/A	N/A	N/A	N/A	N/A	N/A	N/A	N/A	N/A	N/A	N/A
168860	hsa-miR-4766-5p	N/A	N/A	N/A	100.5	67	57	105	46	26.5	148	52.5	106.5	131.5	-24.5	-1.5	-2	-17	-3	-7	-18	-5.5	-24	-36	-9.6	-18.1	N/A	N/A	N/A	N/A	N/A	N/A	N/A	N/A	N/A	N/A	N/A	N/A	N/A	N/A
168901	hsa-miR-4742-5p	N/A	N/A	N/A	98.5	63	52.5	89	45.5	25	109.5	49	110	123	-27.5	-8.5	-7	-30.5	-7	-9.5	-32.5	-9.5	-32	-57	-16.1	-28.1	N/A	N/A	N/A	N/A	N/A	N/A	N/A	N/A	N/A	N/A	N/A	N/A	N/A	N/A
168705	hsa-miR-5589-3p	N/A	N/A	N/A	91.5	57	48.5	98.5	45	23.5	112.5	51.5	104	134	-42.5	-11.5	-10	-24.5	-7	-11.5	-31.5	-7	-32	-44.5	-19.1	-25.3	N/A	N/A	N/A	N/A	N/A	N/A	N/A	N/A	N/A	N/A	N/A	N/A	N/A	N/A
168586	hsa-miR-34a-5p	N/A	N/A	N/A	105	65.5	54.5	111.5	46.5	25	124.5	53	117.5	149	-22	-2.5	-7.5	-7.5	-3.5	-9	-22.5	-6.5	-20	-24	-8.6	-16.4	N/A	N/A	N/A	N/A	N/A	N/A	N/A	N/A	N/A	N/A	N/A	N/A	N/A	N/A
168672	hsa-miR-1587	0.769774	0.69612	0.84426	442.5	365.5	432.5	273	287	957.5	193.5	166	198	208	319.5	297.5	372.5	147.5	238	922	42.5	107	55	35.5	275	232.4	0.995327	0.74655	0.819582	0.410292	0.58693	2.10984	0.120567	0.293151	0.123735	0.0920882	0.711736	0.547876	0.313944	1.60029
168792	hsa-miR-4434	0.391362	0.0954806	0.402284	163	161	173.5	207.5	328	113.5	183.5	103.5	192	219	40.5	93.5	110.5	87	278	79.5	35.5	43.5	44	38	121.9	48.1	0.126168	0.23463	0.243124	0.242003	0.685573	0.181922	0.100709	0.119178	0.0989876	0.0985733	0.3063	0.119874	0.710713	0.298097
169328	hsa-miR-4769-5p	0.245242	2.49399e-05	0.0280075	463.5	476	439	455.5	462	255	240.5	92	192.5	242	344	407.5	377	335.5	411	220.5	99.5	32	61.5	70	375	96.7	1.07165	1.02258	0.829483	0.933241	1.01356	0.504577	0.28227	0.0876712	0.138358	0.181582	0.974105	0.238891	0.097401	0.690148
169383	hsa-miR-548ah-5p	N/A	N/A	N/A	95.5	61.5	51.5	91	44.5	26.5	107.5	53	98.5	139	-27.5	-9	-8	-30	-5	-8.5	-40.5	-3.5	-37	-36	-15.9	-25.1	N/A	N/A	N/A	N/A	N/A	N/A	N/A	N/A	N/A	N/A	N/A	N/A	N/A	N/A
169094	hsa-miR-4482-3p	N/A	N/A	N/A	101	69	61.5	103	45	31.5	122	56.5	111.5	138	-24.5	0	0.5	-18	-4	-5	-24.5	-0.5	-31	-41	-9.2	-20.4	N/A	N/A	0.00110011	N/A	N/A	N/A	N/A	N/A	N/A	N/A	0.00110011	N/A	N/A	N/A
169089	hsa-miR-4470	N/A	N/A	N/A	95	63	50	86.5	43	28	126.5	57.5	85.5	111	-37.5	-6	-11.5	-37.5	-7	-6	-23	-1	-52	-61.5	-19.9	-28.7	N/A	N/A	N/A	N/A	N/A	N/A	N/A	N/A	N/A	N/A	N/A	N/A	N/A	N/A
169209	hsa-miR-4662b	N/A	N/A	N/A	89.5	57.5	50	95	45.5	27	116	50	111	125	-34.5	-12.5	-8	-26	-4.5	-7	-29	-8.5	-25.5	-56.5	-17.1	-25.3	N/A	N/A	N/A	N/A	N/A	N/A	N/A	N/A	N/A	N/A	N/A	N/A	N/A	N/A
169366	hsa-miR-548ae	N/A	N/A	N/A	100.5	61.5	56	100	44	25.5	116	48.5	105	140.5	-25	-9	-6.5	-22.5	-5	-9	-24.5	-10	-34.5	-34.5	-13.6	-22.5	N/A	N/A	N/A	N/A	N/A	N/A	N/A	N/A	N/A	N/A	N/A	N/A	N/A	N/A
169384	hsa-miR-1295b-5p	2.49083	0.38406	0.646308	110.5	80.5	103.5	130	68.5	38	136	135	137	151.5	-16.5	11	41	4.5	18	3.5	-14	76.5	-2.5	-32	11.6	6.3	N/A	0.0276035	0.090209	0.0125174	0.0443896	0.00800915	N/A	0.209589	N/A	N/A	0.0436799	0.108799	0.770156	1.31011
168983	hsa-miR-219b-3p	N/A	N/A	N/A	99	62	51	95	42	27.5	107	52.5	100.5	129.5	-15.5	-6.5	-10.5	-32.5	-7.5	-8	-39.5	-10	-34	-40	-14.5	-26.3	N/A	N/A	N/A	N/A	N/A	N/A	N/A	N/A	N/A	N/A	N/A	N/A	N/A	N/A
169184	hsa-miR-1304-3p	N/A	N/A	N/A	96.5	60.5	52	92.5	45	24.5	109	53.5	114	123	-25.5	-8.5	-8	-30.5	-3	-11	-44	-6	-24	-44	-15.1	-25.8	N/A	N/A	N/A	N/A	N/A	N/A	N/A	N/A	N/A	N/A	N/A	N/A	N/A	N/A
169292	hsa-miR-4717-5p	N/A	N/A	N/A	88	60	56.5	100	46.5	27	118.5	58.5	105.5	135.5	-30	-7.5	-2.5	-20.5	-2.5	-8.5	-34	1.5	-35.5	-44.5	-12.6	-24.2	N/A	N/A	N/A	N/A	N/A	N/A	N/A	0.00410959	N/A	N/A	N/A	0.00410959	N/A	N/A
169177	hsa-miR-4664-3p	1.66374	0.149345	0.456362	157.5	98	133	202.5	103	79	239	212.5	246	240	40	28.5	73.5	80	54.5	44.5	87	155	110.5	64.5	55.3	92.3	0.124611	0.0715182	0.161716	0.222531	0.134402	0.101831	0.246809	0.424658	0.248594	0.167315	0.142956	0.237841	0.386278	0.508765
169057	hsa-miR-4659b-3p	N/A	N/A	N/A	108.5	60	49	98.5	45	24.5	117.5	52.5	106.5	130.5	-19	-7	-9	-26.5	-4.5	-12	-38.5	-7.5	-28.5	-53.5	-13.2	-28	N/A	N/A	N/A	N/A	N/A	N/A	N/A	N/A	N/A	N/A	N/A	N/A	N/A	N/A
169185	hsa-miR-5187-3p	1.43362	0.698535	0.84426	113	68	67.5	105	53	37.5	134.5	71	104.5	130.5	-5.5	0.5	9.5	-15.5	4	2	-31	9.5	-16.5	-29	-1.4	-13	N/A	0.00125471	0.0209021	N/A	0.00986436	0.00457666	N/A	0.0260274	N/A	N/A	0.0106737	0.015302	0.922702	0.991239
169261	hsa-miR-4772-3p	N/A	N/A	N/A	104	57	53	95.5	47	25	128.5	50	100.5	122	-22.5	-9.5	-4.5	-31	-0.5	-9.5	-30	-10.5	-32.5	-55	-13.6	-27.5	N/A	N/A	N/A	N/A	N/A	N/A	N/A	N/A	N/A	N/A	N/A	N/A	N/A	N/A
169161	hsa-miR-4489	N/A	N/A	N/A	119	60.5	57.5	90.5	43	26	121	49	110.5	131	-20.5	-5.5	-1.5	-35	-4.5	-9.5	-41	-10.5	-20.5	-37	-13.4	-23.7	N/A	N/A	N/A	N/A	N/A	N/A	N/A	N/A	N/A	N/A	N/A	N/A	N/A	N/A
169210	hsa-miR-3187-5p	N/A	N/A	N/A	98.5	61.5	52.5	96.5	44	27.5	119.5	52	128	131.5	-23	-8.5	-6.5	-26	-4	-5.5	-27	-6	-27	-39	-13.6	-20.9	N/A	N/A	N/A	N/A	N/A	N/A	N/A	N/A	N/A	N/A	N/A	N/A	N/A	N/A
169281	hsa-miR-4752	N/A	N/A	N/A	104	63.5	56	99	44	24.5	116	47.5	112	117	-22.5	-5	-5.5	-24	-5.5	-11.5	-30.5	-12	-30	-53.5	-12.5	-27.5	N/A	N/A	N/A	N/A	N/A	N/A	N/A	N/A	N/A	N/A	N/A	N/A	N/A	N/A
169264	hsa-miR-4762-5p	0.876374	0.604582	0.78591	4852	1996	5650	3870	4340.5	3568.5	5929.5	2644	3432	2993.5	4724	1927.5	5589	3748	4290.5	3533.5	5787.5	2585	3298.5	2820	4055.8	3604.9	14.7165	4.83689	12.297	10.4256	10.5808	8.08581	16.4184	7.08219	7.4207	7.31518	10.5714	9.26446	0.344545	0.433542
169390	hsa-miR-4800-5p	0.715703	0.142029	0.444894	268.5	243.5	222	320.5	380.5	243	284.5	236.5	260.5	270.5	147.5	173.5	163.5	202	329.5	208	133	178	121	103.5	203.2	148.7	0.459502	0.435383	0.359736	0.561892	0.812577	0.475973	0.377305	0.487671	0.272216	0.268482	0.525818	0.376329	0.33443	0.281208
169406	hsa-miR-376b-3p	0.294099	0.277374	0.573648	135.5	100	109.5	139.5	228	48	162	77	150.5	172	14	30	49	17	179	13	19	19	14.5	-5.5	57.8	12	0.0436137	0.0752823	0.107811	0.0472879	0.44143	0.0297483	0.0539007	0.0520548	0.0326209	N/A	0.143085	0.0420812	1.17946	0.30083
42545	ebv-miR-BART11-3p	N/A	N/A	N/A	95.5	59	51.5	103	44.5	25	101.5	49.5	104.5	140	-26.5	-8.5	-7.5	-18.5	-3.5	-9	-34.5	-10	-19	-31.5	-12.9	-20.8	N/A	N/A	N/A	N/A	N/A	N/A	N/A	N/A	N/A	N/A	N/A	N/A	N/A	N/A
17498	hsa-miR-601	0.601134	0.204501	0.508085	152.5	95	111	160	161	82	172.5	85.5	174.5	185	37	29	53.5	36	112	48.5	35	24.5	48	9.5	53.5	33.1	0.115265	0.0727729	0.117712	0.100139	0.276202	0.110984	0.0992908	0.0671233	0.107987	0.0246433	0.136418	0.0820056	0.587621	0.444943
17336	hsa-miR-618	0.316911	0.326408	0.612495	120.5	71	63.5	133	48	32.5	137.5	56.5	139	165.5	15	5.5	2	10.5	-0.5	-2	0.5	-5.5	6	-6.5	6.5	-1.5	0.046729	0.0138018	0.00440044	0.0292072	N/A	N/A	0.00141844	N/A	0.0134983	N/A	0.0235346	0.00745838	0.787703	1.14526
13179	hsa-miR-455-5p	N/A	N/A	N/A	107.5	64.5	60	128.5	48.5	28.5	116	56.5	112	153.5	-2	-2	1.5	4.5	-1.5	-5.5	-22	-5.5	-18.5	-19	0.1	-14.1	N/A	N/A	0.00330033	0.0125174	N/A	N/A	N/A	N/A	N/A	N/A	0.00790886	N/A	0.824069	N/A
46401	hsa-miR-519a-3p	N/A	N/A	N/A	104	67	55	102.5	46.5	25	111.5	51	106	124	-9	0.5	-4.5	-21.5	-3.5	-10	-24.5	-11	-25.5	-47.5	-7.6	-23.7	N/A	0.00125471	N/A	N/A	N/A	N/A	N/A	N/A	N/A	N/A	0.00125471	N/A	N/A	N/A
42882	ebv-miR-BART13-5p	N/A	N/A	N/A	98	61.5	56	110	47	28.5	109.5	49.5	99	126	-15.5	-8	-5.5	-12	-2.5	-4.5	-29	-11	-34	-36.5	-8.7	-23	N/A	N/A	N/A	N/A	N/A	N/A	N/A	N/A	N/A	N/A	N/A	N/A	N/A	N/A
10972	hsa-miR-181b-5p	N/A	N/A	N/A	111	74.5	62.5	113.5	49.5	30	121	53	118	144	1.5	9.5	2	-7	0	-4	-13.5	-9	-8.5	-19.5	1.2	-10.9	0.0046729	0.0238394	0.00440044	N/A	N/A	N/A	N/A	N/A	N/A	N/A	0.0109709	N/A	1.01589	N/A
17492	sv40-miR-S1-5p	0.843776	0.492247	0.714203	16188.5	32862	38937	45568.5	23690	20573.5	13955	37054.5	36015	27697	16068.5	32794.5	38876.5	45444	23641	20539.5	13822	36991.5	35886	27529	31364.9	26953.6	50.0576	82.2949	85.5369	126.409	58.3009	47.0011	39.2113	101.347	80.7334	71.4112	80.5198	67.9407	0.370282	0.372029
11063	hsa-miR-330-3p	1.86847	N/A	N/A	97.5	71.5	54.5	97.5	46	28	128.5	68.5	135.5	145.5	-23	3.5	-6.5	-20.5	-3.5	-6	-6	5	8.5	-20.5	-10	-3.8	N/A	0.00878294	N/A	N/A	N/A	N/A	N/A	0.0136986	0.0191226	N/A	0.00878294	0.0164106	N/A	0.23371
42852	hsa-miR-760	N/A	N/A	N/A	106.5	66.5	55.5	109	47.5	29	111.5	57	108.5	133.5	-15	-0.5	-4.5	-11.5	-2.5	-5	-29.5	-7.5	-22	-38	-6.8	-20.4	N/A	N/A	N/A	N/A	N/A	N/A	N/A	N/A	N/A	N/A	N/A	N/A	N/A	N/A
42673	hsa-miR-337-3p	N/A	N/A	N/A	110	68	54	100	48.5	27	114	54	109	143.5	-8.5	0.5	-6	-18	-2	-8.5	-31	-9	-24	-25.5	-6.8	-19.6	N/A	0.00125471	N/A	N/A	N/A	N/A	N/A	N/A	N/A	N/A	0.00125471	N/A	N/A	N/A
17532	ebv-miR-BART5-5p	N/A	N/A	N/A	105.5	67	56.5	99	47.5	29	123.5	92.5	117.5	156	-13	-3	-5.5	-22	-3.5	-5.5	-14	29	-18	-11.5	-9.4	-4	N/A	N/A	N/A	N/A	N/A	N/A	N/A	0.0794521	N/A	N/A	N/A	0.0794521	N/A	N/A
46272	hsa-miR-1200	N/A	N/A	N/A	97.5	65.5	56	117	45.5	28.5	114.5	51	127	120.5	-14.5	1	-3	-9	-2	-5	-24.5	-9	-8.5	-48.5	-5.5	-19.1	N/A	0.00250941	N/A	N/A	N/A	N/A	N/A	N/A	N/A	N/A	0.00250941	N/A	N/A	N/A
17918	hsa-miR-222-5p	N/A	N/A	N/A	97	55.5	57	98	46	27.5	111	53.5	107	131.5	-16.5	-12	-4.5	-21	-3	-7	-26	-8	-27	-44	-11.4	-22.4	N/A	N/A	N/A	N/A	N/A	N/A	N/A	N/A	N/A	N/A	N/A	N/A	N/A	N/A
46419	hsa-miR-1185-5p	N/A	N/A	N/A	107.5	69.5	64	110	47	29.5	136	56.5	121	153	-3	4	2.5	-11	-1.5	-3.5	-2.5	-4.5	-10.5	-17	-1.8	-7.6	N/A	0.0100376	0.00550055	N/A	N/A	N/A	N/A	N/A	N/A	N/A	0.0077691	N/A	0.412945	N/A
29883	hsa-miR-606	N/A	N/A	N/A	102.5	64	54.5	89	47.5	25.5	98.5	47.5	109	117	-11.5	-4	-8	-33	-1.5	-8.5	-40.5	-14	-26.5	-54	-11.6	-28.7	N/A	N/A	N/A	N/A	N/A	N/A	N/A	N/A	N/A	N/A	N/A	N/A	N/A	N/A
27545	hsa-miR-373-5p	1.41283	0.228815	0.527982	420.5	529	279.5	679	238	247	710	600.5	784.5	754	309	464.5	219.5	559.5	189	213	570.5	538.5	647	582	348.3	510.2	0.962617	1.16562	0.482948	1.55633	0.466091	0.487414	1.61844	1.47534	1.45557	1.50973	0.926721	1.3093	0.501473	0.354186
42641	hsa-miR-145-5p	N/A	N/A	N/A	109.5	70	61.5	115.5	53	27	126.5	58	121	154.5	-8.5	2	1	-3.5	3	-7	-14.5	-4.5	-7.5	-19	-1.2	-10.5	N/A	0.00501882	0.00220022	N/A	0.00739827	N/A	N/A	N/A	N/A	N/A	0.00487244	N/A	0.534048	N/A
42951	ebv-miR-BHRF1-2-3p	2.24534	0.115966	0.42542	1355	1247	1074.5	1986	2407.5	1242	1647.5	3084.5	8194.5	4635	1237.5	1179.5	1012.5	1869.5	2358	1208.5	1510.5	3021	8060	4463	1531.4	3652.6	3.85514	2.95985	2.22772	5.20028	5.81504	2.76545	4.28511	8.27671	18.1327	11.5772	4.01161	9.00743	0.373463	0.683629
17668	hsa-miR-552-3p	0.524902	N/A	N/A	121	98.5	78.5	113	60	45.5	122	58	115.5	139	-1.5	29.5	17	-4	10.5	10.5	-20	-5.5	-18	-31.5	10.3	-12.9	N/A	0.0740276	0.0374037	N/A	0.025894	0.0240275	N/A	N/A	N/A	N/A	0.0457751	0.0240275	0.549099	N/A
30687	hsa-miR-93-5p	N/A	N/A	N/A	116	67.5	58	111.5	49	29	123.5	57.5	124	145	-2.5	-0.5	-1.5	-3	-1.5	-5.5	-19	-6	-6	-23.5	-1.8	-12	N/A	N/A	N/A	N/A	N/A	N/A	N/A	N/A	N/A	N/A	N/A	N/A	N/A	N/A
17917	hsa-miR-873-5p	N/A	N/A	N/A	105	62	58	98.5	45.5	26	120	53.5	114.5	129	-15	-7	-3	-22	-5	-8	-20	-9.5	-18.5	-44.5	-10.4	-20.1	N/A	N/A	N/A	N/A	N/A	N/A	N/A	N/A	N/A	N/A	N/A	N/A	N/A	N/A
46495	hsa-miR-525-3p	N/A	N/A	N/A	102.5	63	56	95	46	26.5	110.5	51	105.5	134	-6	-4	-6	-31	-5	-8.5	-29.5	-12	-32	-42.5	-10.4	-24.9	N/A	N/A	N/A	N/A	N/A	N/A	N/A	N/A	N/A	N/A	N/A	N/A	N/A	N/A
42788	hsa-miR-924	N/A	N/A	N/A	120.5	68	55.5	120	47.5	29	124.5	54	122.5	142	4.5	3.5	-4.5	-1	0	-4	-14	-7	-9.5	-27	0.5	-12.3	0.0140187	0.00878294	N/A	N/A	N/A	N/A	N/A	N/A	N/A	N/A	0.0114008	N/A	0.324735	N/A
46363	hsa-miR-1272	N/A	N/A	N/A	98	59	53.5	95.5	46.5	28	110.5	54.5	105.5	129	-16	-7.5	-6.5	-26	-2	-6	-28	-3.5	-24	-44.5	-11.6	-21.2	N/A	N/A	N/A	N/A	N/A	N/A	N/A	N/A	N/A	N/A	N/A	N/A	N/A	N/A
17567	kshv-miR-K12-1-5p	N/A	N/A	N/A	96.5	64	59.5	104	48.5	31	123	60	123.5	143.5	-12.5	-2	-0.5	-20.5	0	-1.5	-16.5	-3.5	-5.5	-25	-7.1	-10.4	N/A	N/A	N/A	N/A	N/A	N/A	N/A	N/A	N/A	N/A	N/A	N/A	N/A	N/A
14270	hsa-miR-493-3p	N/A	N/A	N/A	106	66.5	56	106	46	27.5	122.5	54	123	150.5	-6	-2	-5	-10	-2	-6.5	-17	-7	-7	-20.5	-5	-11.6	N/A	N/A	N/A	N/A	N/A	N/A	N/A	N/A	N/A	N/A	N/A	N/A	N/A	N/A
11104	hsa-miR-422a	1.7448	0.505746	0.722777	120.5	73	64	117	51.5	35	155	65.5	131	146.5	1	5.5	4.5	-4.5	1.5	2	12.5	4	1	-21	1.6	-0.3	0.00311526	0.0138018	0.00990099	N/A	0.00369914	0.00457666	0.035461	0.0109589	0.00224972	N/A	0.00762929	0.0133116	0.67297	1.14324
42694	hsa-miR-485-3p	2.14249	0.529097	0.738107	130.5	134.5	99	156	72	64.5	151	372	160	173.5	22.5	66.5	37.5	34.5	23.5	30.5	8	312	24	5	36.9	75.9	0.0700935	0.166876	0.0825083	0.0959666	0.0579531	0.0697941	0.022695	0.854795	0.0539933	0.0129702	0.0946795	0.202849	0.451682	1.80022
46231	hsa-miR-519b-3p	N/A	N/A	N/A	92.5	64	56	99.5	48	26	119.5	58.5	104.5	135.5	-23.5	-4	-4	-19	-0.5	-7.5	-18	-2.5	-25.5	-39.5	-10.2	-18.6	N/A	N/A	N/A	N/A	N/A	N/A	N/A	N/A	N/A	N/A	N/A	N/A	N/A	N/A
42718	hsa-miR-130a-5p	0.496013	0.624732	0.79944	117.5	70.5	62	131	51	30.5	141	56.5	134	177	0.5	4	0	11.5	1	-3	-0.5	-4	4.5	0.5	3.4	-0.5	0.00155763	0.0100376	N/A	0.0319889	0.00246609	N/A	N/A	N/A	0.0101237	0.00129702	0.0115126	0.00571038	1.23086	1.093
23767	hsa-miR-759	N/A	N/A	N/A	111.5	67.5	54	105	46.5	27	105	52.5	109	124	-6.5	-2	-7	-17	-4.5	-7	-33	-8.5	-28	-43.5	-7.4	-24	N/A	N/A	N/A	N/A	N/A	N/A	N/A	N/A	N/A	N/A	N/A	N/A	N/A	N/A
46355	hsa-miR-548p	N/A	N/A	N/A	103.5	61.5	51	96	45	25.5	110	52	108	138	-13.5	-6.5	-9	-29.5	-3.5	-8.5	-25.5	-9	-28	-38	-12.4	-21.8	N/A	N/A	N/A	N/A	N/A	N/A	N/A	N/A	N/A	N/A	N/A	N/A	N/A	N/A
30592	hsa-miR-599	N/A	N/A	N/A	102	69	54	109	46	26.5	109	53	96.5	143.5	-14.5	1	-7.5	-15	-3	-7	-27.5	-8	-36.5	-33.5	-7.8	-22.5	N/A	0.00250941	N/A	N/A	N/A	N/A	N/A	N/A	N/A	N/A	0.00250941	N/A	N/A	N/A
11151	hsa-miR-516b-5p	0.94671	0.814404	0.898405	178.5	176	163.5	209.5	243	134	271.5	179	260	223	72.5	107.5	101.5	82.5	192	100	131	116	128.5	53.5	111.2	105.8	0.225857	0.269762	0.223322	0.229485	0.47349	0.228833	0.371631	0.317808	0.289089	0.138781	0.284383	0.269228	0.377674	0.331643
17944	hsa-miR-337-5p	1.31853	0.483737	0.711235	111	81	70	125	53.5	44.5	128.5	74	117	163	-6.5	14.5	10	5.5	4	11.5	-10	10.5	-16.5	-9.5	5.5	-2.8	N/A	0.0363864	0.0220022	0.015299	0.00986436	0.0263158	N/A	0.0287671	N/A	N/A	0.020888	0.0275415	0.548783	0.0629362
146025	hsa-miR-2277-3p	N/A	N/A	N/A	106.5	63.5	55	107.5	46.5	24.5	110.5	55	117.5	132.5	-9.5	-3	-3.5	-14.5	-1.5	-10	-29	-4.5	-17	-40	-6.4	-20.1	N/A	N/A	N/A	N/A	N/A	N/A	N/A	N/A	N/A	N/A	N/A	N/A	N/A	N/A
146033	hsa-miR-103b	1.74329	N/A	N/A	116.5	65	63.5	109.5	47.5	27.5	126.5	64.5	114	141	0	-1	2.5	-15.5	-2	-6	-14.5	3.5	-17	-32.5	-3.2	-13.3	N/A	N/A	0.00550055	N/A	N/A	N/A	N/A	0.00958904	N/A	N/A	0.00550055	0.00958904	N/A	N/A
42721	hsa-miR-503-3p	N/A	N/A	N/A	106.5	70	58	110	49	30.5	121	49	120	150	-5.5	1.5	-3	-9.5	0	-2.5	-18	-12.5	-12	-21	-3.3	-13.2	N/A	0.00376412	N/A	N/A	N/A	N/A	N/A	N/A	N/A	N/A	0.00376412	N/A	N/A	N/A
146129	mcv-miR-M1-5p	N/A	N/A	N/A	101.5	62	53	100	45	26	104	50.5	106	129	-16	-4	-7	-17.5	-4.5	-7	-31	-10	-25.5	-39	-9.8	-22.5	N/A	N/A	N/A	N/A	N/A	N/A	N/A	N/A	N/A	N/A	N/A	N/A	N/A	N/A
146185	bkv-miR-B1-5p	12.2299	0.018847	0.343107	155	89	84	179.5	75.5	57.5	786.5	334.5	968.5	558	41.5	17.5	23	58.5	26	24.5	648	274.5	833	382	33.3	432.4	0.129283	0.0439147	0.0506051	0.162726	0.0641184	0.0560641	1.8383	0.752055	1.87402	0.990921	0.0901295	1.10227	0.586519	0.697869
145943	hsa-miR-100-5p	N/A	N/A	N/A	97	58	55.5	100	47	25	100	51	110	129.5	-18.5	-12	-4.5	-24.5	-3.5	-10.5	-42.5	-10	-25	-39	-12.6	-25.4	N/A	N/A	N/A	N/A	N/A	N/A	N/A	N/A	N/A	N/A	N/A	N/A	N/A	N/A
145647	hsa-miR-584-5p	0.671841	0.253257	0.564049	123	87.5	81	140	62	52	147	72.5	141.5	167	3.5	19.5	20.5	21	12.5	17.5	7.5	7.5	10	-4	15.4	7.7	0.0109034	0.0489335	0.0451045	0.0584145	0.0308261	0.0400458	0.0212766	0.0205479	0.0224972	N/A	0.0388364	0.0260919	0.47635	0.357862
145845	hsa-miR-20a-5p	N/A	N/A	N/A	108.5	62	59.5	98	45	27	102	51	105	132	-3	-5.5	-0.5	-25	-4.5	-6	-37	-11.5	-25	-42.5	-7.7	-24.4	N/A	N/A	N/A	N/A	N/A	N/A	N/A	N/A	N/A	N/A	N/A	N/A	N/A	N/A
147790	hsv2-miR-H7-3p	1.16303	0.498951	0.72163	550	816	872	1244	454	899	726.5	1075	911.5	1110.5	428	747	811	1124	405.5	864.5	586	1014.5	776.5	940	703.1	836.3	1.33333	1.87453	1.78438	3.12656	1	1.97826	1.66241	2.77945	1.74691	2.43839	1.82376	2.12108	0.443809	0.224242
147514	hsa-miR-494-3p	N/A	N/A	N/A	90.5	59	51	85	42.5	24.5	94.5	48.5	88.5	121.5	-21	-8.5	-10.5	-38	-6.5	-9.5	-43.5	-14	-38.5	-49.5	-16.9	-31	N/A	N/A	N/A	N/A	N/A	N/A	N/A	N/A	N/A	N/A	N/A	N/A	N/A	N/A
147516	hsa-miR-4319	N/A	N/A	N/A	112	59.5	59	98	48.5	28	110.5	54.5	114	135	-0.5	-6.5	-4	-17.5	-0.5	-6.5	-23.5	-6	-13.5	-39.5	-5.8	-17.8	N/A	N/A	N/A	N/A	N/A	N/A	N/A	N/A	N/A	N/A	N/A	N/A	N/A	N/A
147618	hsa-miR-4261	N/A	N/A	N/A	99	56	55	98.5	45.5	26.5	109.5	58.5	102	118	-17	-11.5	-5.5	-19.5	-3	-6	-29.5	-3.5	-30.5	-45	-11.3	-22.9	N/A	N/A	N/A	N/A	N/A	N/A	N/A	N/A	N/A	N/A	N/A	N/A	N/A	N/A
147797	hsa-miR-4260	N/A	N/A	N/A	96.5	60	59.5	104	46.5	28	119	55	117	147.5	-13.5	-9	-1.5	-19.5	-2	-5.5	-22.5	-6	-18	-24	-9.1	-15.2	N/A	N/A	N/A	N/A	N/A	N/A	N/A	N/A	N/A	N/A	N/A	N/A	N/A	N/A
147893	hsv2-miR-H5	N/A	N/A	N/A	113	67	61.5	209	47.5	32.5	103	61	109.5	121.5	7.5	0	0.5	85	-1.5	-2	-25.5	-1	-23.5	-44	18.3	-19.2	0.0233645	N/A	0.00110011	0.236439	N/A	N/A	N/A	N/A	N/A	N/A	0.086968	N/A	1.49393	N/A
147701	hsa-miR-491-3p	0.271785	0.297313	0.592071	107	216.5	204.5	118	64	86.5	120	60	135.5	135	-5	150	144.5	-1	15	52.5	-15.5	-3.5	5.5	-35.5	60.7	0.7	N/A	0.376412	0.317932	N/A	0.0369914	0.120137	N/A	N/A	0.0123735	N/A	0.243778	0.0662554	0.744341	1.1501
147842	hsv2-miR-H11-5p	N/A	N/A	N/A	103	63	57	107.5	49.5	27.5	104	55	119.5	131	-15	-9.5	-3	-14.5	-2	-7.5	-31.5	-7	-13.5	-35.5	-8.8	-19	N/A	N/A	N/A	N/A	N/A	N/A	N/A	N/A	N/A	N/A	N/A	N/A	N/A	N/A
147838	hsa-miR-3194-5p	N/A	N/A	N/A	106	61	56	106.5	47	25	106.5	52	106	140.5	-14	-10	-4	-15	-3.5	-10.5	-34	-11	-25	-32	-9.3	-22.5	N/A	N/A	N/A	N/A	N/A	N/A	N/A	N/A	N/A	N/A	N/A	N/A	N/A	N/A
147907	hsa-miR-4312	1.77494	0.0782422	0.387107	170.5	125.5	136	234.5	97.5	75	291	191.5	311.5	283	50.5	60	76	114.5	48.5	41	152.5	130.5	184	124.5	69.9	126.5	0.157321	0.150565	0.167217	0.318498	0.119605	0.0938215	0.432624	0.357534	0.413948	0.322957	0.182641	0.324177	0.427089	0.419562
148547	hsa-miR-3622b-3p	4.96514	N/A	N/A	101	72.5	61	119.5	47.5	32	121.5	73.5	119	150.5	-14.5	5.5	1	-8.5	-0.5	-1.5	-20.5	14.5	-17	-19	-3.4	-8.7	N/A	0.0138018	0.00220022	N/A	N/A	N/A	N/A	0.039726	N/A	N/A	0.00800099	0.039726	1.02531	N/A
148358	hsa-miR-3657	N/A	N/A	N/A	101.5	64.5	57.5	104.5	46	27	124.5	54.5	120	147.5	-6.5	-4.5	-2	-16	-2.5	-7.5	-14.5	-4.5	-21	-22.5	-6.3	-14	N/A	N/A	N/A	N/A	N/A	N/A	N/A	N/A	N/A	N/A	N/A	N/A	N/A	N/A
148024	hsa-miR-3923	N/A	N/A	N/A	115	63.5	54.5	96.5	44	26	114.5	50	101	141	-1	-4.5	-8	-20	-4.5	-8	-26.5	-11.5	-25.5	-27.5	-7.6	-19.8	N/A	N/A	N/A	N/A	N/A	N/A	N/A	N/A	N/A	N/A	N/A	N/A	N/A	N/A
147545	hsa-miR-3128	N/A	N/A	N/A	105.5	62.5	55	96	44	26	102	51	101.5	139	-13.5	-4.5	-6.5	-24.5	-6	-8	-35.5	-10.5	-28.5	-25.5	-11	-21.6	N/A	N/A	N/A	N/A	N/A	N/A	N/A	N/A	N/A	N/A	N/A	N/A	N/A	N/A
147664	hsa-miR-4311	N/A	N/A	N/A	102.5	69	61.5	109	49	30	121.5	53.5	116	148.5	-11.5	-1.5	1	-12.5	-1	-3.5	-15	-4.5	-18	-21	-5.1	-12.4	N/A	N/A	0.00220022	N/A	N/A	N/A	N/A	N/A	N/A	N/A	0.00220022	N/A	N/A	N/A
[truncated: 267 more rows]
