# Supplementary material for: Landscape of RNAs in human lumbar disc degeneration
Source: Oncotarget. 2016 Aug 17;7(39):63166–76. doi: 10.18632/oncotarget.11334 (PMC5325354; doi:10.18632/oncotarget.11334)
Supplement: Supplementary file 4 [file oncotarget-07-63166-s004.xls]

## Sheet: All Targets Value - LncRNAs
	Raw Intensity										Normalized Intensity										Annotations
ProbeName	[normal1](raw)	[normal2](raw)	[normal3](raw)	[normal4](raw)	[normal5](raw)	[regression1](raw)	[regression2](raw)	[regression3](raw)	[regression4](raw)	[regression5](raw)	[normal1](normalized)	[normal2](normalized)	[normal3](normalized)	[normal4](normalized)	[normal5](normalized)	[regression1](normalized)	[regression2](normalized)	[regression3](normalized)	[regression4](normalized)	[regression5](normalized)	type	seqname	GeneSymbol	source	RNAlength	chrom	strand	txStart	txEnd	Xhyb	probeSeq	relationship	Associated_gene_acc	Associated_gene_name	Associated_protein_name	Associated_gene_strand	Associated_gene_start	Associated_gene_end
ASHG19A3A032313	381.112	198	269.884	124.158	258.224	272.827	275.41	258.714	389.483	314.313	8.93579	8.46378	8.38838	7.49357	8.66268	7.60656	7.33309	7.58978	8.19137	7.93084	noncoding	ENST00000435810	RP11-252P19.1	Ensembl	1122	chr6	+	166167676	166189268		GAAACATCTTCCCAGAAAACAGACTACAACAAATCATTTCCCTGGTATGAAGGAATGAAG	intergenic
ASHG19A3A014810	526.486	426.597	468.097	373.121	378.821	3773.95	2426.05	2451.77	2905.35	3742.84	9.49432	9.73259	9.43398	9.5032	9.33207	10.8034	10.497	10.5578	10.4833	10.7451	noncoding	ENST00000399556	AC010746.4	Ensembl	865	chr2	-	198244424	198245616	NM_199185,NM_002520,NM_001037738,ENST00000434232,ENST00000428039,ENST00000393516,	GGACAAGAATCCTTCAAAAAACAGGAAAAAACTCCTAAAACACCTAAAAGGACCTAGTTC	intergenic
ASHG19A3A015967	38.3963	22.4931	47.2197	28.2508	12.1237	47.0563	81.411	51.656	45.2593	63.1279	5.47935	5.42004	5.66406	5.32034	4.31193	5.17651	4.86132	5.18321	5.50672	5.81085	noncoding	ENST00000445234	AC027612.4	Ensembl	2395	chr2	+	91924751	91955465	uc002zob.1,NM_001007237,	AAGATCTTCATAGAAAGAGTCCAGGGGAACCCAACCCTATTGCACATCACAGATCTTCAG	intergenic
ASHG19A3A013314	43.7353	38.7621	52.5616	40.5179	127.811	63.2815	74.1754	150.366	64.4407	57.8441	5.65576	6.10091	5.82796	5.83583	7.53557	5.60366	4.64726	6.80431	5.95926	5.67838	noncoding	ENST00000420130	AC010745.4	Ensembl	740	chr2	-	16497591	16500834		TAGAGCATTTTGCACGCACCAAGACTCCTGATCAAAGATGTATCTAAACATGCCCTGTGG	intergenic
ASHG19A3A008167	207.084	161.357	167.383	104.434	219.661	149.498	207.008	197.798	215.589	262.664	7.9007	8.11151	7.56767	7.22922	8.40239	6.80462	6.82204	7.19949	7.49456	7.72072	noncoding	ENST00000454883	RP11-64I24.2	Ensembl	502	chr1	-	174818804	174819306		AACAGAAAGATGCGAATTCAGAAGTCGAAATCTCCTGAAGACAAGAAAGCAATACAATCA	intronic antisense	NM_014857	RABGAP1L	rab GTPase-activating protein 1-like isoform A	+	174128633	174927327
ASHG19A3A050157	244.166	154.48	202.876	99.3925	181.536	204.505	201.758	187.913	261.096	199.173	8.17542	8.0327	7.88746	7.14757	8.0765	7.2241	6.77334	7.12706	7.73062	7.37734	noncoding	ENST00000455126	RP11-83N23.2	Ensembl	294	chr13	+	47426277	47430434		CAAGTACATCTTCCTTGCTGACAATATGCTCTCCTATCTTTTGTAAGAGTACACAATTTA	intronic antisense	NM_001165947	HTR2A	5-hydroxytryptamine receptor 2A isoform 2	-	47407512	47471169
ASHG19A3A050157	244.166	154.48	202.876	99.3925	181.536	204.505	201.758	187.913	261.096	199.173	8.17542	8.0327	7.88746	7.14757	8.0765	7.2241	6.77334	7.12706	7.73062	7.37734	noncoding	ENST00000455126	RP11-83N23.2	Ensembl	294	chr13	+	47426277	47430434		CAAGTACATCTTCCTTGCTGACAATATGCTCTCCTATCTTTTGTAAGAGTACACAATTTA	intronic antisense	NM_000621	HTR2A	5-hydroxytryptamine receptor 2A isoform 1	-	47407512	47471169
ASHG19A3A037552	105.065	40.7956	70.615	29.1973	47.2904	70.2795	84.7679	74.6169	89.9839	78.1503	6.875	6.17038	6.25943	5.36911	6.09683	5.75485	4.95488	5.75143	6.39275	6.1267	noncoding	ENST00000439418	RP11-109D9.3	Ensembl	1375	chr9	-	72433898	72435655		ACGTTTCCTAGACGTTGTCGTTACTGATAAGAAACTACATTTCCCAGAATGCAGTGAGGG	bidirectional	NM_001010940	C9orf135	hypothetical protein LOC138255	+	72435730	72521148
ASHG19A3A026653	328.419	141.184	361.62	207.137	138.25	983.924	829.852	707.635	720.676	836.688	8.67854	7.89939	8.93533	8.36735	7.65466	9.14949	9.06445	8.94557	8.87109	9.0083	noncoding	ENST00000440440	BRI3P1	Ensembl	378	chr1	+	100678848	100679226	NM_015379,	ATTTGCTGTTTTGCCTTGAGGGAGCGAAGATGCCCCAACTGTGGAGCCACCTTCGCTTAA	intronic antisense	NM_001918	DBT	lipoamide acyltransferase component of	-	100652477	100715409
ASHG19A3A041052	33.4123	5.44722	48.6281	12.949	11.7604	20.4376	70.1944	35.9416	31.0497	70.9801	5.29097	2.93134	5.71022	4.20131	4.27974	3.95914	4.51895	4.58959	5.03092	5.98301	noncoding	ENST00000426407	RP5-834A16.1	Ensembl	654	chrX	+	54698417	54699071		CCCAGATAAAGAAGAGGAATTGGATATTGATTGAAGCCCATGACAACAGCCTTACAGGCA	intergenic
ASHG19A3A016972	38.6478	11.3146	49.1903	40.5884	26.1581	34.0459	57.6609	32.8614	58.4986	37.8392	5.48899	4.59113	5.73046	5.83869	5.28981	4.7225	4.04921	4.43578	5.83539	5.05268	noncoding	AK093901		misc_RNA	2046	chr2	+	219120041	219122087		TGACTCTTCTCTTAACAAGGACACACTTGGCGTTAGTATGGATCTAGCCTCAAAGACCCT	intergenic
ASHG19A3A039413	114.465	38.3381	83.4392	58.6062	55.7527	81.594	96.4919	74.4932	67.3288	62.5663	7.0033	6.08763	6.49877	6.37011	6.32057	5.95607	5.25335	5.7484	6.01401	5.7965	noncoding	ENST00000412680	RP11-263F14.3	Ensembl	457	chr9	+	137759864	137760321		TCATGGAGAATGCCCTATTTTTCCCTCTGAGCAGGTGATTCTGACACACCACAACAACTA	intergenic
ASHG19A3A025056	66.0003	12.079	22.9554	16.2416	15.1571	5.98602	44.2356	24.3382	33.0152	43.3546	6.21382	4.66479	4.57767	4.5278	4.58552	2.82984	3.49615	3.87788	5.11083	5.25069	noncoding	uc003ivr.2	BC038563	UCSC_knowngene	780	chr4	-	184415890	184425668		GGTAGGGTAGAGAGACTAGAGGGAATGATTTAGCAATAAAATAGGTTTAAATATCTTCTC	bidirectional	NM_001564	ING2	inhibitor of growth protein 2	+	184426219	184432249
ASHG19A3A000094	616.393	441.37	578.322	597.806	641.587	2081.26	1801.41	1924.67	2060.1	2137.22	9.78249	9.79524	9.78943	10.4049	10.2059	10.0666	10.11	10.2386	10.0656	10.0772	noncoding	ENST00000412736	MEG3	Ensembl	1670	chr14	+	101292454	101327308		TGACTTGAGTAAGAACACGAATTATGCATTACCACTCCCCTGCCCCAGGAGCCACTCCCA	intergenic
ASHG19A3A046989	93.401	56.9353	70.3957	78.24	61.8448	157.862	123.952	127.088	109.295	123.659	6.70154	6.60245	6.25492	6.78689	6.46669	6.87285	5.78905	6.55253	6.64502	6.77152	noncoding	uc001pqf.2	PAFAH1B2	UCSC_knowngene	2506	chr11	+	117039253	117041759	NM_002572,	CATTGGAAGTTTGTGATTTTGCTTTGGCAAAGTTTCATTGACTAGTAGAACTCATTCTGT	intron sense-overlapping	NM_001184746	PAFAH1B2	platelet-activating factor acetylhydrolase IB	+	117014999	117047131
ASHG19A3A046989	93.401	56.9353	70.3957	78.24	61.8448	157.862	123.952	127.088	109.295	123.659	6.70154	6.60245	6.25492	6.78689	6.46669	6.87285	5.78905	6.55253	6.64502	6.77152	noncoding	uc001pqf.2	PAFAH1B2	UCSC_knowngene	2506	chr11	+	117039253	117041759	NM_002572,	CATTGGAAGTTTGTGATTTTGCTTTGGCAAAGTTTCATTGACTAGTAGAACTCATTCTGT	intron sense-overlapping	NM_001184748	PAFAH1B2	platelet-activating factor acetylhydrolase IB	+	117014999	117047592
ASHG19A3A046989	93.401	56.9353	70.3957	78.24	61.8448	157.862	123.952	127.088	109.295	123.659	6.70154	6.60245	6.25492	6.78689	6.46669	6.87285	5.78905	6.55253	6.64502	6.77152	noncoding	uc001pqf.2	PAFAH1B2	UCSC_knowngene	2506	chr11	+	117039253	117041759	NM_002572,	CATTGGAAGTTTGTGATTTTGCTTTGGCAAAGTTTCATTGACTAGTAGAACTCATTCTGT	exon sense-overlapping	NM_002572	PAFAH1B2	platelet-activating factor acetylhydrolase IB	+	117014999	117041761
ASHG19A3A046989	93.401	56.9353	70.3957	78.24	61.8448	157.862	123.952	127.088	109.295	123.659	6.70154	6.60245	6.25492	6.78689	6.46669	6.87285	5.78905	6.55253	6.64502	6.77152	noncoding	uc001pqf.2	PAFAH1B2	UCSC_knowngene	2506	chr11	+	117039253	117041759	NM_002572,	CATTGGAAGTTTGTGATTTTGCTTTGGCAAAGTTTCATTGACTAGTAGAACTCATTCTGT	intron sense-overlapping	NM_001184747	PAFAH1B2	platelet-activating factor acetylhydrolase IB	+	117014999	117047131
ASHG19A3L0001122	95.6331	76.0821	72.1991	106.97	79.3171	71.9847	93.4917	62.9954	85.8784	67.5368	6.73627	7.00709	6.29155	7.26568	6.82904	5.78701	5.18241	5.49636	6.33732	5.907	noncoding	BI047608	lincRNA-STAT4	lincRNA	113	chr2	-	192064991	192065097		TACATTCTCCTATGCCAGAGATGGTGAGTACAGTGATGATTCCTTGGGACTAGGAATCAC	intergenic
ASHG19A3L0000965	36.14	41.2718	75.2286	37.9404	49.5921	58.5925	92.596	70.8795	48.6408	62.6138	5.39725	6.18493	6.35054	5.74099	6.16094	5.49206	5.15909	5.67591	5.60218	5.79748	noncoding	BQ027881	lincRNA-LIPG-1	lincRNA	485	chr18	-	47143727	47144197		AAAGAGAGAACAGAGTTTTATCAGGATCTCTGCTCTACCCACCAAGACTCAAAACCAGGC	intergenic
ASHG19A3A032810	37.2333	18.4654	71.3781	279.7	29.5296	143.068	161.487	143.334	139.888	126.228	5.43803	5.17606	6.27419	8.95186	5.45228	6.74107	6.33479	6.73109	6.95936	6.7978	noncoding	ENST00000434161	CTD-2021A8.3	Ensembl	423	chr7	-	51456093	51457401	ENST00000444843,ENST00000426314,	TTGACTTTTGGTGGCCTCTTCAGGCCCAGAACTTGACCTCCAGTCGGCCTTGGCAGGCCC	intergenic
ASHG19A3A044327	166.715	25.7151	62.6883	143.43	55.312	65.8689	221.892	66.2273	51.0466	74.2067	7.56576	5.58659	6.07926	7.72842	6.30981	5.66087	6.95666	5.57685	5.66276	6.05005	noncoding	ENST00000451083	RP11-310E22.2	Ensembl	565	chr10	+	96943409	96943974		AGCGGAAACGAGAAGGTGCAATGACACAACGGAACCCAATGCAGAATCCAGCCCCAGGAC	intergenic
ASHG19A3A037599	1741.28	2019.36	1998.07	1716.74	2795.35	92.6343	204.825	67.891	53.3659	71.8655	11.5027	12.189	12.0278	12.2361	12.3408	6.12861	6.8017	5.61228	5.71553	6.00212	noncoding	ENST00000415172	RP11-470P4.2	Ensembl	519	chr9	-	79791671	79792910		AGGCCAGGGAACTGCCGCCCGGCTTTACGTAACTTGACCCACAGGCGGGCGGCGGCAGGT	natural antisense	NM_001018037	VPS13A	vacuolar protein sorting-associated protein 13A	+	79792360	80032399
ASHG19A3A037599	1741.28	2019.36	1998.07	1716.74	2795.35	92.6343	204.825	67.891	53.3659	71.8655	11.5027	12.189	12.0278	12.2361	12.3408	6.12861	6.8017	5.61228	5.71553	6.00212	noncoding	ENST00000415172	RP11-470P4.2	Ensembl	519	chr9	-	79791671	79792910		AGGCCAGGGAACTGCCGCCCGGCTTTACGTAACTTGACCCACAGGCGGGCGGCGGCAGGT	natural antisense	NM_015186	VPS13A	vacuolar protein sorting-associated protein 13A	+	79792360	80000106
ASHG19A3A037599	1741.28	2019.36	1998.07	1716.74	2795.35	92.6343	204.825	67.891	53.3659	71.8655	11.5027	12.189	12.0278	12.2361	12.3408	6.12861	6.8017	5.61228	5.71553	6.00212	noncoding	ENST00000415172	RP11-470P4.2	Ensembl	519	chr9	-	79791671	79792910		AGGCCAGGGAACTGCCGCCCGGCTTTACGTAACTTGACCCACAGGCGGGCGGCGGCAGGT	natural antisense	NM_033305	VPS13A	vacuolar protein sorting-associated protein 13A	+	79792360	80032399
ASHG19A3A037599	1741.28	2019.36	1998.07	1716.74	2795.35	92.6343	204.825	67.891	53.3659	71.8655	11.5027	12.189	12.0278	12.2361	12.3408	6.12861	6.8017	5.61228	5.71553	6.00212	noncoding	ENST00000415172	RP11-470P4.2	Ensembl	519	chr9	-	79791671	79792910		AGGCCAGGGAACTGCCGCCCGGCTTTACGTAACTTGACCCACAGGCGGGCGGCGGCAGGT	natural antisense	NM_001018038	VPS13A	vacuolar protein sorting-associated protein 13A	+	79792360	79997921
ASHG19A3A041048	95.1741	66.8211	104.365	82.6842	103.285	179.314	195.382	134.641	87.2518	117.98	6.73013	6.81761	6.83578	6.8708	7.2138	7.04426	6.70937	6.63973	6.3574	6.70682	noncoding	ENST00000451120	RP3-390O13.1	Ensembl	739	chrX	+	54249756	54250495		ATAGAGCTAGCTGTCTTCCTGCCTGCCCTGCATCATAAAATACAAAGGGAAGAGAAGACT	intronic antisense	NM_020922	WNK3	serine/threonine-protein kinase WNK3 isoform 1	-	54219255	54384438
ASHG19A3A041048	95.1741	66.8211	104.365	82.6842	103.285	179.314	195.382	134.641	87.2518	117.98	6.73013	6.81761	6.83578	6.8708	7.2138	7.04426	6.70937	6.63973	6.3574	6.70682	noncoding	ENST00000451120	RP3-390O13.1	Ensembl	739	chrX	+	54249756	54250495		ATAGAGCTAGCTGTCTTCCTGCCTGCCCTGCATCATAAAATACAAAGGGAAGAGAAGACT	intronic antisense	NM_001002838	WNK3	serine/threonine-protein kinase WNK3 isoform 2	-	54219255	54384438
ASHG19A3A044751	82.7113	68.1118	106.383	96.2858	87.804	101.463	157.058	107.004	86.7591	111.282	6.53154	6.84658	6.86528	7.10002	6.97351	6.2626	6.28356	6.29337	6.35111	6.62508	noncoding	ENST00000449749	AC068580.7	Ensembl	338	chr11	-	1798159	1799618		AAATGGCAGCGTTGTGGGTAAAATAACACCTCCTTCAGAGACATTGACATCCTCATCCCT	intergenic
ASHG19A3A025029	91.1438	88.0377	89.4501	119.615	93.9967	91.7388	103.132	98.6176	115.298	85.0145	6.66788	7.2151	6.59989	7.44001	7.07275	6.11623	5.3988	6.17493	6.71554	6.24641	noncoding	ENST00000512634	RP11-87F15.2	Ensembl	610	chr4	-	177229418	177241609		CCCACCAATTACATTTCTCCATTTTCAGTGTTCATTGAGCCATTGGATATAAATGTGAAT	natural antisense	NM_021928	SPCS3	signal peptidase complex subunit 3	+	177241089	177253396
ASHG19A3A046287	764.09	659.97	601.141	767.391	649.28	3289.32	2162.01	2223.87	2468.5	2455.34	10.1229	10.4529	9.86099	10.9409	10.2362	10.6393	10.3544	10.4167	10.2881	10.2475	noncoding	ENST00000486306	RP11-313M3.1	Ensembl	515	chr11	+	39183002	39183517		TAAGGGATGATGTGCGGGTTCAGGAGGTGCCCAAACTGAAGGTTTGTGCGCTGCGCATGA	intergenic
CUST_253_PI426073487	70.7136	53.0196	49.2554	60.8016	46.1046	43.1351	49.2913	62.4247	58.7034	62.8762	6.31467	6.50275	5.73233	6.4223	6.06159	5.05965	3.68113	5.483	5.83963	5.8045	noncoding	uc.255+	uc.255	UCR	232	chr9	+	23691767	23691999		TGGCAAGGTACTGCTTTACGAAAAGTTCTCCAGTATTCTTACAATAAGCGTTTATAATGT	natural antisense	NM_001171195	ELAVL2	ELAV-like protein 2 isoform b	-	23690102	23821843
CUST_253_PI426073487	70.7136	53.0196	49.2554	60.8016	46.1046	43.1351	49.2913	62.4247	58.7034	62.8762	6.31467	6.50275	5.73233	6.4223	6.06159	5.05965	3.68113	5.483	5.83963	5.8045	noncoding	uc.255+	uc.255	UCR	232	chr9	+	23691767	23691999		TGGCAAGGTACTGCTTTACGAAAAGTTCTCCAGTATTCTTACAATAAGCGTTTATAATGT	natural antisense	NM_001171197	ELAVL2	ELAV-like protein 2 isoform b	-	23690102	23821478
CUST_253_PI426073487	70.7136	53.0196	49.2554	60.8016	46.1046	43.1351	49.2913	62.4247	58.7034	62.8762	6.31467	6.50275	5.73233	6.4223	6.06159	5.05965	3.68113	5.483	5.83963	5.8045	noncoding	uc.255+	uc.255	UCR	232	chr9	+	23691767	23691999		TGGCAAGGTACTGCTTTACGAAAAGTTCTCCAGTATTCTTACAATAAGCGTTTATAATGT	natural antisense	NM_004432	ELAVL2	ELAV-like protein 2 isoform a	-	23690102	23826063
ASHG19A3A021553	557.145	381.174	460.238	443.555	355.377	1322.38	1084.12	760.668	1001.34	883.825	9.60429	9.53858	9.40057	9.83228	9.22631	9.51858	9.42825	9.0339	9.23787	9.06556	noncoding	ENST00000472521	RPS15AP16	Ensembl	361	chr3	-	128517683	128518044		TGGCATCATGGACCATGAAGAAAGAGATGAAAATACAGGAGGGAAAATCCTGGGATTCTT	intronic antisense	NM_004637	RAB7A	ras-related protein Rab-7a	+	128444978	128533641
ASHG19A3A024407	70.4965	49.4645	67.1306	78.2675	110.845	194.428	211.393	170.329	175.024	176.737	6.30987	6.41332	6.18145	6.78751	7.32562	7.15411	6.86446	6.9792	7.23989	7.22694	noncoding	ENST00000503202	RP11-127B20.1	Ensembl	879	chr4	-	83322730	83323609		TAAAGATCCCGAGAGAAAGAGACTCTTCAGGAGGCATCAACTTCTAACTCATCTCACCAG	intergenic
ASHG19A3A000330	21.9154	11.7991	27.3217	40.5356	18.1585	33.1096	55.5635	43.838	35.3378	23.9277	4.72697	4.63727	4.84268	5.83697	4.80683	4.68381	3.95462	4.92394	5.19908	4.36654	noncoding	ENST00000451439	RP11-297H3.4	Ensembl	388	chr1	-	170240907	170253349		GATCCTCGTGATTCCTATGTGACCTGAAGGACGGATGAAATTCACCAAAGTCTCTACCAC	intergenic
ASHG19A3A024585	31.9369	56.3178	33.3577	48.3642	20.6241	15.9983	78.712	17.2694	26.5689	32.0595	5.23172	6.58701	5.14811	6.0987	4.97006	3.63797	4.78233	3.40094	4.8285	4.80788	noncoding	ENST00000514311	RP11-810F7.1	Ensembl	1101	chr4	-	107757657	107758758		GATACCAGAGACATATTGCAACTAAGGGAAGATAATAAAGAAAACAGACATAGCCTTTGT	intergenic
ASHG19A3A000263	19.8385	16.1425	40.1249	32.4382	15.484	56.7476	147.554	35.3906	38.4318	47.7161	4.59898	5.01195	5.41279	5.51997	4.61212	5.44799	6.15509	4.56579	5.30169	5.39454	noncoding	ENST00000441312	AC015936.3	Ensembl	504	chr17	-	42980528	42981914		ACACCACATCGGGCACGGCCTTGAGAACACTGGCGCTCACCCAAGAATGGGTCAAAGGAA	natural antisense	NM_213607	CCDC103	coiled-coil domain-containing protein 103	+	42977153	42980629
ASHG19A3A014983	50.3057	30.5573	37.9593	67.1028	45.9174	43.268	43.2511	44.4354	41.323	47.0605	5.84789	5.79881	5.33683	6.56855	6.05587	5.06312	3.45489	4.94973	5.3892	5.37467	noncoding	ENST00000437273	AC007563.2	Ensembl	393	chr2	-	217670459	217670852		ACAAAAAAGCAGGGATGGAATGCATTATGAACAATGTCACCTGTACTCAGATCTGTGAAA	intergenic
ASHG19A3A042599	49.7652	38.3438	41.7799	41.6282	39.9686	380.598	302.43	301.564	357.362	336.625	5.83488	6.08783	5.47769	5.88039	5.85808	8.03122	7.49684	7.80359	8.09022	8.01225	noncoding	uc001iwf.2	EPC1	UCSC_knowngene	919	chr10	-	32556714	32557633		GGCATACATTATCCTTAAGGTTTTTAATCCCACCTGGAAAAATTGTGATAGAATTCTCAC	intergenic
ASHG19A3L0003097	46.2719	50.1193	46.8803	63.5939	41.6897	94.2843	103.852	95.2046	213.571	169.265	5.73449	6.43016	5.65336	6.48853	5.91994	6.15201	5.41508	6.12204	7.48545	7.17274	noncoding	chr5:73882471-73909894-	lincRNA-RGNEF-4	lincRNA	27424	chr5	-	73882471	73909894		CCAGAGCCTCATGAATTACCCATTGCATTCATGGAGAAAGCTGATTGCTTTCCCCTTTTT	intergenic
ASHG19A3L0003581	96.9277	73.4729	107.761	95.8228	87.4858	134.389	169.414	176.336	139.141	101.239	6.7564	6.95509	6.88238	7.09298	6.96993	6.65563	6.438	7.03015	6.95246	6.49629	noncoding	chr13:40809650-40814850+	lincRNA-FOXO1-1	lincRNA	5201	chr13	+	40809650	40814850		GTTCACAAGTCATAACATCAGAATCCAACTCAGACCTCCTCATTCCATGCTTTCTAATTT	intergenic
ASHG19A3A026744	89.9943	58.7644	80.1203	89.8884	88.6223	150.62	204.783	151.072	136.526	146.294	6.65034	6.64978	6.44348	6.99411	6.98613	6.81186	6.80102	6.8111	6.92554	6.98987	noncoding	ENST00000507707	CTD-2265D6.1	Ensembl	932	chr5	-	42465501	42468970		TAGCAGATCTCACAACTGGGGAATTGTCAAAGATGAATTAACAGAGTCCCCCAAATACAT	intronic antisense	NM_000163	GHR	growth hormone receptor isoform 1 precursor	+	42424025	42721926
CUST_416_PI426073487	26.6274	15.8413	37.2239	30.3821	50.9182	21.9064	153.836	36.4646	42.6425	28.6629	4.98571	4.98714	5.31041	5.42437	6.19621	4.07272	6.23853	4.61496	5.43064	4.64186	noncoding	uc.418+	uc.418	UCR	217	chr17	+	56082227	56082444		CAAAGCATTCTTAATCCATCTCTTCAGATATGTCTACAGAAAGACACATGAAAAGCAAGA	natural antisense	NM_001078166	SRSF1	serine/arginine-rich splicing factor 1 isoform	-	56078279	56084707
CUST_416_PI426073487	26.6274	15.8413	37.2239	30.3821	50.9182	21.9064	153.836	36.4646	42.6425	28.6629	4.98571	4.98714	5.31041	5.42437	6.19621	4.07272	6.23853	4.61496	5.43064	4.64186	noncoding	uc.418+	uc.418	UCR	217	chr17	+	56082227	56082444		CAAAGCATTCTTAATCCATCTCTTCAGATATGTCTACAGAAAGACACATGAAAAGCAAGA	natural antisense	NM_006924	SRSF1	serine/arginine-rich splicing factor 1 isoform	-	56078279	56084707
ASHG19A3A041944	11.0308	13.5438	27.9751	28.1502	55.9002	27.6249	77.4048	32.6213	23.7338	47.9575	3.87951	4.80032	4.88047	5.31482	6.32505	4.41688	4.74483	4.42217	4.68079	5.40363	noncoding	uc004fvg.1	TTY6	UCSC_knowngene	591	chrY	-	24585739	24587606	uc004fut.1,NR_001527,	ATCATGAGACTATCCTGTGTATCCCACAAAGAAGACAGGCAAGATTCCTTGGCTGATGCA	intergenic
ASHG19A3A031389	21.1673	25.1028	31.9635	32.3749	43.3487	39.5958	23.1094	33.8916	33.773	26.6803	4.682	5.55769	5.08225	5.51753	5.97566	4.9391	2.78016	4.48876	5.13869	4.53572	noncoding	ENST00000429998	RP11-513I15.6	Ensembl	4785	chr6	+	34247481	34252266		GCCCTTGATATTAGAGAATATTAAAATCACACAGTTGTGGCAAAAATCACATTGTGGCTA	intergenic
ASHG19A3A032510	60.3608	69.4746	76.8317	93.7067	68.6401	104.622	91.7715	112.256	84.5151	70.7566	6.09152	6.87903	6.38324	7.06243	6.61358	6.30711	5.13696	6.36551	6.31408	5.97919	noncoding	ENST00000451792	AC017060.1	Ensembl	442	chr7	-	17503068	17598533		AATTATTTCTGAACCTTCCCATCAGCCTTGTCTCTGATAGAATTGGCCTGTTGTGGACGG	intergenic
ASHG19A3A048159	140.907	114.566	155.425	126.397	122.262	179.482	174.341	208.043	174.331	163.193	7.31688	7.58887	7.44745	7.52538	7.47026	7.04525	6.49485	7.27217	7.23507	7.12631	noncoding	AK057203		misc_RNA	1705	chr12	-	128255393	128295208		GCAGGACCTAATTGGCCTAGCTTTCTTGTTTCCCCCAATAATATATTTTTAGAACGGTTT	intergenic
ASHG19A3A044660	40.1155	37.1764	69.464	61.5013	37.5783	51.0453	121.555	99.2656	46.4108	58.6092	5.54045	6.04855	6.2357	6.44087	5.7726	5.29338	5.74229	6.18476	5.54056	5.70248	noncoding	uc001lkl.2	CR592586	UCSC_knowngene	870	chr10	+	131910185	131919004		TGTGGCCCAATTCCAGTTCTCCAGGGTGCTCATCACTCTGTGGCAGTTTGTCTTCTGGTT	intergenic
ASHG19A3A040393	39.1766	34.0209	54.4954	60.0668	38.8116	55.1557	67.5099	53.5103	92.2022	66.3278	5.50833	5.93559	5.88288	6.40504	5.81843	5.40977	4.42643	5.23518	6.42649	5.88007	noncoding	uc004evu.2	BC043223	UCSC_knowngene	1643	chrX	-	129611045	129658231		AAATGGCTCAGACTTTCAGGAAGCTTCCCCATCTTACTGCTTCTTTTCCAAAGATGGCGT	intergenic
ASHG19A3L0003241	186.892	140.86	156.981	103.007	168.897	204.379	222.89	214.135	210.661	240.21	7.73551	7.8949	7.46528	7.20829	7.95989	7.22308	6.96461	7.31144	7.47042	7.60848	noncoding	BI763082	lincRNA-TBC1D22A	lincRNA	830	chr22	+	47154429	47287216		TTACCTTCCCCGCCAATGTAGACCGGAGACCAGCCACTCTCCAGAGAAACCACAAATGAA	exon sense-overlapping	NM_014346	TBC1D22A	TBC1 domain family member 22A	+	47158517	47571342
ASHG19A3A019320	89.8299	59.2131	68.4889	31.4905	64.1003	92.3983	141.398	83.5337	59.4797	76.8249	6.64715	6.65992	6.21339	5.47777	6.51994	6.12542	6.0656	5.92621	5.85609	6.10367	noncoding	BC043405		misc_RNA	2017	chr21	+	44907688	44909690		AGAAAATCTTAAACAAATAAACCAACAAAAGGAGTGACACACGGAGCTCCTGGCCGGGGT	intergenic
ASHG19A3A017441	10.259	12.7976	35.0642	23.2266	7.74843	25.3033	45.2069	31.6647	35.2227	31.455	3.79565	4.73194	5.21945	5.03832	3.73759	4.28727	3.53019	4.37124	5.19387	4.78312	noncoding	ENST00000420705	RP5-872K7.2	Ensembl	359	chr20	-	21074198	21086975		TGAACATGTTTGTGCAGGTTTCCAGTCAGTACATGGATATCCCTCAAGCCTTTGAATCCA	intergenic
ASHG19A3A027953	81.7078	69.7383	106.174	85.1865	82.3083	108.219	167.997	135.945	151.037	144.685	6.51219	6.88441	6.86247	6.9164	6.88108	6.35834	6.4189	6.65399	7.06087	6.97455	noncoding	AF009267		NRED	1356	chr5	+	10363293	10364634		AACTACTGATAGTGTGGCAGGAGCTAGAAAACACCCCTTTCTTCTTAGATATCCCTCCAG	intron sense-overlapping	NM_005885	2013-03-06	E3 ubiquitin-protein ligase MARCH6	+	10353827	10435491
ASHG19A3A032929	7.57543	5.95984	31.3345	5.78218	7.65028	106.579	190.759	88.4123	92.7207	116.771	2.83658	3.8886	5.04854	3.30543	3.70782	6.33596	6.6646	6.01339	6.43352	6.6924	noncoding	ENST00000340779	RP11-797H7.5	Ensembl	1062	chr7	-	64348904	64350478		ATTTAACCCTCAGGTTTTTTAAATAAAATGCAAGTGCAGGGGCTTGGGCTCGGGACTCCT	intergenic
ASHG19A3A014587	137.333	58.947	111.033	69.3878	97.0247	126.613	177.163	176.57	100.354	106.808	7.27488	6.6531	6.92767	6.61644	7.1191	6.57629	6.52665	7.03129	6.53352	6.56956	noncoding	ENST00000397819	AC017070.1	Ensembl	2403	chr2	-	168570172	168572575	NR_027466,ENST00000451540,	ACTTTCATCCAAGACCTGGATTTTACCCCAACCCCACATTCTGAAGGTAGAAGCAAGTTC	intergenic
ASHG19A3A038476	7.43723	7.2547	19.7746	5.89232	16.0483	207.616	204.621	184.162	241.288	233.702	2.72067	4.09799	4.34506	3.35896	4.65749	7.24289	6.79998	7.0949	7.63978	7.57423	noncoding	ENST00000452496	ASS1P12	Ensembl	1227	chr9	+	32945993	32947220	NM_054012,NM_000050,	TTGAAATTTGCTGAGCTGGTGTATACCGGTTTCTGGCATAGCCCTGAGTGTGAATTTGTC	intergenic
ASHG19A3A034944	2702.63	2201.54	2211.97	2880.66	3112.67	11320.9	8917.17	12183.7	20887.6	17784.1	12.2084	12.3127	12.1839	12.9349	12.4531	12.2712	12.1866	12.8064	13.401	12.9956	noncoding	BM413624		RNAdb	912	chr7	+	116594292	116608625		ATTTCTGAGGGTTTCGGTTGCAGTTTTCAGTGATCTTTGCTCGTCTCCCTTCCCTGTAAA	intron sense-overlapping	NM_021908	ST7	suppressor of tumorigenicity 7 protein isoform	+	116593380	116863961
ASHG19A3A034944	2702.63	2201.54	2211.97	2880.66	3112.67	11320.9	8917.17	12183.7	20887.6	17784.1	12.2084	12.3127	12.1839	12.9349	12.4531	12.2712	12.1866	12.8064	13.401	12.9956	noncoding	BM413624		RNAdb	912	chr7	+	116594292	116608625		ATTTCTGAGGGTTTCGGTTGCAGTTTTCAGTGATCTTTGCTCGTCTCCCTTCCCTGTAAA	intron sense-overlapping	NM_018412	ST7	suppressor of tumorigenicity 7 protein isoform	+	116593380	116870075
ASHG19A3A046293	11.9724	18.5878	22.4235	43.418	21.5127	39.3269	81.621	36.0508	11.3476	42.8574	3.97523	5.18379	4.53954	5.942	5.02542	4.92778	4.86716	4.59499	3.70267	5.23545	noncoding	ENST00000395705	AC023085.1	Ensembl	1281	chr11	+	43543525	43544817		AGGCCCTGAGAGTGATCGTGTGGATAGACAGTGGCAACGACAACGTGGACATCAAGGCTG	intergenic
ASHG19A3A052560	46.4372	28.2625	37.7643	39.1913	27.1024	5.99029	31.9763	10.715	20.0084	14.2123	5.73921	5.70436	5.32936	5.7888	5.33798	2.83168	3.00236	2.93091	4.45841	3.63714	noncoding	NR_021493	LOC100144604	RefSeq_NR	1762	chr15	-	93111047	93115493		AAGCAGATGGTTGGTGGTGGAAACGTCACCTCAGTATAGTACTATGGAGTTTCCTTTCAC	intergenic
ASHG19A3A043788	72.5824	35.0551	31.028	44.7345	34.7792	151.758	36.2329	105.593	89.6906	119.071	6.35343	5.97373	5.03429	5.98576	5.67093	6.82175	3.16804	6.2745	6.38894	6.71991	noncoding	ENST00000418077	RP11-490O24.1	Ensembl	411	chr10	+	34153240	34153651		GCGGCAGTGGTCATTTGACAACAAAAGTCATACCGGAGAAAATATAACATTTAAAAAGAA	intergenic
ASHG19A3A036603	316.087	192.343	290.074	158.207	258.765	350.846	359.593	275.934	340.637	334.997	8.62007	8.41549	8.5228	7.88987	8.66781	7.9299	7.79031	7.6825	8.03554	8.00724	noncoding	AF293366		misc_RNA	860	chr8	+	52730142	52730969		TATCCTTAACAAAAACTCTCTCCTGCATAGTAAAAGCATCATCTAAACAGCAGCTCCAAC	natural antisense	NM_052937	PCMTD1	protein-L-isoaspartate O-methyltransferase	-	52730139	52811735
CUST_312_PI426073487	96.5822	32.2931	87.296	31.1075	41.2914	67.3194	85.8457	71.1196	70.0274	70.654	6.74997	5.86562	6.56443	5.45893	5.90422	5.69424	4.98466	5.68108	6.0658	5.97681	noncoding	uc.314+	uc.314	UCR	202	chr10	+	124852202	124852404		TTGCAATAAATTACACAATTCATTTCCTCCATTTAGAGAGAGAAAATCACACCTCCAGGC	intergenic
ASHG19A3A034043	44.5915	25.753	49.5669	42.4976	38.6125	54.8642	76.338	58.3845	50.969	54.1464	5.68284	5.58783	5.74309	5.90959	5.812	5.40136	4.71289	5.37647	5.66031	5.58316	noncoding	ENST00000439823	AC002480.4	Ensembl	557	chr7	+	22629323	22631241		CAGTTCCTATGATATGACTACCTCAGGGCAAGAAAGTCACTGTGTCCCTGCTACAACAAA	intergenic
ASHG19A3A050044	15.0527	18.9693	41.1162	32.0712	18.8512	34.3393	47.4032	49.835	22.8389	29.4889	4.25302	5.20845	5.45386	5.50224	4.85265	4.73478	3.6145	5.12732	4.63164	4.68372	noncoding	ENST00000424853	RP11-363P13.1	Ensembl	546	chr13	+	33851689	33855471		AATTAGCTACATTAATGTTAGAACCATTTGGACCTCACCCAGGACTTCAACTACATTATG	intronic antisense	NM_178006	STARD13	stAR-related lipid transfer protein 13 isoform	-	33677271	33859901
ASHG19A3A041661	39.8833	14.0416	20.7599	16.2861	14.2978	39.9509	127.2	46.8508	37.7236	86.0414	5.5333	4.84257	4.42044	4.53139	4.5139	4.95141	5.84373	5.03207	5.27887	6.26275	noncoding	ENST00000316861	AC002368.2	Ensembl	735	chrX	+	147546209	147546948		GAGCAGAGGAAAGGAAAAGGGCTCAGGTTTAAGCAACTGGAGTCATTCCTACATGATTGT	intergenic
ASHG19A3A033737	16.4307	7.07897	24.1656	5.84796	25.0973	36.1431	36.333	27.4692	31.3772	33.2073	4.35933	4.07032	4.66118	3.34267	5.23431	4.80886	3.17307	4.11059	5.04592	4.85905	noncoding	ENST00000492517	RP11-632K21.1	Ensembl	345	chr7	-	150238841	150239186		TTTACTTGTATCATCAACTATGGTAAGGATCTTCCTCTGGTGAAAGGAATCAAGTTTCAG	intergenic
ASHG19A3A039769	24.7237	11.3612	27.6688	23.821	8.79048	37.7361	73.1846	37.3271	33.9932	42.0581	4.88739	4.59627	4.8621	5.07588	3.94391	4.87204	4.61617	4.6552	5.14684	5.20887	noncoding	ENST00000451718	RP1-169I5.4	Ensembl	390	chrX	-	41331516	41331906		AGAGGTTCTTGAAATCCAGGAGTGTTCCATAGCTCAAGAATCCTTGGAATCCCAGAAGCA	intronic antisense	NM_022567	NYX	nyctalopin precursor	+	41306712	41334905
ASHG19A3A022140	68.0286	46.5784	69.1862	58.6008	55.2565	148.462	118.253	119.156	135.841	118.467	6.25663	6.33497	6.22909	6.3699	6.30783	6.79518	5.6865	6.45868	6.92193	6.71279	noncoding	uc003fwf.1	AF088041	UCSC_knowngene	3546	chr3	-	195961239	195964785		TGTTCTGAGTTATTTTGGATTTTGTTCTTTAGCCAAATAAAGGCAGTGTGGTTTTACCTG	intergenic
ASHG19A3A011295	54.3953	51.1578	63.1161	50.7918	95.8625	265.914	200.374	197.477	229.819	216.544	5.95477	6.4552	6.08903	6.16539	7.1028	7.57121	6.75617	7.19572	7.58016	7.48102	noncoding	ENST00000502686	AC139769.2	Ensembl	2291	chr19	-	24000400	24057503		TGCAAGGCCTGCTTTAGTTTGATAAATTCATGTTTCCCTTCCAGTGAAGCTGCAAGGTCA	intergenic
ASHG19A3A015386	42.7546	37.2347	64.8257	50.4478	52.4563	73.9095	105.157	97.074	71.3277	51.98	5.6237	6.05056	6.12743	6.15707	6.23547	5.82127	5.44087	6.15025	6.09131	5.52011	noncoding	AK057246		misc_RNA	2055	chr2	+	23604255	23606310		CTTCTTTTTGCATTGGGTTGACCTGTGTATCAATTTGAAATCCCAAGAAATCCCTCTTTT	intergenic
ASHG19A3A016821	304.23	33.9357	83.2188	70.8421	71.6607	87.2654	99.389	101.174	78.8507	101.175	8.55126	5.93163	6.49573	6.64342	6.67489	6.0476	5.31916	6.21464	6.22689	6.49546	noncoding	ENST00000454456	AC007163.9	Ensembl	754	chr2	+	202417581	202418335		TAACAGGCTTCCAATGACTACATGTAATTATCAGCTCCAACTTCCTTATCCTTTTCTTCT	intronic antisense	NM_001168221	ALS2CR11	amyotrophic lateral sclerosis 2 chromosomal	-	202352143	202483905
ASHG19A3A016821	304.23	33.9357	83.2188	70.8421	71.6607	87.2654	99.389	101.174	78.8507	101.175	8.55126	5.93163	6.49573	6.64342	6.67489	6.0476	5.31916	6.21464	6.22689	6.49546	noncoding	ENST00000454456	AC007163.9	Ensembl	754	chr2	+	202417581	202418335		TAACAGGCTTCCAATGACTACATGTAATTATCAGCTCCAACTTCCTTATCCTTTTCTTCT	intronic antisense	NM_152525	ALS2CR11	amyotrophic lateral sclerosis 2 chromosomal	-	202352143	202483905
ASHG19A3A016821	304.23	33.9357	83.2188	70.8421	71.6607	87.2654	99.389	101.174	78.8507	101.175	8.55126	5.93163	6.49573	6.64342	6.67489	6.0476	5.31916	6.21464	6.22689	6.49546	noncoding	ENST00000454456	AC007163.9	Ensembl	754	chr2	+	202417581	202418335		TAACAGGCTTCCAATGACTACATGTAATTATCAGCTCCAACTTCCTTATCCTTTTCTTCT	intronic antisense	NM_001168217	ALS2CR11	amyotrophic lateral sclerosis 2 chromosomal	-	202399042	202483905
ASHG19A3A016821	304.23	33.9357	83.2188	70.8421	71.6607	87.2654	99.389	101.174	78.8507	101.175	8.55126	5.93163	6.49573	6.64342	6.67489	6.0476	5.31916	6.21464	6.22689	6.49546	noncoding	ENST00000454456	AC007163.9	Ensembl	754	chr2	+	202417581	202418335		TAACAGGCTTCCAATGACTACATGTAATTATCAGCTCCAACTTCCTTATCCTTTTCTTCT	intronic antisense	NM_001168216	ALS2CR11	amyotrophic lateral sclerosis 2 chromosomal	-	202352143	202483905
ASHG19A3A050435	22.7258	6.11612	124.194	76.0778	20.6003	37.0429	125.207	34.7483	30.8799	44.8578	4.77843	3.91619	7.09645	6.74367	4.96826	4.84538	5.8117	4.53287	5.02461	5.30169	noncoding	ENST00000400214	RP11-397O8.3	Ensembl	611	chr13	+	102454227	102454838		AAGGACGTTGCTGACAGTAAGTGTAAAGGAGAGTTTGATGGCTCAAAGCACCCCACTAAA	intronic antisense	NM_175929	FGF14	fibroblast growth factor 14 isoform 1B	-	102373204	103054124
ASHG19A3A050435	22.7258	6.11612	124.194	76.0778	20.6003	37.0429	125.207	34.7483	30.8799	44.8578	4.77843	3.91619	7.09645	6.74367	4.96826	4.84538	5.8117	4.53287	5.02461	5.30169	noncoding	ENST00000400214	RP11-397O8.3	Ensembl	611	chr13	+	102454227	102454838		AAGGACGTTGCTGACAGTAAGTGTAAAGGAGAGTTTGATGGCTCAAAGCACCCCACTAAA	intronic antisense	NM_004115	FGF14	fibroblast growth factor 14 isoform 1A	-	102373204	102568995
ASHG19A3A048298	38.8861	27.7239	53.0066	65.3264	26.8195	62.4561	63.6868	43.7785	43.4671	56.9329	5.49822	5.68273	5.84115	6.52803	5.32364	5.58549	4.29407	4.92121	5.4547	5.65513	noncoding	ENST00000433544	RP11-488P3.1	Ensembl	1671	chr1	-	94218479	94241000		TCTGTGAGATATCAAATAGAGAGGTGAAGCCTGCAGTAATAAAAAATACTGCCATAGCTA	intergenic
ASHG19A3A043972	40.5878	38.1444	50.5425	62.0351	39.6263	899.182	87.2782	78.0054	44.1182	37.7068	5.55612	6.08109	5.77367	6.45461	5.84629	9.0451	5.02188	5.82331	5.4729	5.04644	noncoding	ENST00000435086	RP11-448K10.1	Ensembl	1884	chr10	+	59715054	59716938		TATGTGGAAGTACCCCCTTTGAACCATCCAGCCTTCACTTTTCGTGAACCATGTACAATG	intergenic
ASHG19A3A054041	133.241	108.272	123.058	114.605	126.82	170.172	193.906	166.19	164.762	190.432	7.22722	7.50624	7.08181	7.37474	7.52209	6.97277	6.69592	6.94393	7.17164	7.32025	noncoding	CR621785		NRED	2373	chr16	-	87360621	87362994		ACTGGACTCCTCATCCCCGTAATTATTTAGAGAAGATGCAAGCAGCAGATAGTCTCCATG	exon sense-overlapping	NM_024735	FBXO31	F-box only protein 31	-	87362941	87417394
ASHG19A3A039054	42.5812	24.802	76.5699	66.8913	39.3307	69.396	79.9496	57.5439	73.805	76.8624	5.6182	5.54433	6.37738	6.5638	5.83642	5.73834	4.81979	5.3539	6.14353	6.10422	noncoding	ENST00000429577	RP11-341A22.1	Ensembl	183	chr9	+	105827697	105827880		CCCCGCCTAAACCTAGTCATAAGCCAAAATCTAGTTTCACTTTTACTAGATTTAATTTGA	intergenic
ASHG19A3A009121	76.4705	47.2338	84.2161	55.4122	61.661	102.642	123.477	72.0046	81.8893	83.3606	6.42158	6.35295	6.51174	6.28948	6.46251	6.279	5.77912	5.69858	6.2759	6.21828	noncoding	ENST00000437556	RP11-467I21.1	Ensembl	391	chr1	-	193726006	193726397		TGCCATTACCAAGTCCCCCTGACCACTGAATTAGCTATGAAGAAGAAAGAAGACAACACA	intergenic
ASHG19A3A034168	27.0524	21.9472	48.7207	57.2709	23.4538	39.865	113.685	35.1276	22.6846	41.6408	5.00917	5.38936	5.71343	6.3334	5.14348	4.94896	5.60187	4.55414	4.62407	5.19112	noncoding	uc003tda.1	DPY19L1P2	UCSC_knowngene	1166	chr7	+	32865913	32878356		ACAAATCCTTTAAGTCTTCACAGGGCAGGAAAGCGACAACTTTGGGGGCTATCTTCTCTA	intergenic
ASHG19A3A043074	148.045	97.2102	157.216	121.424	126.185	160.586	239.364	140.902	130.184	154.335	7.39192	7.34996	7.46684	7.46279	7.51619	6.89615	7.0883	6.70629	6.86588	7.05574	noncoding	ENST00000439659	RP11-380G5.4	Ensembl	713	chr10	-	89807891	89809580		CCTCAAAGAACATCCCCCACACAATGAACACTGAAGGCTTCCTGAGAAATAGGCAAAAAC	intergenic
ASHG19A3A038583	143.6	148.319	108.393	107.491	78.2434	451.882	279.812	142.128	213.259	249.467	7.3457	7.97123	6.89017	7.27351	6.80554	8.22701	7.36519	6.71881	7.48364	7.65653	noncoding	ENST00000432323	RP11-576D8.1	Ensembl	225	chr1	+	205320374	205320599	NM_003096,	CAATATTGGAATGGTGGTAATATGAGGAAATAGTATCATCATGTTAGAAGCCTTGGAATG	intronic antisense	NM_018203	KLHDC8A	kelch domain-containing protein 8A	-	205305647	205326039
ASHG19A3A052934	2081.52	1455	1751.16	1224.89	1485.68	7339.48	5537.42	4629.58	6052.95	6450	11.8095	11.72	11.8192	11.7333	11.5456	11.6466	11.5765	11.3655	11.3712	11.4134	noncoding	ENST00000465295	RP11-30K9.1	Ensembl	476	chr15	+	59161857	59162333		TTTGTGAGAACCAATGGGAAGGAGTCTGAGCTGCTGGAACCTCTTCCCTACAAATTCATA	intergenic
ASHG19A3A024167	24.4908	52.7454	43.2568	29.3899	48.5475	19.5141	23.8288	33.009	21.281	15.5876	4.87605	6.49428	5.52934	5.37857	6.13131	3.88618	2.79528	4.44299	4.54017	3.73341	noncoding	ENST00000504529	RP11-241F15.5	Ensembl	206	chr4	-	49525688	49525894		AATGCCTGGCTTGGCTGCAGCCACTGGGACACGTGGCCCTGCTTCTGTGATGCTAGGAGT	intergenic
ASHG19A3A020643	56.1198	28.9546	64.5585	53.335	54.9173	114.963	105.629	102.406	133.68	122.637	5.99534	5.73199	6.12213	6.23685	6.30062	6.44134	5.44851	6.22958	6.9017	6.76133	noncoding	ENST00000447256	RP11-176P14.1	Ensembl	426	chr3	-	2152092	2185925		ATTGTGAACTTCATGGCAATTGCTCCAGTCCCACCTGCTCCAGATACCTAAATCATGAAG	intronic antisense	NM_175607	CNTN4	contactin-4 isoform a precursor	+	2140549	3099645
ASHG19A3L0003536	187.988	117.327	21.7845	76.5061	177.115	21.414	76.4325	24.0354	17.3818	31.415	7.74377	7.62483	4.49652	6.75376	8.036	4.03567	4.71621	3.85534	4.26958	4.78069	noncoding	BE244504	lincRNA-FAM110A	lincRNA	447	chr20	-	837118	837565		GTGCTGTGTGTGTGGAAACCCAAATATGACCGTAGAGGGTGGAGCCACAAAACCAAGCTG	intergenic
ASHG19A3A014723	30.7436	19.6462	29.4501	31.8674	22.9307	31.0911	87.9229	44.8092	38.3542	28.1543	5.17993	5.25474	4.95954	5.49301	5.10857	4.59419	5.03956	4.96395	5.29879	4.61386	noncoding	ENST00000449835	AC013733.4	Ensembl	985	chr2	-	182555106	182558142		AATGACCCTCATTTTGGGGGTCAGAAAGGAAGCATGGACATTCACTCATCTCTATATGAA	intergenic
ASHG19A3A053524	42.9924	20.1434	43.9637	37.6689	51.5903	39.1546	70.2106	56.7095	28.9813	45.0429	5.63	5.28529	5.55209	5.73175	6.2123	4.92258	4.5198	5.33139	4.9402	5.30931	noncoding	ENST00000400791	RP11-517A5.1	Ensembl	559	chr16	-	16187889	16189066		GAAAACACCACAGAATCATGCAGATCAAGAGGTTCAAATCTTCGTGTTCACCTTAAGAAC	intronic antisense	NM_004996	ABCC1	multidrug resistance-associated protein 1	+	16043433	16236930
ASHG19A3A053524	42.9924	20.1434	43.9637	37.6689	51.5903	39.1546	70.2106	56.7095	28.9813	45.0429	5.63	5.28529	5.55209	5.73175	6.2123	4.92258	4.5198	5.33139	4.9402	5.30931	noncoding	ENST00000400791	RP11-517A5.1	Ensembl	559	chr16	-	16187889	16189066		GAAAACACCACAGAATCATGCAGATCAAGAGGTTCAAATCTTCGTGTTCACCTTAAGAAC	intronic antisense	NM_019899	ABCC1	multidrug resistance-associated protein 1	+	16043433	16236930
ASHG19A3A053524	42.9924	20.1434	43.9637	37.6689	51.5903	39.1546	70.2106	56.7095	28.9813	45.0429	5.63	5.28529	5.55209	5.73175	6.2123	4.92258	4.5198	5.33139	4.9402	5.30931	noncoding	ENST00000400791	RP11-517A5.1	Ensembl	559	chr16	-	16187889	16189066		GAAAACACCACAGAATCATGCAGATCAAGAGGTTCAAATCTTCGTGTTCACCTTAAGAAC	intronic antisense	NM_019898	ABCC1	multidrug resistance-associated protein 1	+	16043433	16236930
ASHG19A3A053524	42.9924	20.1434	43.9637	37.6689	51.5903	39.1546	70.2106	56.7095	28.9813	45.0429	5.63	5.28529	5.55209	5.73175	6.2123	4.92258	4.5198	5.33139	4.9402	5.30931	noncoding	ENST00000400791	RP11-517A5.1	Ensembl	559	chr16	-	16187889	16189066		GAAAACACCACAGAATCATGCAGATCAAGAGGTTCAAATCTTCGTGTTCACCTTAAGAAC	intronic antisense	NM_019900	ABCC1	multidrug resistance-associated protein 1	+	16043433	16236930
ASHG19A3A053524	42.9924	20.1434	43.9637	37.6689	51.5903	39.1546	70.2106	56.7095	28.9813	45.0429	5.63	5.28529	5.55209	5.73175	6.2123	4.92258	4.5198	5.33139	4.9402	5.30931	noncoding	ENST00000400791	RP11-517A5.1	Ensembl	559	chr16	-	16187889	16189066		GAAAACACCACAGAATCATGCAGATCAAGAGGTTCAAATCTTCGTGTTCACCTTAAGAAC	intronic antisense	NM_019862	ABCC1	multidrug resistance-associated protein 1	+	16043433	16236930
ASHG19A3H0000081	340.113	273.007	324.619	228.633	247.201	697.008	589.839	535.803	587.068	570.553	8.73165	9.00306	8.72703	8.53993	8.59331	8.74559	8.573	8.58642	8.6397	8.59214	noncoding	nc-HOXA1-53-	nc-HOXA1-53	HOX cluster	138	chr7	-	27135887	27136025		GCCCTCTTCCCTTCTCACCTCTCGCCAGTTCATCTTTCATTGAACGGTGGGGAGGGGGCG	intergenic
ASHG19A3A022999	30.0218	28.5199	39.238	42.8557	40.6819	43.1429	56.7111	56.6661	46.7079	53.8376	5.14641	5.71569	5.38302	5.92077	5.88394	5.06005	4.00606	5.32995	5.548	5.57416	noncoding	uc003dyv.2	BC041484	UCSC_knowngene	1055	chr3	+	112021324	112051596		ACTTCATTTGAGACAGCCTCACATGGAGAATGCAATGAGCCATTCTCTTCTCACATACAG	intergenic
ASHG19A3A038386	359.602	297.499	370.182	379.006	276.285	492.7	522.552	500.789	434.484	373.195	8.83218	9.14118	8.98545	9.53448	8.77518	8.3362	8.39035	8.48954	8.31443	8.12635	noncoding	uc001hap.2	BC038769	UCSC_knowngene	1124	chr1	+	204110535	204112135		AATGAAGAGCATGCTTGCTTTGTGGCTCCCCATTGACTCATCCCTTCTACCTTGAGTTAT	natural antisense	NM_018208	ETNK2	ethanolamine kinase 2	-	204100189	204121307
ASHG19A3A045357	99.0558	64.6582	88.1163	68.8877	69.7582	127.184	128.915	145.243	165.18	111.724	6.79037	6.77048	6.579	6.60448	6.63546	6.58367	5.87293	6.75006	7.1746	6.6324	noncoding	uc001ody.2	AF113016	UCSC_knowngene	4135	chr11	-	65266958	65271093		ATTGGTTCTGGTCTACGTAAACACCCTCATCTTCTCAAGCTTTACCTTCTAACTTCTGCA	intergenic
ASHG19A3A032073	324.969	258.01	308.365	183.091	324.522	328.37	379.788	309.673	426.704	347.517	8.66117	8.91581	8.62425	8.14937	9.0666	7.8514	7.87913	7.8424	8.29641	8.04609	noncoding	AY927639		RNAdb	1483	chr6	+	132319845	132321331		ATCTTTCTTTAGCTGAAAAAAGCTGACCTAAACTCCATAACCACTCCCAAGAGCTTGAGG	intergenic
ASHG19A3A037952	20.5759	30.4437	34.0218	15.8903	7.97962	28.9131	76.6665	30.9984	34.9272	49.4285	4.64601	5.79461	5.17739	4.49488	3.7949	4.489	4.72272	4.33218	5.18448	5.44592	noncoding	ENST00000436752	RP11-402G3.3	Ensembl	550	chr9	-	117428715	117434029		ATTTGCTGCTTCAGAAGGATGAGCTTGACAGACAAAATCCCAAGCGCATTAACGCAGTCT	exon sense-overlapping	NM_001199233	LOC100505478	hypothetical protein LOC100505478	-	117428713	117444369
ASHG19A3A050965	839.874	498.006	911.726	660.3	486.029	1998.77	1751.98	1531.92	1322.56	1658.23	10.266	9.99348	10.6294	10.6198	9.7422	10.0255	10.0742	9.94725	9.54924	9.79201	noncoding	ENST00000315233	RP5-919J22.1	Ensembl	879	chr14	-	74844425	74845306	uc002gvw.2,	GGCCGGGGCCAAGGCTGCGGAGCTCGCGGAGGCAAGGCCGAGGATAAGGAGTGGATGCCG	intergenic
ASHG19A3L0000032	811.826	661.155	805.281	671.793	815.137	4230.47	2896.87	3659.66	5127.96	5723.09	10.2083	10.4556	10.3933	10.6614	10.6147	10.934	10.7203	11.069	11.1551	11.2576	noncoding	DB327252	lincRNA-PBX1-3	lincRNA	544	chr1	-	165092806	165093350		TGATTTTATGCTTTGAACATAAGGCTGGGTCCTTCAGCTCTCCTTCCCCTCTCAGAAACA	intergenic
ASHG19A3A015953	1106.85	716.244	756.595	535.939	832.758	3070.25	1691.44	2397.45	3053.08	3352.34	10.7203	10.566	10.2689	10.196	10.6417	10.5641	10.0271	10.5213	10.5453	10.6115	noncoding	HIT000324184_03		H-invDB	388	chr2	+	89901315	89901826		TGTCAACAGAGTTACAGTACCCCTCCCACAGTGTTACAAGTCATAACATAAACCTCCAAG	intergenic
ASHG19A3A028243	52.9673	44.1472	68.7041	45.9295	68.0081	74.4135	106.807	95.2634	91.7765	93.2931	5.91701	6.26885	6.21806	6.02511	6.60104	5.83059	5.4707	6.12336	6.42158	6.38094	noncoding	ENST00000510892	RP11-101B14.2	Ensembl	606	chr5	+	56356285	56356891		GAGTAAGACATGTCATAGGATACATGAGTATCTACAAATCTGCTCAAACTCCTTAATATG	intergenic
ASHG19A3A038251	34.4636	25.8455	53.8584	21.5556	35.2654	65.6135	113.367	77.6759	42.8862	62.8966	5.33558	5.59304	5.86621	4.93774	5.68826	5.65576	5.59628	5.81666	5.43833	5.80523	noncoding	ENST00000457302	RP11-229P13.20	Ensembl	697	chr9	-	139931491	139932407		TCCACGTTCAGTCCCTCAGGTCACAATACACACCTATCCTGCTGGCCTGACGCAGGGGCC	intergenic
ASHG19A3A049250	51.6717	15.0323	42.3699	27.1956	32.848	59.517	119.564	75.0607	54.9569	76.0203	5.88517	4.92327	5.49939	5.26126	5.59194	5.51283	5.70805	5.75961	5.75687	6.08862	noncoding	ENST00000422828	RP11-408E5.7	Ensembl	798	chr13	-	19775776	19801574	NR_003272,NM_001042414,	AACTGGAGGCAGAAATGGAAGCAGCTAGGCATGAACACCAATTAATGCTAATGAGGCAAG	intergenic
ASHG19A3A052960	180.006	113.941	241.693	173.733	178.255	449.974	437.306	512.469	534.107	532.621	7.67477	7.58016	8.18891	8.05476	8.04389	8.22161	8.1053	8.52122	8.53544	8.51637	noncoding	AF070527		RNAdb	1590	chr15	+	63135273	63136827	NM_015059,	TATTTCTTTTCAATAAAAAAGGTTTGGATTCGGCCTCTTCCTCTGAGCCCACCTCCCAGC	exon sense-overlapping	NM_015059	TLN2	talin-2	+	62939509	63136829
ASHG19A3A025477	41.6467	17.9448	32.4065	26.3828	13.834	27.2035	59.3965	23.9957	36.1737	39.8375	5.58841	5.13944	5.10311	5.2188	4.47297	4.39389	4.12145	3.85216	5.22781	5.13222	noncoding	ENST00000244249	RP11-663P9.2	Ensembl	390	chr4	+	43900473	43901368		GATAGGAAAGAAAAACTTATGCAGGAAGGAAAATTGGATCGAACAGTTCACCTATCATAT	intergenic
ASHG19A3L0000152	85.5523	46.2645	119.165	98.4251	73.929	255.786	291.915	350.308	266.369	273.439	6.58343	6.32701	7.03247	7.13365	6.72467	7.51555	7.43949	8.0181	7.75529	7.76876	noncoding	exon99-	lincRNA-C1orf83	lincRNA	715	chr1	-	54587441	54588155		TTTGCATATGTGCCTGTGGATCTAATGTTACCCCCCACACCTCACGCGAGACTGTCTCCC
ASHG19A3A039706	657.546	537.563	543.397	600.358	499.455	4394.44	2937.39	3091.13	3435.18	3947.65	9.89425	10.1201	9.69433	10.4175	9.79262	10.9792	10.734	10.8302	10.6862	10.8087	noncoding	ENST00000416765	RP1-22N22.1	Ensembl	405	chrX	-	28677181	28677586		AACGTGTAACAATTATGCCAAAAGACATCAAGCTAGCAGGCTGCATACGTGGAGAACGTG	intronic antisense	NM_014271	IL1RAPL1	interleukin-1 receptor accessory protein-like 1	+	28605680	29974017
ASHG19A3A015390	579.853	356.348	451.018	406.485	529.091	1146.95	896.388	958.731	1319.42	1259.09	9.66796	9.43725	9.35661	9.67002	9.87771	9.33432	9.17327	9.32562	9.5467	9.46579	noncoding	ENST00000421721	AC066692.3	Ensembl	457	chr2	+	24123562	24124019		AATATTATTAATACAAGACCAAGCAAATCCTCCCACCCAACTGGAAACATGAGTCATCCA	intronic antisense	NM_017552	ATAD2B	ATPase family AAA domain-containing protein 2B	-	23971533	24149934
ASHG19A3L0002491	47.9628	54.3793	74.5153	44.1318	57.837	68.9999	78.8777	63.4836	39.984	44.5941	5.78414	6.53864	6.33611	5.96639	6.37097	5.73056	4.78784	5.50771	5.34648	5.29232	noncoding	AK124439	lincRNA-SLC4A1AP	lincRNA	1883	chr2	-	27929629	27938599		AAGGTGACTCTAAGGTCCTATCTAGCCTTTTGATACAACATGGCTGGCTCATTTCCCCAA	intergenic
ASHG19A3A037661	27.0769	23.6889	33.9976	18.4872	153.473	66.2517	158.306	48.4407	39.5276	86.9005	5.01072	5.48708	5.17561	4.71461	7.81144	5.67017	6.29597	5.08279	5.33416	6.27927	noncoding	ENST00000427728	RP11-350E12.5	Ensembl	748	chr9	-	90559190	90559938		AAGACTCTCAGCACCAAGTCCAAGAACAACAAGAAGAGTGCGTGGCAGGCCACCACCCAG	intergenic
ASHG19A3A039318	196.199	182.118	214.4	162.472	219.959	629.529	492.733	617.188	724.26	704.607	7.8186	8.30845	7.97663	7.93795	8.40556	8.63266	8.30264	8.77434	8.87517	8.81938	noncoding	AK000834		misc_RNA	1395	chr9	+	132087214	132088575		TGGACTCCTTTTTAAGCCGTATTTGAGACCTAGTTGGCTTTCCCTTCCCAAGAATGTCCT	intergenic
ASHG19A3A051446	123.826	91.2858	162.553	112.19	84.1896	365.086	328.193	303.015	267.651	293.699	7.12058	7.26684	7.52245	7.33851	6.91107	7.98497	7.64039	7.81144	7.76016	7.85112	noncoding	ENST00000254302	UBE2L7P	Ensembl	465	chr14	+	55695934	55696399	NR_028437,NM_003347,ENST00000436446,	AGTAATTAGTGCTGAAAACTGGAAGCCAGCAACCAAAACCGACCAAGTAATCCAGTCCCT	intergenic
ASHG19A3A011519	39.3186	17.9556	33.0189	17.5176	28.9049	47.7939	52.8033	35.2063	32.0554	21.5715	5.51398	5.1402	5.13243	4.63703	5.42393	5.20013	3.82673	4.55709	5.07399	4.21279	noncoding	ENST00000444105	CEACAMP7	Ensembl	496	chr19	-	43453654	43454539	ENST00000489959,ENST00000455211,ENST00000413902,	ATGTCCATAACCCAGTCACTAATGGCAAAAACTTCGCAACCAAGAAAATCAGAGTCCCTT	intergenic
ASHG19A3A034360	103.321	77.6597	133.202	77.0107	123.292	107.257	209.108	114.761	92.9081	116.727	6.85311	7.0346	7.20506	6.763	7.48424	6.3449	6.84197	6.40037	6.43667	6.69175	noncoding	ENST00000455801	RP11-419M24.3	Ensembl	843	chr7	+	55865726	55866569		GTACCATGACCTGACCTCCCAGGTGAAGGTGGCCCACTTGCAACAAGGACCGAAAGAAGT	intronic antisense	NM_207366	2013-09-14	septin-14	-	55861236	55930482
ASHG19A3A037042	34.4087	23.7906	37.4211	17.5676	46.8157	26.6317	97.4303	25.6099	29.4461	20.7878	5.33337	5.49334	5.31701	4.64222	6.08259	4.36351	5.27308	3.97746	4.96147	4.15725	noncoding	ENST00000420807	RP11-452J13.1	Ensembl	779	chr1	+	193273874	193335083		AGATTGTGGTGCTTGATGATGGAATGGTGCATAAATAAATAAACACGGGCTCTCAATCAA	intergenic
ASHG19A3A017089	132.054	80.3071	107.399	91.7293	76.6871	327.504	262.243	199.8	228.922	256.147	7.21328	7.08401	6.87798	7.02929	6.7755	7.84821	7.24597	7.21041	7.57533	7.68885	noncoding	ENST00000452720	AC104634.3	Ensembl	462	chr2	+	232424613	232425075		TAAGAAAGGTGATATTGTGGACACCAAGGGAACGGTACTGTTCAAAAAGGAATGCCCCAC	intergenic
ASHG19A3L0000697	92.9558	33.8074	48.9238	36.3087	74.2961	66.3689	106.404	63.2598	63.9362	58.1614	6.69503	5.92704	5.71912	5.67807	6.73249	5.67252	5.4633	5.50345	5.94825	5.68826	noncoding	AA757150	lincRNA-MBNL2-2	lincRNA	508	chr13	+	97787992	97788497		ATCTCATTCTTTCGAGAGCTATATCCTATAGAACCTGCCCCAAATGAAGGAGATCAGCCT	intergenic
ASHG19A3A025593	31.5731	18.597	33.0896	28.2493	16.9683	39.7724	130.456	57.3903	37.2949	46.5396	5.217	5.18448	5.13607	5.32028	4.72777	4.94621	5.89944	5.34926	5.26407	5.359	noncoding	NR_015439	LOC550112	RefSeq_NR	2301	chr4	+	68566995	68588220		TAGGATAAACTTATGAAAAGAAAGGAGTAGCAGTCCCACAGACAAAGCATCCAGCCCCTG	bidirectional	NM_018227	UBA6	ubiquitin-like modifier-activating enzyme 6	-	68481478	68566889
ASHG19A3A040083	28.7188	25.3292	52.3242	22.3382	44.1957	50.5672	59.0382	66.1301	50.3761	42.3652	5.0876	5.56732	5.8205	4.98542	6.00329	5.2802	4.10573	5.57426	5.64511	5.21945	noncoding	uc004ebr.1	AK057701	UCSC_knowngene	2597	chrX	-	73498208	73512435		ATCCCACTTGACAGTTTAGAAGTGGATTGATAATACTCTTCTGGCTTAAAACCCTTCTTC	intergenic
ASHG19A3A050461	220.241	183.605	236.386	197.607	242.371	237.85	221.175	229.636	202.572	167.702	8.00133	8.32358	8.15647	8.27516	8.56195	7.42606	6.94859	7.41741	7.41945	7.16344	noncoding	ENST00000421601	RP11-297I6.4	Ensembl	1172	chr13	+	107306263	107324511		ACTCTCTCCAAATGTCTCCAAGCAAATTCAAAGCAGCTGAAAATAACTGCATGCCTGAGA	intergenic
ASHG19A3A034290	131.222	114.218	148.796	143.915	139.428	135.276	175.407	165.532	155.211	128.196	7.20496	7.58364	7.37759	7.73397	7.66624	6.66562	6.50741	6.9373	7.09404	6.81632	noncoding	ENST00000436056	AC073115.7	Ensembl	532	chr7	+	46030503	46040497		CCTAAAAAATGGAAGCACAAACTGTACAACAAATACTCTCCATTCAAGTTGAAGTTCTCA	intergenic
ASHG19A3A030001	47.2921	34.3922	53.2757	49.2964	42.9516	63.9921	71.1739	64.9026	49.9214	49.1694	5.76375	5.94808	5.8493	6.12657	5.96313	5.62085	4.55256	5.54202	5.63439	5.43869	noncoding	ENST00000440377	RP11-337C18.8	Ensembl	1057	chr1	+	146644805	146646726	uc001epf.1,	CCACTCACCAAGTTTCATCCTCCATTTATGACCAAGGATAGGTATAACATCTGATCTTGA	bidirectional	NM_005399	PRKAB2	5'-AMP-activated protein kinase subunit beta-2	-	146626684	146644129
ASHG19A3A018856	91.4833	83.8295	124.916	113.035	93.5464	201.096	203.088	186.586	237.16	219.552	6.6729	7.14419	7.10595	7.35068	7.06448	7.19988	6.78382	7.11557	7.61901	7.49684	noncoding	ENST00000457669	AP000696.2	Ensembl	1133	chr21	-	38004978	38009331		ATGGGTTTATCTTTTGGGACCAAGACATTGGGTCCCTACATGTTTTCCCCTACCCTTCTT	intergenic
ASHG19A3A035090	33.0471	31.8012	28.3778	23.654	36.0445	42.8292	47.9312	62.1592	31.3574	17.8086	5.27777	5.84597	4.90289	5.06494	5.718	5.05053	3.63072	5.47719	5.04461	3.91979	noncoding	ENST00000445459	AC018643.4	Ensembl	744	chr7	+	131945619	131956028		TTATCAATTAGTGTCTGCTGCTGCCAGTGTCACCAGTTCTCTGCCTGATGAATGATGCTA	intronic antisense	NM_020911	PLXNA4	plexin-A4 isoform 1	-	131808090	132261323
ASHG19A3A008678	135.551	105.254	100.214	106.872	116.199	174.606	135.045	147.045	132.861	160.711	7.25508	7.46611	6.77384	7.26373	7.38789	7.00827	5.96945	6.76951	6.89432	7.10876	noncoding	BC033590		misc_RNA	1074	chr17	-	60703900	60704878		GCAAAGAAGACACATTTCTCCTACCACGAGTAATCAAAAACACTATGAAACTGTAATATG	natural antisense	NM_006039	MRC2	C-type mannose receptor 2	+	60704761	60770952
ASHG19A3A018364	120.738	108.592	154.758	145.302	119.822	187.131	195.221	198.788	139.063	140.654	7.08155	7.5122	7.44053	7.7474	7.4341	7.09677	6.70815	7.20496	6.9519	6.9387	noncoding	ENST00000461248	RP1-300I2.2	Ensembl	556	chr20	+	43859508	43861972		TTATGAAGCTGAGCGGCTTCTTTCTACTCTCTGTGAACATCCTCCTTTGCCTCTGAATGA	intergenic
ASHG19A3A029027	20.1454	23.6426	22.2417	24.637	12.9427	38.6313	73.5652	38.0984	28.8912	33.5585	4.61805	5.48568	4.52754	5.12432	4.39273	4.90396	4.62878	4.69019	4.93633	4.87453	noncoding	ENST00000427122	RP4-630J13.1	Ensembl	681	chr1	+	119255621	119256302		CCAAAATCGTGGATGAATTCAAAGTTGACATTTGTTTCCCACAGAGAGGAGGCCCAAACC	intergenic
ASHG19A3A048291	21.5259	21.8305	75.9452	33.4734	13.2772	77.0819	82.6848	66.9006	72.5658	85.9066	4.70384	5.38242	6.36507	5.56449	4.4228	5.87996	4.89769	5.59225	6.11968	6.25992	noncoding	NR_002803	RPL13P5	RefSeq_NR	634	chr12	+	6993144	6993766	ENST00000412023,	GTCATCGCTGACTAGGAGGAAAACTTCCAGGCCTTGTTAGTCTCTGTATGGCCCATGCAA	intergenic
ASHG19A3A009886	93.9694	76.615	91.8579	105.705	89.4524	157.828	152.547	151.726	111.856	93.9184	6.7099	7.01654	6.64423	7.24665	7.00069	6.87193	6.2222	6.81774	6.67489	6.39073	noncoding	AK091326		misc_RNA	2510	chr17	+	71172653	71175163		GAGTTTGTTTCCTTTAACTATGCCCTTGATCTGTCTTTCAAAACAATGTCCCCTTATAGT	intergenic
ASHG19A3A013017	16.8675	6.8816	13.2324	19.9076	13.0513	59.2137	67.308	41.193	45.2169	38.6842	4.38954	4.04036	3.73917	4.82148	4.4021	5.50649	4.41938	4.82215	5.50554	5.08577	noncoding	ENST00000433549	AC009892.2	Ensembl	287	chr19	+	55063252	55063539		TGGACTGACCCTCCAGTGCAGCTCTGATGTCGGCTACCACAGATTCGCTGTGTACTAGGA	intergenic
ASHG19A3A030631	263.476	247.599	284.406	314.152	268.475	592.817	598.708	493.579	489.504	484.247	8.30218	8.85535	8.4863	9.16812	8.72957	8.5547	8.5961	8.46939	8.44001	8.41466	noncoding	NR_027311	LOC153910	RefSeq_NR	2290	chr6	-	142847591	142958973		AAGGTCTTAGCACTGTTTCATCTTCCCAGAAGGCTTTTCCCTCTTCCACCCTGCTTCTAG	intergenic
ASHG19A3A038716	14.144	7.5099	31.786	24.4026	8.60151	40.2461	111.82	44.8173	31.607	38.7924	4.17535	4.13671	5.07338	5.11192	3.91883	4.96227	5.5679	4.96437	5.05477	5.08969	noncoding	uc004aex.2	BC080605	UCSC_knowngene	1482	chr9	+	68413445	68414927		ACAGTGAACACAAAGCCCCGCATGCTCGGGCAGGTTGGGAGAGTCCTTCTGCCTGTGCAG	intergenic
ASHG19A3A037486	57.0972	43.005	64.4351	69.7377	71.0254	67.9029	95.5482	85.2248	80.7211	88.6219	6.01734	6.2345	6.11856	6.62456	6.66021	5.70692	5.22884	5.95599	6.25705	6.30651	noncoding	uc004aej.2	BC065763	UCSC_knowngene	1240	chr9	-	66688087	66699951		CTGAAGAAGAACAGAGCTCAAGAATGTATACCATCAGATGTCTCCAACTTTATTACAATT	intergenic
ASHG19A3A046696	240.99	200.139	269.996	248.348	232.456	952.697	1124.52	711.506	851.442	850.394	8.15367	8.4835	8.38884	8.71481	8.50096	9.11369	9.47267	8.95501	9.05047	9.02418	noncoding	ENST00000429268	AP001271.4	Ensembl	356	chr11	+	70492269	70493667		AATCTGCATCACAGAAGATATCCAGTTGGGCAAGACCCCGCCTCCCTGACAGGTGGCACA	intronic antisense	NM_133266	SHANK2	SH3 and multiple ankyrin repeat domains protein	-	70313960	70507923
ASHG19A3A046696	240.99	200.139	269.996	248.348	232.456	952.697	1124.52	711.506	851.442	850.394	8.15367	8.4835	8.38884	8.71481	8.50096	9.11369	9.47267	8.95501	9.05047	9.02418	noncoding	ENST00000429268	AP001271.4	Ensembl	356	chr11	+	70492269	70493667		AATCTGCATCACAGAAGATATCCAGTTGGGCAAGACCCCGCCTCCCTGACAGGTGGCACA	intronic antisense	NM_012309	SHANK2	SH3 and multiple ankyrin repeat domains protein	-	70313960	70935808
ASHG19A3A018495	254.053	198.025	271.555	241.344	212.184	397.224	483.133	441.125	353.915	347.545	8.24326	8.46422	8.39877	8.65776	8.34567	8.08035	8.27054	8.32273	8.07975	8.04629	noncoding	uc002xyu.1	CR612603	UCSC_knowngene	2570	chr20	+	56285238	56287808		AGTTAATTCAGTGGCTTAAAGAAACCAAACCTACCCACAACGCTTGACCTCCCATTGATC	natural antisense	NM_199171	PMEPA1	transmembrane prostate androgen-induced protein	-	56223451	56286541
ASHG19A3A018495	254.053	198.025	271.555	241.344	212.184	397.224	483.133	441.125	353.915	347.545	8.24326	8.46422	8.39877	8.65776	8.34567	8.08035	8.27054	8.32273	8.07975	8.04629	noncoding	uc002xyu.1	CR612603	UCSC_knowngene	2570	chr20	+	56285238	56287808		AGTTAATTCAGTGGCTTAAAGAAACCAAACCTACCCACAACGCTTGACCTCCCATTGATC	natural antisense	NM_199169	PMEPA1	transmembrane prostate androgen-induced protein	-	56223451	56285625
ASHG19A3A018495	254.053	198.025	271.555	241.344	212.184	397.224	483.133	441.125	353.915	347.545	8.24326	8.46422	8.39877	8.65776	8.34567	8.08035	8.27054	8.32273	8.07975	8.04629	noncoding	uc002xyu.1	CR612603	UCSC_knowngene	2570	chr20	+	56285238	56287808		AGTTAATTCAGTGGCTTAAAGAAACCAAACCTACCCACAACGCTTGACCTCCCATTGATC	bidirectional	NM_020182	PMEPA1	transmembrane prostate androgen-induced protein	-	56223451	56285031
ASHG19A3A018495	254.053	198.025	271.555	241.344	212.184	397.224	483.133	441.125	353.915	347.545	8.24326	8.46422	8.39877	8.65776	8.34567	8.08035	8.27054	8.32273	8.07975	8.04629	noncoding	uc002xyu.1	CR612603	UCSC_knowngene	2570	chr20	+	56285238	56287808		AGTTAATTCAGTGGCTTAAAGAAACCAAACCTACCCACAACGCTTGACCTCCCATTGATC	natural antisense	NM_199170	PMEPA1	transmembrane prostate androgen-induced protein	-	56223451	56285625
ASHG19A3A007368	24.3085	14.9384	34.287	33.2164	55.8354	44.7534	159.343	52.4883	36.3231	59.7083	4.86607	4.91585	5.18851	5.55444	6.32306	5.11011	6.30966	5.20583	5.23311	5.72802	noncoding	NR_026542	C21orf88	RefSeq_NR	1469	chr21	-	40969076	40984749		GAATGCTGGAGCAATACTTAAATAGGGGAGGTCAGAAATCTCACGGGCTCTGCTGGCTTC	intergenic
ASHG19A3A027575	41.1171	21.0275	29.0522	42.0109	38.091	40.5052	89.5538	60.6904	55.0877	52.4136	5.57342	5.33645	4.94074	5.8933	5.79137	4.97131	5.08279	5.44007	5.76051	5.5337	noncoding	ENST00000503576	AC008427.3	Ensembl	2568	chr5	-	149362621	149365756		CCACTCCAACAGATGCCCTACACATAGGGTTTGCTTCTCATAAATATTTAAAATTGTTTA	natural antisense	NM_000112	SLC26A2	sulfate transporter	+	149340299	149366963
ASHG19A3A015537	17.5877	8.40793	17.6029	16.3466	47.2666	58.9438	68.0301	35.4816	37.6918	36.4781	4.44479	4.25819	4.16751	4.5372	6.09611	5.49971	4.44564	4.57094	5.27799	5.00059	noncoding	ENST00000395092	GAPDHP25	Ensembl	1002	chr2	+	38512551	38513558		ATGTTCATGATGGGCGTGAACCATAAGAAATATGAAAACAGCCTCAAGATCATCAGCAAT	intergenic
ASHG19A3A048280	171.931	101.941	145.41	95.5868	126.113	184.436	164.035	163.479	229.167	251.863	7.60783	7.41709	7.3465	7.09061	7.51595	7.07753	6.36852	6.91899	7.57615	7.66787	noncoding	S79267		NRED	3429	chr12	+	6908074	6912140		ATCGCCCCTGTATACTCCAGGTCCAGTAAATGTTTGCTGACTAATGATTGGCATTTCCCT	exon sense-overlapping	NM_000616	CD4	T-cell surface glycoprotein CD4 isoform 1	+	6898637	6929976
ASHG19A3A048280	171.931	101.941	145.41	95.5868	126.113	184.436	164.035	163.479	229.167	251.863	7.60783	7.41709	7.3465	7.09061	7.51595	7.07753	6.36852	6.91899	7.57615	7.66787	noncoding	S79267		NRED	3429	chr12	+	6908074	6912140		ATCGCCCCTGTATACTCCAGGTCCAGTAAATGTTTGCTGACTAATGATTGGCATTTCCCT	intron sense-overlapping	NM_001195017	CD4	T-cell surface glycoprotein CD4 isoform 3	+	6898691	6929976
ASHG19A3A048280	171.931	101.941	145.41	95.5868	126.113	184.436	164.035	163.479	229.167	251.863	7.60783	7.41709	7.3465	7.09061	7.51595	7.07753	6.36852	6.91899	7.57615	7.66787	noncoding	S79267		NRED	3429	chr12	+	6908074	6912140		ATCGCCCCTGTATACTCCAGGTCCAGTAAATGTTTGCTGACTAATGATTGGCATTTCCCT	intron sense-overlapping	NM_001195014	CD4	T-cell surface glycoprotein CD4 isoform 2	+	6898691	6929976
ASHG19A3A048280	171.931	101.941	145.41	95.5868	126.113	184.436	164.035	163.479	229.167	251.863	7.60783	7.41709	7.3465	7.09061	7.51595	7.07753	6.36852	6.91899	7.57615	7.66787	noncoding	S79267		NRED	3429	chr12	+	6908074	6912140		ATCGCCCCTGTATACTCCAGGTCCAGTAAATGTTTGCTGACTAATGATTGGCATTTCCCT	intron sense-overlapping	NM_001195016	CD4	T-cell surface glycoprotein CD4 isoform 3	+	6898691	6929976
ASHG19A3A048280	171.931	101.941	145.41	95.5868	126.113	184.436	164.035	163.479	229.167	251.863	7.60783	7.41709	7.3465	7.09061	7.51595	7.07753	6.36852	6.91899	7.57615	7.66787	noncoding	S79267		NRED	3429	chr12	+	6908074	6912140		ATCGCCCCTGTATACTCCAGGTCCAGTAAATGTTTGCTGACTAATGATTGGCATTTCCCT	intron sense-overlapping	NM_001195015	CD4	T-cell surface glycoprotein CD4 isoform 3	+	6898691	6929976
ASHG19A3A052719	82.2232	36.3852	66.8186	28.0999	62.2087	79.4637	181.217	39.1743	66.9214	72.6068	6.52312	6.022	6.17402	5.31229	6.47338	5.92187	6.57007	4.7357	6.00532	6.01814	noncoding	ENST00000500533	AC104759.1	Ensembl	1772	chr15	+	31685045	31696932		AATAAAAAACAGGCATGATGGTGTTGGTTTATAAACCAAAGCAGAGGGCACTGGAGCCCC	intergenic
ASHG19A3A014320	51.0606	14.0541	31.7433	15.2142	23.5024	32.6979	61.1726	21.9458	32.927	31.4825	5.86767	4.84354	5.07148	4.4324	5.14577	4.665	4.19273	3.70861	5.107	4.7845	noncoding	BC035418		misc_RNA	2435	chr2	-	130246623	130249035		CAAAAAACTTGAGGTTCAACTTAAAATTCACTAGAGTTGAAAAGGAGTGGCTCAACGAAT	intergenic
ASHG19A3A010323	1190.02	676.569	895.6	692.816	741.932	10846	7052.46	8447.91	9818.52	10490.7	10.8472	10.5002	10.597	10.716	10.4614	12.1994	11.8679	12.1759	11.979	12.0643	noncoding	ENST00000462935	RP11-9H16.1	Ensembl	626	chr18	-	49371374	49372000		ATAAAAGGAAACAGAATGCCAAAATCAGCAGTCTCCTGGAGGAGCAGTTCCAGCAAGGAA	intergenic
ASHG19A3A012303	134.075	71.7379	155.336	90.2084	91.0811	209.562	276.361	259.125	222.815	239.207	7.23707	6.92251	7.44671	7.00153	7.0271	7.25779	7.33851	7.59246	7.5392	7.60158	noncoding	NR_024282	LOC113230	RefSeq_NR	1329	chr19	+	14183820	14185873		TTTGTGAAATTGACCAGCCCCCTCTATAAAACTTACAGTCCCCCATTGGGAAACTGACCA	intergenic
ASHG19A3L0002495	28.7697	12.4912	36.0537	7.61063	26.7424	31.5502	31.3458	40.5918	43.6978	43.8244	5.09029	4.70294	5.26363	3.57387	5.31906	4.61436	2.98122	4.79617	5.46146	5.26433	noncoding	chr4:23369372-23374362-	lincRNA-GBA3	lincRNA	4991	chr4	-	23369372	23374362		TCTTAAGAAGAAAGACTGTCTTCTCCTTATCCAAGTGTGGTTTTAAGTAGAGTTAAACAG	intergenic
ASHG19A3L0000532	7.39088	5.44722	14.7012	18.2187	25.5124	49.5212	38.4923	60.5503	29.6126	44.1281	2.68452	2.93134	3.88309	4.69296	5.25601	5.25405	3.26398	5.43638	4.96807	5.27466	noncoding	AI910857	lincRNA-GLIPR1L2	lincRNA	485	chr12	-	75841852	75842332		TGTGTCTGGAACGTTTTGCTATCCACCTGCTCTCTGTAGCCATGTTTTGGCTTCAGTTAT	intergenic
ASHG19A3A007774	344.246	289.275	414.544	385.105	441.813	1296.21	1182.1	916.664	849.175	973.644	8.75964	9.09203	9.19357	9.57024	9.59378	9.49572	9.54924	9.2675	9.04705	9.17924	noncoding	NR_033404	BMP1	RefSeq_NR	2784	chr8	+	22022652	22058996	NR_033403,	TTGTGTTCACCTATCGACCTTGCGGCTCGGGACCGCCCCCCTGAGCTGGCCCCGCCCTCC	exon sense-overlapping	NM_001199	BMP1	bone morphogenetic protein 1 isoform 1	+	22022652	22058996
ASHG19A3A007774	344.246	289.275	414.544	385.105	441.813	1296.21	1182.1	916.664	849.175	973.644	8.75964	9.09203	9.19357	9.57024	9.59378	9.49572	9.54924	9.2675	9.04705	9.17924	noncoding	NR_033404	BMP1	RefSeq_NR	2784	chr8	+	22022652	22058996	NR_033403,	TTGTGTTCACCTATCGACCTTGCGGCTCGGGACCGCCCCCCTGAGCTGGCCCCGCCCTCC	exon sense-overlapping	NM_006129	BMP1	bone morphogenetic protein 1 isoform 3	+	22022652	22069840
ASHG19A3A009174	361.439	253.484	424.672	344.838	382.822	373.341	464.016	356.523	322.497	384.895	8.84505	8.89096	9.23304	9.34583	9.35319	8.00844	8.20541	8.04509	7.97532	8.16053	noncoding	NR_003190	LOC162632	RefSeq_NR	3901	chr17	+	16690205	16707819	uc010vzg.1,uc002gty.2,	ACAGCCTTTAGAAACTCCCCTTGAACGTGCTGGGCTGACCTTCCTCTGATCACAGGCAAG	intergenic
ASHG19A3A044810	40.0512	27.9377	42.6479	38.7053	25.785	95.464	100.55	77.7541	83.1255	82.531	5.53867	5.69128	5.51039	5.76843	5.27009	6.17085	5.34466	5.81799	6.29464	6.20501	noncoding	ENST00000324875	AC090719.1	Ensembl	879	chr11	-	4682082	4682963		TTACCTATGTGTACCTGGTGATGCCTTCTGTGCTCCACCCCATCATTTACAGTATGAAGT	intergenic
ASHG19A3A046591	89.7729	49.4297	65.129	60.2078	44.1512	409.121	319.105	398.882	404.564	432.591	6.64637	6.41155	6.13469	6.40838	6.00135	8.11361	7.58887	8.20627	8.23483	8.29169	noncoding	uc010rog.1	NEAT1	UCSC_knowngene	17357	chr11	+	65190268	65207625	NR_028272,CR591879,	AATCTTAAAAAGTCCACAGCAGATGCATCCGGCTCGAGGGGCCATCAGCTTTGAATAAAT	intergenic
ASHG19A3A035758	111.514	86.7421	110.759	75.4058	100.599	120.199	116.638	106.791	107.679	123.991	6.96608	7.18966	6.92439	6.73249	7.17274	6.50486	5.65674	6.29096	6.62491	6.77697	noncoding	BC033145		RNAdb	2724	chr8	-	53850991	53853677		AGGCTCCTCACCAGTTCCCCTAAGAATCGAATGAAATAAACTAAATATTGGTTATTTCCA	natural antisense	NM_005285	NPBWR1	neuropeptides B/W receptor type 1	+	53852467	53853454
ASHG19A3A008717	37.1668	20.4038	43.9087	24.9011	35.5956	32.6293	191.102	49.0731	29.3999	79.0908	5.43586	5.30029	5.55028	5.13677	5.70035	4.66226	6.66724	5.10422	4.95863	6.14433	noncoding	uc002jev.3	DKFZp313K107	UCSC_knowngene	4368	chr17	-	62775188	62833302	NR_027782,NM_014798,	CAAGCACATCCGAGCTGAGGCCGGAGGAAAAAGGAAGAAAAGTGCCCACCAGAAGCCTCT	intergenic
ASHG19A3A034765	135.357	114.142	158.204	144.732	139.749	203.529	210.101	190.765	194.012	154.001	7.25165	7.58293	7.47789	7.74051	7.67059	7.21762	6.85165	7.14774	7.36359	7.0534	noncoding	AK128105		misc_RNA	3726	chr1	+	170214541	170218267		ATTTTTTCCCAGTGGTCCCTTTTTCTCTGTCTCATCCTTACATTATGGCATCCCCAGAGT	intergenic
ASHG19A3A025004	78.8043	54.2642	73.5143	69.3288	71.3293	150.175	125.03	111.46	108.172	109.178	6.4613	6.53475	6.31915	6.61519	6.66774	6.80878	5.80774	6.35594	6.63249	6.59828	noncoding	AF130075		misc_RNA	2401	chr4	-	174388983	174391192		TCCACTTGGGGAAAATCTCATTCCCCATCCTCTTGTAATTAAAAAGCATGGTTTGTTTGT	intergenic
ASHG19A3A034459	53.0612	58.3887	73.2325	84.05	121.381	244.14	217.324	234.816	239.17	225.604	5.91978	6.63896	6.31365	6.89667	7.45664	7.4589	6.91556	7.44814	7.62813	7.52941	noncoding	ENST00000414799	RP11-460N20.4	Ensembl	232	chr7	+	64535400	64539158		ATGCCAGCATGGGTTGTTCATCACCGCTGCTGTCCCTGCTGTCGCTCCTGGTTGGTGCGT	intergenic
ASHG19A3A029791	796.015	506.18	795.68	529.206	648.898	3953.13	3108.21	2959.72	3511.74	3815.48	10.1791	10.0185	10.3756	10.1743	10.2344	10.8519	10.8034	10.7717	10.7132	10.769	noncoding	ENST00000374520	RPL12P1	Ensembl	498	chr6	-	33367835	33368333	ENST00000484010,ENST00000477007,ENST00000432629,ENST00000424633,ENST00000310055,	TCTATGGGCTGTAATGTTGATGGCCACCACCCTCATGACATCATAGATGACATCAACAGT	intronic antisense	NM_002263	KIFC1	kinesin-like protein KIFC1	+	33359312	33377699
ASHG19A3A007737	947.393	759.443	1040.98	793.707	1035.15	2491.85	2321.77	2402.04	2806.9	2374.14	10.4494	10.6602	10.8836	11.0201	11.0089	10.3093	10.4393	10.5221	10.4338	10.2101	noncoding	NR_033204	LOC404266	RefSeq_NR	486	chr17	+	46669681	46683772		TCTCGATGCGCCGTCGCCGGGTCAGCCGTTTCCTCTCCCTCGCCGGCCTCGGCGGAGATT	natural antisense	NM_002147	HOXB5	homeobox protein Hox-B5	-	46668618	46671103
ASHG19A3A007737	947.393	759.443	1040.98	793.707	1035.15	2491.85	2321.77	2402.04	2806.9	2374.14	10.4494	10.6602	10.8836	11.0201	11.0089	10.3093	10.4393	10.5221	10.4338	10.2101	noncoding	NR_033204	LOC404266	RefSeq_NR	486	chr17	+	46669681	46683772		TCTCGATGCGCCGTCGCCGGGTCAGCCGTTTCCTCTCCCTCGCCGGCCTCGGCGGAGATT	intronic antisense	NM_018952	HOXB6	homeobox protein Hox-B6	-	46673098	46682334
ASHG19A3A016340	34.1835	12.2908	32.722	18.1224	13.2696	57.5434	59.0273	65.6438	57.1973	42.8253	5.32432	4.68471	5.11953	4.68579	4.42217	5.4673	4.10517	5.56117	5.80592	5.23424	noncoding	ENST00000448112	AC068137.3	Ensembl	561	chr2	+	131028168	131029845		CGCCTAATTTCATATGAAGTTACCCTAGCCATCAGCCTATTATCAGTTCTACTGATAAGC	intergenic
ASHG19A3A010099	78.1446	84.2985	115.094	81.5935	97.3888	110.974	156.134	99.0322	99.777	86.0414	6.45025	7.15018	6.98135	6.85025	7.12436	6.39202	6.27265	6.18202	6.5262	6.26286	noncoding	NR_029406	FLJ43681	RefSeq_NR	2256	chr17	+	81174665	81188573	ENST00000441866,ENST00000417636,	TCCTGATTAATGGCCGATGAATTTCTCCTTAAGGCCCTGAAACTGCCTACTCAGAACCAA	intergenic
ASHG19A3A036956	32.7049	19.493	41.2319	36.8711	34.3488	40.7183	35.8201	49.7423	26.6205	20.4781	5.26236	5.24521	5.45971	5.70108	5.65258	4.9786	3.149	5.12357	4.83198	4.13466	noncoding	BC024311		misc_RNA	1544	chr8	+	141601782	141603294		CTCACAAGTCAAAAACATCCTCTTTGATCCACCATCTGTCTTTACTGAACAATATTAGAA	intronic antisense	NM_001164623	EIF2C2	protein argonaute-2 isoform 2	-	141541263	141645646
ASHG19A3A036956	32.7049	19.493	41.2319	36.8711	34.3488	40.7183	35.8201	49.7423	26.6205	20.4781	5.26236	5.24521	5.45971	5.70108	5.65258	4.9786	3.149	5.12357	4.83198	4.13466	noncoding	BC024311		misc_RNA	1544	chr8	+	141601782	141603294		CTCACAAGTCAAAAACATCCTCTTTGATCCACCATCTGTCTTTACTGAACAATATTAGAA	intronic antisense	NM_012154	EIF2C2	protein argonaute-2 isoform 1	-	141541263	141645646
ASHG19A3L0003088	28.6912	43.4712	57.8408	53.6553	43.2822	81.7596	76.6971	75.4041	85.3021	54.0504	5.08643	6.24858	5.96299	6.245	5.97373	5.95867	4.72389	5.76709	6.32846	5.58059	noncoding	BE501942	lincRNA-MRPL36-2	lincRNA	508	chr5	+	1780805	1782205		TTGGCAGGAATCTCTTTTATTCACTTTCCCCAAGATGTCTTCTTGGGTCTTCCGACAGTG	intergenic
ASHG19A3A022078	92.2591	28.9028	45.8734	38.6281	45.2468	30.8633	263.525	39.1137	26.6533	58.7306	6.68494	5.73002	5.6181	5.76565	6.03485	4.5836	7.25508	4.73362	4.83454	5.70597	noncoding	BC004948		NRED	1732	chr1	+	46744417	46746936		AAACAAGCCCAAAATCCTGGGGAGAGGCAAAGGTGGCACTATCCAGGGACAGCTGCTGCA	natural antisense	NM_006369	LRRC41	leucine-rich repeat-containing protein 41	-	46744071	46769038
ASHG19A3A025480	39.3127	12.3802	39.9671	36.5412	24.8955	26.5372	43.1627	50.177	43.7718	39.2345	5.51354	4.69266	5.40718	5.68774	5.22357	4.35739	3.44936	5.13845	5.46368	5.10825	noncoding	NR_026989	LOC339524	RefSeq_NR	1419	chr1	+	87595447	87634884		CACGACTCAAAGAAAATGTGAATAAAAGGCATCTTTGTTTCCCAGTCAAATTAGCTGATT	intergenic
ASHG19A3A052591	21.9203	19.2881	27.2278	29.8157	21.581	28.8471	76.9589	40.6832	25.029	33.3746	4.72724	5.2314	4.83827	5.3988	5.02991	4.4854	4.73142	4.79927	4.75216	4.86607	noncoding	ENST00000471472	CTD-3221M10.1	Ensembl	723	chr15	-	100091582	100092305		CACATATTGCATGGGGGTAACCAAGCCTGAAGTCAGTAAAAATCTACAAGCCTGGTTATG	intergenic
ASHG19A3A013021	36.0408	13.1168	38.5381	48.3692	30.031	78.0185	131.67	576.341	55.6581	63.2794	5.39369	4.75976	5.3573	6.09898	5.47314	5.89626	5.91978	8.67756	5.77182	5.8137	noncoding	ENST00000432400	AC009892.5	Ensembl	319	chr19	+	55119336	55119843		TATTGCTGTGAGTATTTCAGTCCTGCTGGCAGGTGAGCACTCAGAGACCCCCTGCAGCTG	intergenic
ASHG19A3A051673	60.4886	52.7842	65.5812	108.119	65.1208	96.6613	80.7498	217.95	79.5327	61.3334	6.09507	6.49546	6.14499	7.281	6.54348	6.19	4.84307	7.33629	6.23863	5.76666	noncoding	AL832767		misc_RNA	4743	chr14	+	88641818	88646541		AGAGACATTGGATTGGATCTTCCAGAAGGTCTTTGTTGCAATTTTTCTCCATCATTGAAA	natural antisense	NM_021161	KCNK10	potassium channel subfamily K member 10 isoform	-	88646451	88793256
ASHG19A3A051673	60.4886	52.7842	65.5812	108.119	65.1208	96.6613	80.7498	217.95	79.5327	61.3334	6.09507	6.49546	6.14499	7.281	6.54348	6.19	4.84307	7.33629	6.23863	5.76666	noncoding	AL832767		misc_RNA	4743	chr14	+	88641818	88646541		AGAGACATTGGATTGGATCTTCCAGAAGGTCTTTGTTGCAATTTTTCTCCATCATTGAAA	natural antisense	NM_138318	KCNK10	potassium channel subfamily K member 10 isoform	-	88646451	88737255
ASHG19A3A051673	60.4886	52.7842	65.5812	108.119	65.1208	96.6613	80.7498	217.95	79.5327	61.3334	6.09507	6.49546	6.14499	7.281	6.54348	6.19	4.84307	7.33629	6.23863	5.76666	noncoding	AL832767		misc_RNA	4743	chr14	+	88641818	88646541		AGAGACATTGGATTGGATCTTCCAGAAGGTCTTTGTTGCAATTTTTCTCCATCATTGAAA	natural antisense	NM_138317	KCNK10	potassium channel subfamily K member 10 isoform	-	88646451	88789593
CUST_314_PI426073487	92.0313	74.5768	93.0896	115.14	126.317	114.773	153.363	120.934	102.617	91.235	6.6808	6.97697	6.66527	7.38202	7.51767	6.43827	6.23224	6.48179	6.55984	6.34766	noncoding	uc.316+	uc.316	UCR	240	chr10	+	126905564	126905804		TGTCAGAAGCTCAAAGCCACATTGTTTCACTTGACAATCTTCCCAGAGGTGGGGAAAAAA	intergenic
ASHG19A3A039808	61.3776	59.9758	67.5336	59.4089	67.043	97.7598	100.893	101.776	108.469	88.4339	6.11592	6.67538	6.19193	6.38963	6.58382	6.20824	5.35144	6.22182	6.6361	6.30286	noncoding	ENST00000423038	RP11-571E6.1	Ensembl	635	chrX	-	47132764	47133789		TGATGTCACCTTCCCCTGTGTCACTCCGTTTGAGGGGATCACATTTAAGAATTATTACAC	intergenic
ASHG19A3A008954	35.2383	11.9008	26.7628	26.9058	29.7947	34.6439	82.2683	39.6092	23.4391	26.1612	5.36372	4.64601	4.81631	5.24733	5.46368	4.74692	4.88581	4.75405	4.66416	4.50582	noncoding	uc002ftq.2	BC040634	UCSC_knowngene	1744	chr17	+	1921176	1923997		TTCATCTTCTTTCTTTTCCTAAAGAATCACGGGGAGAACTGACCTCTCTGGGACTCAACC	intronic antisense	NM_178568	RTN4RL1	reticulon-4 receptor-like 1 precursor	-	1837970	1928178
ASHG19A3A019149	205.479	153.733	211.535	210.619	209.663	270.308	301.74	285.973	260.353	237.294	7.88841	8.02819	7.95355	8.39306	8.3263	7.59159	7.49045	7.73497	7.72817	7.59452	noncoding	ENST00000433071	AP000251.2	Ensembl	843	chr21	+	32931536	32932800		GATAAACCTAAACCGGAAAATTGAAAGTCATCCCTGATTCCTCCTTCTTCTTAACCCTCT	bidirectional	NM_003253	TIAM1	T-lymphoma invasion and metastasis-inducing	-	32490735	32931290
ASHG19A3A020855	515.56	438.136	577.897	459.108	329.196	4710.64	3262.21	3057.47	4274.17	4307.66	9.45387	9.77995	9.7887	9.89493	9.0947	11.0741	10.8721	10.817	10.9148	10.9	noncoding	ENST00000429309	AC138972.1	Ensembl	333	chr3	-	32676713	32677046	NM_000989,	GAAAATACTACAGAGTGTGCACACTGGCTATCATTGATCCAGGTGACTCTGACATCGTTA	intergenic
ASHG19A3A044754	42.9716	47.7791	46.0748	47.6644	55.2962	309.759	357.472	218.753	217.682	256.842	5.62955	6.36798	5.62423	6.07757	6.30935	7.77976	7.77835	7.34235	7.50769	7.69096	noncoding	CR607245		RNAdb	1357	chr11	-	2016422	2018128	NR_002196,	AGCAAGGAGGCTGCAGGGGCTCGGCCTGCGGGCGCCGGTCCCACGAGGCACTGCGGCCCA	intergenic
ASHG19A3A021088	212.75	167.21	179.523	185.487	207.134	343.498	247.38	244.109	251.139	214.108	7.94463	8.16813	7.67863	8.17413	8.3039	7.90289	7.14342	7.5074	7.68939	7.46782	noncoding	uc003cyi.1	AK125500	UCSC_knowngene	2755	chr3	-	50153454	50193518		CCTCCTACCCTGCCCCTGGGATCTGGAACTAAATGCTACAAATAAAAGCTAAAGGCAATT	natural antisense	NM_005778	RBM5	RNA-binding protein 5	+	50126351	50156392
ASHG19A3A021088	212.75	167.21	179.523	185.487	207.134	343.498	247.38	244.109	251.139	214.108	7.94463	8.16813	7.67863	8.17413	8.3039	7.90289	7.14342	7.5074	7.68939	7.46782	noncoding	uc003cyi.1	AK125500	UCSC_knowngene	2755	chr3	-	50153454	50193518		CCTCCTACCCTGCCCCTGGGATCTGGAACTAAATGCTACAAATAAAAGCTAAAGGCAATT	intronic antisense	NM_004186	SEMA3F	semaphorin-3F precursor	+	50192847	50226508
ASHG19A3A021715	37.7908	18.0779	53.1329	43.7392	63.4029	96.3646	147.357	77.7076	132.461	118.364	5.45755	5.14858	5.84479	5.9524	6.50393	6.18437	6.15179	5.81735	6.89078	6.71209	noncoding	NR_033439	PLSCR4	RefSeq_NR	3400	chr3	-	145910125	145968651	NM_001128305,	GGGATGGGGGTCCTGGCTGCACTTCACGGGGGCGGCCCTTTCGTTTCGCTCTGCGTGACA	exon sense-overlapping	NM_001177304	PLSCR4	phospholipid scramblase 4 isoform c	-	145910123	145968966
ASHG19A3A021715	37.7908	18.0779	53.1329	43.7392	63.4029	96.3646	147.357	77.7076	132.461	118.364	5.45755	5.14858	5.84479	5.9524	6.50393	6.18437	6.15179	5.81735	6.89078	6.71209	noncoding	NR_033439	PLSCR4	RefSeq_NR	3400	chr3	-	145910125	145968651	NM_001128305,	GGGATGGGGGTCCTGGCTGCACTTCACGGGGGCGGCCCTTTCGTTTCGCTCTGCGTGACA	exon sense-overlapping	NM_001128306	PLSCR4	phospholipid scramblase 4 isoform b	-	145910123	145968966
ASHG19A3A021715	37.7908	18.0779	53.1329	43.7392	63.4029	96.3646	147.357	77.7076	132.461	118.364	5.45755	5.14858	5.84479	5.9524	6.50393	6.18437	6.15179	5.81735	6.89078	6.71209	noncoding	NR_033439	PLSCR4	RefSeq_NR	3400	chr3	-	145910125	145968651	NM_001128305,	GGGATGGGGGTCCTGGCTGCACTTCACGGGGGCGGCCCTTTCGTTTCGCTCTGCGTGACA	exon sense-overlapping	NM_020353	PLSCR4	phospholipid scramblase 4 isoform a	-	145910123	145968966
ASHG19A3A045027	32.426	10.3376	34.2113	32.3468	26.6761	28.929	202.417	57.2573	29.8061	71.1137	5.2505	4.48771	5.18567	5.51576	5.31463	4.49009	6.77831	5.34666	4.9783	5.98588	noncoding	uc009yjc.1	EF565102	UCSC_knowngene	403	chr11	-	27645540	27656128		AATGACGGGAGTGTGAGATCCACCACATGGCGAGGCACCCCAGGAACCTGTTTTCTTCTT	intergenic
ASHG19A3A055087	67.4379	15.6778	81.5235	45.1626	86.4843	52.1541	149.241	100.054	44.7964	49.1885	6.24595	4.97471	6.46596	5.99897	6.95263	5.32377	6.1789	6.19706	5.49334	5.43956	noncoding	uc001kct.2	BC051760	UCSC_knowngene	1855	chr10	-	85926985	85931832		ggcacttggagtccggacatctacaacttggcccaaccaccgagaccacccttaaacatc	intergenic
ASHG19A3A010188	428.745	253.469	364.812	234.583	325.843	2382.22	1572.31	891.901	1792.6	1005.06	9.13621	8.89056	8.95733	8.5913	9.07625	10.2545	9.92612	9.23568	9.90638	9.21393	noncoding	ENST00000473808	RP11-254G11.1	Ensembl	480	chr18	-	18699142	18699622	ENST00000490908,	AATGATCAGAAAAAGAAAGAAGCCAAAGAGAAAGGCACCTGGGTTCAACTGAAGCCCCAG	intergenic
ASHG19A3A008580	142.143	106.628	171.417	92.3125	185.174	425.373	378.005	353.039	535.011	589.508	7.33156	7.48494	7.6008	7.03869	8.10501	8.15498	7.87214	8.02863	8.53822	8.62206	noncoding	ENST00000511580	RP11-506D12.3	Ensembl	565	chr17	-	48917417	48919707		ATCTTCCTCCTTATATTTGAGGAAGAAATGAGGACGCCCCACAAGGACCTTCTTCAGCTT	natural antisense	NM_175575	WFIKKN2	WAP, kazal, immunoglobulin, kunitz and NTR	+	48912604	48919709
ASHG19A3A014240	554.285	444.328	477.348	308.593	697.639	923.523	658.88	695.678	1139.04	1246.9	9.5927	9.80483	9.47078	9.14118	10.355	9.07928	8.73818	8.92424	9.38776	9.45616	noncoding	ENST00000435407	AC024704.2	Ensembl	416	chr2	-	114586966	114588696		TGAATCACTCCCCCACTGAGGAAGAAACCATCTGTGGAAAAGACTGTATAAGGTACTTCC	intergenic
ASHG19A3A000258	42.1342	18.7482	31.655	74.5979	27.8429	37.2703	65.2719	34.1769	34.0459	41.2394	5.60378	5.1944	5.06697	6.71646	5.37495	4.85482	4.34824	4.50239	5.14877	5.17828	noncoding	ENST00000440199	BX284650.1	Ensembl	503	chr1	-	143647637	143663987		TTCCCTTGGGCCCCCAGGCGGTTCAGCATATAAACTGTTAACATGAGGTAAGCGCCAAGG	intergenic
ASHG19A3A019630	54.4965	22.9647	42.0943	24.1838	21.3504	95.2081	119.575	85.7086	80.6264	77.4184	5.95757	5.44604	5.48859	5.09774	5.01435	6.16615	5.70836	5.96375	6.25541	6.11297	noncoding	ENST00000425548	CTA-373H7.5	Ensembl	448	chr22	-	27040852	27041300	NM_194279,	AAGAACTGATCCGAAGCTCATTTCAAGTGTCAAACAATCCTCAAGCACAGCAAGGCTGCT	intergenic
ASHG19A3A051572	7.69163	7.79932	5.84209	7.08159	7.98772	37.651	54.6454	33.8205	48.1178	37.0282	2.91429	4.17418	2.72618	3.51329	3.79754	4.86908	3.91328	4.48454	5.58669	5.02128	noncoding	NR_027046	LOC145474	RefSeq_NR	1859	chr14	+	71954577	71956418		ATATATTCTTCAGTGTGATTTAGGTGAGTCAGGAATTTTTCCTCTGGAGACTGCCTAAAT	intergenic
ASHG19A3A013247	49.2059	49.3732	59.6922	34.4155	19.671	78.5042	83.5404	75.0217	65.0547	54.9526	5.81735	6.4097	6.00562	5.60414	4.90885	5.90438	4.92032	5.75873	5.9715	5.60501	noncoding	ENST00000418970	AC017076.4	Ensembl	2347	chr2	-	7052407	7058813		AATGTAACGTCTCATCTTCAGCCCATCTGTGCTACTGATCATCTCATTCCAGAAGCCATG	intronic antisense	NM_014746	RNF144A	probable E3 ubiquitin-protein ligase RNF144A	+	7057522	7184309
ASHG19A3A048668	29.603	32.0284	34.4163	31.5038	14.1158	34.1922	62.241	44.993	48.2431	45.3704	5.12606	5.85566	5.19318	5.47822	4.49754	4.72901	4.23689	4.96938	5.59032	5.31984	noncoding	AK022887		RNAdb	2629	chr12	+	54513394	54516023	NR_026655,	AAAGACCACCCTTTTGTCCATCTTCTTCACATGGGTGGATGTGAGAAAAGTTTCTCTCCC	intergenic
ASHG19A3A014034	180.77	150.956	217.018	143.284	180.182	224.668	261.057	230.938	238.82	199.193	7.68023	8.00061	7.99589	7.7265	8.06311	7.35157	7.24027	7.42567	7.62531	7.37759	noncoding	ENST00000414112	AC009237.5	Ensembl	510	chr2	-	96161769	96162279	ENST00000443564,	ATTGTTGATGCTGATCAAATTTCCCTTATATACACCATCCATAATTGCTCCTTCTCACCT	intergenic
ASHG19A3A031643	14.2794	10.8613	30.6583	17.2397	35.9324	31.7287	33.4065	25.9732	34.1571	23.4232	4.18744	4.5438	5.01654	4.6138	5.71448	4.62261	3.05398	4.0053	5.15249	4.33165	noncoding	uc003pce.2	AK056584	UCSC_knowngene	3102	chr6	+	53794843	53862463		CCCAGTCTTTGCTTTATGTACAAATACCCTGGTTTCTAAATGCTACTTATTTTCTTCAGA	intergenic
ASHG19A3A032777	216.443	110.174	179.601	116.466	146.972	942.549	733.628	571.176	672.094	924.847	7.97467	7.53372	7.68042	7.3971	7.7474	9.09694	8.8895	8.66443	8.78599	9.11807	noncoding	ENST00000455449	AC073115.5	Ensembl	532	chr7	-	46037138	46037670		TCACTTCCTAGATGAGGAAGTTAAACTCATCAAGAAGATGGGTGACCACCTGACCAACCT	intergenic
ASHG19A3L0000808	35.2553	28.5073	47.6152	28.9434	25.5418	127.7	119.336	124.29	113.792	143.254	5.36423	5.71502	5.67736	5.35651	5.25805	6.58927	5.70454	6.52042	6.69785	6.9604	noncoding	AK226132	lincRNA-ZFP106	lincRNA	5684	chr15	-	42707320	42783303	NM_022473,	TTTTCCAGGAAAGGCTCCAGTGGTTCTTACTTGATCCAAAAAATGTCAAGAATTAATCTA	exon sense-overlapping	NM_022473	ZFP106	zinc finger protein 106 homolog	-	42705020	42749730
ASHG19A3A000227	70.1294	40.6728	60.9388	31.2761	22.8158	35.1358	64.7216	40.5238	35.279	34.8532	6.30178	6.16663	6.03657	5.46757	5.10236	4.76821	4.331	4.79227	5.19674	4.93228	noncoding	ENST00000434631	RP11-359J6.2	Ensembl	1020	chr9	+	89026852	89028221		ACCCTAATCAACAATACAAACAATAGAAAATTAACAGCACAAACAATAGCCAACATTCTC	intergenic
ASHG19A3A050190	65.8451	42.3075	52.1492	31.8729	28.3738	102.313	159.275	74.973	64.1946	84.5836	6.21049	6.21439	5.81347	5.49327	5.40114	6.274	6.30872	5.75707	5.95408	6.23994	noncoding	ENST00000495613	RP11-480P3.1	Ensembl	1093	chr13	+	50746224	50747317	NR_002183,NM_003932,ENST00000508958,	CCTAGGGCACAGAAAATTGCAGAACATCAGAGAAAGTATGAGCGAAAACGTGAAGAGTGA	intergenic
ASHG19A3A041211	713.356	560.194	492.488	596.301	682.658	781.964	698.776	601.827	821.601	749.744	10.022	10.1805	9.51755	10.3991	10.319	8.88537	8.82124	8.73818	9.01793	8.87948	noncoding	AY927529		RNAdb	751	chrX	+	75392763	75393514		TGGGGGGAGCCACCGCGCCCGGCCTTGGGGGGAGCCTTGAACTCTTTTTCCTCCTTTCTA	exon sense-overlapping	NM_016500	CXorf26	hypothetical protein LOC51260	+	75392770	75398033
ASHG19A3A055098	142.48	85.6397	121.699	70.2789	155.994	272.84	278.917	155.195	226.831	251.155	7.33653	7.17189	7.06307	6.63399	7.8335	7.60686	7.3591	6.84725	7.56192	7.66366	noncoding	uc001odi.3	SLC22A20	UCSC_knowngene	1244	chr11	+	65003879	65009572		CGCCCGGCAGCCACCCCATCTGGGAAGGTCAAAGAAGGCTCTTCCAAGAAACATGTAGAA	intergenic
ASHG19A3A007622	57.8933	59.7785	49.8141	40.0962	63.8378	15.6747	121.781	20.1036	5	14.3302	6.03793	6.67004	5.75249	5.82143	6.51416	3.61602	5.74759	3.59828	2.65485	3.64378	noncoding	NR_028075	SCARF1	RefSeq_NR	3387	chr17	-	1537151	1549041		GTGACCCTGGCTGGCTGGGGCCCAGGGGTCCTGTGATACTGTGACAGGGGACTGTGTCTG	exon sense-overlapping	NM_145352	SCARF1	scavenger receptor class F member 1 isoform 5	-	1537151	1549041
ASHG19A3A007622	57.8933	59.7785	49.8141	40.0962	63.8378	15.6747	121.781	20.1036	5	14.3302	6.03793	6.67004	5.75249	5.82143	6.51416	3.61602	5.74759	3.59828	2.65485	3.64378	noncoding	NR_028075	SCARF1	RefSeq_NR	3387	chr17	-	1537151	1549041		GTGACCCTGGCTGGCTGGGGCCCAGGGGTCCTGTGATACTGTGACAGGGGACTGTGTCTG	exon sense-overlapping	NM_003693	SCARF1	scavenger receptor class F member 1 isoform 1	-	1537151	1549041
ASHG19A3A007622	57.8933	59.7785	49.8141	40.0962	63.8378	15.6747	121.781	20.1036	5	14.3302	6.03793	6.67004	5.75249	5.82143	6.51416	3.61602	5.74759	3.59828	2.65485	3.64378	noncoding	NR_028075	SCARF1	RefSeq_NR	3387	chr17	-	1537151	1549041		GTGACCCTGGCTGGCTGGGGCCCAGGGGTCCTGTGATACTGTGACAGGGGACTGTGTCTG	exon sense-overlapping	NM_145350	SCARF1	scavenger receptor class F member 1 isoform 3	-	1537151	1549041
ASHG19A3A028175	21.7632	14.1819	61.8217	29.0535	41.9045	169.859	225.733	131.674	145.22	112.871	4.71851	4.85562	6.05922	5.36327	5.92782	6.96993	6.98964	6.60437	7.00653	6.64757	noncoding	uc001ebq.1	AK092511	UCSC_knowngene	2131	chr1	+	112282462	112290420		AGCCCTGCCCTCGCGGGCGGAGCAGAGACGCCGCCGCTTGGCCGGTTCACGCCTGTCACA	intronic antisense	NM_198926	C1orf183	hypothetical protein LOC55924 isoform 2	-	112264685	112298419
ASHG19A3A028175	21.7632	14.1819	61.8217	29.0535	41.9045	169.859	225.733	131.674	145.22	112.871	4.71851	4.85562	6.05922	5.36327	5.92782	6.96993	6.98964	6.60437	7.00653	6.64757	noncoding	uc001ebq.1	AK092511	UCSC_knowngene	2131	chr1	+	112282462	112290420		AGCCCTGCCCTCGCGGGCGGAGCAGAGACGCCGCCGCTTGGCCGGTTCACGCCTGTCACA	bidirectional	NM_019099	C1orf183	hypothetical protein LOC55924 isoform 1	-	112264685	112282046
ASHG19A3A039741	281.47	202.56	322.457	226.585	198.051	1743.2	1517.86	1307.36	1544.27	1691.85	8.42102	8.50797	8.71198	8.5232	8.22663	9.83936	9.87868	9.73793	9.73793	9.82529	noncoding	ENST00000449334	RP11-348H3.2	Ensembl	478	chr1	+	212997368	212997846		ATAACATTTCCCTGCAGGATTACATTGCAGTGAAGAAGTATGCCAAGCACCTGCCTCACA	intergenic
ASHG19A3A010531	77.1393	53.6111	51.8802	54.5522	82.7339	60.7104	101.478	47.5586	45.0127	52.5961	6.43186	6.51972	5.80741	6.26572	6.88833	5.54283	5.36452	5.05525	5.4993	5.5389	noncoding	ENST00000423510	RP11-164O23.5	Ensembl	105	chr1	-	207323521	207323626	NM_006947,	GAAAAAGAAGAAAGGTGGAAAAGGTGGTTGGTGATGAGAATATTCTTGTTGCAGGCTGTT	intergenic
ASHG19A3A016513	29.298	27.901	61.1129	30.0164	24.5643	39.4844	63.5661	57.9072	36.9299	42.3024	5.11353	5.68945	6.04194	5.40864	5.2071	4.93454	4.28992	5.3643	5.25405	5.21624	noncoding	AK125488		misc_RNA	2371	chr2	+	160760474	160762841		TTTAAATCTCGTCTTTGCTGAGCACATAATGTGTACTTGAGGTGGCCTCCATCCTTGTTG	natural antisense	NM_002349	LY75	lymphocyte antigen 75 precursor	-	160659867	160761267
ASHG19A3A016513	29.298	27.901	61.1129	30.0164	24.5643	39.4844	63.5661	57.9072	36.9299	42.3024	5.11353	5.68945	6.04194	5.40864	5.2071	4.93454	4.28992	5.3643	5.25405	5.21624	noncoding	AK125488		misc_RNA	2371	chr2	+	160760474	160762841		TTTAAATCTCGTCTTTGCTGAGCACATAATGTGTACTTGAGGTGGCCTCCATCCTTGTTG	natural antisense	NM_001198760	LY75-CD302	LY75-CD302 fusion protein isoform 2 precursor	-	160625138	160761267
ASHG19A3A016513	29.298	27.901	61.1129	30.0164	24.5643	39.4844	63.5661	57.9072	36.9299	42.3024	5.11353	5.68945	6.04194	5.40864	5.2071	4.93454	4.28992	5.3643	5.25405	5.21624	noncoding	AK125488		misc_RNA	2371	chr2	+	160760474	160762841		TTTAAATCTCGTCTTTGCTGAGCACATAATGTGTACTTGAGGTGGCCTCCATCCTTGTTG	natural antisense	NM_001198759	LY75-CD302	LY75-CD302 fusion protein isoform 1 precursor	-	160625138	160761267
ASHG19A3A016564	35.5504	22.0233	43.6703	24.0803	35.3769	267.638	245.119	221.071	263.776	274.477	5.37536	5.39257	5.54283	5.09228	5.69214	7.57999	7.13078	7.35696	7.74485	7.77338	noncoding	AK124958		misc_RNA	1922	chr2	+	170495991	170497913		GTGGAAGGAAAAAACATAAATGAAGTTAATGCACTTCTTTTCCTAGCCCAAAAGTCACTG	intergenic
ASHG19A3L0000261	47.3058	35.2901	35.9616	29.6218	34.4404	23.9354	154.329	19.333	25.7538	79.7024	5.76483	5.98321	5.25862	5.3897	5.65714	4.20287	6.2463	3.54708	4.78742	6.1543	noncoding	CN413842	lincRNA-ZWINT-2	lincRNA	666	chr10	-	58860945	58868511		GGAGAAGAGGAGAGTAAAAGTGAAGAAGAAAGAGGCAAAACAAGTGACTAGACCACACGC	intergenic
ASHG19A3A021805	64.8198	76.9277	133.922	94.0242	89.9605	107.849	163.015	128.756	87.5856	74.7126	6.18642	7.02025	7.21344	7.06653	7.00827	6.35315	6.35295	6.57301	6.36214	6.06124	noncoding	ENST00000486545	RP11-439C8.2	Ensembl	521	chr3	-	154687071	154688012		CTGTTGATTGCGATTTCTGTTTGAAAATGGAATCTTGAGCATCTGTTCTCTCCTTTTATA	intergenic
ASHG19A3A052906	263.189	205.633	205.451	225.766	185.156	2382.14	1809.89	1832.54	2172.2	2248.3	8.29926	8.5336	7.90504	8.51694	8.10457	10.2527	10.114	10.1776	10.1358	10.145	noncoding	ENST00000399198	RP11-209K10.1	Ensembl	888	chr15	+	53176695	53178670	ENST00000445182,	TGAAAAAGAAAAGCAGGCTGCTGTTGAAAAGGCTGTGACCAAGGAGGAATTTCAGGGTGA	intergenic
ASHG19A3A011089	89.2389	90.8229	120.088	125.385	150.389	218.641	355.294	220.448	202.56	192.004	6.63896	7.25981	7.04297	7.51164	7.78398	7.31408	7.77057	7.35412	7.41914	7.33087	noncoding	BC128553		misc_RNA	172	chr19	-	12786183	12786329		TTATCTGTGGCTGGGCTGTACCCTGGTTTCTGAGGTCCCTGGGCACCCCCCATCTCAGTC	intronic antisense	NM_001099737	WDR83	WD repeat domain-containing protein 83	+	12777617	12786646
ASHG19A3A011089	89.2389	90.8229	120.088	125.385	150.389	218.641	355.294	220.448	202.56	192.004	6.63896	7.25981	7.04297	7.51164	7.78398	7.31408	7.77057	7.35412	7.41914	7.33087	noncoding	BC128553		misc_RNA	172	chr19	-	12786183	12786329		TTATCTGTGGCTGGGCTGTACCCTGGTTTCTGAGGTCCCTGGGCACCCCCCATCTCAGTC	intronic antisense	NM_032332	WDR83	WD repeat domain-containing protein 83	+	12780516	12786646
ASHG19A3A013556	49.1321	40.0163	49.3884	41.9275	47.6055	46.1235	95.8247	56.1767	59.9083	56.0813	5.81511	6.14433	5.73664	5.89029	6.10367	5.14982	5.23636	5.31581	5.86587	5.63231	noncoding	uc002rsu.1	CR600703	UCSC_knowngene	2156	chr2	-	43254991	43266682		AGAGTGAAAAAATGTTAAGCAGTGGAAAAACATGAACCAAACTGTGGCTGCATCTTCCCA	intergenic
ASHG19A3A012854	17.8207	33.4152	44.914	49.447	29.6393	97.8607	76.1264	87.2033	80.6214	73.3985	4.4606	5.91065	5.58427	6.13086	5.45624	6.20949	4.70806	5.99045	6.25532	6.03329	noncoding	uc002pik.2	BC033836	UCSC_knowngene	1943	chr19	+	48758945	48761444		CCGCCCAAGAATGATTGTTAATTTCCGTCCATCATTTTCCTTTGATTGTTCTTCATCTCG	natural antisense	NM_001184904	CARD8	caspase recruitment domain-containing protein 8	-	48741517	48759203
ASHG19A3A012854	17.8207	33.4152	44.914	49.447	29.6393	97.8607	76.1264	87.2033	80.6214	73.3985	4.4606	5.91065	5.58427	6.13086	5.45624	6.20949	4.70806	5.99045	6.25532	6.03329	noncoding	uc002pik.2	BC033836	UCSC_knowngene	1943	chr19	+	48758945	48761444		CCGCCCAAGAATGATTGTTAATTTCCGTCCATCATTTTCCTTTGATTGTTCTTCATCTCG	natural antisense	NM_001184902	CARD8	caspase recruitment domain-containing protein 8	-	48711342	48759203
ASHG19A3A023597	19.2309	5.44722	23.3123	15.6952	16.1622	76.7233	97.2733	90.3001	107.85	69.3281	4.55921	2.93134	4.60431	4.47768	4.66567	5.87358	5.2699	6.04457	6.62747	5.94548	noncoding	NR_004053	SOX2OT	RefSeq_NR	2529	chr3	+	181328150	181459003		TCGCTTTTTTACCTGCCAATCAAACTGCTACAAGACAACACCCTGATCTGGCATGGACAT	intron sense-overlapping	NM_003106	SOX2	transcription factor SOX-2	+	181429711	181432223
ASHG19A3A033174	15.7149	5.44722	20.7218	29.1374	30.8546	49.3118	51.4669	43.1033	42.1675	35.3115	4.30498	2.93134	4.41799	5.36675	5.50958	5.24765	3.76552	4.89864	5.41581	4.95214	noncoding	ENST00000424151	AC006378.3	Ensembl	314	chr7	-	93594721	93597702		GGGTACAAACTGTATTTCCAACACTTCTAGCCCTATATATACCTGTCAATGATATTATAC	intergenic
CUST_938_PI426073487	55.9073	21.913	44.5468	43.2776	52.6022	55.8692	67.8151	67.1533	41.3283	39.398	5.98926	5.38716	5.57135	5.93647	6.23976	5.42733	4.438	5.59724	5.38949	5.11381	noncoding	uc.459-	uc.459	UCR	255	chrX	-	21534559	21534814		TTCAACTGCCACCCCACCTGGTAACCAGCAAAATCATTACAATAAAATTGAGGTACAGTA	natural antisense	NM_001168647	CNKSR2	connector enhancer of kinase suppressor of ras 2	+	21392535	21672813
CUST_938_PI426073487	55.9073	21.913	44.5468	43.2776	52.6022	55.8692	67.8151	67.1533	41.3283	39.398	5.98926	5.38716	5.57135	5.93647	6.23976	5.42733	4.438	5.59724	5.38949	5.11381	noncoding	uc.459-	uc.459	UCR	255	chrX	-	21534559	21534814		TTCAACTGCCACCCCACCTGGTAACCAGCAAAATCATTACAATAAAATTGAGGTACAGTA	intronic antisense	NM_001168649	CNKSR2	connector enhancer of kinase suppressor of ras 2	+	21392535	21660980
CUST_938_PI426073487	55.9073	21.913	44.5468	43.2776	52.6022	55.8692	67.8151	67.1533	41.3283	39.398	5.98926	5.38716	5.57135	5.93647	6.23976	5.42733	4.438	5.59724	5.38949	5.11381	noncoding	uc.459-	uc.459	UCR	255	chrX	-	21534559	21534814		TTCAACTGCCACCCCACCTGGTAACCAGCAAAATCATTACAATAAAATTGAGGTACAGTA	natural antisense	NM_001168648	CNKSR2	connector enhancer of kinase suppressor of ras 2	+	21392535	21660980
CUST_938_PI426073487	55.9073	21.913	44.5468	43.2776	52.6022	55.8692	67.8151	67.1533	41.3283	39.398	5.98926	5.38716	5.57135	5.93647	6.23976	5.42733	4.438	5.59724	5.38949	5.11381	noncoding	uc.459-	uc.459	UCR	255	chrX	-	21534559	21534814		TTCAACTGCCACCCCACCTGGTAACCAGCAAAATCATTACAATAAAATTGAGGTACAGTA	natural antisense	NM_014927	CNKSR2	connector enhancer of kinase suppressor of ras 2	+	21392535	21672813
ASHG19A3A007454	27.0543	12.1185	30.5017	31.6921	37.0802	50.0099	83.3226	48.1634	17.8168	33.3401	5.00926	4.66873	5.00813	5.48648	5.75549	5.26836	4.9142	5.07512	4.30078	4.86467	noncoding	NR_026986	LOC339524	RefSeq_NR	3229	chr1	+	87597608	87602350		AGCGGCATCATTACAAGGGTGTGGGCACCAGATACTGCTACACCATCTCATCGGCATGGA	intergenic
CUST_298_PI426073487	174.581	141.107	179.119	178.456	195.112	294.176	278.853	237.222	222.067	254.195	7.63114	7.89759	7.67503	8.1025	8.1959	7.70613	7.35846	7.46461	7.53512	7.67985	noncoding	uc.300+	uc.300	UCR	208	chr10	+	102547117	102547325		CAGGGGCAGCTCTTGGCAAGGTGAAAGAAAATTGCATATTCAATCTCCATCCATGAATCT	intron sense-overlapping	NM_003989	PAX2	paired box protein Pax-2 isoform d	+	102505467	102589698
CUST_298_PI426073487	174.581	141.107	179.119	178.456	195.112	294.176	278.853	237.222	222.067	254.195	7.63114	7.89759	7.67503	8.1025	8.1959	7.70613	7.35846	7.46461	7.53512	7.67985	noncoding	uc.300+	uc.300	UCR	208	chr10	+	102547117	102547325		CAGGGGCAGCTCTTGGCAAGGTGAAAGAAAATTGCATATTCAATCTCCATCCATGAATCT	intron sense-overlapping	NM_003988	PAX2	paired box protein Pax-2 isoform c	+	102505467	102589698
CUST_298_PI426073487	174.581	141.107	179.119	178.456	195.112	294.176	278.853	237.222	222.067	254.195	7.63114	7.89759	7.67503	8.1025	8.1959	7.70613	7.35846	7.46461	7.53512	7.67985	noncoding	uc.300+	uc.300	UCR	208	chr10	+	102547117	102547325		CAGGGGCAGCTCTTGGCAAGGTGAAAGAAAATTGCATATTCAATCTCCATCCATGAATCT	intron sense-overlapping	NM_000278	PAX2	paired box protein Pax-2 isoform b	+	102505467	102589698
CUST_298_PI426073487	174.581	141.107	179.119	178.456	195.112	294.176	278.853	237.222	222.067	254.195	7.63114	7.89759	7.67503	8.1025	8.1959	7.70613	7.35846	7.46461	7.53512	7.67985	noncoding	uc.300+	uc.300	UCR	208	chr10	+	102547117	102547325		CAGGGGCAGCTCTTGGCAAGGTGAAAGAAAATTGCATATTCAATCTCCATCCATGAATCT	intron sense-overlapping	NM_003987	PAX2	paired box protein Pax-2 isoform a	+	102505467	102589698
CUST_298_PI426073487	174.581	141.107	179.119	178.456	195.112	294.176	278.853	237.222	222.067	254.195	7.63114	7.89759	7.67503	8.1025	8.1959	7.70613	7.35846	7.46461	7.53512	7.67985	noncoding	uc.300+	uc.300	UCR	208	chr10	+	102547117	102547325		CAGGGGCAGCTCTTGGCAAGGTGAAAGAAAATTGCATATTCAATCTCCATCCATGAATCT	intron sense-overlapping	NM_003990	PAX2	paired box protein Pax-2 isoform e	+	102505467	102589698
ASHG19A3A033973	29.0351	22.2005	35.2997	19.1467	18.8012	36.2021	47.8964	28.8721	31.2413	26.8002	5.10201	5.40321	5.22996	4.76475	4.84886	4.81149	3.62959	4.20159	5.03866	4.54282	noncoding	ENST00000445839	AC004538.3	Ensembl	565	chr7	+	11292606	11559802		GATCATCACAGCTGGAAACAATCTCTAACTTTTGAAAATCTGTAACAACTACTGAGATGT	intronic antisense	NM_015204	THSD7A	thrombospondin type-1 domain-containing protein	-	11410061	11871824
ASHG19A3A029620	140.277	87.0167	116.51	108.216	126.7	131.955	206.918	94.836	121.03	155.58	7.30894	7.19572	6.99754	7.28299	7.5207	6.63085	6.82025	6.11785	6.7767	7.0696	noncoding	ENST00000457298	GPR53P	Ensembl	1084	chr6	-	29505480	29506564		TAAAGTTGTTCTCCCAAGAGCTTTGTTGAATGAGATGGAAGGTGGAGGAAACAAGGGGTT	intergenic
ASHG19A3A054030	24.9429	10.4106	21.4425	10.0856	18.7639	65.5346	302.839	50.0089	55.038	94.1387	4.89856	4.49719	4.47327	3.85719	4.84591	5.65418	7.50001	5.13346	5.75926	6.39482	noncoding	uc010chq.2	DKFZp434O0320	UCSC_knowngene	1531	chr16	-	86365455	86371167		GAAGGAAAATAAGGCAGGGAAACAGGCTGGAGACTGCGGGTGCTGCGTGATGTTGTTTAG	intergenic
ASHG19A3L0001991	38.7876	18.481	48.6195	24.2751	49.1	37.775	93.9154	63.7518	33.2531	27.7316	5.4945	5.17679	5.70965	5.10332	6.14728	4.87379	5.19225	5.51483	5.11931	4.59162	noncoding	DB340652	lincRNA-FBXO32-1	lincRNA	533	chr8	-	124629184	124629717		CAAGCAAACTTACCCTGTCTATATTTACAAGGTAAAAACCCCAGAAGCACTACAGCACAC	intergenic
ASHG19A3A053297	3867.28	2255.16	2741.86	1173.56	2439.78	6143.63	4465.06	2975.48	8176.28	8062	12.6654	12.3408	12.4405	11.6694	12.1973	11.4119	11.247	10.779	11.734	11.6874	noncoding	uc010box.2	DJ031154	UCSC_knowngene	950	chr15	+	100348034	100379278		CCCCCTCCCTTGTATCAAATATTGTCTCTGATAATAATACATTGAGTTATTTGTAGTTCC	intergenic
ASHG19A3A043310	1641.15	1016.17	2093.73	816.206	1226.67	17728.6	12568.6	10534.8	14142.9	15226.3	11.3922	11.168	12.1001	11.0613	11.2644	13.0653	12.7973	12.5921	12.6011	12.6994	noncoding	ENST00000430685	RP11-214N15.5	Ensembl	241	chr10	-	114308390	114308631	uc011mct.1,NM_001402,ENST00000436459,ENST00000325349,	AAATTCTTAAAGTCTGGTGATGCTGCCATTGTTGGTATGGTTCCTGGCAAGCCCATGTGT	intronic antisense	NM_145206	VTI1A	vesicle transport through interaction with	+	114206755	114578504
ASHG19A3A051762	1628.79	566.162	1685.49	576.356	391.581	3057.17	1714.34	2548.98	1920.79	1777.02	11.3829	10.2072	11.7499	10.3297	9.38596	10.5565	10.0451	10.6054	9.97554	9.8742	noncoding	ENST00000448875	AL162151.3	Ensembl	158	chr14	+	99439650	99439808	NM_001033853,NM_000967,ENST00000417878,ENST00000413027,ENST00000396745,	TAAGGATGACCCGTCCAAGCCGGTCCACCTCACAGCCTTCCTGGGATACAAGGCTGGCAT	intergenic
ASHG19A3A029987	16.9317	10.6558	5.79138	27.2547	15.2895	153.01	113.714	84.2049	122.747	145.878	4.39568	4.52396	2.69515	5.26433	4.5961	6.83116	5.60271	5.93805	6.79611	6.98563	noncoding	ENST00000434225	RBMXP1	Ensembl	306	chr6	-	48180387	48181905		ATGATCATGATCATGACTATTCAGATCATCCAAGTGGAAGTTCCTACAGAGATTCATATG	intergenic
ASHG19A3L0002781	64.6646	34.7073	61.4213	79.64	51.1206	76.9975	70.2004	71.9917	63.457	52.5194	6.1838	5.95967	6.04865	6.81033	6.20105	5.87818	4.51936	5.69817	5.93726	5.5373	noncoding	EH041892	lincRNA-HTR1B-3	lincRNA	371	chr6	-	79244303	79244672		CCTCCTGGTAGTTCTTTATTGGAGTTCTGTCGACAGTAAATACATCACGCCAGTAATCCT	intergenic
ASHG19A3A028799	58.6956	160.449	102.146	59.3777	107.204	234.108	275.306	213.091	258.93	286.832	6.05404	8.10146	6.80135	6.38868	7.27326	7.40428	7.33234	7.30387	7.72104	7.82706	noncoding	ENST00000509051	CTB-49A3.2	Ensembl	466	chr5	+	132496129	132559995		GGGAATAGAACCCTTGGAGCGTGTAGATGGGATACCACGGTCTTCCAGCTCCTATTGCAG	natural antisense	NM_015082	FSTL4	follistatin-related protein 4 precursor	-	132532151	132948223
ASHG19A3L0002608	60.5199	57.4003	78.0754	28.5061	33.2311	84.3636	65.9881	63.4559	60.8873	66.5491	6.09626	6.61393	6.4085	5.33337	5.60682	6.00253	4.37317	5.50718	5.88508	5.88435	noncoding	chr1:209254775-209256291+	lincRNA-LOC642587-1	lincRNA	1517	chr1	+	209254775	209256291		CCCTTCTATTACTTTCCCATGCATGCTGAGGCTCTTGACTGAATGGATTTTGGAGATCCA	intergenic
ASHG19A3L0003312	154.75	113.692	165.811	100.262	139.584	188.656	217.386	174.433	182.001	204.954	7.44969	7.57713	7.55176	7.16163	7.66787	7.11087	6.9164	7.01654	7.28411	7.41781	noncoding	BE796744	lincRNA-ZPLD1-1	lincRNA	961	chr3	-	104348945	104626311		TTTTTTAGCGACAGAAAATCTCACCCTATATCCAATGGGGGTTCACCACCATGATGGCGT	intergenic
ASHG19A3A023702	20.2612	12.745	33.9538	14.6636	17.706	60.4721	75.9391	45.8209	56.3904	47.7991	4.62613	4.72812	5.1742	4.38605	4.7765	5.53691	4.70191	4.99916	5.78851	5.39761	noncoding	ENST00000412203	RP11-3A3.1	Ensembl	730	chr3	+	189838752	189862635		TCTGGCCTCAGAACTCTCAGCATCTCATTGATTAGCAACCTCATCTGTGGCAAATCTAAG	intronic antisense	NM_001134418	LEPREL1	prolyl 3-hydroxylase 2 isoform b	-	189674516	189840226
ASHG19A3A023702	20.2612	12.745	33.9538	14.6636	17.706	60.4721	75.9391	45.8209	56.3904	47.7991	4.62613	4.72812	5.1742	4.38605	4.7765	5.53691	4.70191	4.99916	5.78851	5.39761	noncoding	ENST00000412203	RP11-3A3.1	Ensembl	730	chr3	+	189838752	189862635		TCTGGCCTCAGAACTCTCAGCATCTCATTGATTAGCAACCTCATCTGTGGCAAATCTAAG	natural antisense	NM_018192	LEPREL1	prolyl 3-hydroxylase 2 isoform a	-	189674516	189838908
ASHG19A3A014332	359.832	273.54	423.55	338.391	336.619	383.856	501.41	407.651	382.43	340.165	8.83406	9.00665	9.2291	9.31259	9.13183	8.04451	8.33045	8.23602	8.16887	8.02312	noncoding	uc002tpy.1	AK095330	UCSC_knowngene	3793	chr2	-	130783575	130789491		CCCATTATAAATACCTTCCACTATGATGGGCTTATATTCTCCTATTCTCCTCTAGCACTT	intergenic
ASHG19A3A024619	45.5618	22.3134	32.7377	22.2828	25.3992	31.2168	32.0093	24.1057	55.7005	30.5442	5.7124	5.40852	5.12031	4.98198	5.25069	4.59905	3.0036	3.86151	5.77323	4.73859	noncoding	ENST00000513113	AC004062.1	Ensembl	688	chr4	-	111866267	111866955		TCTCTTACGGTTGAAAAACTAAAAACTTTGGCGATCCAGCCAATGTGACCTTTAAAACCT	intergenic
ASHG19A3A032051	40.8088	18.3893	38.011	24.1123	22.073	20.4054	40.8615	39.548	35.3836	32.8979	5.56333	5.16993	5.33915	5.09399	5.05909	3.95617	3.35438	4.75225	5.20031	4.84519	noncoding	HIT000067352		H-invDB	621	chr6	+	127617334	127620368		AAGCAAAGTCAAAAAACAAGCTGAGCAAATATATGCAAAACACTTCACAGATAATGACAT	intronic antisense	NM_001105544	ECHDC1	enoyl-CoA hydratase domain-containing protein 1	-	127609856	127664754
ASHG19A3A032051	40.8088	18.3893	38.011	24.1123	22.073	20.4054	40.8615	39.548	35.3836	32.8979	5.56333	5.16993	5.33915	5.09399	5.05909	3.95617	3.35438	4.75225	5.20031	4.84519	noncoding	HIT000067352		H-invDB	621	chr6	+	127617334	127620368		AAGCAAAGTCAAAAAACAAGCTGAGCAAATATATGCAAAACACTTCACAGATAATGACAT	intronic antisense	NM_001002030	ECHDC1	enoyl-CoA hydratase domain-containing protein 1	-	127609856	127664754
ASHG19A3A032051	40.8088	18.3893	38.011	24.1123	22.073	20.4054	40.8615	39.548	35.3836	32.8979	5.56333	5.16993	5.33915	5.09399	5.05909	3.95617	3.35438	4.75225	5.20031	4.84519	noncoding	HIT000067352		H-invDB	621	chr6	+	127617334	127620368		AAGCAAAGTCAAAAAACAAGCTGAGCAAATATATGCAAAACACTTCACAGATAATGACAT	intronic antisense	NM_001139510	ECHDC1	enoyl-CoA hydratase domain-containing protein 1	-	127609856	127663552
ASHG19A3A032051	40.8088	18.3893	38.011	24.1123	22.073	20.4054	40.8615	39.548	35.3836	32.8979	5.56333	5.16993	5.33915	5.09399	5.05909	3.95617	3.35438	4.75225	5.20031	4.84519	noncoding	HIT000067352		H-invDB	621	chr6	+	127617334	127620368		AAGCAAAGTCAAAAAACAAGCTGAGCAAATATATGCAAAACACTTCACAGATAATGACAT	intronic antisense	NM_001105545	ECHDC1	enoyl-CoA hydratase domain-containing protein 1	-	127609856	127664754
ASHG19A3A032051	40.8088	18.3893	38.011	24.1123	22.073	20.4054	40.8615	39.548	35.3836	32.8979	5.56333	5.16993	5.33915	5.09399	5.05909	3.95617	3.35438	4.75225	5.20031	4.84519	noncoding	HIT000067352		H-invDB	621	chr6	+	127617334	127620368		AAGCAAAGTCAAAAAACAAGCTGAGCAAATATATGCAAAACACTTCACAGATAATGACAT	intronic antisense	NM_018479	ECHDC1	enoyl-CoA hydratase domain-containing protein 1	-	127609856	127664754
ASHG19A3A026462	103.724	71.9253	121.237	92.9633	54.251	328.791	338.556	272.82	252.854	292.251	6.85827	6.92655	7.05528	7.05066	6.28087	7.85285	7.68939	7.66228	7.69713	7.84565	noncoding	ENST00000512318	SDHAP3	Ensembl	985	chr5	-	1568779	1593402	NM_004168,	GTTGTGGGAAAATCAGCAAGCTCTACGGAGACCTAAAGCACCTGAAGACGTTCGACCGGG	intergenic
ASHG19A3A032454	33.2684	26.9554	49.9664	38.1331	25.6741	78.3344	108.802	70.2285	82.0856	84.3002	5.28648	5.6471	5.75774	5.74691	5.26433	5.90115	5.50944	5.6615	6.27938	6.2347	noncoding	ENST00000342275	RP11-740N7.1	Ensembl	897	chr7	-	6874471	6920187	ENST00000514634,ENST00000361653,ENST00000344740,	TCAAACTCTCAGAGGATCCAGAACTGCAGCCGGTCGTTGCTGGGCTGTTCCTGTCCATGT	intergenic
ASHG19A3A024370	695.393	428.952	624.066	479.546	474.559	2803.51	2269.91	2227.91	2114.33	2679.72	9.97984	9.74366	9.92694	9.98524	9.70575	10.4536	10.4143	10.4227	10.1005	10.3489	noncoding	ENST00000510190	RP11-123J14.2	Ensembl	310	chr4	-	77880012	77880322	NM_003329,	CAAAAGGTGGGTGAATTTTCTGGGGCCAATAAGGAAAAGCTTGAAGCCACCATAATGAAT	intronic antisense	NM_018243	2013-09-11	septin-11	+	77870894	77959768
ASHG19A3A034401	27.042	32.9959	40.5984	23.2626	27.7754	20.9074	50.1879	31.6334	34.3606	30.899	5.00882	5.89321	5.43251	5.04142	5.37152	3.99889	3.71487	4.36969	5.16038	4.75656	noncoding	ENST00000442554	RP11-548K12.7	Ensembl	208	chr7	+	57830671	57830879		AATGAGGTTGTACCTTTTCCCGGCTTTTCTGTGAGCAATGAAGCCACATCACGATAGAGT	intergenic
ASHG19A3A021396	50.0604	21.6069	32.3996	25.13	24.9851	31.0318	54.8517	38.0251	41.8174	37.986	5.84197	5.36849	5.10258	5.14994	5.22795	4.59139	3.92124	4.68689	5.40585	5.05797	noncoding	ENST00000498515	RP11-696F10.1	Ensembl	228	chr3	-	109696386	109696614		AAGAAAAAAGAGATGCTGCAGATGGCATGTGCCTAGTGTCACAGCAACTGCTGTATTCAG	intergenic
ASHG19A3A042850	22.3751	33.3899	32.6092	17.2154	25.8454	15.1242	53.5943	28.8947	25.9747	46.1543	4.75523	5.90947	5.11259	4.6124	5.27322	3.57825	3.861	4.20282	4.80032	5.34476	noncoding	ENST00000441001	RP11-491H19.1	Ensembl	477	chr10	-	63541513	63581004		AAAGGTAGCTAGATGGAGGATGGTTCTCCTCATTCCGCAGATGATGAACTTGAAACCAGT	intergenic
ASHG19A3A043572	109.498	102.486	149.534	132.921	119.212	359.424	346.519	355.349	368.582	315.773	6.93992	7.42498	7.38642	7.60413	7.42546	7.96344	7.72817	8.04058	8.12465	7.93624	noncoding	ENST00000417112	RP11-554I8.2	Ensembl	917	chr10	+	6779343	6780988		TGACTTTTGGAAATCTGATTGACTGGCACACTCTCTCTGCCTCTTTCTTTCTCAACATTT	intergenic
ASHG19A3A044034	46.6706	49.4401	63.8294	35.5682	49.2267	54.594	98.9384	65.2206	45.7409	56.8083	5.74571	6.41242	6.10514	5.65002	6.15084	5.39489	5.30706	5.55048	5.52183	5.65211	noncoding	ENST00000415623	RP11-9E13.4	Ensembl	438	chr10	+	70184316	70184754		GGTACTCACCCAAACAAGGTGGTTATCACCAGGCTAAATCTCAACAAGGATCGGAAAAAA	intronic antisense	NM_001080449	DNA2	DNA2-like helicase	-	70173820	70231730
ASHG19A3A055194	110.56	88.2896	112.575	121.557	122.095	119.558	144.161	130.297	90.4224	86.8505	6.95539	7.21971	6.9482	7.46461	7.46722	6.49776	6.10525	6.59082	6.3992	6.27823	noncoding	uc003fif.1	AK127557	UCSC_knowngene	3125	chr3	-	172308502	172312373		GTCCCAGAAATCCCTAGTCCTCCATCAGAGaagcagctagtgtgtactgctctcacagag	intergenic
ASHG19A3A030902	1651.17	1308.35	1315.39	1600.32	1916.78	4030.59	3201.4	3885.17	4808.09	4453.52	11.401	11.5317	11.3196	12.1342	11.8925	10.8823	10.8426	11.1306	11.069	10.9322	noncoding	AY927635		RNAdb	2188	chr6	+	3150252	3152439		ATTAAAATGGATTTTTCTAGAGTAACCACCAGATCACCTCCCCCACTCTCAGTCCGTTTT	intron sense-overlapping	NM_004332	BPHL	valacyclovir hydrolase precursor	+	3118925	3153432
ASHG19A3A007974	17.8763	18.183	42.3619	54.8217	25.4435	57.2101	95.0455	59.3885	43.4038	52.0758	4.46435	5.15659	5.49899	6.2739	5.25253	5.45832	5.21825	5.40397	5.45328	5.52265	noncoding	ENST00000450587	AC005324.4	Ensembl	669	chr17	-	15607545	15608214	NM_014501,	TGAAGGGACCCCATATGCTGGAGGTCTGTTCCGCATGAAACTCCTGCTGGGGAAGGACTT	intronic antisense	NM_020652	ZNF286A	zinc finger protein 286A	+	15602890	15624100
ASHG19A3A007974	17.8763	18.183	42.3619	54.8217	25.4435	57.2101	95.0455	59.3885	43.4038	52.0758	4.46435	5.15659	5.49899	6.2739	5.25253	5.45832	5.21825	5.40397	5.45328	5.52265	noncoding	ENST00000450587	AC005324.4	Ensembl	669	chr17	-	15607545	15608214	NM_014501,	TGAAGGGACCCCATATGCTGGAGGTCTGTTCCGCATGAAACTCCTGCTGGGGAAGGACTT	intronic antisense	NM_001130842	ZNF286A	zinc finger protein 286A	+	15602890	15624100
ASHG19A3A050454	71.0635	21.7663	42.3154	48.9559	53.2637	100.018	115.794	86.3652	68.8938	83.0149	6.32244	5.37857	5.497	6.11592	6.25772	6.24112	5.64072	5.9754	6.04626	6.21246	noncoding	ENST00000423940	AL390877.1	Ensembl	420	chr1	-	118320708	118321128	NM_017761,	CAAGCTAAACAGAACTATGCTGGTGCCAAATTTAGTGAGCCGCCATCACCAAGTGTTCTT	intergenic
ASHG19A3A023795	95.3955	96.0542	122.231	99.1769	110.54	133.745	183.661	145.77	111.508	107.465	6.73208	7.33309	7.06902	7.14388	7.32245	6.64889	6.59409	6.7564	6.67092	6.57691	noncoding	G36731		misc_RNA	465	chr3	+	197615948	197616413		AACCTGTAGATGAGTCATCTTTGAGGTACCAGGTGTTTCTTAACTCTCTCCAAGTCCTTC	natural antisense	NM_001134435	IQCG	IQ domain-containing protein G	-	197615947	197676796
ASHG19A3A023795	95.3955	96.0542	122.231	99.1769	110.54	133.745	183.661	145.77	111.508	107.465	6.73208	7.33309	7.06902	7.14388	7.32245	6.64889	6.59409	6.7564	6.67092	6.57691	noncoding	G36731		misc_RNA	465	chr3	+	197615948	197616413		AACCTGTAGATGAGTCATCTTTGAGGTACCAGGTGTTTCTTAACTCTCTCCAAGTCCTTC	natural antisense	NM_032263	IQCG	IQ domain-containing protein G	-	197615945	197686886
ASHG19A3L0002300	107.453	98.6867	118.073	517.669	123.658	186.418	150.145	148.998	159.52	149.927	6.91153	7.37099	7.01723	10.141	7.49106	7.09107	6.1898	6.78973	7.12999	7.01956	noncoding	BG925695	lincRNA-CASK-2	lincRNA	461	chrX	-	43134151	43134491		TCATGGTTCTTCAGTGTCAAATGACTTTCCCCTCATTTCTGGAATCCATACGTAGGCATA	intergenic
ASHG19A3A016989	1762.9	1259.23	888.484	1174.86	1496.96	4069.67	2002.81	2985.33	3592.27	3540.32	11.536	11.4668	10.5794	11.6731	11.5602	10.8913	10.246	10.7865	10.7416	10.6832	noncoding	ENST00000456160	AC009974.11	Ensembl	467	chr2	+	219706321	219706788	ENST00000446445,	TATATTTGACTGGCTCCTGATTACAATGCTTTGGATGTTGCCAACAAAATTGGGATCATC	intergenic
ASHG19A3A054475	18.8053	10.008	11.9443	26.0837	26.0106	99.8071	114.526	87.0786	86.2347	77.5356	4.53039	4.45393	3.6308	5.20194	5.28138	6.2389	5.61618	5.98742	6.34261	6.11577	noncoding	uc002dxm.2	LOC23117	UCSC_knowngene	1138	chr16	+	30234297	30235813	uc002djn.3,uc002dit.2,	TTTGGGTGATGATGGTTCCACGTCAGCGGCCCTCCGCCTCTTGGGTTTGCGTGACGGTTC	intergenic
ASHG19A3A032209	22.166	18.2155	30.5715	24.3177	27.8507	51.995	82.4765	46.973	31.1633	32.2819	4.74298	5.1581	5.01234	5.10616	5.37543	5.31899	4.89139	5.03572	5.03499	4.81828	noncoding	ENST00000392260	RP11-472G23.7	Ensembl	808	chr6	+	150363681	150364489		ATGATTCTGTGGATTACCAGACATTGTGGTAGGGAAAGGACTCACTTTCTCATCCCATGG	intergenic
ASHG19A3A007646	184.588	164.197	203.562	205.381	207.794	281.642	416.025	289.863	246.782	254.695	7.71591	8.13924	7.89318	8.34722	8.31224	7.64924	8.03256	7.75091	7.66865	7.68226	noncoding	NR_028388	FUS	RefSeq_NR	5084	chr16	+	31191430	31206190		TCTTCTTATGGCCAGAGCCAGAACACAGGCTATGGAACTCAGTCAACTCCCCAGGGATAT	exon sense-overlapping	NM_001170634	FUS	RNA-binding protein FUS isoform 2	+	31191430	31206192
ASHG19A3A007646	184.588	164.197	203.562	205.381	207.794	281.642	416.025	289.863	246.782	254.695	7.71591	8.13924	7.89318	8.34722	8.31224	7.64924	8.03256	7.75091	7.66865	7.68226	noncoding	NR_028388	FUS	RefSeq_NR	5084	chr16	+	31191430	31206190		TCTTCTTATGGCCAGAGCCAGAACACAGGCTATGGAACTCAGTCAACTCCCCAGGGATAT	exon sense-overlapping	NM_004960	FUS	RNA-binding protein FUS isoform 1	+	31191430	31206192
ASHG19A3A007646	184.588	164.197	203.562	205.381	207.794	281.642	416.025	289.863	246.782	254.695	7.71591	8.13924	7.89318	8.34722	8.31224	7.64924	8.03256	7.75091	7.66865	7.68226	noncoding	NR_028388	FUS	RefSeq_NR	5084	chr16	+	31191430	31206190		TCTTCTTATGGCCAGAGCCAGAACACAGGCTATGGAACTCAGTCAACTCCCCAGGGATAT	exon sense-overlapping	NM_001170937	FUS	RNA-binding protein FUS isoform 3	+	31191430	31206192
ASHG19A3A024338	149.986	100.211	126.077	135.379	128.707	146.397	172.313	95.5165	113.264	135.462	7.40957	7.39311	7.11826	7.63275	7.5462	6.77441	6.47169	6.1271	6.69045	6.88513	noncoding	uc003hii.3	AK027257	UCSC_knowngene	2546	chr4	-	75881183	75895572		AATCTGCTCCCAGGCCAAGACAATACAACCAAATCATCTGGATGCAAGTCAAGCTATGAG	intronic antisense	NM_015393	PARM1	prostate androgen-regulated mucin-like protein 1	+	75858284	75975325
ASHG19A3L0000103	295.219	218.002	286.625	271.095	313.503	617.865	606.357	454.628	691.859	665.186	8.49593	8.64052	8.49995	8.8865	8.99664	8.60631	8.61324	8.36258	8.82124	8.75229	noncoding	BF511988	lincRNA-TOMM20-1	lincRNA	521	chr1	+	235062091	235062598		ATTTACTTGAAAGAGACCTCATGCCAAAAAATGCATAGCATCATCCCCCACCTGCTCAGT	intergenic
ASHG19A3A013701	26.6979	21.7117	33.0365	34.8642	26.5826	44.1482	67.272	58.7178	37.183	17.39	4.98969	5.37513	5.13346	5.62171	5.31029	5.09029	4.41812	5.38626	5.26076	3.88333	noncoding	uc002sbr.2	BC071802	UCSC_knowngene	1674	chr2	-	62296591	62374016		ACCTGGAACCCTGATTCTTCTCAAACTTGGCCTCTAATATCCAACGGGACATAACATCTG	intronic antisense	NM_152516	COMMD1	COMM domain-containing protein 1	+	62132802	62363205
ASHG19A3A015205	212.656	209.796	259.003	214.664	215.018	290.904	433.447	254.42	206.539	189.06	7.94381	8.57093	8.30904	8.42958	8.36436	7.69004	8.0918	7.56395	7.44207	7.31242	noncoding	ENST00000458377	AC005237.4	Ensembl	559	chr2	-	241955015	242003533		TCTGCTGTCTCCCAGCGCCTGCCACTCAGCAGAGGCCGTCTGCAACCCACAACTATTGCT	natural antisense	NM_001080437	SNED1	sushi, nidogen and EGF-like domain-containing	+	241938254	242033643
ASHG19A3A021358	106.089	75.48	94.8485	69.1311	67.7082	93.5891	109.369	95.6667	71.9422	86.526	6.89052	6.99507	6.69257	6.61108	6.59527	6.1417	5.52154	6.1295	6.10472	6.27211	noncoding	ENST00000490324	RP11-49I4.3	Ensembl	360	chr3	-	101542636	101543842		CAGCCTCCTTTATAAATCCTTGAGGAAATGTCAAGTTCTTTCACGACAAGAAAAACTCTC	natural antisense	NM_001134456	FAM55C	hypothetical protein LOC91775 precursor	+	101498285	101547075
ASHG19A3A021358	106.089	75.48	94.8485	69.1311	67.7082	93.5891	109.369	95.6667	71.9422	86.526	6.89052	6.99507	6.69257	6.61108	6.59527	6.1417	5.52154	6.1295	6.10472	6.27211	noncoding	ENST00000490324	RP11-49I4.3	Ensembl	360	chr3	-	101542636	101543842		CAGCCTCCTTTATAAATCCTTGAGGAAATGTCAAGTTCTTTCACGACAAGAAAAACTCTC	natural antisense	NM_145037	FAM55C	hypothetical protein LOC91775 precursor	+	101498028	101547075
ASHG19A3A015641	91.6188	59.1698	72.9369	62.7907	88.5158	86.1628	75.1368	95.3593	73.5915	68.1208	6.67507	6.65899	6.30734	6.47197	6.98435	6.03032	4.67586	6.12496	6.13746	5.91978	noncoding	AK122979		misc_RNA	2107	chr2	+	48766384	48768491		CCCAATCCGTCATACTGACTGAGGTTCTTAACTCCTAATTAACTTAATTAAATTAACTCC	intron sense-overlapping	NM_001198593	STON1-GTF2A1L	STON1-GTF2A1L protein isoform 2	+	48757063	49003656
ASHG19A3A015641	91.6188	59.1698	72.9369	62.7907	88.5158	86.1628	75.1368	95.3593	73.5915	68.1208	6.67507	6.65899	6.30734	6.47197	6.98435	6.03032	4.67586	6.12496	6.13746	5.91978	noncoding	AK122979		misc_RNA	2107	chr2	+	48766384	48768491		CCCAATCCGTCATACTGACTGAGGTTCTTAACTCCTAATTAACTTAATTAAATTAACTCC	intron sense-overlapping	NM_006873	STON1	stonin-1	+	48757307	48825654
ASHG19A3A015641	91.6188	59.1698	72.9369	62.7907	88.5158	86.1628	75.1368	95.3593	73.5915	68.1208	6.67507	6.65899	6.30734	6.47197	6.98435	6.03032	4.67586	6.12496	6.13746	5.91978	noncoding	AK122979		misc_RNA	2107	chr2	+	48766384	48768491		CCCAATCCGTCATACTGACTGAGGTTCTTAACTCCTAATTAACTTAATTAAATTAACTCC	intron sense-overlapping	NM_001198595	STON1	stonin-1	+	48757307	48825654
CUST_913_PI426073487	38.7741	36.4051	37.9427	41.0168	45.6962	79.6189	86.5315	75.5295	54.392	46.873	5.4938	6.02266	5.33627	5.85509	6.04848	5.9247	5.00243	5.7689	5.74267	5.3692	noncoding	uc.434-	uc.434	UCR	249	chr18	-	44770787	44771036		TTATACAAATTAAATGAAACCACCTTTTACTGATTGCTAAATGTCTCCAAGGGGTTTGGG	intergenic
ASHG19A3H0000205	1183.14	932.295	1026.09	804.51	864.618	4212.5	3142.92	2615.17	2485.38	2745.47	10.8392	11.0131	10.8575	11.0419	10.7076	10.9305	10.8114	10.6438	10.2955	10.3756	noncoding	nc-HOXC10-129-	nc-HOXC10-129	HOX cluster	260	chr12	+	54378513	54378773		CTCCACCCCTCTACCTCCCCTGCCGCCCGGGGGGCGCTTCCTTTGTTCGCGGGGAAGGGC	intergenic
ASHG19A3A043970	159.81	108.512	140.123	114.533	123.951	227.483	240.487	205.726	201.484	201.342	7.50192	7.51033	7.28151	7.37372	7.49422	7.3679	7.09799	7.25687	7.41143	7.39342	noncoding	X98261		NRED	686	chr10	+	58118391	58120977		AAACTCAACCAGGATCTTGGCTGGCAGTTCTGCCTCCTCCTGCAGGCCTACAGGTTCCAA	natural antisense	NM_001005413	ZWINT	ZW10 interactor isoform b	-	58117198	58121034
ASHG19A3A043970	159.81	108.512	140.123	114.533	123.951	227.483	240.487	205.726	201.484	201.342	7.50192	7.51033	7.28151	7.37372	7.49422	7.3679	7.09799	7.25687	7.41143	7.39342	noncoding	X98261		NRED	686	chr10	+	58118391	58120977		AAACTCAACCAGGATCTTGGCTGGCAGTTCTGCCTCCTCCTGCAGGCCTACAGGTTCCAA	natural antisense	NM_032997	ZWINT	ZW10 interactor isoform a	-	58117198	58121034
ASHG19A3A043970	159.81	108.512	140.123	114.533	123.951	227.483	240.487	205.726	201.484	201.342	7.50192	7.51033	7.28151	7.37372	7.49422	7.3679	7.09799	7.25687	7.41143	7.39342	noncoding	X98261		NRED	686	chr10	+	58118391	58120977		AAACTCAACCAGGATCTTGGCTGGCAGTTCTGCCTCCTCCTGCAGGCCTACAGGTTCCAA	natural antisense	NM_007057	ZWINT	ZW10 interactor isoform a	-	58117198	58121034
ASHG19A3A037406	339.041	240.944	217.206	148.139	274.164	466.281	409.188	323.268	463.247	486.17	8.72861	8.8082	7.99781	7.77487	8.76625	8.26462	8.00279	7.90814	8.38299	8.41764	noncoding	ENST00000415209	AL591471.1	Ensembl	141	chr9	-	42553922	42554063		TGGGCAGAGGCACTCCTCACTTCCCAGGGGCTGCGTATGAATCACAATGTAGGGGATAAA	intergenic
ASHG19A3A019508	59.3035	67.0875	71.2752	62.4151	55.1123	156.278	189.839	124.506	137.071	139.773	6.06629	6.82341	6.272	6.46204	6.30551	6.85943	6.65609	6.52312	6.93161	6.92862	noncoding	ENST00000437860	AC007050.14	Ensembl	327	chr22	-	21051047	21053224		AGGCAGTCAATAAGATGTCCCTGCACAACCTTGCCACTGTCTTTGGCCCCATGCTGCTCC	intergenic
ASHG19A3H0000094	284.184	190.445	311.588	212.901	227.488	743.937	622.321	459.233	530.745	626.236	8.43251	8.39445	8.64516	8.41272	8.46262	8.82254	8.65175	8.37711	8.52829	8.69043	noncoding	nc-HOXB9-193-	nc-HOXB9-193	HOX cluster	858	chr17	-	46768301	46769159	ENST00000461606,	CAGAAAATGTTGACATTACTCTGAAGGGATGCACAGTTATTGTGAAGGGCCCCAGAGGAA	intergenic
ASHG19A3A015288	76.1523	50.2054	50.717	43.4462	44.8115	43.6653	74.3709	64.0649	61.7957	50.925	6.41555	6.43222	5.77924	5.94304	6.02266	5.07541	4.65346	5.52167	5.90367	5.4885	noncoding	ENST00000492300	RP11-734K21.3	Ensembl	368	chr2	+	9255325	9257013		CCTGGCTCTGAGAAGAAGCTACAAAACACAGTAGAAGAAAAAGAAAACAGTCTTTTAAAG	intergenic
ASHG19A3A019725	55.9503	37.5389	39.1198	32.3651	22.2459	45.4221	83.3893	51.9248	72.3984	79.0222	5.99057	6.06183	5.37898	5.51726	5.06886	5.12884	4.91614	5.19042	6.11556	6.14301	noncoding	uc003amw.1	AK123891	UCSC_knowngene	1883	chr22	-	32896531	32898414		TGTTATCTTTCATTTATAAATGGGGGGAATGGGGCAGAGAAAGCTCCTGTTAATAAAAGA	intergenic
ASHG19A3A034077	38.1643	19.7607	47.7683	40.9678	25.4123	83.0847	97.1604	81.6166	60.7196	60.6567	5.47149	5.26308	5.68249	5.85367	5.25125	5.98027	5.26758	5.89105	5.88151	5.751	noncoding	NR_015364	LOC441204	RefSeq_NR	1649	chr7	+	26443106	26535982		ACTCTGAATCCAGTGCTCTTTCTACTTCACCATAGACACATGCCCCTTGAGTATAAGGGA	intergenic
ASHG19A3A008387	7.46729	5.44722	7.1278	5.85258	7.42029	742.442	628.797	580.621	813.526	780.34	2.74832	2.93134	3.1598	3.34465	3.41232	8.82025	8.6672	8.68544	9.00665	8.927	noncoding	AK023939		misc_RNA	3065	chr17	-	41434887	41437957		GGTACGTCACTATCCAGTCTACTTTTTCCATTGACGTGGCTGAGTCATATGTAGTATGAC	intergenic
ASHG19A3A054851	74.0292	48.7485	48.8405	50.9029	58.9731	34.8315	78.1743	37.0653	26.9293	26.9817	6.37873	6.39432	5.71703	6.16799	6.39886	4.75507	4.76711	4.64258	4.84779	4.55256	noncoding	uc002fih.2	AK057887	UCSC_knowngene	3732	chr16	+	84696933	84700665		TTTAACATGAACAGAATGTGTGGTTCTGAAGGTGTGTGGGGGTCTCAAGAAATTGTCCTT	intergenic
ASHG19A3A031700	122.44	78.3824	139.19	100.269	124.182	159.876	184.417	142.572	134.846	121.226	7.10324	7.04922	7.27429	7.16173	7.49631	6.89005	6.60187	6.72496	6.91237	6.74535	noncoding	ENST00000402650	RP11-789A7.1	Ensembl	695	chr6	+	71874778	71875473	NM_006330,ENST00000513113,	TGTCAACAGGAAATGATGAATGTCAAGCAATTCATTGATAAACTCCTACCTCCAATTGAT	intergenic
ASHG19A3L0003323	90.9056	87.341	103.839	91.5782	102.663	102.526	147.134	123.932	122.678	121.064	6.6635	7.20077	6.82939	7.02627	7.20413	6.277	6.14904	6.51651	6.79554	6.74231	noncoding	CK430718	lincRNA-C6orf118-2	lincRNA	465	chr6	+	164403207	164403679		AAACTACTAATGATTCAGAGAATTAGGCCTGTAGATCTCCATTTTCTCAACTTGTTTCAC	intergenic
ASHG19A3A053405	103.671	47.5971	106.429	97.947	77.5678	117.431	157.183	153.789	118.261	109.336	6.85714	6.36214	6.86588	7.12757	6.79069	6.4712	6.28493	6.83405	6.7491	6.60002	noncoding	NR_027274	LOC100128788	RefSeq_NR	1371	chr16	-	2787076	2794798		AAACTGGGTTCACACAACAAGCTCGGACTCCTCTTAACACTCCTGATTGGTGACATTATG	intergenic
ASHG19A3H0000181	38.8048	33.2066	32.1373	8.88029	29.2055	33.9063	41.0244	15.6417	38.4278	38.314	5.49557	5.90233	5.08969	3.70725	5.43668	4.71597	3.36151	3.27616	5.30132	5.06998	noncoding	nc-HOXD3-39-	nc-HOXD3-39	HOX cluster	2228	chr2	+	177018599	177020827		TGGGGAAAGAAAACAAAACCTCTATGCACTGGGTCATTAGATAATGACTGAATTTTCTGT	intergenic
ASHG19A3A011559	880.605	553.32	826.212	646.101	560.804	2186.25	1666.1	1556.41	1678.24	1588.13	10.3414	10.1598	10.4427	10.57	9.98222	10.1379	10.005	9.9676	9.81535	9.73332	noncoding	ENST00000436287	ACTBP11	Ensembl	1126	chr1	-	224051427	224052553		ATGAAACTACCTTCAACTCCATCACGAAGTGTGACGTGGACATCTGCAAAGACCTGTACT	intergenic
ASHG19A3A046706	161.312	134.794	172.785	154.223	187.614	179.424	191.859	170.926	156.415	137.837	7.51858	7.82778	7.61418	7.84534	8.12437	7.0448	6.67626	6.9845	7.10447	6.90941	noncoding	ENST00000511464	AP000867.14	Ensembl	255	chr11	+	71279725	71279980	ENST00000502328,	AGTGCAGTTGCTGCAAACTCTGCTGCTGCTCCTCAGGCTGTGAATCAACCTGCTCCCAGT	intergenic
ASHG19A3A051162	45.5774	37.4493	50.1795	32.5318	43.2534	71.2165	66.0732	59.9087	51.989	54.0743	5.71263	6.05846	5.76433	5.52424	5.9729	5.77246	4.37591	5.41791	5.68422	5.58099	noncoding	uc001ymn.2	BX161461	UCSC_knowngene	1557	chr14	-	103653558	103655365		AATCCCACAGGAGCTGTCGCTGATCTTTGTCCTCTATTCGCTGAAATAAAGTTCACCATG	intergenic
ASHG19A3A036213	43.8888	30.8597	38.599	22.5693	40.3263	41.277	108.63	33.6641	37.2724	43.3784	5.65989	5.8119	5.3593	4.99878	5.87157	4.99814	5.50641	4.47757	5.2634	5.25117	noncoding	uc003yya.2	BC039358	UCSC_knowngene	2026	chr8	-	144425371	144442149		GTGAAGACTAATCACCATGAAAAGCCACCCAAGAAAAAAGGCCAAGTCGGCATCTTAAAT	intergenic
ASHG19A3A054444	658.595	506.964	761.095	600.332	748.055	2610.39	2026.86	2146.29	3562.9	3009.91	9.90002	10.02	10.2785	10.4167	10.4789	10.3544	10.2652	10.3756	10.7306	10.4833	noncoding	ENST00000355407	AC009093.1	Ensembl	465	chr16	+	29260172	29260639		TTTTCTCTTCTAAGAACACTTGTCATTGAATTCACAGCCCTCCCTACTTCAGAACAATCT	intergenic
ASHG19A3A035500	360.025	326.331	430.101	386.015	400.851	1036.43	894.442	944.978	1268.66	1152.59	8.83636	9.30052	9.26076	9.57476	9.42825	9.21209	9.16727	9.30384	9.50734	9.37143	noncoding	uc003wsr.1	CR590086	UCSC_knowngene	1374	chr8	-	9412656	9414030		AGGTGTCCCCTTGAGCTCTTGTCCCTTCCCTATAATTTTTCTCACCCTATGTGCTTTAAT	natural antisense	NM_003747	TNKS	tankyrase-1	+	9413444	9639856
ASHG19A3A010177	2215.22	1635.25	1972.94	1504.27	1829.76	9645.84	7596.2	7137.29	8958.2	8964.33	11.9135	11.9089	12.0008	12.0513	11.8296	12.0041	11.975	11.9533	11.8435	11.8385	noncoding	ENST00000494882	RP11-681N23.1	Ensembl	321	chr18	-	13919601	13919922	NM_021029,NM_001001,ENST00000490372,ENST00000451203,ENST00000443749,ENST00000413334,ENST00000399253,	TGCAAGCATTTTGAACTGGGAGGAGATAAGAAGAGAAAGGGCCAAGTGATCCCGTTCTAA	intergenic
ASHG19A3L0001659	46.4987	53.5199	44.0278	27.3222	165.729	53.7826	43.8577	53.0937	93.4914	35.7214	5.74145	6.51703	5.55347	5.26868	7.9276	5.37226	3.47879	5.22587	6.44644	4.97048	noncoding	DB306908	lincRNA-SNX18-2	lincRNA	527	chr5	-	54032217	54032743		ACTCCTAATTCTGTCTAAGACTTTGAGAGGACTTTCCTTTATTGTTTGACTTACGAGCAG	intergenic
ASHG19A3A008754	23.9446	21.6597	30.6303	22.0687	27.992	92.4528	80.5557	75.3831	88.421	70.6246	4.84608	5.37168	5.01498	4.97094	5.38252	6.12629	4.83786	5.76655	6.37073	5.97608	noncoding	uc002jis.3	BC039327	UCSC_knowngene	2060	chr17	-	69093914	69198318		CTTTAAATACTCATGTCACATTTGTGCTGTTGCCAATGCTTCTCAGACCCTCCAGATGAG	intergenic
ASHG19A3L0003197	97.5612	85.267	66.7942	140.852	99.2341	115.467	163.556	114.844	100.285	97.8519	6.76656	7.16448	6.17276	7.69879	7.15471	6.44626	6.36062	6.40166	6.53249	6.45	noncoding	BU533451	lincRNA-ATP6V1C1-2	lincRNA	834	chr8	-	104091398	104092160		ACAAAAAACCAAGAAAGAAAGTGGGGGGTGGGATACTCTTACATCAAGAACCGCTTCTCC	intergenic
ASHG19A3A040172	247.501	161.795	517.411	195.972	164.746	722.084	678.088	651.832	625.869	629.022	8.19975	8.11797	9.60714	8.26235	7.91806	8.79117	8.7757	8.83746	8.70976	8.69901	noncoding	ENST00000404582	RP11-568G11.3	Ensembl	967	chr1	+	220426911	220427878	NM_206839,NM_006792,NM_006791,	AGAATTCTGCAACTTTGTTTAGTGCCAGCGATTATGAAGTGGCTCCTCCTGAGTACCATC	intronic antisense	NM_012414	RAB3GAP2	rab3 GTPase-activating protein non-catalytic	-	220321609	220445843
ASHG19A3L0000181	136.23	124.591	213.031	127.009	147.979	262.371	270.654	246.616	237.004	201.788	7.26269	7.70523	7.96665	7.53206	7.76034	7.55104	7.30182	7.52155	7.61777	7.39735	noncoding	AK309032	lincRNA-LMO4-3	lincRNA	1152	chr1	+	87678351	87717014		GTTTCTCTTTTCTCTCTGAGAATGTTAGACCTCTGATCTAATTCTCCACTGCTTCCTGCT	intergenic
ASHG19A3A008459	37627.3	35225.7	25436.8	32069.1	48370	2598.44	2590.89	1804.95	1591.43	1899.44	15.1714	15.1714	15.0413	15.5207	15.4772	10.3461	10.586	10.1579	9.76453	9.9373	noncoding	BC018035		NRED	458	chr17	-	43921245	43972139		GGCGAGGACGGGAGAGGACAGCGGAGGAGGAGAAGGTGGCTGTGGTGGCGGCGGCAGAAG	natural antisense	NM_001203251	MAPT	microtubule-associated protein tau isoform 7	+	43971747	44105699
ASHG19A3A008459	37627.3	35225.7	25436.8	32069.1	48370	2598.44	2590.89	1804.95	1591.43	1899.44	15.1714	15.1714	15.0413	15.5207	15.4772	10.3461	10.586	10.1579	9.76453	9.9373	noncoding	BC018035		NRED	458	chr17	-	43921245	43972139		GGCGAGGACGGGAGAGGACAGCGGAGGAGGAGAAGGTGGCTGTGGTGGCGGCGGCAGAAG	natural antisense	NM_005910	MAPT	microtubule-associated protein tau isoform 2	+	43971747	44105699
ASHG19A3A008459	37627.3	35225.7	25436.8	32069.1	48370	2598.44	2590.89	1804.95	1591.43	1899.44	15.1714	15.1714	15.0413	15.5207	15.4772	10.3461	10.586	10.1579	9.76453	9.9373	noncoding	BC018035		NRED	458	chr17	-	43921245	43972139		GGCGAGGACGGGAGAGGACAGCGGAGGAGGAGAAGGTGGCTGTGGTGGCGGCGGCAGAAG	natural antisense	NM_016841	MAPT	microtubule-associated protein tau isoform 4	+	43971747	44105699
ASHG19A3A008459	37627.3	35225.7	25436.8	32069.1	48370	2598.44	2590.89	1804.95	1591.43	1899.44	15.1714	15.1714	15.0413	15.5207	15.4772	10.3461	10.586	10.1579	9.76453	9.9373	noncoding	BC018035		NRED	458	chr17	-	43921245	43972139		GGCGAGGACGGGAGAGGACAGCGGAGGAGGAGAAGGTGGCTGTGGTGGCGGCGGCAGAAG	natural antisense	NM_016835	MAPT	microtubule-associated protein tau isoform 1	+	43971747	44105699
ASHG19A3A008459	37627.3	35225.7	25436.8	32069.1	48370	2598.44	2590.89	1804.95	1591.43	1899.44	15.1714	15.1714	15.0413	15.5207	15.4772	10.3461	10.586	10.1579	9.76453	9.9373	noncoding	BC018035		NRED	458	chr17	-	43921245	43972139		GGCGAGGACGGGAGAGGACAGCGGAGGAGGAGAAGGTGGCTGTGGTGGCGGCGGCAGAAG	natural antisense	NM_001203252	MAPT	microtubule-associated protein tau isoform 8	+	43971747	44105699
ASHG19A3A008459	37627.3	35225.7	25436.8	32069.1	48370	2598.44	2590.89	1804.95	1591.43	1899.44	15.1714	15.1714	15.0413	15.5207	15.4772	10.3461	10.586	10.1579	9.76453	9.9373	noncoding	BC018035		NRED	458	chr17	-	43921245	43972139		GGCGAGGACGGGAGAGGACAGCGGAGGAGGAGAAGGTGGCTGTGGTGGCGGCGGCAGAAG	natural antisense	NM_001123066	MAPT	microtubule-associated protein tau isoform 6	+	43971747	44105699
ASHG19A3A008459	37627.3	35225.7	25436.8	32069.1	48370	2598.44	2590.89	1804.95	1591.43	1899.44	15.1714	15.1714	15.0413	15.5207	15.4772	10.3461	10.586	10.1579	9.76453	9.9373	noncoding	BC018035		NRED	458	chr17	-	43921245	43972139		GGCGAGGACGGGAGAGGACAGCGGAGGAGGAGAAGGTGGCTGTGGTGGCGGCGGCAGAAG	natural antisense	NM_016834	MAPT	microtubule-associated protein tau isoform 3	+	43971747	44105699
ASHG19A3A008459	37627.3	35225.7	25436.8	32069.1	48370	2598.44	2590.89	1804.95	1591.43	1899.44	15.1714	15.1714	15.0413	15.5207	15.4772	10.3461	10.586	10.1579	9.76453	9.9373	noncoding	BC018035		NRED	458	chr17	-	43921245	43972139		GGCGAGGACGGGAGAGGACAGCGGAGGAGGAGAAGGTGGCTGTGGTGGCGGCGGCAGAAG	natural antisense	NM_001123067	MAPT	microtubule-associated protein tau isoform 5	+	43971747	44105699
ASHG19A3A008459	37627.3	35225.7	25436.8	32069.1	48370	2598.44	2590.89	1804.95	1591.43	1899.44	15.1714	15.1714	15.0413	15.5207	15.4772	10.3461	10.586	10.1579	9.76453	9.9373	noncoding	BC018035		NRED	458	chr17	-	43921245	43972139		GGCGAGGACGGGAGAGGACAGCGGAGGAGGAGAAGGTGGCTGTGGTGGCGGCGGCAGAAG	intronic antisense	NM_175882	IMP5	signal peptide peptidase-like 2C precursor	+	43922255	43924438
ASHG19A3A043980	410.849	157.883	322.63	175.455	198.264	222.742	275.169	151.44	76.722	69.1259	9.07175	8.07189	8.71311	8.07482	8.2286	7.34048	7.33156	6.81498	6.19163	5.94071	noncoding	AK130049		NRED	2232	chr10	+	60588954	60591182		GATGCAATGAAGGGAATATGACACTACAGTATACAGAGTTGTTGTTATATGATGCACAAA	intergenic
ASHG19A3A054857	223.131	193.282	252.394	199.071	251.275	271.355	384.955	222.022	173.829	239.764	8.02263	8.42218	8.26638	8.28643	8.62242	7.59641	7.90112	7.3642	7.23058	7.60489	noncoding	ENST00000393255	AC025280.1	Ensembl	399	chr16	+	84954082	84954483		ACTCCCGCCAACAGCAGCCGTTCCCCTAACTATAAGATGCTCAAGGAGGAGCAAGAGGTG	intergenic
ASHG19A3A035882	7.32905	5.77538	19.9308	80.5663	7.86492	19.1352	53.6183	40.7043	39.9714	28.3809	2.65989	3.85769	4.35803	6.8296	3.76991	3.858	3.86212	4.80011	5.34597	4.62656	noncoding	ENST00000472530	AC021311.1	Ensembl	136	chr8	-	77048521	77048657		TAGTTATTCAGGCAATGCGTCTCTGCACACACCAACTTCATGGGACTCATTCTCAGCAAA	intergenic
ASHG19A3A050245	52.2499	38.9089	38.8349	25.3336	40.6647	79.449	53.5152	57.011	64.4477	55.4746	5.90047	6.10615	5.36854	5.16118	5.883	5.9216	3.85706	5.33966	5.95954	5.6182	noncoding	ENST00000452680	RP11-485H8.2	Ensembl	848	chr1	-	116399584	116400440		AACTTTGGTGGTGGTCATGGAGGTAGTTTTTGGAATGACAACTTTGGTCATGGAGGAAAC	intergenic
ASHG19A3A007207	25.0175	15.0861	36.0257	39.164	27.5086	68.1603	110.261	58.7105	114.856	116.099	4.90249	4.92733	5.26192	5.78802	5.35971	5.71255	5.53966	5.38582	6.71053	6.68408	noncoding	NR_023385	RNF216L	RefSeq_NR	2155	chr7	+	5013615	5037798		AGGACACTATGCAATCACCCGAAAGGGGTTGGCATCTGCACATCCTTCCTGGGCATCTCG	intergenic
ASHG19A3A025851	609.886	360.865	514.509	364.253	440.791	2568.17	2194.19	1885.04	2185.63	2181.89	9.75994	9.45244	9.59515	9.44951	9.5901	10.3297	10.3775	10.2124	10.1485	10.1057	noncoding	ENST00000413177	RP11-289C17.1	Ensembl	1513	chr4	+	103817881	103819394	ENST00000452851,ENST00000445594,ENST00000428454,ENST00000426076,	AAAGGTATAGCTGTACCACAAGACCACCAAGCTAAAGAGGCTGCCCAGAAAGCAGTTAAT	intronic antisense	NM_001100874	NHEDC1	sodium/hydrogen exchanger-like domain-containing	-	103806204	103940896
ASHG19A3L0001667	32.741	18.9973	32.7314	31.5851	45.745	41.989	81.7655	46.956	33.0407	63.3077	5.26346	5.21091	5.12019	5.48203	6.05017	5.02134	4.87118	5.03507	5.11146	5.81473	noncoding	chr5:58234093-58248293-	lincRNA-RAB3C-2	lincRNA	14201	chr5	-	58234093	58248293		AATGGCTATCCTCCATCACAGCTGAAGAATGATCACACAGAGAACCGAGAAATGAGTCTC	intergenic
ASHG19A3L0001385	120.469	93.0062	122.24	110.81	130.465	130.135	130.379	143.473	138.092	134.385	7.07827	7.29332	7.0696	7.32098	7.56357	6.61374	5.89815	6.73311	6.94298	6.87321	noncoding	AF130085		misc_RNA	2359	chr3	-	40993412	41278958		CCAAAAGAAACATGGTTAACAAACAGGGCATTCTCCTCTGTAAAGTTTGTGAAATCATTT	natural antisense	NM_001098210	CTNNB1	catenin beta-1	+	41240941	41281939
ASHG19A3L0001385	120.469	93.0062	122.24	110.81	130.465	130.135	130.379	143.473	138.092	134.385	7.07827	7.29332	7.0696	7.32098	7.56357	6.61374	5.89815	6.73311	6.94298	6.87321	noncoding	AF130085		misc_RNA	2359	chr3	-	40993412	41278958		CCAAAAGAAACATGGTTAACAAACAGGGCATTCTCCTCTGTAAAGTTTGTGAAATCATTT	natural antisense	NM_001098209	CTNNB1	catenin beta-1	+	41240941	41281939
ASHG19A3L0001385	120.469	93.0062	122.24	110.81	130.465	130.135	130.379	143.473	138.092	134.385	7.07827	7.29332	7.0696	7.32098	7.56357	6.61374	5.89815	6.73311	6.94298	6.87321	noncoding	AF130085		misc_RNA	2359	chr3	-	40993412	41278958		CCAAAAGAAACATGGTTAACAAACAGGGCATTCTCCTCTGTAAAGTTTGTGAAATCATTT	natural antisense	NM_001904	CTNNB1	catenin beta-1	+	41240941	41281939
ASHG19A3A041717	52.623	33.1852	38.0015	50.5885	77.4832	63.7317	83.8008	52.3538	40.067	44.0345	5.91012	5.90163	5.33868	6.16004	6.78864	5.61416	4.92733	5.20258	5.34926	5.27126	noncoding	ENST00000433225	AC151960.1	Ensembl	199	chrX	+	152415691	152416269		CCCATATCCACTCAACACATTCACTGACAAACTCGCTCACACAGGGTCATCTGATTGTAA	intergenic
ASHG19A3A015096	110.36	84.8565	103.507	128.271	93.6981	216.818	159.098	192.153	179.145	149.223	6.95306	7.15757	6.82362	7.55008	7.06702	7.30396	6.30595	7.15788	7.2663	7.01358	noncoding	AF085934		misc_RNA	449	chr2	-	231330480	231330918		TGGGATCCTGCCCAGCTCTCTCCATAATCCTCTGTGTGTATTATTTGGAAATGCCTCTTT	intronic antisense	NM_001206701	SP100	nuclear autoantigen Sp-100 isoform 3	+	231280870	231372861
ASHG19A3A015096	110.36	84.8565	103.507	128.271	93.6981	216.818	159.098	192.153	179.145	149.223	6.95306	7.15757	6.82362	7.55008	7.06702	7.30396	6.30595	7.15788	7.2663	7.01358	noncoding	AF085934		misc_RNA	449	chr2	-	231330480	231330918		TGGGATCCTGCCCAGCTCTCTCCATAATCCTCTGTGTGTATTATTTGGAAATGCCTCTTT	intronic antisense	NM_001206703	SP100	nuclear autoantigen Sp-100 isoform 5	+	231280870	231335250
ASHG19A3A015096	110.36	84.8565	103.507	128.271	93.6981	216.818	159.098	192.153	179.145	149.223	6.95306	7.15757	6.82362	7.55008	7.06702	7.30396	6.30595	7.15788	7.2663	7.01358	noncoding	AF085934		misc_RNA	449	chr2	-	231330480	231330918		TGGGATCCTGCCCAGCTCTCTCCATAATCCTCTGTGTGTATTATTTGGAAATGCCTCTTT	intronic antisense	NM_001206704	SP100	nuclear autoantigen Sp-100 isoform 6	+	231281470	231335250
ASHG19A3A015096	110.36	84.8565	103.507	128.271	93.6981	216.818	159.098	192.153	179.145	149.223	6.95306	7.15757	6.82362	7.55008	7.06702	7.30396	6.30595	7.15788	7.2663	7.01358	noncoding	AF085934		misc_RNA	449	chr2	-	231330480	231330918		TGGGATCCTGCCCAGCTCTCTCCATAATCCTCTGTGTGTATTATTTGGAAATGCCTCTTT	intronic antisense	NM_001080391	SP100	nuclear autoantigen Sp-100 isoform 1	+	231280870	231410317
ASHG19A3A015096	110.36	84.8565	103.507	128.271	93.6981	216.818	159.098	192.153	179.145	149.223	6.95306	7.15757	6.82362	7.55008	7.06702	7.30396	6.30595	7.15788	7.2663	7.01358	noncoding	AF085934		misc_RNA	449	chr2	-	231330480	231330918		TGGGATCCTGCCCAGCTCTCTCCATAATCCTCTGTGTGTATTATTTGGAAATGCCTCTTT	intronic antisense	NM_001206702	SP100	nuclear autoantigen Sp-100 isoform 4	+	231280870	231335250
ASHG19A3A015096	110.36	84.8565	103.507	128.271	93.6981	216.818	159.098	192.153	179.145	149.223	6.95306	7.15757	6.82362	7.55008	7.06702	7.30396	6.30595	7.15788	7.2663	7.01358	noncoding	AF085934		misc_RNA	449	chr2	-	231330480	231330918		TGGGATCCTGCCCAGCTCTCTCCATAATCCTCTGTGTGTATTATTTGGAAATGCCTCTTT	intronic antisense	NM_003113	SP100	nuclear autoantigen Sp-100 isoform 2	+	231280870	231381244
ASHG19A3A032809	19.997	20.1522	44.2638	24.9813	28.1223	146.54	160.265	136.774	129.661	109.363	4.60933	5.28604	5.56146	5.14113	5.38982	6.77582	6.32043	6.6631	6.86095	6.60062	noncoding	ENST00000444843	CTD-2021A8.2	Ensembl	739	chr7	-	51454059	51454798	ENST00000434161,ENST00000426314,	TTGACTTTTGGTGGCCTCTTCAGGCCCAGAACTTGACCTCCAGTCGGCCTTGGCAGGCCC	intergenic
ASHG19A3A048103	350.793	256.804	266.619	213.422	262.368	983.642	779.545	613.906	740.727	786.052	8.79075	8.9077	8.36366	8.41681	8.69339	9.14878	8.98369	8.76713	8.89987	8.93492	noncoding	ENST00000495697	RP11-18C24.2	Ensembl	534	chr12	-	121031817	121032351		AACACATCAATCTGGGTATCAAATATGACCCAAGTGTGGGTGTCTATGGCCTGGACTTCT	intergenic
ASHG19A3A020726	81.1416	184.819	74.0544	205.662	73.9623	245.994	71.5574	98.8514	10.9502	5.91951	6.50348	8.33584	6.32817	8.35274	6.72579	7.46747	4.56351	6.17934	3.6684	2.94307	noncoding	ENST00000396959	KRT18P17	Ensembl	1279	chr3	-	12828891	12830170	ENST00000507275,ENST00000453838,ENST00000449496,ENST00000435622,ENST00000415349,	AGATCAACAATGCCCATCTTGCTGCTGATGACTTTAGAGTCAAGTATGAGACAGAGCTGG	intergenic
ASHG19A3A036724	122.272	81.8923	101.327	89.5006	121.018	94.24	99.5316	99.8575	77.8585	79.8884	7.10107	7.10853	6.78939	6.98663	7.4518	6.15092	5.32232	6.19428	6.20997	6.15722	noncoding	uc003ycp.2	BC038578	UCSC_knowngene	1516	chr8	+	84315992	84321130		CATTCTCCATGTATCTATGAAGCCAAACCTAATAAAACCAGCTTTAATTTGTGCTCAAGA	intergenic
ASHG19A3A021326	23.9463	10.5251	29.0662	13.6363	17.7652	36.9211	49.0359	52.1775	28.43	21.2467	4.84614	4.50984	4.94138	4.27894	4.78042	4.83998	3.67221	5.19773	4.91519	4.19143	noncoding	ENST00000439836	RP11-118N24.1	Ensembl	939	chr3	-	94655929	94656868		AATTACCTGTTTGCAGTTCAACCCCAAGTTCATGACTTTTGCCAGTGCGTGTTCCAGCAT	intergenic
ASHG19A3A022091	123.137	102.938	119.593	85.9134	93.4928	169.392	216.526	172.415	183.546	152.71	7.11254	7.43106	7.03715	6.93134	7.06358	6.96608	6.90734	6.99996	7.2928	7.04404	noncoding	ENST00000434379	RP11-655G22.2	Ensembl	478	chr3	-	191670137	191670615		ATTATCCTGATTGGCTGTCCTTTCTCCTTCTGCTGCGGCCCGAAGGGCGAAGACAACCTC	intergenic
ASHG19A3A014360	8.44242	53.3279	67.4381	26.0507	35.7981	61.8283	134.157	65.109	23.0351	29.5232	3.32736	6.51219	6.1889	5.20031	5.70911	5.57064	5.95666	5.54716	4.6424	4.68601	noncoding	ENST00000452936	AC009477.7	Ensembl	217	chr2	-	131938725	131938942		ACGAGAGCGGTGAGCCCCAGGCTGGGGAGCCAGTGCTGCCTGGCATCCTCCGGCCACCCT	intergenic
ASHG19A3A013898	44.0819	44.2423	42.573	42.3147	118.2	75.5533	95.5688	38.5967	16.271	6.98544	5.66768	6.27143	5.50612	5.90422	7.41123	5.85296	5.22934	4.71263	4.1817	3.02514	noncoding	uc002snv.3	BC024248	UCSC_knowngene	1179	chr2	-	78639672	78769187		GGCAATCCTGATTTAAAACTAAGACTGGCTTGTGGTTAAATGAATGTGTTCAGTTTTTGA	intergenic
ASHG19A3H0000088	40.1645	18.5428	35.6052	20.4952	32.0467	58.3106	66.0401	65.1616	46.5313	50.7364	5.54214	5.18015	5.24248	4.86698	5.55858	5.48622	4.37499	5.54907	5.54383	5.48341	noncoding	nc-HOXB2-162-	nc-HOXB2-162	HOX cluster	178	chr17	-	46623286	46623464		CCCACCACACTCATGCACACACATAACGCTGATCTGAACTTTGAGAGTGCTCTAAGTTAA	intergenic
ASHG19A3A051733	46.1002	37.3433	69.3552	52.556	63.5575	78.0501	308.876	86.1153	50.8622	55.5335	5.72849	6.05478	6.23314	6.21513	6.5071	5.89655	7.53557	5.9709	5.65732	5.61949	noncoding	NR_015340	SERPINA13	RefSeq_NR	1718	chr14	+	95107061	95113330		CAGTAATTACCATTGAGCAAACACCTACTATGTACCAAATGCTTTCTATCTCTTATCTCA	intergenic
ASHG19A3A045566	16.7567	11.4848	26.6595	23.4578	15.2132	52.8465	129.724	61.3497	52.2928	39.1505	4.38147	4.60722	4.81093	5.05286	4.58989	5.34466	5.88685	5.45769	5.69026	5.10484	noncoding	AK129753		misc_RNA	2007	chr11	-	86620031	86622038		TGTCCTCTTTTTACTGAAATAGGGGCCCTTGTTGATGGTAGTCACTGCCCATGCTGTTTA	intergenic
ASHG19A3A014374	1407.28	1089.39	1230.47	1005.2	1278.28	3859.32	2602.43	2334.48	5936.69	4632.48	11.1382	11.2605	11.1869	11.4372	11.3056	10.8252	10.5898	10.4796	11.3376	10.9973	noncoding	ENST00000419962	AC073869.17	Ensembl	1030	chr2	-	132142033	132143063	ENST00000444325,	TATAAAAAGAAAATGACAGTTCAAAAACACAAAACCCGTATCATTCCTCCCCCCACTCAT	intergenic
ASHG19A3A050947	41.2961	19.782	34.4506	57.0204	30.8487	98.6564	125.587	108.892	144.603	129.283	5.57794	5.26472	5.19476	6.3267	5.50909	6.22152	5.81843	6.32087	7.00051	6.82834	noncoding	G36563		misc_RNA	410	chr14	-	73740918	73741328		TTGGTAATAAAAGTCACCTTTCAGAGCTTTGGTCCCTGTAATGCCCGTCTTTCCTGTGTC	natural antisense	NM_173462	PAPLN	papilin	+	73704204	73741347
ASHG19A3A041493	40.414	32.922	28.4875	24.854	25.0453	28.488	39.168	26.1008	35.4968	22.4427	5.55074	5.88999	4.90936	5.13459	5.23159	4.46513	3.28966	4.01286	5.20428	4.2706	noncoding	ENST00000428821	RP13-158L7.3	Ensembl	893	chrX	+	123414379	123415272		CTGTAACGAGATACTCCAGAATGGAAAAGTCTCAACCAGAATGGAAAATACAAAATACAA	intergenic
ASHG19A3A040649	80.606	124.991	77.9685	55.8859	35.7516	117.652	114.21	119.811	145.416	106.972	6.49395	7.71201	6.40661	6.30126	5.70645	6.47408	5.61118	6.46658	7.00915	6.57066	noncoding	ENST00000414053	RP4-617A9.4	Ensembl	816	chrX	+	2822944	2824122		ATGATTCTTCTACCTATGACTCTCAGTGCTGTTGCCTCTTCCTCTGGATCTTGGAAGCTT	natural antisense	NM_001669	ARSD	arylsulfatase D precursor	-	2822010	2847392
ASHG19A3A020158	148.995	140.406	155.49	124.412	133.963	184.886	207.126	165.003	174.95	171.851	7.40017	7.891	7.44846	7.49668	7.60433	7.0805	6.82297	6.93423	7.23928	7.19282	noncoding	uc002zvv.2	BC089413	UCSC_knowngene	359	chr22	+	22380461	22380948		TACCAACAGATTTCTCACGGTGCTCCCAAAACTGTGATGTTTGGAAATTCTCTGCCCTCA	intergenic
ASHG19A3A037865	12.7668	5.44722	30.755	8.34439	7.62133	33.1108	132.03	33.3637	26.665	48.2473	4.05111	2.93134	5.02097	3.65275	3.6979	4.68392	5.9249	4.46166	4.83488	5.41263	noncoding	ENST00000449233	RP11-380I20.2	Ensembl	177	chr9	-	110616063	110616539		ATGAAAAAGCAGAGTGACTTGGTTAAGGGGAAAGCACCAAGATGATGGGCTTTCTGTTGC	intergenic
ASHG19A3A029430	83.9435	66.3539	110.338	78.6061	56.7611	121.553	164.886	130.947	99.6406	111.297	6.55283	6.80736	6.91853	6.79337	6.34561	6.52129	6.37769	6.59686	6.52336	6.62535	noncoding	ENST00000455973	RP11-359N11.1	Ensembl	470	chr6	-	14230005	14231801		TAGGCTCTGCAAATTTCATCCCCACCTTTGGCCCTTCAGGCCTAGGGCAAGTCACAGCTC	intergenic
ASHG19A3A035292	213.424	172.808	176.426	156.086	207.92	469.366	351.127	491.243	707.519	709.531	7.95173	8.21646	7.6518	7.86724	8.31346	8.27516	7.74915	8.46262	8.85239	8.8269	noncoding	G30724		misc_RNA	296	chr7	+	149279465	149279761		AAGTCTGCCTTTTTATGACTCCTTGTACATTTGAAGGCCAGCTTTCCCCTAAAGCCATCC	intergenic
ASHG19A3A049011	53.9502	28.6279	69.4092	51.5628	38.6023	56.5631	169.615	66.3665	58.8297	66.8084	5.94355	5.71961	6.2345	6.18696	5.81148	5.44273	6.44008	5.57909	5.84245	5.8902	noncoding	ENST00000500685	AC007622.1	Ensembl	1680	chr12	+	108130365	108153745		AAGTATTACACCGTGAAGAAAACAACTGCTGGCATCCCCAAGACACACAGGCACACATAT	natural antisense	NM_012406	PRDM4	PR domain zinc finger protein 4	-	108126642	108154914
ASHG19A3A053634	9.53923	5.44722	13.9364	6.50486	7.36606	74.0693	88.607	75.7509	63.5906	81.3814	3.72814	2.93134	3.80498	3.44341	3.32777	5.82476	5.05726	5.77463	5.94021	6.18484	noncoding	uc010vds.1	IMAA	UCSC_knowngene	1587	chr16	-	29564406	29606709	uc002dja.2,NR_027155,NR_027154,NR_002473,NR_002453,NM_015092,ENST00000309865,	TATTAGTTGGATGGCATAGAGATCATACTCAGAAACCTTCGCTCACGCAGCAGGTATCTG	intergenic
ASHG19A3A036665	52.0888	43.6275	65.6956	58.4264	48.3999	64.9139	82.223	65.3143	69.5133	61.1233	5.89638	6.25426	6.1479	6.36352	6.12718	5.63997	4.88419	5.55304	6.05746	5.76061	noncoding	uc003xvz.2	CR597433	UCSC_knowngene	1499	chr8	+	67104345	67109547		ACAAAAATGCCAATCACATTTGTATCTGCTGGGGTTTTATCAGAAATCTTCCAGGGGAAC	intergenic
ASHG19A3A022657	730.329	695.067	706.423	1046.53	1044.26	2176.39	2002.4	2345.47	3503.24	3636.41	10.0487	10.5348	10.1469	11.5121	11.0158	10.1298	10.2455	10.4833	10.7104	10.7076	noncoding	AF088021		misc_RNA	579	chr3	+	51698596	51699165		GGTTTTATCTTAAAAGAACACACCAGTCATTCTGGGTCTCCCCTTATTGCCATTGCCAGG	intergenic
ASHG19A3A012293	310.333	288.158	299.448	304.72	365.485	307.862	383.649	347.352	285.105	253.935	8.5913	9.08642	8.5741	9.11765	9.27394	7.77145	7.89545	8.0063	7.8402	7.67921	noncoding	ENST00000435973	RP11-286M16.1	Ensembl	385	chr1	-	230011296	230021499		TAAGAAGAATAACTCCCATTCCTCATGCATGAGACCCTCTGCTAAATGCTTCCTGTGCAC	intergenic
ASHG19A3A054987	22.6838	24.2446	99.8472	38.8662	30.1481	72.9006	79.3678	70.6878	70.9195	54.3036	4.77594	5.51449	6.76773	5.77528	5.4792	5.80335	4.80207	5.67201	6.08417	5.58805	noncoding	NR_028502	C17orf91	RefSeq_NR	2659	chr17	-	1614798	1619566		TAACTGCTGCTACTCTGTTTCTTTCCTCACTTTGCTTTCCAAGGTGGTATGTGATCCCCA	bidirectional	NM_152348	WDR81	WD repeat-containing protein 81 isoform 2	+	1619816	1641893
ASHG19A3A054987	22.6838	24.2446	99.8472	38.8662	30.1481	72.9006	79.3678	70.6878	70.9195	54.3036	4.77594	5.51449	6.76773	5.77528	5.4792	5.80335	4.80207	5.67201	6.08417	5.58805	noncoding	NR_028502	C17orf91	RefSeq_NR	2659	chr17	-	1614798	1619566		TAACTGCTGCTACTCTGTTTCTTTCCTCACTTTGCTTTCCAAGGTGGTATGTGATCCCCA	bidirectional	NM_001163673	WDR81	WD repeat-containing protein 81 isoform 3	+	1619816	1641893
ASHG19A3A036647	38.2402	25.6147	35.2869	29.2913	30.9814	39.4622	68.9621	30.5652	21.3838	24.1139	5.47433	5.58155	5.22918	5.37454	5.51388	4.9335	4.47743	4.30478	4.54673	4.37942	noncoding	AF086211		misc_RNA	591	chr8	+	62575377	62575957		AACTACAAAAATGGTCCCAGATGTTCACCAGGCCTAACCAGGCCAACTGGAATTATCTCT	intronic antisense	NM_001164751	ASPH	aspartyl/asparaginyl beta-hydroxylase isoform g	-	62536268	62602408
ASHG19A3A036647	38.2402	25.6147	35.2869	29.2913	30.9814	39.4622	68.9621	30.5652	21.3838	24.1139	5.47433	5.58155	5.22918	5.37454	5.51388	4.9335	4.47743	4.30478	4.54673	4.37942	noncoding	AF086211		misc_RNA	591	chr8	+	62575377	62575957		AACTACAAAAATGGTCCCAGATGTTCACCAGGCCTAACCAGGCCAACTGGAATTATCTCT	intronic antisense	NM_032466	ASPH	aspartyl/asparaginyl beta-hydroxylase isoform c	-	62536268	62627199
ASHG19A3A036647	38.2402	25.6147	35.2869	29.2913	30.9814	39.4622	68.9621	30.5652	21.3838	24.1139	5.47433	5.58155	5.22918	5.37454	5.51388	4.9335	4.47743	4.30478	4.54673	4.37942	noncoding	AF086211		misc_RNA	591	chr8	+	62575377	62575957		AACTACAAAAATGGTCCCAGATGTTCACCAGGCCTAACCAGGCCAACTGGAATTATCTCT	intronic antisense	NM_001164755	ASPH	aspartyl/asparaginyl beta-hydroxylase isoform k	-	62536268	62627199
ASHG19A3A036647	38.2402	25.6147	35.2869	29.2913	30.9814	39.4622	68.9621	30.5652	21.3838	24.1139	5.47433	5.58155	5.22918	5.37454	5.51388	4.9335	4.47743	4.30478	4.54673	4.37942	noncoding	AF086211		misc_RNA	591	chr8	+	62575377	62575957		AACTACAAAAATGGTCCCAGATGTTCACCAGGCCTAACCAGGCCAACTGGAATTATCTCT	intronic antisense	NM_032468	ASPH	aspartyl/asparaginyl beta-hydroxylase isoform b	-	62536268	62602408
ASHG19A3A036647	38.2402	25.6147	35.2869	29.2913	30.9814	39.4622	68.9621	30.5652	21.3838	24.1139	5.47433	5.58155	5.22918	5.37454	5.51388	4.9335	4.47743	4.30478	4.54673	4.37942	noncoding	AF086211		misc_RNA	591	chr8	+	62575377	62575957		AACTACAAAAATGGTCCCAGATGTTCACCAGGCCTAACCAGGCCAACTGGAATTATCTCT	natural antisense	NM_032467	ASPH	aspartyl/asparaginyl beta-hydroxylase isoform d	-	62575376	62602408
ASHG19A3A036647	38.2402	25.6147	35.2869	29.2913	30.9814	39.4622	68.9621	30.5652	21.3838	24.1139	5.47433	5.58155	5.22918	5.37454	5.51388	4.9335	4.47743	4.30478	4.54673	4.37942	noncoding	AF086211		misc_RNA	591	chr8	+	62575377	62575957		AACTACAAAAATGGTCCCAGATGTTCACCAGGCCTAACCAGGCCAACTGGAATTATCTCT	intronic antisense	NM_001164754	ASPH	aspartyl/asparaginyl beta-hydroxylase isoform j	-	62536268	62627199
ASHG19A3A036647	38.2402	25.6147	35.2869	29.2913	30.9814	39.4622	68.9621	30.5652	21.3838	24.1139	5.47433	5.58155	5.22918	5.37454	5.51388	4.9335	4.47743	4.30478	4.54673	4.37942	noncoding	AF086211		misc_RNA	591	chr8	+	62575377	62575957		AACTACAAAAATGGTCCCAGATGTTCACCAGGCCTAACCAGGCCAACTGGAATTATCTCT	intronic antisense	NM_001164753	ASPH	aspartyl/asparaginyl beta-hydroxylase isoform i	-	62536268	62602408
ASHG19A3A036647	38.2402	25.6147	35.2869	29.2913	30.9814	39.4622	68.9621	30.5652	21.3838	24.1139	5.47433	5.58155	5.22918	5.37454	5.51388	4.9335	4.47743	4.30478	4.54673	4.37942	noncoding	AF086211		misc_RNA	591	chr8	+	62575377	62575957		AACTACAAAAATGGTCCCAGATGTTCACCAGGCCTAACCAGGCCAACTGGAATTATCTCT	intronic antisense	NM_001164752	ASPH	aspartyl/asparaginyl beta-hydroxylase isoform h	-	62536268	62602408
ASHG19A3A036647	38.2402	25.6147	35.2869	29.2913	30.9814	39.4622	68.9621	30.5652	21.3838	24.1139	5.47433	5.58155	5.22918	5.37454	5.51388	4.9335	4.47743	4.30478	4.54673	4.37942	noncoding	AF086211		misc_RNA	591	chr8	+	62575377	62575957		AACTACAAAAATGGTCCCAGATGTTCACCAGGCCTAACCAGGCCAACTGGAATTATCTCT	intronic antisense	NM_004318	ASPH	aspartyl/asparaginyl beta-hydroxylase isoform a	-	62413114	62627199
ASHG19A3A036647	38.2402	25.6147	35.2869	29.2913	30.9814	39.4622	68.9621	30.5652	21.3838	24.1139	5.47433	5.58155	5.22918	5.37454	5.51388	4.9335	4.47743	4.30478	4.54673	4.37942	noncoding	AF086211		misc_RNA	591	chr8	+	62575377	62575957		AACTACAAAAATGGTCCCAGATGTTCACCAGGCCTAACCAGGCCAACTGGAATTATCTCT	natural antisense	NM_020164	ASPH	aspartyl/asparaginyl beta-hydroxylase isoform e	-	62575376	62602408
ASHG19A3A036647	38.2402	25.6147	35.2869	29.2913	30.9814	39.4622	68.9621	30.5652	21.3838	24.1139	5.47433	5.58155	5.22918	5.37454	5.51388	4.9335	4.47743	4.30478	4.54673	4.37942	noncoding	AF086211		misc_RNA	591	chr8	+	62575377	62575957		AACTACAAAAATGGTCCCAGATGTTCACCAGGCCTAACCAGGCCAACTGGAATTATCTCT	intronic antisense	NM_001164750	ASPH	aspartyl/asparaginyl beta-hydroxylase isoform f	-	62413114	62602408
ASHG19A3A038785	70.3833	38.3024	67.3054	35.4729	49.1508	55.1405	75.683	63.3573	49.5776	44.6142	6.30734	6.08649	6.18544	5.64581	6.14881	5.40906	4.69288	5.50514	5.62731	5.29271	noncoding	AK125162		misc_RNA	2114	chr9	+	77305960	77308073		CTGCTTCATCTGATTAACACACACACAAGAAAGAAAAATTACACCCACAGAAAACTGAGT	intergenic
ASHG19A3A049628	50.6778	27.0249	47.9388	42.39	43.8202	49.1754	43.8334	56.7735	37.7545	37.8691	5.85635	5.64988	5.6885	5.90733	5.99057	5.24335	3.47758	5.33322	5.2802	5.0542	noncoding	ENST00000439454	RP11-527N12.1	Ensembl	348	chr13	-	63757233	63801189		GCCTTTGCTACTCCTTGCTGACATTTGGAATTTAACTGAAGTGTCTTGTTAAAAAACATT	intergenic
ASHG19A3L0000199	8.73774	10.3749	31.5145	21.3174	26.6949	39.9027	62.4539	48.1819	49.3027	29.8755	3.47315	4.49217	5.05909	4.92327	5.31612	4.95008	4.2449	5.07588	5.61935	4.70351	noncoding	BX501243	lincRNA-HABP2-1	lincRNA	591	chr10	+	115148152	115149054		CTTTCTTTTTTGACAATTATCTTATTGTCTTTGTGAAGCGATTCGTGCCTCCTGTGAACA	intergenic
ASHG19A3A021424	43.1515	13.5613	40.4922	25.2468	36.1655	70.5394	107.892	73.4837	63.5667	83.7351	5.63506	4.8018	5.42738	5.15534	5.722	5.75893	5.49142	5.72713	5.93955	6.22523	noncoding	AK124267		misc_RNA	2069	chr3	-	112926241	112928309		AATGTAACAGTCCCTACCAGCACCATTTAGTCAGGAGAATGACACACTGCCTTGTTCCTT	intergenic
ASHG19A3A011489	327.667	345.489	371.211	329.017	442.326	1162.96	767.02	933.298	1188.84	1332.11	8.67438	9.38124	8.9884	9.26076	9.59767	9.35032	8.95552	9.29288	9.4383	9.5313	noncoding	D55638		RNAdb	732	chr19	-	42057937	42058639		GGATTGTCTTTATTTCCCCTGAAGCTTCCCCTCCTGAAGAAAAAAGTTCTCAAACACCCT	intergenic
ASHG19A3A011797	81.6096	28.4019	42.6822	36.0365	31.5664	38.7751	147.05	42.5823	38.7085	74.8955	6.5102	5.71042	5.51151	5.66749	5.53847	4.90936	6.14686	4.87764	5.30994	6.0657	noncoding	NR_003578	ZNF702P	RefSeq_NR	3015	chr19	-	53471504	53496784		TCCAAAAACTCCTGTTACATGAGGAAGACACCAAGAAGAGCAAAGAAAAGGAGCCAGGGT	intergenic
ASHG19A3A034283	76.6098	32.1354	56.5677	48.674	68.9937	60.0497	177.832	76.1594	48.0186	50.6647	6.42397	5.86004	5.93304	6.10771	6.62128	5.52609	6.53224	5.78267	5.58477	5.48082	noncoding	ENST00000443714	AC073325.1	Ensembl	542	chr7	+	45500310	45581781		ATAACTGGTAAATAACCTGGAAAGCGGGTTCAACTAGGAGCCCCCAAAATCATGCTCCTT	intergenic
ASHG19A3A038309	552.839	398.617	422.767	423.01	499.98	879.705	634.76	684.149	1020.43	902.769	9.58184	9.62106	9.22631	9.74366	9.79604	9.01824	8.68453	8.90121	9.26163	9.08785	noncoding	uc003zhu.2	BC069756	UCSC_knowngene	1364	chr9	+	3479873	3481237		TCAACCTAGCTAGGCTCCATTCTCCTCCCTATTAATAAAATTATAACCATCATCAATTAC	intronic antisense	NM_134428	RFX3	transcription factor RFX3 isoform b	-	3224646	3525983
ASHG19A3A038309	552.839	398.617	422.767	423.01	499.98	879.705	634.76	684.149	1020.43	902.769	9.58184	9.62106	9.22631	9.74366	9.79604	9.01824	8.68453	8.90121	9.26163	9.08785	noncoding	uc003zhu.2	BC069756	UCSC_knowngene	1364	chr9	+	3479873	3481237		TCAACCTAGCTAGGCTCCATTCTCCTCCCTATTAATAAAATTATAACCATCATCAATTAC	intronic antisense	NM_002919	RFX3	transcription factor RFX3 isoform a	-	3247036	3525983
ASHG19A3A028263	17.6083	15.6053	19.3434	18.2517	20.8308	68.7606	46.1997	47.2205	40.8482	48.408	4.44603	4.96918	4.30912	4.69531	4.98159	5.72626	3.56782	5.04454	5.37442	5.41833	noncoding	uc003jsf.3	PART1	UCSC_knowngene	2315	chr5	+	59783539	59787091	NR_028508,	GAAAAATAGTTGCTTTTTAAAATGTCAGCAAGAAGGCCTGCCTCATCTTAACAAAGCAAA	natural antisense	NM_001165899	PDE4D	cAMP-specific 3',5'-cyclic phosphodiesterase 4D	-	58264865	59783925
ASHG19A3A009742	35.645	27.7534	40.4392	42.6622	45.4829	56.9502	94.6684	66.0995	45.9491	39.2886	5.37848	5.68422	5.42532	5.91491	6.04145	5.45234	5.21083	5.5738	5.52746	5.11001	noncoding	uc002itt.1	AK124832	UCSC_knowngene	2645	chr17	+	49414075	49419932		AGTTAGAAAGAATCAGCTTCAGGTGATCTTGAAGATCCCACTTGGATTCCACTCTCCAGC	intergenic
ASHG19A3A020318	1454.24	1099.15	1403.4	1348.98	1687.64	4565.93	3924.77	3179.09	5743.26	5433.52	11.1974	11.2709	11.4372	11.8747	11.72	11.0226	11.0741	10.8736	11.3067	11.2012	noncoding	ENST00000432130	RP1-56J10.8	Ensembl	249	chr22	+	30994295	31002674		GGCCTGGCTGGTCTGGGGCCAGCGGCACCCACCCTCCCCTCAATTGCCCAACTCCCCCCC	intergenic
ASHG19A3L0002225	136.799	97.4352	177.047	112.647	102.335	443.217	345.899	312.295	351.668	357.828	7.26815	7.35367	7.65908	7.34527	7.19873	8.20411	7.72604	7.85383	8.07327	8.07975	noncoding	BC036853	lincRNA-PDCD1LG2-2	lincRNA	1660	chr9	-	5357968	5630071	NM_018465,	GGAGGTGCTCTAAATAACTTTTAGATTTCCTCTCTCTGTGTGCATTACCAATATCTAAGT	exon sense-overlapping	NM_018465	C9orf46	transmembrane protein C9orf46	-	5357966	5437937
ASHG19A3L0002225	136.799	97.4352	177.047	112.647	102.335	443.217	345.899	312.295	351.668	357.828	7.26815	7.35367	7.65908	7.34527	7.19873	8.20411	7.72604	7.85383	8.07327	8.07975	noncoding	BC036853	lincRNA-PDCD1LG2-2	lincRNA	1660	chr9	-	5357968	5630071	NM_018465,	GGAGGTGCTCTAAATAACTTTTAGATTTCCTCTCTCTGTGTGCATTACCAATATCTAAGT	intronic antisense	NM_025239	PDCD1LG2	programmed cell death 1 ligand 2 precursor	+	5510544	5571282
ASHG19A3L0002225	136.799	97.4352	177.047	112.647	102.335	443.217	345.899	312.295	351.668	357.828	7.26815	7.35367	7.65908	7.34527	7.19873	8.20411	7.72604	7.85383	8.07327	8.07975	noncoding	BC036853	lincRNA-PDCD1LG2-2	lincRNA	1660	chr9	-	5357968	5630071	NM_018465,	GGAGGTGCTCTAAATAACTTTTAGATTTCCTCTCTCTGTGTGCATTACCAATATCTAAGT	intronic antisense	NM_001135920	KIAA1432	protein RIC1 homolog isoform b	+	5629118	5769454
ASHG19A3L0002225	136.799	97.4352	177.047	112.647	102.335	443.217	345.899	312.295	351.668	357.828	7.26815	7.35367	7.65908	7.34527	7.19873	8.20411	7.72604	7.85383	8.07327	8.07975	noncoding	BC036853	lincRNA-PDCD1LG2-2	lincRNA	1660	chr9	-	5357968	5630071	NM_018465,	GGAGGTGCTCTAAATAACTTTTAGATTTCCTCTCTCTGTGTGCATTACCAATATCTAAGT	intronic antisense	NM_001206557	KIAA1432	protein RIC1 homolog isoform c	+	5629118	5776556
ASHG19A3L0002225	136.799	97.4352	177.047	112.647	102.335	443.217	345.899	312.295	351.668	357.828	7.26815	7.35367	7.65908	7.34527	7.19873	8.20411	7.72604	7.85383	8.07327	8.07975	noncoding	BC036853	lincRNA-PDCD1LG2-2	lincRNA	1660	chr9	-	5357968	5630071	NM_018465,	GGAGGTGCTCTAAATAACTTTTAGATTTCCTCTCTCTGTGTGCATTACCAATATCTAAGT	intronic antisense	NM_020829	KIAA1432	protein RIC1 homolog isoform a	+	5629118	5776556
ASHG19A3L0002225	136.799	97.4352	177.047	112.647	102.335	443.217	345.899	312.295	351.668	357.828	7.26815	7.35367	7.65908	7.34527	7.19873	8.20411	7.72604	7.85383	8.07327	8.07975	noncoding	BC036853	lincRNA-PDCD1LG2-2	lincRNA	1660	chr9	-	5357968	5630071	NM_018465,	GGAGGTGCTCTAAATAACTTTTAGATTTCCTCTCTCTGTGTGCATTACCAATATCTAAGT	intronic antisense	NM_014143	CD274	programmed cell death 1 ligand 1 precursor	+	5450502	5470567
ASHG19A3A016580	37.8678	30.7619	22.0861	27.4399	31.6438	29.2686	61.3394	43.3158	41.5545	56.0059	5.46057	5.80741	4.51582	5.27529	5.54177	4.50438	4.19862	4.90601	5.39703	5.63008	noncoding	DQ786208		misc_RNA	470	chr1	-	17091800	17092236		GAGTTTCCCCGTAACAAGGAATGTACAATAGATGAGACTTTACTGGCAAAACAATTTTTA	intergenic
ASHG19A3A007744	91.4471	74.8437	98.4047	82.426	101.877	150.023	198.557	162.506	102.432	139.832	6.67255	6.98314	6.74629	6.86528	7.19226	6.80795	6.7405	6.91153	6.55732	6.929	noncoding	NR_033233	MOCS1	RefSeq_NR	3969	chr6	-	39872034	39902290		GGCAGGAAGAAGCGGCAGCATGCAGAGTTATTTTTGATGTTCCCCAATTCCCCACCAGCC	natural antisense	NM_001201427	DAAM2	disheveled-associated activator of morphogenesis	+	39760158	39872653
ASHG19A3A007744	91.4471	74.8437	98.4047	82.426	101.877	150.023	198.557	162.506	102.432	139.832	6.67255	6.98314	6.74629	6.86528	7.19226	6.80795	6.7405	6.91153	6.55732	6.929	noncoding	NR_033233	MOCS1	RefSeq_NR	3969	chr6	-	39872034	39902290		GGCAGGAAGAAGCGGCAGCATGCAGAGTTATTTTTGATGTTCCCCAATTCCCCACCAGCC	natural antisense	NM_015345	DAAM2	disheveled-associated activator of morphogenesis	+	39760772	39872653
ASHG19A3A007744	91.4471	74.8437	98.4047	82.426	101.877	150.023	198.557	162.506	102.432	139.832	6.67255	6.98314	6.74629	6.86528	7.19226	6.80795	6.7405	6.91153	6.55732	6.929	noncoding	NR_033233	MOCS1	RefSeq_NR	3969	chr6	-	39872034	39902290		GGCAGGAAGAAGCGGCAGCATGCAGAGTTATTTTTGATGTTCCCCAATTCCCCACCAGCC	exon sense-overlapping	NM_001075098	MOCS1	molybdenum cofactor biosynthesis protein 1	-	39872033	39902290
ASHG19A3A007744	91.4471	74.8437	98.4047	82.426	101.877	150.023	198.557	162.506	102.432	139.832	6.67255	6.98314	6.74629	6.86528	7.19226	6.80795	6.7405	6.91153	6.55732	6.929	noncoding	NR_033233	MOCS1	RefSeq_NR	3969	chr6	-	39872034	39902290		GGCAGGAAGAAGCGGCAGCATGCAGAGTTATTTTTGATGTTCCCCAATTCCCCACCAGCC	exon sense-overlapping	NM_005943	MOCS1	molybdenum cofactor biosynthesis protein 1	-	39872033	39895455
ASHG19A3A035078	3583.64	1830.46	2185.9	738.057	1919.23	7389.34	4449.27	2710.52	7161.9	7714.21	12.5921	12.0582	12.1664	10.8566	11.897	11.656	11.2411	10.6832	11.5476	11.6194	noncoding	HIT000338917		H-invDB	649	chr7	+	130147498	130148146		CAAAACCAACCCCCTCCCCAAATCATTTTAAATAAAACTGATCTCAATGAAAATCATGTC	natural antisense	NM_012133	COPG2	coatomer subunit gamma-2	-	130146079	130353598
ASHG19A3A048687	62.2449	37.7002	83.0817	60.4775	44.0917	130.615	160.722	129.797	76.6474	95.325	6.13392	6.06794	6.4936	6.41417	5.9996	6.61888	6.3252	6.5854	6.19046	6.41286	noncoding	ENST00000452388	OR6C5P	Ensembl	923	chr12	+	55705618	55706541		CAAAGGAGTAGCTATTCTGAACACTTCAATTGCCCCCATGCTGAACCCTTCTATTTACAC	intergenic
ASHG19A3A041539	159.438	109.167	126.161	101.06	134.523	164.6	213.779	132.075	114.468	125.507	7.49959	7.52023	7.11949	7.1746	7.61056	6.929	6.88361	6.60972	6.70531	6.7908	noncoding	ENST00000441399	RP5-842K24.2	Ensembl	3474	chrX	+	131352534	131566890		TATTCTCCTTGCTGGTATTTCTTCCACTTGCTATTTTGCTGAGAGATGCATGCAAACTAC	bidirectional	NM_021183	RAP2C	ras-related protein Rap-2c precursor	-	131337052	131352189
ASHG19A3A041539	159.438	109.167	126.161	101.06	134.523	164.6	213.779	132.075	114.468	125.507	7.49959	7.52023	7.11949	7.1746	7.61056	6.929	6.88361	6.60972	6.70531	6.7908	noncoding	ENST00000441399	RP5-842K24.2	Ensembl	3474	chrX	+	131352534	131566890		TATTCTCCTTGCTGGTATTTCTTCCACTTGCTATTTTGCTGAGAGATGCATGCAAACTAC	intronic antisense	NM_001170701	MBNL3	muscleblind-like protein 3 isoform 3	-	131503342	131547603
ASHG19A3A041539	159.438	109.167	126.161	101.06	134.523	164.6	213.779	132.075	114.468	125.507	7.49959	7.52023	7.11949	7.1746	7.61056	6.929	6.88361	6.60972	6.70531	6.7908	noncoding	ENST00000441399	RP5-842K24.2	Ensembl	3474	chrX	+	131352534	131566890		TATTCTCCTTGCTGGTATTTCTTCCACTTGCTATTTTGCTGAGAGATGCATGCAAACTAC	intronic antisense	NM_001170703	MBNL3	muscleblind-like protein 3 isoform 5	-	131503342	131547636
ASHG19A3A041539	159.438	109.167	126.161	101.06	134.523	164.6	213.779	132.075	114.468	125.507	7.49959	7.52023	7.11949	7.1746	7.61056	6.929	6.88361	6.60972	6.70531	6.7908	noncoding	ENST00000441399	RP5-842K24.2	Ensembl	3474	chrX	+	131352534	131566890		TATTCTCCTTGCTGGTATTTCTTCCACTTGCTATTTTGCTGAGAGATGCATGCAAACTAC	intronic antisense	NM_133486	MBNL3	muscleblind-like protein 3 isoform 2	-	131503342	131573718
ASHG19A3A041539	159.438	109.167	126.161	101.06	134.523	164.6	213.779	132.075	114.468	125.507	7.49959	7.52023	7.11949	7.1746	7.61056	6.929	6.88361	6.60972	6.70531	6.7908	noncoding	ENST00000441399	RP5-842K24.2	Ensembl	3474	chrX	+	131352534	131566890		TATTCTCCTTGCTGGTATTTCTTCCACTTGCTATTTTGCTGAGAGATGCATGCAAACTAC	intronic antisense	NM_018388	MBNL3	muscleblind-like protein 3 isoform 1	-	131503342	131573718
ASHG19A3A041539	159.438	109.167	126.161	101.06	134.523	164.6	213.779	132.075	114.468	125.507	7.49959	7.52023	7.11949	7.1746	7.61056	6.929	6.88361	6.60972	6.70531	6.7908	noncoding	ENST00000441399	RP5-842K24.2	Ensembl	3474	chrX	+	131352534	131566890		TATTCTCCTTGCTGGTATTTCTTCCACTTGCTATTTTGCTGAGAGATGCATGCAAACTAC	intronic antisense	NM_001170702	MBNL3	muscleblind-like protein 3 isoform 4	-	131503342	131547603
ASHG19A3A041539	159.438	109.167	126.161	101.06	134.523	164.6	213.779	132.075	114.468	125.507	7.49959	7.52023	7.11949	7.1746	7.61056	6.929	6.88361	6.60972	6.70531	6.7908	noncoding	ENST00000441399	RP5-842K24.2	Ensembl	3474	chrX	+	131352534	131566890		TATTCTCCTTGCTGGTATTTCTTCCACTTGCTATTTTGCTGAGAGATGCATGCAAACTAC	intronic antisense	NM_001170704	MBNL3	muscleblind-like protein 3 isoform 5	-	131503342	131623996
ASHG19A3A016139	14.1681	8.31643	21.8318	20.0951	28.4031	48.376	62.4335	56.9896	34.3436	31.9214	4.17733	4.24637	4.49969	4.83832	5.40228	5.21797	4.24429	5.33923	5.15947	4.80322	noncoding	ENST00000427208	AC019100.5	Ensembl	1875	chr2	+	108938693	108970255		ATATTGAGAAAAGCAGGCGCGCTTCCATTCAACTTCAACACCCTTTCCTGGAGTGGATAA	intergenic
ASHG19A3A046484	84.8989	68.0933	106.58	78.0353	115.86	172.396	219.591	144.147	112.905	108.137	6.57113	6.84587	6.86821	6.78423	7.38395	6.99021	6.93382	6.73981	6.6865	6.5849	noncoding	uc001nry.2	BC040894	UCSC_knowngene	2344	chr11	+	61355965	61375017		ACCTTCAACCCCTGAGCTTTCCTGCCTTCGAGTCCTCGGAGCTCTCCTGGAGGCTGAGCA	intergenic
ASHG19A3L0002292	148.261	145.075	138.92	174.068	110.389	168.037	186.965	152.982	140.975	236.779	7.39342	7.93922	7.27032	8.05824	7.32056	6.95595	6.62559	6.82723	6.96924	7.59044	noncoding	chrX:38863681-38944131-	lincRNA-MID1IP1-2	lincRNA	80451	chrX	-	38863681	38944131		TTAATTAGGTGCCTAACCTTGATTGCAGGGAGTCAGGATATCTCTCCAACTCCACCTTCT	intergenic
ASHG19A3A040151	474.549	56.5878	116.737	58.0564	58.441	229.122	237.69	156.39	128.103	155.908	9.32129	6.59506	7.00108	6.3558	6.38483	7.37624	7.07638	6.86003	6.84753	7.07156	noncoding	ENST00000456632	RP11-236M5.1	Ensembl	1027	chrX	-	92542731	92543758		TCAACCTAGGGCACAGAAAATTGCAGAACATCGGAGAAAGTATGGGTGAAAAAGTGAAGA	intergenic
ASHG19A3A033960	1032.41	805.227	1141.96	724.691	922.213	7080.56	5357.84	5516.57	6515.63	6921.83	10.5953	10.7701	11.0537	10.8046	10.8293	11.6045	11.5149	11.6017	11.448	11.4997	noncoding	ENST00000434621	GAPDHL13	Ensembl	1008	chr7	+	9654607	9655615		CATTTCCTGATATGACAATGAATTTGGCTACAGCAACAGGGTGGTGAACCTCATGACCCA	intergenic
ASHG19A3A026458	133.362	135.949	139.107	133.809	85.0922	1411.44	1058.96	1131.08	1377.24	1659.22	7.22817	7.84048	7.27272	7.61475	6.929	9.57783	9.39654	9.5467	9.59378	9.79429	noncoding	ENST00000412047	RP4-581O6.1	Ensembl	152	chr1	+	100308165	100308317	ENST00000495111,	TGGTAATAAAATCAGGTAGAACTCCAAAAGGAGACATTGGAGAAGAATCAAGCTGGGTCT	intergenic
ASHG19A3A016173	492.821	374.746	459.969	246.156	304.979	2424.87	1945.84	1311.35	2166.37	2520.42	9.38515	9.51018	9.39654	8.70017	8.94931	10.2752	10.2059	9.74307	10.1314	10.2697	noncoding	ENST00000401483	AC114776.1	Ensembl	387	chr2	+	111391523	111391910		TACAAATTACGTTCCTTCCAAATTAACCAGGACGAAGAAGAGGAGGAAGACGAGGATTAA	intergenic
ASHG19A3A036744	65.5727	27.9877	34.2268	9.23762	10.1576	28.6379	30.3328	29.3728	20.1968	26.344	6.20465	5.69341	5.18621	3.74909	4.10635	4.47368	2.94685	4.23256	4.472	4.51597	noncoding	ENST00000509499	RP11-69I13.1	Ensembl	856	chr8	+	89497338	89498323		CCCAGTGCCTAATGAAAATAGATACATTCCTGATTGGGTACCAGTATAGAAAAACAACAA	intergenic
ASHG19A3L0001219	93.6689	69.1487	86.0831	54.7037	61.34	104.888	184.444	104.758	79.9733	126.276	6.70491	6.87219	6.54491	6.27057	6.45316	6.31096	6.60269	6.2626	6.2453	6.79869	noncoding	BX101700	lincRNA-TACR1-1	lincRNA	720	chr2	-	75555040	75555760		AAATGAATAGCTGATACTCCTCCTTCATCAGAGAACTTGTGAGGCAGAAAGCGGGGAAAG	intergenic
ASHG19A3A007350	655.001	495.361	711.432	566.153	486.505	1566.34	1320.16	1427.08	1088.01	1471.1	9.8877	9.98686	10.1678	10.2948	9.74753	9.71564	9.69294	9.85166	9.33684	9.64721	noncoding	NR_024588	KIAA0652	RefSeq_NR	4680	chr11	+	46638825	46696367	NM_001142673,	TTTTTCCACCTCCCCACCATCCCAGCTCTCAAGCTCTCGCCTTTCCTATCAGCCTGCTGC	exon sense-overlapping	NM_001205121	ATG13	autophagy-related protein 13 isoform 2	+	46638825	46697568
ASHG19A3A007350	655.001	495.361	711.432	566.153	486.505	1566.34	1320.16	1427.08	1088.01	1471.1	9.8877	9.98686	10.1678	10.2948	9.74753	9.71564	9.69294	9.85166	9.33684	9.64721	noncoding	NR_024588	KIAA0652	RefSeq_NR	4680	chr11	+	46638825	46696367	NM_001142673,	TTTTTCCACCTCCCCACCATCCCAGCTCTCAAGCTCTCGCCTTTCCTATCAGCCTGCTGC	exon sense-overlapping	NM_001205119	ATG13	autophagy-related protein 13 isoform 3	+	46638825	46697568
ASHG19A3A007350	655.001	495.361	711.432	566.153	486.505	1566.34	1320.16	1427.08	1088.01	1471.1	9.8877	9.98686	10.1678	10.2948	9.74753	9.71564	9.69294	9.85166	9.33684	9.64721	noncoding	NR_024588	KIAA0652	RefSeq_NR	4680	chr11	+	46638825	46696367	NM_001142673,	TTTTTCCACCTCCCCACCATCCCAGCTCTCAAGCTCTCGCCTTTCCTATCAGCCTGCTGC	bidirectional	NM_173811	HARBI1	putative nuclease HARBI1	-	46624855	46638777
ASHG19A3A007350	655.001	495.361	711.432	566.153	486.505	1566.34	1320.16	1427.08	1088.01	1471.1	9.8877	9.98686	10.1678	10.2948	9.74753	9.71564	9.69294	9.85166	9.33684	9.64721	noncoding	NR_024588	KIAA0652	RefSeq_NR	4680	chr11	+	46638825	46696367	NM_001142673,	TTTTTCCACCTCCCCACCATCCCAGCTCTCAAGCTCTCGCCTTTCCTATCAGCCTGCTGC	exon sense-overlapping	NM_001205120	ATG13	autophagy-related protein 13 isoform 1	+	46638825	46697568
ASHG19A3A007350	655.001	495.361	711.432	566.153	486.505	1566.34	1320.16	1427.08	1088.01	1471.1	9.8877	9.98686	10.1678	10.2948	9.74753	9.71564	9.69294	9.85166	9.33684	9.64721	noncoding	NR_024588	KIAA0652	RefSeq_NR	4680	chr11	+	46638825	46696367	NM_001142673,	TTTTTCCACCTCCCCACCATCCCAGCTCTCAAGCTCTCGCCTTTCCTATCAGCCTGCTGC	exon sense-overlapping	NM_014741	ATG13	autophagy-related protein 13 isoform 2	+	46638825	46697568
ASHG19A3A007350	655.001	495.361	711.432	566.153	486.505	1566.34	1320.16	1427.08	1088.01	1471.1	9.8877	9.98686	10.1678	10.2948	9.74753	9.71564	9.69294	9.85166	9.33684	9.64721	noncoding	NR_024588	KIAA0652	RefSeq_NR	4680	chr11	+	46638825	46696367	NM_001142673,	TTTTTCCACCTCCCCACCATCCCAGCTCTCAAGCTCTCGCCTTTCCTATCAGCCTGCTGC	exon sense-overlapping	NM_001205122	ATG13	autophagy-related protein 13 isoform 4	+	46638825	46697568
ASHG19A3A007350	655.001	495.361	711.432	566.153	486.505	1566.34	1320.16	1427.08	1088.01	1471.1	9.8877	9.98686	10.1678	10.2948	9.74753	9.71564	9.69294	9.85166	9.33684	9.64721	noncoding	NR_024588	KIAA0652	RefSeq_NR	4680	chr11	+	46638825	46696367	NM_001142673,	TTTTTCCACCTCCCCACCATCCCAGCTCTCAAGCTCTCGCCTTTCCTATCAGCCTGCTGC	exon sense-overlapping	NM_001142673	ATG13	autophagy-related protein 13 isoform 1	+	46638825	46697568
ASHG19A3A018801	920.649	647.512	989.973	504.42	638.24	5788.34	4709.12	4258.45	4567.15	5674.2	10.4079	10.4227	10.7996	10.0908	10.1933	11.3309	11.3405	11.255	11.0089	11.2451	noncoding	ENST00000444036	AP000281.1	Ensembl	316	chr21	-	34213805	34214121		AGACTTCACCAAGTTCAATGCAGATGAATTTGAAGACATGGTGGCTGAGAAGCGGCTCAT	intergenic
ASHG19A3A029377	1262.67	986.589	1094.66	888.407	1152.68	3765.43	2923.54	3800.37	6672.8	5640.06	10.9468	11.1182	10.9731	11.2258	11.1571	10.7972	10.7244	11.1098	11.4782	11.2354	noncoding	G36445		misc_RNA	2584	chr6	-	7155256	7157840		GAAAATATTCTTCTAGTGCGACTGAACTATCTCCCTCTGAGAAACCACTTCCCACTAGGC	intronic antisense	NM_001003699	RREB1	ras-responsive element-binding protein 1 isoform	+	7108085	7252213
ASHG19A3A029377	1262.67	986.589	1094.66	888.407	1152.68	3765.43	2923.54	3800.37	6672.8	5640.06	10.9468	11.1182	10.9731	11.2258	11.1571	10.7972	10.7244	11.1098	11.4782	11.2354	noncoding	G36445		misc_RNA	2584	chr6	-	7155256	7157840		GAAAATATTCTTCTAGTGCGACTGAACTATCTCCCTCTGAGAAACCACTTCCCACTAGGC	intronic antisense	NM_001003698	RREB1	ras-responsive element-binding protein 1 isoform	+	7108085	7252213
ASHG19A3A029377	1262.67	986.589	1094.66	888.407	1152.68	3765.43	2923.54	3800.37	6672.8	5640.06	10.9468	11.1182	10.9731	11.2258	11.1571	10.7972	10.7244	11.1098	11.4782	11.2354	noncoding	G36445		misc_RNA	2584	chr6	-	7155256	7157840		GAAAATATTCTTCTAGTGCGACTGAACTATCTCCCTCTGAGAAACCACTTCCCACTAGGC	intronic antisense	NM_001003700	RREB1	ras-responsive element-binding protein 1 isoform	+	7108085	7252213
ASHG19A3A029377	1262.67	986.589	1094.66	888.407	1152.68	3765.43	2923.54	3800.37	6672.8	5640.06	10.9468	11.1182	10.9731	11.2258	11.1571	10.7972	10.7244	11.1098	11.4782	11.2354	noncoding	G36445		misc_RNA	2584	chr6	-	7155256	7157840		GAAAATATTCTTCTAGTGCGACTGAACTATCTCCCTCTGAGAAACCACTTCCCACTAGGC	intronic antisense	NM_001168344	RREB1	ras-responsive element-binding protein 1 isoform	+	7107829	7252213
ASHG19A3A008281	24.3335	22.7	43.2679	25.2029	22.9417	65.1173	73.1012	51.1073	70.5023	72.0639	4.86742	5.43267	5.52958	5.15365	5.10969	5.64465	4.61337	5.16758	6.07454	6.00597	noncoding	ENST00000426038	RP11-357J22.2	Ensembl	703	chr1	-	176336834	176337537		TTTTTCAACTTCATATAGTGCCAACAATTATGAGTGTGGTTCCTCCTGAGTATCATCATT	intergenic
ASHG19A3A039399	39.9188	34.2111	52.189	38.7393	44.546	111.42	78.8791	103.818	74.5019	103.682	5.53451	5.94166	5.81494	5.7705	6.01442	6.39752	4.78807	6.24894	6.15528	6.5284	noncoding	AF129266		misc_RNA	2127	chr9	+	136548432	136550559		AAGTCCCTGTCCTCATGAGACAGATGACAATAAACATGGATTAATAAAAATACACCAAGA	natural antisense	NM_007101	SARDH	sarcosine dehydrogenase, mitochondrial	-	136528683	136605077
ASHG19A3A039399	39.9188	34.2111	52.189	38.7393	44.546	111.42	78.8791	103.818	74.5019	103.682	5.53451	5.94166	5.81494	5.7705	6.01442	6.39752	4.78807	6.24894	6.15528	6.5284	noncoding	AF129266		misc_RNA	2127	chr9	+	136548432	136550559		AAGTCCCTGTCCTCATGAGACAGATGACAATAAACATGGATTAATAAAAATACACCAAGA	natural antisense	NM_001134707	SARDH	sarcosine dehydrogenase, mitochondrial	-	136528683	136603479
ASHG19A3A030715	40.9941	21.6555	38.3445	17.8191	21.0386	37.0573	117.776	24.8234	31.0757	53.905	5.56939	5.37157	5.35175	4.66202	4.99359	4.84626	5.67843	3.91619	5.03184	5.57597	noncoding	ENST00000405959	RP1-101K10.4	Ensembl	362	chr6	-	153280411	153280773		CAAAAGAGGACAAAAGTCCCCCAGGACATAGAAATGAAGGACCTTGAAGATGAGAGCTAA	intergenic
ASHG19A3A008475	140.721	82.9006	124.66	90.8382	123.595	326.7	295.612	342.401	401.848	438.063	7.31506	7.12653	7.10228	7.01207	7.48966	7.84471	7.4589	7.98568	8.22926	8.30698	noncoding	uc010wkl.1	DQ589083	UCSC_knowngene	1661	chr17	-	45126240	45127901	NR_027418,BC065911,	AACTCTGCTTAGGATTATTTCATTGATCCCCAGGGTCCAATTGCCCAGTGCTCAGTCAAA	intergenic
ASHG19A3A026492	19.7403	18.2782	46.6086	21.0596	19.5199	44.0012	81.1016	52.7475	48.675	48.0213	4.59255	5.16201	5.64353	4.90574	4.89832	5.08546	4.85171	5.21445	5.60295	5.40575	noncoding	NR_028351	FLJ33360	RefSeq_NR	2419	chr5	-	6310553	6337405		AGTCATTGACTTTCTTTGTTGTTACTTTCAGCATATCCCCTGTCTGGCACAAAGGGAGCA	intergenic
ASHG19A3A055251	27.4627	17.4415	32.6513	12.5997	30.3759	31.5261	74.0095	34.9448	19.8271	38.5965	5.03049	5.10616	5.11534	4.15971	5.48975	4.61329	4.64261	4.5438	4.44592	5.08193	noncoding	uc004bcx.2	BC017988	UCSC_knowngene	1311	chr9	+	109213096	109367074		TGAGCTCTCCTCAGATTACAGATTGGGAGTGGCAAATCAAAGGCATTGCAGCCTCTTTCA	intergenic
ASHG19A3A012470	26.8009	14.3065	55.4543	27.6499	13.6817	58.9693	42.9362	38.4353	24.832	25.5476	4.9959	4.86596	5.90495	5.28663	4.4606	5.50049	3.44132	4.70451	4.74145	4.46789	noncoding	ENST00000499403	AC073544.1	Ensembl	1178	chr19	+	23928159	23937704		TCCTATGTCTCTTTCTAGTCCAAGGCTCTTTTTCTTGTTCCAGACAGGTGATCAGGTCTG	natural antisense	NM_138286	ZNF681	zinc finger protein 681	-	23921996	23941693
ASHG19A3A051348	28.7448	47.8768	51.4218	27.8593	41.0491	55.6441	64.2222	40.7368	56.7948	46.2574	5.08902	6.37151	5.7958	5.29932	5.89479	5.42103	4.31379	4.80246	5.7958	5.3486	noncoding	ENST00000475149	RP11-114O13.1	Ensembl	392	chr14	+	31260303	31260695		ATAGATATGGCATCGATCTTTAGCCTGAGAACTCTCCAGAAATGTTAACGAGATCCTGGG	intergenic
ASHG19A3A011827	19.5467	18.377	10.6426	5.84908	7.35489	48.4151	138.359	37.7017	41.5721	46.8226	4.58039	5.16882	3.51317	3.3432	3.30999	5.21891	6.01978	4.67414	5.39742	5.36754	noncoding	BC020462		misc_RNA	715	chr19	-	54705040	54711515		TCGATGTGCTTCTGGGAATCCAGGCGGACAATGAAGGACGGGATGTTCACCACCTGCTTG	natural antisense	NM_001013	RPS9	40S ribosomal protein S9	+	54704725	54711515
ASHG19A3A030874	306.754	269.46	315.305	488.883	333.434	360.154	439.033	369.448	355.102	321.785	8.56748	8.97493	8.66977	10.0307	9.11637	7.96572	8.11361	8.09505	8.0827	7.95764	noncoding	G36936		misc_RNA	458	chr6	+	996540	996998		AAATGAAACTATAACTTTGAGACACTCCCTAGTCCCCCATTGTGAGCAGGTGCACCCAAT	intergenic
ASHG19A3A024508	7.21761	5.44722	5.4457	5.82465	7.40602	47.5514	71.4266	47.1093	83.6572	76.5522	2.6237	2.93134	2.4949	3.33106	3.39042	5.19266	4.56	5.03993	6.30237	6.09847	noncoding	ENST00000507207	RP11-1299A16.1	Ensembl	168	chr4	-	99634954	99635122		AAGAAGGGTATAGAGCCTGGGATGTCTGAACCAATCGTTTTGAGCCTGCTTTGGAGATAA	intergenic
ASHG19A3A028120	1124.14	603.731	1298.27	634.841	678.537	9141.94	6703.49	7541.42	8752.94	8776.99	10.7451	10.3136	11.2864	10.5328	10.3107	11.9378	11.7988	12.023	11.8215	11.8109	noncoding	ENST00000477670	CTD-2284O10.1	Ensembl	797	chr5	+	37085157	37085954	NM_001007,	ATTTCTCTTCCCCGAGGAAAGGGTATCTGCCTCACTATTGCTGAAGAGAGAGACAAAAGA	intergenic
ASHG19A3L0000752	367.442	277.829	414.11	336.523	314.418	360.58	445.136	374.154	390.522	316.755	8.87397	9.02756	9.19122	9.29827	9.00036	7.96778	8.13454	8.11361	8.19602	7.94015	noncoding	chr14:66457497-66472547+	lincRNA-GPHN-4	lincRNA	15051	chr14	+	66457497	66472547		GTAGAAAAGATTTGCTCATCCCAAGTCAAGATGTTCTCCCATGTTTTTTCTTAGCAGCTT	intergenic
ASHG19A3A047739	18.2601	11.672	31.2167	10.5641	9.52329	53.3443	159.415	58.0328	45.9974	87.2735	4.49153	4.62513	5.04296	3.91371	4.03069	5.35958	6.31096	5.36779	5.52859	6.2846	noncoding	AF318328		misc_RNA	1179	chr12	-	58211996	58213155		TTTCACCTATCCCTAGAGAAAGATGGTATGGAGCAAGGCAGGAGGAGTTAAAACCAGCTT	intergenic
ASHG19A3H0000141	14.2632	8.97156	32.661	13.3458	18.2426	32.3815	90.2575	31.2155	15.4204	32.0462	4.18603	4.33385	5.1158	4.24746	4.81158	4.65038	5.10023	4.34498	4.10811	4.80719	noncoding	nc-HOXC6-247-	nc-HOXC6-247	HOX cluster	138	chr12	+	54417941	54418079		CAGTGGCACAAAAGGGGCCAGCGGGGCAACCGTTCTTCTCTTGCTCAGAAAAGTGAGACT	intron sense-overlapping	NM_014620	HOXC4	homeobox protein Hox-C4	+	54410641	54449814
ASHG19A3H0000141	14.2632	8.97156	32.661	13.3458	18.2426	32.3815	90.2575	31.2155	15.4204	32.0462	4.18603	4.33385	5.1158	4.24746	4.81158	4.65038	5.10023	4.34498	4.10811	4.80719	noncoding	nc-HOXC6-247-	nc-HOXC6-247	HOX cluster	138	chr12	+	54417941	54418079		CAGTGGCACAAAAGGGGCCAGCGGGGCAACCGTTCTTCTCTTGCTCAGAAAAGTGAGACT	intron sense-overlapping	NM_153693	HOXC6	homeobox protein Hox-C6 isoform 2	+	54410641	54424607
ASHG19A3L0000937	624.773	442.854	588.575	502.547	590.704	2162.13	1777.04	1913.87	3093.9	2644.31	9.80576	9.79778	9.82574	10.0826	10.0721	10.1193	10.1005	10.2335	10.5592	10.3338	noncoding	exon1959+	lincRNA-RBBP8-2	lincRNA	93	chr18	+	20043793	20043885		AAGATGTCAAGGACACACACCAAGCCCATCTTGTTCAAAACCTAATGAGCTCCCCTCCCT
ASHG19A3A024990	26.5375	21.6717	34.8617	46.4936	16.7771	48.1704	148.621	46.2027	28.3091	40.2255	4.98198	5.37265	5.21174	6.04294	4.71472	5.21222	6.17099	5.01195	4.9109	5.14553	noncoding	ENST00000513791	RP11-485C11.1	Ensembl	460	chr4	-	173301178	173301638		ATCCATTAGCAAATGATGCAGAGGAGCAGTGGAAACACCAACGAAGCCCAAGCCATATAA	intronic antisense	NM_001034845	GALNTL6	polypeptide	+	172734574	173961558
ASHG19A3A055217	1035.93	1099.27	936.632	983.475	1499.93	1725.68	1488.28	1449.13	1420.92	1471.8	10.5987	11.2723	10.6916	11.3962	11.5655	9.83228	9.85338	9.87771	9.63878	9.64945	noncoding	uc003njq.2	FKSG62	UCSC_knowngene	588	chr6	+	27793689	27794715	uc011dtd.1,NM_145280,NM_001127395,	CCTCCCAGACGGGGCCGTGGCCGGGCAGAGGGGCTCCTCACTTCCCAGTAGGGGCGGCCG	intergenic
ASHG19A3A046465	29.3403	26.5275	34.3838	188.457	27.2848	27.2202	93.2969	47.4429	22.415	47.8384	5.11491	5.62694	5.19171	8.19934	5.34661	4.39526	5.1781	5.0514	4.60816	5.39926	noncoding	NR_026946	C11orf64	RefSeq_NR	864	chr11	+	60383223	60454619		AATATCTCTGTTAAAATGCTGAGAAGATTTATCCTAAAAGAAGGCACCAAAGCAATGGGG	intergenic
ASHG19A3A035243	7.35154	5.44722	16.8883	52.1979	7.8342	53.6531	76.5047	28.0168	19.0984	30.4216	2.66691	2.93134	4.09877	6.20523	3.76227	5.36928	4.7188	4.14365	4.39651	4.73175	noncoding	ENST00000291129	AC099548.6	Ensembl	2421	chr7	+	143497824	143515066	NM_173678,NM_001130026,NM_001130025,	AACTTGGAAAAGAGCTGTCTGGCAAAGTTGAGAGTTGATGGTGCAGCCTTCCTACAGATT	intergenic
ASHG19A3A014203	89.7857	106.682	124.284	131.118	100.992	384.662	323.972	310.263	327.001	277.136	6.64675	7.48545	7.09732	7.58695	7.17727	8.04609	7.61574	7.84534	7.98882	7.78468	noncoding	NR_015395	LOC541471	RefSeq_NR	809	chr2	-	112124590	112252692		TTATAAATCTTCAATACATCCTGTCCCCCTAAAACGGCATCTGGGTCTTTTGAGGGTTAA	intergenic
ASHG19A3A050736	44.1281	42.1201	69.4731	81.2469	62.3837	85.6757	143.208	102.209	75.0733	64.8295	5.66897	6.20824	6.23597	6.84274	6.47758	6.02303	6.09138	6.22689	6.16563	5.84965	noncoding	ENST00000446249	RP11-439A17.4	Ensembl	664	chr1	-	120876262	120905153	ENST00000435113,	TCAGGCTTTTCATTATTATAGGAAGCATCTGGCCAAGGACCACCAACATCTTCCTGTCCT	intergenic
ASHG19A3L0002896	57.4225	59.16	89.3913	81.366	94.082	114.22	142.258	134.208	104.147	92.623	6.02604	6.65851	6.59864	6.84547	7.07443	6.43171	6.07788	6.63497	6.57944	6.3699	noncoding	chr2:105731762-105737443+	lincRNA-GPR45	lincRNA	5682	chr2	+	105731762	105737443		GGACAAACTTGTTTATTTGTTGACTCAATCATTCACACATTCTCCAGCCATTTACTCTTT	intergenic
ASHG19A3A031526	41.5721	24.0654	67.9808	43.7513	46.7494	86.9593	92.2744	79.9774	60.4501	51.2078	5.58637	5.50563	6.2018	5.95281	6.08093	6.04181	5.1506	5.86157	5.87504	5.49883	noncoding	BC019949		misc_RNA	2413	chr1	-	24073204	24075608		TTGCAAGGTACATGTTGAGGCATCTCAGTTGTCCCCTGTACAATCCTTCAACCCAAAAAA	natural antisense	NM_003198	TCEB3	transcription elongation factor B polypeptide 3	+	24069855	24088549
ASHG19A3A008205	61.7304	59.7774	64.051	74.5265	67.3237	70.5893	127.744	94.5765	65.5511	70.0461	6.12336	6.6699	6.11047	6.71483	6.58813	5.76021	5.85485	6.11417	5.98201	5.9613	noncoding	uc010ctx.1	AK125932	UCSC_knowngene	4399	chr17	-	34220710	34236953		TAAATACCCCTGGAAATGATGAACTTCCGCCAAATCTATCAAGAGCCCATGACTCCATCT	intergenic
ASHG19A3A021759	23.9861	12.5237	28.5722	23.2921	32.3999	32.3933	39.7244	50.7427	28.6636	20.1123	4.84896	4.70554	4.91494	5.04338	5.57269	4.65143	3.31186	5.15677	4.92598	4.10817	noncoding	AL833482		misc_RNA	4750	chr3	-	150103933	150108669		GTTTTATAAGACGCATGTCCTCCACTGCACAGCTGTATTCTATGACCAACCACAGAACAC	intergenic
ASHG19A3A027674	146.193	86.8392	120.612	109.124	161.786	161.618	337.731	144.512	145.391	234.526	7.3719	7.19089	7.04782	7.29543	7.89158	6.90529	7.68661	6.74352	7.00852	7.57884	noncoding	BC062365		misc_RNA	1461	chr5	-	168088744	168090184		AAGTCTGATGCTTCAAAAAGATGAGAAGAAGGGCAAGAAGAGGGATAACTCCCAAGCTCA	intergenic
ASHG19A3L0002034	21.5539	5.44722	18.0428	8.69395	16.175	36.9133	173.783	39.7309	37.3247	44.758	4.70625	2.93134	4.20545	3.68873	4.667	4.83964	6.48819	4.75976	5.2653	5.29767	noncoding	DB302442	lincRNA-TSNARE1-4	lincRNA	536	chr8	+	143085513	143086049		TTGTAACCACAAAGCTCAGGAGCCACATGCATGCCCAGCACCAGGAGGAAGCCAGTCAAG	intergenic
ASHG19A3A055306	95.8741	60.2309	108.902	91.7629	109.614	118.557	239.044	118.948	130.723	129.552	6.73981	6.68177	6.89804	7.02971	7.31005	6.48641	7.08482	6.4552	6.87136	6.83087	noncoding	uc010ury.1	DKFZp434I1020	UCSC_knowngene	3075	chr15	-	100330989	100347132		GCTGCGGCTCCTGGTTCTTGTGGAAGGACAGCAAGGCTGAGGAGAATGGCTCCCACAGCT	intergenic
ASHG19A3A008585	7.84365	5.44722	13.7063	5.68655	12.5316	58.2271	82.5116	48.6541	85.6979	68.8681	3.06783	2.93134	3.7831	3.2392	4.351	5.48455	4.89232	5.08976	6.33434	5.93585	noncoding	G43341		misc_RNA	150	chr17	-	49248955	49249105		AGAATGATCAATCCTGTTGCCTCTAAGTCAATGGAATGAAGAGCTGTGTCCAGGGACACA	natural antisense	NM_001018136	NME1-NME2	NME1-NME2 protein	+	49230896	49249105
ASHG19A3A008585	7.84365	5.44722	13.7063	5.68655	12.5316	58.2271	82.5116	48.6541	85.6979	68.8681	3.06783	2.93134	3.7831	3.2392	4.351	5.48455	4.89232	5.08976	6.33434	5.93585	noncoding	G43341		misc_RNA	150	chr17	-	49248955	49249105		AGAATGATCAATCCTGTTGCCTCTAAGTCAATGGAATGAAGAGCTGTGTCCAGGGACACA	natural antisense	NM_001198682	NME2	nucleoside diphosphate kinase B isoform b	+	49243632	49249105
ASHG19A3A008585	7.84365	5.44722	13.7063	5.68655	12.5316	58.2271	82.5116	48.6541	85.6979	68.8681	3.06783	2.93134	3.7831	3.2392	4.351	5.48455	4.89232	5.08976	6.33434	5.93585	noncoding	G43341		misc_RNA	150	chr17	-	49248955	49249105		AGAATGATCAATCCTGTTGCCTCTAAGTCAATGGAATGAAGAGCTGTGTCCAGGGACACA	natural antisense	NM_001018138	NME2	nucleoside diphosphate kinase B isoform a	+	49244082	49249105
ASHG19A3A008585	7.84365	5.44722	13.7063	5.68655	12.5316	58.2271	82.5116	48.6541	85.6979	68.8681	3.06783	2.93134	3.7831	3.2392	4.351	5.48455	4.89232	5.08976	6.33434	5.93585	noncoding	G43341		misc_RNA	150	chr17	-	49248955	49249105		AGAATGATCAATCCTGTTGCCTCTAAGTCAATGGAATGAAGAGCTGTGTCCAGGGACACA	natural antisense	NM_001018137	NME2	nucleoside diphosphate kinase B isoform a	+	49242795	49249105
ASHG19A3A008585	7.84365	5.44722	13.7063	5.68655	12.5316	58.2271	82.5116	48.6541	85.6979	68.8681	3.06783	2.93134	3.7831	3.2392	4.351	5.48455	4.89232	5.08976	6.33434	5.93585	noncoding	G43341		misc_RNA	150	chr17	-	49248955	49249105		AGAATGATCAATCCTGTTGCCTCTAAGTCAATGGAATGAAGAGCTGTGTCCAGGGACACA	natural antisense	NM_002512	NME2	nucleoside diphosphate kinase B isoform a	+	49243632	49249105
ASHG19A3A008585	7.84365	5.44722	13.7063	5.68655	12.5316	58.2271	82.5116	48.6541	85.6979	68.8681	3.06783	2.93134	3.7831	3.2392	4.351	5.48455	4.89232	5.08976	6.33434	5.93585	noncoding	G43341		misc_RNA	150	chr17	-	49248955	49249105		AGAATGATCAATCCTGTTGCCTCTAAGTCAATGGAATGAAGAGCTGTGTCCAGGGACACA	natural antisense	NM_001018139	NME2	nucleoside diphosphate kinase B isoform a	+	49243861	49249105
ASHG19A3A019319	104.936	67.2833	114.092	110.229	76.0066	155.944	247.94	171.126	119.97	140.526	6.87268	6.82803	6.96945	7.31194	6.76612	6.85703	7.14716	6.98663	6.76612	6.93719	noncoding	ENST00000436359	AP001048.4	Ensembl	280	chr21	+	44885188	44887178		GGACATCAGGCTGGCAGATTGGAGCACACCCCTTCTTTCTAACCCCTCTTGAAAGCTTCC	intergenic
ASHG19A3A026383	169.689	146.9	166.504	207.757	167.052	307.413	317.633	303.507	272.199	255.8	7.58991	7.95893	7.56126	8.37322	7.94171	7.76848	7.57999	7.81426	7.78144	7.68805	noncoding	uc003ixr.2	CR595267	UCSC_knowngene	1013	chr4	+	186346920	186348033		ACCTCTCCTGACGCTCCATCCGTACCTTTTGCAAGGGAACGTGCCATAATTCGGCTATGC	natural antisense	NM_018359	UFSP2	ufm1-specific protease 2	-	186320693	186347139
ASHG19A3A007318	19.7454	17.1837	44.7502	23.1681	34.0392	48.4567	80.745	59.2553	39.591	50.5811	4.59291	5.08839	5.57827	5.03481	5.6405	5.22039	4.84287	5.39981	5.33584	5.47822	noncoding	NR_024503	ASFMR1	RefSeq_NR	2380	chrX	-	146990948	147003676		GGCCAGAACGCCCATTTCTGCAGAGCTGCCTTAATCCATGTTCCCTTCGGGATGCTGGTA	natural antisense	NM_001185075	FMR1	fragile X mental retardation 1 protein isoform	+	146993468	147032647
ASHG19A3A007318	19.7454	17.1837	44.7502	23.1681	34.0392	48.4567	80.745	59.2553	39.591	50.5811	4.59291	5.08839	5.57827	5.03481	5.6405	5.22039	4.84287	5.39981	5.33584	5.47822	noncoding	NR_024503	ASFMR1	RefSeq_NR	2380	chrX	-	146990948	147003676		GGCCAGAACGCCCATTTCTGCAGAGCTGCCTTAATCCATGTTCCCTTCGGGATGCTGGTA	natural antisense	NM_002024	FMR1	fragile X mental retardation 1 protein isoform	+	146993468	147032647
ASHG19A3A007318	19.7454	17.1837	44.7502	23.1681	34.0392	48.4567	80.745	59.2553	39.591	50.5811	4.59291	5.08839	5.57827	5.03481	5.6405	5.22039	4.84287	5.39981	5.33584	5.47822	noncoding	NR_024503	ASFMR1	RefSeq_NR	2380	chrX	-	146990948	147003676		GGCCAGAACGCCCATTTCTGCAGAGCTGCCTTAATCCATGTTCCCTTCGGGATGCTGGTA	natural antisense	NM_001185076	FMR1	fragile X mental retardation 1 protein isoform	+	146993468	147032647
ASHG19A3A007318	19.7454	17.1837	44.7502	23.1681	34.0392	48.4567	80.745	59.2553	39.591	50.5811	4.59291	5.08839	5.57827	5.03481	5.6405	5.22039	4.84287	5.39981	5.33584	5.47822	noncoding	NR_024503	ASFMR1	RefSeq_NR	2380	chrX	-	146990948	147003676		GGCCAGAACGCCCATTTCTGCAGAGCTGCCTTAATCCATGTTCCCTTCGGGATGCTGGTA	natural antisense	NM_001185082	FMR1	fragile X mental retardation 1 protein isoform	+	146993468	147032647
ASHG19A3A007318	19.7454	17.1837	44.7502	23.1681	34.0392	48.4567	80.745	59.2553	39.591	50.5811	4.59291	5.08839	5.57827	5.03481	5.6405	5.22039	4.84287	5.39981	5.33584	5.47822	noncoding	NR_024503	ASFMR1	RefSeq_NR	2380	chrX	-	146990948	147003676		GGCCAGAACGCCCATTTCTGCAGAGCTGCCTTAATCCATGTTCCCTTCGGGATGCTGGTA	natural antisense	NM_001185081	FMR1	fragile X mental retardation 1 protein isoform	+	146993468	147032647
ASHG19A3A028444	2417.66	1832.05	1849.61	1411.1	2958.97	4745.53	4134.95	3284.08	8521.69	8208.71	12.0352	12.0599	11.9089	11.9552	12.3845	11.087	11.1551	10.9185	11.7859	11.7115	noncoding	BC142990		NRED	2185	chr5	+	79783804	79837842		GGTGAGTGTTCTCCCCTCCAGTATCCATCTCCAAAATTCATAGCCTCCCATTATGATATT	exon sense-overlapping	NM_205548	FAM151B	hypothetical protein LOC167555	+	79783799	79838382
ASHG19A3A023505	29.272	13.149	30.2174	29.456	28.2878	34.1597	57.9022	42.7266	23.1481	23.2827	5.11259	4.76303	4.99613	5.38115	5.39742	4.72705	4.06058	4.88324	4.64868	4.32256	noncoding	AK130016		misc_RNA	1819	chr1	+	63073436	63075255		CTGGTGCACAGTTCAAGGTCATGAAAGTAGCACTAACAATCCTCTATTATAACCCTTAAT	intronic antisense	NM_033407	DOCK7	dedicator of cytokinesis protein 7	-	62920396	63153969
ASHG19A3A012226	233.581	208.894	250.385	224.059	221.879	466.137	532.14	442.554	614.083	611.295	8.10079	8.56353	8.25094	8.5029	8.42022	8.26395	8.42277	8.32663	8.68883	8.66509	noncoding	M28219		NRED	282	chr19	+	11234004	11242821		TTGGTCACGAGATGGAGTCCAGGTGTCGTCCTCACTCCCTTGCTGACCTTCTCTCACTTG	exon sense-overlapping	NM_001195803	LDLR	low-density lipoprotein receptor isoform 6	+	11200037	11244505
ASHG19A3A012226	233.581	208.894	250.385	224.059	221.879	466.137	532.14	442.554	614.083	611.295	8.10079	8.56353	8.25094	8.5029	8.42022	8.26395	8.42277	8.32663	8.68883	8.66509	noncoding	M28219		NRED	282	chr19	+	11234004	11242821		TTGGTCACGAGATGGAGTCCAGGTGTCGTCCTCACTCCCTTGCTGACCTTCTCTCACTTG	exon sense-overlapping	NM_001195800	LDLR	low-density lipoprotein receptor isoform 4	+	11200037	11244505
ASHG19A3A012226	233.581	208.894	250.385	224.059	221.879	466.137	532.14	442.554	614.083	611.295	8.10079	8.56353	8.25094	8.5029	8.42022	8.26395	8.42277	8.32663	8.68883	8.66509	noncoding	M28219		NRED	282	chr19	+	11234004	11242821		TTGGTCACGAGATGGAGTCCAGGTGTCGTCCTCACTCCCTTGCTGACCTTCTCTCACTTG	exon sense-overlapping	NM_000527	LDLR	low-density lipoprotein receptor isoform 1	+	11200037	11244505
ASHG19A3A012226	233.581	208.894	250.385	224.059	221.879	466.137	532.14	442.554	614.083	611.295	8.10079	8.56353	8.25094	8.5029	8.42022	8.26395	8.42277	8.32663	8.68883	8.66509	noncoding	M28219		NRED	282	chr19	+	11234004	11242821		TTGGTCACGAGATGGAGTCCAGGTGTCGTCCTCACTCCCTTGCTGACCTTCTCTCACTTG	exon sense-overlapping	NM_001195799	LDLR	low-density lipoprotein receptor isoform 3	+	11200037	11244505
ASHG19A3A012226	233.581	208.894	250.385	224.059	221.879	466.137	532.14	442.554	614.083	611.295	8.10079	8.56353	8.25094	8.5029	8.42022	8.26395	8.42277	8.32663	8.68883	8.66509	noncoding	M28219		NRED	282	chr19	+	11234004	11242821		TTGGTCACGAGATGGAGTCCAGGTGTCGTCCTCACTCCCTTGCTGACCTTCTCTCACTTG	exon sense-overlapping	NM_001195802	LDLR	low-density lipoprotein receptor isoform 5	+	11200037	11244505
ASHG19A3A012226	233.581	208.894	250.385	224.059	221.879	466.137	532.14	442.554	614.083	611.295	8.10079	8.56353	8.25094	8.5029	8.42022	8.26395	8.42277	8.32663	8.68883	8.66509	noncoding	M28219		NRED	282	chr19	+	11234004	11242821		TTGGTCACGAGATGGAGTCCAGGTGTCGTCCTCACTCCCTTGCTGACCTTCTCTCACTTG	exon sense-overlapping	NM_001195798	LDLR	low-density lipoprotein receptor isoform 2	+	11200037	11244505
ASHG19A3A012966	346.854	286.206	258.471	243.62	257.021	3396.54	2335.21	1756.66	2856.23	1813.37	8.76993	9.0735	8.30651	8.67572	8.65685	10.676	10.448	10.1213	10.4623	9.8938	noncoding	ENST00000477141	CTD-3099C6.4	Ensembl	156	chr19	+	53067328	53067484	ENST00000490784,	AATAAAATCAGGTCCAACTTTAAAAGGAGACATTGGAGAAGAACCAAGCTGGGTCTATAA	intergenic
ASHG19A3A052327	180.339	127.711	140.663	72.8819	170.317	727.895	549.458	383.27	1042.56	922.944	7.6778	7.74714	7.28938	6.68425	7.97506	8.80151	8.46773	8.14712	9.2811	9.11546	noncoding	AK127294		misc_RNA	4073	chr15	-	70598856	70602887		ATGGTGGAGAGTACAGGGAAATAGATTTGACTAGATAGGAGGAGGTTCATTCCCTCCCAA	intergenic
ASHG19A3A024870	1370.67	975.803	1187.08	675.466	1101.06	4612.34	3387.54	3447.25	3872.77	3964.38	11.0806	11.099	11.1317	10.6674	11.0922	11.0475	10.9287	10.9895	10.8087	10.817	noncoding	NR_001562	ANXA2P1	RefSeq_NR	1343	chr4	-	154228620	154229963	NR_001446,NM_004039,NM_001136015,NM_001002858,NM_001002857,	GAAACACTTTGCCTCCTGTGTACTGTGTCATAAACGGATTAATAAACTGAATTTGTACTT	intronic antisense	NM_001130067	TRIM2	tripartite motif-containing protein 2 isoform 2	+	154074269	154260474
ASHG19A3A024870	1370.67	975.803	1187.08	675.466	1101.06	4612.34	3387.54	3447.25	3872.77	3964.38	11.0806	11.099	11.1317	10.6674	11.0922	11.0475	10.9287	10.9895	10.8087	10.817	noncoding	NR_001562	ANXA2P1	RefSeq_NR	1343	chr4	-	154228620	154229963	NR_001446,NM_004039,NM_001136015,NM_001002858,NM_001002857,	GAAACACTTTGCCTCCTGTGTACTGTGTCATAAACGGATTAATAAACTGAATTTGTACTT	intronic antisense	NM_015271	TRIM2	tripartite motif-containing protein 2 isoform 1	+	154125597	154260474
CUST_739_PI426073487	65.7491	48.0486	68.9512	44.9794	53.5748	72.3467	78.9913	65.3658	77.4085	63.6635	6.20866	6.37556	6.2237	5.99312	6.26653	5.79322	4.7913	5.55432	6.20281	5.82242	noncoding	uc.260-	uc.260	UCR	231	chr9	-	81472423	81472654		TTCATTTTTCTCTATCTTCCAGCCATCCAGCTGGCATCTATAATGGATATCCTGGGGGCT	intergenic
ASHG19A3A027720	50.3163	30.1521	36.8874	26.0996	23.1859	38.487	88.7243	43.225	44.8057	39.047	5.84801	5.7819	5.29698	5.20274	5.12562	4.89842	5.06023	4.90297	5.49392	5.10091	noncoding	ENST00000515403	RP11-844P9.2	Ensembl	3632	chr5	-	175570087	175612158	uc003mdn.2,	CCTGCCTGTTATGAGGGACAGGTAGGAGAGGATGGGCTTTCCATCAAAACAAACAAAAAA	intergenic
ASHG19A3A020915	171.386	125.695	243.739	182.689	167.576	587.242	575.099	574.041	704.935	660.594	7.60445	7.71964	8.20497	8.14403	7.94701	8.54361	8.53945	8.67095	8.84722	8.74501	noncoding	BC040602		misc_RNA	2182	chr3	-	40496576	40498720		TTCATGGCTAGGTCTGTTCGCTCCTCACGTTCTCTCCTAATCTCAGTAACTTTGTTAACC	bidirectional	NM_001034996	RPL14	60S ribosomal protein L14	+	40498829	40503859
ASHG19A3A020915	171.386	125.695	243.739	182.689	167.576	587.242	575.099	574.041	704.935	660.594	7.60445	7.71964	8.20497	8.14403	7.94701	8.54361	8.53945	8.67095	8.84722	8.74501	noncoding	BC040602		misc_RNA	2182	chr3	-	40496576	40498720		TTCATGGCTAGGTCTGTTCGCTCCTCACGTTCTCTCCTAATCTCAGTAACTTTGTTAACC	bidirectional	NM_003973	RPL14	60S ribosomal protein L14	+	40498800	40503859
ASHG19A3A054671	39.9728	24.4578	66.7306	26.8067	24.5651	44.3667	35.007	30.4813	42.281	31.1648	5.53618	5.52649	6.17124	5.24166	5.20719	5.09791	3.11567	4.30104	5.41983	4.76934	noncoding	BC045696		misc_RNA	1144	chr16	+	63969684	63970810		TATCCCAAACCCACTAGACTTCCACATAATTGTGACTTCATTTGAATTTTTTCTTAGGCT	intergenic
ASHG19A3A040894	25.488	16.3711	41.162	39.2653	21.6038	34.9514	41.6316	49.2381	24.3221	23.8136	4.92978	5.02948	5.4559	5.79169	5.0312	4.7605	3.38598	5.10867	4.71274	4.35853	noncoding	ENST00000447169	RP5-1158E12.2	Ensembl	754	chrX	+	45772552	45773306		AATCTATGCCCAAATCTGATCTGGGCTCCTGTTCTTGTTCTCAAAGCAGATCTAAGGATG	intergenic
ASHG19A3A042061	96.7557	58.8609	79.0158	54.9571	66.8413	50.2558	54.7332	42.2738	39.0273	44.8907	6.7539	6.65156	6.42337	6.277	6.58021	5.27407	3.91656	4.86482	5.32052	5.30305	noncoding	ENST00000457163	AC006156.5	Ensembl	923	chrY	+	9385716	9388290		TTCTCATTCCACTCCAATTGATTGGTATCCAGATTATGAAGTGGAGGCCTATCGCCGCAA	intergenic
ASHG19A3A044410	98.1448	79.1509	98.5359	82.4317	69.5687	111.185	101.903	106.349	69.0317	84.6923	6.77607	7.06379	6.74783	6.86551	6.6321	6.39415	5.37265	6.28425	6.04886	6.24155	noncoding	ENST00000412353	RP11-190J1.10	Ensembl	850	chr10	+	103578834	103588536		AGTAAATCTGCTTGAAGTTCTCCTCATTGACAATTCCGCTGGGACATTCCTGGAAGGAGA	natural antisense	NM_173194	KCNIP2	Kv channel-interacting protein 2 isoform 5	-	103585730	103599611
ASHG19A3A044410	98.1448	79.1509	98.5359	82.4317	69.5687	111.185	101.903	106.349	69.0317	84.6923	6.77607	7.06379	6.74783	6.86551	6.6321	6.39415	5.37265	6.28425	6.04886	6.24155	noncoding	ENST00000412353	RP11-190J1.10	Ensembl	850	chr10	+	103578834	103588536		AGTAAATCTGCTTGAAGTTCTCCTCATTGACAATTCCGCTGGGACATTCCTGGAAGGAGA	bidirectional	NM_012215	MGEA5	bifunctional protein NCOAT isoform a	-	103544199	103578222
ASHG19A3A044410	98.1448	79.1509	98.5359	82.4317	69.5687	111.185	101.903	106.349	69.0317	84.6923	6.77607	7.06379	6.74783	6.86551	6.6321	6.39415	5.37265	6.28425	6.04886	6.24155	noncoding	ENST00000412353	RP11-190J1.10	Ensembl	850	chr10	+	103578834	103588536		AGTAAATCTGCTTGAAGTTCTCCTCATTGACAATTCCGCTGGGACATTCCTGGAAGGAGA	bidirectional	NM_001142434	MGEA5	bifunctional protein NCOAT isoform b	-	103544199	103578222
ASHG19A3A044410	98.1448	79.1509	98.5359	82.4317	69.5687	111.185	101.903	106.349	69.0317	84.6923	6.77607	7.06379	6.74783	6.86551	6.6321	6.39415	5.37265	6.28425	6.04886	6.24155	noncoding	ENST00000412353	RP11-190J1.10	Ensembl	850	chr10	+	103578834	103588536		AGTAAATCTGCTTGAAGTTCTCCTCATTGACAATTCCGCTGGGACATTCCTGGAAGGAGA	natural antisense	NM_173197	KCNIP2	Kv channel-interacting protein 2 isoform 7	-	103587397	103603677
ASHG19A3A044410	98.1448	79.1509	98.5359	82.4317	69.5687	111.185	101.903	106.349	69.0317	84.6923	6.77607	7.06379	6.74783	6.86551	6.6321	6.39415	5.37265	6.28425	6.04886	6.24155	noncoding	ENST00000412353	RP11-190J1.10	Ensembl	850	chr10	+	103578834	103588536		AGTAAATCTGCTTGAAGTTCTCCTCATTGACAATTCCGCTGGGACATTCCTGGAAGGAGA	natural antisense	NM_014591	KCNIP2	Kv channel-interacting protein 2 isoform 1	-	103585730	103603677
ASHG19A3A044410	98.1448	79.1509	98.5359	82.4317	69.5687	111.185	101.903	106.349	69.0317	84.6923	6.77607	7.06379	6.74783	6.86551	6.6321	6.39415	5.37265	6.28425	6.04886	6.24155	noncoding	ENST00000412353	RP11-190J1.10	Ensembl	850	chr10	+	103578834	103588536		AGTAAATCTGCTTGAAGTTCTCCTCATTGACAATTCCGCTGGGACATTCCTGGAAGGAGA	natural antisense	NM_173191	KCNIP2	Kv channel-interacting protein 2 isoform 2	-	103585730	103603677
ASHG19A3A044410	98.1448	79.1509	98.5359	82.4317	69.5687	111.185	101.903	106.349	69.0317	84.6923	6.77607	7.06379	6.74783	6.86551	6.6321	6.39415	5.37265	6.28425	6.04886	6.24155	noncoding	ENST00000412353	RP11-190J1.10	Ensembl	850	chr10	+	103578834	103588536		AGTAAATCTGCTTGAAGTTCTCCTCATTGACAATTCCGCTGGGACATTCCTGGAAGGAGA	natural antisense	NM_173193	KCNIP2	Kv channel-interacting protein 2 isoform 4	-	103585730	103603677
ASHG19A3A044410	98.1448	79.1509	98.5359	82.4317	69.5687	111.185	101.903	106.349	69.0317	84.6923	6.77607	7.06379	6.74783	6.86551	6.6321	6.39415	5.37265	6.28425	6.04886	6.24155	noncoding	ENST00000412353	RP11-190J1.10	Ensembl	850	chr10	+	103578834	103588536		AGTAAATCTGCTTGAAGTTCTCCTCATTGACAATTCCGCTGGGACATTCCTGGAAGGAGA	natural antisense	NM_173195	KCNIP2	Kv channel-interacting protein 2 isoform 6	-	103585730	103603677
ASHG19A3A044410	98.1448	79.1509	98.5359	82.4317	69.5687	111.185	101.903	106.349	69.0317	84.6923	6.77607	7.06379	6.74783	6.86551	6.6321	6.39415	5.37265	6.28425	6.04886	6.24155	noncoding	ENST00000412353	RP11-190J1.10	Ensembl	850	chr10	+	103578834	103588536		AGTAAATCTGCTTGAAGTTCTCCTCATTGACAATTCCGCTGGGACATTCCTGGAAGGAGA	natural antisense	NM_173192	KCNIP2	Kv channel-interacting protein 2 isoform 3	-	103585730	103603677
ASHG19A3A027851	24.7897	15.4442	32.0962	20.2792	12.3872	201.775	181.323	176.711	251.653	261.811	4.89076	4.95714	5.08736	4.85151	4.33734	7.20413	6.57132	7.03212	7.69226	7.7161	noncoding	ENST00000507989	RP11-661C8.2	Ensembl	559	chr5	+	946429	956635		AAATAACAAGAGCTGGCGGATGCAGCCTCACCTCGCTAGAGCCAGGCATTGTTCTGCACC	intergenic
ASHG19A3A040079	192.728	141.76	189.849	147.7	143.914	200.617	177.61	180.771	180.912	143.776	7.78694	7.90464	7.76838	7.77113	7.71679	7.19584	6.53042	7.06653	7.27861	6.96652	noncoding	NR_028379	NCRNA00182	RefSeq_NR	2356	chrX	-	73247970	73513409		GCTTCCTTCTGTAAAATTTGGACTGTTTGTTCTTCCCATTATATTAATAGTTGCTTCAGG	intergenic
ASHG19A3A046568	101.57	99.0207	128.918	139.783	123.93	245.919	188.188	242.302	218.15	200.054	6.82787	7.37526	7.15376	7.68636	7.49401	7.46702	6.63962	7.49701	7.51049	7.38422	noncoding	ENST00000413292	AP001187.12	Ensembl	563	chr11	+	64685024	64691932		TGCGACTCCTTCCTGTCAGTGTCCTGGCATCACCCTACTTTCCTGGTGCAAACTCCTAAG	bidirectional	NM_015104	ATG2A	autophagy-related protein 2 homolog A	-	64662003	64684722
CUST_797_PI426073487	30.9991	42.2104	44.5602	34.2109	37.9231	56.7465	64.6571	58.494	52.7419	57.5352	5.19088	6.21192	5.5717	5.59595	5.78716	5.44789	4.32901	5.3808	5.70118	5.67017	noncoding	uc.318-	uc.318	UCR	321	chr10	-	131691585	131691906		GCCAGGGGAAATTGTCAGAGCTGGTAAAAATTTTCTTCAAATTTTTTCATCTTCCTAATC	intron sense-overlapping	NM_001005463	EBF3	transcription factor COE3	-	131633546	131762091
ASHG19A3A054279	47.5648	33.2014	43.271	46.9843	49.8061	77.8772	77.6228	82.892	75.4596	64.6718	5.77274	5.90199	5.52985	6.05807	6.16706	5.89354	4.75058	5.91484	6.17318	5.84622	noncoding	BC011942		misc_RNA	487	chr16	+	9079619	9086461		AACAAAAATTCAGGCAACGTAGTGAGACTCTGTCTCCTGCGGTTGATACCTGTTCTACCT	intergenic
ASHG19A3A018524	28.609	25.5004	36.4033	35.0104	49.1158	46.6875	97.6252	51.5114	50.7772	62.6446	5.08279	5.57573	5.2787	5.6265	6.14806	5.16657	5.27739	5.17939	5.65548	5.79796	noncoding	uc010gjw.1	AK309218	UCSC_knowngene	3684	chr20	+	58713536	59228976		GAGAAAAGACGTCCTTGCTGTGTTCCTGATATGAAGAGGAAAGCAGTCCTTCTCCATTAA	intergenic
ASHG19A3A036232	330.302	217.906	309.538	267.152	213.966	278.502	302.321	309.75	238.67	207.072	8.68753	8.63936	8.63023	8.85207	8.35885	7.63233	7.49602	7.84338	7.62447	7.43106	noncoding	ENST00000435492	RP11-317P15.3	Ensembl	259	chr1	+	182681996	182683679		AAGCTCCCACTAACACCTTACCACTCTCTACCATGTCAACTTATTTTATTATAACAATTG	intergenic
CUST_449_PI426073487	36.5214	28.352	36.7327	20.2333	26.0545	18.5286	58.7777	33.2778	29.3032	30.4197	5.41081	5.70823	5.29097	4.84875	5.28375	3.80925	4.09634	4.45698	4.9555	4.73164	noncoding	uc.451+	uc.451	UCR	225	chr19	+	31806619	31806844		TGAGCTGAGCTCATATAAAAAATAACCAGCCGGACAAAGACTTTAAAGAGACATCGACCA	intronic antisense	NM_020856	TSHZ3	teashirt homolog 3	-	31765850	31840190
ASHG19A3A051578	14.7174	14.7495	25.3005	25.9052	21.5154	37.4911	240.956	50.008	28.8346	37.708	4.22166	4.90095	4.731	5.1925	5.02581	4.8625	7.10205	5.13336	4.93425	5.04663	noncoding	ENST00000444165	RP11-763B22.7	Ensembl	318	chr1	-	148853802	148854120		TGTGTCCAACGACCTCACCCAGCAGGAGATACAGACCCTGGAGGTAAGGGGTTCGGGGAC	intergenic
ASHG19A3A000058	35.0473	22.9297	64.6867	46.9288	56.6663	79.5702	138.171	76.2024	63.8263	62.7654	5.35625	5.44398	6.12462	6.05575	6.34237	5.92349	6.01644	5.78386	5.94548	5.80084	noncoding	ENST00000332088	AL353997.4	Ensembl	839	chr17	+	18324132	18328200		TACAGCCGCTTGCTAGAGGTTGAGGACGCCCAGCTGGCCACTCAGTACTCCTTGTCCCTG	intergenic
ASHG19A3A050709	104.746	115.086	130.938	117.687	115.99	150.319	201.397	169.446	129.062	117.758	6.87066	7.59506	7.17758	7.41282	7.38515	6.81021	6.7694	6.97094	6.85534	6.70444	noncoding	ENST00000501776	AL162311.2	Ensembl	2867	chr14	-	36288429	36295971		TAACTGGTAGTAATGTGGAATGAAGCTGGATCCTATCTGCTCCCAAATTGGCTTGTCTCC	natural antisense	NM_032352	BRMS1L	breast cancer metastasis-suppressor 1-like	+	36295596	36341169
ASHG19A3A049461	22.032	18.4003	53.2287	32.1532	37.6325	37.6793	73.5024	45.7522	26.0562	29.1347	4.7344	5.17092	5.84775	5.50729	5.77493	4.87023	4.62594	4.99641	4.80424	4.6655	noncoding	ENST00000434565	RP11-196I2.1	Ensembl	521	chr13	-	38624953	38717369		CATAATCTGCCTAAGATCATTGCATTTACAAGTGACGAACCCACTGCACAAATTTTGGCA	intergenic
ASHG19A3A008065	13.5487	9.12675	19.8858	23.679	24.2293	71.4547	67.0974	68.0039	68.2438	82.0117	4.12263	4.35114	4.3541	5.06716	5.18933	5.77675	4.41173	5.615	6.03314	6.19614	noncoding	ENST00000428754	AC015818.5	Ensembl	107	chr17	-	20394650	20394757	NR_024178,ENST00000441958,ENST00000432936,	GGACAAACACCTTATTCCAGCAGCTAACACTGGCAAGTCCAAGGTTTTCTATTATGAAAT	intergenic
ASHG19A3A007170	117.212	5.44722	71.9983	35.2798	21.4887	18.1056	55.6893	41.6112	19.2059	37.169	7.03957	2.93134	6.28753	5.63925	5.0236	3.78072	3.96213	4.84163	4.40508	5.02714	noncoding	NR_004846	LOC100134868	RefSeq_NR	1568	chr20	+	25990434	26002424		CGAGCGGAACTGGAGAAAGCTGAGGCTCTAACCATGGAATACTGGGAATGTCCCTTTCTG	intergenic
ASHG19A3A009247	71.3749	88.6694	111.788	89.9728	98.0716	108.042	108.319	96.721	85.3234	70.8018	6.32997	7.22755	6.93652	6.99632	7.13701	6.35618	5.50075	6.14545	6.32874	5.9804	noncoding	NR_023380	CCDC144C	RefSeq_NR	4204	chr17	+	20224486	20305504	NM_182568,NM_014695,ENST00000507171,	TTCTCTCAGGGAATGATACTCTCCATGACCTGTGCCAATCACAGCTACCAGAAAACAAAG	intergenic
ASHG19A3A029342	456.826	215.109	284.501	239.863	224.988	604.763	513.506	518.466	526.386	515.453	9.25103	8.61324	8.48825	8.64301	8.44708	8.57972	8.36436	8.53822	8.51802	8.47874	noncoding	uc001ejz.1	AF379632	UCSC_knowngene	969	chr1	+	144162000	144167711	uc001erc.3,uc001ekp.3,NM_183372,NM_173638,NM_017940,NM_015383,NM_015383,NM_001170755,NM_001102663,NM_001101663,NM_001039703,NM_001039703,NM_001039703,NM_001039703,NM_001039703,NM_001039703,NM_001039703,NM_001039703,NM_001039703,NM_001039703,NM_001039703,NM_001039703,AX747492,	ATAGATGTTATTCGACTCCTTCAGGTTATCTTGAACTGCCTGACTTAGGCCAGCCCTACA	intergenic
ASHG19A3A043608	182.181	184.664	214.793	202.599	194.871	242.819	265.31	274.136	164.407	150.664	7.6932	8.33472	7.98139	8.32253	8.19448	7.4509	7.26763	7.6694	7.16819	7.02509	noncoding	AK126099		misc_RNA	2985	chr10	+	11437806	11440791		GATCCAGCTCTGCTTCATTAATCTTTCCCTTCTAGAAATGCTTCCTCATGCACTACTTTT	intergenic
ASHG19A3A049685	200.627	181.184	225.577	236.397	222.718	245.719	282.568	272.432	234.267	212.101	7.85023	8.29873	8.06739	8.61016	8.42745	7.46585	7.38654	7.66117	7.60563	7.45831	noncoding	ENST00000452933	RP11-318G21.2	Ensembl	546	chr13	-	78563506	78564781		CCTTTTTCCAAACTATAGCATAAATCACAGAAAAGTATCTCCTCATTTGTTTGGGATGAG	intergenic
ASHG19A3A000510	228.278	195.559	190.38	183.662	258.588	191.713	182.932	152.202	174.147	186.642	8.06039	8.44363	7.7737	8.15823	8.66643	7.13381	6.58613	6.82162	7.23287	7.29588	noncoding	ENST00000514568	AC092279.2	Ensembl	842	chr19	-	24224401	24225364		ctccacgtcctcaccagagcagctagatacagtgtggattggtgcactcacaaaccttga	intergenic
ASHG19A3A055109	33.4652	28.0181	34.2507	35.0739	29.6037	35.7067	36.0553	34.7109	31.2833	24.4868	5.29349	5.69499	5.18721	5.62947	5.45498	4.79185	3.16093	4.53111	5.04089	4.40401	noncoding	uc001vgm.1	DKFZp434F1622	UCSC_knowngene	3781	chr13	-	52741846	52865680		GATGTGAAAGTGCAAGCTTCCTCTTCAGACAAAAAATAATATCCAAAGATATTTTGGCAC	intergenic
ASHG19A3A025505	55.0988	40.1953	49.0172	59.8859	62.5114	71.1581	126.891	77.6069	58.3673	55.4639	5.97013	6.15114	5.72285	6.40037	6.48086	5.77171	5.83954	5.81545	5.83235	5.61768	noncoding	ENST00000509521	RP11-241F15.4	Ensembl	1163	chr4	+	49517189	49518352		GTCACACTCTTGCCAGCAGAAGAGGCCCCTGTCATGGCCGATATTACCACCCAGTCTATC	intergenic
ASHG19A3A015138	34.3731	27.9388	48.1441	32.7485	78.2856	64.1621	61.4954	78.5797	36.671	27.3739	5.33131	5.69138	5.69557	5.53239	6.80654	5.62423	4.2049	5.83406	5.24521	4.57307	noncoding	AF130098		misc_RNA	1668	chr2	-	234970685	234971785		TTCTCATTCCTGTTGTAATGGAGTTCTGTCCATTTCAACCCACCAGCTTTCCTGGCAATT	intronic antisense	NM_006944	SPP2	secreted phosphoprotein 24 precursor	+	234959345	234985776
ASHG19A3A038809	90.8539	77.7035	69.8455	75.2934	50.3865	101.459	225.956	88.3151	37.7594	36.0302	6.66192	7.03622	6.24334	6.73031	6.18162	6.26236	6.99105	6.01193	5.28038	4.98298	noncoding	ENST00000451550	ATP5J2P3	Ensembl	258	chr9	+	79655331	79655589	ENST00000437332,	AAGAGGTTACTACTGGTACTACAACAAATACATCAACGTGAAGAAGGGGAGCATCTCGGG	intergenic
ASHG19A3A055165	75.1161	71.4273	96.7867	79.6008	108.336	124.505	180.08	105.354	73.7751	141.897	6.39739	6.91681	6.72356	6.80955	7.28969	6.55412	6.55711	6.27026	6.14274	6.94921	noncoding	uc002ske.2	AK123453	UCSC_knowngene	1654	chr2	+	74375171	74377170		CTCCTCAGCTCAGAAACACTCCAAGGTGCGGGGACTCGTGGAAGGATTTGATTCGCGCTT	bidirectional	NM_001035505	BOLA3	bolA-like protein 3 isoform 2	-	74362527	74375039
ASHG19A3A055165	75.1161	71.4273	96.7867	79.6008	108.336	124.505	180.08	105.354	73.7751	141.897	6.39739	6.91681	6.72356	6.80955	7.28969	6.55412	6.55711	6.27026	6.14274	6.94921	noncoding	uc002ske.2	AK123453	UCSC_knowngene	1654	chr2	+	74375171	74377170		CTCCTCAGCTCAGAAACACTCCAAGGTGCGGGGACTCGTGGAAGGATTTGATTCGCGCTT	bidirectional	NM_212552	BOLA3	bolA-like protein 3 isoform 1	-	74362527	74375039
ASHG19A3A010292	63.8924	51.401	59.475	50.4659	56.7616	68.9983	98.4941	99.5939	59.5477	65.776	6.16779	6.46137	6.00071	6.15779	6.34579	5.73046	5.29626	6.19046	5.85773	5.86818	noncoding	AK091642		misc_RNA	2600	chr18	-	44366661	44369260		TGTAGAGCTTGGACTCCTTCAACTTAATGGTAAAGCCTCCTCTGAGTTCAAGAATTTTTT	intergenic
ASHG19A3A024191	372.444	271.865	273.623	253.235	237.195	1335.37	1108.15	752.469	1130.51	1045.99	8.89987	8.99564	8.41272	8.75541	8.52958	9.52451	9.45582	9.01741	9.38075	9.25936	noncoding	ENST00000484463	RP11-463H12.1	Ensembl	214	chr4	-	55842324	55842538		TCCTTTATACCCTGATCATCACTGACAAAGAGAAGGCAGAGAAACTGAACTAGTCCCTGC	intergenic
ASHG19A3A036531	50.9217	33.4853	52.992	28.6429	33.6045	48.6648	67.3262	53.8968	32.0181	29.0117	5.86315	5.91392	5.84078	5.34061	5.62411	5.22718	4.4199	5.24662	5.07236	4.65857	noncoding	ENST00000516854	AC124073.1	Ensembl	280	chr8	+	36124002	36124282		CCCTTCTACAGCCTCCATATCAGCAGCTAAATGCCATTTATTTAAGTTTATAGAAAACAA	intergenic
ASHG19A3A023503	443.677	319.022	367.459	314.119	394.14	1682.77	1090.62	989.942	2867.42	2543	9.21059	9.26163	8.97155	9.16727	9.39887	9.80483	9.43476	9.37415	10.4699	10.2825	noncoding	ENST00000494900	RP11-152C17.1	Ensembl	429	chr3	+	168720861	168723254		CGGTCCAAAGTATTTGACTTGCTAAAGAATCTTTCCCTCCTAGAAGTATAAAATTCTACT	intergenic
ASHG19A3H0000066	83.1159	62.3064	122.555	89.0011	71.7139	232.762	345.334	204.753	417.735	396.741	6.53826	6.72565	7.07413	6.9781	6.67626	7.39311	7.72299	7.24846	8.27296	8.18931	noncoding	nc-HOXB9-189-	nc-HOXB9-189	HOX cluster	138	chr17	-	46720237	46720375		AGCAACCTTTTTGCTTCAGGGCTCCTCCTGGGGGCTGAGTGGTCCCCTTTGCTTTGCTAT	intergenic
ASHG19A3A031608	35.2626	20.0429	37.3222	16.1125	32.9559	101.716	100.441	70.1664	63.3669	58.8932	5.3646	5.28029	5.31386	4.51652	5.59508	6.26585	5.34296	5.65989	5.93501	5.70986	noncoding	ENST00000402892	RP1-142O9.2	Ensembl	195	chr6	+	49241240	49241435		AGTCCTACCTCAGATTCTGCATCTGTACAGAGAGCAGACACCAGCTTAAATGACTGTGAA	intergenic
ASHG19A3A041217	130.591	95.4818	116.605	106.823	119.166	155.283	207.813	154.631	109.967	112.363	7.19675	7.32719	6.99869	7.26354	7.42479	6.8511	6.83073	6.84238	6.65193	6.64017	noncoding	ENST00000453566	RP3-346O6.2	Ensembl	213	chrX	+	76983343	76983556		TTAGCGGTAGAATGTGTTATGTACAATGCCACCTCTCCTCGAATCCATAAAAAAGTGTAA	intronic antisense	NM_000489	ATRX	transcriptional regulator ATRX isoform 1	-	76760355	77041719
ASHG19A3A041217	130.591	95.4818	116.605	106.823	119.166	155.283	207.813	154.631	109.967	112.363	7.19675	7.32719	6.99869	7.26354	7.42479	6.8511	6.83073	6.84238	6.65193	6.64017	noncoding	ENST00000453566	RP3-346O6.2	Ensembl	213	chrX	+	76983343	76983556		TTAGCGGTAGAATGTGTTATGTACAATGCCACCTCTCCTCGAATCCATAAAAAAGTGTAA	intronic antisense	NM_138270	ATRX	transcriptional regulator ATRX isoform 2	-	76760355	77041719
ASHG19A3A036131	36.847	19.8385	36.2343	27.0051	33.0616	55.023	78.9471	60.8624	35.8991	38.7604	5.4247	5.2677	5.27066	5.25224	5.59899	5.4064	4.78976	5.44541	5.21783	5.08856	noncoding	uc003ysg.2	BC042052	UCSC_knowngene	3296	chr8	-	128698589	128746210		AAGAGATGGTGAAAATTAACCTATCACCACTGCTAATGAACATCACCCTATGGAGAACCG	intergenic
ASHG19A3A039633	210.294	138.316	200.205	144.407	150.553	823.504	675.684	591.204	682.899	765.749	7.9273	7.86914	7.86696	7.73806	7.78482	8.94455	8.77045	8.71279	8.80476	8.90216	noncoding	ENST00000399997	RP11-431J24.4	Ensembl	855	chrX	-	16216550	16217414		ATCTGCTATGTGTTGCAGAAAGGCCATGTACAAGCGGAAGTACTCAGCTGCTAAATCCAA	intergenic
ASHG19A3A016397	147.581	90.8816	122.968	89.1979	91.445	158.189	202.605	167.022	216.924	156.777	7.38642	7.26069	7.08006	6.98135	7.03375	6.87588	6.77994	6.95026	7.50372	7.07753	noncoding	NR_024275	LOC151162	RefSeq_NR	5251	chr2	+	135206959	135212191		TTTTTTCTTAGGCCCACTGAGATCCCTGCTCAGTGCGTCTCAATTGTATCTCCAGTCTAA	intergenic
CUST_471_PI426073487	98.0861	108.459	130.714	108.586	118.693	167.173	161.866	155.927	147.945	133.647	6.7755	7.50899	7.17574	7.28836	7.4181	6.94877	6.33924	6.85534	7.02929	6.86703	noncoding	uc.473+	uc.473	UCR	222	chrX	+	70373223	70373445		GCAGTCATGCTGTTTTTGAATTCTCTCTCTGTTTTGTTCTCTGTTCTGTGCTGTTGTGTC	exon sense-overlapping	NM_181303	NLGN3	neuroligin-3 isoform 1	+	70364680	70391051
CUST_471_PI426073487	98.0861	108.459	130.714	108.586	118.693	167.173	161.866	155.927	147.945	133.647	6.7755	7.50899	7.17574	7.28836	7.4181	6.94877	6.33924	6.85534	7.02929	6.86703	noncoding	uc.473+	uc.473	UCR	222	chrX	+	70373223	70373445		GCAGTCATGCTGTTTTTGAATTCTCTCTCTGTTTTGTTCTCTGTTCTGTGCTGTTGTGTC	intron sense-overlapping	NM_001166660	NLGN3	neuroligin-3 isoform 3	+	70364680	70391051
CUST_471_PI426073487	98.0861	108.459	130.714	108.586	118.693	167.173	161.866	155.927	147.945	133.647	6.7755	7.50899	7.17574	7.28836	7.4181	6.94877	6.33924	6.85534	7.02929	6.86703	noncoding	uc.473+	uc.473	UCR	222	chrX	+	70373223	70373445		GCAGTCATGCTGTTTTTGAATTCTCTCTCTGTTTTGTTCTCTGTTCTGTGCTGTTGTGTC	exon sense-overlapping	NM_018977	NLGN3	neuroligin-3 isoform 2	+	70364680	70391051
ASHG19A3A017906	179.712	126.903	217.757	125.914	122.606	245.476	334.636	237.605	222.444	295.906	7.67221	7.7363	8.00363	7.5175	7.47444	7.46417	7.67192	7.46782	7.53796	7.85862	noncoding	NR_028295	NCRNA00029	RefSeq_NR	1764	chr20	-	61665569	61668380		GCAGCTGAGAGGCTCCCCGTCACGATGGCCAATAGCCCTTTCTCCAAGGACAAGGATGGG	intergenic
ASHG19A3A026669	88.9989	55.8307	57.9759	39.0048	69.0512	70.801	74.69	71.0492	71.5335	78.5201	6.63488	6.5753	5.9671	5.78067	6.62266	5.76375	4.66265	5.67949	6.09611	6.1338	noncoding	ENST00000515352	CTD-2517O10.5	Ensembl	425	chr5	-	34860887	34861611		CCTTGAGCAGAAAGCCAAATCTCACCTAGTAGGAAAGAAAAATAGTAGATATGAGGAAGA	intronic antisense	NM_144725	TTC23L	tetratricopeptide repeat protein 23-like	+	34839268	34899564
ASHG19A3A030892	203.9	178.904	232.615	183.159	145.072	296.017	312.239	330.089	284.847	292.325	7.87486	8.27516	8.12549	8.15056	7.72739	7.71817	7.55346	7.93894	7.83822	7.84623	noncoding	BC043429		misc_RNA	2596	chr6	+	3020389	3022972		GACCCCGACCGTTTGCTGTTTTCTCCTCCTAATCATAATTTTTTCTTAGTTGGTTTCCAG	intergenic
ASHG19A3A044384	59.1715	56.9186	60.3277	76.2913	40.4705	170.223	129.249	128.549	101.508	100.824	6.06338	6.6021	6.02108	6.75021	5.87653	6.97323	5.87887	6.56997	6.54634	6.49013	noncoding	ENST00000453578	RP11-316M21.5	Ensembl	825	chr10	+	102008027	102008852		TGAGATCCTCAAGTCAGTGGTGGCTCACTTTGATGCTGGAGAACTAATCACCTAAAGAGA	intronic antisense	NM_018294	CWF19L1	CWF19-like protein 1	-	101992054	102027437
ASHG19A3L0001694	88.8523	77.1977	103.291	64.1679	74.0638	105.094	110.311	116.709	104.227	79.1477	6.63249	7.02763	6.81972	6.50261	6.72738	6.31426	5.54077	6.4263	6.58097	6.1452	noncoding	chr5:82684694-82704544+	lincRNA-VCAN	lincRNA	19851	chr5	+	82684694	82704544		TGATTTGACTAAATCAATTGTGATCATTCCATTTTCCCTGTCACTATTGTCTGAGGAAGT	intergenic
ASHG19A3A028676	32.8469	24.008	51.6755	34.0776	30.9898	51.2216	70.958	55.9487	49.8596	46.3944	5.26948	5.50298	5.80201	5.5896	5.51449	5.29835	4.54631	5.30845	5.63334	5.35365	noncoding	ENST00000513366	RP11-2N5.2	Ensembl	581	chr5	+	117911269	117917019		GGATAAGTGAAAAATCCAATTTTGGCCATCACCATGACATCTCATTATTGTTCCCTTTTG	intergenic
ASHG19A3A009926	183.951	131.481	227.248	160.459	196.391	186.861	240.351	187.33	175.282	164.177	7.70924	7.793	8.07975	7.9133	8.20712	7.09593	7.09732	7.12215	7.24272	7.13472	noncoding	AK094291		RNAdb	2161	chr17	+	73126977	73129138		TCAGGACTTTATGTGGAACTGACATCGCTTACCTACTCCCGTCTAGAAAATGCTGAACAG	natural antisense	NM_014595	NT5C	5'(3')-deoxyribonucleotidase, cytosolic type	-	73126322	73127877
ASHG19A3A023158	218.739	154.5	238.56	211.104	195.877	337.732	327.427	332.196	358.197	325.353	7.99067	8.0333	8.16863	8.39786	8.2024	7.88271	7.63818	7.94826	8.09336	7.97021	noncoding	ENST00000485218	RP11-525K18.2	Ensembl	588	chr3	+	127794652	127797899		GAAAAAATAGGAGGAAAATTAAAATAATCCCACCTTCCTACCTATCCAGAACCATCTCCC	intergenic
ASHG19A3L0002146	115.772	83.4223	151.733	137.918	81.2341	136.055	179.023	147.218	108.145	88.2871	7.01997	7.1356	7.40851	7.66424	6.86281	6.6731	6.54375	6.77152	6.6319	6.29984	noncoding	DB239440	lincRNA-SLC7A13	lincRNA	578	chr8	-	87229854	87333375	NM_138817,	GGCCAGCTGCCTTTGCTATTTAATACACTTAATAGTCACTCTTCTCCATTTACAGCTGTG	exon sense-overlapping	NM_138817	SLC7A13	solute carrier family 7 member 13	-	87226287	87242604
ASHG19A3A038676	26.3601	29.4761	34.5147	28.7555	36.8301	41.6613	335.063	40.2176	26.7305	44.2036	4.97169	5.75249	5.19719	5.34611	5.74717	5.01088	7.67423	4.77921	4.83737	5.27731	noncoding	uc004ads.2	LOC643648	UCSC_knowngene	1168	chr9	+	46763790	46833318		CGCTAGGCGGGAGGCTGGAGCAGTAAGATGGCAGCCGGAGCGGTAGGGGGGTGGCTGGCA	intergenic
ASHG19A3H0000025	259.463	229.652	303.792	237.671	348.212	585.31	525.577	510.794	497.493	459.899	8.27803	8.72654	8.59979	8.62357	9.18839	8.53855	8.39786	8.5138	8.45838	8.36034	noncoding	nc-HOXA4-63-	nc-HOXA4-63	HOX cluster	108	chr7	-	27176447	27176555		CTAAGCTCCCACCCAAGTAGGGGAGGGGATCCACAGCCCCAGCCATTCTAAGCCCCAGAA	intergenic
ASHG19A3A043471	140.249	89.0927	170.961	115.285	81.4947	633.985	617.91	454.672	574.616	560.425	7.30849	7.23341	7.59682	7.38319	6.86821	8.63936	8.63902	8.36282	8.61428	8.57361	noncoding	ENST00000418634	RP13-439H18.7	Ensembl	693	chr10	-	134958115	134958808		TCTGAAAACAAGGAATTTAATGCAGAAGTACACGGAAGGGCATCATGGGCCAGAATGTTG	intergenic
ASHG19A3A010149	54.3803	146.466	71.7932	186.46	40.7347	203.014	176.685	106.817	27.5396	43.4905	5.9542	7.95498	6.28369	8.17889	5.88611	7.2131	6.51989	6.29117	4.87615	5.25394	noncoding	ENST00000399792	AP000902.2	Ensembl	540	chr18	-	9678756	9679297	ENST00000488218,	TTCATGAAGAAGAACCATGAAGAGGAAGTAAAAGGCCTACAAGCCCAGACTGCCAGATCT	intergenic
ASHG19A3A045733	30.174	14.7241	25.063	14.1872	10.8349	36.2071	77.8827	35.8803	28.0331	27.3237	5.15378	4.89864	4.71563	4.33843	4.18294	4.81194	4.75927	4.58675	4.89923	4.57086	noncoding	ENST00000514385	AP000757.1	Ensembl	2872	chr11	-	117671558	117690134		AAATTATTGGGTGAATTACTCTTAATCAGACAACTCCGACCATGACAGTCTTCGTCTGAG	intergenic
ASHG19A3A032872	34.4673	26.2709	49.4767	29.7273	33.0347	32.6716	74.7751	46.4491	146.083	60.0145	5.33584	5.61416	5.73991	5.39394	5.59784	4.66397	4.66542	5.01993	7.01455	5.73569	noncoding	ENST00000458734	RP11-548K12.3	Ensembl	412	chr7	-	57877306	57877718		CAAAGACTGGGAGACATGCAAAAAATCACATTTTGGCGAACAGAGCACATTCTTCCAAAG	intergenic
ASHG19A3A007680	104.073	75.1373	184.694	86.158	104.961	203.166	282.856	219.99	195.747	216.9	6.86247	6.98759	7.72299	6.93593	7.23723	7.21481	7.38825	7.35096	7.3765	7.48328	noncoding	NR_028582	G6PC3	RefSeq_NR	1713	chr17	+	42148097	42153711		GGTCCCCACCCCCGAGGGCCCTGAGTCATGTGTTTCTTTTTGGAGACAGGCCCTTTTGGT	exon sense-overlapping	NM_138387	G6PC3	glucose-6-phosphatase 3	+	42148097	42153712
ASHG19A3A034572	8.48861	5.44722	17.8264	9.02914	9.31928	51.1471	97.0849	46.9466	49.6112	62.3168	3.34832	2.93134	4.18603	3.7251	4.00805	5.29637	5.2657	5.03475	5.62807	5.78824	noncoding	ENST00000403118	AC005102.1	Ensembl	479	chr7	+	75464980	75465459		AGATTGATACATAACAGACACCTGCACAGAGCGTAAACAGAGGTGGCATGACTAGAAACC	intergenic
ASHG19A3A022563	7.32514	11.5626	19.9025	15.0389	69.4123	32.4159	37.465	40.7858	26.4588	28.0994	2.65855	4.61447	4.35554	4.41882	6.62946	4.65217	3.22234	4.80555	4.82331	4.61036	noncoding	AJ312775		misc_RNA	2291	chr3	+	46598887	46601178		GAGAAATGTAATTCTAGTTCCCATCTTAGAGGAATGGTCTCTTCTTAATGTCTTTGTGTT	intronic antisense	NM_024512	LRRC2	leucine-rich repeat-containing protein 2	-	46556877	46608011
ASHG19A3A011204	578.497	466.103	561.073	399.707	449.727	5147.49	4094.27	3530.41	4823.88	4745.02	9.66476	9.88478	9.74366	9.6417	9.6206	11.1785	11.1282	11.0175	11.0798	11.0321	noncoding	ENST00000469924	CTD-3131K8.1	Ensembl	477	chr19	-	17700403	17700880	NR_026911,NM_000982,ENST00000497298,ENST00000495531,ENST00000494303,ENST00000491435,ENST00000485945,ENST00000482905,ENST00000480465,ENST00000472093,ENST00000471393,ENST00000461458,ENST00000441274,ENST00000422570,ENST00000418441,ENST00000417077,ENST00000416102,ENST00000407436,ENST00000403916,ENST00000401418,ENST00000396599,	AAATGATCAGAAAAAGAAAGAAGCCAAAGAGAAAGGTGCCTGGGTTCAACTGAAGCGCCA	intergenic
ASHG19A3A010639	201.087	153.609	203.13	184.321	187.125	208.009	217.573	206.296	153.866	149.252	7.85344	8.02677	7.88917	8.16489	8.11916	7.24585	6.91811	7.26069	7.08388	7.01391	noncoding	ENST00000432117	AC037473.1	Ensembl	741	chr18	+	45156482	45157223		CCTGGGAAAGAAGTTTCAATATCTCCTGTGTGTCTTTCTTACGATCCAACTAAACATCCA	intergenic
ASHG19A3A043485	14.748	5.44722	14.5988	10.9222	23.8894	53.1018	129.586	61.1667	30.6911	36.7356	4.22416	2.93134	3.87328	3.95724	5.17055	5.35155	5.88443	5.45328	5.0167	5.01055	noncoding	ENST00000394842	XX-2136C111.2	Ensembl	485	chr10	-	135450911	135451396	ENST00000514074,	AAATGGACTGTGAGGATAAGGTTCTGGGCAGGATGGTTCGCTGCCCTCCAGAGACGCAGA	intergenic
ASHG19A3L0000558	499.072	382.722	456.389	386.323	557.333	1515.71	1010.51	1022.55	2085.52	1530.31	9.40361	9.54518	9.37699	9.57727	9.9699	9.66373	9.33366	9.41372	10.0793	9.68632	noncoding	AI014992	lincRNA-KLRB1	lincRNA	458	chr12	+	9486815	9488187		TATAAACACTTCCTCCCAGATTCTGAGCAGGATGACAGATCCCAGGACCAACTCTAAAGT	intergenic
ASHG19A3A025664	74.6797	50.9714	62.9715	84.3532	62.6594	93.5075	223.057	70.6079	54.2233	100.411	6.39124	6.45077	6.08667	6.90084	6.48494	6.14018	6.96634	5.66945	5.73675	6.48494	noncoding	ENST00000430198	HMGA1L2	Ensembl	324	chr4	+	73964538	73964862	NM_145905,NM_145903,NM_145902,NM_145901,NM_145899,NM_002131,ENST00000415560,	CCGGAAAACCACCACAACTCCAGGAAGGAAACCAAGGGGCAGACCCAAAAAACTGGAGAA	intronic antisense	NM_032217	ANKRD17	ankyrin repeat domain-containing protein 17	-	73940501	74124502
ASHG19A3A025664	74.6797	50.9714	62.9715	84.3532	62.6594	93.5075	223.057	70.6079	54.2233	100.411	6.39124	6.45077	6.08667	6.90084	6.48494	6.14018	6.96634	5.66945	5.73675	6.48494	noncoding	ENST00000430198	HMGA1L2	Ensembl	324	chr4	+	73964538	73964862	NM_145905,NM_145903,NM_145902,NM_145901,NM_145899,NM_002131,ENST00000415560,	CCGGAAAACCACCACAACTCCAGGAAGGAAACCAAGGGGCAGACCCAAAAAACTGGAGAA	intronic antisense	NM_198889	ANKRD17	ankyrin repeat domain-containing protein 17	-	73940501	74124502
ASHG19A3A027869	106.268	85.415	109.223	112.317	115.771	123.269	150.434	136.963	113.581	111.028	6.89266	7.16873	6.90269	7.34085	7.38202	6.53917	6.19356	6.66573	6.69512	6.62121	noncoding	ENST00000511693	RP11-259O2.1	Ensembl	718	chr5	+	1933976	1959290		AGATCATCACGTGGAGTATCGGTGGCCTTATTAAAACAAAAACAACAACTCCACAGCCCG	intergenic
ASHG19A3A000524	28.603	20.2156	24.6639	5.7012	27.1133	44.7642	210.973	30.8884	25.3012	53.91	5.08251	5.28957	4.69228	3.25164	5.33843	5.11048	6.85943	4.3249	4.76719	5.57624	noncoding	HIT000391139_02		H-invDB	320	chr9	+	44990250	44991184		GGCCTGCCCGGACGGTGTTGGTTGGGGAGAGCAGCGGATCCACGCCAGAGAAGATGCTTG	intergenic
ASHG19A3A031671	132.042	107.677	164.128	146.648	129.323	254.916	265.971	284.486	219.74	222.219	7.2131	7.49877	7.53691	7.76305	7.55346	7.5122	7.27006	7.72678	7.51982	7.5122	noncoding	ENST00000403408	RP11-184C23.3	Ensembl	250	chr6	+	63937387	63937637	NM_178324,NM_006415,ENST00000457558,ENST00000450718,ENST00000435997,ENST00000407089,	AAAGAAGAACTGATTGAAGAGTGGCAACCACAACCTCTTGTTCCTCCTGTCCCAAAAGAC	intergenic
ASHG19A3A053309	85.895	48.5852	55.0801	42.4055	56.663	117.034	136.864	97.593	109.498	120.973	6.58903	6.39026	5.89711	5.90765	6.34222	6.46558	5.99666	6.15961	6.64659	6.74077	noncoding	uc002bxz.3	DQ587117	UCSC_knowngene	177	chr15	+	102294271	102294448	uc010ury.1,uc002byr.2,NR_003260,ENST00000423248,	TCTCAGAGCTGCTGTCCAAACTGCACTCGCGTGGGAACGAGAAGACACTCATGGAGGAGT	intergenic
ASHG19A3A031612	67.5292	55.3423	65.6204	57.6718	60.4326	83.1655	71.4771	81.4977	46.1979	35.8386	6.24846	6.56328	6.14563	6.34466	6.43222	5.98165	4.56186	5.88831	5.53537	4.97508	noncoding	AK126282		misc_RNA	2077	chr6	+	49689643	49691720		CCCCTGGCATACAGCAGTAAAAACTGTGATCCTCTTTATCATTATCTTGGTTTTTTCTTT	intergenic
ASHG19A3A051898	2638.38	1777.87	2065.38	1560.25	1979.55	15451.6	12061.3	11609.1	15222.3	15837.7	12.1738	12.017	12.0743	12.0924	11.9258	12.7973	12.7273	12.7304	12.7383	12.7853	noncoding	ENST00000460876	RP11-2F9.1	Ensembl	624	chr15	-	22440222	22440846	uc003jhx.2,NM_001012,ENST00000467270,ENST00000392301,	AGCAGATGGGTATGTGCTAGAGGGCAAAGAGTTGGAGTTCTATCTTAGGAAAATCAAGGC	intergenic
ASHG19A3A030410	81.1521	57.1275	68.9835	65.6129	57.5814	87.2994	78.6657	80.2762	62.8074	37.3539	6.5038	6.60648	6.22445	6.53411	6.36519	6.04855	4.78089	5.8666	5.92359	5.03475	noncoding	ENST00000421737	RP1-124C6.1	Ensembl	524	chr6	-	113749741	113754623		CCATCTTTCCAAATCATCTCTGTCTGCAGTGACCATGTCTTAATCCTGAAGGAAAACAAG	intergenic
ASHG19A3A047824	33.4953	19.9988	42.6348	40.1993	36.641	46.8116	49.7329	50.1587	39.3203	36.9296	5.2947	5.27782	5.50944	5.82491	5.7404	5.17024	3.69639	5.13782	5.32893	5.01779	noncoding	AK093825		misc_RNA	3180	chr12	-	75885884	75889064		GAGACTGCCCTGTTCTCCTTTGGAGCTCAGTAAAACAAATATTTGTTGAATAAATGAATA	intronic antisense	NM_006851	GLIPR1	glioma pathogenesis-related protein 1 precursor	+	75874512	75895716
ASHG19A3H0000065	96.6247	51.1713	82.4544	83.7461	123.78	168.271	410.794	128.016	139.977	277.953	6.75063	6.45595	6.48226	6.89022	7.4922	6.95779	8.0087	6.56328	6.96104	7.78804	noncoding	nc-HOXB9-188-	nc-HOXB9-188	HOX cluster	98	chr17	-	46719077	46719175		GGGGCGCTGAGGAGGTCATTAACCTCCCCGTAAAGATGGGGAACGGAGACGCGCCTGGCC	intergenic
ASHG19A3A020083	454.405	325.497	311.459	322.937	426.715	1215.57	909.288	782.286	1506.18	1394.68	9.24227	9.29199	8.6447	9.21964	9.53587	9.41188	9.19294	9.0735	9.70394	9.59378	noncoding	U84522		misc_RNA	258	chr22	+	19384143	19384288		ATTCCCCAGGTGGCCTGGCCCATGGCCAGCTCCCTCTCTGTACACAGAAGTCAGGAAGAG	intronic antisense	NM_003325	HIRA	protein HIRA	-	19318223	19419219
ASHG19A3A027020	58.4519	41.3301	41.2325	40.7939	55.8453	205.485	151.644	157.711	186.936	196.129	6.04962	6.18681	5.45979	5.84685	6.3238	7.23099	6.20903	6.87268	7.31768	7.35696	noncoding	NR_003665	LOC441089	RefSeq_NR	1362	chr5	-	79646423	79647785	NM_004269,	CTTGTGTTTTGTGGGGCTTGGGGTTTGGTAACTTATTTTTATAAGCAATAAACCTTTTGT	intergenic
ASHG19A3A027379	13646.8	12798.3	10051.1	10182.9	12835.7	3546.39	2559.4	2478.55	3085.44	3155.08	13.9716	14.2065	13.99	14.3673	13.8551	10.7244	10.5641	10.5715	10.5547	10.5405	noncoding	NR_003023	SCARNA2	RefSeq_NR	420	chr1	+	109642814	109643234		TTGATCAGATAGACGAGGCCGGGCTTGTCCCCGGCCACTGATTATCGAGGCGATTCTGAT	intergenic
ASHG19A3A029872	4599.59	3521.4	3237.27	1734.73	5428.4	7832.59	5710.43	4095.17	20277.2	22063.6	12.909	12.9003	12.6828	12.2506	13.032	11.7478	11.6213	11.1938	13.3385	13.5117	noncoding	ENST00000444731	RP11-552E20.1	Ensembl	539	chr6	-	40239304	40243976		AGGCTGTGTCTCCCTCCTCAGACTGAAGGATCTTTGTGATCAGATGCTGTGTCTATATCC	intergenic
ASHG19A3A053205	8.52366	13.4514	31.3678	35.9477	8.32347	22.9291	85.3366	44.5711	24.2664	10.583	3.36403	4.79185	5.05095	5.66435	3.87181	4.13808	4.96962	4.95465	4.71033	3.34111	noncoding	NR_026869	NCRNA00052	RefSeq_NR	1786	chr15	+	88120159	88122917		CTCTAAGACTCAGAAGAACTTTCTCAGGCATTCATTTTCCTATCTATTTTGAGCCATTTT	intergenic
ASHG19A3A019396	80.1127	45.4151	84.6748	54.9459	79.2998	82.3792	122.24	84.1399	64.5174	48.6355	6.48494	6.30428	6.51972	6.27667	6.82865	5.96959	5.7565	5.93663	5.9613	5.42444	noncoding	ENST00000447478	RP4-534N18.2	Ensembl	517	chr1	+	32398620	32399576		CTCTACCATCACCCTATTCGATAAACATAACTAAGTCCACCATGTTAAAACTATGGATCC	intronic antisense	NM_080391	PTP4A2	protein tyrosine phosphatase type IVA 2 isoform	-	32372021	32403988
ASHG19A3A025723	774.97	567.28	646.97	466.701	878.131	1932.6	1343.92	1197.94	3169.13	2571.47	10.1401	10.2101	9.99348	9.92903	10.7474	9.97705	9.71564	9.62106	10.5873	10.2955	noncoding	uc010ijm.1	AK094144	UCSC_knowngene	3134	chr4	+	79834383	79837517		AACTTCAGTCCTCAAATATAGCTGGGAAACAATTATGAGATAGACTCAGTCTCCCCCTCC	intergenic
ASHG19A3A025660	534.314	392.785	534.571	409.284	653.021	645.637	631.183	627.002	748.012	613.646	9.52702	9.60057	9.66373	9.68865	10.2448	8.66117	8.67318	8.79341	8.90888	8.6693	noncoding	ENST00000432395	RP5-943J3.1	Ensembl	509	chr1	+	90254472	90256051		ATGAAGTTTTGCCATGAACGTAGATCCTCCCTTACAAATCCCTCCATTTTCAAACCCGAG	intergenic
ASHG19A3A025364	15.3412	22.5818	37.3456	42.2291	14.5545	31.4229	44.6406	42.2385	30.9157	36.6525	4.27429	5.42524	5.31473	5.90095	4.53572	4.60714	3.51187	4.86362	5.02654	5.00735	noncoding	ENST00000515188	RP11-302F12.3	Ensembl	408	chr4	+	25610332	25621087		TTGAGAAACTCCTGAATTGTTTGCACTGAGCTGCCGGTTTCATCCAGAATTCCTGGCAAA	intergenic
ASHG19A3A019456	17.9469	30.0959	21.9227	18.9364	17.9337	42.4923	147.761	37.7468	37.3068	28.5603	4.46888	5.77924	4.50582	4.74898	4.79227	5.04014	6.1589	4.67637	5.2648	4.6361	noncoding	ENST00000481698	AC000095.8	Ensembl	905	chr22	-	19019076	19022077	ENST00000424817,	AATGGACACTGATCCTCAGAACCACCTGGAGATTTGGGAGGCTGGGCTGCTGTTGCCTGT	intergenic
ASHG19A3A008456	75.8182	64.3065	98.3717	55.0732	94.5235	130.726	151.526	136.016	180.851	177.855	6.40928	6.76554	6.74507	6.27987	7.08373	6.61979	6.20755	6.655	7.27803	7.23605	noncoding	uc010wjv.1	LRRC37A2	UCSC_knowngene	1355	chr17	-	43616528	43629863	AK126994,	AGAAATCTGATTATAACAATAGCTCCATCCCTAAATGAGGTGAATCTTGGAATCTCTTCC	intergenic
CUST_425_PI426073487	234.29	210.893	294.394	232.554	237.982	621.33	540.04	608.655	700.276	831.223	8.1074	8.57669	8.54845	8.57445	8.53395	8.61491	8.44096	8.75881	8.83746	8.9972	noncoding	uc.427+	uc.427	UCR	215	chr18	+	24237198	24237413		GTCAGATCTTACCTGAAACATTGAAGCACAAAGTCTCTCTCCAAGTCCCCTTTTCCTTTT	intergenic
ASHG19A3A054205	42.4613	27.4199	48.4818	30.7577	29.6266	67.8518	128.334	56.9078	37.9297	70.9395	5.6137	5.67006	5.70597	5.44104	5.45568	5.70597	5.86392	5.33739	5.28686	5.9824	noncoding	AK096317		NRED	1993	chr16	+	2694129	2696122	NR_024492,	TTTAAAAGCACTTTTAAGCATCAATTGTGAAATAAAAAGCCCGAGCAAAAGCCCTCTTTG
ASHG19A3A000355	42.612	18.06	46.2945	28.0862	32.1468	40.3468	88.616	51.2643	34.3951	49.4446	5.6191	5.1474	5.63177	5.31143	5.56208	4.96565	5.05735	5.17252	5.16184	5.44624	noncoding	ENST00000454596	RP11-69I8.2	Ensembl	2305	chr6	+	132223102	132241705		ccaaggaacatctcaccaattttaaatcagctccaggagaatgggtgacttgaactggca	intergenic
ASHG19A3A008104	211.802	136.475	245.955	199.09	194.447	516.153	498.908	544.796	598.222	534.671	7.93894	7.84623	8.22191	8.28694	8.19165	8.3886	8.31998	8.60363	8.66169	8.52184	noncoding	HIT000389890		H-invDB	326	chr17	-	26700694	26701019		TTTTAACCTTGAGATATAGCAGTACTGTTTGCATCTTGCAACCCTCCTCTCCTTGGGCTG	intronic antisense	NM_015077	SARM1	sterile alpha and TIR motif-containing protein	+	26698986	26728065
ASHG19A3A051854	103.66	88.3801	107.346	102.467	104.121	1462.96	1143.37	1240.81	1653.32	1736.83	6.85691	7.22178	6.87741	7.19901	7.22544	9.62378	9.49432	9.67321	9.80483	9.85065	noncoding	NR_024396	MGC23270	RefSeq_NR	2518	chr14	+	105287537	105290055		AGCATTTTCATGGATTACAAATGTCTTAGCCCCTGCCCTTTCAAGCAGTTCCTTAGCTCC	intergenic
ASHG19A3A046621	52.2929	47.983	53.8659	41.3042	64.8943	79.639	75.6343	68.9632	67.5856	67.517	5.90191	6.37353	5.86629	5.86641	6.5378	5.92497	4.69164	5.63744	6.0203	5.90591	noncoding	ENST00000416342	RP4-537K17.2	Ensembl	429	chr1	-	62580419	62584681		GATCTACCTACCTACATTTTTGGTGCAAACTATTACTTTGGGGACATCTTTCTTTTTTCC	intronic antisense	NM_176877	INADL	inaD-like protein	+	62208148	62629591
ASHG19A3A020270	38.9456	30.4047	42.007	34.4574	41.6749	74.4217	85.6899	82.0172	74.5198	73.9067	5.50094	5.79295	5.4849	5.6059	5.91946	5.83067	4.97998	5.89893	6.1557	6.04466	noncoding	ENST00000437071	CTA-211A9.5	Ensembl	1006	chr22	+	27068767	27176170		TTTGCTGCAAGAGGATGGAAAGGATCACTGTGATTTTGTTTTTCTCCTGCTGCTCTGTCT	intergenic
ASHG19A3A022416	1912.54	1253.2	1475.27	985.312	1459.02	14704.8	11512.2	9648.07	13440.5	13692.3	11.6712	11.4583	11.5099	11.4053	11.5149	12.7084	12.6282	12.4234	12.4963	12.4827	noncoding	ENST00000396544	AC104306.1	Ensembl	369	chr3	+	32549446	32549817	NM_000993,ENST00000413849,ENST00000395150,ENST00000393325,	ACCTATGTACCGGTTACCACTTTCAAAAATCTACAGACAGTCAATGTGGATGAGAACTAA	intergenic
ASHG19A3A009319	7.25571	5.44722	30.3656	8.33786	7.59665	54.6293	100.185	36.8014	42.7587	39.4386	2.63607	2.93134	5.00224	3.65174	3.66763	5.39622	5.33715	4.63022	5.43413	5.1155	noncoding	BC033139		misc_RNA	1079	chr17	+	27078189	27079232		TCAAATTGACTTACTTATCTAGGGAGAAATGGGGCCCTCCTGCCTAGGTGAGAAACTAGA	intergenic
ASHG19A3A009606	29.4598	23.0721	15.9398	25.6777	23.4127	171.37	70.6636	147.901	161.971	148.621	5.11953	5.45234	4.01031	5.17944	5.14113	6.98152	4.53629	6.77886	7.1504	7.00951	noncoding	ENST00000514828	AC091132.1	Ensembl	429	chr17	+	43594141	43594671	uc010wkm.1,ENST00000510581,ENST00000508811,	ATGCCAAGATGAGTTTGTCAGTATAGCCGTATCCTGGAACTTCTTTTGTGAGCTAAAAAA	intergenic
ASHG19A3A033062	106.682	89.5774	158.003	113.892	132.689	164.716	201.683	157.203	117.287	97.9668	6.89919	7.24063	7.47628	7.36315	7.59012	6.93051	6.77245	6.8676	6.73801	6.45177	noncoding	ENST00000434531	AC005522.7	Ensembl	453	chr7	-	76601995	76606278		CAACATTTAGTAACCAACATCAAATGTACTTGTCTCTCCTAAGCTGCACAGACTGCCAAG	intergenic
ASHG19A3L0000880	51.5593	30.134	50.7579	70.1867	55.6174	41.7498	126.008	60.3681	58.492	113.699	5.88203	5.78081	5.78081	6.6319	6.31686	5.01422	5.82642	5.43016	5.83525	6.6574	noncoding	AA054416	lincRNA-WDR59-2	lincRNA	282	chr16	+	74821102	74821380		AAGAAAAGGGAGGACTACAGATGGGTATATACTACTCCAGCAATCCCAGAGTCTCTGCTT	intergenic
ASHG19A3A021874	36.744	33.6687	60.5448	43.4019	50.8141	54.1486	87.993	81.5049	57.4847	51.5421	5.41983	5.9216	6.02724	5.94114	6.19403	5.38293	5.04155	5.88872	5.81226	5.50866	noncoding	ENST00000497285	RP11-774I5.1	Ensembl	483	chr3	-	161534696	161539696		TTTAGAATCACCCACTCAAGTTGACACCAATTCTGAATGGTGAGGTCTCACCCTTCTTAT	intergenic
ASHG19A3A035657	7.47074	5.44722	10.3118	5.70423	7.87206	117.883	109.104	101.818	126.665	111.731	2.75254	2.93134	3.48122	3.25449	3.77181	6.4767	5.51626	6.22258	6.83219	6.63258	noncoding	BC012900		misc_RNA	2118	chr8	-	29190579	29192682		CATCTTTCAGAGTGATACCATTTCTACATTTGATAATGCCTGTATTCCTGTAGGATGTAT	exon sense-overlapping	NM_001394	DUSP4	dual specificity protein phosphatase 4 isoform	-	29190578	29208267
ASHG19A3A035657	7.47074	5.44722	10.3118	5.70423	7.87206	117.883	109.104	101.818	126.665	111.731	2.75254	2.93134	3.48122	3.25449	3.77181	6.4767	5.51626	6.22258	6.83219	6.63258	noncoding	BC012900		misc_RNA	2118	chr8	-	29190579	29192682		CATCTTTCAGAGTGATACCATTTCTACATTTGATAATGCCTGTATTCCTGTAGGATGTAT	exon sense-overlapping	NM_057158	DUSP4	dual specificity protein phosphatase 4 isoform	-	29190578	29206322
ASHG19A3A043812	273.785	162.624	187.933	146.067	255.85	181.489	184.138	165.919	153.103	132.718	8.36579	8.12437	7.74667	7.75715	8.64903	7.06087	6.59879	6.94156	7.07951	6.85957	noncoding	ENST00000425494	RP11-175J10.1	Ensembl	1454	chr10	+	37811938	37833629		TTGAATGTTCCAGTGCTCCCATGTCTACCATAAATCATGCGTTTTCATCCTCAGAAGCAG	intergenic
ASHG19A3A012736	93.412	70.8271	97.7176	86.5012	70.9033	127.279	128.012	136.916	97.9119	80.4412	6.70191	6.90615	6.73645	6.9405	6.65815	6.58441	5.8591	6.6646	6.50178	6.16644	noncoding	ENST00000424872	RP11-293G6__B.6	Ensembl	1797	chr1	-	235701348	235703145		TAACGAAAATAACCCCTTCCTAATTAAACACCTAACAATCAGCAGCATCTTCGCCGGATT	intergenic
ASHG19A3A040805	19.3978	5.44722	24.1912	30.0839	14.1345	27.8468	52.264	55.9965	10.4074	28.7284	4.57133	2.93134	4.66278	5.41227	4.49948	4.42931	3.80042	5.31048	3.62225	4.64511	noncoding	ENST00000428263	CXorf29	Ensembl	245	chrX	+	30852739	30853417		CAGTACAACTCATCTTTGGAAATCACTGCTCCAGAATCCAAAGCATGGTGCTCAGGTACT	intronic antisense	NM_152787	TAB3	TGF-beta-activated kinase 1 and MAP3K7-binding	-	30845558	30907511
ASHG19A3A000132	154.613	29.594	114.795	60.6523	87.7468	97.4681	478.586	111.829	63.0463	203.742	7.44873	5.75791	6.97828	6.41871	6.97323	6.20359	8.25691	6.36055	5.92782	7.41048	noncoding	ENST00000419303	PRAMEL	Ensembl	1869	chr22	-	22345495	22398256		GAACAGAGGAGGCAGGCACAGAGAGGTCCATGGAGGTGAACCACCCAGCACCCCTCAGCC	intergenic
ASHG19A3A031015	203.511	98.7346	188.839	127.316	105.946	204.959	218.318	179.051	104.395	92.4856	7.87092	7.37135	7.75771	7.53557	7.25292	7.22709	6.92342	7.05191	6.58269	6.36732	noncoding	ENST00000397300	RP11-401E14.1	Ensembl	534	chr6	+	15935012	15935548	NM_005719,ENST00000437218,	AAACCCAGCAAGTGGTGGGCTTGCTTTGTGAAGAGACAGTTCATGAACAAGAGTCTTTCA	intergenic
ASHG19A3A039449	13.9318	5.44722	29.924	10.4906	9.02994	137.773	56.728	79.4915	115.648	138.992	4.15716	2.93134	4.98069	3.90529	3.97193	6.68974	4.0071	5.85303	6.71962	6.91998	noncoding	AK021425		misc_RNA	1832	chr1	+	210417766	210419598		GATGGTTTAAACTAGGTGCAGAACTGTCCCATGAAGAGAAGAATGATATCAGTATTTAAA	intergenic
ASHG19A3A031531	8.21373	5.44722	14.1095	5.54774	8.32187	74.4435	78.9912	57.8975	68.93	71.8907	3.23086	2.93134	3.82041	3.10661	3.87114	5.83177	4.79125	5.36406	6.04695	6.00253	noncoding	AK096036		misc_RNA	2642	chr6	+	42750664	42753300		ACATACAGGCTTCTAGGTCTAGCCAGGCCATCTAGTTTAGTCAAGACAGCTGTGTAACAA	intergenic
CUST_4_PI426073487	305.332	230.989	241.228	274.51	296.133	284.365	322.072	321.769	243.85	241.548	8.55998	8.73847	8.1859	8.90888	8.89782	7.6605	7.60686	7.90215	7.65406	7.6136	noncoding	uc.4+	uc.4	UCR	359	chr1	+	10758248	10758607		GGGTCCCGGTAATCAAATAAAATTGAAAATCATCTTCCCATTAAATTCAATTAGCCGCAA	intronic antisense	NM_017766	CASZ1	zinc finger protein castor homolog 1 isoform b	-	10707269	10856707
CUST_4_PI426073487	305.332	230.989	241.228	274.51	296.133	284.365	322.072	321.769	243.85	241.548	8.55998	8.73847	8.1859	8.90888	8.89782	7.6605	7.60686	7.90215	7.65406	7.6136	noncoding	uc.4+	uc.4	UCR	359	chr1	+	10758248	10758607		GGGTCCCGGTAATCAAATAAAATTGAAAATCATCTTCCCATTAAATTCAATTAGCCGCAA	intronic antisense	NM_001079843	CASZ1	zinc finger protein castor homolog 1 isoform a	-	10696665	10856707
ASHG19A3L0003286	142.992	73.305	108.487	107.368	91.3133	103.081	162.334	137.739	74.7671	111.174	7.34085	6.95094	6.89188	7.27217	7.03108	6.28517	6.34417	6.67277	6.15961	6.62339	noncoding	BG984660	lincRNA-FAM43A-3	lincRNA	594	chr3	-	194508737	194509302		ACAGGAACCATGAGATGGGACAAAAACCCTCTCTGGATTCCAGGAAACTCCTGTACTAAA	intergenic
ASHG19A3A027828	222.38	205.225	216.844	168.569	189.658	337.437	302.653	323.883	302.887	272.609	8.0164	8.52793	7.99396	8.00133	8.14164	7.88148	7.49834	7.91221	7.90974	7.76479	noncoding	ENST00000507432	AC138035.2	Ensembl	2386	chr5	-	180756043	180758857	HIT000047146,ENST00000502609,ENST00000457191,ENST00000455800,ENST00000447359,ENST00000444451,ENST00000443330,ENST00000434745,ENST00000432801,ENST00000432723,ENST00000425003,ENST00000424045,ENST00000422015,ENST00000420675,ENST00000418553,ENST00000416803,ENST00000406017,	TTTCCTCCCAATGGATCCTGCCACCTTCTGGTGCAAGAGACCTGAAAGTGTGGGCGACCT	intergenic
ASHG19A3A019678	43.2974	26.5079	52.1646	40.0963	31.9245	47.9374	125.617	54.2505	35.9059	60.0201	5.6401	5.62568	5.81398	5.82162	5.55335	5.2042	5.81892	5.25927	5.21841	5.73595	noncoding	NR_001580	SDC4P	RefSeq_NR	467	chr22	-	30877276	30877743	ENST00000453285,	CTGAGCAGGAAGCCCATCTACAAAAAAGCCCCTAGCAAGGAGTTATTACGCTTCTTCTAT	intergenic
ASHG19A3A051349	1256.4	798.978	315.075	622.537	939.48	11630.7	3159.54	6780.1	9568.52	10777.2	10.9383	10.7601	8.66863	10.4896	10.8684	12.3065	10.8181	11.8767	11.9401	12.1108	noncoding	ENST00000480072	RP11-829H16.1	Ensembl	201	chr14	+	31288919	31289120		AAGTTTGAAAAGAGGTACAAGACAGGCAAGAACAAGTGGTTCTTCCAGGACCTAGATTTT	intergenic
ASHG19A3A040937	59.1952	39.4872	61.0057	58.5558	53.8984	94.5917	165.597	68.0659	56.8289	51.9099	6.06415	6.12612	6.0391	6.36798	6.27309	6.15699	6.38687	5.6165	5.79673	5.51842	noncoding	ENST00000453735	RP11-344N17.6	Ensembl	523	chrX	+	48166203	48168490	ENST00000457562,ENST00000448031,ENST00000413071,	AAATGTCAGACCTGATATAGTCCTCCTTGGAAAGGCCTTTTCTGAGGGCTGATACTCTGT	intergenic
ASHG19A3A039520	3736.26	2184.01	2362.62	1930.59	2615.06	19927.4	12983.9	11713.2	18142.8	19131.2	12.625	12.2989	12.2617	12.4141	12.2712	13.2864	12.8732	12.743	13.0491	13.1309	noncoding	HIT000195205		H-invDB	337	chrM	+	15552	15888		ACAATCCTAATCCTAATACCAACTATCTCCCTAATTGAAAACAAAATACTCAAATGGGCC	intergenic
ASHG19A3L0001450	124.481	243.987	85.2829	53.1664	71.0994	70.8251	89.9583	98.7667	64.1347	34.243	7.12901	8.8269	6.53042	6.23211	6.66246	5.76411	5.09186	6.17759	5.95249	4.9044	noncoding	chr4:114709776-114720551-	lincRNA-CAMK2D	lincRNA	10776	chr4	-	114709776	114720551		CTCTTGTCTGTCTCTGAATTCACCCTCATATTAATCAGAATCACTTTATTCCTAGAGTAT	intergenic
ASHG19A3A053011	63.3038	97.261	52.6934	67.8043	43.2543	213.339	270.11	106.646	116.068	138.375	6.15581	7.35054	5.8321	6.58097	5.97308	7.2825	7.29719	6.28801	6.72368	6.91434	noncoding	ENST00000395459	AC107871.1	Ensembl	270	chr15	+	68546970	68547242	ENST00000395520,	AATGGAGATGCCCAAACAGACCAGACACAGAAAGCTGAAGGTGCTGCAGATGCCAAGTGA	intergenic
ASHG19A3A023441	47.8281	10.6228	30.6405	19.1284	12.0513	42.6158	105.634	40.5095	49.9256	44.2051	5.78081	4.52176	5.01558	4.76336	4.30485	5.04392	5.44884	4.79146	5.63461	5.27739	noncoding	ENST00000487238	RP11-550I24.2	Ensembl	483	chr3	+	156893057	157099054		TCAAGTTAAACCTTTAAGCTGTTCATTTCCTAAAAGGGTGAAAACGCGGGCACCCCTCGA	natural antisense	NM_024621	VEPH1	ventricular zone-expressed PH domain-containing	-	156977531	157217445
ASHG19A3A023441	47.8281	10.6228	30.6405	19.1284	12.0513	42.6158	105.634	40.5095	49.9256	44.2051	5.78081	4.52176	5.01558	4.76336	4.30485	5.04392	5.44884	4.79146	5.63461	5.27739	noncoding	ENST00000487238	RP11-550I24.2	Ensembl	483	chr3	+	156893057	157099054		TCAAGTTAAACCTTTAAGCTGTTCATTTCCTAAAAGGGTGAAAACGCGGGCACCCCTCGA	natural antisense	NM_001167911	VEPH1	ventricular zone-expressed PH domain-containing	-	156977531	157221136
ASHG19A3A023441	47.8281	10.6228	30.6405	19.1284	12.0513	42.6158	105.634	40.5095	49.9256	44.2051	5.78081	4.52176	5.01558	4.76336	4.30485	5.04392	5.44884	4.79146	5.63461	5.27739	noncoding	ENST00000487238	RP11-550I24.2	Ensembl	483	chr3	+	156893057	157099054		TCAAGTTAAACCTTTAAGCTGTTCATTTCCTAAAAGGGTGAAAACGCGGGCACCCCTCGA	natural antisense	NM_001167912	VEPH1	ventricular zone-expressed PH domain-containing	-	156977531	157221136
ASHG19A3A014500	37.8313	20.6437	47.3617	41.5735	32.0595	58.6764	79.222	44.501	60.0874	42.7282	5.45893	5.31432	5.66859	5.87848	5.55911	5.49368	4.79693	4.95249	5.86905	5.23072	noncoding	Z97017		misc_RNA	1755	chr2	-	155153258	155154839		TTGCCATACTTGTCATCTCAGCTGAAACATCACTTCATCAGAGAGGTCTTCTCCAATTGC	intronic antisense	NM_052917	GALNT13	polypeptide N-acetylgalactosaminyltransferase	+	154728425	155310489
ASHG19A3A013545	49.8029	35.1871	70.0239	30.6913	44.6352	77.5682	118.428	72.313	71.7144	98.6833	5.83604	5.97832	6.24564	5.43803	6.01734	5.88819	5.68961	5.70392	6.09953	6.46157	noncoding	AK126362		misc_RNA	2241	chr2	-	42558384	42560624		GCCCAAAAGAGTAGGATAGCCACATTAGACTTACAAGACTTACAGCAACTCCACCAGAAA	natural antisense	NM_001145076	EML4	echinoderm microtubule-associated protein-like 4	+	42396489	42559688
ASHG19A3A013545	49.8029	35.1871	70.0239	30.6913	44.6352	77.5682	118.428	72.313	71.7144	98.6833	5.83604	5.97832	6.24564	5.43803	6.01734	5.88819	5.68961	5.70392	6.09953	6.46157	noncoding	AK126362		misc_RNA	2241	chr2	-	42558384	42560624		GCCCAAAAGAGTAGGATAGCCACATTAGACTTACAAGACTTACAGCAACTCCACCAGAAA	natural antisense	NM_019063	EML4	echinoderm microtubule-associated protein-like 4	+	42396489	42559688
ASHG19A3A053500	346.038	272.942	329.35	280.682	206.459	997.807	809.35	747.029	652.859	760.135	8.76558	9.00245	8.75364	8.95693	8.2983	9.16986	9.03238	9.0083	8.75313	8.89583	noncoding	ENST00000463867	CTD-2135D7.1	Ensembl	348	chr16	-	14016188	14016536	NR_002309,ENST00000469206,	TGTGCAATTCACAACAAAGTAGTCAGGAATCGATCTTGTGAAGCCTGCAAGGACCGAACA	intronic antisense	NM_005236	ERCC4	DNA repair endonuclease XPF	+	14014013	14046205
ASHG19A3A021947	46.5536	29.2892	47.8729	40.3346	36.5822	67.8233	96.0981	71.9306	48.9595	56.9851	5.74229	5.746	5.6866	5.82985	5.73853	5.70504	5.24376	5.69653	5.61062	5.65651	noncoding	ENST00000423873	RP11-639B4.1	Ensembl	815	chr3	-	173628287	173638586		ATAAAATCTTGTGCTCCATTCAAGTACAGGCACATCTTCTAAGGAACACCACCACACAAA	intronic antisense	NM_014932	NLGN1	neuroligin-1	+	173116243	174001116
ASHG19A3A028816	101.656	25.8557	46.96	30.6215	32.2735	45.4693	87.3944	43.2632	47.1764	41.2659	6.82883	5.59362	5.65567	5.43458	5.56766	5.13053	5.0251	4.9043	5.56103	5.17898	noncoding	ENST00000513329	AC005355.1	Ensembl	714	chr5	+	133772401	133828210		CAAAATGAAGTTGGTGATTCATGGGCAGCAGCCACTTGAAAATATGAACACTCCTGCGTC	intergenic
CUST_112_PI426075208	114.894	87.6064	154.167	113.763	107.235	170.379	256.168	152.887	197.335	183.399	7.00843	7.20598	7.43348	7.36147	7.27391	6.97394	7.20778	6.82633	7.38753	7.27217	noncoding	nc-HOXC11-110+	nc-HOXC11-110	HOX cluster	838	chr12	-	54359624	54360462		GAAAAAGAGAGAAAAGTTTCCCGGAGTCTTCATTAGTTGATTTCCCTGTCCGCCGCTTTC	intergenic
ASHG19A3A037924	88.8946	87.0648	100.285	69.6811	117.126	338.838	279.961	297.322	407.395	426.228	6.63277	7.19675	6.77455	6.62302	7.39878	7.88691	7.36703	7.78254	8.24214	8.27343	noncoding	ENST00000439875	C9orf110	Ensembl	7380	chr9	-	115865617	115873753	ENST00000434051,	TAGGCACCTCCTTCCCTTAGGAAGAAGCCAAACATTTCACGAAGTCCTTCTGTGCTTTTA	intergenic
ASHG19A3A030636	78.0387	60.9528	108.287	80.7478	69.9119	108.528	131.752	123.627	105.581	119.196	6.44837	6.6975	6.88877	6.83247	6.63884	6.36259	5.92077	6.5133	6.59864	6.72116	noncoding	ENST00000454588	RP1-45I4.3	Ensembl	552	chr6	-	143360561	143363461		GGTCCAAGTCAATCATCTTTGCTTCTCTCACATTGTCATCGACATTTACCCCAGCATTAT	intergenic
ASHG19A3L0003378	39.8866	22.9423	40.0259	16.0802	30.5755	50.0751	88.9958	49.9332	45.4907	41.4512	5.53343	5.44458	5.40945	4.51294	5.49842	5.27009	5.06716	5.13044	5.51407	5.18469	noncoding	BF116112	lincRNA-C5orf53-1	lincRNA	588	chr5	-	139527790	139528378		AATGTCTGTGTCCCCTATAAACCATGACTCTACACGGTGGCATTCTAAGGATGGCAGAAT	intergenic
ASHG19A3A036568	18.5532	22.3915	31.7104	25.1606	36.7112	37.0123	49.6293	75.064	36.498	27.1285	4.51332	5.41434	5.06957	5.15139	5.74298	4.84408	3.69219	5.75975	5.23824	4.55978	noncoding	AK026601		misc_RNA	1700	chr8	+	41685789	41687453		CACTAGGGGAGCTCATTGTCTAAGACTGCCATCCCTAACTGCCTTTTAAAAAGAAATCTG	intronic antisense	NM_001142446	ANK1	ankyrin-1 isoform 9	-	41510743	41754280
ASHG19A3A053282	1277.93	860.318	1073.23	640.353	836.98	5122.43	3876.56	3725.71	4462.25	4729.52	10.9684	10.893	10.9457	10.5521	10.6482	11.1708	11.0552	11.087	10.9765	11.0285	noncoding	ENST00000465747	RP11-522B15.1	Ensembl	340	chr15	+	96991383	96991723		TTTGGTTACCTATGTACCTGTTACCACGTGAAAAAATCTACAGTCAATGTGGATGAGAAC	intergenic
ASHG19A3A015223	551.273	561.831	702.511	712.182	648.17	3759.21	3267.14	3548.39	4966.05	4219.07	9.57783	10.1854	10.1342	10.7571	10.2309	10.7938	10.8769	11.025	11.1182	10.8757	noncoding	ENST00000425872	RP3-477M7.4	Ensembl	743	chr1	+	8953467	8954210	uc002eea.2,	TTGTGGTGTGGAAAAACAAATTTGTTTTTATGTCCTCTTCTCCCTTTCCATCTTTCAGCA	intergenic
ASHG19A3L0001775	48.6672	38.1597	53.0244	33.9988	60.0394	60.3929	73.5393	53.9665	56.1428	32.5504	5.80346	6.08137	5.84162	5.58549	6.42305	5.53512	4.62812	5.24884	5.78162	4.83094	noncoding	chr6:23664596-23678671+	lincRNA-NRSN1-2	lincRNA	14076	chr6	+	23664596	23678671		TCCTATGCTAAATGTCTTCCTTCACATGTGCTAACATTCTGTATTCATTGCAGGATATCA	intergenic
ASHG19A3A008649	24.2446	12.9398	30.001	23.489	13.8498	46.8573	47.4114	52.8358	44.6495	52.2268	4.86354	4.74495	4.98542	5.05577	4.47427	5.17184	3.61477	5.21757	5.4885	5.52784	noncoding	BC040714		misc_RNA	1546	chr17	-	58118818	58120351		GAATCTTGGAACTTCCGTCTCTTGAATACATTCTTAGTAGTAGCTTCTTGGCATTTTCAA	intergenic
ASHG19A3A029808	22.6003	13.8378	33.8606	32.8147	9.52969	25.6058	46.5291	49.3662	26.8024	21.6255	4.77093	4.82639	5.17121	5.53442	4.0312	4.3054	3.58051	5.11296	4.84123	4.21601	noncoding	AK026168		NRED	2638	chr6	-	34247460	34250085		AGCTAAAGCAGTGACAGATCCACGTAGCCTCTTTAACCTCTTTATTATCTTGCCAAAAAA	intergenic
ASHG19A3A014717	161.028	119.961	181.782	195.328	135.735	324.034	310.445	322.394	328.031	273.003	7.51513	7.65596	7.70108	8.25691	7.62483	7.83163	7.54474	7.90504	7.99396	7.76713	noncoding	AK026877		misc_RNA	1573	chr2	-	181891254	181892811		TTCACCCCTCTCTCACTTTCTGTTTCCTCAGCCTTTGGAAAGCATGTATCAAGGATTTAA	intronic antisense	NM_006357	UBE2E3	ubiquitin-conjugating enzyme E2 E3	+	181845341	181928150
ASHG19A3A014717	161.028	119.961	181.782	195.328	135.735	324.034	310.445	322.394	328.031	273.003	7.51513	7.65596	7.70108	8.25691	7.62483	7.83163	7.54474	7.90504	7.99396	7.76713	noncoding	AK026877		misc_RNA	1573	chr2	-	181891254	181892811		TTCACCCCTCTCTCACTTTCTGTTTCCTCAGCCTTTGGAAAGCATGTATCAAGGATTTAA	intronic antisense	NM_182678	UBE2E3	ubiquitin-conjugating enzyme E2 E3	+	181845111	181928150
ASHG19A3A036612	60.6529	38.3317	57.4965	55.9057	52.3394	807.483	666.158	618.792	808.261	886.573	6.09983	6.08728	5.95487	6.30178	6.23178	8.9238	8.75029	8.77923	8.99858	9.0706	noncoding	ENST00000471393	RP11-400K9.1	Ensembl	478	chr8	+	54445467	54446264		ACAAAGGGAAAGAGGAGAGACACCTGACCCGTGTTCTCTAGGCCTTTTAGAAGACATGGA	intergenic
ASHG19A3A041484	281.083	231.398	394.307	325.136	193.524	1200.19	899.913	784.63	918.105	853.23	8.41764	8.74205	9.10113	9.2337	8.18106	9.39348	9.1779	9.07784	9.13543	9.02756	noncoding	ENST00000450755	MIR220A	Ensembl	1325	chrX	+	122695492	122696817	NM_006087,	AACATGAATGACCTGGTATCTGAGTACCAGCAGTACCAGGATGCCACAGCCGAGGAGGGC	intergenic
ASHG19A3A030207	199.484	154.288	235.833	205.838	213.725	284.812	304.058	309.795	260.339	292.522	7.8424	8.03155	8.15184	8.35388	8.35625	7.66366	7.50848	7.84373	7.72763	7.84748	noncoding	ENST00000454172	RP1-90L14.1	Ensembl	411	chr6	-	85130748	85265870		GCTCTGCTCTGTCCTCACCCCTCAAGAGAATTTCCCTTATTATTATGAAAACTTTTTATC	intergenic
CUST_75_PI426073487	432.115	310.799	382.391	337.773	443.211	1028.18	853.961	1018.7	1274.14	1037.19	9.15731	9.21511	9.04479	9.30819	9.6017	9.20082	9.10473	9.41003	9.51098	9.2506	noncoding	uc.77+	uc.77	UCR	296	chr2	+	145185764	145186060		TTATCTTTCAAGCATCTTTGGCTGAGTTCTCCCTCATAGTTGAAAATCTAAAACCTTAAG	intronic antisense	NM_001171653	ZEB2	zinc finger E-box-binding homeobox 2 isoform 2	-	145141941	145277958
CUST_75_PI426073487	432.115	310.799	382.391	337.773	443.211	1028.18	853.961	1018.7	1274.14	1037.19	9.15731	9.21511	9.04479	9.30819	9.6017	9.20082	9.10473	9.41003	9.51098	9.2506	noncoding	uc.77+	uc.77	UCR	296	chr2	+	145185764	145186060		TTATCTTTCAAGCATCTTTGGCTGAGTTCTCCCTCATAGTTGAAAATCTAAAACCTTAAG	intronic antisense	NM_014795	ZEB2	zinc finger E-box-binding homeobox 2 isoform 1	-	145141941	145277958
CUST_121_PI426075208	43.0122	11.9612	120.079	23.9502	27.6967	16.0336	102.525	22.2055	25.4866	81.853	5.63118	4.65217	7.04278	5.0846	5.36787	3.64072	5.38598	3.72797	4.77562	6.19193	noncoding	nc-HOXC12-105+	nc-HOXC12-105	HOX cluster	188	chr12	-	54348466	54348654		GGGGTGAGTGGGGTAACAAAGGGCGGGGGCAGGTTTATTTGCTGAACTGATTTTCTAAAA	bidirectional	NM_173860	HOXC12	homeobox protein Hox-C12	+	54348713	54350350
ASHG19A3A035847	79.4047	69.5981	113.879	109.358	98.732	200.692	272.213	227.41	204.718	171.025	6.47273	6.88168	6.96555	7.29831	7.14557	7.19675	7.31252	7.40017	7.43177	7.18533	noncoding	ENST00000500152	AL359853.1	Ensembl	1760	chr1	+	179836661	179846917		TTAAATCGTAAAACTGTTAGTATCAGGAGAGCCCTTCGAGTATTCTCTCCGCTCCACACC	natural antisense	NM_145034	TOR1AIP2	torsin-1A-interacting protein 2 isoform b	-	179809101	179846941
ASHG19A3A035847	79.4047	69.5981	113.879	109.358	98.732	200.692	272.213	227.41	204.718	171.025	6.47273	6.88168	6.96555	7.29831	7.14557	7.19675	7.31252	7.40017	7.43177	7.18533	noncoding	ENST00000500152	AL359853.1	Ensembl	1760	chr1	+	179836661	179846917		TTAAATCGTAAAACTGTTAGTATCAGGAGAGCCCTTCGAGTATTCTCTCCGCTCCACACC	natural antisense	NM_022347	TOR1AIP2	interferon alpha responsive protein isoform a	-	179828164	179846941
ASHG19A3A035847	79.4047	69.5981	113.879	109.358	98.732	200.692	272.213	227.41	204.718	171.025	6.47273	6.88168	6.96555	7.29831	7.14557	7.19675	7.31252	7.40017	7.43177	7.18533	noncoding	ENST00000500152	AL359853.1	Ensembl	1760	chr1	+	179836661	179846917		TTAAATCGTAAAACTGTTAGTATCAGGAGAGCCCTTCGAGTATTCTCTCCGCTCCACACC	natural antisense	NM_001199260	TOR1AIP2	torsin-1A-interacting protein 2 isoform b	-	179809101	179846941
ASHG19A3L0001145	41.5862	33.9698	42.2813	32.5534	35.0513	60.2256	61.9784	67.1552	62.6559	34.201	5.58702	5.93325	5.49613	5.52507	5.68108	5.52993	4.22623	5.59738	5.92115	4.90311	noncoding	AI760638	lincRNA-PTH2R-1	lincRNA	500	chr2	-	209407667	209689050		GCAATTCTCTTGTCCTTCTCATGGTGTCAAGCTGGCTGTAGCAGGTATCTTATCCATACA	intergenic
ASHG19A3A034053	54.6976	29.0663	58.0988	54.9058	48.6513	85.7933	131.805	106.89	68.0524	56.043	5.96083	5.73693	5.97074	6.27581	6.13441	6.02493	5.92187	6.2917	6.02904	5.63118	noncoding	CR933627		misc_RNA	3185	chr7	+	23253693	23279376		TGATACTCACTTTCCATAAAAATCAGGCACAACCCTGTACCCTTGCCCACTGGAGTTTGT	intergenic
ASHG19A3A018332	503.612	427.161	449.717	455.162	300.917	2005.15	1469.09	1274.44	1512.03	1459.7	9.41722	9.73683	9.35032	9.87952	8.92463	10.0314	9.83345	9.70477	9.71162	9.63878	noncoding	ENST00000464473	PPIAL	Ensembl	501	chr20	+	41859399	41859900		TCCAGGAATGGCAAGACCAGCAAGAAGATAATCATTGCTGACTGCAGACAACTTCGATAA	intergenic
ASHG19A3A053503	38.217	5.44722	25.2775	18.4585	20.7968	25.2095	277.327	41.1987	22.2665	31.3595	5.47344	2.93134	4.72969	4.71207	4.97982	4.28235	7.34755	4.82229	4.60024	4.77781	noncoding	uc002dck.1	CR593775	UCSC_knowngene	518	chr16	-	14456965	14464123		AACTGGTACATCTAATGCAGCACAAAGCTCAGACCGCCAAGACTGGGAACGGGGACCCCA	intergenic
ASHG19A3A038356	154.235	87.1329	118.776	116.439	99.9963	664.048	574.806	519.046	515.269	532.553	7.44615	7.19756	7.02763	7.39667	7.16609	8.68971	8.53822	8.53945	8.49541	8.51593	noncoding	ENST00000391389	RP11-134K1.2	Ensembl	531	chr9	+	8713310	8713841		AAGAAAATGAAGAAGTCTTCAGGGGAGACTGTCTACTGTGGTCAGGTGTTTGAGAAGTCC	intronic antisense	NM_001171025	PTPRD	receptor-type tyrosine-protein phosphatase delta	-	8314245	8733946
ASHG19A3A038356	154.235	87.1329	118.776	116.439	99.9963	664.048	574.806	519.046	515.269	532.553	7.44615	7.19756	7.02763	7.39667	7.16609	8.68971	8.53822	8.53945	8.49541	8.51593	noncoding	ENST00000391389	RP11-134K1.2	Ensembl	531	chr9	+	8713310	8713841		AAGAAAATGAAGAAGTCTTCAGGGGAGACTGTCTACTGTGGTCAGGTGTTTGAGAAGTCC	intronic antisense	NM_001040712	PTPRD	receptor-type tyrosine-protein phosphatase delta	-	8314245	8733946
ASHG19A3A038356	154.235	87.1329	118.776	116.439	99.9963	664.048	574.806	519.046	515.269	532.553	7.44615	7.19756	7.02763	7.39667	7.16609	8.68971	8.53822	8.53945	8.49541	8.51593	noncoding	ENST00000391389	RP11-134K1.2	Ensembl	531	chr9	+	8713310	8713841		AAGAAAATGAAGAAGTCTTCAGGGGAGACTGTCTACTGTGGTCAGGTGTTTGAGAAGTCC	intronic antisense	NM_002839	PTPRD	receptor-type tyrosine-protein phosphatase delta	-	8314245	10612723
ASHG19A3A038356	154.235	87.1329	118.776	116.439	99.9963	664.048	574.806	519.046	515.269	532.553	7.44615	7.19756	7.02763	7.39667	7.16609	8.68971	8.53822	8.53945	8.49541	8.51593	noncoding	ENST00000391389	RP11-134K1.2	Ensembl	531	chr9	+	8713310	8713841		AAGAAAATGAAGAAGTCTTCAGGGGAGACTGTCTACTGTGGTCAGGTGTTTGAGAAGTCC	intronic antisense	NM_130391	PTPRD	receptor-type tyrosine-protein phosphatase delta	-	8314245	8733946
ASHG19A3A038356	154.235	87.1329	118.776	116.439	99.9963	664.048	574.806	519.046	515.269	532.553	7.44615	7.19756	7.02763	7.39667	7.16609	8.68971	8.53822	8.53945	8.49541	8.51593	noncoding	ENST00000391389	RP11-134K1.2	Ensembl	531	chr9	+	8713310	8713841		AAGAAAATGAAGAAGTCTTCAGGGGAGACTGTCTACTGTGGTCAGGTGTTTGAGAAGTCC	intronic antisense	NM_130393	PTPRD	receptor-type tyrosine-protein phosphatase delta	-	8314245	8733946
ASHG19A3A038356	154.235	87.1329	118.776	116.439	99.9963	664.048	574.806	519.046	515.269	532.553	7.44615	7.19756	7.02763	7.39667	7.16609	8.68971	8.53822	8.53945	8.49541	8.51593	noncoding	ENST00000391389	RP11-134K1.2	Ensembl	531	chr9	+	8713310	8713841		AAGAAAATGAAGAAGTCTTCAGGGGAGACTGTCTACTGTGGTCAGGTGTTTGAGAAGTCC	intronic antisense	NM_130392	PTPRD	receptor-type tyrosine-protein phosphatase delta	-	8314245	8733946
ASHG19A3A038131	487.221	378.773	432.489	367.227	697.799	1643.65	2083.87	1408.18	3371.08	2765.44	9.36295	9.52951	9.27293	9.47025	10.3576	9.77718	10.3112	9.83677	10.6544	10.3832	noncoding	uc004cas.1	LQFBS-1	UCSC_knowngene	2713	chr9	-	134372865	134375578		AGTTACTTCAGCAGTTCCTAAGATGCTCCTTCCCCATGTTCTACACTAGACACAGAGCTT	natural antisense	NM_013318	PRRC2B	protein PRRC2B	+	134305476	134375575
ASHG19A3A011024	38.192	14.7102	42.2943	12.0983	26.007	17.435	104.038	23.3591	105.06	29.6638	5.47262	4.8978	5.49636	4.10313	5.28116	3.73215	5.41845	3.8031	6.59195	4.69175	noncoding	BC007937		NRED	3399	chr19	-	10217025	10221970		AATTCAGTTCTTTACTGGAGTGGAAGGGCTGGGGACACAACTCCTTTATGAAAGGAAACC	natural antisense	NM_020230	PPAN	suppressor of SWI4 1 homolog	+	10216898	10221975
ASHG19A3A011024	38.192	14.7102	42.2943	12.0983	26.007	17.435	104.038	23.3591	105.06	29.6638	5.47262	4.8978	5.49636	4.10313	5.28116	3.73215	5.41845	3.8031	6.59195	4.69175	noncoding	BC007937		NRED	3399	chr19	-	10217025	10221970		AATTCAGTTCTTTACTGGAGTGGAAGGGCTGGGGACACAACTCCTTTATGAAAGGAAACC	natural antisense	NM_001040664	PPAN-P2RY11	PPAN-P2RY11 protein isoform 1	+	10216898	10226064
ASHG19A3A011024	38.192	14.7102	42.2943	12.0983	26.007	17.435	104.038	23.3591	105.06	29.6638	5.47262	4.8978	5.49636	4.10313	5.28116	3.73215	5.41845	3.8031	6.59195	4.69175	noncoding	BC007937		NRED	3399	chr19	-	10217025	10221970		AATTCAGTTCTTTACTGGAGTGGAAGGGCTGGGGACACAACTCCTTTATGAAAGGAAACC	bidirectional	NM_002566	P2RY11	P2Y purinoceptor 11	+	10222196	10226064
ASHG19A3A011024	38.192	14.7102	42.2943	12.0983	26.007	17.435	104.038	23.3591	105.06	29.6638	5.47262	4.8978	5.49636	4.10313	5.28116	3.73215	5.41845	3.8031	6.59195	4.69175	noncoding	BC007937		NRED	3399	chr19	-	10217025	10221970		AATTCAGTTCTTTACTGGAGTGGAAGGGCTGGGGACACAACTCCTTTATGAAAGGAAACC	natural antisense	NM_001198690	PPAN-P2RY11	PPAN-P2RY11 protein isoform 2	+	10216898	10226064
ASHG19A3A037600	696.622	482.721	622.352	518.657	752.734	1306.38	1094.35	949.615	1334.81	1282.44	9.98333	9.95021	9.92362	10.1438	10.4885	9.50388	9.44129	9.30918	9.55776	9.4918	noncoding	ENST00000505936	AL353710.1	Ensembl	1751	chr9	-	79808707	79810652		AGGACACCGTCACCCACAGCCTCCCCCGACGGCTTTTCCAATGTATATGCAGGCCTTACC	intronic antisense	NM_001018037	VPS13A	vacuolar protein sorting-associated protein 13A	+	79792360	80032399
ASHG19A3A037600	696.622	482.721	622.352	518.657	752.734	1306.38	1094.35	949.615	1334.81	1282.44	9.98333	9.95021	9.92362	10.1438	10.4885	9.50388	9.44129	9.30918	9.55776	9.4918	noncoding	ENST00000505936	AL353710.1	Ensembl	1751	chr9	-	79808707	79810652		AGGACACCGTCACCCACAGCCTCCCCCGACGGCTTTTCCAATGTATATGCAGGCCTTACC	intronic antisense	NM_015186	VPS13A	vacuolar protein sorting-associated protein 13A	+	79792360	80000106
ASHG19A3A037600	696.622	482.721	622.352	518.657	752.734	1306.38	1094.35	949.615	1334.81	1282.44	9.98333	9.95021	9.92362	10.1438	10.4885	9.50388	9.44129	9.30918	9.55776	9.4918	noncoding	ENST00000505936	AL353710.1	Ensembl	1751	chr9	-	79808707	79810652		AGGACACCGTCACCCACAGCCTCCCCCGACGGCTTTTCCAATGTATATGCAGGCCTTACC	intronic antisense	NM_033305	VPS13A	vacuolar protein sorting-associated protein 13A	+	79792360	80032399
ASHG19A3A037600	696.622	482.721	622.352	518.657	752.734	1306.38	1094.35	949.615	1334.81	1282.44	9.98333	9.95021	9.92362	10.1438	10.4885	9.50388	9.44129	9.30918	9.55776	9.4918	noncoding	ENST00000505936	AL353710.1	Ensembl	1751	chr9	-	79808707	79810652		AGGACACCGTCACCCACAGCCTCCCCCGACGGCTTTTCCAATGTATATGCAGGCCTTACC	intronic antisense	NM_001018038	VPS13A	vacuolar protein sorting-associated protein 13A	+	79792360	79997921
ASHG19A3L0001046	28.567	9.51792	24.0816	31.5546	34.6984	60.3486	141.571	52.3458	33.364	30.7471	5.08061	4.39787	4.65647	5.48016	5.66749	5.53353	6.06724	5.20232	5.12322	4.7478	noncoding	exon2235-	lincRNA-INHBB-4	lincRNA	102	chr2	-	121155131	121155232		GTCCGTTTCCCTGCTCTTCACCAAGGGCTGGCCTAGGTCAGGCACCGAGCTGGGAGCTGG
ASHG19A3A037645	15.5726	9.88185	28.6722	26.5638	14.5149	42.1834	50.0337	44.2277	41.9228	32.2766	4.29342	4.43976	4.92114	5.22805	4.53225	5.02781	3.70856	4.94079	5.40891	4.81799	noncoding	ENST00000447148	RP11-202I11.2	Ensembl	429	chr9	-	88370956	88380027	ENST00000421734,	ATCACTCAAGTGATCCATCATACAGCACCTCCAGTTCCAAAGAATACTGACTTACTTCAG	intergenic
ASHG19A3A019110	28.4787	19.0802	24.6079	30.89	33.3873	25.1757	56.3977	35.1592	17.3753	31.2696	5.07692	5.21775	4.68828	5.44774	5.61432	4.27996	3.99394	4.55547	4.2689	4.77421	noncoding	HIT000217488		H-invDB	216	chr21	+	26744141	26744357		TAAAAATCCCATTTAAACCACAGACCAGCAGAGCCTGGCAGCCTTTGGATTTAGTGCTGT	intergenic
ASHG19A3A007338	29.3535	5.5138	10.1409	5.66821	16.5885	42.4138	174.326	36.5808	60.076	94.2822	5.1155	3.80797	3.46294	3.22255	4.70112	5.03657	6.4946	4.62017	5.86881	6.39716	noncoding	NR_024538	GSTM4	RefSeq_NR	1359	chr1	+	110198697	110204330		CAAGCTGGGCCTGGACTTTCCCAATGTGGGGAGACAGAAGAGGAGAAGATTCGTGTGGAC	exon sense-overlapping	NM_000850	GSTM4	glutathione S-transferase Mu 4 isoform 1	+	110198697	110204331
ASHG19A3A007338	29.3535	5.5138	10.1409	5.66821	16.5885	42.4138	174.326	36.5808	60.076	94.2822	5.1155	3.80797	3.46294	3.22255	4.70112	5.03657	6.4946	4.62017	5.86881	6.39716	noncoding	NR_024538	GSTM4	RefSeq_NR	1359	chr1	+	110198697	110204330		CAAGCTGGGCCTGGACTTTCCCAATGTGGGGAGACAGAAGAGGAGAAGATTCGTGTGGAC	exon sense-overlapping	NM_147148	GSTM4	glutathione S-transferase Mu 4 isoform 2	+	110198697	110208123
ASHG19A3A026160	53.6605	42.5544	61.9238	48.055	49.7133	79.1617	91.7127	90.3164	50.6781	55.3369	5.93575	6.2222	6.06171	6.08903	6.16468	5.91655	5.13607	6.04477	5.65244	5.615	noncoding	uc003imn.2	BC035179	UCSC_knowngene	2650	chr4	+	152877142	152890531		GCCCCACGCTCTGGTTTCTATCCCACGTACTGTATTTAATTTTAGCAAAATCCTAGTAAA	intergenic
CUST_380_PI426073487	8.53747	5.44722	5.07024	5	8.22957	90.0571	110.945	57.2592	93.5841	90.9227	3.37132	2.93134	2.39737	2.43147	3.85243	6.09058	5.55217	5.34679	6.44781	6.34297	noncoding	uc.382+	uc.382	UCR	200	chr15	+	35918911	35919111		TTGGCTCTCATTAGAACAGCTTTATATGTGCAAATGTATTTGGGTCTGGTTGCCACTTTT	intergenic
ASHG19A3A012995	1538.32	1259.94	1227.02	822.32	1189.22	18666.8	13859.8	11683.6	15283.6	14260.7	11.2909	11.468	11.1785	11.0791	11.2209	13.1718	12.9835	12.7383	12.7526	12.5688	noncoding	uc001hyk.1	BC133032	UCSC_knowngene	316	chr1	-	237167402	237167718	NM_005951,ENST00000464121,	AGTGCAAAAAGTGCAAATGCACCTCCTGCAAGAAGAGCTGCTGCTCCTGTTGCCCCCTGG	intergenic
ASHG19A3A019559	31.0983	14.5633	28.712	25.1151	29.3621	53.5674	79.3394	55.9039	36.6752	35.3299	5.19588	4.88613	4.92394	5.14919	5.44556	5.36683	4.80109	5.30757	5.24559	4.95272	noncoding	BC127773		misc_RNA	425	chr22	-	23587586	23587990		TTGCATCCACGCCAAGTGCCTCAAAATTCTTTATAAATGAGACGTGCCCCATCCAGTTAG	intronic antisense	NM_021574	BCR	breakpoint cluster region protein isoform 2	+	23522551	23660224
ASHG19A3A019559	31.0983	14.5633	28.712	25.1151	29.3621	53.5674	79.3394	55.9039	36.6752	35.3299	5.19588	4.88613	4.92394	5.14919	5.44556	5.36683	4.80109	5.30757	5.24559	4.95272	noncoding	BC127773		misc_RNA	425	chr22	-	23587586	23587990		TTGCATCCACGCCAAGTGCCTCAAAATTCTTTATAAATGAGACGTGCCCCATCCAGTTAG	intronic antisense	NM_004327	BCR	breakpoint cluster region protein isoform 1	+	23522551	23660224
ASHG19A3H0000038	63.5753	21.4223	55.6061	33.0935	25.9712	146.026	142.03	125.204	152.685	130.969	6.16155	5.35795	5.90866	5.54914	5.27917	6.76986	6.07489	6.5312	7.07593	6.84477	noncoding	nc-HOXA9-79-	nc-HOXA9-79	HOX cluster	248	chr7	-	27209027	27209275		TTGTTGGGATCCACCTTTCTCTCGACAGCACGACACTGCCTTCATTACTTCAGTTGAAAT	intergenic
ASHG19A3A017833	211.171	142.684	209.485	173.114	178.407	236.4	253.82	225.554	224.836	183.084	7.93388	7.91424	7.93687	8.0473	8.04707	7.41672	7.19021	7.38853	7.55217	7.27006	noncoding	NR_027042	MDS2	RefSeq_NR	1027	chr1	+	23953823	23967056		TTTCATGGTGTCTGCTTAATGTTAATCTCTCCAAGCTTCCCACCAGACTGCAAAGGCTGA	intergenic
ASHG19A3A013487	83.8062	61.3382	58.3433	45.8917	55.1847	170.005	138.578	153.748	157.491	208.962	6.55009	6.70581	5.97669	6.02366	6.30675	6.9717	6.02314	6.83323	7.11254	7.44053	noncoding	ENST00000431951	AC068274.1	Ensembl	384	chr2	-	35949824	35950208		AAATTTGATGAACTTGATGCCAATAATCTGCCTCTCAATTTGAAAACCACCTGAAGTTAC	intergenic
ASHG19A3A014042	24.7507	72.2924	36.1441	28.0249	8.62849	75.7992	151.039	73.7157	72.4597	79.0714	4.88909	6.93219	5.26721	5.30792	3.92213	5.85749	6.20129	5.73191	6.11742	6.14397	noncoding	uc002sva.1	DKFZp667P0924	UCSC_knowngene	2442	chr2	-	96523056	96610442	NM_025190,NM_025190,NM_001164315,NM_001164315,	AGAAAGTTTCTCTTTTGAATATTGCCACAAGAATAACGGGCGGTGGGAAATCTGGAACAG	intergenic
ASHG19A3L0000384	86.2229	57.8338	136.678	67.9114	85.0556	143.408	172.377	142.623	115.406	87.8711	6.59486	6.62636	7.24552	6.58343	6.92795	6.74478	6.47241	6.72555	6.71677	6.29421	noncoding	chr11:44557524-44573924-	lincRNA-ALX4	lincRNA	16401	chr11	-	44557524	44573924		GTATAAGCACCCAGCACCTTACATACATATTGCTAGATCCTTTCTTTTCTCTCTCTATCT	intergenic
ASHG19A3A032328	21.0911	19.3213	26.7591	6.73376	7.59185	53.5138	51.2251	39.8934	55.3921	50.6513	4.67734	5.23409	4.8159	3.47244	3.65919	5.365	3.75602	4.76726	5.7658	5.48051	noncoding	ENST00000455390	RP11-514O12.2	Ensembl	627	chr6	+	167317185	167318323		TTGCGGTTTCTTCCTTGCTCCTTGCAGGTTATATTTGAAATGAATGTCAGAGCCATGCGG	intergenic
ASHG19A3A046011	7.67919	15.1963	23.6959	31.1647	8.10587	33.4277	61.2779	54.5075	29.7988	25.965	2.90441	4.93576	4.631	5.46102	3.82463	4.69593	4.19671	5.26721	4.97794	4.49431	noncoding	ENST00000439410	AP006294.1	Ensembl	1046	chr11	+	3601832	3602878		GGCTGCTCCAAACTCGTGGAGAATTCCGCCTGCAGGATGACACGAATGCACCTTCTCTTT	intergenic
ASHG19A3A048980	59.0003	46.8509	69.2085	41.2589	36.8876	87.0225	94.8249	75.9709	69.7196	65.1598	6.05947	6.34297	6.22958	5.86407	5.74949	6.04309	5.21407	5.77979	6.06124	5.85672	noncoding	uc001dva.2	BC043293	UCSC_knowngene	1824	chr1	-	106144775	106161557		ATCGTCTGCTCCAGACAACAGCCTTTCCCTAGTTTATACCATTAACATTTTATTAATGGT	intergenic
ASHG19A3A028037	89.9161	63.0891	59.665	53.3272	75.164	97.7708	109.685	76.0586	70.1156	102.153	6.64896	6.74231	6.00442	6.23672	6.75031	6.20838	5.52729	5.78042	6.06736	6.50871	noncoding	uc003jgq.1	AX747383	UCSC_knowngene	1984	chr5	+	23951456	24178372		ATCTCTTTGACATATACAAATGCAACTTTACAAGGGAGAAAAAAGCATCCAATTCTCTGC	intergenic
ASHG19A3A031845	749.284	461.335	447.459	331.644	582.959	613.018	655.398	531.608	517.718	812.837	10.0952	9.86995	9.33846	9.27394	10.0482	8.59782	8.73113	8.57169	8.50033	8.97349	noncoding	ENST00000404337	KRT18P50	Ensembl	1243	chr6	+	96438982	96440225		AGGATAGTGGACGGCAAAGTAGCATCTCCCACCAATGACACTAAAGTTCTGAGGTTTTGA	intergenic
ASHG19A3A041225	716.101	480.92	153.948	553.473	451.38	2451.55	599.317	1998.49	2472.6	2590.64	10.0255	9.94469	7.43027	10.2545	9.62481	10.2868	8.59833	10.2858	10.2903	10.3069	noncoding	ENST00000438336	RP11-475D8.3	Ensembl	660	chrX	+	78018722	78019382		ACCTATTTTGTAGAAGGTGAAGATGCTGGCAACAGGAGGACTAGATCAACAGTTTTATTA	intergenic
ASHG19A3A036632	55.1258	21.1052	43.3468	34.0373	29.1029	46.2331	55.6073	39.1503	19.1381	37.1784	5.97122	5.34145	5.53229	5.58763	5.4324	5.15365	3.9575	4.7352	4.39972	5.02781	noncoding	uc003xth.2	BC048118	UCSC_knowngene	1829	chr8	+	58256345	58277413		ATGGAATGACTGTGGTTTCCCCTGAAAGAAGCATCACTGATCTCTGCACAGGAGAAACAA	intergenic
ASHG19A3A033660	48.1447	27.1349	70.3144	66.3602	49.5892	78.7631	125.764	99.186	82.591	72.2179	5.78915	5.6563	6.2526	6.55095	6.16068	5.90947	5.82193	6.1838	6.28664	6.01026	noncoding	ENST00000475637	TRBV8-2	Ensembl	270	chr7	-	142245302	142245572		TTGATGTCACAGAGGGGTACTGTGTTTCTTGAAACAAGCTTGAGCATTTCCCCAATCCTG	intergenic
ASHG19A3A054139	463.141	387.235	385.334	320.248	415.971	720.317	551.742	514.593	657.145	687.436	9.27823	9.5655	9.05966	9.20082	9.49651	8.78599	8.47454	8.52754	8.76222	8.78958	noncoding	BC111535		RNAdb	593	chr1	-	160057810	160058342		TGTCCATCCATCCACTCATGAACAAATGTGAAGGTCAAACACAGACTGGCATTTTCACCC	natural antisense	NM_004983	KCNJ9	G protein-activated inward rectifier potassium	+	160051359	160059212
ASHG19A3A037977	222.179	200.437	306.181	215.008	257.756	664.659	570.883	616.722	654.173	638.326	8.01469	8.48676	8.61428	8.43406	8.66068	8.69043	8.52793	8.77297	8.75678	8.71418	noncoding	NR_002930	PTPRVP	RefSeq_NR	4095	chr1	+	202137178	202158577		ATTTGCCTGCCCTTCCCCAACAAAAGGTCCTGTTTCTCTGCCCAGGTTCAGCGTTGCAGC	intergenic
ASHG19A3H0000034	2688.65	2128.11	2199.03	2623.18	3446.57	10455.9	8023.89	9627.98	15356.9	14062.1	12.2022	12.2617	12.1738	12.7924	12.5509	12.1473	12.0532	12.419	12.7731	12.5388	noncoding	nc-HOXA7-74-	nc-HOXA7-74	HOX cluster	238	chr7	-	27197697	27197935		TGCGCAGGAACTGGGGCTCCGTGGCGTCCCGATCTGAACCCTCCCTCCACCTTTTGTATT	intergenic
ASHG19A3A053312	39.6056	49.4969	72.22	5.79126	60.8412	102.94	201.357	59.2792	87.5527	80.0485	5.52518	6.41388	6.29258	3.31097	6.44254	6.28388	6.76848	5.40068	6.36062	6.15936	noncoding	uc002cbb.2	DQ586245	UCSC_knowngene	104	chr15	+	102301680	102301784	uc002bzz.2,	AACCTGTACTCGCGTCGGAACCTGCAGACACTTGTGGAGGAGTCGGCAGAGCAGGCACAG	intergenic
ASHG19A3A038266	40.8326	40.0214	46.6262	27.4048	39.4833	63.2427	58.5976	52.3065	53.0557	51.0725	5.56394	6.14465	5.64436	5.2733	5.84221	5.60262	4.0894	5.20133	5.70889	5.4945	noncoding	AK097764		RNAdb	1701	chr9	-	140144670	140147949		AATTTGCCAGGAATTTCACTGCCTTCTGGTCAGAATTCATCATCAGAGTCTCCTGGCTCT	natural antisense	NM_001004353	C9orf173	hypothetical protein LOC441476	+	140145729	140147934
ASHG19A3A029313	25.0082	29.9332	35.2512	19.6687	35.3186	10.8092	61.7866	22.9823	26.1074	18.7015	4.90221	5.77206	5.22748	4.80246	5.69016	3.24961	4.21812	3.77803	4.80674	3.99334	noncoding	NR_033189	LOC100130000	RefSeq_NR	1731	chr1	+	143687129	143714180		CTTACTGGTCTTTGAGAAATTGTGAAAACAAAAAAGGTGCCATAAGCCAAAAAAGGAGCA	intergenic
ASHG19A3A033328	28.4738	31.164	42.9382	36.3556	26.4251	71.323	97.5717	80.9118	55.6596	35.8843	5.07664	5.82274	5.51927	5.67967	5.30361	5.77473	5.2761	5.87831	5.77194	4.97703	noncoding	ENST00000453666	RP11-325F22.5	Ensembl	640	chr7	-	104558006	104567077		GCTATCAGAATATTGACTATTAGTGCTTTCATCACGCGGCTCCATCCAAACCCCTGCTTT	intergenic
ASHG19A3A029157	21444.1	20989.4	17038.2	15342.3	21811.1	26634	19295.6	19279.1	25701	24425.5	14.4391	14.7086	14.5415	14.7086	14.3518	14.0418	13.6726	13.7501	13.8551	13.7907	noncoding	NR_002988	SNORA74B	RefSeq_NR	204	chr5	+	172447728	172447932		CCCGAGAGTGTGCTAAGCATTCACTTTGGCTGCTTAGTTCTAGTCTGGGAGCAGACAGAG	intron sense-overlapping	NM_003945	ATP6V0E1	V-type proton ATPase subunit e 1	+	172410762	172461900
ASHG19A3A027952	107.257	83.9432	128.849	121.02	109.511	174.071	216.514	191.246	139.62	138.902	6.90802	7.14589	7.15271	7.45938	7.30778	7.00306	6.90708	7.15155	6.95657	6.91899	noncoding	AF056438		RNAdb	318	chr5	+	10342924	10343235		TAGCTGTAAGTAAGAATAGTTCATCACCCACTGCTGGGTTTGCATCCTCCTCCAAATAGG	intergenic
ASHG19A3A043893	101.542	73.4034	77.2808	60.9963	91.1637	104.505	117.76	82.8398	88.2194	94.3514	6.82753	6.95317	6.39225	6.42768	7.02851	6.30551	5.678	5.91364	6.36885	6.39782	noncoding	ENST00000453605	RP11-292F22.4	Ensembl	159	chr10	+	47556164	47566804		GAGAGAGAAAAAAGTAAAAGAAAAGAAACCCAAAAGGGAAAATATAGCTAAGGTGAACTG	intergenic
ASHG19A3A013957	23.3687	24.9929	49.7712	30.6058	28.524	47.9038	68.9044	51.2874	24.0882	26.1091	4.8137	5.55373	5.75108	5.43392	5.40718	5.20298	4.4752	5.17341	4.70125	4.50285	noncoding	ENST00000503875	AC012511.1	Ensembl	1819	chr2	-	86200672	86203652		CATTGCATAAATGGCTCCACAGATGATGTTCCAGTGAAACCTCACAATACCCTGACAAAA	intergenic
ASHG19A3A043542	25.5871	18.7961	49.5438	27.7882	29.8118	51.1247	67.2115	65.0525	43.1009	43.3776	4.93394	5.19782	5.74229	5.29552	5.46422	5.29576	4.41639	5.54521	5.44386	5.25108	noncoding	ENST00000451575	RP11-499O7.7	Ensembl	432	chr10	+	5038044	5039569		ATGCTATTTCTGAGCACAAGCAACTCCATGAACCCTATCCTGGTTTCTCAATAACTCCGA	natural antisense	NM_001354	AKR1C2	aldo-keto reductase family 1 member C2 isoform	-	5031964	5060207
ASHG19A3A043542	25.5871	18.7961	49.5438	27.7882	29.8118	51.1247	67.2115	65.0525	43.1009	43.3776	4.93394	5.19782	5.74229	5.29552	5.46422	5.29576	4.41639	5.54521	5.44386	5.25108	noncoding	ENST00000451575	RP11-499O7.7	Ensembl	432	chr10	+	5038044	5039569		ATGCTATTTCTGAGCACAAGCAACTCCATGAACCCTATCCTGGTTTCTCAATAACTCCGA	natural antisense	NM_205845	AKR1C2	aldo-keto reductase family 1 member C2 isoform	-	5031964	5060207
ASHG19A3A054808	43.438	23.245	79.861	45.6169	45.9913	67.9021	93.8562	84.7754	65.4263	60.3545	5.64571	5.46102	6.43827	6.01521	6.05834	5.7068	5.19034	5.94773	5.97919	5.74371	noncoding	ENST00000411871	VN2R10P	Ensembl	853	chr16	+	77254302	77255155		GCTTTCAGTGCTGAGCTACTTGGCTGCATCTTTGCCCCCATATATTACGTTACTCTTATG	intergenic
ASHG19A3A015701	291.049	273.644	323.702	296.803	311.791	489.882	468.805	423.108	546.932	541.691	8.47406	9.0083	8.71977	9.061	8.98754	8.3284	8.22191	8.27647	8.55888	8.53702	noncoding	AL050376		misc_RNA	3204	chr2	+	61415148	61418338		ACCTTTTCCCCCCATAAACACTGCAAGGGTAAACAATAAATCTTCTTTCCTAATTATCTC	natural antisense	NM_014709	USP34	ubiquitin carboxyl-terminal hydrolase 34	-	61414589	61697849
ASHG19A3A024408	131.337	74.3226	148.991	106.513	54.6189	310.681	277.887	324.746	248.201	272.747	7.20632	6.97149	7.37981	7.25945	6.29315	7.78339	7.35157	7.91714	7.67537	7.76575	noncoding	NR_003249	HNRPDL	RefSeq_NR	3615	chr4	-	83344348	83351378	uc.144-,	ATCTCTGGGGGTCGCACGTTGCGGGCAGAGCGCAAGGCATACACCAGAAAACGCTGTCCT	exon sense-overlapping	NM_001207000	HNRPDL	heterogeneous nuclear ribonucleoprotein D-like	-	83343716	83351378
ASHG19A3A024408	131.337	74.3226	148.991	106.513	54.6189	310.681	277.887	324.746	248.201	272.747	7.20632	6.97149	7.37981	7.25945	6.29315	7.78339	7.35157	7.91714	7.67537	7.76575	noncoding	NR_003249	HNRPDL	RefSeq_NR	3615	chr4	-	83344348	83351378	uc.144-,	ATCTCTGGGGGTCGCACGTTGCGGGCAGAGCGCAAGGCATACACCAGAAAACGCTGTCCT	exon sense-overlapping	NM_031372	HNRPDL	heterogeneous nuclear ribonucleoprotein D-like	-	83343716	83351378
ASHG19A3A024408	131.337	74.3226	148.991	106.513	54.6189	310.681	277.887	324.746	248.201	272.747	7.20632	6.97149	7.37981	7.25945	6.29315	7.78339	7.35157	7.91714	7.67537	7.76575	noncoding	NR_003249	HNRPDL	RefSeq_NR	3615	chr4	-	83344348	83351378	uc.144-,	ATCTCTGGGGGTCGCACGTTGCGGGCAGAGCGCAAGGCATACACCAGAAAACGCTGTCCT	bidirectional	NM_021204	ENOPH1	enolase-phosphatase E1	+	83351725	83382244
ASHG19A3H0000208	470.377	417.52	490.332	506.787	723.211	1666.33	1528.96	1467.18	2039.47	1963.63	9.31259	9.69614	9.50695	10.0965	10.4143	9.79262	9.89127	9.89493	10.0524	9.9765	noncoding	nc-HOXC9-135-	nc-HOXC9-135	HOX cluster	138	chr12	+	54389365	54389503		CGGGCAGGGCAGGGAGCGGCTCTAGCTCTGGGGCGGCTCCCCCTCCAGCCACTCCCAGGC	intergenic
ASHG19A3A044149	48.067	25.1018	58.7278	48.2015	49.373	52.7108	68.9005	75.2252	40.9535	40.4887	5.78635	5.55757	5.98415	6.09374	6.15449	5.33966	4.47498	5.76263	5.37857	5.15403	noncoding	ENST00000413564	RP11-328K22.1	Ensembl	418	chr10	+	79073698	79075452		CCACAGCTGTTCATATGACATGGTTCATTAAATAATAAAGTCTTCATCAGGCTCTCCTGC	intronic antisense	NM_001161353	KCNMA1	calcium-activated potassium channel subunit	-	78644634	79397577
ASHG19A3A044149	48.067	25.1018	58.7278	48.2015	49.373	52.7108	68.9005	75.2252	40.9535	40.4887	5.78635	5.55757	5.98415	6.09374	6.15449	5.33966	4.47498	5.76263	5.37857	5.15403	noncoding	ENST00000413564	RP11-328K22.1	Ensembl	418	chr10	+	79073698	79075452		CCACAGCTGTTCATATGACATGGTTCATTAAATAATAAAGTCTTCATCAGGCTCTCCTGC	intronic antisense	NM_001014797	KCNMA1	calcium-activated potassium channel subunit	-	78629358	79397577
ASHG19A3A044149	48.067	25.1018	58.7278	48.2015	49.373	52.7108	68.9005	75.2252	40.9535	40.4887	5.78635	5.55757	5.98415	6.09374	6.15449	5.33966	4.47498	5.76263	5.37857	5.15403	noncoding	ENST00000413564	RP11-328K22.1	Ensembl	418	chr10	+	79073698	79075452		CCACAGCTGTTCATATGACATGGTTCATTAAATAATAAAGTCTTCATCAGGCTCTCCTGC	intronic antisense	NM_001161352	KCNMA1	calcium-activated potassium channel subunit	-	78644634	79397577
ASHG19A3A044149	48.067	25.1018	58.7278	48.2015	49.373	52.7108	68.9005	75.2252	40.9535	40.4887	5.78635	5.55757	5.98415	6.09374	6.15449	5.33966	4.47498	5.76263	5.37857	5.15403	noncoding	ENST00000413564	RP11-328K22.1	Ensembl	418	chr10	+	79073698	79075452		CCACAGCTGTTCATATGACATGGTTCATTAAATAATAAAGTCTTCATCAGGCTCTCCTGC	intronic antisense	NM_002247	KCNMA1	calcium-activated potassium channel subunit	-	78644634	79397577
ASHG19A3A000286	344.337	325.084	320.965	360.612	421.026	1203.38	922.206	912.636	1425.79	1245.54	8.76007	9.29101	8.70091	9.43067	9.51219	9.39962	9.2137	9.26275	9.6417	9.45515	noncoding	ENST00000445039	RP4-784A16.5	Ensembl	326	chr1	+	53793920	53802890		ATACAAGGCCTGACACATAACAAGCATGAGacggagtctccctctgttgcccagtctgga	bidirectional	NM_017522	LRP8	low-density lipoprotein receptor-related protein	-	53711216	53793726
ASHG19A3A000286	344.337	325.084	320.965	360.612	421.026	1203.38	922.206	912.636	1425.79	1245.54	8.76007	9.29101	8.70091	9.43067	9.51219	9.39962	9.2137	9.26275	9.6417	9.45515	noncoding	ENST00000445039	RP4-784A16.5	Ensembl	326	chr1	+	53793920	53802890		ATACAAGGCCTGACACATAACAAGCATGAGacggagtctccctctgttgcccagtctgga	bidirectional	NM_033300	LRP8	low-density lipoprotein receptor-related protein	-	53711211	53793821
ASHG19A3A000286	344.337	325.084	320.965	360.612	421.026	1203.38	922.206	912.636	1425.79	1245.54	8.76007	9.29101	8.70091	9.43067	9.51219	9.39962	9.2137	9.26275	9.6417	9.45515	noncoding	ENST00000445039	RP4-784A16.5	Ensembl	326	chr1	+	53793920	53802890		ATACAAGGCCTGACACATAACAAGCATGAGacggagtctccctctgttgcccagtctgga	bidirectional	NM_001018054	LRP8	low-density lipoprotein receptor-related protein	-	53711216	53793726
ASHG19A3A000286	344.337	325.084	320.965	360.612	421.026	1203.38	922.206	912.636	1425.79	1245.54	8.76007	9.29101	8.70091	9.43067	9.51219	9.39962	9.2137	9.26275	9.6417	9.45515	noncoding	ENST00000445039	RP4-784A16.5	Ensembl	326	chr1	+	53793920	53802890		ATACAAGGCCTGACACATAACAAGCATGAGacggagtctccctctgttgcccagtctgga	bidirectional	NM_004631	LRP8	low-density lipoprotein receptor-related protein	-	53711216	53793726
ASHG19A3A050787	56.8351	48.1048	47.1469	56.4487	56.6751	55.6718	218.379	81.8501	57.3202	51.6337	6.01138	6.37679	5.66135	6.31365	6.34306	5.42142	6.92421	5.89581	5.8088	5.51133	noncoding	ENST00000416817	AL583842.8	Ensembl	1573	chr1	-	142712909	142729971	uc011abu.1,ENST00000457776,	CAAACAAAGAAAGGTTGGGAAAACGTATCCTCAGCAATTTCCCAAGAAACTGAAGGAAGA	intergenic
ASHG19A3A017000	88.9387	67.4704	106.023	67.8299	78.6372	226.728	268.224	199.373	221.479	304.978	6.63384	6.83219	6.85957	6.58181	6.81532	7.36375	7.28461	7.20829	7.53041	7.89759	noncoding	NR_026909	STK16	RefSeq_NR	3118	chr2	+	220110200	220115059		CGCCTGACCCCACCCCTGAAGCTGGCGACGGAGCAGGGCCTGTTTTCTCTACACTATAGT	bidirectional	NM_024506	GLB1L	beta-galactosidase-1-like protein precursor	-	220101502	220110131
ASHG19A3A017000	88.9387	67.4704	106.023	67.8299	78.6372	226.728	268.224	199.373	221.479	304.978	6.63384	6.83219	6.85957	6.58181	6.81532	7.36375	7.28461	7.20829	7.53041	7.89759	noncoding	NR_026909	STK16	RefSeq_NR	3118	chr2	+	220110200	220115059		CGCCTGACCCCACCCCTGAAGCTGGCGACGGAGCAGGGCCTGTTTTCTCTACACTATAGT	natural antisense	NM_006000	TUBA4A	tubulin alpha-4A chain	-	220115000	220118638
ASHG19A3A017000	88.9387	67.4704	106.023	67.8299	78.6372	226.728	268.224	199.373	221.479	304.978	6.63384	6.83219	6.85957	6.58181	6.81532	7.36375	7.28461	7.20829	7.53041	7.89759	noncoding	NR_026909	STK16	RefSeq_NR	3118	chr2	+	220110200	220115059		CGCCTGACCCCACCCCTGAAGCTGGCGACGGAGCAGGGCCTGTTTTCTCTACACTATAGT	exon sense-overlapping	NM_001008910	STK16	serine/threonine-protein kinase 16	+	220110191	220115059
ASHG19A3A050150	52.782	41.4673	93.1067	46.6631	44.6144	55.3438	75.6818	66.322	34.3775	47.4074	5.9125	6.19046	6.66546	6.04855	6.01694	5.4146	4.69278	5.57856	5.16097	5.38411	noncoding	ENST00000416521	RP11-189B4.5	Ensembl	461	chr13	+	47029337	47035157		CAGAAAGCAATTCTCCACGGCATAGGTTCCACACAGTTGAATCTCTTTCAGTGGATCTAG	intergenic
ASHG19A3A018261	2131.09	1298.3	1554.26	917.786	1784.97	11666.7	8659.26	7292.73	9634.75	10927.9	11.8421	11.5149	11.5999	11.2945	11.7988	12.3162	12.1589	11.979	11.9552	12.1293	noncoding	ENST00000432310	RPL37P1	Ensembl	284	chr20	+	34176245	34176529		TGTGAAGGAACAACACCTAAACCCAAGAGGGTACCTGTTGCAGCATCCAGTTCATCTTAA	intergenic
ASHG19A3H0000195	58.0138	270.101	44.1101	21.6276	54.5898	51.774	456.078	41.5026	18.9196	175.649	6.04145	8.98301	5.55625	4.94223	6.29175	5.31394	8.17992	4.83613	4.38538	7.22009	noncoding	nc-HOXD4-32-	nc-HOXD4-32	HOX cluster	118	chr2	+	177011899	177012017		CTGAATTGCTCCCAGGGTGGGAGAGATAGGAAGCAGGGGTGAGGGGCAGATGGAGCGGCT	intergenic
ASHG19A3A031383	104.49	80.0736	89.1178	57.9013	171.049	96.23	132.385	86.7151	151.318	87.6754	6.8674	7.08019	6.59359	6.35039	7.98092	6.18234	5.93084	5.98052	7.06423	6.29082	noncoding	uc003oin.2	AL832447	UCSC_knowngene	6592	chr6	+	33878878	33885984		CCTTCCCTTGAAAATGTGTCTGCTGGGCAATGCTGAGCAAAATTCCACAAAGGAGAGAAA	intergenic
ASHG19A3A031738	57.0402	21.7322	35.9728	20.1072	30.7999	40.322	190.694	60.1121	48.6179	99.7833	6.01654	5.37647	5.25965	4.83951	5.508	4.96458	6.66382	5.42323	5.60156	6.47742	noncoding	ENST00000455530	RP11-415D17.4	Ensembl	461	chr6	+	76164659	76168616		AAGCAAAAGGAAATGCTTTCAACCCAGATCCCAGACACAGAGAGGAGCCCAGGTTTAAAA	intronic antisense	NM_015687	FILIP1	filamin-A-interacting protein 1	-	76017799	76203496
ASHG19A3A015810	80.4803	58.3865	69.4112	57.9512	78.9223	104.47	127.859	80.3296	103.044	109.528	6.49194	6.63849	6.23458	6.35154	6.82092	6.3048	5.85709	5.86738	6.56458	6.60284	noncoding	ENST00000429207	RP1-163M9.6	Ensembl	1490	chr1	-	17007486	17015279	NM_014644,ENST00000414128,	AATCTTTTGAGGATCTCCTAAGGAGCAATGACATTGACTACTACCTGGGACAGAGCTTCC	intergenic
ASHG19A3A035132	635.49	550.392	657.735	584.043	656.228	2979.87	2079.12	3123.32	5219.9	4672.09	9.83605	10.1555	10.022	10.3616	10.2515	10.5182	10.3084	10.8451	11.1814	11.0103	noncoding	uc003vts.1	AK094915	UCSC_knowngene	1835	chr7	+	137003338	137011700		CAAATGACTACAGGCATTATCCGAATGATATGATCTTCCTTCCCCATCTTTCTGGGTGTC	intronic antisense	NM_002825	PTN	pleiotrophin	-	136912091	137028546
ASHG19A3A012512	31.4925	34.599	38.501	26.08	31.8269	53.449	68.971	36.3372	46.3552	32.1754	5.21351	5.95564	5.35625	5.20143	5.5486	5.36292	4.47771	4.60862	5.53924	4.81281	noncoding	ENST00000320232	AC008738.2	Ensembl	468	chr19	+	33794061	33794531	NR_026887,	GAAAACTTTCTTTATAATTACTTCTCCAGGTCGGAGCGCGCGGCTTGCTAGGCGCGCGGG	bidirectional	NM_004364	CEBPA	CCAAT/enhancer-binding protein alpha	-	33790839	33793430
ASHG19A3A024374	35.3768	26.5611	31.0378	36.21	11.2188	78.2898	82.8498	85.505	60.5983	69.1453	5.3682	5.62874	5.03507	5.67407	4.22539	5.90082	4.90158	5.96023	5.87795	5.94125	noncoding	ENST00000470927	RP11-1E1.1	Ensembl	724	chr4	-	78003555	78004279	NM_198486,ENST00000423238,	AAGTTTGGTGTCATTTGCTTGGAAGACCTCATTCATGAAACTGCCTTCCCAGGGAAGCAT	intergenic
ASHG19A3A022617	92.1176	61.8785	119.524	77.8299	58.6423	530.57	486.483	444.273	463.337	496.757	6.68267	6.7161	7.03622	6.77983	6.39073	8.42354	8.28192	8.33186	8.38373	8.43949	noncoding	ENST00000450668	RP11-159C21.3	Ensembl	321	chr1	+	53174793	53175114		CAGAAAACGATGAGACGTCTGAGTACCATTAGGAAGCAGCGGGATAAGCTGATAAAGGAA	intergenic
ASHG19A3A049982	44.6713	23.3996	42.2736	27.6222	16.1151	103.721	138.369	91.9397	80.9853	120.949	5.6848	5.47055	5.49589	5.28521	4.66215	6.29421	6.01998	6.07154	6.26126	6.7405	noncoding	HIT000192534		H-invDB	288	chr13	+	26979087	26979374		GTGCCCTTACTTCAGCAAAGGAGAAGGAGTAGGAGAGCCTTAGAATTTTTGAGGAAAAAA	intergenic
ASHG19A3A000065	17.0299	18.4935	33.0083	13.8953	33.2103	92.348	201.266	127.61	110.96	139.093	4.40328	5.17755	5.13196	4.30824	5.60532	6.12462	6.7674	6.55802	6.66402	6.92112	noncoding	ENST00000366181	RP11-296A18.3	Ensembl	2366	chr1	-	51660766	51700768		ACCACCTGGGAAGACAAGTAATCAGGTCCAGCTTCGGTGTGAGGCCCTCAATCCAGAACA	intergenic
ASHG19A3A038136	111.496	101.802	118.28	115.27	106.872	133.434	167.854	139.033	132.877	113.883	6.96555	7.41512	7.02117	7.3829	7.26754	6.64574	6.4168	6.68673	6.89463	6.65978	noncoding	ENST00000411431	RP11-569A11.2	Ensembl	365	chr1	+	202601555	202602039		TTTCCCTGTTCTGGATGTGCTTCCTCTTCTATAAACTAGAGACGCTACAAATTCCCACCA	intronic antisense	NM_177402	SYT2	synaptotagmin-2	-	202559724	202679551
ASHG19A3A038136	111.496	101.802	118.28	115.27	106.872	133.434	167.854	139.033	132.877	113.883	6.96555	7.41512	7.02117	7.3829	7.26754	6.64574	6.4168	6.68673	6.89463	6.65978	noncoding	ENST00000411431	RP11-569A11.2	Ensembl	365	chr1	+	202601555	202602039		TTTCCCTGTTCTGGATGTGCTTCCTCTTCTATAAACTAGAGACGCTACAAATTCCCACCA	intronic antisense	NM_001136504	SYT2	synaptotagmin-2	-	202559724	202612581
ASHG19A3A049698	39.6574	40.13	53.1376	62.3469	52.2023	62.3339	63.8207	55.4631	35.4914	43.642	5.52672	6.14806	5.845	6.4595	6.22836	5.58231	4.29898	5.29561	5.20412	5.25884	noncoding	BC039360		misc_RNA	1155	chr13	-	81800002	81801118		CCTGGCAGAATCAATTATGTATCCACATTCATTCTAATTGTCTTCCTTTCTTAAGATTGG	intergenic
ASHG19A3L0002833	2395.79	1899.05	1895.63	2365.66	2603.53	6057.55	4651.59	6083.98	8159.65	8675.23	12.0268	12.1021	11.9514	12.6792	12.2683	11.3794	11.3138	11.7185	11.7333	11.7835	noncoding	chrX:118607438-118617354+	lincRNA-CXorf56-3	lincRNA	9917	chrX	+	118607438	118617354		ATGGGACAAATCTTGGCTCAACAATATCATACTTTGCATTTCTCCCCCGAGTCACACACG	intergenic
ASHG19A3A038372	27.2695	38.5063	40.2566	35.941	23.2825	53.6962	110.645	47.2322	35.2911	54.1439	5.02078	6.09274	5.41845	5.6639	5.1323	5.37053	5.54769	5.04521	5.19745	5.58299	noncoding	ENST00000449745	RP11-284P20.2	Ensembl	1735	chr9	+	13986173	13987908	NM_014303,	AAGAAGTGGGAGAAGTACCTGTACCAGAAGATCATGTTTGGCAAGAGGCGAAAAATCCGA	intergenic
ASHG19A3A050248	68.836	49.5538	63.139	64.6962	66.806	100.132	118.033	103.273	78.8191	82.4916	6.2739	6.41572	6.08941	6.51613	6.57911	6.243	5.68299	6.24145	6.22634	6.20459	noncoding	ENST00000427086	RP11-429G17.1	Ensembl	527	chr13	+	62379282	62379809		TGAGGACTCAAGACAGTGTTTAATGAAGTTATCCCATCAGCTGTCTGCCCACTCCATAAA	intergenic
ASHG19A3A039998	60.7774	58.5151	81.3023	52.903	62.5608	88.1784	84.4687	91.1124	66.7015	53.2516	6.102	6.6425	6.463	6.22483	6.48244	6.06171	4.94596	6.05792	6.00105	5.55792	noncoding	ENST00000426799	RP11-314A15.2	Ensembl	995	chrX	-	65041096	65042091	NM_152523,NM_001142300,	CTTCGCTCCTTAGCAGATGACAATAACCTGAATTTTCTATTTGCTCCTCTTAGCAAAAAA	intergenic
ASHG19A3A012783	121.3	48.135	153.244	70.5731	116.671	84.762	221.64	105.783	80.3135	90.8533	7.08955	6.37804	7.42404	6.63924	7.39279	6.00883	6.95306	6.277	6.25047	6.34191	noncoding	ENST00000425131	AC092066.6	Ensembl	317	chr19	+	45268404	45268721		TGGCATCAGATACATCCCCAATCATAGGCCCCTGGAATAGTGGCGAGCCCTGCTTACTCA	intergenic
ASHG19A3A046818	23.5807	8.31733	28.7584	9.89311	23.0174	32.1538	61.621	25.2537	27.3526	24.0495	4.82584	4.24655	4.92672	3.83195	5.11381	4.63956	4.21055	3.94985	4.86782	4.37538	noncoding	AL050189		NRED	2114	chr11	+	85371884	85375268		TCTTATACTACCTTTTAAAATAAAGCAGGAAATGTGGCCAGCAGCTGGTCCCGTCTCTTC	natural antisense	NM_001039618	CREBZF	CREB/ATF bZIP transcription factor	-	85368607	85376182
ASHG19A3A032982	232.145	121.771	428.913	141.168	154.44	679.339	618.704	592.911	635.631	601.338	8.08996	7.67658	9.25322	7.7024	7.81941	8.71458	8.6413	8.71771	8.72747	8.64854	noncoding	AK094163		misc_RNA	2354	chr1	+	158067697	158070051		AACCATTGTAGGTTTTTAGCAATGTGTATCTGTGTGTCCCTCACACCTTTTCCTATTCTA	intergenic
ASHG19A3A015940	57.6494	47.4368	144.735	62.3565	39.8472	205.142	224.829	232.837	201.515	168.215	6.03192	6.35766	7.33616	6.45984	5.85339	7.22856	6.98217	7.43436	7.41195	7.16657	noncoding	ENST00000431142	AC108479.2	Ensembl	427	chr2	+	88272174	88272601	NM_012477,ENST00000417574,	ATCAACTTGTTGGCCTATCATGGGGCATGCCATGGGGCTGGTCCTTTCCCTACCGGTTCA	intronic antisense	NM_001024457	RGPD1	RANBP2-like and GRIP domain-containing protein	-	88055478	88285309
ASHG19A3A055053	167.187	185.792	222.359	204.191	243.589	213.606	257.615	191.079	169.777	162.662	7.57031	8.34488	8.04274	8.33376	8.57225	7.28329	7.2177	7.14976	7.20717	7.12245	noncoding	U23864		misc_RNA	124	chr8	+	144900687	144903822		TCTCCAAAGCCCATTGTCACTGCTGCCACCTGCAGGTTGGTGAGCTGCTGCTGCTGGTGC	natural antisense	NM_001136033	PUF60	poly(U)-binding-splicing factor PUF60 isoform c	-	144898552	144911196
ASHG19A3A055053	167.187	185.792	222.359	204.191	243.589	213.606	257.615	191.079	169.777	162.662	7.57031	8.34488	8.04274	8.33376	8.57225	7.28329	7.2177	7.14976	7.20717	7.12245	noncoding	U23864		misc_RNA	124	chr8	+	144900687	144903822		TCTCCAAAGCCCATTGTCACTGCTGCCACCTGCAGGTTGGTGAGCTGCTGCTGCTGGTGC	natural antisense	NM_014281	PUF60	poly(U)-binding-splicing factor PUF60 isoform b	-	144898546	144911537
ASHG19A3A055053	167.187	185.792	222.359	204.191	243.589	213.606	257.615	191.079	169.777	162.662	7.57031	8.34488	8.04274	8.33376	8.57225	7.28329	7.2177	7.14976	7.20717	7.12245	noncoding	U23864		misc_RNA	124	chr8	+	144900687	144903822		TCTCCAAAGCCCATTGTCACTGCTGCCACCTGCAGGTTGGTGAGCTGCTGCTGCTGGTGC	natural antisense	NM_078480	PUF60	poly(U)-binding-splicing factor PUF60 isoform a	-	144898546	144911537
ASHG19A3A031255	82.3726	77.1895	106.488	104.967	100.665	203.209	221.419	200.281	219.839	185.885	6.52459	7.0271	6.86703	7.23695	7.17374	7.2151	6.95077	7.2146	7.52042	7.29027	noncoding	ENST00000442150	XXbac-BPG27H4.7	Ensembl	738	chr6	+	30670843	30680961		TCTTTATATGTATAATGGCTGACCCTGGCGGGACTTCCTTCTCCACTTGTGTGTTGATGT	natural antisense	NM_014641	MDC1	mediator of DNA damage checkpoint protein 1	-	30667583	30685458
ASHG19A3A000070	7.39932	5.44722	7.83878	189.387	7.71161	23.2896	158.97	45.1191	27.502	27.3582	2.69103	2.93134	3.23492	8.20712	3.72687	4.16077	6.30357	4.97452	4.87453	4.57251	noncoding	ENST00000380334	CA5BP	Ensembl	889	chrX	+	15693668	15721472		GATGTGTAGCCAGAGCGCAGAGCAGTGCATCCACTCTGGGAGAGCGTGGACCTGGTTCCT	intergenic
ASHG19A3A049888	57.8385	24.6182	42.4698	43.8011	48.1088	42.9197	152.17	58.8189	38.1949	67.4318	6.03624	5.53491	5.50376	5.95448	6.11753	5.05331	6.21608	5.38869	5.29394	5.90367	noncoding	ENST00000330492	RP11-38M15.4	Ensembl	709	chr13	+	19300845	19301554	ENST00000400583,	ACGACTGTGTACGGCAGAGCACGAGGAGGCATCTCTACGATCCCAAGAACAACATCCTGC	intergenic
ASHG19A3A034440	57.0298	56.0817	96.3156	76.4029	77.5813	194.798	183.733	189.707	149.659	153.704	6.01617	6.58097	6.71554	6.75143	6.79097	7.15681	6.59475	7.13896	7.04633	7.05136	noncoding	ENST00000453697	RP11-321E8.1	Ensembl	763	chr7	+	63894207	63894970	NR_029404,	AGGTCTTGCTCTCAAATTTTTCTGTATTCTACTACGAAATTCTTAATTCCCCTGACCATG	intergenic
ASHG19A3A009662	26.504	22.8052	31.8418	43.4583	30.0566	56.2457	95.1954	75.2747	46.8556	58.2466	4.97901	5.43848	5.07575	5.94365	5.47495	5.43549	5.22155	5.76395	5.55229	5.69082	noncoding	ENST00000502398	RP11-463M16.5	Ensembl	195	chr17	+	46958483	46958678		AAGTGCAACTGGCCAGCAGTCACACAGCTCCATGACTCCAAGGTTGAGTTCCTGCTGCCT	intergenic
ASHG19A3A024199	7.88453	5.44722	5	5.64506	8.08028	69.6545	45.2578	52.5739	81.0929	56.9979	3.08465	2.93134	2.38166	3.20234	3.81938	5.74253	3.53208	5.2087	6.26343	5.65696	noncoding	uc003hay.2	AK096319	UCSC_knowngene	3518	chr4	-	56294073	56297591		CACCTGCTTCATGTGGCACATAACTTGTAAGAATCACATTTTGGATTTTAAAGAAAGACT	intergenic
ASHG19A3A040508	19.2845	10.3062	24.0145	22.0302	24.6744	45.4793	56.0439	45.7319	36.7961	34.6194	4.56314	4.48436	4.65207	4.96835	5.21117	5.13081	3.97889	4.99599	5.2498	4.92099	noncoding	uc010nta.2	LW-1	UCSC_knowngene	2329	chrX	-	148674182	148676975	NM_001164415,	TTGCCACAACTTCGATAAAGAGCTTCTTCCGCCAGCTAAACTTGTATGGCTTCCGAAAAC	exon sense-overlapping	NM_016153	HSFX1	heat shock transcription factor, X-linked	-	148674182	148676974
ASHG19A3A040508	19.2845	10.3062	24.0145	22.0302	24.6744	45.4793	56.0439	45.7319	36.7961	34.6194	4.56314	4.48436	4.65207	4.96835	5.21117	5.13081	3.97889	4.99599	5.2498	4.92099	noncoding	uc010nta.2	LW-1	UCSC_knowngene	2329	chrX	-	148674182	148676975	NM_001164415,	TTGCCACAACTTCGATAAAGAGCTTCTTCCGCCAGCTAAACTTGTATGGCTTCCGAAAAC	exon sense-overlapping	NM_001164415	HSFX2	heat shock transcription factor, X-linked	-	148674171	148676974
ASHG19A3A008218	105.956	69.3166	111.882	108.584	102.502	216.568	252.574	217.818	229.555	186.569	6.88877	6.8755	6.93809	7.28806	7.20105	7.30229	7.18108	7.33465	7.57912	7.29499	noncoding	AB007979		NRED	5596	chr1	-	175284332	175289747		AGGTTTAGAATCTATGTGAGTCTATTTTGGTTAACACACAGGCTCCTCCTTCCAATCATT	intergenic
ASHG19A3A054709	45.4543	26.1482	42.7297	51.6431	26.0285	98.4161	106.984	91.2899	80.696	88.5221	5.70944	5.60927	5.51261	6.18935	5.28245	6.21753	5.47464	6.06081	6.25644	6.30459	noncoding	ENST00000400979	RP11-7G12.2	Ensembl	1969	chr1	-	166244865	166246834		AAAGATTTTCAAGGGAGCAAACTTAAAGTCTCTCTTGCTCGGAAGAGGCCTCCAGTGAAC	intergenic
ASHG19A3A033064	8.35151	5.44722	5.27126	14.8223	8.17633	70.8404	104.106	62.4155	64.4102	51.582	3.28736	2.93134	2.42883	4.39894	3.84113	5.76457	5.41928	5.48286	5.95851	5.50995	noncoding	ENST00000445314	AC007000.12	Ensembl	939	chr7	-	76682094	76688755	NR_003666,NM_001099435,ENST00000515340,ENST00000420373,	TTCCAGAAACTTCGGTTCCAGTTCTTCTGTTCCATGAGCGGCAGGGCTTGGGTTTCCCGG	intergenic
ASHG19A3A052268	47.1306	40.5884	59.1309	44.4509	27.3823	106.968	133.26	98.0133	75.8818	71.442	5.75975	6.1637	5.99324	5.9754	5.35264	6.3413	5.94539	6.16539	6.17934	5.99358	noncoding	AK021773		misc_RNA	1839	chr15	-	65244282	65248504		ATAAGAAATTTCAGCTTCTCAGTCCCTCTAGCCAACATTTCAGGTGCATGACAGCCTCAG	intronic antisense	NM_182703	ANKDD1A	ankyrin repeat and death domain-containing	+	65204100	65251041
ASHG19A3A045395	93.3944	77.1859	91.8251	98.6096	122.664	125.667	164.257	128.228	105.593	103.058	6.70129	7.0269	6.64331	7.13576	7.47542	6.56558	6.37134	6.56558	6.59879	6.51942	noncoding	ENST00000435986	RP11-183G22.2	Ensembl	653	chr1	-	50864496	50865445		GAAAATCTATATCCCCCCTAAAGGGGAGACAAAAAAGAAGTTCAAGTCCAATGCACCCAA	intergenic
ASHG19A3A034004	265.873	208.722	276.18	237.168	286.384	813.921	661.144	600.83	735.089	618.52	8.31704	8.56067	8.42745	8.61772	8.83746	8.93214	8.74127	8.7353	8.89149	8.67915	noncoding	ENST00000419463	AC019117.1	Ensembl	837	chr7	+	17414490	17506288		ATAACATGAAGTGAAGTCTTCATCTCCATTCCCAACAGTCCCCATTCTACTTGCAGAAAG	intergenic
ASHG19A3A051626	157.727	130.489	145.98	127.686	132.63	225.393	196.605	188.188	175.289	175.647	7.48153	7.78058	7.35179	7.54077	7.58904	7.35668	6.72055	7.128	7.24289	7.21991	noncoding	ENST00000392947	RP5-998N21.8	Ensembl	381	chr1	-	149424564	149424954	ENST00000419150,	CCGGAAGTGCCTTTTTCCAGAAGGTATTTGAAATATCTCACCAAAAAATATTTGAAGAAC	intergenic
ASHG19A3A049554	21.1585	23.2727	26.8098	14.5348	21.5354	46.5108	86.3391	64.275	35.1261	35.1913	4.68125	5.46267	4.81878	4.37275	5.02668	5.1614	4.99727	5.52763	5.19153	4.94663	noncoding	ENST00000452288	RP11-165D7.3	Ensembl	413	chr13	-	49144774	49147453		TTTCATTATTTTCCTGAAGAATTACCACTACCCTTTGAGGTGAACCCCTAAGCTGGGATG	intergenic
ASHG19A3A049264	257.992	212.253	265.938	237.087	222.808	280.896	487.056	300.73	207.001	243.35	8.26805	8.58809	8.35994	8.61594	8.42811	7.64363	8.28406	7.79795	7.44595	7.62368	noncoding	ENST00000435385	RP11-523H24.5	Ensembl	499	chr13	-	20392260	20392759		ACCGTTTCATCACCAAGGAGGCATCTTCTCCCACTGGACCAAGAGGAAGCCTGTCCTGGA	intergenic
ASHG19A3A030634	39.9165	25.599	48.4266	27.7968	46.0235	75.5567	119.048	84.9907	70.8187	106.194	5.53434	5.58085	5.70454	5.29637	6.05922	5.8531	5.69925	5.95135	6.08148	6.563	noncoding	ENST00000446115	RP11-439L18.3	Ensembl	783	chr6	-	143288169	143343090		GCAGCAACATCAGAAAGCCCCTCTGCTGTGCTTCAGGATCACTCTTATCACTGCATAAAG	intergenic
ASHG19A3A018330	71.5004	827.647	75.5854	52.622	65.8623	95.2705	130.777	102.429	58.8154	32.1211	6.33185	10.8302	6.35771	6.2168	6.55833	6.1672	5.90569	6.23013	5.84197	4.81032	noncoding	ENST00000412519	RP4-753D4.2	Ensembl	1586	chr20	+	41597382	41600132		GTCTCTCGGCCAGCTATACTTGCCTCTGCTCAACAATGATGATTTGAACGTACATGTACA	intronic antisense	NM_007050	PTPRT	receptor-type tyrosine-protein phosphatase T	-	40701391	41818557
ASHG19A3A018330	71.5004	827.647	75.5854	52.622	65.8623	95.2705	130.777	102.429	58.8154	32.1211	6.33185	10.8302	6.35771	6.2168	6.55833	6.1672	5.90569	6.23013	5.84197	4.81032	noncoding	ENST00000412519	RP4-753D4.2	Ensembl	1586	chr20	+	41597382	41600132		GTCTCTCGGCCAGCTATACTTGCCTCTGCTCAACAATGATGATTTGAACGTACATGTACA	intronic antisense	NM_133170	PTPRT	receptor-type tyrosine-protein phosphatase T	-	40701391	41818557
ASHG19A3A019003	318.965	280.038	341.153	296.929	288.619	419.553	464.937	424.399	351.13	294.461	8.63139	9.03972	8.8247	9.06203	8.85718	8.13875	8.20943	8.28055	8.07127	7.85485	noncoding	ENST00000446475	BX322563.3	Ensembl	552	chr21	-	46827300	46829980		CTGAAATTCAAAACTATCTTCCAAAGTCCTTGCATCTGAATCCTGAAGACTCCCCAGTGG	intronic antisense	NM_130445	COL18A1	collagen alpha-1(XVIII) chain isoform 2	+	46825096	46933634
ASHG19A3A038531	86.5054	51.7677	78.8966	33.7885	53.1345	107.609	143.063	104.929	112.429	116.411	6.59864	6.46955	6.42064	5.57827	6.25349	6.34935	6.08929	6.26454	6.68115	6.6872	noncoding	BC042185		RNAdb	964	chr9	+	35646266	35647470		GGTTCCTCCTCTGTGGCTTCCTGTGGCACTCCAAGTGGGAAGAAGAGAAGCTTGGAAGTG	intergenic
ASHG19A3A011831	3162.12	3219.71	3232.09	1661.71	4089.61	15240.2	11808.7	11896.8	12148.7	14531.8	12.407	12.7817	12.6792	12.2039	12.734	12.7615	12.6676	12.7709	12.335	12.5921	noncoding	ENST00000506567	AC010492.4	Ensembl	219	chr19	-	54749952	54751181		TTGTCCTGCCGCTCGTCCTCCTCCTCCAATGTCGGCGTCAGAGCAAACACAGGACATTGG	intergenic
ASHG19A3A032134	98.9559	86.8456	105.216	89.9815	105.15	140.146	182.767	147.396	162.439	172.55	6.78878	7.19156	6.8445	6.9965	7.24086	6.71304	6.5847	6.77348	7.15411	7.19713	noncoding	ENST00000441249	RP11-445F6.2	Ensembl	914	chr6	+	139592498	139608444	DA201452,	TGCCAAGGGGAAAGTGACTTTACCCACGAGAGAGATTTTTAAATATTCCCCCAACTGCTC	intronic antisense	NM_153235	TXLNB	beta-taxilin	-	139561198	139613208
ASHG19A3A029809	118.144	69.9576	118.582	76.7991	75.7612	226.947	215.584	212.57	209.475	216.487	7.04922	6.88777	7.02527	6.75939	6.76088	7.36571	6.89615	7.30053	7.46123	7.48012	noncoding	AK025759		NRED	2209	chr6	-	34250999	34253191		GAGAAAATGATACCTCTCACCTTCAAATTAATCAAATAGTTTGTCCTTCTAGTCCCCTTA	intergenic
ASHG19A3A045075	522.089	268.966	472.257	266.386	305.857	6118.66	4847.9	4463.5	6052.02	6941.27	9.47628	8.97155	9.44652	8.84909	8.95278	11.4053	11.3829	11.3176	11.3683	11.501	noncoding	ENST00000478433	RP5-916O11.1	Ensembl	450	chr11	-	36018775	36019225		ATGTGGCACTGATCTTTAGCCAGAGAACTCTCTGAAACCACTAAAGAGATCCTGGGAACT	intronic antisense	NM_174902	LDLRAD3	low-density lipoprotein receptor class A	+	35965611	36252841
ASHG19A3L0001674	83.703	79.2614	67.04	42.5857	62.9513	227.35	185.009	147.073	173.421	265.654	6.54804	7.06582	6.17934	5.91199	6.49247	7.36703	6.60787	6.76968	7.2288	7.73379	noncoding	chr5:67675269-67719019-	lincRNA-PIK3R1-3	lincRNA	43751	chr5	-	67675269	67719019		AACCTTCCTCCTGGTTGAAGTTAAATGGTGCTTTAGACTCAAGAAGATCTGGGTTTGAAC	intergenic
ASHG19A3A039777	24.2006	35.7258	35.234	26.306	18.6927	55.831	60.6246	53.5472	34.501	33.0113	4.86132	6.00169	5.22643	5.21373	4.84082	5.4262	4.17167	5.23609	5.16612	4.85062	noncoding	ENST00000453325	RP6-113J7.1	Ensembl	882	chrX	-	43266927	43267809		CAGACCACTACGTATTTTAGTACTCCACAAGCCATAGATTTATTCCTAAACTACTCCACG	intergenic
ASHG19A3A029419	15.1362	16.3707	28.0498	15.801	21.6537	49.4309	67.0392	40.3999	27.9454	56.8259	4.25819	5.0294	4.88535	4.48678	5.03437	5.25125	4.41008	4.78726	4.89613	5.65244	noncoding	ENST00000456036	RP11-456H18.1	Ensembl	276	chr6	-	11990575	11992245		ATGACAACATGTTTAACAACAGACTTCCCAGGCATGCTTCAGGAGAGAATGCGAGAACAT	intergenic
ASHG19A3A045584	45.4289	59.2476	44.6379	46.7538	29.263	104.402	111.278	94.3576	101.061	116.935	5.70788	6.66059	5.57471	6.05093	5.43935	6.30357	5.55779	6.11084	6.54066	6.6946	noncoding	ENST00000455818	NDUFB11P1	Ensembl	496	chr11	-	92069197	92069693		AAGGACCCCATTTTGGACATCTGGAACATGTGAGTTGTCTTCTTCTTTGGCGTCTCCATT	intergenic
ASHG19A3A039231	280.947	214.683	264.473	152.2	340.571	520.38	571.48	425.761	631.372	663.969	8.41618	8.61016	8.34873	7.82282	9.15458	8.39877	8.52994	8.28228	8.71977	8.75073	noncoding	ENST00000438380	RP11-175D17.3	Ensembl	617	chr9	+	127532401	127535206		TCTCCCTGCCGCTGCGGGACAAATTGGACCGGAGATTAAAGGACCGGAGTTTAACTCGAG	intronic antisense	NM_001489	NR6A1	nuclear receptor subfamily 6 group A member 1	-	127284702	127533576
ASHG19A3A039231	280.947	214.683	264.473	152.2	340.571	520.38	571.48	425.761	631.372	663.969	8.41618	8.61016	8.34873	7.82282	9.15458	8.39877	8.52994	8.28228	8.71977	8.75073	noncoding	ENST00000438380	RP11-175D17.3	Ensembl	617	chr9	+	127532401	127535206		TCTCCCTGCCGCTGCGGGACAAATTGGACCGGAGATTAAAGGACCGGAGTTTAACTCGAG	intronic antisense	NM_033334	NR6A1	nuclear receptor subfamily 6 group A member 1	-	127284702	127533576
ASHG19A3A015707	82.1218	58.8287	89.61	40.0321	54.9135	243.193	198.396	191.624	208.306	219.89	6.52081	6.65097	6.60358	5.81968	6.30043	7.45243	6.73942	7.1544	7.45367	7.49834	noncoding	ENST00000414975	RP11-681L4.1	Ensembl	361	chr2	+	62083829	62084190		ACTGTGGTTACCTGTATACCTGTTACCACTTTCAAAAATCTAGATAGTCAGTGTGGATGA	intergenic
ASHG19A3A046506	48.1433	39.6367	72.2897	63.4364	56.2831	83.4158	152.352	126.002	74.7384	53.2994	5.78905	6.13115	6.29378	6.48468	6.3331	5.98636	6.21872	6.54106	6.15882	5.55911	noncoding	AF083120		misc_RNA	158	chr11	+	62321164	62321291		TACCAAGCTACCCTTACCAAGCTACGGGTGCAGGAAGCCTTTAGATGCCTCGCTCTCCCT	intergenic
ASHG19A3A037781	23.1712	7.50188	23.5357	19.0195	17.376	284.291	190.262	221.281	290.874	271.802	4.80351	4.13576	4.61985	4.75507	4.75596	7.66028	6.65951	7.35883	7.86296	7.76187	noncoding	uc004axb.2	BC070371	UCSC_knowngene	1370	chr9	-	99957619	99958989	NM_024639,	GCCAACCTAAATCTACCTCAGGTAAGTAGTTAGATTAACTTTTTCAAGATTTCAGACCAA	intergenic
ASHG19A3A026035	135.171	96.2928	124.006	123.675	81.7302	214.736	244.28	145.864	128.411	121.531	7.24846	7.33552	7.09298	7.48802	6.87193	7.29104	7.1258	6.75742	6.84925	6.74918	noncoding	ENST00000512403	RP11-614F17.1	Ensembl	343	chr4	+	132689387	132689730	ENST00000446396,ENST00000414918,ENST00000412428,	ATTTTAAGACTTGGTGGCTGAGAAACAACTCATCCTGGATGGCTGTGGGGCTAGATATAG	intergenic
ASHG19A3A020755	92.0895	35.7507	88.1815	43.1245	51.9821	429.095	377.693	356.288	383.651	378.951	6.68201	6.00212	6.57993	5.93066	6.22229	8.16453	7.86953	8.04361	8.17587	8.14424	noncoding	uc003bze.1	CR623576	UCSC_knowngene	1632	chr3	-	14984293	14985925		TTCCCATAGACTGGGGAAGCTTAATTGCCTTTACAAGTACTTATGTACAACTTTGTATCA	intergenic
ASHG19A3A034742	7.41234	5.44722	8.5523	41.0686	7.70095	46.0128	44.5509	24.7474	17.6388	30.8873	2.69924	2.93134	3.30701	5.8572	3.72347	5.14684	3.50782	3.91047	4.2864	4.75596	noncoding	ENST00000429197	AC079781.5	Ensembl	123	chr7	+	97499478	97499601		GCTACGAAGATTGTACACAGAGGTCCAGATACATTCCGTTTTGAGAATGTCAATGGATAC	intronic antisense	NM_183356	ASNS	asparagine synthetase [glutamine-hydrolyzing]	-	97481428	97501854
ASHG19A3A034742	7.41234	5.44722	8.5523	41.0686	7.70095	46.0128	44.5509	24.7474	17.6388	30.8873	2.69924	2.93134	3.30701	5.8572	3.72347	5.14684	3.50782	3.91047	4.2864	4.75596	noncoding	ENST00000429197	AC079781.5	Ensembl	123	chr7	+	97499478	97499601		GCTACGAAGATTGTACACAGAGGTCCAGATACATTCCGTTTTGAGAATGTCAATGGATAC	intronic antisense	NM_133436	ASNS	asparagine synthetase [glutamine-hydrolyzing]	-	97481428	97501477
ASHG19A3A034742	7.41234	5.44722	8.5523	41.0686	7.70095	46.0128	44.5509	24.7474	17.6388	30.8873	2.69924	2.93134	3.30701	5.8572	3.72347	5.14684	3.50782	3.91047	4.2864	4.75596	noncoding	ENST00000429197	AC079781.5	Ensembl	123	chr7	+	97499478	97499601		GCTACGAAGATTGTACACAGAGGTCCAGATACATTCCGTTTTGAGAATGTCAATGGATAC	intronic antisense	NM_001178076	ASNS	asparagine synthetase [glutamine-hydrolyzing]	-	97481428	97501854
ASHG19A3A034742	7.41234	5.44722	8.5523	41.0686	7.70095	46.0128	44.5509	24.7474	17.6388	30.8873	2.69924	2.93134	3.30701	5.8572	3.72347	5.14684	3.50782	3.91047	4.2864	4.75596	noncoding	ENST00000429197	AC079781.5	Ensembl	123	chr7	+	97499478	97499601		GCTACGAAGATTGTACACAGAGGTCCAGATACATTCCGTTTTGAGAATGTCAATGGATAC	intronic antisense	NM_001178077	ASNS	asparagine synthetase [glutamine-hydrolyzing]	-	97481428	97501477
ASHG19A3A034742	7.41234	5.44722	8.5523	41.0686	7.70095	46.0128	44.5509	24.7474	17.6388	30.8873	2.69924	2.93134	3.30701	5.8572	3.72347	5.14684	3.50782	3.91047	4.2864	4.75596	noncoding	ENST00000429197	AC079781.5	Ensembl	123	chr7	+	97499478	97499601		GCTACGAAGATTGTACACAGAGGTCCAGATACATTCCGTTTTGAGAATGTCAATGGATAC	intronic antisense	NM_001673	ASNS	asparagine synthetase [glutamine-hydrolyzing]	-	97481428	97501854
ASHG19A3A034742	7.41234	5.44722	8.5523	41.0686	7.70095	46.0128	44.5509	24.7474	17.6388	30.8873	2.69924	2.93134	3.30701	5.8572	3.72347	5.14684	3.50782	3.91047	4.2864	4.75596	noncoding	ENST00000429197	AC079781.5	Ensembl	123	chr7	+	97499478	97499601		GCTACGAAGATTGTACACAGAGGTCCAGATACATTCCGTTTTGAGAATGTCAATGGATAC	intronic antisense	NM_001178075	ASNS	asparagine synthetase [glutamine-hydrolyzing]	-	97481428	97501854
ASHG19A3A024396	75.4352	12.9911	56.124	41.1571	38.9889	55.8541	73.9748	44.4112	29.8151	32.4461	6.40295	4.74894	5.92167	5.86035	5.82476	5.4271	4.64161	4.94878	4.9786	4.82668	noncoding	ENST00000426775	RP3-333A15.1	Ensembl	749	chr1	+	71413061	71417176		GTATCAAAGTCAGGAGCAATTTCTTCTGTTCCCTGTATTTCAATATCTTTGCCTTTTACT	intronic antisense	NM_198716	PTGER3	prostaglandin E2 receptor EP3 subtype isoform 6	-	71318035	71513491
ASHG19A3A024396	75.4352	12.9911	56.124	41.1571	38.9889	55.8541	73.9748	44.4112	29.8151	32.4461	6.40295	4.74894	5.92167	5.86035	5.82476	5.4271	4.64161	4.94878	4.9786	4.82668	noncoding	ENST00000426775	RP3-333A15.1	Ensembl	749	chr1	+	71413061	71417176		GTATCAAAGTCAGGAGCAATTTCTTCTGTTCCCTGTATTTCAATATCTTTGCCTTTTACT	intronic antisense	NM_198717	PTGER3	prostaglandin E2 receptor EP3 subtype isoform 7	-	71318035	71513491
ASHG19A3A024396	75.4352	12.9911	56.124	41.1571	38.9889	55.8541	73.9748	44.4112	29.8151	32.4461	6.40295	4.74894	5.92167	5.86035	5.82476	5.4271	4.64161	4.94878	4.9786	4.82668	noncoding	ENST00000426775	RP3-333A15.1	Ensembl	749	chr1	+	71413061	71417176		GTATCAAAGTCAGGAGCAATTTCTTCTGTTCCCTGTATTTCAATATCTTTGCCTTTTACT	intronic antisense	NM_198714	PTGER3	prostaglandin E2 receptor EP3 subtype isoform 4	-	71318035	71513491
ASHG19A3A048240	93.4663	66.3742	83.9564	102.285	51.8657	407.823	352.881	283.218	307.947	320.263	6.70226	6.80835	6.50791	7.19562	6.2194	8.11042	7.75832	7.71908	7.92523	7.95378	noncoding	ENST00000468701	RP11-476M19.1	Ensembl	347	chr12	+	3578115	3578462		AGCTATATTCCTGTGTGAGTGTGCAATTCACAGCAAAGTAGTCAGGAACAGATCTAGTGA	intergenic
ASHG19A3A033635	50.2862	23.9973	40.6668	28.9296	37.561	35.2475	164.288	51.8295	60.6284	49.4056	5.84752	5.50248	5.43574	5.35534	5.77182	4.77171	6.37151	5.18752	5.87848	5.44549	noncoding	G31689		misc_RNA	411	chr7	-	140971293	140971704		AATGTAAGGGAGTGATTCAGGAAAAGGGACCACGATCAATACCAGCAGACTCTTCCTATG	intronic antisense	NM_001195278	LOC100131199	transmembrane protein 178-like	+	140774031	141180179
ASHG19A3A047138	704.93	391.241	552.127	358.776	490.2	2811.92	1650.03	1849.52	2737.45	2434.48	10.005	9.59204	9.71825	9.4221	9.76174	10.4556	9.99348	10.1933	10.4079	10.2362	noncoding	ENST00000492051	RP11-237N19.1	Ensembl	246	chr11	+	129407763	129408009		AAAGGATCTCCTTCATCCCTCTCCAGAAGACAACAAGAGGAAACACACGAAGAAGTGCTT	intergenic
CUST_42_PI426075208	10103.3	9585.5	10044	10443.4	17531.9	22854.9	22844.8	18137.9	54183.1	53383.6	13.7362	13.864	13.9838	14.3926	14.1317	13.6726	14.1565	13.6074	15.535	15.4475	noncoding	nc-HOXB13-207+	nc-HOXB13-207	HOX cluster	108	chr17	+	46806423	46806531		AGGAAGAGGGGACGAGGAGCCGGGCCCCACCTCCTTCTCCTCCTCTCCCTCCCTAGCTTT	bidirectional	NM_006361	HOXB13	homeobox protein Hox-B13	-	46802126	46806111
ASHG19A3L0000785	17.4665	17.5009	24.768	28.8196	27.1007	97.5729	23.1115	34.0913	31.7686	20.7184	4.4372	5.11001	4.69801	5.35041	5.33772	6.20532	2.78018	4.49744	5.06164	4.15117	noncoding	chr14:87191072-87271497-	lincRNA-FLRT2-2	lincRNA	80426	chr14	-	87191072	87271497		GATGATTCTCCAAAGAATCTCTAATGCCACAAAATGGACTTAAGTGATCTTCAATTTCTC	intergenic
ASHG19A3A020857	59.9358	51.0561	72.415	59.2423	76.2129	68.6255	112.579	90.2929	59.3704	56.9218	6.08235	6.45327	6.29688	6.38449	6.76865	5.72351	5.58207	6.0445	5.85236	5.65451	noncoding	AY358209		misc_RNA	1018	chr3	-	32857840	32858858		ATTGGGACTGATCGGAATTCGGAATCCTTTTAATCTCCAAAGGAGCAAACTCACTTCCGC	bidirectional	NM_001039111	TRIM71	tripartite motif-containing protein 71	+	32859509	32933771
ASHG19A3A022189	41.9687	33.4582	41.5534	27.2862	33.5028	54.036	78.8781	80.734	86.6893	77.0198	5.59875	5.91303	5.47002	5.2663	5.62016	5.37908	4.78801	5.87542	6.35054	6.10715	noncoding	ENST00000423193	AC090044.2	Ensembl	497	chr3	+	898806	899774		TTAAAAAGCATCACTGGCTCCTGACCAGGATTCCAGCTCCATGAACCTCAAACTAGAACA	intergenic
ASHG19A3A025491	38.477	18.1182	37.389	20.4606	27.6773	32.9015	60.8271	65.804	24.1129	37.1192	5.48203	5.15139	5.31631	4.86459	5.36675	4.67436	4.17927	5.56554	4.70236	5.0251	noncoding	G36690		misc_RNA	434	chr4	+	47886344	47886778		TCCAGTTTATAAATGGTAGAACAAAGGCAGTGTAGCCTCCTTTACTTCCAATAAGGAAAT	natural antisense	NM_152995	NFXL1	NF-X1-type zinc finger protein NFXL1	-	47849257	47916633
ASHG19A3A033694	44.4301	14.9059	40.0387	31.4655	17.2222	102.749	68.0992	84.9946	77.4384	102.066	5.67831	4.91282	5.41002	5.47697	4.74642	6.28093	4.44844	5.95149	6.20329	6.50791	noncoding	NR_002157	OR2A9P	RefSeq_NR	985	chr7	-	143947563	143948548	uc003weh.1,ENST00000479102,	AGGGCAAGTCTTCTCTCGTTTTTTGCAGATAAAATTTTAGATGTGTTGCATTCATTGGGT	intergenic
ASHG19A3A053321	8.55709	5.44722	12.2166	16.0896	10.5332	48.9457	123.68	38.1589	58.6148	43.5044	3.38242	2.93134	3.65408	4.51417	4.14898	5.23646	5.7829	4.69363	5.83765	5.25426	noncoding	uc010utu.1	FLJ00038	UCSC_knowngene	1905	chr15	+	102501015	102514287		TGGAAAAGCATGAGTGGGGTGATGTGCCTTAAAGCATCAGACACTTGGGCCTCGGGCATC	intergenic
ASHG19A3L0000058	20.4659	23.199	20.6666	23.7628	31.4008	113.603	80.8653	91.2161	124.561	112.848	4.63776	5.45848	4.41415	5.07298	5.5311	6.42454	4.84565	6.05965	6.8126	6.64715	noncoding	Y00062	lincRNA-ATP6V1G3-2	lincRNA	4597	chr1	+	198284952	198726330	NM_080922,NM_080921,NM_002838,	GCTGTCTTTACATGGGGTTTTCAATTTTGCATGCTCGATTATTCCCTGTACAATATTTAA	intronic antisense	NM_133262	ATP6V1G3	V-type proton ATPase subunit G 3 isoform a	-	198492351	198510075
ASHG19A3L0000058	20.4659	23.199	20.6666	23.7628	31.4008	113.603	80.8653	91.2161	124.561	112.848	4.63776	5.45848	4.41415	5.07298	5.5311	6.42454	4.84565	6.05965	6.8126	6.64715	noncoding	Y00062	lincRNA-ATP6V1G3-2	lincRNA	4597	chr1	+	198284952	198726330	NM_080922,NM_080921,NM_002838,	GCTGTCTTTACATGGGGTTTTCAATTTTGCATGCTCGATTATTCCCTGTACAATATTTAA	exon sense-overlapping	NM_080921	PTPRC	receptor-type tyrosine-protein phosphatase C	+	198608136	198726545
ASHG19A3L0000058	20.4659	23.199	20.6666	23.7628	31.4008	113.603	80.8653	91.2161	124.561	112.848	4.63776	5.45848	4.41415	5.07298	5.5311	6.42454	4.84565	6.05965	6.8126	6.64715	noncoding	Y00062	lincRNA-ATP6V1G3-2	lincRNA	4597	chr1	+	198284952	198726330	NM_080922,NM_080921,NM_002838,	GCTGTCTTTACATGGGGTTTTCAATTTTGCATGCTCGATTATTCCCTGTACAATATTTAA	intron sense-overlapping	NM_133494	NEK7	serine/threonine-protein kinase Nek7	+	198126107	198291548
ASHG19A3L0000058	20.4659	23.199	20.6666	23.7628	31.4008	113.603	80.8653	91.2161	124.561	112.848	4.63776	5.45848	4.41415	5.07298	5.5311	6.42454	4.84565	6.05965	6.8126	6.64715	noncoding	Y00062	lincRNA-ATP6V1G3-2	lincRNA	4597	chr1	+	198284952	198726330	NM_080922,NM_080921,NM_002838,	GCTGTCTTTACATGGGGTTTTCAATTTTGCATGCTCGATTATTCCCTGTACAATATTTAA	exon sense-overlapping	NM_080923	PTPRC	receptor-type tyrosine-protein phosphatase C	+	198608136	198662334
ASHG19A3L0000058	20.4659	23.199	20.6666	23.7628	31.4008	113.603	80.8653	91.2161	124.561	112.848	4.63776	5.45848	4.41415	5.07298	5.5311	6.42454	4.84565	6.05965	6.8126	6.64715	noncoding	Y00062	lincRNA-ATP6V1G3-2	lincRNA	4597	chr1	+	198284952	198726330	NM_080922,NM_080921,NM_002838,	GCTGTCTTTACATGGGGTTTTCAATTTTGCATGCTCGATTATTCCCTGTACAATATTTAA	exon sense-overlapping	NM_002838	PTPRC	receptor-type tyrosine-protein phosphatase C	+	198608136	198726545
ASHG19A3L0000058	20.4659	23.199	20.6666	23.7628	31.4008	113.603	80.8653	91.2161	124.561	112.848	4.63776	5.45848	4.41415	5.07298	5.5311	6.42454	4.84565	6.05965	6.8126	6.64715	noncoding	Y00062	lincRNA-ATP6V1G3-2	lincRNA	4597	chr1	+	198284952	198726330	NM_080922,NM_080921,NM_002838,	GCTGTCTTTACATGGGGTTTTCAATTTTGCATGCTCGATTATTCCCTGTACAATATTTAA	intronic antisense	NM_133326	ATP6V1G3	V-type proton ATPase subunit G 3 isoform b	-	198492351	198510075
ASHG19A3A044517	26.7262	22.0616	34.0155	31.955	10.0821	148.184	112.758	113.304	169.597	144.082	4.99142	5.39495	5.17714	5.49659	4.09698	6.79165	5.5847	6.37927	7.20612	6.96873	noncoding	uc001laz.2	AK000154	UCSC_knowngene	5435	chr10	+	115671514	115676949		GGTGAGAATGTGTTTATACTGTATATGGAAACCTAATGCCTCTTTTCTAAAGCTTTGTAC	exon sense-overlapping	NM_198514	NHLRC2	NHL repeat-containing protein 2	+	115614390	115672265
ASHG19A3H0000158	107.334	96.9167	107.71	90.5309	148.584	108.311	199.64	133.69	153.778	132.869	6.90899	7.3451	6.88179	7.00687	7.76634	6.36055	6.75048	6.62709	7.08333	6.8603	noncoding	nc-HOXC9-132-	nc-HOXC9-132	HOX cluster	148	chr12	+	54386125	54386273		CCTTCCCCTTCTATAGCTCCATCTCCAGGGGAAGGACATGTTTGGGGTGTTGGTAGGTTA	intergenic
ASHG19A3A039435	81.1003	60.146	91.4708	63.5198	123.241	120.307	204.552	134.716	162.815	163.247	6.50233	6.68007	6.63618	6.48683	7.48328	6.50637	6.79889	6.64101	7.15664	7.12653	noncoding	uc004cgm.2	BC101937	UCSC_knowngene	108	chr9	+	138585382	138585490		ACAGCCTGGCTGCTAGCAGGCAAAGAAGTCAGGGAAGATGCTCTCCACCTCGTCCTTCAG	natural antisense	NM_001101677	SOHLH1	spermatogenesis- and oogenesis-specific basic	-	138585254	138591374
ASHG19A3A039435	81.1003	60.146	91.4708	63.5198	123.241	120.307	204.552	134.716	162.815	163.247	6.50233	6.68007	6.63618	6.48683	7.48328	6.50637	6.79889	6.64101	7.15664	7.12653	noncoding	uc004cgm.2	BC101937	UCSC_knowngene	108	chr9	+	138585382	138585490		ACAGCCTGGCTGCTAGCAGGCAAAGAAGTCAGGGAAGATGCTCTCCACCTCGTCCTTCAG	natural antisense	NM_001012415	SOHLH1	spermatogenesis- and oogenesis-specific basic	-	138585254	138591374
ASHG19A3L0000700	29.901	12.4406	39.9364	51.8428	12.1534	27.749	52.5365	43.527	30.5158	30.1032	5.14094	4.69867	5.40609	6.19574	4.31477	4.42441	3.81439	4.91321	5.00926	4.71501	noncoding	BI838429	lincRNA-RTL1-2	lincRNA	876	chr14	-	101586769	101587644		TTTCTAAACCCAAAGTCGCAGAGTTTATTCGCCGCATCTTTAAACCTCCGCAGTTGCATG	intergenic
ASHG19A3A047752	111.634	92.0149	121.599	61.1429	114.457	136.473	136.072	107.151	132.209	113.455	6.96685	7.27942	7.06087	6.43171	7.36726	6.67723	5.98627	6.29645	6.88801	6.6541	noncoding	ENST00000438625	AC079035.2	Ensembl	856	chr12	-	62876130	62878722		GGATGCCAAAGAGAAACTCCTGAAAATTCCTCCTTGAAAATCAGGTTCAATCAAGAGAAG	intronic antisense	NM_015026	MON2	protein MON2 homolog	+	62860596	62991363
ASHG19A3A037778	79.191	70.7017	62.6883	39.6004	78.1763	102.877	85.1459	90.2399	97.6567	104.521	6.46744	6.90357	6.07908	5.80422	6.80323	6.28279	4.96481	6.04355	6.49905	6.54134	noncoding	AY726578		misc_RNA	2241	chr9	-	99876701	99878926		CCTGTAGCCAAGTTGCACTCCACAAGTGAATCACCAATAGTAAAAGAAAAAAGTATAATT	intergenic
ASHG19A3A017263	28.4411	32.6509	38.7461	21.6292	7.62448	42.4766	105.034	23.6173	26.7463	59.6031	5.07533	5.87936	5.36386	4.94233	3.69951	5.03941	5.4386	3.82209	4.83827	5.72616	noncoding	ENST00000447206	RP5-968J1.1	Ensembl	346	chr20	-	1784661	1798252		AATTCTCAAACTACAGGAAGTGGAGAGAACAGTACAGTGACCCTACACGCTTGTTACCAG	intergenic
ASHG19A3A041575	12.5575	5.44722	5.79991	5.53908	190616	79.5707	71.2833	63.5347	84.4158	84.1404	4.02972	2.93134	2.70016	3.09827	17.0576	5.92359	4.55512	5.50922	6.31291	6.23224	noncoding	ENST00000417443	NCRNA00086	Ensembl	2913	chrX	+	134555867	134559682	NR_024493,NR_024359,	AGACACTGACCGGAATGACATACTTTTCTGTGTGTGATTCACTGTGTACTGGTCAGCACA	intergenic
ASHG19A3A011217	442.273	354.638	346.735	302.213	260.011	4005.4	3265.86	2632.54	3398.95	4251.21	9.20697	9.42631	8.85414	9.09977	8.67572	10.8705	10.8744	10.6519	10.6662	10.8803	noncoding	ENST00000467018	CTC-251H24.1	Ensembl	154	chr19	-	18396152	18396306	NM_001000,ENST00000495111,ENST00000460281,ENST00000446011,ENST00000424573,ENST00000422215,	GAAATAAAATCAGGTACAACTCCAAAAGGACACTGGAGAAGAACCAAGCTGGGTCTATAA	intergenic
ASHG19A3A041577	14.9468	9.65955	23.0354	16.996	7.44104	104.562	118.647	82.6935	82.2084	105.811	4.24335	4.4139	4.58333	4.59095	3.44629	6.30629	5.69334	5.91087	6.28173	6.55795	noncoding	ENST00000426910	RP11-265D19.5	Ensembl	5675	chrX	+	134566884	134572559		AACCTGCATCTGCAGAAGGCTCTGACCGCCTGTGAACATGACTGCCAAGTGCTCCTGGAA	intergenic
ASHG19A3A039081	61.4872	63.4642	94.7216	69.6314	66.6782	129.795	146.4	117.319	107.488	104.853	6.11843	6.74815	6.69025	6.62195	6.57594	6.61082	6.13781	6.43301	6.62285	6.546	noncoding	ENST00000435485	RP11-308N19.1	Ensembl	1686	chr9	+	109040672	109367076		TGTGTCTTAAGCTGGGTCATTGAAGTGGAATGTTTTCACAAGACCTCCTCCACTTGCTAC	intergenic
ASHG19A3A032563	565.405	388.984	619.204	432.058	353.491	3051.92	2643.97	2535.2	3056.25	2876.29	9.62874	9.5765	9.91649	9.7879	9.21134	10.5521	10.6103	10.6	10.5467	10.4362	noncoding	ENST00000396414	AC004129.9	Ensembl	783	chr7	-	25251785	25252582		GTGGATACCATCCAGCTGGTTGTCTTCCTGCCTGCCTTATGTCGTAAAATGGGGGTCTCT	intergenic
ASHG19A3A033939	21.5388	10.5942	40.9475	35.8174	16.9053	43.6251	126.662	59.5045	39.5036	48.8943	4.7047	4.51953	5.4473	5.65881	4.72403	5.07412	5.83642	5.40665	5.33372	5.43072	noncoding	ENST00000348899	PMS2CL	Ensembl	569	chr7	+	6769411	6771575		TCAGGTCACCGCTTGCTCTAGTTCCCAGGCTTTGGCCCCCAGTGGACGAGAATCGCTGAG	intergenic
ASHG19A3A013030	370.861	262.318	424.891	411.721	398.491	472.684	557.902	471.27	529.531	444.066	8.88747	8.93714	9.23419	9.69833	9.42142	8.28656	8.49029	8.40523	8.52596	8.32055	noncoding	ENST00000441512	AC011515.2	Ensembl	579	chr19	+	55182681	55184042		AAGAAAAAGATACATCACCTTCCCCAGAGTTCTGGCCAGAAGTTCTCCCAAGATGACTTC	intergenic
ASHG19A3A031776	1460.2	773.288	1210.21	868.353	943.418	19217.2	15433.5	16406.7	21135.5	19513.1	11.2059	10.706	11.1551	11.1814	10.8803	13.2279	13.2208	13.3606	13.4306	13.1718	noncoding	ENST00000403475	RP11-378G13.2	Ensembl	994	chr6	+	84102134	84103128	NM_002046,ENST00000513513,ENST00000434621,ENST00000425487,ENST00000423411,BC078673,	CTCAACGACCACTTTGTCAAGCTCATTTCCTGGTATGACAATGAATTTGGCTGCAGCAAC	intronic antisense	NM_002395	ME1	NADP-dependent malic enzyme	-	83920109	84140938
ASHG19A3A055160	52.2322	20.3722	49.8065	21.7149	24.9987	27.4465	193.603	24.3829	23.0373	86.5462	5.90008	5.29872	5.75208	4.94824	5.22884	4.40712	6.69199	3.88278	4.64245	6.27246	noncoding	uc002rby.2	BC035112	UCSC_knowngene	3502	chr2	-	14368998	14541082		AGGAAGCAAGAACACCTCGAGACAGGAGGCATGGCTGGGAGGCCTCAGGAAACGTATAAT	intergenic
ASHG19A3A030686	165.487	84.1324	94.0281	121.825	87.3423	98.9909	115.735	98.8467	80.7489	67.1183	7.55408	7.14794	6.6807	7.46747	6.96685	6.22729	5.63925	6.17919	6.25727	5.89773	noncoding	ENST00000419134	RP1-12G14.7	Ensembl	340	chr6	-	149912890	149913799		CTCCTGCATCTCAGCCATTCTTACCTGGGCAAAGGTTTTATATCAGTGTAACCAAAACAG	intergenic
ASHG19A3A014388	18.0555	31.509	45.4999	27.5422	28.0719	155.182	141.818	160.693	207.754	174.119	4.47649	5.83551	5.60414	5.28116	5.38716	6.85075	6.07145	6.89794	7.45054	7.20646	noncoding	ENST00000419784	RP1-156L9.1	Ensembl	840	chr2	-	132741509	132751734	ENST00000448748,	AGATGAGGAGAAATTCGAAGTATTCCAACGTCTGCCCTCATGAATAGATCAAGCCTTGGG	intergenic
ASHG19A3A009370	45.0953	37.2009	74.3478	66.3504	43.8951	127.949	161.003	163.439	111.136	107.226	5.69734	6.04953	6.33271	6.55056	5.99337	6.59237	6.32809	6.91869	6.66598	6.57352	noncoding	AF086167		misc_RNA	550	chr1	-	200295521	200296221		ATGATTACTGGACTTCTGTGCTGCCCAGTTCCACCACACCCCTACTGTGCCTTTCCTTTT	intergenic
ASHG19A3A028176	146.565	108.169	230.743	91.5385	141.913	134.288	139.023	119.348	110.511	110.666	7.37594	7.50503	8.10725	7.02551	7.6956	6.65463	6.02979	6.46019	6.65963	6.61672	noncoding	AK131511		misc_RNA	3913	chr5	+	43715449	43719361		CCCAATTCTTCCCATATACGCTGACACACAGAATGTACTCAATATTTGTTAAATGAATGA	intergenic
ASHG19A3A009102	344.642	227.904	273.76	278.428	183.529	1779.59	1432.42	1418.27	1755.82	1567.92	8.76183	8.71198	8.41395	8.93714	8.0931	9.86995	9.79604	9.84513	9.88125	9.72119	noncoding	ENST00000479856	RP11-713H12.1	Ensembl	347	chr17	+	8464547	8464894	NR_002309,NM_001029,ENST00000473326,ENST00000471178,ENST00000470205,ENST00000447425,ENST00000444468,ENST00000419089,ENST00000419030,ENST00000393490,ENST00000391676,	ACATTACCGTGTGAGTTGTGCAATTCACAGCAAAGTAGTCAGGAATCGATCTCGTGAAGC	intronic antisense	NM_005964	MYH10	myosin-10	-	8377529	8534036
ASHG19A3A018316	172.489	134.625	434.799	160.87	116.716	320.528	309.718	315.572	257.905	244.678	7.61243	7.8254	9.28209	7.91997	7.39428	7.82005	7.54133	7.87214	7.71679	7.62958	noncoding	CR604483		RNAdb	1073	chr20	+	39752035	39753108	NR_002719,NM_003286,	GAAACCATTTTCCCATCATCCTTTGTTCTGAGCATTCGCTGTACCCTTTAAGATATCCAT	exon sense-overlapping	NM_003286	TOP1	DNA topoisomerase 1	+	39657461	39753126
ASHG19A3A040778	136.04	90.0367	112.814	102.783	90.9326	148.649	185.151	170.17	130.467	130.595	7.26069	7.24758	6.95094	7.20496	7.0242	6.7966	6.60878	6.9781	6.86849	6.84071	noncoding	ENST00000450430	GS1-466O4.3	Ensembl	606	chrX	+	26218158	26218764		AAAGTCAATGATACCATCCCAAGGTGTCTTCCTATCCCTTTATACAAGGCACTGAGACAT	intergenic
ASHG19A3L0000958	113.547	84.9872	117.948	117.297	107.434	96.64	108.947	104.945	81.0592	73.0384	6.9922	7.16063	7.01537	7.4075	7.2757	6.1899	5.51292	6.26471	6.2626	6.0265	noncoding	chr18:38893677-38905677+	lincRNA-PIK3C3-1	lincRNA	12001	chr18	+	38893677	38905677		TATTACTTTCTCCTAAAGAGCCAACACTACCTTTTTGCATATATGGCATTCACTTCTCAT	intergenic
ASHG19A3A046604	112.4	110.208	164.005	135.226	125.338	164.635	176.045	187.179	125.585	103.118	6.97549	7.53451	7.53574	7.63061	7.5074	6.92955	6.51428	7.12058	6.82204	6.52064	noncoding	AK024558		misc_RNA	1243	chr1	-	61691244	61692464		TTCCTTTTGGTGATACAAAATAAAATTTCCTGCTATAGTTGCTCCATCTCTTTCACATGC	intronic antisense	NM_001145512	NFIA	nuclear factor 1 A-type isoform 4	+	61547533	61928460
ASHG19A3A046604	112.4	110.208	164.005	135.226	125.338	164.635	176.045	187.179	125.585	103.118	6.97549	7.53451	7.53574	7.63061	7.5074	6.92955	6.51428	7.12058	6.82204	6.52064	noncoding	AK024558		misc_RNA	1243	chr1	-	61691244	61692464		TTCCTTTTGGTGATACAAAATAAAATTTCCTGCTATAGTTGCTCCATCTCTTTCACATGC	intronic antisense	NM_001134673	NFIA	nuclear factor 1 A-type isoform 1	+	61547979	61928460
ASHG19A3A046604	112.4	110.208	164.005	135.226	125.338	164.635	176.045	187.179	125.585	103.118	6.97549	7.53451	7.53574	7.63061	7.5074	6.92955	6.51428	7.12058	6.82204	6.52064	noncoding	AK024558		misc_RNA	1243	chr1	-	61691244	61692464		TTCCTTTTGGTGATACAAAATAAAATTTCCTGCTATAGTTGCTCCATCTCTTTCACATGC	intronic antisense	NM_001145511	NFIA	nuclear factor 1 A-type isoform 3	+	61542945	61928460
ASHG19A3A046604	112.4	110.208	164.005	135.226	125.338	164.635	176.045	187.179	125.585	103.118	6.97549	7.53451	7.53574	7.63061	7.5074	6.92955	6.51428	7.12058	6.82204	6.52064	noncoding	AK024558		misc_RNA	1243	chr1	-	61691244	61692464		TTCCTTTTGGTGATACAAAATAAAATTTCCTGCTATAGTTGCTCCATCTCTTTCACATGC	intronic antisense	NM_005595	NFIA	nuclear factor 1 A-type isoform 2	+	61547979	61928460
ASHG19A3A038930	8.00199	8.25988	15.0009	10.6507	8.51356	63.276	71.1314	91.6302	121.375	98.2842	3.1336	4.23898	3.91542	3.92363	3.90643	5.60347	4.55085	6.06629	6.77954	6.45586	noncoding	ENST00000432119	RP11-100G15.3	Ensembl	779	chr9	+	94871294	94872377		TATTGACACTTTGTAGATGTCGTATGACTATTCCCATGTGTCTCTATCTACTGGTGAGGG	intronic antisense	NM_178324	SPTLC1	serine palmitoyltransferase 1 isoform b	-	94841345	94877690
ASHG19A3A038930	8.00199	8.25988	15.0009	10.6507	8.51356	63.276	71.1314	91.6302	121.375	98.2842	3.1336	4.23898	3.91542	3.92363	3.90643	5.60347	4.55085	6.06629	6.77954	6.45586	noncoding	ENST00000432119	RP11-100G15.3	Ensembl	779	chr9	+	94871294	94872377		TATTGACACTTTGTAGATGTCGTATGACTATTCCCATGTGTCTCTATCTACTGGTGAGGG	intronic antisense	NM_006415	SPTLC1	serine palmitoyltransferase 1 isoform a	-	94793426	94877690
ASHG19A3A020576	1290.07	1232.81	1715.86	1537.69	2037.61	4843.58	5117.6	4739.65	5157.41	4348.82	10.9895	11.4259	11.7918	12.0743	11.9533	11.1022	11.4494	11.4084	11.1644	10.9117	noncoding	uc003bhg.1	AK091355	UCSC_knowngene	2233	chr22	+	46646309	46648542	CR624447,	TCCCGGATAGCTGAGGGGCGCGAGGGCGCCTCCAGTCTCCCACCTGCCCTCCCGCGCCGC	bidirectional	NM_207327	C22orf40	hypothetical protein LOC150383	-	46639909	46646193
ASHG19A3A023852	25.3784	24.6509	39.2479	45.4799	30.2193	91.5946	113.201	96.4801	74.0372	84.998	4.9247	5.53667	5.38355	6.01014	5.48258	6.11389	5.59304	6.14225	6.14713	6.24588	noncoding	AK123130		misc_RNA	3345	chr4	-	2264891	2268236		TTTTGCATTTTTTGTTCAGTTTCATTGCCAGCAGCAGCCCCTGTGTCCCACTGAGTACTT	intergenic
ASHG19A3A030189	10.9298	5.44722	32.6361	27.9877	10.7625	46.7781	53.2387	56.6914	31.4374	43.3993	3.86673	2.93134	5.11431	5.30575	4.17633	5.16882	3.84382	5.33059	5.04831	5.25191	noncoding	ENST00000415381	RP11-301M17.1	Ensembl	517	chr1	+	147718439	147718956		TGTGACCAGCGCGACTCACCGCTCTAATCGCTCCGATTTTCCAAGGCCTTGCTCAGTAGT	intergenic
ASHG19A3A036211	47.6235	33.4287	111.412	175.299	62.2805	128.789	210.066	136.609	89.0097	98.3713	5.77534	5.91124	6.93161	8.07327	6.47496	6.60132	6.8511	6.66059	6.37917	6.45704	noncoding	G43337		misc_RNA	150	chr8	-	144335604	144335754		TCTTCACGGGAGAGCTAGTTGTTTAAAGCAGTGGTCCCCAACCTTCTGTGGTCCCCCGTG	intronic antisense	NM_173832	ZFP41	zinc finger protein 41 homolog	+	144329108	144344875
ASHG19A3A036507	47.9621	35.2288	44.613	158.402	35.6216	37.2589	52.3882	53.9711	15.189	22.3905	5.78408	5.98052	5.57342	7.89128	5.70137	4.85408	3.80652	5.24931	4.08486	4.26686	noncoding	ENST00000508840	CTD-2345M20.1	Ensembl	1898	chr8	+	30094897	30098513		TCTTTCCTTGGTATTGAAACTGATGACGGAGTCACGACTGTCCTCATTAAGCACAATACT	intergenic
ASHG19A3A042918	70.2927	68.2414	105.608	329.226	94.1277	123.018	197.385	133.17	88.1508	90.011	6.3051	6.84925	6.85191	9.26424	7.07543	6.53643	6.72843	6.62087	6.36723	6.32963	noncoding	ENST00000435209	RP11-399N22.3	Ensembl	294	chr10	-	72553985	72554279		TTCACAGCAAAGTAGTCAGAAATCAATCTCATGAAGGCTTCAAGGACCCAACACTCCCAC	intergenic
ASHG19A3A033621	12.7605	8.12469	28.774	35.1857	11.1217	36.3302	46.9206	37.5831	11.7161	17.5804	4.05062	4.2226	4.92758	5.63461	4.21428	4.81695	3.59611	4.66818	3.73994	3.89902	noncoding	uc003vvq.1	AK131347	UCSC_knowngene	2736	chr7	-	140100135	140104233		ACTTCCGGTGTCTTGGTCTTATCACTGTAACTTGAGCTGAGACTTTACTTCCATGTCTCC	natural antisense	NM_001008749	RAB19	ras-related protein Rab-19	+	140103842	140126050
ASHG19A3A044516	28.9335	16.4186	30.8823	26.445	37.0624	46.2876	66.4628	58.111	42.9062	46.6296	5.09747	5.03269	5.02687	5.22171	5.75519	5.15548	4.38866	5.36958	5.43897	5.3621	noncoding	ENST00000396885	RP11-506B15.4	Ensembl	699	chr1	-	43913446	43914315		TCGATGTCCCCAATGGATTTGGCATGGACTGCTTCTAGGAGTTCCTCCAGCTCTGCCAGG	natural antisense	NM_015284	KIAA0467	protein SZT2	+	43888796	43918304
ASHG19A3A046173	35.6065	26.0721	45.8307	45.8581	34.4363	70.7512	69.0599	78.3994	40.7011	35.4245	5.37754	5.60599	5.6165	6.02285	5.65688	5.76235	4.48153	5.83067	5.37028	4.95646	noncoding	ENST00000333752	AC116533.3	Ensembl	264	chr11	+	17073577	17073845	BC008657,	AACAACAGATGTCTCAATATTCCTCGTCCTAGAACTCTCAGAGGATCCAGAACTACAGCC	intergenic
ASHG19A3A025276	211.365	115.371	167.554	150.107	117.018	194.279	219.216	120.062	86.8563	82.9487	7.93593	7.59838	7.56967	7.79572	7.39767	7.15271	6.92975	6.47085	6.35235	6.21118	noncoding	ENST00000468675	RP11-1396O13.2	Ensembl	780	chr4	+	9564790	9565570		AATCATGACCTGAGAGGTGCGGCAAATGACTTGAAAGAATTGGTCAATAAAATGATTCCA	intergenic
ASHG19A3A000137	322.557	290.716	290.672	353.743	324.584	1202.28	1073.98	991.051	1158.03	1237.74	8.64954	9.09977	8.52562	9.39162	9.06708	9.39784	9.41314	9.37476	9.40525	9.44482	noncoding	ENST00000419923	POLR2J4	Ensembl	6167	chr7	-	43980493	44056090		AGACCACACACTGGGAAACATCATTAAATCacgtgcctgcttccccttcgccttctgccg	natural antisense	NM_015983	UBE2D4	ubiquitin-conjugating enzyme E2 D4	+	43966034	43995735
ASHG19A3A000137	322.557	290.716	290.672	353.743	324.584	1202.28	1073.98	991.051	1158.03	1237.74	8.64954	9.09977	8.52562	9.39162	9.06708	9.39784	9.41314	9.37476	9.40525	9.44482	noncoding	ENST00000419923	POLR2J4	Ensembl	6167	chr7	-	43980493	44056090		AGACCACACACTGGGAAACATCATTAAATCacgtgcctgcttccccttcgccttctgccg	intronic antisense	NM_175064	SPDYE1	putative WBSCR19-like protein 6	+	44040488	44049723
ASHG19A3A038687	87.2487	62.8771	100.276	96.268	99.1211	135.838	178.513	166.643	96.7773	120.014	6.60999	6.73791	6.77441	7.09966	7.15271	6.67129	6.5388	6.94769	6.48951	6.72993	noncoding	ENST00000427875	RP11-459O16.7	Ensembl	228	chr9	+	66396885	66397113	ENST00000442795,ENST00000420308,	AAAGTTGTAGGTCTGCCAAGTGGTGCTGGATTCAACACATCTTCTCACCTTCTCTTTCCA	intergenic
ASHG19A3A049789	102.466	80.795	95.5014	100.375	112.859	184.034	136.923	148.423	105.65	124.006	6.84099	7.09157	6.70398	7.16364	7.34985	7.07506	5.99782	6.78355	6.59971	6.77721	noncoding	AK125572		RNAdb	3355	chr13	-	100504863	100609401		ATGACAATGTGTCTGGCAAGTTCTTCCCCTGTGTGACTTGCTCATATTTCAAATAGTGGA	intronic antisense	NM_206808	CLYBL	citrate lyase subunit beta-like protein,	+	100258918	100549388
ASHG19A3A039461	408.986	314.289	413.421	393.617	410.598	611.92	729.592	631.045	600.389	606.593	9.06556	9.23232	9.18591	9.61152	9.4695	8.59548	8.88262	8.80151	8.66643	8.65685	noncoding	uc004ciz.1	AK128864	UCSC_knowngene	2702	chr9	+	139640612	139644363		ATTAAATATAAAAAGTCCCTGAAAGCCTTTTGAAAAAGGCTCCCACCTCCTCCTGGCCCA	natural antisense	NM_198946	LCN6	epididymal-specific lipocalin-6 precursor	-	139638468	139642980
CUST_469_PI426073487	41.1257	36.1108	45.985	35.1098	30.7709	189.307	153.594	130.652	166.755	152.461	5.57354	6.01316	5.62171	5.63161	5.50688	7.11557	6.23583	6.59375	7.18587	7.04094	noncoding	uc.471+	uc.471	UCR	239	chrX	+	41208370	41208609	NM_001356,	GCCCTTGTACATTTTGCCCATAACTTTTTACAAAGTACTTCTTTTATTGCACATTCAGAG	exon sense-overlapping	NM_001193416	DDX3X	ATP-dependent RNA helicase DDX3X isoform 2	+	41192650	41209524
CUST_469_PI426073487	41.1257	36.1108	45.985	35.1098	30.7709	189.307	153.594	130.652	166.755	152.461	5.57354	6.01316	5.62171	5.63161	5.50688	7.11557	6.23583	6.59375	7.18587	7.04094	noncoding	uc.471+	uc.471	UCR	239	chrX	+	41208370	41208609	NM_001356,	GCCCTTGTACATTTTGCCCATAACTTTTTACAAAGTACTTCTTTTATTGCACATTCAGAG	exon sense-overlapping	NM_001193417	DDX3X	ATP-dependent RNA helicase DDX3X isoform 3	+	41192650	41209524
CUST_469_PI426073487	41.1257	36.1108	45.985	35.1098	30.7709	189.307	153.594	130.652	166.755	152.461	5.57354	6.01316	5.62171	5.63161	5.50688	7.11557	6.23583	6.59375	7.18587	7.04094	noncoding	uc.471+	uc.471	UCR	239	chrX	+	41208370	41208609	NM_001356,	GCCCTTGTACATTTTGCCCATAACTTTTTACAAAGTACTTCTTTTATTGCACATTCAGAG	exon sense-overlapping	NM_001356	DDX3X	ATP-dependent RNA helicase DDX3X isoform 1	+	41192650	41209524
ASHG19A3A041119	2180.64	1459.24	1446.05	1202.95	1619.8	19421.5	13220.4	13761.8	17348.8	18221.8	11.8779	11.7278	11.4844	11.7062	11.6634	13.2555	12.909	13.032	12.9805	13.0364	noncoding	ENST00000422565	RP13-470G3.1	Ensembl	375	chrX	+	67819940	67820315	NM_000993,ENST00000413849,ENST00000396544,ENST00000395150,ENST00000393325,	GTTACCTATGTACCTGTTACCACTTTCGAAAATCTACAGACAGTCAATGTGGATGAGAAC	intergenic
ASHG19A3A020179	80.9637	34.807	52.1765	20.1176	55.9605	78.6852	89.6341	74.2199	57.773	65.964	6.49987	5.96299	5.81465	4.84054	6.32608	5.90817	5.0846	5.74298	5.81882	5.87272	noncoding	HIT000326532		H-invDB	282	chr22	+	22735460	22735741		ACCATCTCTTGTTCTGGAAGCAGCTCCAACATCGGAAGTAATACTGTAAACTGGTACCAG	intergenic
CUST_396_PI426073487	43.7075	31.9249	22.3374	21.2	55.628	15.4069	146.554	35.5842	22.4222	20.444	5.65468	5.85112	4.53296	4.91445	6.31767	3.59735	6.13978	4.57524	4.60848	4.13223	noncoding	uc.398+	uc.398	UCR	322	chr16	+	49890890	49891212		ATAATAAAGCCAGGCTTGGCTGGAAATGTAGCCGGGTCCCAGCAGGAGGATGTGAGGAGC	intergenic
ASHG19A3A033656	112.948	83.9638	99.9937	86.7221	116.248	257.509	243.476	217.862	216.134	208.781	6.98603	7.14633	6.77005	6.94381	7.3887	7.52618	7.11871	7.33552	7.49834	7.4402	noncoding	CR610450		misc_RNA	863	chr7	-	142159449	142160308		ACGCTGGTGACTAACTTTTCTTTTAATACTGTGTCTGAAGTCTCTCTCACCCAGAGGGTC	intergenic
ASHG19A3A018714	372.405	303.401	950.909	320.309	222.12	1509.92	1174.16	1109.89	1075.83	1186.31	8.89908	9.17534	10.719	9.20151	8.42159	9.65831	9.53721	9.52838	9.32728	9.4026	noncoding	ENST00000400028	GPXP2	Ensembl	600	chr21	-	28515662	28516271	NM_201397,NM_000581,ENST00000388829,	TTCCAGACCATTGACATCGAGCCTGACATCGAAGCCCTGCTGTCTCAAGGGCCCAGATGT	intergenic
ASHG19A3A030626	575.819	284.412	362.945	327.878	367.697	2370.07	1311.98	1400.39	1939.13	2191.8	9.65831	9.06504	8.94634	9.25322	9.28209	10.2448	9.68485	9.82694	9.98852	10.1162	noncoding	ENST00000407538	RP11-471B18.1	Ensembl	456	chr6	-	141243592	141244048		CAAAATCTACCCCAGTACAAGATCCCAGACTGGTCCTTAAACAGACAGAAGTATATAAAG	intergenic
ASHG19A3A046121	47.6012	43.4473	40.9038	35.1349	35.1976	76.7365	93.947	88.612	50.4049	34.9722	5.7738	6.24718	5.44565	5.63284	5.68602	5.87421	5.1933	6.01628	5.64581	4.93782	noncoding	NR_027713	FLJ46111	RefSeq_NR	1828	chr11	+	9115909	9117737		TCAAAACGAAGCTCATGACCTAGAAGAAGCTTCTCTGCTTTCTCGAATCTCTGCCTGGTT	intergenic
ASHG19A3A047909	559.492	340.354	522.682	338.1	329.585	2168.57	1596.48	1150.07	1664.17	1729.8	9.61152	9.36028	9.62292	9.31075	9.09645	10.1253	9.95532	9.56958	9.81066	9.84892	noncoding	ENST00000478358	RP11-490G8.1	Ensembl	465	chr12	-	95861172	95861637	NM_000992,ENST00000494408,ENST00000458386,	TGAAAATGGCACAGAAATGGTATCAAGAAACCCCGATCACAAAGATACGAATCTCTTAAG	intergenic
ASHG19A3L0000845	75.2171	82.8371	92.6308	66.9436	76.6333	98.4171	125.96	114.158	64.6418	86.4928	6.39928	7.12609	6.65701	6.56475	6.77441	6.21768	5.82509	6.39296	5.96387	6.27143	noncoding	BF850330	lincRNA-MESDC2	lincRNA	177	chr15	+	81260381	81260482		ATAAATTTCCATGTACCAGCAAGCAGCATGGTCATATTGCAGTCTCCTGCTAGACCGCTT	intergenic
ASHG19A3A024271	53.0645	38.8231	66.2882	44.7457	57.6139	112.256	109.926	77.7848	82.5646	73.8842	5.91994	6.10225	6.16235	5.986	6.36656	6.40763	5.53239	5.81909	6.28609	6.04376	noncoding	ENST00000510547	RP11-1267H10.3	Ensembl	851	chr4	-	69492564	69494617	ENST00000509021,	AATTTCTTCACCCACCCTTACCAAATGTCGATTTTGTGGGGGAACTCCACTGTAAACCAG	intergenic
ASHG19A3A043876	68.2694	44.7879	54.7056	20.1503	20.8619	60.0339	82.1433	74.2929	65.4455	46.9984	6.26164	6.28624	5.88862	4.84279	4.98396	5.52537	4.88247	5.74483	5.97957	5.37265	noncoding	ENST00000436165	OR6D1P	Ensembl	939	chr10	+	45753632	45754571		ATTGTCCTCTCTCTGGTGTATGGCAGCTGTGTCTTCATATATGTGAAGCCGAAGCAAATG	intergenic
ASHG19A3A023034	65.1963	45.6109	57.0783	42.0328	27.7389	75.7841	58.7321	74.6003	100.705	70.9566	6.19414	6.30898	5.94416	5.89439	5.36958	5.8572	4.09445	5.7507	6.53761	5.98267	noncoding	ENST00000442226	RP3-340N1.5	Ensembl	510	chr1	-	20510734	20512979		CTTCATCACCCACCCAAAAAAGATTAAAGTGGATTCTTCATCAGCTATTTTAAAATCACC	intronic antisense	NM_152376	UBXN10	UBX domain-containing protein 10	+	20512577	20519942
ASHG19A3A013120	62.3538	56.2366	42.1909	43.0329	40.6149	118.022	122.66	96.4792	115.317	116.609	6.13734	6.5847	5.49215	5.92782	5.88151	6.479	5.76457	6.1421	6.71626	6.69025	noncoding	ENST00000478259	CTC-258N23.1	Ensembl	806	chr19	+	57576701	57577507		AATCCCTGGCTTGCATTGCCAAAGCTGGAAAAGGCAAAGACTAAAGAACTTGCCACCAAA	intergenic
ASHG19A3A033179	152.04	115.455	177.069	126.076	103.722	189.556	213.93	158.806	141.564	158.459	7.4279	7.6008	7.65952	7.51921	7.22071	7.11826	6.88465	6.88179	6.97513	7.09252	noncoding	G31789		misc_RNA	239	chr7	-	94721144	94721383		GTCCATGAATTAAAAAACCATGCTTTTCTCTCCTTGCCACACAGCTTTAGTTTGAAAAAA	intronic antisense	NM_001166163	PPP1R9A	neurabin-1 isoform 5	+	94539209	94925727
ASHG19A3A033179	152.04	115.455	177.069	126.076	103.722	189.556	213.93	158.806	141.564	158.459	7.4279	7.6008	7.65952	7.51921	7.22071	7.11826	6.88465	6.88179	6.97513	7.09252	noncoding	G31789		misc_RNA	239	chr7	-	94721144	94721383		GTCCATGAATTAAAAAACCATGCTTTTCTCTCCTTGCCACACAGCTTTAGTTTGAAAAAA	intronic antisense	NM_001166161	PPP1R9A	neurabin-1 isoform 2	+	94539209	94925727
ASHG19A3A033179	152.04	115.455	177.069	126.076	103.722	189.556	213.93	158.806	141.564	158.459	7.4279	7.6008	7.65952	7.51921	7.22071	7.11826	6.88465	6.88179	6.97513	7.09252	noncoding	G31789		misc_RNA	239	chr7	-	94721144	94721383		GTCCATGAATTAAAAAACCATGCTTTTCTCTCCTTGCCACACAGCTTTAGTTTGAAAAAA	intronic antisense	NM_017650	PPP1R9A	neurabin-1 isoform 4	+	94536948	94925727
ASHG19A3A033179	152.04	115.455	177.069	126.076	103.722	189.556	213.93	158.806	141.564	158.459	7.4279	7.6008	7.65952	7.51921	7.22071	7.11826	6.88465	6.88179	6.97513	7.09252	noncoding	G31789		misc_RNA	239	chr7	-	94721144	94721383		GTCCATGAATTAAAAAACCATGCTTTTCTCTCCTTGCCACACAGCTTTAGTTTGAAAAAA	intronic antisense	NM_001166160	PPP1R9A	neurabin-1 isoform 1	+	94536948	94925727
ASHG19A3A033179	152.04	115.455	177.069	126.076	103.722	189.556	213.93	158.806	141.564	158.459	7.4279	7.6008	7.65952	7.51921	7.22071	7.11826	6.88465	6.88179	6.97513	7.09252	noncoding	G31789		misc_RNA	239	chr7	-	94721144	94721383		GTCCATGAATTAAAAAACCATGCTTTTCTCTCCTTGCCACACAGCTTTAGTTTGAAAAAA	intronic antisense	NM_001166162	PPP1R9A	neurabin-1 isoform 3	+	94539209	94925727
ASHG19A3A035429	23.4005	9.10989	33.0882	12.0961	28.4948	34.7805	184.253	31.5675	31.1812	49.1659	4.81519	4.34893	5.13595	4.10287	5.40553	4.75316	6.60002	4.36558	5.03582	5.4386	noncoding	ENST00000415652	AC093662.5	Ensembl	394	chr7	+	158383320	158383812		ACTTTGGTTAAACACAAACAAGCCCCAAGAAAAGGGAAAGCGAAAACCAGAGGCACTGGA	intergenic
ASHG19A3A015966	45.3829	25.0542	57.1401	46.179	38.7383	62.8394	85.6355	72.5074	49.2104	39.7519	5.70603	5.55585	5.94565	6.0327	5.81636	5.59406	4.9787	5.70702	5.61747	5.12884	noncoding	ENST00000443031	AC116050.1	Ensembl	1804	chr2	+	91777535	91809447	NM_177998,	TTATCAGCCACTGAAGGAGTTTTCCCTGTCACCCATTCAGTGCATACTTTGTTGCAGGTA	intergenic
ASHG19A3A009581	26.7267	20.2094	30.7078	24.4846	17.1535	39.9	48.8237	55.0949	41.0475	32.0965	4.99156	5.28908	5.0187	5.11648	4.741	4.94983	3.66478	5.2849	5.38136	4.80922	noncoding	AK096357		misc_RNA	3483	chr17	+	42767225	42770708		CTGAATCAAGGTTCTCCAGACCCTAAATTTTAAGAATATCCTCAATGGCTATTTTACTAC	bidirectional	NM_144609	CCDC43	coiled-coil domain-containing protein 43 isoform	-	42754804	42767165
ASHG19A3A009581	26.7267	20.2094	30.7078	24.4846	17.1535	39.9	48.8237	55.0949	41.0475	32.0965	4.99156	5.28908	5.0187	5.11648	4.741	4.94983	3.66478	5.2849	5.38136	4.80922	noncoding	AK096357		misc_RNA	3483	chr17	+	42767225	42770708		CTGAATCAAGGTTCTCCAGACCCTAAATTTTAAGAATATCCTCAATGGCTATTTTACTAC	bidirectional	NM_001099225	CCDC43	coiled-coil domain-containing protein 43 isoform	-	42754804	42767165
ASHG19A3A053582	21.9641	19.9525	41.1488	28.9439	18.0099	43.2487	50.3911	54.2982	47.004	33.9574	4.73035	5.27529	5.45554	5.35668	4.79719	5.06257	3.72363	5.26076	5.55698	4.89161	noncoding	AK097966		misc_RNA	1908	chr16	-	22424506	22427098		TCAGGTAATTACCCCCGCTCAAAACTAAAAACTGTCCAGTCGCCATTTTTTCTGTTTTTT	intergenic
ASHG19A3A041433	846.075	411.101	723.705	440.339	551.125	8389.59	7194.48	6707.27	7193.94	8751.26	10.2759	9.67321	10.196	9.82445	9.95021	11.8326	11.8945	11.866	11.5527	11.8095	noncoding	ENST00000434365	RP1-241P17.3	Ensembl	1310	chrX	+	114937130	114938440	NM_001404,	AAGAATGCCTTCGCCAGTGTCATCCTCTTTGGAACCAACAATATCAGCTCCATTTCTGGA	intergenic
ASHG19A3A052798	241.843	163.635	222.601	170.94	197.749	612.662	466.706	478.104	680.087	657.167	8.15906	8.13377	8.04389	8.02758	8.22333	8.59704	8.21721	8.4273	8.79781	8.74028	noncoding	uc001znn.1	LOC729082	UCSC_knowngene	1379	chr15	+	41576200	41601901		CTGCATTTCCCCTCCATTCTTGAAGCCAATCTTTTTCAAGAAATGACTAAGCAGCACCTG	natural antisense	NM_007280	OIP5	protein Mis18-beta	-	41601465	41624819
ASHG19A3A042761	315.707	228.894	251.205	174.592	272.106	286.317	292.047	301.687	242.806	186.62	8.61679	8.72058	8.25731	8.06609	8.75364	7.66806	7.4402	7.80414	7.64799	7.29565	noncoding	ENST00000414178	RP11-563N6.4	Ensembl	511	chr10	-	50042956	50044714		TCTTTCTCCCAGATCTCTCAATGTGAGCCAAGAGCAAACTGTTAAAAGCCACTTGGGACA	intronic antisense	NM_020945	WDFY4	WD repeat- and FYVE domain-containing protein 4	+	49893517	50191001
ASHG19A3A023944	26.7527	24.9367	34.999	24.1895	32.2726	48.6608	78.3008	43.3008	49.3721	29.705	4.99335	5.55068	5.21641	5.09862	5.56751	5.22694	4.77005	4.90547	5.62118	4.69437	noncoding	ENST00000511870	AC006499.6	Ensembl	850	chr4	-	10201446	10202296		AATATCGAGTTCACCAAGTGAGTTCACAGAAACAAGGTCTAATAAAGCTTCCCATGGAAA	intergenic
ASHG19A3A009823	37.5091	42.1681	73.8742	25.0927	56.7226	52.5689	73.2822	72.2441	55.6649	55.6273	5.44761	6.20981	6.32505	5.14753	6.34402	5.33547	4.61864	5.70205	5.77206	5.62076	noncoding	BC038775		misc_RNA	625	chr1	-	202779365	202779957		GCGCACCAAAGAGCCATCGACGATAATTCTTCTACCCAACTTTTATTTAGTATTATTAAA	intergenic
ASHG19A3A044906	72.2538	40.7556	51.5074	36.4123	42.7199	105.347	69.9743	105.47	114.843	91.7414	6.34715	6.16966	5.79796	5.68135	5.95589	6.31886	4.51101	6.2722	6.7102	6.3558	noncoding	uc001mfx.2	BC027619	UCSC_knowngene	1561	chr11	-	8032826	8038036		TTTTAAGTTGGTTCCTGCTCCTTGGTGCTGCTCTATTACCTCGAAACTTTCAGAAAAAGT	intergenic
ASHG19A3A042241	34.2167	27.8373	33.8191	32.8357	22.2255	385.217	366.138	321.175	418.231	435.459	5.32538	5.68685	5.16964	5.53491	5.06759	8.04769	7.81518	7.9007	8.27407	8.2983	noncoding	ENST00000458678	RP11-435F13.1	Ensembl	957	chr1	+	241082952	241083909		AATACTTTGTCAAACCATGAAACTAAGGTGGCTATGGTGGTTGCAGTAACAGCAGTAGCT	intronic antisense	NM_002924	RGS7	regulator of G-protein signaling 7	-	240938816	241520478
ASHG19A3A034856	215.937	184.356	186.58	178.956	221.738	163.084	197.798	169.217	124.378	170.487	7.97123	8.33105	7.73424	8.1074	8.41764	6.91593	6.73283	6.96945	6.81176	7.1823	noncoding	ENST00000502615	AC093668.5	Ensembl	917	chr7	+	102213834	102220258	ENST00000510452,	AGACTATGCAGGATAATGAGCCCCCACATACTCCGCATCTCTTGTCTGTAATTATCAGCT	natural antisense	NM_006989	RASA4	ras GTPase-activating protein 4 isoform 1	-	102220092	102257205
ASHG19A3A034856	215.937	184.356	186.58	178.956	221.738	163.084	197.798	169.217	124.378	170.487	7.97123	8.33105	7.73424	8.1074	8.41764	6.91593	6.73283	6.96945	6.81176	7.1823	noncoding	ENST00000502615	AC093668.5	Ensembl	917	chr7	+	102213834	102220258	ENST00000510452,	AGACTATGCAGGATAATGAGCCCCCACATACTCCGCATCTCTTGTCTGTAATTATCAGCT	natural antisense	NM_001079877	RASA4	ras GTPase-activating protein 4 isoform 2	-	102220092	102257205
ASHG19A3A034856	215.937	184.356	186.58	178.956	221.738	163.084	197.798	169.217	124.378	170.487	7.97123	8.33105	7.73424	8.1074	8.41764	6.91593	6.73283	6.96945	6.81176	7.1823	noncoding	ENST00000502615	AC093668.5	Ensembl	917	chr7	+	102213834	102220258	ENST00000510452,	AGACTATGCAGGATAATGAGCCCCCACATACTCCGCATCTCTTGTCTGTAATTATCAGCT	bidirectional	NM_001097615	POLR2J3	DNA-directed RNA polymerase II subunit RPB11-b2	-	102178365	102213068
ASHG19A3A007431	41.4482	14.7412	47.5633	53.8719	41.048	61.4892	223.692	54.6496	21.4868	83.3574	5.58311	4.90041	5.67497	6.24916	5.89471	5.56349	6.97247	5.27075	4.55547	6.21821	noncoding	NR_026871	LOC441869	RefSeq_NR	1501	chr1	-	1353801	1356650		GGCAAGGTGCCAGCGTGGAGGAGAGGACATTGAGGTGCTGCTGGGCCACGGGGCAGACCC	exon sense-overlapping	NM_001145210	LOC441869	hypothetical protein LOC441869	-	1353799	1356650
ASHG19A3A039512	1026.64	1138.11	1178.92	709.8	802.311	1393.82	1077.85	1129.92	969.664	941.372	10.5804	11.3119	11.1162	10.7486	10.5953	9.56611	9.4221	9.5459	9.19934	9.14405	noncoding	uc004coq.3	DQ582201	UCSC_knowngene	132	chrM	-	236	368		GTTTTTGGGGTTTGGCAGAGATGTGTTTAAGTGCTGTGGCCAGAAGCGGGGGGAGGGGGG	intergenic
ASHG19A3A021376	70.4583	42.416	74.8933	148.461	61.5287	74.5648	106.664	84.1014	50.2178	76.2384	6.3084	6.21778	6.34402	7.77873	6.45829	5.83406	5.46812	5.93592	5.64223	6.09374	noncoding	AK055050		misc_RNA	2452	chr3	-	107643945	107646398		CTCCAGCCCTAGAACTCAGCACGTGAACAAACTTTCCTCTGGGATTCAGTGAAACATATT	intergenic
ASHG19A3A023527	31.3548	13.8224	30.96	31.2563	22.4058	48.8741	96.7053	39.9197	25.0277	49.3323	5.20684	4.82565	5.03079	5.46632	5.07838	5.23424	5.2578	4.76881	4.75201	5.44355	noncoding	ENST00000497988	RP11-373E16.3	Ensembl	3097	chr3	+	170374350	170379912		AGACACAACACAAATCCCTCTAACAGATTATGGACATGGTGAGCTAGACATGGAGACAGG	intergenic
CUST_708_PI426073487	114.659	106.108	131.667	106.252	103.713	151.639	131.03	148.006	130.623	70.0391	7.006	7.47705	7.18769	7.25369	7.22047	6.82077	5.91087	6.77972	6.86984	5.96118	noncoding	uc.229-	uc.229	UCR	296	chr7	-	115134644	115134940		GTTCTCTGATATAACTTCATTTCTCCTGACAGTGACAATTTTCACCTCAGTACAATTTCT	intergenic
ASHG19A3A052850	7.89377	5.44722	13.2417	6.42123	7.99009	43.8084	60.8537	27.3654	34.6807	35.9174	3.0883	2.93134	3.7398	3.43425	3.79825	5.07942	4.18002	4.10363	5.17341	4.97835	noncoding	ENST00000507729	AC122108.1	Ensembl	1916	chr15	+	45021319	45025045	uc001zue.2,	TGTGGACATTCTGGACCACATAAATAAAGACAACACCCTAGAGATGGTGAAGTAAGTTGT	intergenic
ASHG19A3A028388	806.947	523.043	623.023	530.544	490.519	8488.41	6646.57	6190.21	7980.8	8088.65	10.196	10.0804	9.92504	10.1815	9.76453	11.8421	11.7859	11.7398	11.6959	11.689	noncoding	ENST00000477662	CTD-2503O16.1	Ensembl	156	chr5	+	74227486	74227642	NM_001000,ENST00000495111,ENST00000446011,ENST00000424573,ENST00000422215,	AATAAAATCAGGTACAACTCCAAAAGGAGACATTGGAGAAGAACTAAGCTGGGTCTATTA	intergenic
ASHG19A3A009600	43.9052	33.6052	28.9723	30.0543	28.0696	52.8222	80.1867	51.5175	35.1725	30.8855	5.6615	5.91935	4.93672	5.41069	5.38705	5.34359	4.82678	5.17961	5.19266	4.75573	noncoding	ENST00000502258	AC003963.1	Ensembl	2426	chr17	+	43357851	43360435		TAAAAACAACTGCATCAAACCCTGGACCTATGGCCAATCAGCATCTAGATCAGGAGGATG	intronic antisense	NM_003954	MAP3K14	mitogen-activated protein kinase kinase kinase	-	43340487	43394414
ASHG19A3A011941	22.3747	11.8216	27.1047	34.1152	20.0075	41.4447	56.2697	56.5004	29.8346	21.8385	4.75515	4.63885	4.83244	5.5911	4.92994	5.00342	3.98724	5.32538	4.97982	4.22956	noncoding	uc002qrx.1	BC063675	UCSC_knowngene	1562	chr19	-	58769781	58790174	ENST00000499062,	TCCTTTGGCAACACATTAACTACACTCTGTGGCCATCCCTTGACTTCTGAGAGGATGTTT	bidirectional	NM_021089	ZNF8	zinc finger protein 8	+	58790317	58807254
ASHG19A3A011941	22.3747	11.8216	27.1047	34.1152	20.0075	41.4447	56.2697	56.5004	29.8346	21.8385	4.75515	4.63885	4.83244	5.5911	4.92994	5.00342	3.98724	5.32538	4.97982	4.22956	noncoding	uc002qrx.1	BC063675	UCSC_knowngene	1562	chr19	-	58769781	58790174	ENST00000499062,	TCCTTTGGCAACACATTAACTACACTCTGTGGCCATCCCTTGACTTCTGAGAGGATGTTT	intronic antisense	NM_014480	ZNF544	zinc finger protein 544	+	58740069	58775008
ASHG19A3A027629	56.8415	50.771	64.0296	66.7741	77.05	95.8541	113.043	112.603	88.863	69.1035	6.0116	6.44541	6.10956	6.56073	6.78104	6.17776	5.58983	6.37045	6.37712	5.94021	noncoding	ENST00000509655	AC016571.1	Ensembl	1991	chr5	-	156790390	156792509		ATCAATATTGGAAACCTGTGCTTTAGTTCTTCCACCTCTGCTGCTGCTATGCTGTGTGAC	intronic antisense	NM_014376	CYFIP2	cytoplasmic FMR1-interacting protein 2	+	156696361	156822606
ASHG19A3A027629	56.8415	50.771	64.0296	66.7741	77.05	95.8541	113.043	112.603	88.863	69.1035	6.0116	6.44541	6.10956	6.56073	6.78104	6.17776	5.58983	6.37045	6.37712	5.94021	noncoding	ENST00000509655	AC016571.1	Ensembl	1991	chr5	-	156790390	156792509		ATCAATATTGGAAACCTGTGCTTTAGTTCTTCCACCTCTGCTGCTGCTATGCTGTGTGAC	intronic antisense	NM_001037332	CYFIP2	cytoplasmic FMR1-interacting protein 2	+	156693186	156822606
ASHG19A3A027629	56.8415	50.771	64.0296	66.7741	77.05	95.8541	113.043	112.603	88.863	69.1035	6.0116	6.44541	6.10956	6.56073	6.78104	6.17776	5.58983	6.37045	6.37712	5.94021	noncoding	ENST00000509655	AC016571.1	Ensembl	1991	chr5	-	156790390	156792509		ATCAATATTGGAAACCTGTGCTTTAGTTCTTCCACCTCTGCTGCTGCTATGCTGTGTGAC	intronic antisense	NM_001037333	CYFIP2	cytoplasmic FMR1-interacting protein 2	+	156693090	156822606
ASHG19A3A015460	31.3083	18.7752	45.077	33.5825	26.0498	57.351	119.298	57.2404	46.7145	73.1275	5.20521	5.19625	5.5896	5.56915	5.28346	5.46168	5.70381	5.34585	5.54847	6.02852	noncoding	AK130631		misc_RNA	1398	chr2	+	28613583	28614776		AAGAATTGGGTAAACTGAGGCTAACACAGACCCTGGACCAAAACCTAAGTTCCCTGACTT	intergenic
ASHG19A3L0001037	141.235	143.524	143.56	139.915	139.665	264.986	316.521	235.18	270.221	195.487	7.32198	7.92219	7.32075	7.68838	7.6694	7.56576	7.57326	7.4518	7.77095	7.35305	noncoding	chr2:113359154-113374304-	lincRNA-CHCHD5-1	lincRNA	15151	chr2	-	113359154	113374304		TGGTTATACAGTCAAATAATACTCTAGGCAATATCCCCCATGGGATGGTGTTCTCCCCAG	intergenic
ASHG19A3H0000047	624.119	535.256	651.606	495.26	725.592	1385.79	1226.8	1156.54	2113.24	1962.36	9.80257	10.1085	10.0077	10.0627	10.4212	9.56341	9.59378	9.57727	10.0997	9.97554	noncoding	nc-HOXB4-167-	nc-HOXB4-167	HOX cluster	348	chr17	-	46656230	46656578		CTAACCGTGCAGCTAAATGAGATTTGGAAGGCGAAGTCTCCCCGAATTAGTGCATGAATT	intergenic
ASHG19A3A009172	53.7845	22.055	35.335	34.3658	12.0176	66.5687	161.451	49.3676	34.2211	34.7967	5.93858	5.39422	5.23128	5.60187	4.30154	5.67683	6.33429	5.11313	5.1552	4.9286	noncoding	ENST00000419919	AC098850.1	Ensembl	791	chr17	+	16586750	16587541	NM_002936,	TGGTATAACTAACTGGGTTCAAGGTTGGAAGAAAAATGGGTGGAAGACAAGTGCAGGGAA	intergenic
ASHG19A3A032916	65.1634	59.4772	98.726	66.6515	64.6128	118.187	134.541	97.5262	103.054	86.0407	6.19366	6.66483	6.75063	6.55828	6.53195	6.48162	5.96416	6.15852	6.56493	6.2626	noncoding	ENST00000430604	RP11-3N2.4	Ensembl	821	chr7	-	63572129	63572950	ENST00000435196,	TTCTACCACTTACACTAGTATTCTGTATATGACATATCTCAATACCCATCCTAATCTCCA	intergenic
ASHG19A3A055059	62.2027	18.8677	23.3074	18.9359	11.8299	30.4964	75.2519	29.9766	18.3472	48.014	6.13317	5.20232	4.60344	4.74886	4.28462	4.56459	4.68018	4.26996	4.34487	5.40528	noncoding	uc001alp.1	AK125078	UCSC_knowngene	847	chr1	-	5621768	5728315		TGGAAAAGAAAACCCCATTTCCAAGGCTCATAGGTGAAGAGACTTTTGCCTTGTCTGAGA	intergenic
ASHG19A3A019042	29.059	10.3865	91.3844	19.8633	7.44957	44.3164	78.6282	41.1895	27.4987	55.2813	5.10278	4.49461	6.63372	4.81855	3.45976	5.09619	4.77999	4.8219	4.87429	5.61329	noncoding	ENST00000431297	FEM1DP	Ensembl	1995	chr21	+	15134658	15136653	NM_018708,	AAGATCCCTTACAAGGGCTTCATCCCGGAAGATCTGGAGGCATTCATCGAACTGCACTGA	intergenic
ASHG19A3A053339	40.5568	55.3888	68.1869	55.6808	89.8044	144.587	197.996	88.3601	61.5023	101.472	5.55526	6.56443	6.20676	6.29597	7.0055	6.75422	6.73451	6.01285	5.89805	6.49969	noncoding	ENST00000356631	AL022341.1	Ensembl	648	chr16	-	691038	691688		CCCTGTGCTGGGGGGATCCCTGGGCTGGGGGGGTCCCTGTGCTGGGGGGCCCTGTGCTGA	bidirectional	NM_138418	FAM195A	hypothetical protein LOC84331	+	691848	698474
ASHG19A3A053577	16.8159	5.75764	9.9515	22.082	20.1523	31.5645	62.51	35.1375	39.0422	43.5936	4.38566	3.8537	3.4429	4.97178	4.93875	4.61496	4.24686	4.55477	5.32106	5.25763	noncoding	uc002djs.3	LOC23117	UCSC_knowngene	3910	chr16	-	21848005	21902953	uc010cfp.1,uc002diz.1,NR_027155,NR_027154,NR_002473,NR_002453,NM_015092,ENST00000309865,	AGATGCTATCCTTTGGCAGTGGGCCATATGGGAAGCTGCACAATTCACTGTTCTTTCTAA	intergenic
ASHG19A3L0002962	23.323	37.1816	22.0173	9.12942	18.3402	19.8862	55.167	29.0222	26.6259	31.8326	4.81032	6.04886	4.51185	3.73571	4.81766	3.91461	3.93587	4.20984	4.83256	4.79967	noncoding	AA769057	lincRNA-UBE2G1	lincRNA	456	chr17	-	4298328	4298629		TTAAAGTGCTTAGAATGGGGGTTCTTGCTGCCCCTGAGAGATATCTTCATTTGGGATTGG	intergenic
ASHG19A3A023632	548.722	371.922	524.345	356.562	313.459	3002.62	2539.85	2096.08	2955.9	2952.87	9.57242	9.49432	9.62759	9.41003	8.99507	10.5314	10.5565	10.3437	10.5064	10.4648	noncoding	ENST00000433853	RP11-778D9.4	Ensembl	732	chr3	+	183867491	183868223		AAATCCATGAAGTTTGTGGATGGCCTGACGATCCACAGTGGAGACCCTATTAACTACTAC	intergenic
ASHG19A3A034057	50.1783	29.6827	86.2773	65.1425	52.7431	82.2973	132.25	94.5895	78.6768	67.6054	5.84446	5.76125	6.54756	6.52468	6.24468	5.96811	5.9288	6.11427	6.2237	5.90854	noncoding	G30841		misc_RNA	279	chr7	+	23501235	23501514		CAATTTGTGGAAGATGACATACAAAGATAGCCACCATCAATTCCTCTCTCGGTACATGCA	intronic antisense	NM_006547	IGF2BP3	insulin-like growth factor 2 mRNA-binding	-	23349827	23509995
ASHG19A3A028350	249.285	151.964	210.474	149.196	173.286	228.154	236.777	201.952	171.624	154.964	8.20876	8.01028	7.94325	7.78572	8.00473	7.37099	7.06921	7.22632	7.21842	7.0639	noncoding	ENST00000450213	PMCHL2	Ensembl	1917	chr5	+	70671612	70681621	NR_003921,ENST00000418902,	CCCTCCTTGGTTTACCTCCATCATTAAAAAACAACAATGACAACGACAACAAAAAACAAA	intergenic
ASHG19A3A020956	25.3246	12.194	40.9775	26.7065	24.1755	34.8205	66.9054	54.2099	38.82	24.129	4.92169	4.67651	5.4482	5.23569	5.18634	4.75452	4.40463	5.2578	5.31367	4.38039	noncoding	AK096537		misc_RNA	2967	chr3	-	44533263	44536227		ACTATATTAATAACATGCTCATTGCCAGCCTATGAAACAAGTTGACCACTCCATACATAA	intergenic
ASHG19A3A027669	26.4723	23.7223	44.9085	69.3862	19.0393	200.463	179	189.207	184.064	166.415	4.9773	5.48975	5.58409	6.61634	4.86467	7.19497	6.54327	7.13493	7.29702	7.15394	noncoding	BC082768		NRED	1750	chr5	-	167975501	167977154	uc003lzy.3,	CTTGGGTTTTGCTTGTTTGTATTGGATAACCATTAAGCCAACTTCAGTTTCTCTGCCTTT	intergenic
ASHG19A3A029436	52.8786	38.8265	64.9169	48.096	35.6164	72.9551	66.0339	81.503	71.1571	65.8623	5.91514	6.10247	6.12962	6.09044	5.70108	5.80428	4.3748	5.88862	6.08801	5.86996	noncoding	uc003nbk.2	BC033996	UCSC_knowngene	474	chr6	-	15248048	15248887	ENST00000441978,	GCATTCTACCCAGCCCTCTGCAATGCGGATGTATTTTAATTCTTAAATTCTTTATGGAAC	intronic antisense	NM_004973	JARID2	protein Jumonji	+	15246526	15522253
ASHG19A3A053785	30.0671	25.2432	33.9903	23.8692	25.9956	47.282	75.7573	47.6585	68.0104	37.87	5.14888	5.56428	5.17524	5.07914	5.28064	5.18448	4.69547	5.05831	6.02873	5.05432	noncoding	AK123329		misc_RNA	3691	chr16	-	57174807	57178498		AACATGCAAGACTTTCTTTTTCTATCCCTTTGAAAGCCTGCTCAGGGTGGACAAGACTGG	intronic antisense	NM_152727	CPNE2	copine-2	+	57126454	57181878
ASHG19A3A007161	158.37	111.684	122.67	131.432	150.761	124.482	219.279	153.55	120.27	199.032	7.48827	7.55149	7.07543	7.58918	7.78721	6.55356	6.93051	6.83156	6.76968	7.3765	noncoding	uc011kfs.1	SPDYE8P	UCSC_knowngene	5766	chr7	+	74936532	74974605	uc010lcg.2,NR_003664,NM_175064,NM_001146210,NM_001099435,NM_001031618,NM_001004351,ENST00000445314,ENST00000420373,ENST00000412399,ENST00000398408,ENST00000380425,ENST00000380407,ENST00000359797,	GGGACAAAGATCTGAGGGTGTCGGACAAGTATCTCCTGGCTATGGTCATAGCGTATTTCA	intergenic
ASHG19A3A040035	51.0607	11.7883	49.8002	27.269	34.6454	41.7711	102.055	53.5925	30.2144	68.4904	5.86781	4.63626	5.75197	5.26513	5.66523	5.01464	5.37663	5.23769	4.99664	5.92889	noncoding	AY927528		RNAdb	1257	chrX	-	70469142	70471507		GGAAGCTGAGGAAATGAGAGGGTGGTCTTGAGTGAATATTCAAACCTGTTCCCACCTCTA	exon sense-overlapping	NM_001171163	ZMYM3	zinc finger MYM-type protein 3 isoform 3	-	70469054	70474499
ASHG19A3A040035	51.0607	11.7883	49.8002	27.269	34.6454	41.7711	102.055	53.5925	30.2144	68.4904	5.86781	4.63626	5.75197	5.26513	5.66523	5.01464	5.37663	5.23769	4.99664	5.92889	noncoding	AY927528		RNAdb	1257	chrX	-	70469142	70471507		GGAAGCTGAGGAAATGAGAGGGTGGTCTTGAGTGAATATTCAAACCTGTTCCCACCTCTA	exon sense-overlapping	NM_201599	ZMYM3	zinc finger MYM-type protein 3 isoform 1	-	70459473	70474038
ASHG19A3A040035	51.0607	11.7883	49.8002	27.269	34.6454	41.7711	102.055	53.5925	30.2144	68.4904	5.86781	4.63626	5.75197	5.26513	5.66523	5.01464	5.37663	5.23769	4.99664	5.92889	noncoding	AY927528		RNAdb	1257	chrX	-	70469142	70471507		GGAAGCTGAGGAAATGAGAGGGTGGTCTTGAGTGAATATTCAAACCTGTTCCCACCTCTA	exon sense-overlapping	NM_005096	ZMYM3	zinc finger MYM-type protein 3 isoform 1	-	70459473	70474499
ASHG19A3A040035	51.0607	11.7883	49.8002	27.269	34.6454	41.7711	102.055	53.5925	30.2144	68.4904	5.86781	4.63626	5.75197	5.26513	5.66523	5.01464	5.37663	5.23769	4.99664	5.92889	noncoding	AY927528		RNAdb	1257	chrX	-	70469142	70471507		GGAAGCTGAGGAAATGAGAGGGTGGTCTTGAGTGAATATTCAAACCTGTTCCCACCTCTA	exon sense-overlapping	NM_001171162	ZMYM3	zinc finger MYM-type protein 3 isoform 2	-	70459473	70475047
ASHG19A3A052999	17.035	29.8503	39.4727	11.2119	19.3382	38.4912	73.0528	46.214	23.2036	36.8305	4.4037	5.76857	5.39076	3.99492	4.88419	4.89886	4.61167	5.01214	4.65143	5.01412	noncoding	ENST00000502544	AC087482.1	Ensembl	1784	chr15	+	67332911	67340583		TAAAATCTCAGGCAGGTCTTGTAGGTTTTCTGGGCCCCTTCAGTTTCCAAGACAGTCTTA	intergenic
ASHG19A3A033735	276.497	191.111	267.706	225.338	236.652	254.467	316.859	264.582	169.904	177.974	8.38268	8.4032	8.37355	8.5138	8.52596	7.51068	7.57589	7.62447	7.20794	7.23707	noncoding	ENST00000497366	RP4-584D14.6	Ensembl	420	chr7	-	150076942	150080973		ATCTCCACACCTTCCACATGTAGATATCCTCAACGTTCTTCACAGAGGGGATGCCCGCAC	intronic antisense	NM_173680	ZNF775	zinc finger protein 775	+	150076405	150095719
ASHG19A3A018084	25.0674	26.4928	29.3215	12.5142	16.3592	35.6119	33.9295	45.0292	31.6218	16.2244	4.90568	5.62449	4.95333	4.1505	4.68156	4.7884	3.07242	4.97094	5.05548	3.78568	noncoding	ENST00000455902	RP4-706G24.1	Ensembl	420	chr1	+	25534629	25535360		TTAGTTGAGATTTCTGCTGCTAACGGCCAAAGCCATTCCTCACTGCTATTGACTTTCCCA	intergenic
ASHG19A3A007763	20.0181	10.927	47.6536	20.6489	17.8982	18.7091	83.974	36.5223	23.9035	63.9744	4.61011	4.55145	5.67843	4.87782	4.78954	3.82496	4.93114	4.6175	4.69088	5.82897	noncoding	NR_033352	GOLGA8F	RefSeq_NR	4070	chr15	-	28765515	28778143		AGTGGCAGGAGAGCTCCAGGCCCAGGTGGAGAAAGAAGAACTTGGATTCTTCCAGTACTA	intergenic
ASHG19A3A030964	251.114	202.144	281.376	277.784	293.327	320.71	393.45	361.346	299.935	263.321	8.2214	8.50335	8.4618	8.93214	8.88221	7.8206	7.93709	8.0646	7.89444	7.7237	noncoding	NR_004855	HULC	RefSeq_NR	500	chr6	+	8652441	8654077	ENST00000503668,	GAACACAAATTAAGTGTTCAACCTGTGGCAAATTTGTACTTTCTCCCTGAATTATGTTGT	intergenic
ASHG19A3A017021	19.8796	17.6678	20.229	158.086	10.4143	31.8762	72.5774	29.0636	15.8438	27.4068	4.60174	5.12117	4.38247	7.88802	4.13389	4.6276	4.59538	4.21323	4.14753	4.57452	noncoding	ENST00000432993	AC114765.1	Ensembl	754	chr2	+	220970376	221315499		TTTCTTGGACAAATGCCCTGTGTCAGAAGAGTGTGGTAAACAGAAGCTCAGCTCCTTCAA	intergenic
ASHG19A3A015206	1870.22	1722.21	1450.35	1133.43	2023.32	4695.06	3584.43	3531.03	4303.67	4270.76	11.6446	11.9883	11.4877	11.6162	11.944	11.069	10.9776	11.019	10.9218	10.8882	noncoding	ENST00000436229	RP11-185B14.1	Ensembl	259	chr1	+	8891172	8891431	ENST00000471227,	GCATATGTTCGACTGGCTCCTGATTATGATGCTTTGAATGTTGCCGACAAAATTGGGATC	intergenic
ASHG19A3A030249	707.131	466.224	594.347	532.255	485.813	1380.73	1236.41	968.667	948.85	951.744	10.0104	9.88582	9.83936	10.1847	9.73948	9.55851	9.60714	9.34209	9.17717	9.15364	noncoding	ENST00000403258	RP11-459O1.1	Ensembl	1108	chr6	-	88985600	88986708		ATGACACTACCTTCAACTCCATTATGAAGTGTGACGTGGACAACCACAAAGACCTGTACG	intergenic
ASHG19A3L0003228	21.0892	5.44722	29.2767	16.6729	33.3935	73.3912	290.879	84.356	54.7784	91.6443	4.67719	2.93134	4.95092	4.5624	5.61477	5.8117	7.43536	5.941	5.75131	6.35424	noncoding	AK289744	lincRNA-SUN2	lincRNA	2725	chr22	-	39131913	39190148	NM_015374,	ATGTAGCATATCATGGGGGACTGGGAAGTTGGGAGAGGTAGGACCTGACTGGTCTTGGCT	exon sense-overlapping	NM_005740	DNAL4	dynein light chain 4, axonemal	-	39174512	39190161
ASHG19A3L0003228	21.0892	5.44722	29.2767	16.6729	33.3935	73.3912	290.879	84.356	54.7784	91.6443	4.67719	2.93134	4.95092	4.5624	5.61477	5.8117	7.43536	5.941	5.75131	6.35424	noncoding	AK289744	lincRNA-SUN2	lincRNA	2725	chr22	-	39131913	39190148	NM_015374,	ATGTAGCATATCATGGGGGACTGGGAAGTTGGGAGAGGTAGGACCTGACTGGTCTTGGCT	exon sense-overlapping	NM_001199579	SUN2	SUN domain-containing protein 2 isoform a	-	39130718	39152024
ASHG19A3L0003228	21.0892	5.44722	29.2767	16.6729	33.3935	73.3912	290.879	84.356	54.7784	91.6443	4.67719	2.93134	4.95092	4.5624	5.61477	5.8117	7.43536	5.941	5.75131	6.35424	noncoding	AK289744	lincRNA-SUN2	lincRNA	2725	chr22	-	39131913	39190148	NM_015374,	ATGTAGCATATCATGGGGGACTGGGAAGTTGGGAGAGGTAGGACCTGACTGGTCTTGGCT	exon sense-overlapping	NM_001199580	SUN2	SUN domain-containing protein 2 isoform b	-	39130718	39151467
ASHG19A3L0003228	21.0892	5.44722	29.2767	16.6729	33.3935	73.3912	290.879	84.356	54.7784	91.6443	4.67719	2.93134	4.95092	4.5624	5.61477	5.8117	7.43536	5.941	5.75131	6.35424	noncoding	AK289744	lincRNA-SUN2	lincRNA	2725	chr22	-	39131913	39190148	NM_015374,	ATGTAGCATATCATGGGGGACTGGGAAGTTGGGAGAGGTAGGACCTGACTGGTCTTGGCT	exon sense-overlapping	NM_015374	SUN2	SUN domain-containing protein 2 isoform b	-	39130718	39152024
ASHG19A3A016533	7.61561	30.9603	11.561	13.8734	11.1602	61.2387	79.5007	50.2733	119.082	111.717	2.86112	5.81597	3.59898	4.30577	4.218	5.55595	4.8063	5.14165	6.75774	6.6319	noncoding	uc001awz.2	CR622439	UCSC_knowngene	2770	chr1	+	15992765	15995535		GCTAGATGCATTTGGGTTTGAATTTTTGTCACATACTGAAATGTAAGTCAGCCCTAAATA	intergenic
ASHG19A3A034382	469.689	413.685	473.382	385.12	549.876	2391.75	2181.03	2214.37	2902.89	2887.79	9.30918	9.68394	9.45027	9.57063	9.94661	10.2579	10.3655	10.4132	10.4796	10.4427	noncoding	ENST00000455912	RP11-1217F2.3	Ensembl	772	chr7	+	57235586	57236358		AAGGGCTCTCTCCTCTCTCCTAGTTACATCCAGCTTAGCTATATGATTTCACTTTAACTC	intergenic
ASHG19A3A025587	39.5562	37.3489	42.44	36.8276	49.6806	409.519	394.089	364.051	426.97	425.452	5.52348	6.05507	5.5027	5.69858	6.1637	8.11512	7.93979	8.07339	8.29775	8.27054	noncoding	ENST00000507344	RP11-51P8.1	Ensembl	768	chr4	+	66724478	66725922		CAAACATTTTTAGGTATGTAGAAACAATGTATACACACACATGCACACACACATTAGTGC	intergenic
ASHG19A3A017696	47.0408	34.5895	42.0252	55.8819	60.582	50.9427	81.496	65.4257	40.4106	45.2293	5.75756	5.95548	5.48577	6.30102	6.43587	5.29071	4.86395	5.55572	5.35971	5.31521	noncoding	ENST00000445420	RP11-445H22.4	Ensembl	452	chr20	-	43323842	43374636		ACTTCAGGGAACCCTGAATAGCCATGGGAGCCAAATGTATTACTCCTCTGATGCCTACAA	intronic antisense	NM_003881	WISP2	WNT1-inducible-signaling pathway protein 2	+	43343884	43356452
ASHG19A3A017696	47.0408	34.5895	42.0252	55.8819	60.582	50.9427	81.496	65.4257	40.4106	45.2293	5.75756	5.95548	5.48577	6.30102	6.43587	5.29071	4.86395	5.55572	5.35971	5.31521	noncoding	ENST00000445420	RP11-445H22.4	Ensembl	452	chr20	-	43323842	43374636		ACTTCAGGGAACCCTGAATAGCCATGGGAGCCAAATGTATTACTCCTCTGATGCCTACAA	natural antisense	NM_022358	KCNK15	potassium channel subfamily K member 15	+	43374487	43379668
ASHG19A3A045459	190.061	173.09	211.209	253.067	200.096	293.389	336.275	312.882	209.354	204.453	7.76259	8.21906	7.95121	8.75364	8.24301	7.70129	7.68023	7.85663	7.46011	7.41448	noncoding	ENST00000502328	AP000867.13	Ensembl	121	chr11	-	71290773	71290894		AGTCCAGCTGCTGCAAGCCCTGCTGCTCCCAGTCCAGCTGCTGTGTCCCTATTTGCTGTC	intergenic
ASHG19A3A042598	459.463	331.371	333.807	283.443	284.76	635.05	530.292	396.152	487.767	516.442	9.2637	9.32399	8.77886	8.97768	8.82628	8.6413	8.41432	8.19448	8.43574	8.4823	noncoding	ENST00000442520	RP11-460H18.2	Ensembl	397	chr10	-	32520776	32521173		AAGAACAGAATGAAGAAAGTCAGGGGACTGTAAAGGCCAATGTTTGTGTGGGCAAAAAGC	intergenic
ASHG19A3A033094	1557.96	1234.49	1257.89	1429.87	1699.71	4721.03	3643.4	4195.63	6960.7	6116.58	11.3056	11.4297	11.2277	11.9838	11.734	11.0791	10.9973	11.2303	11.521	11.3486	noncoding	uc003uhq.1	AK092048	UCSC_knowngene	3218	chr7	-	81575759	81578977		GCCAACTGGCTTTTGTGAACAATAGATCTTTTCTCCCCTTTATTTTGTTCTCTTGACACT	intergenic
ASHG19A3A010989	223.63	174.258	124.133	189.737	151.007	1304.42	948.475	869.586	1100.35	1119.68	8.02677	8.23326	7.09552	8.20943	7.78983	9.49851	9.25607	9.20735	9.35319	9.33846	noncoding	ENST00000503096	RP11-365D23.1	Ensembl	1137	chr1	-	214778812	214782183	uc010crb.1,NM_031213,NM_001130111,	AGAGCTACGCACTCCTTTCCTTTTGGAAGCAAGAAGAAAATACGTGAAAACAGAAATTAA	intronic antisense	NM_016343	CENPF	centromere protein F	+	214776531	214837914
ASHG19A3H0000203	169.269	157.503	128.469	118.475	163.983	195.41	253.551	157.797	170.026	188.052	7.58575	8.06698	7.14887	7.42383	7.91006	7.16028	7.1875	6.87321	7.20829	7.30535	noncoding	nc-HOXD9-17-	nc-HOXD9-17	HOX cluster	168	chr2	+	176986678	176986846		GTGTGTGAGTGTGGCAGGGGGAGGGGGCCCTCCGATCTGCTCCATCCGTCCGTTTTATTA	intergenic
ASHG19A3A019553	39.0837	36.8592	58.3592	45.9885	41.0443	55.1168	257.155	90.5871	39.4023	79.624	5.50529	6.03815	5.9772	6.02687	5.89433	5.40817	7.21552	6.04892	5.3312	6.15302	noncoding	NR_024591	POM121L1P	RefSeq_NR	3995	chr22	-	22974027	22987012	NR_024593,NR_024583,NR_003714,ENST00000420508,ENST00000419222,ENST00000319850,	AAAGGCTGGACTCAGCAGGAACACCAAATCCCGGACCAGGCAGAAACCACCCAAGACTGA	intergenic
ASHG19A3A052744	121.834	85.5174	140.239	142.202	122.781	236.612	303.164	206.008	191.378	211.265	7.09624	7.17006	7.2839	7.71283	7.47705	7.41762	7.50192	7.25921	7.34423	7.45274	noncoding	NR_003144	LOC723972	RefSeq_NR	738	chr15	+	35529526	35530262	NM_006305,AK311417,	GTAACCAACCTGAACGACTACCGAGAAAATGTGTTCAAGCTCCTCCTGCAACTCACATAT	intergenic
ASHG19A3A014050	346.359	261.563	292.15	308.423	297.321	418.634	500.889	507.401	419.393	450.176	8.76744	8.93316	8.53702	9.13852	8.90447	8.13618	8.3284	8.50491	8.27619	8.3362	noncoding	AK023895		NRED	1727	chr2	-	96868403	96870129		TACGACATTCCACCAGTGGAAACATGCTCCCCTTTATTATGTGGCAAGAATGATAATTCG	intron sense-overlapping	NM_020151	STARD7	stAR-related lipid transfer protein 7,	-	96850602	96874573
ASHG19A3A041289	8.45888	7.91414	12.1761	9.53828	16.5004	99.3465	119.41	80.5094	81.0044	83.1894	3.3354	4.19162	3.65136	3.78538	4.6933	6.23161	5.70597	5.87105	6.26207	6.21571	noncoding	HIT000067356		H-invDB	599	chrX	+	99928327	99928925		ACACACATACCATTCTCACAGGAGGCCACATGGTGCAGTAGAGTCAGACTTTGATTCAAA	intergenic
ASHG19A3A041501	161.999	116.558	164.816	135.302	163.361	678.343	188.882	214.466	132.407	109.343	7.5249	7.61622	7.54244	7.6315	7.90444	8.71238	6.64744	7.31283	6.88982	6.60047	noncoding	ENST00000417160	RP11-375A20.1	Ensembl	1123	chrX	+	125863086	125864209		GCTAGCCCTCATATCTTCCATTCTCATTCTACAAGTTATTCTTGTACTTCACGTGTCTAA	intergenic
ASHG19A3A038141	149.279	113.207	137.826	151.096	111.036	273.126	252.164	218.105	151.367	179.51	7.4025	7.57268	7.25745	7.80887	7.32916	7.60911	7.17831	7.33702	7.06448	7.24732	noncoding	ENST00000411521	RP11-323H21.2	Ensembl	244	chr9	-	134657956	134658200		GAGAACTTCTACAACACTTCCATTGAGGAAATTCCCCTCAATGTTCCTGACCTCATCTGA	intergenic
ASHG19A3A013814	978.035	620.233	909.206	604.011	647.892	9337.24	6714.21	6254.99	7949.71	8885.49	10.4938	10.3631	10.6248	10.4254	10.2277	11.9634	11.8095	11.7594	11.6923	11.8254	noncoding	ENST00000446011	AC016700.6	Ensembl	156	chr2	-	70480986	70481142	uc002qbl.2,NR_003699,NM_052969,NM_001000,ENST00000495111,ENST00000477662,ENST00000460281,ENST00000459631,ENST00000453780,ENST00000424573,ENST00000422215,ENST00000416137,CD048049,	AATAAAATCAGGTACAACTCCAAAAGGAGACATTGGAGAAGAACCAAGCTGGGTCTATAA	intergenic
ASHG19A3A052698	42.8244	30.3065	48.9194	40.7905	40.6981	95.1459	92.5608	80.6524	78.4733	56.5012	5.62558	5.78824	5.71891	5.84668	5.8845	6.16468	5.15773	5.87335	6.22003	5.6423	noncoding	uc001zcp.1	BC043570	UCSC_knowngene	2525	chr15	+	29967193	29971367		ATTACCTGTGCTGTCCCTGCATTCTCAAGCTCCAAATTGTCAACTAAGAAATGGTCACTT	intergenic
ASHG19A3A041085	45.0487	28.4143	35.1874	54.9621	36.9579	51.3228	59.4949	77.2089	37.7637	42.0106	5.69663	5.71106	5.22454	6.27717	5.75117	5.30169	4.12515	5.80699	5.28076	5.20692	noncoding	ENST00000449206	RP1-267M5.1	Ensembl	961	chrX	+	62062011	62062972		GTATTTTCCACCCTTTACACTAGCCTTACACATATGACACATTTCAATGTCCATCTTAAT	intergenic
ASHG19A3A023486	25.8274	28.1501	31.0693	42.9029	7.90339	58.4188	49.768	26.8493	20.3235	33.6509	4.9449	5.70008	5.03599	5.92301	3.77856	5.48899	3.69766	4.068	4.47871	4.87804	noncoding	ENST00000454471	RP11-450H5.2	Ensembl	525	chr3	+	166408975	166409502		CTGTATAATGCTGTCACGATTGAAGATGTTCAGAAGCTAGCCGCCTTCATGAAAAAATTT	intergenic
ASHG19A3A017022	193.647	172.176	215.252	155.328	190.388	191.204	287.364	184.291	238.32	224.067	7.79431	8.21256	7.98497	7.85899	8.1492	7.12984	7.41313	7.09633	7.62204	7.52185	noncoding	ENST00000424395	AC093843.1	Ensembl	512	chr2	+	221655797	221662613		AGCCTAAAAGATGAACGATACGGTGTTTATACTTCTCCCTAGGAAGAGCCATAGGCCTTG	intergenic
ASHG19A3A007468	54.1549	34.943	32.4409	27.7375	41.5268	43.5791	101.811	46.3534	32.0771	110.279	5.94874	5.96897	5.1043	5.29293	5.91259	5.07278	5.37074	5.01704	5.07499	6.61228	noncoding	NR_027082	SFTA1P	RefSeq_NR	693	chr10	-	10826401	10836877		TTCCCTGTGACCTCCTGCAAATAAGGGAGAGACAAAGAGAAGAGCAGAAGAACAGAAGAA	intergenic
ASHG19A3A013555	39.0126	30.1166	53.2905	51.4306	40.8989	52.7391	173.938	101.199	60.6888	58.7491	5.50309	5.78029	5.84977	6.1833	5.89097	5.34107	6.4899	6.21488	5.8806	5.70661	noncoding	ENST00000457457	AC016735.1	Ensembl	400	chr2	-	43228461	43233380		AAAGATGTCACAGAGAGTAAAATGAGAAAAATCCAGTAGCCCGTGCCCAGAGCAGTTCCT	intergenic
ASHG19A3L0000524	45.5157	18.5891	25.0036	22.3736	12.3416	187.54	162.083	161.632	176.747	184.884	5.71106	5.18407	4.71207	4.98744	4.33239	7.10048	6.34141	6.90543	7.25119	7.28235	noncoding	BG898852	lincRNA-RAB3IP	lincRNA	605	chr12	-	70474248	70474753		AGATTTCATTAGGCACACACACACCTACACACATTACAGAAGGAAACTAAAATATTTCAG	intergenic
ASHG19A3A018389	457.319	327.462	462.817	348.337	449.546	715.675	732.498	711.25	1014.77	1089.01	9.25404	9.30711	9.41643	9.35932	9.61885	8.78007	8.88876	8.95278	9.2548	9.30476	noncoding	G43266		misc_RNA	101	chr20	+	44577291	44577392		ATTGAGACTGACAGGCCAGTGGGTCCACCCAAACAAAAATAAATTTCTCTCCCAAAGCCT	natural antisense	NM_022095	ZNF335	zinc finger protein 335	-	44577291	44600833
ASHG19A3A035032	172.095	79.9418	144.535	89.5446	78.6772	306.42	328.314	316.851	259.122	317.67	7.60994	7.07694	7.33415	6.98689	6.81621	7.76552	7.64109	7.87885	7.7224	7.94409	noncoding	ENST00000450885	RP11-274B21.3	Ensembl	754	chr7	+	128294022	128294776	uc002khh.2,NR_028327,NR_028326,NR_028324,NR_028322,NR_024368,ENST00000412867,	CGCTTTTGACTTTTGGCAGCCTCTTCAGGCGCAGAACTTGATCTCCAGTCGGCCTTTGCA	intergenic
ASHG19A3L0000659	70.7502	47.9646	74.3207	42.8983	48.3652	89.7738	79.121	76.2188	56.8515	66.9528	6.31565	6.37319	6.33218	5.92263	6.1262	6.08615	4.79412	5.78414	5.79706	5.89417	noncoding	chr13:58433499-58448524+	lincRNA-DIAPH3	lincRNA	15026	chr13	+	58433499	58448524		GCTCTCATCCTCTGCTGAATAAGGAACAATTCCTTTTAAAGTATTAACTGATAACCACAT	intergenic
ASHG19A3A027283	25.9131	19.7206	24.4479	16.7889	15.146	66.0572	87.6137	54.04	48.7013	62.938	4.94973	5.25995	4.67802	4.57183	4.58438	5.66584	5.03191	5.25206	5.60378	5.80565	noncoding	ENST00000487382	CTD-2158P22.1	Ensembl	476	chr5	-	118882825	118883301		AATAATCAGAAAAAGAAGCCAAAGACAAAGGTACCTGGATTCAACTGAAGCGCCAGTCTG	intergenic
ASHG19A3A015598	67.7787	59.8356	98.1803	74.1801	62.0728	333.447	342.706	298.265	353.865	341.614	6.2526	6.67092	6.74285	6.70797	6.47102	7.86868	7.71181	7.78599	8.07923	8.02706	noncoding	ENST00000423051	AC012354.8	Ensembl	461	chr2	+	45223551	45224012		ATTCTGGAGAATCTTGTGTTTGGCAAAGGATCCCAAGCAAAGACCTTCCCTGAGATTCTC	intergenic
ASHG19A3A007131	7.61061	5.44722	22.8752	17.0876	7.30771	45.3565	87.2209	59.126	53.5991	44.5102	2.85746	2.93134	4.57116	4.59993	3.23698	5.12732	5.0195	5.39577	5.72173	5.2899	noncoding	NR_003186	NCF1B	RefSeq_NR	1552	chr7	+	72634673	72649978	NR_003187,NM_000265,	TCAAGCGGGGGGCGCCGCCCCGCAGGTCGTCCATCCGCAACGTGCACAGCATCCACCAGC	intergenic
ASHG19A3A051092	132.47	137.619	135.634	95.3587	101.51	177.892	184.424	158.355	154.26	132.295	7.21827	7.86094	7.23244	7.08703	7.18672	7.0346	6.6021	6.87856	7.08703	6.8563	noncoding	uc001eng.1	AX747132	UCSC_knowngene	1711	chr1	-	145372087	145373798	uc001els.1,	GAAAAATGTGTCTTCCTTAATTTTTCCCATAAGAACCACCCTACTTCATGCCCTGTCTCT	intergenic
ASHG19A3A026995	46.8023	40.6006	62.1476	28.2846	39.4639	61.3621	102.542	57.6711	70.8363	70.5712	5.75131	6.16418	6.06614	5.32232	5.84104	5.55951	5.38647	5.35747	6.08187	5.97529	noncoding	BC021677		misc_RNA	2008	chr5	-	78516740	78518726		AGCTACAGGAAAAGCCCCATTGGAATAGACCTCCACCAATAATAATATTATCTATAATAG	intergenic
ASHG19A3A022826	29.7876	23.4598	81.1829	29.877	27.3003	78.8834	137.43	76.4649	92.2527	98.3854	5.13607	5.47485	6.46045	5.40236	5.3477	5.91135	6.00647	5.78915	6.4278	6.45752	noncoding	uc003dpu.2	BC039495	UCSC_knowngene	1450	chr3	+	75721423	75728453		ACGGGCCGCCGCTTGGGTTTCTCTCGTGTTCAGGGTAGTATGGACGTGGACAATGGCAGT	intergenic
ASHG19A3A030800	25.4994	39.2973	54.5424	51.6807	55.7079	70.0394	80.1733	97.8885	51.779	65.3083	4.9304	6.11906	5.88372	6.19053	6.31953	5.75004	4.82639	6.16342	5.67937	5.85961	noncoding	ENST00000434356	RP11-347L18.1	Ensembl	466	chr6	-	164767521	164769677		GAAGAGTCTTAAATGCCTTCTTTACCCTTTTACTCCATGTCCATGCAGTCTACCTGCTTT	intergenic
ASHG19A3A038937	88.0233	81.175	97.6592	85.673	81.9516	121.902	228.982	148.513	100.975	123.084	6.62179	7.09601	6.73567	6.92526	6.87522	6.52428	7.01391	6.78423	6.5398	6.76576	noncoding	ENST00000414425	RP11-62C3.5	Ensembl	1803	chr9	+	94933973	94935776		GGTACTCATCAACCTGGACAAATTGGAGATCCCCCAGCCCAATTTGGAGGTGCCTGGCAC	intergenic
ASHG19A3A042588	21.8757	11.4415	21.9294	15.4232	7.68115	34.6761	46.1182	47.5005	23.9911	30.7133	4.72481	4.60439	4.50633	4.45207	3.71724	4.74877	3.5653	5.05331	4.6963	4.74667	noncoding	AF086437		misc_RNA	432	chr10	-	31477801	31478223		ATCTTTGCCAAACAATGTGCAGTGAAATGAGAGACCACCTTCCTTATGGCATGTTTCATA	intergenic
ASHG19A3L0002425	72.5662	59.6492	106.198	106.018	102.959	95.8062	155.982	112.275	116.616	111.707	6.35315	6.66774	6.86257	7.25058	7.20845	6.17733	6.26984	6.36577	6.72979	6.63147	noncoding	chr9:110999314-111011179-	lincRNA-KLF4-5	lincRNA	11866	chr9	-	110999314	111011179		GATGGGGGCAGAGATTCCTTTTACAGAACTCCACAGTAACTTCTCCATATGTCTCAATGG	intergenic
ASHG19A3A008556	7.24531	5.44722	6.24363	5.67075	7.32843	66.4028	167.487	54.2266	71.3781	87.6511	2.6328	2.93134	2.8703	3.22516	3.27084	5.67326	6.41163	5.25848	6.09196	6.29071	noncoding	BC014215		RNAdb	1809	chr17	-	48240884	48242677		TGGGCCTAGGGGTGGGAAGGGAGGTCACAGGGTCTTTAAACTTCTTAGTTTGAAAAATTT	bidirectional	NM_001135697	SGCA	alpha-sarcoglycan isoform 2 precursor	+	48243365	48253293
ASHG19A3A008556	7.24531	5.44722	6.24363	5.67075	7.32843	66.4028	167.487	54.2266	71.3781	87.6511	2.6328	2.93134	2.8703	3.22516	3.27084	5.67326	6.41163	5.25848	6.09196	6.29071	noncoding	BC014215		RNAdb	1809	chr17	-	48240884	48242677		TGGGCCTAGGGGTGGGAAGGGAGGTCACAGGGTCTTTAAACTTCTTAGTTTGAAAAATTT	bidirectional	NM_000023	SGCA	alpha-sarcoglycan isoform 1 precursor	+	48243365	48253293
ASHG19A3H0000155	37.7739	52.5566	65.5756	72.7806	64.6034	122.663	110.108	108.313	100.537	94.5623	5.45683	6.48866	6.14489	6.6815	6.53164	6.53238	5.53632	6.31291	6.53632	6.4012	noncoding	nc-HOXC8-150-	nc-HOXC8-150	HOX cluster	723	chr12	+	54402165	54402888		TGATGCCTGAAGTATTTGGGAGTATGGTGTGCTTGTTCCTCCTCAAAGTCTCCAGACTTA	intergenic
ASHG19A3A049940	63.2955	68.0388	113.536	112.218	83.9892	120.974	161.706	115.452	72.3234	58.3372	6.15537	6.8445	6.95996	7.33874	6.90784	6.51294	6.3369	6.41012	6.11389	5.69325	noncoding	ENST00000418454	HMGA1L6	Ensembl	1082	chr13	+	23708312	23709394		TTCACTATTCCCTCTGGCTTCCCAATAGTGGGGACTGGGAGGGTTCCCCTGGCCTGAAAA	intergenic
ASHG19A3A000147	596.293	489.634	576.464	557.476	656.209	1311.98	1262.59	1260.71	1660.33	1332.88	9.72209	9.9676	9.78635	10.2752	10.2508	9.50734	9.64052	9.69361	9.80802	9.53208	noncoding	ENST00000421181	AC080094.1	Ensembl	201	chr2	+	17151300	17155764		TAACCCTGATACTCCCATGTCTCAAAAGTTCTCATTCTTCTCCTTCCTGCTGCCACATGA	intergenic
ASHG19A3A040307	8.80557	5.44722	9.01996	178.979	7.68255	203.083	236.988	158.172	228.394	195.905	3.5038	2.93134	3.35131	8.10756	3.71794	7.2138	7.07156	6.87601	7.57065	7.35622	noncoding	ENST00000508034	AL513314.1	Ensembl	1627	chr1	+	222646951	222650378	ENST00000512765,ENST00000512171,	AAGCATGAACTGGGCCTGGTGAGGTCGACTTGAGAAAGTTCAGGGCCTGGAGAGAAGGCT	intergenic
ASHG19A3A030158	29.2421	21.6609	48.1389	33.3018	34.0602	74.9151	139.041	98.8615	78.0811	80.7724	5.11083	5.37183	5.69535	5.55727	5.64157	5.84024	6.03006	6.17959	6.2148	6.17303	noncoding	ENST00000436798	XXyac-YX155B6.2	Ensembl	1537	chr1	+	147552867	147566056	NR_024442,NM_014644,ENST00000449715,ENST00000444082,ENST00000420737,	AGATAGTGTCTCTTGTGAGATCAGCGTGCAGCTTCCCTGGCCTTGAAGCCCAAGGCACAG	intergenic
ASHG19A3A038765	103.593	100.829	127.542	98.1347	100.596	188.443	258.664	196.721	223.558	190.799	6.85568	7.40329	7.13621	7.13031	7.17264	7.10888	7.22428	7.19043	7.54474	7.32294	noncoding	ENST00000415119	RP11-141J10.2	Ensembl	337	chr9	+	73340955	73345772		CATTCCTGCTGCACCTGCCAGACCCTGCTGACAAAATTTCTGTTTCTCCATTGACCAAAT	intronic antisense	NM_206946	TRPM3	transient receptor potential cation channel	-	73149965	73483974
ASHG19A3A038765	103.593	100.829	127.542	98.1347	100.596	188.443	258.664	196.721	223.558	190.799	6.85568	7.40329	7.13621	7.13031	7.17264	7.10888	7.22428	7.19043	7.54474	7.32294	noncoding	ENST00000415119	RP11-141J10.2	Ensembl	337	chr9	+	73340955	73345772		CATTCCTGCTGCACCTGCCAGACCCTGCTGACAAAATTTCTGTTTCTCCATTGACCAAAT	intronic antisense	NM_001007471	TRPM3	transient receptor potential cation channel	-	73149965	73736514
ASHG19A3A038765	103.593	100.829	127.542	98.1347	100.596	188.443	258.664	196.721	223.558	190.799	6.85568	7.40329	7.13621	7.13031	7.17264	7.10888	7.22428	7.19043	7.54474	7.32294	noncoding	ENST00000415119	RP11-141J10.2	Ensembl	337	chr9	+	73340955	73345772		CATTCCTGCTGCACCTGCCAGACCCTGCTGACAAAATTTCTGTTTCTCCATTGACCAAAT	intronic antisense	NM_206947	TRPM3	transient receptor potential cation channel	-	73149965	73483974
ASHG19A3A038765	103.593	100.829	127.542	98.1347	100.596	188.443	258.664	196.721	223.558	190.799	6.85568	7.40329	7.13621	7.13031	7.17264	7.10888	7.22428	7.19043	7.54474	7.32294	noncoding	ENST00000415119	RP11-141J10.2	Ensembl	337	chr9	+	73340955	73345772		CATTCCTGCTGCACCTGCCAGACCCTGCTGACAAAATTTCTGTTTCTCCATTGACCAAAT	intronic antisense	NM_020952	TRPM3	transient receptor potential cation channel	-	73149965	73483974
ASHG19A3A038765	103.593	100.829	127.542	98.1347	100.596	188.443	258.664	196.721	223.558	190.799	6.85568	7.40329	7.13621	7.13031	7.17264	7.10888	7.22428	7.19043	7.54474	7.32294	noncoding	ENST00000415119	RP11-141J10.2	Ensembl	337	chr9	+	73340955	73345772		CATTCCTGCTGCACCTGCCAGACCCTGCTGACAAAATTTCTGTTTCTCCATTGACCAAAT	intronic antisense	NM_206945	TRPM3	transient receptor potential cation channel	-	73149965	73483974
ASHG19A3A038765	103.593	100.829	127.542	98.1347	100.596	188.443	258.664	196.721	223.558	190.799	6.85568	7.40329	7.13621	7.13031	7.17264	7.10888	7.22428	7.19043	7.54474	7.32294	noncoding	ENST00000415119	RP11-141J10.2	Ensembl	337	chr9	+	73340955	73345772		CATTCCTGCTGCACCTGCCAGACCCTGCTGACAAAATTTCTGTTTCTCCATTGACCAAAT	intronic antisense	NM_024971	TRPM3	transient receptor potential cation channel	-	73149965	73483974
ASHG19A3A038765	103.593	100.829	127.542	98.1347	100.596	188.443	258.664	196.721	223.558	190.799	6.85568	7.40329	7.13621	7.13031	7.17264	7.10888	7.22428	7.19043	7.54474	7.32294	noncoding	ENST00000415119	RP11-141J10.2	Ensembl	337	chr9	+	73340955	73345772		CATTCCTGCTGCACCTGCCAGACCCTGCTGACAAAATTTCTGTTTCTCCATTGACCAAAT	intronic antisense	NM_206944	TRPM3	transient receptor potential cation channel	-	73149965	73483974
ASHG19A3A053991	83.392	52.023	91.7729	163.369	63.9051	99.937	108.681	99.3891	67.4809	67.1875	6.54251	6.47506	6.64172	7.94758	6.51591	6.24055	5.50718	6.18774	6.01776	5.89868	noncoding	AF220234		misc_RNA	968	chr16	-	81497496	81498464		AATGAAGGAGAACTCTCCAAGGCCTGCCTTGTTGTCCAACCAACACCTACTTCATTTTTC	intronic antisense	NM_198390	CMIP	C-Maf-inducing protein isoform C-mip	+	81478774	81745367
ASHG19A3A029813	53.8663	46.5583	52.8106	56.5741	36.0363	1939.1	1657.78	1486.29	2026.68	1955.9	5.94114	6.33456	5.83539	6.31662	5.71762	9.98222	9.99674	9.90541	10.0463	9.97124	noncoding	ENST00000339867	RP3-391O22.3	Ensembl	399	chr6	-	34544034	34544433		TTCATAGCATTTGCTTATTCCGTGAAGTCTAGGGACAGGAAGATGGTTGGTGACCTGACT	intergenic
ASHG19A3A020006	79.6652	75.047	85.7026	84.8782	77.7482	137.468	127.587	136.886	112.422	103.889	6.47655	6.98632	6.53826	6.9105	6.79425	6.68673	5.85205	6.66418	6.68101	6.53097	noncoding	uc002zkt.2	BC040855	UCSC_knowngene	724	chr22	+	16162065	16172264	uc001vvo.1,ENST00000440946,	TTCTCAAATGTATGAAGATGGGTGCTCAAAGATCTCTCTCTAAACATGGAACAGGGCCTG	intergenic
ASHG19A3A043937	104.882	60.7334	79.2102	65.3818	101.312	73.4913	218.879	98.5288	84.0295	118.022	6.87251	6.69313	6.42737	6.52921	7.18334	5.81337	6.92795	6.17359	6.30734	6.70722	noncoding	ENST00000449598	RP11-481A12.2	Ensembl	349	chr10	+	51535125	51535474		ATGAATGGTAATGTGGATGAGAATATGATGGACTCCCAGAAAAGGAGACCCAGCTGCTCA	intergenic
ASHG19A3A035851	64.8384	43.3707	67.0879	57.9705	59.0105	93.6095	106.718	78.2768	81.9396	71.5174	6.18696	6.24483	6.18054	6.35175	6.39956	6.1421	5.469	5.82757	6.27677	5.99565	noncoding	BC047111		NRED	1825	chr8	-	71022010	71023821		TAGAAGCAAAAGCCAAATCAGTTCCCTTCATTATCAGTATTTCTCATGCTGTACACAATA	intergenic
ASHG19A3A043955	233.51	170.738	197.858	204.8	205.149	300.177	264.652	262.895	351.487	318.669	8.09955	8.20162	7.84668	8.34023	8.28629	7.73659	7.26269	7.61647	8.07189	7.94732	noncoding	ENST00000432986	RP11-564C4.5	Ensembl	1668	chr10	+	52436717	52445819	NM_017561,NM_001170741,NM_001099338,NM_001045477,NM_001009610,	TCATTCATCCCCAATTCCTGGAAGAATTGCTTTCCCCAGATCCACAGATGGATTTCTTGG	intergenic
ASHG19A3A010455	85.454	77.7467	93.5683	87.6977	89.449	120.3	124.167	129.285	64.1844	69.5575	6.58097	7.03705	6.67324	6.95833	7.00032	6.50622	5.79322	6.57752	5.95363	5.94994	noncoding	uc002knb.2	BC040631	UCSC_knowngene	2044	chr18	+	6256745	6260932		GCTCCTTCTTGGAAAGCTGACATGAACCATCTGCCTTTTTGATTATATTAAAACCTATTT	intronic antisense	NM_173464	L3MBTL4	lethal(3)malignant brain tumor-like protein 4	-	5954704	6414910
ASHG19A3L0002796	29.3132	15.6914	47.5166	41.4564	24.9727	65.8086	81.4656	75.4427	29.8321	28.284	5.11413	4.97602	5.67378	5.87345	5.22748	5.65976	4.86308	5.76761	4.97966	4.62126	noncoding	BP232819	lincRNA-EPHB1-1	lincRNA	582	chr3	+	134400866	134670682	NM_004441,	CTCGCTTTTCAGGAATTATGGAGCCTGTATGTCTCTTCTTTTCTGTCCGTGTCTTCTTCA	exon sense-overlapping	NM_004441	EPHB1	ephrin type-B receptor 1 precursor	+	134514098	134979307
CUST_350_PI426073487	75.3164	59.5203	72.2904	60.784	77.8965	156.789	224.307	132.256	122.959	141.786	6.40097	6.66546	6.29388	6.422	6.7966	6.86417	6.9792	6.612	6.79822	6.9482	noncoding	uc.352+	uc.352	UCR	200	chr13	+	72694164	72694364		ACATTTTAAAGGCCAAGTCTAAAATAGATTTGCACCCACGCCCCCAGTGTGAATTTTTCA	intergenic
ASHG19A3A012829	525.923	293.197	408.009	347.277	328.58	769.138	696.582	517.791	394.073	418.889	9.49031	9.11546	9.16079	9.35543	9.09016	8.85977	8.81635	8.53448	8.20913	8.25341	noncoding	ENST00000503632	AC011551.1	Ensembl	1002	chr19	+	47061897	47062899		GGACCTGACCTGCCATCTGGGAAAACCCTGCCAAATATGATGATGTCAAGAAAATGATGA	intronic antisense	NM_001205281	LOC100506012	serine/threonine-protein phosphatase 5-like	-	46984044	47104457
ASHG19A3A040396	533.923	403.676	486.977	491.241	421.869	1239.95	1015.91	992.77	1098.32	1103.15	9.52571	9.64052	9.49731	10.0408	9.51608	9.43108	9.3399	9.37699	9.35211	9.31758	noncoding	ENST00000451431	RP1-23K20.2	Ensembl	401	chrX	-	130115563	130173820		AAGCCCTCTCTCTCTAAAGACTTGAATGCCTACTCCCTTCACTGAGTGGTTTCTTCTGTT	intergenic
ASHG19A3A030145	168.802	104.968	168.37	94.9712	140.446	192.126	200.828	171.274	166.3	154.659	7.58241	7.46279	7.57589	7.08099	7.67796	7.13666	6.76271	6.98792	7.18308	7.05979	noncoding	DQ656037		misc_RNA	391	chr6	-	74171806	74176311		CTTCCCTCATTAAATGTCCCTTTCCGATGCCACCAAAGGAAGGATTACATGACATCTGAC	natural antisense	NM_012123	MTO1	protein MTO1 homolog, mitochondrial isoform a	+	74171453	74211179
ASHG19A3A030145	168.802	104.968	168.37	94.9712	140.446	192.126	200.828	171.274	166.3	154.659	7.58241	7.46279	7.57589	7.08099	7.67796	7.13666	6.76271	6.98792	7.18308	7.05979	noncoding	DQ656037		misc_RNA	391	chr6	-	74171806	74176311		CTTCCCTCATTAAATGTCCCTTTCCGATGCCACCAAAGGAAGGATTACATGACATCTGAC	natural antisense	NM_133645	MTO1	protein MTO1 homolog, mitochondrial isoform b	+	74171453	74211179
ASHG19A3A030145	168.802	104.968	168.37	94.9712	140.446	192.126	200.828	171.274	166.3	154.659	7.58241	7.46279	7.57589	7.08099	7.67796	7.13666	6.76271	6.98792	7.18308	7.05979	noncoding	DQ656037		misc_RNA	391	chr6	-	74171806	74176311		CTTCCCTCATTAAATGTCCCTTTCCGATGCCACCAAAGGAAGGATTACATGACATCTGAC	natural antisense	NM_001123226	MTO1	protein MTO1 homolog, mitochondrial isoform c	+	74171453	74211179
ASHG19A3A038491	109.58	101.204	151.013	102.981	70.8384	128.433	159.957	142.733	126.93	130.578	6.94119	7.40773	7.40032	7.20794	6.65722	6.5972	6.31717	6.72646	6.83578	6.84039	noncoding	ENST00000432077	RP11-384P7.3	Ensembl	417	chr9	+	33695708	33696125		ATACTATAGCATCTTTTCTCCTGACCCTGAAGTCTGCTAGCACCAACCAGACATGTGTGT	intergenic
ASHG19A3A016123	43.0354	26.1546	45.1694	36.7644	37.709	71.0222	90.6405	64.3316	69.1244	60.7025	5.63147	5.60939	5.59225	5.69653	5.77912	5.76941	5.1103	5.52921	6.05081	5.75227	noncoding	ENST00000425419	AC016994.2	Ensembl	552	chr2	+	107450919	107457663		ATGAATGCAACGTAAATCTACATCTCACTTCGTTCAACTTGACAGCCCGACTTGCCCAAG	intronic antisense	NM_001142351	ST6GAL2	beta-galactoside alpha-2,6-sialyltransferase 2	-	107418055	107502610
ASHG19A3A016123	43.0354	26.1546	45.1694	36.7644	37.709	71.0222	90.6405	64.3316	69.1244	60.7025	5.63147	5.60939	5.59225	5.69653	5.77912	5.76941	5.1103	5.52921	6.05081	5.75227	noncoding	ENST00000425419	AC016994.2	Ensembl	552	chr2	+	107450919	107457663		ATGAATGCAACGTAAATCTACATCTCACTTCGTTCAACTTGACAGCCCGACTTGCCCAAG	intronic antisense	NM_032528	ST6GAL2	beta-galactoside alpha-2,6-sialyltransferase 2	-	107418055	107503563
ASHG19A3A016123	43.0354	26.1546	45.1694	36.7644	37.709	71.0222	90.6405	64.3316	69.1244	60.7025	5.63147	5.60939	5.59225	5.69653	5.77912	5.76941	5.1103	5.52921	6.05081	5.75227	noncoding	ENST00000425419	AC016994.2	Ensembl	552	chr2	+	107450919	107457663		ATGAATGCAACGTAAATCTACATCTCACTTCGTTCAACTTGACAGCCCGACTTGCCCAAG	intronic antisense	NM_001142352	ST6GAL2	beta-galactoside alpha-2,6-sialyltransferase 2	-	107429531	107503563
ASHG19A3L0001915	58.0101	34.4279	41.1721	21.8031	31.0928	44.8903	94.7256	48.3125	54.3287	47.1781	6.04123	5.94947	5.45683	4.95348	5.51855	5.11472	5.21208	5.07939	5.74099	5.37812	noncoding	BF183852	lincRNA-STARD3NL-1	lincRNA	905	chr7	+	38076646	38077303		ACAACATCTATAATTTAAAAACAACTTCCCTAACGTAAGGGGTCTACTACGCTAGGTGGG	intergenic
ASHG19A3A010086	61.6167	42.0027	91.824	64.6869	55.1049	83.5068	102.6	84.9248	86.0819	59.669	6.12128	6.20359	6.64315	6.51602	6.3053	5.98773	5.38773	5.95034	6.34073	5.72713	noncoding	NR_027022	LOC127841	RefSeq_NR	1290	chr1	-	204337557	204338847		TTCCTTGCTCACACTGAGATTCTGTGATTCTCCTCTGAGCATTTCCATGGATAATTTTTT	intergenic
ASHG19A3A049124	581.627	415.456	495.52	428.962	500.922	5535.76	4127.09	4699.88	5956.94	6214.08	9.67855	9.68932	9.5313	9.77529	9.80257	11.2624	11.1444	11.3922	11.3469	11.3693	noncoding	ENST00000485633	RP11-614L17.1	Ensembl	492	chr12	+	121354547	121355039	ENST00000374520,	TATAATGTTGATGGCCACCACCCTCAAGACATCATAGATGACATCAACAGTGGTGCTGTG	intergenic
ASHG19A3A037941	37.6781	12.6756	57.4218	8.52076	16.1199	49.5356	79.8681	50.5815	51.0246	32.3726	5.45396	4.72141	5.95334	3.67004	4.66231	5.25456	4.81643	5.15215	5.66208	4.8231	noncoding	ENST00000398764	RP11-18B16.1	Ensembl	423	chr9	-	116521276	116521699		AAGTGTATTCTTCACTGATTTGCCAATTAGTCAGGTCCCCAGTGTGAACGTTTCCTGGAG	intergenic
ASHG19A3A018334	179.075	13.2431	38.3194	22.8589	30.7931	98.3927	57.8093	54.2782	48.0403	46.8308	7.66544	4.77203	5.35111	5.01509	5.50765	6.21727	4.05561	5.26019	5.58513	5.36797	noncoding	AK021609		NRED	1935	chr20	+	42097797	42100649		ATTTATGAGTACTTCCCTCACTTGATGTTGGCCAATGGAATTTAGCAGGCATGATCTATT	intergenic
ASHG19A3L0000017	102.357	53.6563	108.889	69.3311	82.679	175.982	225.146	186.776	181.996	171.478	6.83861	6.52137	6.89794	6.61548	6.88731	7.01925	6.98467	7.1169	7.28401	7.18845	noncoding	CR738423	lincRNA-CTTNBP2NL-1	lincRNA	700	chr1	+	112548412	112550748		ACCCAGGCCTTCAACTCCTAGCTACGGCCCCTTCCTGGAAAAATATCTGTTAGATTAAAA	intergenic
ASHG19A3A050799	123.207	83.5646	124.796	69.5677	73.1281	698.291	552.663	596.333	686.935	697.975	7.11399	7.13931	7.1046	6.62087	6.70797	8.74752	8.47678	8.72522	8.81059	8.80647	noncoding	AK022936		misc_RNA	2867	chr14	-	54890278	54893145		CCCTTAAGTAGCCCTACCTTACTCCTTAGAGCTTATTTTGCTTTTGTATTTAATAAAAGC	intergenic
ASHG19A3A055253	329.088	234.314	377.857	341.605	352.601	414.607	464.369	449.026	380.534	333.178	8.68142	8.76296	9.02244	9.32679	9.20861	8.12667	8.20627	8.34441	8.16195	8.00018	noncoding	uc004dio.1	AK094108	UCSC_knowngene	1897	chrX	+	47566589	47596027		AATGATCTCTCCAACTATTCTCTGAACTTGCCACATCAATAACATCCTTCCCCAGCACAT	intergenic
ASHG19A3A032768	20.3381	23.7118	36.5441	14.0044	24.6841	111.051	74.0942	81.0986	44.5189	28.4848	4.63057	5.48892	5.28384	4.31985	5.21182	6.3932	4.64517	5.88186	5.48415	4.63187	noncoding	ENST00000433266	RP11-111G20.1	Ensembl	537	chr7	-	45431072	45431738		CTTTGTCAACCCTCCAGTAGCCGCCTTTATGCCCGTACGGGTTTCCTATTTCAGCGGTAG	intergenic
ASHG19A3A030433	40.2491	21.8336	43.2687	57.2163	36.9107	38.2049	58.8918	33.66	40.937	33.393	5.54482	5.38268	5.52969	6.33235	5.75004	4.8886	4.10083	4.47724	5.37812	4.86698	noncoding	AB075478		misc_RNA	2127	chr6	-	116590507	116592627		ATAACTCCTCTGCAATTTCATCAACAATGAGGGAAATGTAATTTCAAGGTGAGCATTGAG	intergenic
ASHG19A3A038523	121.481	119.591	183.417	156.326	136.155	216.74	288.993	237.367	170.906	146.813	7.09234	7.65119	7.71464	7.87003	7.62928	7.30333	7.42444	7.46684	7.2138	6.99411	noncoding	ENST00000423138	RP11-156G14.1	Ensembl	2257	chr9	+	35433702	35482206		AATTCATGACCTTCTTTTGCTTTTGCCTCTGTGGATGAAAACCCTATCCCCCATGCTCTG	intergenic
ASHG19A3A016550	35.1286	51.8868	47.5233	34.375	46.3891	44.9497	86.1964	48.0123	40.1557	87.9334	5.35868	6.47178	5.674	5.60228	6.06964	5.11648	4.99416	5.06998	5.35237	6.29543	noncoding	ENST00000442316	AC074363.1	Ensembl	462	chr2	+	168149680	168414843		GAGGGATTTTGTGAAGACACAGATGCTCCCTAAAAGGAGTGCAGAAATTTTCATCATAGG	intergenic
ASHG19A3A022766	205.106	187.305	249.936	228.201	251.499	506.417	545.147	475.44	604.309	529.101	7.8845	8.35964	8.24847	8.53635	8.62278	8.36962	8.45484	8.41821	8.67217	8.50853	noncoding	ENST00000481312	CTD-2230D16.1	Ensembl	1970	chr3	+	64670803	64997143	uc003dml.2,	GATTTGTATATTTTCGCTTTCTCCTCAAGTAACACCTGGACCTGCTCCTTTCCCTTCAAA	intronic antisense	NM_182920	ADAMTS9	A disintegrin and metalloproteinase with	-	64501330	64673365
ASHG19A3A024045	45.8611	26.6533	48.3001	42.5901	45.8406	62.084	104.619	65.1689	64.2602	85.9681	5.72173	5.63334	5.70108	5.91224	6.05296	5.57609	5.42895	5.54917	5.95513	6.26136	noncoding	ENST00000506878	RP11-415C15.1	Ensembl	482	chr4	-	27135617	27141673		CGAAGGCTGCTGCACAAAGAAGAGTAAACCAGATTCTGCCCCAAAAGACTAGCTAAAGAG	intergenic
ASHG19A3A012181	826.652	40.0542	45.8662	28.7327	51.5045	31.0836	50.2516	27.1306	35.9396	48.8137	10.2397	6.14604	5.61747	5.34508	6.21066	4.59353	3.71767	4.08794	5.2198	5.42872	noncoding	ENST00000500679	AC008567.2	Ensembl	2288	chr19	+	9633899	9637304		AAGATTTCTCTCCAGTGTGAGTTCTTTAATGACATGGAAAGGGACTGTAAGAATTGAAGA	intergenic
ASHG19A3A053272	20.4812	6.73573	23.1738	16.3104	23.9647	52.587	47.6488	48.5247	28.6045	29.86	4.63885	4.01802	4.59401	4.53395	5.17482	5.33615	3.62182	5.08561	4.92291	4.70294	noncoding	ENST00000423422	RP11-336K24.4	Ensembl	420	chr1	-	155955165	155976861		TGTCATCCATCTGCTGGCCCTTTGGACCACTCGGCCACTGGCATGCTTTCCAAGTCTGTA	intergenic
ASHG19A3A024647	226.052	209.299	297.671	260.876	268.945	710.36	672.301	696.966	731.573	690.348	8.04578	8.5654	8.5654	8.80984	8.73264	8.76993	8.7607	8.92615	8.88589	8.79369	noncoding	ENST00000441170	AC092661.2	Ensembl	1663	chr4	-	118495666	118497329		AGACATGGTGAATGCATCGACTGGAAGCTCCTTTTTCTCCACCTCTCTCAATACATTCCT	intergenic
ASHG19A3A014896	231.208	474.274	214.577	451.484	139.913	436.3	203.247	256.211	38.4138	45.6868	8.08198	9.91887	7.97865	9.86169	7.67243	8.18443	6.78557	7.57486	5.30044	5.33037	noncoding	ENST00000415349	AC125238.4	Ensembl	1299	chr2	-	204629017	204630316	ENST00000402024,	CCAACAGTGGATGGCAAAGTGGTGTCTGAGACCAATGACACCAAAGTTCTGAGACATTAA	intergenic
ASHG19A3A023590	142.91	120.239	145.517	127.208	109.096	196.591	184.67	176.818	163.823	150.904	7.34017	7.65974	7.34774	7.53393	7.30263	7.17124	6.60481	7.03278	7.16448	7.0271	noncoding	BC065823		misc_RNA	1733	chr3	+	180333676	180335394		GCTCCTCCGTTTCTTTACTTAGTTGAAATGAATAAGCCTGCTTCTCTGATAACTTTTCTT	natural antisense	NM_181426	CCDC39	coiled-coil domain-containing protein 39	-	180331795	180397283
ASHG19A3A016325	26.0558	32.0889	44.8846	48.831	41.6097	57.217	64.5069	65.1817	57.1785	39.9628	4.95667	5.85808	5.58316	6.11214	5.91717	5.45848	4.32462	5.5496	5.80565	5.13696	noncoding	uc010fmf.1	AK311291	UCSC_knowngene	1086	chr2	+	129622178	129626301		GCTGATCTACCTCACACTCCAATTCAATTCAGTCCTTTCAGTTGCTTAAGGAAATCAGCA	intergenic
ASHG19A3A018897	22.9312	41.3588	33.6721	42.9794	12.6833	98.7652	44.4952	53.9063	32.7389	42.6314	4.78976	6.18731	5.16184	5.92446	4.36514	6.22386	3.50633	5.24698	5.10034	5.22765	noncoding	NR_002909	SNHG3	RefSeq_NR	939	chr1	+	28832495	28836145	AJ006834,	GCCAGAAGGCACACTGTGTTGGTGGTTATATTAAAAGTCCTTGAGTATTTTGCTTTTCAT	exon sense-overlapping	NM_001048199	RCC1	regulator of chromosome condensation isoform c	+	28832454	28865708
ASHG19A3A035242	57.2255	15.2909	43.2164	34.6719	31.8851	53.5274	303.187	56.1348	110.899	104.001	6.02051	4.94303	5.52798	5.61443	5.55107	5.36547	7.50265	5.31403	6.66362	6.53238	noncoding	ENST00000421443	RP11-307I2.1	Ensembl	426	chr7	+	143493387	143493813	ENST00000411508,	AGATTCTTGAACGGAAAGCCAAATCTTAGCAAGTAGGAAGGGAAAGGGGCAAATACAAGG	intergenic
ASHG19A3A048822	85.1317	54.7665	74.4405	76.7223	71.2082	191.114	145.333	176.778	168.591	145.264	6.5753	6.54955	6.33456	6.75832	6.6646	7.12883	6.12086	7.03247	7.19949	6.97961	noncoding	ENST00000432195	RP4-575N6.4	Ensembl	403	chr1	-	101701238	101702084		CCGGCAGATGTGAACTCAAAAACTTCCTCCGCTGTGCAGTTTCAATTGGCAGACACACCC	bidirectional	NM_001400	S1PR1	sphingosine 1-phosphate receptor 1	+	101702304	101707076
ASHG19A3A038678	76.6757	47.2015	105.143	78.3596	63.9537	111.076	128.84	157.181	81.0915	97.8001	6.42525	6.35219	6.84421	6.78939	6.51689	6.39345	5.87178	6.86726	6.26321	6.44959	noncoding	ENST00000450704	RP11-211N8.2	Ensembl	1549	chr9	+	46843637	46846025	uc004aeg.3,uc004acc.3,uc004aby.2,NR_015363,ENST00000430302,ENST00000377613,	AATCTGGACCCGAATCCACCCATTGCCCATTTTCCGCTGCCGCTGGAGAGAATCTCTGAG	intergenic
ASHG19A3A007575	103.125	93.1403	93.9195	72.1367	77.8994	123.191	124.351	111.385	125.061	108.438	6.85025	7.29565	6.67849	6.6704	6.79677	6.53818	5.79706	6.35434	6.81761	6.58874	noncoding	NR_027755	LOC283867	RefSeq_NR	1776	chr16	-	65318401	65610203		TTCCCCTTCGTCTTCCACCATGAATAACAGAATGGCAATTTTCGTGTGGTGTTAATTTCC	intergenic
ASHG19A3A016347	8.29135	9.11107	26.6944	16.4301	19.874	31.6644	61.0689	44.247	35.3927	30.5553	3.26295	4.34905	4.8125	4.54434	4.92176	4.61979	4.18863	4.94191	5.20076	4.73928	noncoding	ENST00000422855	AC068137.11	Ensembl	651	chr2	+	131040251	131040902	ENST00000424905,	CTAATATCAGCTACTCCATATGTCGGGACTGACCTTGCCCAGTGAATCTGAGGTGATTTT	intergenic
ASHG19A3A021231	62.9384	42.042	69.0352	46.9246	31.2509	178.669	183.064	99.8281	144.684	151.355	6.14921	6.20532	6.22576	6.05539	5.52434	7.03957	6.58845	6.19348	7.00153	7.03122	noncoding	ENST00000461635	RP11-436J20.1	Ensembl	651	chr3	-	68682856	68683507		GAGAGTTGGACAAGGATATGGAGTTTGGTCTCATTGATCACCAAAAAGCAACCAACTTAG	intergenic
ASHG19A3A019992	353.426	249.379	333.935	317.833	338.087	636.678	615.415	542.453	527.462	548.031	8.80418	8.86629	8.78007	9.18909	9.14187	8.64417	8.63345	8.59833	8.51915	8.54892	noncoding	ENST00000373226	RP11-435D7.3	Ensembl	539	chr1	+	36204989	36209177		GGAAGTACTTCATCAATTACGTCCTCTTCATATTCATCAATTTCTTCCCCATCATACTCA	natural antisense	NM_001190481	CLSPN	claspin isoform 2	-	36197712	36235551
ASHG19A3A019992	353.426	249.379	333.935	317.833	338.087	636.678	615.415	542.453	527.462	548.031	8.80418	8.86629	8.78007	9.18909	9.14187	8.64417	8.63345	8.59833	8.51915	8.54892	noncoding	ENST00000373226	RP11-435D7.3	Ensembl	539	chr1	+	36204989	36209177		GGAAGTACTTCATCAATTACGTCCTCTTCATATTCATCAATTTCTTCCCCATCATACTCA	natural antisense	NM_022111	CLSPN	claspin isoform 1	-	36197712	36235551
ASHG19A3A019415	66.82	39.1633	60.3161	64.3015	86.3529	113.271	132.085	155.327	110.569	108.237	6.23178	6.11564	6.02085	6.50637	6.94921	6.41935	5.92634	6.84848	6.65992	6.58596	noncoding	ENST00000421957	LA16c-68B10.4	Ensembl	1288	chr22	-	16909689	16957613	NM_139173,NM_001100874,	TGGGGGAAAAATTTTACAACTCATTAGAATACCTTTAGTGCCTCCACTTCCACCTCTTCT	intergenic
ASHG19A3A026321	381.589	258.973	288.631	213.483	271.714	1108.1	722.386	879.256	1251.28	1152.09	8.93898	8.92017	8.5145	8.41764	8.75105	9.29101	8.86286	9.21869	9.48822	9.37068	noncoding	ENST00000507483	RP11-440I14.3	Ensembl	792	chr4	+	175457790	175461935		AAGGTGACCATATCCCTCCTATCAAATACTGTCACTCATTTACATCTTTGCCAAATGTGG	intergenic
ASHG19A3A030476	70.4557	55.1751	78.8596	95.8228	81.5427	116.706	157.399	136.343	90.0137	87.4519	6.30833	6.56063	6.41995	7.09287	6.86932	6.46204	6.28753	6.65831	6.39296	6.28808	noncoding	ENST00000439075	RP11-510H23.1	Ensembl	4507	chr6	-	125230238	125284185	NR_026876,	TGTGTGCATGAAATTCTACAGGCATATGGGGTCGTGATCTGCTAATCTCCAGTTATTATA	intergenic
ASHG19A3A026153	117.114	95.9752	129.3	97.7446	95.2654	144.72	153.772	135.864	96.2385	97.0887	7.03715	7.33217	7.15848	7.12387	7.09593	6.75568	6.23781	6.65285	6.48244	6.43849	noncoding	AF088025		misc_RNA	655	chr4	+	152328664	152329301		AAGTTTCTCATTCCTCCTCTGAGATTTAAAGTCCATCACTTCGCGACTCAAACACGCAAG	intergenic
ASHG19A3A010614	190.953	179.703	151.031	166.735	176.472	596.852	458.881	365.34	508.947	631.073	7.77113	8.28192	7.40047	7.98315	8.03155	8.56092	8.18891	8.08065	8.4835	8.70377	noncoding	ENST00000423619	RP11-54O7.10	Ensembl	156	chr1	-	943453	943609		AATAAAATCAGGTACAACTCCCAAAGGAGACACTGGAGAACAGCCAAGCTGGGTCTGTAA	intergenic
ASHG19A3A041203	173.65	115.753	230.449	114.142	168.552	152.415	181.707	125.302	137.039	99.7361	7.62329	7.60445	8.10399	7.36652	7.95764	6.82611	6.57579	6.53238	6.9311	6.47655	noncoding	uc004ecf.1	AX748371	UCSC_knowngene	2109	chrX	+	74544123	74546232		CAAATCATTATCTCCTATCAAAGGACTACTGTTATTCAATCATCTAGAAAATTCATTTTA	intergenic
ASHG19A3A017176	1244.2	758.199	994.778	806.529	1187.11	3558.37	2461.1	2369.88	4716.19	4424.82	10.9259	10.6544	10.8114	11.0467	11.2173	10.7273	10.5138	10.4938	11.0475	10.9259	noncoding	NR_026923	LOC643387	RefSeq_NR	2660	chr2	+	239140326	239142983	NM_007375,	GTGTCACAGTTTGGTTCTTTTGTTTTGTTTTTTAACACTTGTCTCCCCTCAAACACAAAA	intergenic
ASHG19A3A043754	4105.83	3139.44	3226.13	2545.38	5636.87	8866.14	6449.5	5592.18	19148.8	18456.4	12.7526	12.7487	12.6654	12.7615	13.0653	11.8994	11.7561	11.6247	13.1792	13.0756	noncoding	HIT000049806		H-invDB	2121	chr10	+	29783527	29785652		GCAGGGAGATGCAAATTACAAAATGTTAAAACAAAACAAAGATCTCCCCCATAGCTCTTT	natural antisense	NM_021738	SVIL	supervillin isoform 2	-	29746276	29923901
ASHG19A3A043754	4105.83	3139.44	3226.13	2545.38	5636.87	8866.14	6449.5	5592.18	19148.8	18456.4	12.7526	12.7487	12.6654	12.7615	13.0653	11.8994	11.7561	11.6247	13.1792	13.0756	noncoding	HIT000049806		H-invDB	2121	chr10	+	29783527	29785652		GCAGGGAGATGCAAATTACAAAATGTTAAAACAAAACAAAGATCTCCCCCATAGCTCTTT	natural antisense	NM_003174	SVIL	supervillin isoform 1	-	29746276	30024730
ASHG19A3H0000030	654.559	572.871	734.217	532.244	713.463	1496.5	1336.76	1350.39	2018.53	1684.95	9.88671	10.2277	10.2181	10.1835	10.396	9.64721	9.70749	9.77529	10.0423	9.82018	noncoding	nc-HOXA6-70-	nc-HOXA6-70	HOX cluster	178	chr7	-	27191677	27191855		CACCCAGGGAGGCTTTAAGAGGGGCATACTCCCCCTTACCCATACTCACCCATTCACACT	intergenic
ASHG19A3A012832	7.71047	5.44722	5.76606	5.24825	7.72619	66.7467	47.7868	40.5584	43.6174	62.8941	2.92938	2.93134	2.67586	2.69933	3.73133	5.68037	3.62617	4.7942	5.45959	5.80502	noncoding	BC000986		misc_RNA	1240	chr19	+	47291071	47292296		TGAGTTTGGTCTTTAGTCGCCTCTGAGAACTTTAATTCCTCGAATATAAAGTGCAGGTGT	natural antisense	NM_005628	SLC1A5	neutral amino acid transporter B(0) isoform 1	-	47278139	47291842
ASHG19A3A012832	7.71047	5.44722	5.76606	5.24825	7.72619	66.7467	47.7868	40.5584	43.6174	62.8941	2.92938	2.93134	2.67586	2.69933	3.73133	5.68037	3.62617	4.7942	5.45959	5.80502	noncoding	BC000986		misc_RNA	1240	chr19	+	47291071	47292296		TGAGTTTGGTCTTTAGTCGCCTCTGAGAACTTTAATTCCTCGAATATAAAGTGCAGGTGT	bidirectional	NM_001145144	SLC1A5	neutral amino acid transporter B(0) isoform 2	-	47278139	47290545
ASHG19A3A028463	125.814	100.403	133.038	72.7258	129.502	129.73	119.081	105.376	117.343	99.9214	7.14388	7.39701	7.20248	6.68115	7.55534	6.61026	5.7006	6.27037	6.7387	6.4798	noncoding	ENST00000514930	CTD-2218K11.3	Ensembl	301	chr5	+	82120702	82121003		TTCTTTTTGAGAAATGTATACTCCCATTCATGGCCACAGTATTGGAGTCCTCAGAGCACT	intergenic
ASHG19A3A029096	43.6585	44.0122	56.3414	33.9193	15.1822	55.4971	94.3107	60.3974	62.1003	52.0685	5.65336	6.26585	5.92724	5.58344	4.58735	5.41791	5.2021	5.43085	5.90959	5.52229	noncoding	uc003lxs.1	AK097548	UCSC_knowngene	1580	chr5	+	158758525	158789842		TAATTATCCCAGGTCACACTTCTCTCTGGGCTTACCCTGGGAATCAGATGATTGAGCTTT	intergenic
ASHG19A3A007237	78.5462	55.0441	91.0643	72.369	62.1223	134.591	160.278	135.027	121.633	120.941	6.45693	6.55711	6.62792	6.67461	6.47216	6.65788	6.32057	6.64342	6.78215	6.74004	noncoding	NR_024123	PBX3	RefSeq_NR	2556	chr9	+	128509616	128729653		AATTCGCCCACCACACCAAATTCCGGTGGATACCCTCCGTCATGTTATCAATCAGACGGG	exon sense-overlapping	NM_006195	PBX3	pre-B-cell leukemia transcription factor 3	+	128509616	128729655
ASHG19A3A007237	78.5462	55.0441	91.0643	72.369	62.1223	134.591	160.278	135.027	121.633	120.941	6.45693	6.55711	6.62792	6.67461	6.47216	6.65788	6.32057	6.64342	6.78215	6.74004	noncoding	NR_024123	PBX3	RefSeq_NR	2556	chr9	+	128509616	128729653		AATTCGCCCACCACACCAAATTCCGGTGGATACCCTCCGTCATGTTATCAATCAGACGGG	exon sense-overlapping	NM_001134778	PBX3	pre-B-cell leukemia transcription factor 3	+	128510477	128729655
ASHG19A3A035595	7.62599	5.44722	5.87853	5.69198	7.29601	44.2859	49.3073	53.1613	32.0598	37.6052	2.86817	2.93134	2.74389	3.24343	3.21839	5.09538	3.68195	5.22781	5.07423	5.04352	noncoding	AK125621		misc_RNA	2750	chr8	-	22471420	22474170		TCTCAAGGAAGCTAGATCAGATCTGACCACTTAATTTACAAACTCTAGATGGCAAAAGTC	natural antisense	NM_021174	KIAA1967	p30 DBC protein	+	22462538	22477983
ASHG19A3A050310	78.8469	60.7248	80.9739	76.8664	57.7377	139.429	168.968	142.227	156.382	145.956	6.46231	6.69276	6.4564	6.76088	6.36852	6.70557	6.43235	6.72055	7.10389	6.98613	noncoding	uc001vjy.1	AX747676	UCSC_knowngene	1167	chr13	+	76445173	76457947		TCTCTGAATCGGATTTTCCTGGCTGTAGAGACCAGATCAACCCTTCCATTCCATCGATTT	intergenic
ASHG19A3L0000165	44.595	465.833	36.2192	15.4086	22.5167	65.4798	71.9905	63.6951	42.836	45.1168	5.68299	9.88259	5.26976	4.45058	5.08418	5.65294	4.57484	5.5137	5.43696	5.31194	noncoding	DN918054	lincRNA-PDE4B	lincRNA	400	chr1	-	66890612	67423817		TCATCTGATGTTGCTGAACCTCCTGGACTTGAAGATTCAACAGATGGCTCCGCCATATTT	intron sense-overlapping	NM_207014	WDR78	WD repeat-containing protein 78 isoform 2	-	67303281	67390570
ASHG19A3L0000165	44.595	465.833	36.2192	15.4086	22.5167	65.4798	71.9905	63.6951	42.836	45.1168	5.68299	9.88259	5.26976	4.45058	5.08418	5.65294	4.57484	5.5137	5.43696	5.31194	noncoding	DN918054	lincRNA-PDE4B	lincRNA	400	chr1	-	66890612	67423817		TCATCTGATGTTGCTGAACCTCCTGGACTTGAAGATTCAACAGATGGCTCCGCCATATTT	natural antisense	NM_001077704	MIER1	mesoderm induction early response protein 1	+	67395925	67454302
ASHG19A3L0000165	44.595	465.833	36.2192	15.4086	22.5167	65.4798	71.9905	63.6951	42.836	45.1168	5.68299	9.88259	5.26976	4.45058	5.08418	5.65294	4.57484	5.5137	5.43696	5.31194	noncoding	DN918054	lincRNA-PDE4B	lincRNA	400	chr1	-	66890612	67423817		TCATCTGATGTTGCTGAACCTCCTGGACTTGAAGATTCAACAGATGGCTCCGCCATATTT	intron sense-overlapping	NM_024763	WDR78	WD repeat-containing protein 78 isoform 1	-	67278571	67390570
ASHG19A3L0000165	44.595	465.833	36.2192	15.4086	22.5167	65.4798	71.9905	63.6951	42.836	45.1168	5.68299	9.88259	5.26976	4.45058	5.08418	5.65294	4.57484	5.5137	5.43696	5.31194	noncoding	DN918054	lincRNA-PDE4B	lincRNA	400	chr1	-	66890612	67423817		TCATCTGATGTTGCTGAACCTCCTGGACTTGAAGATTCAACAGATGGCTCCGCCATATTT	natural antisense	NM_001146111	MIER1	mesoderm induction early response protein 1	+	67390577	67454302
ASHG19A3L0000165	44.595	465.833	36.2192	15.4086	22.5167	65.4798	71.9905	63.6951	42.836	45.1168	5.68299	9.88259	5.26976	4.45058	5.08418	5.65294	4.57484	5.5137	5.43696	5.31194	noncoding	DN918054	lincRNA-PDE4B	lincRNA	400	chr1	-	66890612	67423817		TCATCTGATGTTGCTGAACCTCCTGGACTTGAAGATTCAACAGATGGCTCCGCCATATTT	natural antisense	NM_001146110	MIER1	mesoderm induction early response protein 1	+	67390577	67454302
ASHG19A3L0000165	44.595	465.833	36.2192	15.4086	22.5167	65.4798	71.9905	63.6951	42.836	45.1168	5.68299	9.88259	5.26976	4.45058	5.08418	5.65294	4.57484	5.5137	5.43696	5.31194	noncoding	DN918054	lincRNA-PDE4B	lincRNA	400	chr1	-	66890612	67423817		TCATCTGATGTTGCTGAACCTCCTGGACTTGAAGATTCAACAGATGGCTCCGCCATATTT	intronic antisense	NM_152665	TCTEX1D1	tctex1 domain-containing protein 1	+	67218139	67244730
ASHG19A3L0000165	44.595	465.833	36.2192	15.4086	22.5167	65.4798	71.9905	63.6951	42.836	45.1168	5.68299	9.88259	5.26976	4.45058	5.08418	5.65294	4.57484	5.5137	5.43696	5.31194	noncoding	DN918054	lincRNA-PDE4B	lincRNA	400	chr1	-	66890612	67423817		TCATCTGATGTTGCTGAACCTCCTGGACTTGAAGATTCAACAGATGGCTCCGCCATATTT	natural antisense	NM_001146113	MIER1	mesoderm induction early response protein 1	+	67390577	67454302
ASHG19A3L0000165	44.595	465.833	36.2192	15.4086	22.5167	65.4798	71.9905	63.6951	42.836	45.1168	5.68299	9.88259	5.26976	4.45058	5.08418	5.65294	4.57484	5.5137	5.43696	5.31194	noncoding	DN918054	lincRNA-PDE4B	lincRNA	400	chr1	-	66890612	67423817		TCATCTGATGTTGCTGAACCTCCTGGACTTGAAGATTCAACAGATGGCTCCGCCATATTT	natural antisense	NM_020948	MIER1	mesoderm induction early response protein 1	+	67390577	67454302
ASHG19A3L0000165	44.595	465.833	36.2192	15.4086	22.5167	65.4798	71.9905	63.6951	42.836	45.1168	5.68299	9.88259	5.26976	4.45058	5.08418	5.65294	4.57484	5.5137	5.43696	5.31194	noncoding	DN918054	lincRNA-PDE4B	lincRNA	400	chr1	-	66890612	67423817		TCATCTGATGTTGCTGAACCTCCTGGACTTGAAGATTCAACAGATGGCTCCGCCATATTT	natural antisense	NM_001077701	MIER1	mesoderm induction early response protein 1	+	67395925	67454302
ASHG19A3L0000165	44.595	465.833	36.2192	15.4086	22.5167	65.4798	71.9905	63.6951	42.836	45.1168	5.68299	9.88259	5.26976	4.45058	5.08418	5.65294	4.57484	5.5137	5.43696	5.31194	noncoding	DN918054	lincRNA-PDE4B	lincRNA	400	chr1	-	66890612	67423817		TCATCTGATGTTGCTGAACCTCCTGGACTTGAAGATTCAACAGATGGCTCCGCCATATTT	natural antisense	NM_001146112	MIER1	mesoderm induction early response protein 1	+	67390577	67454302
ASHG19A3L0000165	44.595	465.833	36.2192	15.4086	22.5167	65.4798	71.9905	63.6951	42.836	45.1168	5.68299	9.88259	5.26976	4.45058	5.08418	5.65294	4.57484	5.5137	5.43696	5.31194	noncoding	DN918054	lincRNA-PDE4B	lincRNA	400	chr1	-	66890612	67423817		TCATCTGATGTTGCTGAACCTCCTGGACTTGAAGATTCAACAGATGGCTCCGCCATATTT	natural antisense	NM_001077700	MIER1	mesoderm induction early response protein 1	+	67390577	67454302
ASHG19A3L0000165	44.595	465.833	36.2192	15.4086	22.5167	65.4798	71.9905	63.6951	42.836	45.1168	5.68299	9.88259	5.26976	4.45058	5.08418	5.65294	4.57484	5.5137	5.43696	5.31194	noncoding	DN918054	lincRNA-PDE4B	lincRNA	400	chr1	-	66890612	67423817		TCATCTGATGTTGCTGAACCTCCTGGACTTGAAGATTCAACAGATGGCTCCGCCATATTT	intron sense-overlapping	NM_005478	INSL5	insulin-like peptide INSL5 precursor	-	67263423	67266942
ASHG19A3L0000165	44.595	465.833	36.2192	15.4086	22.5167	65.4798	71.9905	63.6951	42.836	45.1168	5.68299	9.88259	5.26976	4.45058	5.08418	5.65294	4.57484	5.5137	5.43696	5.31194	noncoding	DN918054	lincRNA-PDE4B	lincRNA	400	chr1	-	66890612	67423817		TCATCTGATGTTGCTGAACCTCCTGGACTTGAAGATTCAACAGATGGCTCCGCCATATTT	natural antisense	NM_001077703	MIER1	mesoderm induction early response protein 1	+	67390577	67454302
ASHG19A3L0000165	44.595	465.833	36.2192	15.4086	22.5167	65.4798	71.9905	63.6951	42.836	45.1168	5.68299	9.88259	5.26976	4.45058	5.08418	5.65294	4.57484	5.5137	5.43696	5.31194	noncoding	DN918054	lincRNA-PDE4B	lincRNA	400	chr1	-	66890612	67423817		TCATCTGATGTTGCTGAACCTCCTGGACTTGAAGATTCAACAGATGGCTCCGCCATATTT	intronic antisense	NM_032291	SGIP1	SH3-containing GRB2-like protein 3-interacting	+	66999824	67210768
ASHG19A3L0000165	44.595	465.833	36.2192	15.4086	22.5167	65.4798	71.9905	63.6951	42.836	45.1168	5.68299	9.88259	5.26976	4.45058	5.08418	5.65294	4.57484	5.5137	5.43696	5.31194	noncoding	DN918054	lincRNA-PDE4B	lincRNA	400	chr1	-	66890612	67423817		TCATCTGATGTTGCTGAACCTCCTGGACTTGAAGATTCAACAGATGGCTCCGCCATATTT	natural antisense	NM_001077702	MIER1	mesoderm induction early response protein 1	+	67390577	67454302
ASHG19A3A000375	60.0409	22.7967	47.1862	16.4193	46.8294	37.2718	87.7314	40.71	38.4921	49.7053	6.08465	5.43793	5.66284	4.54342	6.08325	4.85501	5.03469	4.80068	5.30357	5.45386	noncoding	ENST00000458149	AC017099.3	Ensembl	814	chr2	+	98286238	98317787		CCATTACAAAGAGAGACACACAAAAAAGCAATTCCCAACAGAAGAGCTTGAACAATGCTG	intergenic
ASHG19A3A000421	40.8349	30.9262	46.613	25.1663	45.1976	46.1004	186.257	17.446	41.4475	42.1884	5.56412	5.81465	5.6439	5.15168	6.03343	5.14919	6.61913	3.41558	5.39381	5.21302	noncoding	ENST00000500589	AC073261.1	Ensembl	2894	chr7	-	65399402	65403199		tactaaaaatacaaaaattagatgagcgtggttatagaggctgggggagtgggaggaatg	intronic antisense	NM_173517	VKORC1L1	vitamin K epoxide reductase complex subunit	+	65338256	65419800
ASHG19A3A042715	17.9721	11.1675	97.3522	23.7763	11.4666	93.9228	112.264	85.5744	88.1579	92.5245	4.47056	4.57657	6.73013	5.07363	4.2518	6.14627	5.57698	5.96165	6.36732	6.36815	noncoding	ENST00000417888	CTGLF8P	Ensembl	363	chr10	-	46717126	46733073	NR_029396,NM_001144000,NM_001077685,NM_001077665,ENST00000436180,ENST00000399470,ENST00000339771,	TTTAACCCTTCTGCCAATCCAGAGGCAAACACAATATTCCAGAGGAACTCTCAAACAGAT	intergenic
ASHG19A3A033854	99.8302	79.191	106.854	76.1314	72.9244	96.9326	113.691	91.7498	79.6029	85.4273	6.80193	7.06484	6.87184	6.74629	6.70362	6.19451	5.60218	6.06807	6.23951	6.25364	noncoding	ENST00000449721	AC091729.7	Ensembl	869	chr7	+	1114085	1117672		TCACAGTGGTGGGAAGTTTCTCTCCTAAAACGAAAGCTTCTCTATACTACAGATTGGCCC	intronic antisense	NM_001134395	C7orf50	hypothetical protein LOC84310	-	1036622	1177893
ASHG19A3A033854	99.8302	79.191	106.854	76.1314	72.9244	96.9326	113.691	91.7498	79.6029	85.4273	6.80193	7.06484	6.87184	6.74629	6.70362	6.19451	5.60218	6.06807	6.23951	6.25364	noncoding	ENST00000449721	AC091729.7	Ensembl	869	chr7	+	1114085	1117672		TCACAGTGGTGGGAAGTTTCTCTCCTAAAACGAAAGCTTCTCTATACTACAGATTGGCCC	intronic antisense	NM_001134396	C7orf50	hypothetical protein LOC84310	-	1036622	1177893
ASHG19A3A033854	99.8302	79.191	106.854	76.1314	72.9244	96.9326	113.691	91.7498	79.6029	85.4273	6.80193	7.06484	6.87184	6.74629	6.70362	6.19451	5.60218	6.06807	6.23951	6.25364	noncoding	ENST00000449721	AC091729.7	Ensembl	869	chr7	+	1114085	1117672		TCACAGTGGTGGGAAGTTTCTCTCCTAAAACGAAAGCTTCTCTATACTACAGATTGGCCC	intronic antisense	NM_032350	C7orf50	hypothetical protein LOC84310	-	1036622	1177893
ASHG19A3A034017	159.053	120.925	174.312	97.0083	123.24	196.209	139.585	168.781	166.168	159.146	7.49444	7.66678	7.63008	7.11114	7.48312	7.16757	6.03693	6.96479	7.18211	7.09658	noncoding	uc003sun.1	BC043576	UCSC_knowngene	1526	chr7	+	19183915	19185876		TTCCTTTCCCTACCTTTACCTCCTACTCATATAAAATAGAGGATTTTATTCCAAGAGGAA	natural antisense	NM_152898	FERD3L	fer3-like protein	-	19184404	19185044
ASHG19A3A045696	125.957	76.0105	118.037	65.715	68.9979	1075.58	868.116	927.593	1001.89	1004.84	7.14534	7.00483	7.01654	6.53632	6.62166	9.25322	9.13031	9.28603	9.23957	9.2137	noncoding	ENST00000393026	AP002884.1	Ensembl	1074	chr11	-	112138012	112139094	NM_003932,ENST00000456632,ENST00000439405,ENST00000417082,	AACCCAAAGGTTATGAATCTTATCAGTAAATTGTCAGCCAAATTTGGAGGTCAAGAGTAA	intergenic
ASHG19A3A036254	64.5011	43.3124	63.7133	55.1942	53.4118	81.1297	105.806	64.7997	51.1481	59.9395	6.17988	6.243	6.10225	6.28299	6.26164	5.94825	5.45228	5.53966	5.66481	5.7339	noncoding	BC047297		misc_RNA	1321	chr8	-	145592594	145596538		AAACCCTGTGTTCCCAGTCTCTTTGGTCTCCAGAACTGTCATTAAAGAAAGAAGGGGCTA	intergenic
ASHG19A3A009776	52.0436	17.3661	34.8358	10.9744	32.61	31.0862	231.508	41.5997	20.5271	45.5394	5.89471	5.10081	5.21103	3.96297	5.58179	4.59401	7.03212	4.84092	4.49191	5.32493	noncoding	uc010dct.1	AK311311	UCSC_knowngene	1837	chr17	+	56406298	56430647		ATCTTCACACATTCTCACACCTTCCGGAGTACAGAGGCGAGTGGGGTGCAGATGGTCCTC	bidirectional	NM_024418	BZRAP1	peripheral-type benzodiazepine	-	56378593	56406152
[truncated: 17,905 more rows]
