# Supplementary material for: Landscape of RNAs in human lumbar disc degeneration
Source: Oncotarget. 2016 Aug 17;7(39):63166–76. doi: 10.18632/oncotarget.11334 (PMC5325354; doi:10.18632/oncotarget.11334)
Supplement: Supplementary file 5 [file oncotarget-07-63166-s005.xls]

## Sheet: All Targets Value - CircRNAs
All Targets Value (Entities where at least 5 out of 10 samples have flags in Present or Marginal) # Column A: probeID, it represents the probe name. # Column B ~ K: Raw Intensity of each sample. # Column L ~ U: log2 value of Normalized Intensity of each sample. # Column V ~ AE: Flags, flags are attributes that denote the quality of the entities using methods from GeneSpring software. # Column AF …
	Raw Intensity										Normalized Intensity										Flags										Annotations
probeID	[normal1](raw)	[normal2](raw)	[normal3](raw)	[normal4](raw)	[normal5](raw)	[degeneration1](raw)	[degeneration2](raw)	[degeneration3](raw)	[degeneration4](raw)	[degeneration5](raw)	[normal1](normalized)	[normal2](normalized)	[normal3](normalized)	[normal4](normalized)	[normal5](normalized)	[degeneration1](normalized)	[degeneration2](normalized)	[degeneration3](normalized)	[degeneration4](normalized)	[degeneration5](normalized)	normal1:flag_call	normal2:flag_call	normal3:flag_call	normal4:flag_call	normal5:flag_call	degeneration1:flag_call	degeneration2:flag_call	degeneration3:flag_call	degeneration4:flag_call	degeneration5:flag_call	circRNA	Alias	circRNA_type	chrom	strand	txStart	txEnd	Length	best_transcript	GeneSymbol	Sequence
ASCRP000002	230.667	228	227.5	229.5	234.833	574.333	580.667	590.833	590.5	584.5	8.48959	8.50835	8.48978	8.52619	8.48826	8.64198	8.68974	8.69998	8.68682	8.67596	P	P	P	P	P	P	P	P	P	P	hsa_circRNA_000010	hsa_circ_0000263	exonic	chr10	+	125120834	125121663	830	TCONS_00017720	XLOC_008652	TCCTTTTGGCCTCACCCAATGACCTGGCTGAAGAAGAGCCCAAGGA
ASCRP000004	43	44.3333	44.3333	44.5	51	124	121	126.833	126.167	124.5	5.29624	5.39573	5.48478	5.36751	5.45861	6.48906	6.44752	6.49511	6.41552	6.40707	A	A	P	P	A	P	P	P	P	P	hsa_circRNA_000031	hsa_circ_0000009	intronic	chr1	+	2225564	2225807	244	NM_003036	SKI	ATTGGCACTCAGTGACCATCAGGCTGGCTGTGTGCGGCAGCTTCCT
ASCRP000005	93.6667	91.6667	91	90.3333	91.6667	115.333	113	114.333	116.5	118.5	6.92582	6.93251	6.92458	6.92804	6.75601	6.37148	6.35493	6.37797	6.29598	6.3618	P	P	P	P	P	A	P	P	P	P	hsa_circRNA_000041	hsa_circ_0000035	antisense	chr1	+	27747415	27747744	330	NM_001201404	WASF2	GCAGGTTGAGGATTTTATTTGATCCCTGCTCTAATTTTTAGCTTCA
ASCRP000006	50.3333	52.1667	50	51.8333	54	65.5	64	66.8333	66.3333	68.5	5.721	5.74165	5.68798	5.67813	5.62034	5.55335	5.54193	5.58824	5.42254	5.52847	P	P	P	P	P	P	A	P	P	P	hsa_circRNA_000042	hsa_circ_0000036	intronic	chr1	+	28199932	28200152	221	NM_001039477	THEMIS2	CTCGCAGTGGGGGAGATGGAGGTGGAGGAGAGAGATGCTGTGTGGG
ASCRP000007	122.5	121.667	120.333	118.667	125.333	714.5	701.5	725.833	706.667	709.5	7.39554	7.40134	7.41292	7.36456	7.38524	8.95532	8.97169	8.9828	8.95241	8.96018	P	P	P	P	P	P	A	P	P	P	hsa_circRNA_000046	hsa_circ_0000059	intronic	chr1	+	40506473	40506637	165	NM_001105530	CAP1	GTCTCTTGAGGTGAGGGTGTGCAGCTTGGTAGGGATTGGGGTCCCT
ASCRP000008	46.1667	43.3333	43.1667	46.3333	57.3333	118.5	117.333	115.667	122.833	119	5.37799	5.33008	5.11689	5.43796	5.62188	6.40891	6.40213	6.38569	6.35613	6.37036	A	A	A	P	A	P	P	P	P	P	hsa_circRNA_000082	hsa_circ_0000189	intragenic	chr1	-	224462789	224463160	372	NM_001243146	NVL	AAATGAGTAGTATGTTGGTGAGAGTGAACGTGCTGTGCGACAAGTT
ASCRP000010	10146.2	9668.33	10070	10017	10255.2	6029.33	5980.17	6047.83	6012.67	6139.83	13.8729	13.8428	13.921	13.9	13.9276	12.0531	12.0932	12.0858	12.096	12.1135	P	P	P	P	P	P	P	P	P	P	hsa_circRNA_000094	hsa_circ_0000247	exonic	chr10	+	74474868	74475660	793	ENST00000603649	MCU	ACATTCGCAGGTCTTTCACTACCATTCCTACAGTGATTGGCAAGAT
ASCRP000011	51.6667	50.8333	51.3333	50.6667	54	92.6667	90.8333	94.8333	108	96.3333	5.66344	5.67585	5.64397	5.57328	5.58807	6.05423	6.03711	6.0963	6.14448	6.0325	P	P	P	P	P	P	M	P	P	P	hsa_circRNA_000095	hsa_circ_0000250	antisense	chr10	-	76388345	76388676	332	NM_001123	ADK	ATGCATAGTGCTTTGGTCTAGATTCCCTATCTTTAGCTATGACTGA
ASCRP000012	58.3333	56.8333	53.3333	57.5	59.5	88	89.6667	84.5	93	85.6667	5.89311	5.92118	5.8253	5.93207	5.84409	5.98511	6.05736	5.96369	5.96306	5.88467	P	P	P	P	P	P	P	P	P	P	hsa_circRNA_000104	hsa_circ_0000266	intronic	chr10	-	126336614	126337010	397	NM_014661	FAM53B	AAGAACCAAGAATGCAGAAGTCTGGGGGTGGTGGAGAGCCAGGCCA
ASCRP000016	50.3333	49	53	48.1667	55.3333	115.667	112.667	111.667	114.833	114.833	5.67362	5.60312	5.72432	5.59263	5.59034	6.35385	6.35585	6.33868	6.27799	6.31439	P	P	P	P	A	P	P	P	P	P	hsa_circRNA_000162	hsa_circ_0000488	intronic	chr13	-	50680743	50681192	450	NR_002612	DLEU2	CCTAACACAGTTTTAGATGGAGTTTGGCTTGGTTTTCTTATTCCAT
ASCRP000017	57	55.6667	56	55.1667	60.6667	397	386.667	405.5	381.833	390.333	5.87537	5.92714	5.87614	5.78066	5.88937	8.10461	8.10222	8.12981	8.03716	8.06689	P	P	P	P	P	M	P	P	A	P	hsa_circRNA_000166	hsa_circ_0000512	intragenic	chr14	-	20811282	20811436	155	NR_002312	RPPH1	CGAAGTGAGTTCAATGGCTGAGGTGAGGTGAGTTCCCAGAGAACGG
ASCRP000019	118	115.833	118.5	116.833	125.667	1350.5	1293.67	1306.67	1297.33	1292.33	7.32017	7.342	7.35968	7.33034	7.36128	9.85321	9.84496	9.82586	9.83279	9.82039	P	P	P	P	P	P	P	P	P	P	hsa_circRNA_000178	hsa_circ_0000549	intronic	chr14	+	70236227	70236759	533	NM_001039465	SRSF5	ATAATAATAAAGCCTGTCTGTGTCGTTGGCCTTATGACGAGGAGTG
ASCRP000022	72.8333	68.5	67.3333	68	70.3333	716.5	672.167	701.667	653.667	673.333	6.42507	6.32423	6.33706	6.37154	6.25538	8.95755	8.90316	8.93494	8.83629	8.88131	P	P	P	P	P	P	P	P	P	P	hsa_circRNA_000200	hsa_circ_0000670	intronic	chr16	+	9199043	9199243	201	NM_014117	C16orf72	GTGGTTAAGACAGTGTTGTGTTGAAGGGACTGTTTATAATTTTCAC
ASCRP000025	37.6667	36.5	37.1667	36.1667	42.6667	58	56.8333	58.6667	63	60.8333	4.87575	4.79746	4.93507	4.76566	4.92895	5.43066	5.39281	5.34974	5.31643	5.318	A	A	A	A	A	P	P	P	P	P	hsa_circRNA_000230	hsa_circ_0000765	intronic	chr17	-	40266710	40266909	200	NM_021078	KAT2A	TTGCAGCTGGGTGGTGTGCACACATGCGCATCTGTGGGATTTTTCA
ASCRP000026	89.3333	95.1667	97.3333	94	108.167	238.833	233.667	244.5	234.167	242	6.80511	7.00941	7.04477	6.95028	7.06856	7.40094	7.41022	7.44261	7.35379	7.41447	P	A	P	P	M	A	P	P	P	P	hsa_circRNA_000250	hsa_circ_0000848	intronic	chr18	-	46470601	46470865	265	NM_001190821	SMAD7	ATGTGGGGGTGGAGGCTTAATTAACGTTTGTAAATCCCTCTTGAGA
ASCRP000027	1310.5	1279.67	1258.17	1259.33	1267.67	3555.33	3397.67	3367.33	3361.33	3260.83	11.2407	11.2492	11.2297	11.23	11.2165	11.1937	11.1829	11.1321	11.164	11.0917	P	P	P	P	P	P	P	P	P	P	hsa_circRNA_000274	hsa_circ_0000919	intronic	chr19	-	19760861	19761115	255	NM_020410	ATP13A1	GGGTAGGGAGGTGAGGGCCTGGTGTGGGGTTTCCCAAGGAGAGCGC
ASCRP000028	153	154.167	157.333	158.667	162.5	357	347.5	357.5	355	348.5	7.83486	7.86594	7.92754	7.96984	7.88094	7.95289	7.95724	7.96562	7.93844	7.92836	P	P	P	M	P	P	P	P	P	P	hsa_circRNA_000280	hsa_circ_0000929	exonic	chr19	+	36510135	36510286	152	ENST00000586962	AC002116.7	GGGCAGCAAGGTTCGTCCAGCTCCACGCCCACCCACTGGCCGCTGG
ASCRP000029	49	49.3333	48.1667	51	55	93.6667	93	88.1667	100	90.8333	5.58898	5.61434	5.48977	5.62774	5.59802	6.05911	6.06625	6.00008	6.06126	5.96923	P	P	P	P	P	A	M	P	P	P	hsa_circRNA_000294	hsa_circ_0000961	intronic	chr19	+	56167366	56167744	379	NM_001012478	U2AF2	TTTACTGAGGGGAGGAAGAGGGATCTGGCCCACTGCGCTAAACTCT
ASCRP000031	169.333	168.5	169	169.833	166.167	461	441.333	443.5	443.167	434	8.0529	8.0163	8.08077	8.05608	7.94728	8.30983	8.30196	8.27235	8.26574	8.24102	P	P	M	P	P	P	P	P	P	P	hsa_circRNA_000300	hsa_circ_0000988	intronic	chr2	-	31215302	31215470	169	NM_001253826	GALNT14	CCTGGGGCAGGGGTGGCCTCTTTCACTTTAACCTGCTCCTCACCTT
ASCRP000035	48.5	50	49.6667	49.6667	51.3333	66.1667	65.1667	63.5	74.3333	68	5.51489	5.72861	5.6344	5.5946	5.41369	5.52985	5.52384	5.514	5.58046	5.56384	P	P	P	P	A	P	P	P	P	P	hsa_circRNA_000329	hsa_circ_0001138	antisense	chr20	+	32270414	32270630	217	NM_005225	E2F1	ACCGAGGCAGGTCAGTGCCACGCCCTAAAACAAAGGCTTGAGTGGA
ASCRP000043	1821	1915.83	1861	1834.17	1935.17	4342.5	4180.67	4130.67	4183.67	4122.67	11.5971	11.7031	11.6591	11.6507	11.6755	11.5463	11.5224	11.479	11.5236	11.4827	P	P	P	P	P	P	P	P	P	P	hsa_circRNA_000410	hsa_circ_0001500	intronic	chr5	-	77299605	77299759	155	NM_001271769	AP3B1	TTTAGTTCCGTGTAATCAGTAGGTTCCTGTCCTCTTCCTTCATGAC
ASCRP000044	67.3333	67.1667	67.6667	66.6667	75.5	100.5	103.333	100.667	106	103.167	6.26524	6.34082	6.34189	6.24345	6.3901	6.1845	6.22894	6.18444	6.14126	6.1518	P	P	P	P	P	P	P	P	P	P	hsa_circRNA_000422	hsa_circ_0001545	intragenic	chr5	+	149778518	149778894	377	NM_000356	TCOF1	GCTTTAGGGGGTGGGGGCAGCAGTGGGTGGGGAAAAGCTGCAGGTC
ASCRP000045	82.6667	82.3333	83.3333	84.1667	89.1667	166.667	167.333	160	168.5	158.5	6.70091	6.74188	6.72316	6.78859	6.74039	6.8819	6.90635	6.82529	6.85248	6.78493	P	P	P	P	P	P	P	P	P	P	hsa_circRNA_000424	hsa_circ_0001549	antisense	chr5	-	159664587	159664757	171	NM_001040442	FABP6	TGTAGGGGAGAGCATACCTGTAGAATTGGGCAGTAAGGCCGTGGAA
ASCRP000047	92.6667	86.6667	88.8333	91.5	97.1667	73.8333	81.8333	81.5	86.1667	88.6667	6.8783	6.82697	6.8662	6.8965	6.88457	5.7624	5.91523	5.88257	5.844	5.92961	P	P	P	P	P	P	P	P	P	P	hsa_circRNA_000441	hsa_circ_0001623	antisense	chr6	+	90670648	90670832	185	NM_001170794	BACH2	TATTTCCTAGGTTGATGGGAACAGGAGAAGGTCCCAAAAGCAAACA
ASCRP000048	68	68	69.3333	65	73.1667	98.3333	96.8333	102	102.833	101	6.28717	6.35049	6.39312	6.23186	6.3226	6.11954	6.12149	6.17652	6.13115	6.12769	P	P	P	P	P	P	A	P	P	P	hsa_circRNA_000442	hsa_circ_0001625	intronic	chr6	-	90836894	90837550	657	NM_001170794	BACH2	TGTATGGGCTGGAAAAGAGGTCCCGTGACTTCTCAGAGAGGACGCT
ASCRP000049	86.8333	87.8333	86.6667	85.8333	82.8333	85.3333	87.6667	86.1667	85	87.8333	6.7885	6.88259	6.81627	6.81237	6.53211	5.93211	5.98821	5.95498	5.83643	5.9137	P	P	P	P	A	P	P	P	P	P	hsa_circRNA_000446	hsa_circ_0001664	intragenic	chr6	-	159238977	159239240	264	NM_001111077	EZR	TTCTCACACGCAGAAGACGATAGGAATAGGAGGAGGCAGGGCGGGC
ASCRP000051	414.333	382	370.667	400.5	388.167	983.667	973.667	1003.33	1020	1006.17	9.40945	9.30189	9.24762	9.39932	9.27834	9.40405	9.43217	9.45689	9.46937	9.45221	P	P	P	P	P	P	P	P	P	P	hsa_circRNA_000455	hsa_circ_0001707	intronic	chr7	+	48541721	48542148	428	NM_152701	ABCA13	GCCTTCAACTTCCAGCCCTATTACTGAATGAGAAAATGTATTATGA
ASCRP000053	120.833	118.167	122.167	121	130.5	250.333	246	249.833	250.833	265.833	7.36283	7.37209	7.40943	7.4118	7.413	7.47617	7.47482	7.46785	7.45918	7.54183	P	P	P	A	P	P	P	P	P	P	hsa_circRNA_000466	hsa_circ_0001745	antisense	chr7	+	130782554	130782733	180	NR_015431	LINC-PINT	TTTTCAAAGAGAAAGAGGTGGTCCCAGCATCTTGTTAAGCAGACTG
ASCRP000054	2284.5	2145.5	2219.33	2152.67	2214	3333	3193	3179.17	3253.33	3110	11.8712	11.8402	11.8854	11.8601	11.862	11.0972	11.0871	11.0474	11.1092	11.0202	P	P	P	P	P	P	P	P	P	P	hsa_circRNA_000481	hsa_circ_0001828	intronic	chr8	+	142139086	142139265	180	NM_014957	DENND3	TCTTGGGCAGGTGCCCTGGAGCAGCGCCCTGCTCCCCTCCCCTCTT
ASCRP000055	50.1667	50.3333	50.6667	51	56.3333	57.5	59	57.6667	66.3333	60.5	5.69906	5.68482	5.65624	5.65737	5.69125	5.36916	5.37758	5.35475	5.34794	5.29267	P	M	P	P	P	P	P	P	P	P	hsa_circRNA_000482	hsa_circ_0001829	exonic	chr8	-	142264087	142264728	642	NM_001286646	SLC45A4	AATACTGTTGCAGATTGATCATCCAGTCACTCGATGGGGATTACCA
ASCRP000056	60.8333	64.8333	61.3333	60.1667	65.1667	103.667	100.333	106.833	110	104.5	6.04113	6.25685	6.05816	6.01591	6.04824	6.20673	6.19453	6.2689	6.22774	6.16724	P	P	P	P	P	P	A	P	P	P	hsa_circRNA_000486	hsa_circ_0001853	antisense	chr9	+	35657751	35658017	267	NR_003051	RMRP	CACGAACCACCCGCGCTGAGAATGAGCCCCGTGTGGTTGGTGCGCG
ASCRP000058	92.3333	89.8333	89	87.5	93.1667	173.167	172.167	159.833	174	165.5	6.91477	6.88807	6.86717	6.83016	6.82953	6.93385	6.97165	6.832	6.9006	6.8531	P	P	A	P	P	P	P	P	P	P	hsa_circRNA_000508	hsa_circ_0001942	intronic	chrX	-	129208318	129208555	238	NM_001127197	ELF4	AGTTAGGTAAGGAGGGGTCTGTTCCCTTCCTGGGCAGAGAAGGTGT
ASCRP000061	42.3333	41.3333	39.3333	39.6667	44	87	83	84.6667	87.3333	103.333	5.30925	5.15034	5.00429	4.95578	5.021	5.96145	5.91888	5.95064	5.86136	6.10357	A	A	A	A	A	P	M	P	P	P	hsa_circRNA_000526	hsa_circ_0000248	intronic	chr10	+	75998951	76002791	3841	NM_001123	ADK	CGGAGTGCAGGCTTGGTAGTTCTGAGAATTTTAGATTCAGTTATAA
ASCRP000063	68.5	70	69	70	74.6667	85.3333	85.6667	85	94.5	90	6.27054	6.43065	6.39652	6.34414	6.41139	5.92543	5.97477	5.94505	5.994	5.98176	P	P	P	P	P	P	P	P	P	P	hsa_circRNA_000552	hsa_circ_0000434	intronic	chr12	+	105501660	105501770	111	NM_015275	KIAA1033	AGCCCTTGGGGGCTGCGGGTGGACGCTCCTTCGGCCCGCCGCTGTT
ASCRP000064	324	325.167	324.5	319.833	326.833	692.167	674.833	709.5	692	710	9.01777	9.05458	9.04947	9.02713	9.01385	8.9039	8.91572	8.94907	8.9196	8.96063	P	P	P	P	P	P	P	P	P	P	hsa_circRNA_000554	hsa_circ_0000376	intronic	chr12	-	11199618	11248400	48783	uc001qzf.2	PRB4	ACTCCATCTATCCATATGAGAGTTGGATTCTCACTCTGTTGTCCAC
ASCRP000069	51.3333	51	49.5	50.6667	54.1667	55.6667	54.3333	54.8333	64	57.5	5.67536	5.6409	5.54524	5.65256	5.53253	5.31855	5.30095	5.34528	5.34695	5.31793	P	P	P	P	M	P	P	M	P	P	hsa_circRNA_000578	hsa_circ_0000487	intronic	chr13	-	50655754	50656296	543	NR_002612	DLEU2	AGACGGGGCTGAGGGGGGAGGGTTGGAGTTTGCGCATGCGTAAAAA
ASCRP000071	165.333	164.833	162.333	161.667	168	229.667	226.5	230.667	227.5	223.5	7.96459	8.00219	7.96941	7.97268	7.95793	7.34217	7.36395	7.36986	7.31637	7.31284	A	P	P	P	P	P	P	P	P	P	hsa_circRNA_000585	hsa_circ_0000515	intragenic	chr14	-	20811305	20811534	230	NR_002312	RPPH1	AACAGACTCACGGCCAGCGAACTGAGTGCGTCCTGTCACTCCACTC
ASCRP000073	47.6667	41.5	41.8333	43.6667	45.6667	86	82.1667	79.5	86.8333	84	5.48225	5.15261	5.22284	5.45126	5.20266	5.951	5.8984	5.90046	5.84384	5.92195	A	A	A	P	A	P	P	P	P	P	hsa_circRNA_000593	hsa_circ_0000550	antisense	chr14	+	70245970	70246161	192	NM_003049	SLC10A1	AGAAATTGGAGGTGGCAATCAAGAGTGGTGTCATGGCAAACATGAT
ASCRP000074	108.833	102.5	101	104	106	149.333	141	145.667	148.667	148	7.19049	7.14047	7.12547	7.12841	7.06594	6.72734	6.65979	6.69222	6.66128	6.67572	P	P	P	P	P	P	P	P	A	P	hsa_circRNA_000596	hsa_circ_0000661	antisense	chr15	+	100645330	100645426	97	NM_139057	ADAMTS17	CCGGGAGATGGTGCTGTTGCCACCCACCAGGATGGTGGCTCTTTTG
ASCRP000075	369.167	347.333	366.333	354.833	373.833	2191.83	2226.5	2193.33	2281	2209	9.20929	9.15645	9.23348	9.18355	9.21128	10.5552	10.6269	10.5881	10.6319	10.5986	P	P	P	P	P	P	P	P	P	P	hsa_circRNA_000598	hsa_circ_0000589	antisense	chr15	-	31645077	31645307	231	NM_015995	KLF13	CACCCTGGAGCCCAGCCCCCTGGCCCAGGGTCCCTTCCCTGTCACT
ASCRP000077	36.3333	34	35.3333	35.6667	39.6667	49.5	60.5	51.8333	237.5	58.6667	4.6351	4.66	4.78625	4.70355	4.73484	5.12225	5.39894	5.21745	6.85259	5.25906	A	A	A	A	A	P	M	P	M	P	hsa_circRNA_000617	hsa_circ_0000668	intronic	chr16	+	6481519	6481649	131	NM_001142333	RBFOX1	TGAGGTCTTGGCAGGTGTCAGAGAAATCTACAAGCAGATAAAACAG
ASCRP000078	67	65.8333	64	62.3333	69.3333	162	161.833	160.333	170.5	158.333	6.24294	6.27972	6.24177	6.05983	6.21844	6.8355	6.85082	6.83562	6.86265	6.77657	P	P	A	P	P	P	P	P	P	P	hsa_circRNA_000618	hsa_circ_0000708	intronic	chr16	+	67569550	67569679	130	NM_001193522	FAM65A	TGGTTGTGGTTTAGGAGGGGGGCATTCCAAAGGCAGGTGAATAAAT
ASCRP000080	85	89	85.5	95.1667	95.6667	95.1667	99.6667	102	104.167	105.333	6.72756	6.85528	6.79312	6.98459	6.86498	6.09074	6.16155	6.19493	6.12657	6.19182	P	P	P	P	A	P	P	P	P	P	hsa_circRNA_000620	hsa_circ_0000726	intragenic	chr16	-	89484691	89492069	7379	NM_001256182	ANKRD11	ACTGACTTTCAGCTATGGAATCGCCCGAAAAAATCGAAATAACCGG
ASCRP000081	61.3333	62.5	60.6667	59.6667	62.6667	98.1667	94.3333	95	94.6667	95.6667	6.01219	6.13053	6.0818	5.97475	5.91081	6.13211	6.10476	6.09238	5.97326	6.0353	P	P	P	P	P	P	P	P	P	P	hsa_circRNA_000621	hsa_circ_0000664	exonic	chr16	-	960930	1004666	43737	NR_033646	LMF1	CAGGATCATGCTTGGAGCATCGTGGCATTCCTGGTGGCTTTCCATC
ASCRP000082	46	48.1667	46	45	51.1667	62.1667	64.6667	62.1667	65	67	5.41585	5.64196	5.37809	5.39406	5.45928	5.5032	5.51871	5.50718	5.42068	5.48592	A	M	P	P	A	P	A	P	P	A	hsa_circRNA_000623	hsa_circ_0000748	intronic	chr17	+	27283886	27284084	199	ENST00000577182	PIPOX	ATGGGTGGGGGGCCACTCCAGCATTTGTCTTGGTGATGCCAGGTCA
ASCRP000083	136.5	128.333	121.333	127.667	124.333	218.667	212	223	215.667	223.333	7.56375	7.54651	7.42297	7.48721	7.35442	7.27371	7.25186	7.3191	7.22774	7.30212	P	P	P	P	P	P	P	P	P	P	hsa_circRNA_000624	hsa_circ_0000751	intronic	chr17	-	27620262	27620746	485	NM_020772	NUFIP2	CCCCGTCTCGATGGGGGTGGGGCTGGATCCGAAAAGCGCGGACGGG
ASCRP000084	43.6667	41.8333	41.6667	43.8333	45	52.8333	54.1667	52	56.3333	53.6667	5.21685	5.22172	5.19436	5.40357	5.03774	5.18614	5.25467	5.29012	5.1832	5.22149	A	A	A	P	A	P	P	P	P	A	hsa_circRNA_000626	hsa_circ_0000755	intronic	chr17	-	29151053	29151137	85	NM_015986	CRLF3	TGAGGGAGAGGTGGGACAGTGACCTGGGAGAGCTGAAAGTGGAGAC
ASCRP000085	11668	10923.2	10953.3	10900.8	11233	58228.8	52539.5	55997.2	52012.8	52226.2	14.0856	14.0789	14.0617	14.06	14.0819	15.3726	15.3085	15.3726	15.3216	15.3726	P	P	P	P	P	M	M	P	P	P	hsa_circRNA_000629	hsa_circ_0000775	intronic	chr17	-	43012303	43012398	96	NM_001264573	KIF18B	AGGCCTCTTCCTTTCTTCCTTTCTCAGATACATCCCGGCCTCAGCT
ASCRP000086	96.5	94.3333	94.8333	99	100.333	493.167	484.5	496.667	496.667	497.167	6.99394	7.01993	6.98356	7.06369	6.94489	8.40422	8.43155	8.44094	8.43704	8.43907	P	P	P	P	P	M	P	P	P	P	hsa_circRNA_000638	hsa_circ_0000822	antisense	chr18	+	3797731	3797939	209	NM_001003809	DLGAP1	CCCCATACTGTTCTTGTCATTGTGAATAAGACTCAGTGTATCATAA
ASCRP000087	48.1667	44.8333	44.3333	45.3333	49	71	66	66.6667	70.8333	72.3333	5.59677	5.45043	5.28916	5.4559	5.37226	5.66248	5.59651	5.64939	5.51636	5.6499	A	A	A	M	A	P	P	P	P	P	hsa_circRNA_000639	hsa_circ_0000844	intronic	chr18	+	42269709	42269921	213	NM_001130110	SETBP1	GAGCAGGTGGGTATGGAGCAGCAGGGAAGATCATCCATTTGGGAAT
ASCRP000088	49	45.8333	46.3333	44.3333	48.8333	81.3333	79.1667	78.1667	85	82.5	5.59389	5.37723	5.41764	5.34751	5.31804	5.88558	5.80286	5.81753	5.80459	5.79172	P	A	P	A	A	P	P	P	P	P	hsa_circRNA_000644	hsa_circ_0000861	antisense	chr18	-	77592249	77592394	146	TCONS_00026384	XLOC_012735	GGTCTCACGGGTGAGGATGGGCAGGTGAGTGCAGGTGAGGATGGAC
ASCRP000089	664	673.5	680.5	665.833	701.833	1059.33	1026	1040.33	1038.33	1030.83	10.0808	10.127	10.1225	10.1194	10.1425	9.5018	9.50384	9.5071	9.49554	9.48865	P	P	P	P	P	P	P	P	P	P	hsa_circRNA_000645	hsa_circ_0000862	intronic	chr18	-	77693968	77695767	1800	NM_001146343	PQLC1	AAGTCAAGGTTGCCCCCAGGCGGTCCTTCCTGGCCATCTATCTGCT
ASCRP000091	186	183.333	185.333	187	197.5	292.667	290	296.667	296	299.333	8.17766	8.18626	8.20465	8.19798	8.21583	7.69053	7.69722	7.70835	7.68872	7.711	P	P	P	P	P	P	P	P	P	P	hsa_circRNA_000653	hsa_circ_0000956	antisense	chr19	+	54821289	54821382	94	NM_181985	LILRA5	GACCCCGCAGGTCTGGCGTGGACTCCAGCCTCATCACCGTCAGATC
ASCRP000093	124	120.667	121.333	123.833	125.333	689.667	675.5	687.333	689.667	683.5	7.41495	7.4162	7.40664	7.43023	7.35212	8.89614	8.91391	8.90154	8.91916	8.89154	P	P	P	P	P	P	P	P	A	P	hsa_circRNA_000662	hsa_circ_0001171	antisense	chr20	-	55844499	55844644	146	ENST00000412321	RP4-813D12.3	GTCTCTTTAGGTCTTGGATATGAAGAGCATGTTGTCTCTTCCTCTT
ASCRP000094	165.5	165.333	160.167	165.833	166	923.667	889.667	911.167	891	912.833	7.9651	7.97728	7.94006	7.99282	7.93789	9.31432	9.30698	9.31932	9.291	9.31856	P	P	P	P	P	P	P	P	M	P	hsa_circRNA_000671	hsa_circ_0001221	intronic	chr22	-	30941049	30941149	101	NM_001193336	SEC14L6	GTCCTTGGAGGTCCTTAGGGTCTTTCCTTCGTGGTCGCACACGGCA
ASCRP000096	11678.8	11157.7	11418.2	11082.7	11524.8	10347.3	10002.7	9942	10101.8	9924.5	14.0855	14.0855	14.1179	14.0676	14.1009	12.8794	12.895	12.8417	12.9076	12.8691	P	P	P	P	P	P	P	P	P	P	hsa_circRNA_000676	hsa_circ_0001234	intragenic	chr22	+	41620952	41622347	1396	NM_031488	L3MBTL2	GGCCCCAGAACTGTCCCATTCCTTTAAGGTACGAGCAGTCTACACA
ASCRP000097	46	45.3333	45.3333	48.8333	46.6667	78.8333	76.6667	77	83.3333	79.1667	5.3835	5.41561	5.4543	5.60131	5.11689	5.82989	5.81624	5.84641	5.77807	5.79219	A	P	P	P	A	P	P	A	P	P	hsa_circRNA_000679	hsa_circ_0001248	intronic	chr22	+	46676108	46676244	137	ENST00000381031	TTC38	AGAGGGGCAGGAGCAGGCAGGCGGCAGGCACAGGCACAGCCACAGA
ASCRP000098	218	216.5	217.167	211.333	222.167	1399.83	1330.67	1363.67	1330.33	1300.83	8.4285	8.43252	8.41135	8.39275	8.40281	9.91092	9.88414	9.89591	9.86896	9.83049	P	P	P	P	P	P	P	A	P	P	hsa_circRNA_000684	hsa_circ_0001013	intragenic	chr2	+	61339656	61345251	5596	NM_001129993	KIAA1841	AAGGAAGCAAAAGAAAGTCTTGTTCTGTCATCCAGGCTGGAGTGTA
ASCRP000104	81.6667	79.5	82.1667	83.5	83.6667	437.333	432.333	450	444.5	446.167	6.68756	6.67195	6.71005	6.75223	6.59966	8.24147	8.26303	8.28818	8.26791	8.2746	P	P	P	P	P	A	A	P	P	P	hsa_circRNA_000711	hsa_circ_0001443	intronic	chr4	-	140920348	140920479	132	NM_018717	MAML3	TCTATTTTCCTGAGGTTGCTGCTGCTGTCAAAGGCCCATTCAATTT
ASCRP000105	97	96.8333	93.5	95.3333	98.5	217.667	215.167	213.833	219.5	213.5	6.94706	7.03779	6.93687	7.00062	6.93648	7.27906	7.28942	7.24512	7.26324	7.2424	P	P	A	P	P	P	P	P	P	P	hsa_circRNA_000721	hsa_circ_0001465	antisense	chr5	+	1487925	1488006	82	NM_024830	LPCAT1	CTAGACCCAGCGCAAAAAGAACAGTGGACTCTGCTGCCTGCTCACT
ASCRP000110	2367	2209.33	2367.67	2170	2418.33	1148.67	1116.83	1076.83	1136.33	1095.83	11.9155	11.8582	11.9521	11.8679	11.9629	9.61233	9.63022	9.5484	9.63288	9.57824	P	P	P	P	P	P	P	P	P	P	hsa_circRNA_000750	hsa_circ_0001749	intragenic	chr7	+	132990021	133002144	12124	NM_001037126	EXOC4	AGCTCAAGTGTCACCATTCATATCCCGTTTCTTCTATCAAACTGAA
ASCRP000111	64.6667	62.8333	65	63.3333	68.8333	131.833	129.833	129.5	137.5	141.333	6.15222	6.14098	6.18002	6.11409	6.17215	6.55868	6.54102	6.52051	6.50635	6.61708	P	A	M	P	P	P	A	P	P	P	hsa_circRNA_000754	hsa_circ_0001669	intragenic	chr7	-	1543324	1543723	400	NM_001080453	INTS1	CGGGACCCCGGCCCAAGCCCCGTGCGGCAAGGGAGCGAATGAGCGA
ASCRP000113	1020.33	944.167	1005.17	1000.5	1004.67	4008	3945.17	4043.67	3907.5	3865.67	10.9015	10.771	10.9001	10.9055	10.8213	11.4114	11.4449	11.452	11.4266	11.3781	P	P	P	P	P	P	P	P	P	P	hsa_circRNA_000764	hsa_circ_0001834	intronic	chr9	+	2017333	2017502	170	NM_003070	SMARCA2	ACAAGGCGAGCTCCCGCGGCTCCAGCCTCCGCGCCCTCCCGGCCGG
ASCRP000115	70.8333	68.5	66.8333	70.5	73	106.333	108.5	108.667	111.167	114.333	6.43958	6.28607	6.33998	6.44198	6.34265	6.261	6.30904	6.28957	6.21324	6.30886	P	P	P	P	P	P	P	A	P	P	hsa_circRNA_000776	hsa_circ_0001929	intragenic	chrX	+	73072005	73072154	150	TCONS_00017433	XLOC_008015	TAAAAAAGAATTAAAAGGCAGATATCCGTCACCCCGATGGGCCAGA
ASCRP000116	108.5	107.167	103	100.333	109.667	770.5	730.333	742.833	731.167	730.333	7.20088	7.17333	7.11958	7.07762	7.11733	9.06249	9.0208	9.01978	9.00352	8.998	P	P	P	P	P	P	P	P	P	P	hsa_circRNA_000780	hsa_circ_0000217	intronic	chr10	-	14643337	14643566	230	NM_001282695	FAM107B	CTTAGGAAACCTGCTGTGGAGTGGGATGTCCTCTGTGTGCATCATG
ASCRP000121	6550	6462	6338.33	6239	6420.83	33267.3	31314.5	31941	31511.5	30972.7	13.1566	13.1701	13.1619	13.1566	13.1701	14.4638	14.4567	14.4638	14.4567	14.4567	P	P	P	A	P	P	P	P	P	P	hsa_circRNA_000791	hsa_circ_0000282	intronic	chr11	+	28250417	28255132	4716	NM_001113528	METTL15	TCTTCCTTATGCTGGTTCCTCCCTCTTTGAACTCATCTGGATCTGG
ASCRP000122	629.333	626.333	640.333	615.5	658.5	1247	1253.33	1184	1265.33	1188.83	10.0165	10.0398	10.0663	10.0199	10.0779	9.73546	9.79498	9.69625	9.79637	9.7109	P	P	P	P	P	P	P	P	P	P	hsa_circRNA_000792	hsa_circ_0000291	intronic	chr11	+	35163017	35163328	312	NM_000610	CD44	TGCTTGTAAAAAGAGGGCCCTGGTGGTTTCCCTATAGTCTCTAGGG
ASCRP000124	45.8333	45.6667	46.8333	47	50.6667	51.3333	50.3333	49.5	56	54.5	5.47574	5.4884	5.62153	5.51191	5.41824	5.22618	5.19673	5.16793	5.22538	5.19874	P	A	P	P	A	P	P	P	P	A	hsa_circRNA_000799	hsa_circ_0000325	intragenic	chr11	+	65266845	65267149	305	NR_002819	MALAT1	GAAGACAGAACCCCGAATTAATACCAATAGAAGGGCAATGCTTTTA
ASCRP000125	46.1667	48.5	46.5	47.6667	53.3333	52.5	52.6667	52.3333	56.3333	56.3333	5.39619	5.57869	5.48219	5.49403	5.58464	5.27012	5.21135	5.19495	5.09581	5.20268	A	A	P	P	A	P	P	P	P	A	hsa_circRNA_000803	hsa_circ_0000159	exonic	chr1	+	170508350	170513986	5637	NR_027397	GORAB	TTGATCAGGCCAGCTTAGACTATTCATACGCTCGATCCATTTGAAC
ASCRP000126	47.6667	45.5	45.1667	47.3333	51.3333	50.8333	51.1667	51.3333	54.5	54.8333	5.49254	5.44214	5.29958	5.4702	5.39059	5.17328	5.21044	5.1928	5.07716	5.17629	A	A	P	P	A	P	P	P	A	A	hsa_circRNA_000807	hsa_circ_0000169	intragenic	chr1	+	198190128	198233365	43238	NM_133494	NEK7	GCGACCTATCCAGAATGATCAAGGAAAAGGAAACTATTAATAAGCT
ASCRP000129	51.8333	48.8333	51.5	49.6667	59	149.833	133.667	144.667	141.333	153.333	5.6536	5.58726	5.63353	5.57285	5.79349	6.72796	6.60691	6.69965	6.59693	6.76369	P	P	P	A	A	P	M	A	P	P	hsa_circRNA_000815	hsa_circ_0000382	antisense	chr12	-	25348845	25348942	98	NM_001001660	LYRM5	TAGTTTTCCTGTCTCATAATGCTAAAACAGGGTGTAGGTATGCCCT
ASCRP000131	43.8333	44.3333	45.3333	44.5	47.1667	50	51.5	50	56.6667	51.6667	5.32208	5.36386	5.41682	5.44134	5.21584	5.21872	5.15941	5.14402	5.22712	5.10575	A	A	A	P	A	P	P	P	P	A	hsa_circRNA_000818	hsa_circ_0000389	intragenic	chr12	+	32749557	32764217	14661	NM_139241	FGD4	ACCTTTTCTTAAGAAATAGTCCTGGAGAAGTACATGGAAGGGGCTG
ASCRP000137	77.6667	74.6667	78	76.6667	84.8333	148.333	148.833	151.333	151.833	154.833	6.58619	6.53036	6.58127	6.55718	6.62191	6.72448	6.74202	6.74945	6.69058	6.7611	P	P	P	P	P	P	P	P	P	P	hsa_circRNA_000855	hsa_circ_0000632	intragenic	chr15	-	74927307	74929309	2003	NM_001142443	EDC3	ACATTTCAGGTGCCCATATACTCTACACCTTGCCGCTGGGTGTGTG
ASCRP000140	224.167	212.833	218	214.667	224.833	1897.17	1851.33	1853.67	1836.17	1812.33	8.45341	8.39802	8.43105	8.40521	8.43164	10.3517	10.3648	10.3452	10.3531	10.3196	P	P	P	P	P	P	P	P	P	P	hsa_circRNA_000864	hsa_circ_0000662	intronic	chr16	-	398402	398484	83	NM_003502	AXIN1	CAGCAGTGTGGACTGTTGGCTGGTAAAGTGTGTGCAATGTGAGGAA
ASCRP000142	169.333	169.833	166	164.5	173.5	203.5	199.333	201.667	211.833	203.167	8.00663	8.04651	8.00446	7.98976	8.01504	7.14854	7.17215	7.16788	7.20417	7.16193	P	P	P	P	P	P	A	P	P	P	hsa_circRNA_000868	hsa_circ_0000723	antisense	chr16	+	87395105	87395209	105	NM_001282683	FBXO31	TCACAATACAGGAACGTCGATACGATGCGGTCAGGACCCTCCCTGT
ASCRP000143	1989.33	1947.67	1923.83	1918.67	1923	2913.67	2842.83	2868.5	2832.67	2779.17	11.7121	11.7282	11.6982	11.7064	11.6656	10.9154	10.9128	10.9103	10.905	10.8744	P	A	M	A	P	P	P	P	P	P	hsa_circRNA_000872	hsa_circ_0000747	antisense	chr17	+	27209637	27210251	615	NM_004475	FLOT2	ATGATCTTCACCTGGGCTGCCACCTCCCGCACCAGCTTGGCAAACT
ASCRP000144	569.167	561	557	541.333	562.667	5582.83	5367	5383	5350.17	5150.5	9.89469	9.90164	9.87382	9.85658	9.84712	11.9002	11.9034	11.9057	11.8944	11.8488	P	P	P	P	P	P	P	P	P	P	hsa_circRNA_000881	hsa_circ_0000788	intronic	chr17	+	55372279	55372525	247	NM_138962	MSI2	ATGATGGATGGGCCTAGTTTGCCTTTGAGTGTGTGTCTGTTTGGGG
ASCRP000147	66.1667	66.1667	69.6667	68.3333	70.8333	104.333	91.5	95.3333	99.6667	96.3333	6.16869	6.23396	6.36823	6.37335	6.281	6.20968	6.05894	6.11105	6.04918	6.07147	P	P	P	P	P	A	P	P	P	P	hsa_circRNA_000896	hsa_circ_0000867	intronic	chr19	+	2270025	2270130	106	NM_004152	OAZ1	CTGGTCGAGGGTCGGATTTGGGCGCAGGACGGGGAGTCGGGGGAGG
ASCRP000148	58.6667	57	54.8333	53.6667	57	67.6667	66	69.3333	72.8333	71.6667	5.96794	5.9518	5.76654	5.74074	5.70015	5.60216	5.55083	5.64804	5.55415	5.58889	P	P	P	P	P	P	P	P	P	P	hsa_circRNA_000903	hsa_circ_0001160	intronic	chr20	+	42641806	42641893	88	NM_001098796	TOX2	ACTCTGGGAGGTCCTTGATATACCTTGGAGTGGGGACTTGATCCTG
ASCRP000150	808.333	799.167	801.833	775	800	5845.5	5592	5658	5545.33	5483.17	10.3789	10.4335	10.4242	10.3922	10.3744	11.9798	11.9794	11.9955	11.9536	11.9568	P	P	P	P	P	P	P	P	P	P	hsa_circRNA_000911	hsa_circ_0001184	intronic	chr21	+	34797903	34797990	88	NM_005534	IFNGR2	AAACATCACTATGGCTGGTGAACGTGTGTGCTGGTGTCCCTGGGCA
ASCRP000151	48.3333	46.3333	48.6667	47.3333	82.3333	60.8333	59.3333	63	67	65	5.5509	5.49902	5.59816	5.57468	6.25596	5.45673	5.35496	5.49798	5.39541	5.41295	P	P	A	P	A	P	P	P	P	P	hsa_circRNA_000921	hsa_circ_0001120	intronic	chr2	+	241991885	241992093	209	NM_001080437	SNED1	TGCCAGGCAGGTGAGAGGGTCAGGGGGATCAAGCAGGGTACATGGG
ASCRP000153	76	69	70.5	72.1667	69.6667	268.667	259.333	259.833	266.5	260.833	6.48088	6.35655	6.42861	6.4595	6.20388	7.56282	7.54845	7.53824	7.54444	7.52613	P	P	P	P	A	P	P	P	P	P	hsa_circRNA_000926	hsa_circ_0001022	intragenic	chr2	+	65473318	65492309	18992	NM_001005386	ACTR2	GGGTGATGTGGAAAAACTTTCTGCCTTATTTTTTGAACAATTGAGC
ASCRP000155	65.3333	61.1667	62.3333	62	67	72.5	70.8333	71.6667	78.8333	78.3333	6.19383	6.0681	6.07524	6.09004	6.10192	5.7293	5.67788	5.66949	5.67673	5.71786	P	P	P	P	P	P	P	P	P	P	hsa_circRNA_000931	hsa_circ_0001045	intronic	chr2	-	95756566	95756769	204	NM_031902	MRPS5	TAAATGAGTCTGGGGGGAGACCCCCCAAGATTTAGAGGCCAGCAAG
ASCRP000156	64.8333	64.5	66.1667	63	68.6667	83.6667	83.6667	82.8333	97	85.6667	6.18316	6.27605	6.2117	6.15965	6.17563	5.94657	5.9303	5.9216	6.01039	5.90298	P	P	P	P	P	P	P	P	P	P	hsa_circRNA_000936	hsa_circ_0001373	intragenic	chr3	-	185655590	185655721	132	NM_001243879	TRA2B	TGCGGTAGGGGCCTCCTTAAGGAAGGTGCAAGAGGTTGGCAGCTTC
ASCRP000157	457	454.167	458.333	414.833	459	235	229	226.667	229.667	227	9.55486	9.59589	9.59908	9.46826	9.55239	7.37615	7.38732	7.34661	7.32729	7.33334	P	P	P	P	P	P	P	P	P	P	hsa_circRNA_000941	hsa_circ_0001293	intragenic	chr3	-	47700047	47718272	18226	NM_003074	SMARCC1	GATGAATTTTGAAACATTTGGGTCCATGCCTTTTTAGAGCAGTGGG
ASCRP000158	60.3333	54.8333	54.8333	56	56.8333	133.667	133.833	134	135.5	142	5.96241	5.81816	5.78148	5.85636	5.68808	6.58294	6.58954	6.5768	6.51041	6.62503	P	P	P	P	P	P	P	A	P	P	hsa_circRNA_000942	hsa_circ_0001303	antisense	chr3	+	49849197	49849279	83	NM_003335	UBA7	ATGACAGAGGCTGGGGTGTTGGGAGATCAGACTTGGATTTGTGAAT
ASCRP000159	1618.33	1636.17	1611.83	1490.5	1689.33	711.167	708.5	639.5	764.167	649.333	11.4642	11.502	11.4773	11.3889	11.5	8.94294	8.97425	8.80595	9.06019	8.82126	P	P	P	P	P	P	M	M	M	P	hsa_circRNA_000943	hsa_circ_0001306	intragenic	chr3	+	51575513	51586079	10567	NM_015106	RAD54L2	AGCCTAGGATACATTTCTATTCCCCAGGAAGCCATCACACTCCTTC
ASCRP000160	73.6667	71.6667	78.1667	76.1667	80.8333	118.167	118.667	116.5	129	119.667	6.46553	6.36832	6.6263	6.57762	6.51889	6.39461	6.40098	6.39136	6.40131	6.37933	P	A	P	P	P	P	P	A	P	A	hsa_circRNA_000945	hsa_circ_0001435	intronic	chr4	-	107129512	107129694	183	NM_001163435	TBCK	AAACTAATTAGGGAAGGGTAGTCTTCCCACCACCTAAAAGTGGGTA
ASCRP000161	264.167	249.833	244.667	236	254.667	206	210	196.333	213.833	201	8.68619	8.65777	8.60931	8.56623	8.61959	7.18047	7.24684	7.12496	7.21246	7.13588	P	P	A	P	P	P	P	P	P	P	hsa_circRNA_000950	hsa_circ_0001525	intronic	chr5	+	131761180	131761386	207	NR_045116	C5orf56	TGCTTAACATGGGAGATGTCCACACACAGTCATACCTGTGTTTGAA
ASCRP000162	8228.33	8154	8186	8349	8242.33	8794.83	9009.5	8538.33	8950.5	8740.83	13.5032	13.5287	13.517	13.5234	13.5098	12.5679	12.7135	12.557	12.7112	12.6388	P	P	P	P	P	P	P	P	P	P	hsa_circRNA_000956	hsa_circ_0001489	antisense	chr5	+	59770958	59771235	278	NM_001165899	PDE4D	AGAAGAGCCAGGTCTTCTCCCCCCTAATGTTATGCTCCCTAAGCAC
ASCRP000166	57.6667	55	54.6667	57	60.3333	73.6667	71.6667	70.1667	77	73.8333	5.93247	5.88306	5.8928	5.90332	5.85251	5.74674	5.6993	5.69108	5.64442	5.64726	P	P	P	P	P	P	P	P	P	P	hsa_circRNA_000962	hsa_circ_0001576	intronic	chr6	-	11278195	11278439	245	NM_001142393	NEDD9	TGGAAAAGAACGCAATTCAAGGCTACTGTGGTTCCCAGAGGCTGGC
ASCRP000167	107.833	105	103.5	106.167	111	557.167	513.5	544.333	525	552.667	7.16034	7.1969	7.14658	7.15615	7.12344	8.58801	8.49544	8.56598	8.49568	8.58444	P	P	P	P	P	M	P	P	P	P	hsa_circRNA_000963	hsa_circ_0001644	intronic	chr6	-	136610762	136610850	89	NM_001077440	BCLAF1	TGGGTGGTGTCGGGTAGGCCTCGCAATGTATTCAAGTTACTCCAGG
ASCRP000170	2314.17	2149	2186.17	2207	2205.33	3240.83	3351	3575.5	3346	3470.5	11.8849	11.8359	11.8573	11.8943	11.8441	11.0585	11.1643	11.2288	11.159	11.1853	P	P	P	P	P	P	P	P	P	P	hsa_circRNA_000987	hsa_circ_0001827	intronic	chr8	+	142139086	142139206	121	NM_014957	DENND3	GAATCTGGGGGTGCCCTGGAGCAGCGCCCTGCTCCCCTCCCCTCTT
ASCRP000172	168.667	135.667	157.667	149.5	163.333	1002.5	1003.83	962.667	1006.33	950.5	8.01213	7.61734	7.92055	7.80057	7.89938	9.43468	9.47562	9.39352	9.45623	9.37284	P	P	P	P	P	A	P	P	P	P	hsa_circRNA_000993	hsa_circ_0001887	intragenic	chr9	-	125930467	125936121	5655	NM_001171137	STRBP	TGTTAATTCTGGGATCAAGGTGGTCGGACATTGTGTGGTGTAATGA
ASCRP000173	212.167	210.5	213.667	207.333	224.333	975.667	998.833	966.167	1021.17	963.167	8.36413	8.37527	8.41135	8.35349	8.42477	9.3891	9.46724	9.4039	9.47285	9.38838	P	P	P	P	P	P	P	P	P	P	hsa_circRNA_000996	hsa_circ_0001901	intronic	chr9	-	138773785	138774005	221	NM_015447	CAMSAP1	GGGGAGGCAGGTCTCCTGTCTGCCTTCCCACAACCACGACCTGGGA
ASCRP000174	47.5	44.1667	45.6667	44.6667	50	80.3333	83.8333	84.5	95	87	5.494	5.41508	5.48478	5.40016	5.37732	5.87934	5.91991	5.95866	5.94815	5.88686	P	A	P	A	A	P	P	P	P	A	hsa_circRNA_000997	hsa_circ_0001845	antisense	chr9	+	33469584	33469973	390	NM_022917	NOL6	TCCAGGATTTGTAGGTAGTCAGGTGGTGAGCCAAGTGGGCCAGGTA
ASCRP000175	426.5	415.333	414.167	415.5	420.333	646.667	620.5	648	624.667	642	9.44357	9.46652	9.44134	9.46863	9.41639	8.79925	8.79166	8.8237	8.77128	8.80777	P	P	P	P	P	P	P	P	P	P	hsa_circRNA_001012	hsa_circ_0000254	intronic	chr10	-	99144016	99144540	525	NM_001145114	RRP12	GGCTGCCAAGATTGGGGGTCCTCAGGGTCTCCATCCTGGCTGCCGA
ASCRP000176	46	48	46.6667	47.3333	50.3333	49.6667	50	49.6667	56	53.6667	5.39169	5.4787	5.4402	5.44343	5.40144	5.17928	5.15407	5.077	5.09444	5.13614	A	P	P	P	A	P	P	P	M	A	hsa_circRNA_001023	hsa_circ_0000293	intronic	chr11	-	44970017	44970136	120	NM_001258320	TP53I11	GTTGTCATTTTAAATAGGGTGGGGAGGCAATTCCCTAATAAAAACA
ASCRP000177	67.3333	64	63	63	66.5	117.667	117	119.167	123.5	121.667	6.24399	6.1597	6.10441	6.05814	6.11168	6.39319	6.39567	6.41096	6.34148	6.3683	A	A	P	P	P	A	P	P	M	P	hsa_circRNA_001026	hsa_circ_0000141	intronic	chr1	-	156220621	156220731	111	ENST00000368267	SMG5	TGGGGGGATGGTGAGGAGGATCCGAGTGGCATGGTGACCATCATCA
ASCRP000178	67.8333	64.3333	62.5	64.8333	66.6667	154.167	150.833	144.167	153.5	151	6.22694	6.20525	6.15176	6.17333	6.07228	6.76421	6.73486	6.68465	6.69231	6.70594	P	P	P	P	P	P	P	P	P	P	hsa_circRNA_001030	hsa_circ_0000333	intronic	chr11	+	68229037	68229117	81	NM_001164160	PPP6R3	AATTATAGGTGAACGGGATGGGTCTTTGGATGTGTTTCCTGTTGAG
ASCRP000179	38.3333	40	36.3333	38.5	39.3333	56.6667	56.5	56.8333	60.6667	61.3333	4.89978	5.14468	4.97354	4.86562	4.85272	5.35953	5.35017	5.3091	5.28179	5.37984	A	A	A	A	A	P	P	P	P	P	hsa_circRNA_001036	hsa_circ_0000436	intronic	chr12	+	109029637	109030231	595	ENST00000550306	RP11-689B22.2	AAGATTGAAGCAATGATATCTGAGCTGAGAGGGAGAATGTGCCTTG
ASCRP000180	2933.83	2871.17	2834.83	2871.17	2813.5	3877.5	3729.83	3726.33	3749.67	3635.67	12.253	12.2596	12.2349	12.2587	12.1781	11.3389	11.3515	11.2957	11.3437	11.2657	P	P	P	P	P	P	P	P	P	P	hsa_circRNA_001038	hsa_circ_0000453	antisense	chr12	-	122495211	122495481	271	NM_001024808	BCL7A	CACCCACCAGGCCTGGACACCCCCTGAAGCCACCTCTCCGCCCGCA
ASCRP000181	58.6667	60.3333	58.3333	57.5	60.8333	109.333	104.833	103.833	109.5	103.667	5.97622	5.9963	5.97652	5.96283	5.9468	6.29911	6.24753	6.22971	6.18868	6.16187	P	P	A	P	P	P	P	P	P	P	hsa_circRNA_001039	hsa_circ_0000454	intronic	chr12	+	122592216	122592446	231	NM_014938	MLXIP	TTCTGAGTTGGCCTTGATTGGAAGGCCAGGTGTCTGTCCAAGGCTG
ASCRP000182	60.6667	57.6667	60.5	58.1667	68.6667	305.5	289.5	295.5	286	294.833	6.01271	5.98368	6.10308	6.02708	6.07285	7.7477	7.70039	7.71781	7.641	7.70411	P	P	P	P	P	P	P	P	P	P	hsa_circRNA_001040	hsa_circ_0000379	intronic	chr12	+	14685190	14685289	100	ENST00000544122	RP11-502N13.2	AGAGCTGCAGGGGCCCGTTTGTGTTGTGGAGCAAGGTTCTCAAAAG
ASCRP000184	298.667	278	286	276.333	298.833	1908.83	1795.33	1852.17	1806.33	1841.33	8.91813	8.83243	8.86631	8.83491	8.87931	10.3633	10.3373	10.3404	10.3275	10.3366	P	P	P	P	P	P	P	P	P	P	hsa_circRNA_001046	hsa_circ_0000395	intragenic	chr12	-	46622935	46624417	1483	NM_001077484	SLC38A1	TGGAATCCTACTTTTTCTCCTGGCTGAATTGTTCCCATCTCAAGTC
ASCRP000185	145.333	148	146.833	144.5	152.833	309.333	315.667	313	326.833	306.167	7.71769	7.79958	7.76151	7.74378	7.73195	7.75655	7.8115	7.77956	7.81498	7.7382	P	P	P	P	P	P	P	P	P	P	hsa_circRNA_001049	hsa_circ_0000037	intragenic	chr1	+	28282081	28282196	116	NM_001009568	SMPDL3B	CCTTGTAGGTATACATTTGGGCCTGTCTACCTGCCTTTGGGGCAAT
ASCRP000189	2533.33	2519.5	2511.33	2475.67	2589.67	2162.33	2155.17	2134.33	2200.67	2127.83	11.992	12.001	11.9958	12.0083	12.0176	10.5353	10.5821	10.5429	10.5798	10.5371	P	P	P	P	P	P	P	P	A	P	hsa_circRNA_001059	hsa_circ_0000554	intragenic	chr14	+	74551677	74551959	283	NM_001024674	LIN52	ATTCTGGGTAAAAGGACAGGGGGATGGCGTCTCCCACAGACGGTAA
ASCRP000192	2393.83	2312.83	2311	2404	2312.67	10522.7	10048.3	10453	10015.5	10249.5	11.9257	11.9267	11.9351	11.9794	11.9249	12.9181	12.9032	12.9185	12.8989	12.9241	M	P	P	P	P	P	P	P	P	P	hsa_circRNA_001067	hsa_circ_0000644	intronic	chr15	-	81195758	81195954	197	ENST00000558261	RP11-351M8.1	TCTCCACTTTCTCCCCGTTTACCAGTCTAAGGGGTTGACACAGTGA
ASCRP000193	128.333	124.333	124.833	124.5	125.5	101.167	105.667	104.833	107.667	108.333	7.4719	7.45823	7.44115	7.46482	7.34894	6.19929	6.25237	6.23585	6.15836	6.23531	P	P	P	P	P	P	P	A	P	P	hsa_circRNA_001072	hsa_circ_0000667	intragenic	chr16	+	2138073	2138185	113	NM_000548	TSC2	ACAGGCCCAGCGTGGCCAAGATCGTGTCTGACCGCAACCTGCCCTT
ASCRP000194	88	87.1667	85	89.6667	96	252.833	232.667	252.167	240.667	261.5	6.79624	6.81932	6.76911	6.90103	6.87154	7.47655	7.39791	7.49276	7.38142	7.52405	P	P	P	P	P	A	A	P	P	P	hsa_circRNA_001073	hsa_circ_0000687	intragenic	chr16	+	29756705	29756841	137	uc002dtq.1	BC041466	AGACCCCAGGGTGCCTCAGACAAGAAAGGGTAAGCGTGAGCCAGGT
ASCRP000195	47.1667	46.6667	45.6667	47.5	47.8333	70.6667	73.8333	70	76.1667	74.8333	5.41493	5.42374	5.39843	5.37544	5.23173	5.66749	5.73316	5.62645	5.6452	5.63167	P	P	P	P	A	P	P	P	P	P	hsa_circRNA_001082	hsa_circ_0000792	intragenic	chr17	-	56409123	56409324	202	ENST00000579003	MIR142	AGGCTGAAGGGCTGGGACTGAGGCTCTGGGGGAGTCAGGACCTTGA
ASCRP000199	290.167	290.167	284	288.667	295.5	968.5	950.833	952	954.5	932.5	8.86424	8.8829	8.85445	8.89668	8.85369	9.38199	9.40005	9.37919	9.38292	9.34811	P	P	P	P	P	M	P	P	P	P	hsa_circRNA_001096	hsa_circ_0000866	antisense	chr19	-	1439001	1439241	241	NM_001018	RPS15	CGCGGAGACCATGCCCACCACCACCCTGCCTGGAAAGGACCCAGCG
ASCRP000200	50.8333	51.1667	50.1667	49.5	54.6667	81	78	75.5	84.1667	79	5.60249	5.70828	5.64307	5.58202	5.58177	5.87953	5.8396	5.7542	5.77162	5.77329	P	P	P	P	P	P	P	P	P	P	hsa_circRNA_001097	hsa_circ_0000904	intronic	chr19	+	16317897	16318058	162	NM_001130524	AP1M1	TCACTGATGCTGCCTGTGCAGAATGAGGACTTGAGGCCAGTGAGGA
ASCRP000201	533.833	513.833	504.667	516.833	515.667	3282.17	3077.67	3215	3127	3218	9.79201	9.76694	9.73411	9.78391	9.72833	11.0801	11.035	11.0645	11.0318	11.067	P	P	P	P	M	P	P	P	P	P	hsa_circRNA_001100	hsa_circ_0000877	intragenic	chr19	+	4445536	4447603	2068	NR_039901	MIR4746	TTGATCTTCCGGTACTTCTCCTCCTCGGGGTGCAGGATGGAGTCCG
ASCRP000204	853.5	834	821.833	851.167	837.5	5052.33	4889.67	5144	5000.5	5181	10.4799	10.5022	10.4709	10.5185	10.4551	11.7485	11.772	11.8333	11.7911	11.8512	P	P	P	P	P	P	P	P	P	P	hsa_circRNA_001108	hsa_circ_0001132	antisense	chr20	-	8352261	8352391	131	NM_015192	PLCB1	GCCCCTCTGTCCAAGAGCCCACATATTTGTTCATTTACTTTTTAAT
ASCRP000205	277.5	257.667	264.167	293.833	281.333	1383	1376	1633.67	1383	1595.33	8.78856	8.70151	8.73479	8.90132	8.77482	9.88879	9.93823	10.1617	9.92861	10.1342	P	P	P	P	P	P	P	P	P	P	hsa_circRNA_001109	hsa_circ_0001056	intragenic	chr2	-	100721965	100754399	32435	NM_001025108	AFF3	CCCCTTCCCGCTGGGAGTGGAGTATGAAGACCAAGGAATTCTCTTA
ASCRP000208	46.6667	47	43.5	46	49.6667	60	59.6667	57.6667	63.5	59.3333	5.38105	5.4698	5.31628	5.46656	5.37223	5.48024	5.39335	5.33831	5.33286	5.29434	P	P	P	P	A	P	P	P	P	P	hsa_circRNA_001131	hsa_circ_0001049	intronic	chr2	-	98276327	98276412	86	NM_005735	ACTR1B	GGGGGCACAGGTGGAGGCAGCATGTCAGTGCAAACAGGGGACTGGT
ASCRP000212	264.833	271	269.167	257.333	274.167	1608.17	1580.33	1599.67	1571.33	1582.83	8.69902	8.77299	8.78777	8.68913	8.74774	10.1201	10.1419	10.146	10.1341	10.1473	P	P	P	P	P	P	P	P	P	P	hsa_circRNA_001153	hsa_circ_0001455	antisense	chr4	+	164514761	164515093	333	NM_001166373	MARCH1	GGTTTTATAAGCTCATCCTCAACCATGACTTCCTTCCAATTTTGTC
ASCRP000217	412.833	389.833	388.333	404.5	397	4833	4528	4706.17	4499.33	4654.17	9.4009	9.33969	9.32754	9.39611	9.31187	11.6822	11.6574	11.6731	11.6363	11.6686	P	P	P	P	P	P	P	P	P	P	hsa_circRNA_001175	hsa_circ_0001658	exonic	chr6	+	157357968	157406039	48072	uc003qqq.1	ARID1B	TCTCTCCTGCAAGTATCCCAGGTTGAAGTCTTGGCCTCGGAGGATG
ASCRP000219	45.3333	45.3333	46	48.6667	49.3333	49.8333	51.1667	51.6667	59.3333	55.1667	5.40492	5.40662	5.52189	5.58514	5.45108	5.1909	5.19931	5.18641	5.2332	5.13833	P	A	P	P	A	P	P	P	P	A	hsa_circRNA_001181	hsa_circ_0001629	intragenic	chr6	-	99351967	99374517	22551	NM_001278716	FBXL4	TATGAAAACAGAACAAGTGGACGCCACCTAATTTTCAGAGCCAGGA
ASCRP000220	59.6667	60.3333	61.6667	63.3333	64.3333	105	104.667	101.5	111.333	102.833	6.05367	6.10347	6.14105	6.14661	6.09945	6.26055	6.26898	6.1839	6.23946	6.16256	P	P	P	P	P	P	P	P	P	P	hsa_circRNA_001190	hsa_circ_0001704	intragenic	chr7	-	46925682	46930378	4697	ENST00000424359	AC004901.1	ATTGTACTTTGTCACTATCACTTATAGGACCAGGCCCAGAAGACTC
ASCRP000223	58	60.3333	60	60.5	62.5	69	77.6667	70.6667	81.8333	74.3333	5.9529	6.07998	6.12573	6.04035	5.92809	5.6055	5.78286	5.66958	5.76591	5.66103	P	P	P	P	P	P	P	P	P	P	hsa_circRNA_001196	hsa_circ_0001780	intronic	chr8	+	17796781	17799020	2240	ENST00000518930	PCM1	TAAAAGACTAAATATACTGCTGCTTGGAGGGGGATGGGGATTGGAA
ASCRP000224	51.6667	55.3333	54.1667	54.8333	59.5	56.5	59.5	59.1667	67.3333	65.1667	5.70679	5.95221	5.85866	5.78054	5.87073	5.40036	5.42693	5.38728	5.43725	5.48593	P	M	P	P	P	P	P	P	P	P	hsa_circRNA_001200	hsa_circ_0001812	intergenic	chr8	+	79845977	79855306	9330			AGAATGGACGCATCCTACAACCACAGTTGCTAACAGTATGAGTTCT
ASCRP000225	87.6667	78.3333	86.8333	89.5	95.3333	118.5	118.5	120	130	136.833	6.77736	6.61234	6.85994	6.86341	6.8423	6.42353	6.42675	6.42806	6.43795	6.54998	P	P	P	P	P	P	A	P	P	P	hsa_circRNA_001201	hsa_circ_0001816	antisense	chr8	-	97304862	97305111	250	NM_014754	PTDSS1	TTATTGATTGACCTCCTAAAACATCAACACAGGTTCTCATCAGCTC
ASCRP000226	272.167	275.667	277.333	281	285	1010.33	1018.67	1014	1048	1021.5	8.7479	8.81022	8.81909	8.84633	8.80536	9.42911	9.49043	9.46539	9.50114	9.46965	P	P	P	P	P	P	P	P	P	P	hsa_circRNA_001205	hsa_circ_0001892	antisense	chr9	+	130705441	130705609	169	NM_001035254	FAM102A	TCACAAGCAGGACTCTTCTCCAGCCCGGACACCTGCTCCTCAATGG
ASCRP000228	52.6667	46.6667	47.3333	50	52.6667	57.1667	53	55.3333	61	57.8333	5.72035	5.57718	5.54155	5.70469	5.55928	5.34812	5.25195	5.3479	5.25321	5.30041	P	P	P	P	P	P	P	P	P	P	hsa_circRNA_001210	hsa_circ_0001938	exonic	chrX	+	106769811	106776780	6970	NM_032428	FRMPD3	TTCTTACAGTTCTGCACACTCATCAGTCATGTGATGCAGGAAGAGA
ASCRP000230	330.333	327.667	336	315.833	336.5	1595.5	1528	1547	1547.67	1526	9.04267	9.06254	9.08279	8.99828	9.05137	10.1073	10.0968	10.0904	10.1011	10.0837	P	P	P	P	P	P	P	P	P	P	hsa_circRNA_001216	hsa_circ_0000238	intronic	chr10	+	53459000	53459207	208	NM_001098512	PRKG1	TCCGAGAAAATGCTCTTTAACTCCTCCTTATTCTTTTCACTGGCAG
ASCRP000231	147	139.5	138.333	139.667	142	682.5	650.167	679.167	650.167	670.5	7.74552	7.67978	7.64628	7.69305	7.59641	8.87714	8.85285	8.88362	8.82908	8.8742	P	P	P	P	P	P	P	P	P	P	hsa_circRNA_001225	hsa_circ_0000305	intronic	chr11	-	47540449	47541488	1040	NM_001172639	CELF1	AGTGCCCGTGTGAGTGATTTGAAGGATGTGACAGATGATTTAAGTG
ASCRP000232	630.667	630.667	623.167	608.833	636.333	1236.83	1173.83	1169.67	1199.67	1150	10.0192	10.0484	10.0333	10.0146	10.0286	9.72005	9.69962	9.67561	9.71018	9.65394	P	P	P	P	P	P	P	P	P	P	hsa_circRNA_001233	hsa_circ_0000463	antisense	chr12	-	132609079	132609271	193	NR_003290	EP400NL	AGGACTGTGACTTCCTGAATGCACTGCACTGCTCCCTGTCACATGC
ASCRP000235	61.6667	59.3333	57.6667	61	60.3333	295	280	286	284.833	292.5	6.03747	6.03818	5.95843	6.07862	5.85745	7.69379	7.65426	7.66625	7.6374	7.68196	P	P	A	P	P	P	P	P	P	P	hsa_circRNA_001240	hsa_circ_0000507	intronic	chr13	+	113869721	113869956	236	NM_001008895	CUL4A	ATCTCTGTGTGACTATGGAGGTCACGTCCCATGTGGCTGTGGAGGT
ASCRP000236	215.833	90.5	93	93.1667	100.167	437.333	426.333	424.5	432.667	425.667	7.81271	6.93533	6.99438	6.94237	6.96832	8.23864	8.25366	8.21182	8.23071	8.20621	A	P	P	P	P	P	P	P	P	P	hsa_circRNA_001241	hsa_circ_0000508	intronic	chr13	+	113869912	113870043	132	NM_001008895	CUL4A	GGCTATGGAGGTCACGTCCCGTGTGGCTGTGGAGATCTCTGTGTGA
ASCRP000238	46.1667	42.1667	44.1667	42	47.1667	53	53	51.5	55.3333	54	5.4229	5.29145	5.23109	5.16909	5.21699	5.22755	5.28483	5.25473	5.16634	5.21391	P	A	A	A	A	P	P	P	P	A	hsa_circRNA_001255	hsa_circ_0000630	intronic	chr15	+	73026945	73027159	215	NM_001252678	BBS4	GCTGTGGAAGGTGGAATGGGCAGGGCTTCCAGAGCAGCTGTTTTTG
ASCRP000239	244.167	236.5	227.667	222.5	235.833	677.333	629.667	638	653.167	650.167	8.57962	8.55695	8.49415	8.46226	8.50002	8.86214	8.81462	8.80173	8.8398	8.8272	P	P	P	A	P	P	P	P	P	P	hsa_circRNA_001259	hsa_circ_0000077	intragenic	chr1	-	62171487	62175109	3623	NM_032027	TM2D1	GGCCATCTATTTTCCTGTTTTCCAGCACCCAACATAACTTGTAAGG
ASCRP000240	85	81.5	86	80.8333	88.6667	348.667	337	343	345.167	343.167	6.74099	6.70508	6.82584	6.71284	6.72778	7.91344	7.9103	7.90183	7.90025	7.89175	P	P	P	P	P	P	P	P	P	P	hsa_circRNA_001264	hsa_circ_0000086	antisense	chr1	-	76694158	76694273	116	NM_001160011	ST6GALNAC3	GCTTCACATGGTTTTAAAATGTGCTGCTGTGGTTTGACCTAGAGTA
ASCRP000242	41.5	41.3333	40.3333	41	43.6667	60.3333	60.6667	58	63.6667	61.6667	5.13138	5.20831	5.09605	5.0954	5.03599	5.45826	5.47436	5.41255	5.36458	5.35979	A	A	A	A	A	P	P	P	P	P	hsa_circRNA_001278	hsa_circ_0001179	intronic	chr21	+	27107784	27107893	110	NM_001197297	GABPA	GAGTGGGTGACTGCAGGTCTTACCCGGAGAGACGCTGCACGTGGAG
ASCRP000244	49.5	48.8333	46.3333	49.6667	49.3333	98.8333	99.5	101	107.833	101.667	5.54269	5.59469	5.47702	5.48248	5.40878	6.14299	6.17568	6.17356	6.15517	6.15366	P	P	P	P	A	P	P	P	P	P	hsa_circRNA_001288	hsa_circ_0000999	intragenic	chr2	-	46795476	46795608	133	NR_104182	LOC100506142	ATAAAGGATACTTTCTGGAGGTTGGTGGTCCAGTAGCACAGATAAG
ASCRP000245	143.667	144.5	146.833	142.833	157	161.167	165	159.833	170.5	161.833	7.7295	7.75665	7.77511	7.73488	7.80378	6.83566	6.88782	6.82672	6.86824	6.82496	P	P	P	P	P	P	P	P	P	A	hsa_circRNA_001296	hsa_circ_0001297	intragenic	chr3	-	47755904	47787933	32030	NM_003074	SMARCC1	AATTCCAGAAAAACCATGGAAGACAGCATCTCACTCTGTCATCCAG
ASCRP000247	47	45	44.6667	47.3333	46	46.5	46.1667	47.3333	50.3333	51.1667	5.31094	5.37563	5.33702	5.48406	5.13008	5.08411	5.05499	5.05291	4.96151	5.08118	A	A	P	P	A	P	P	P	A	A	hsa_circRNA_001300	hsa_circ_0001393	intronic	chr4	-	4452322	4452402	81	NM_016930	STX18	TCAAATAATAAATACAGAAGGAGGCTGGATAGGGATGGAGAGGGGT
ASCRP000248	2085.67	2034.17	2017	1961.83	2018.83	3219.17	3123.83	3111.17	3121.17	3049.5	11.766	11.7702	11.7563	11.7351	11.7336	11.057	11.0541	11.0164	11.0223	10.9908	P	P	P	P	P	P	P	P	A	A	hsa_circRNA_001302	hsa_circ_0001416	intragenic	chr4	+	57976053	57976143	91	NR_034081	IGFBP7-AS1	CGGGTAGGTGGTGCCCTTGCTGACCTGGGTGATGGCCTTCTCCCCG
ASCRP000249	88.1667	85.3333	83.8333	87.6667	85.6667	61.5	60.6667	62.8333	67	68.5	6.81422	6.80145	6.78829	6.8382	6.62295	5.4597	5.46887	5.51066	5.42368	5.52818	P	P	P	P	M	A	P	A	P	P	hsa_circRNA_001304	hsa_circ_0001425	antisense	chr4	-	89340453	89341580	1128	NM_001165136	HERC6	CTGACTCTAGATTCATTTCACTACCAGGTCAAAGACACAATCAAAA
ASCRP000250	47	43.6667	40.3333	47.1667	46	67.6667	70	73.6667	73.8333	77.5	5.50885	5.33008	5.1459	5.45897	5.27306	5.60244	5.66515	5.76654	5.57049	5.73286	P	A	A	P	A	P	P	A	P	P	hsa_circRNA_001309	hsa_circ_0001561	intronic	chr5	-	177652366	177652583	218	NR_103508	PHYKPL	GGACGTGGTGGCATTTGATATATACCAAACAAACAAGCAAGTGACT
ASCRP000253	150.833	142.167	149	162.833	160.667	1006	976.5	1073.33	966.167	1126	7.76238	7.71382	7.79728	7.96566	7.839	9.43744	9.43758	9.55176	9.39527	9.62204	P	P	P	P	P	P	P	P	P	P	hsa_circRNA_001350	hsa_circ_0000253	intronic	chr10	-	97999787	97999925	139	NM_001114094	BLNK	CTTAGGTGGTGTGGGAAGATCTGTCTGAGAAGAAACAAGAAAGCAA
ASCRP000255	47.3333	46.6667	45.6667	44.3333	52.3333	50.1667	49	50.3333	55.3333	53.3333	5.43624	5.53028	5.54777	5.26651	5.53366	5.22233	5.10363	5.15926	5.12402	5.11512	A	P	P	P	A	P	P	P	P	A	hsa_circRNA_001359	hsa_circ_0000157	intronic	chr1	-	169663839	169664181	343	NM_000655	SELL	TGGGGCAGGGAGAGTATGGGAGCCAGAGGAACATCATTATCTAATA
ASCRP000256	58.8333	55	54.6667	55.1667	57	173.5	171.167	177.667	172	179.833	5.84867	5.79354	5.86497	5.85052	5.71222	6.93202	6.94953	6.98498	6.88622	6.98064	P	P	P	P	P	P	P	P	P	A	hsa_circRNA_001363	hsa_circ_0000172	intronic	chr1	-	201475259	201475620	362	NM_001193570	CSRP1	TATATCATGAAGAGGTGGCTTGGAGTCTTGCTGGGAAGTGATAAAG
ASCRP000257	43.8333	41.6667	40.5	42.1667	42.6667	78	79	78.5	85.3333	80.6667	5.19706	5.14164	5.03281	5.25489	4.93472	5.81566	5.85087	5.84147	5.81279	5.80674	A	A	A	A	A	M	P	P	M	P	hsa_circRNA_001369	hsa_circ_0000401	antisense	chr12	-	52308994	52309096	103	NM_000020	ACVRL1	ATGTCTGAGGCGATGAAGCCTGTGTGCAGAAAGTCGTAGAGGGAGC
ASCRP000259	468	446.667	434.667	440.833	456	1062.67	1036.83	1031	1063.67	1031	9.59482	9.55872	9.5161	9.56037	9.54092	9.5045	9.52046	9.49258	9.52984	9.49105	A	P	P	P	P	P	P	P	P	P	hsa_circRNA_001379	hsa_circ_0000516	antisense	chr14	+	20811398	20811483	86	NR_002312	RPPH1	TCTGGCCCTATCTGACCTCGCGCGGAGCCCCGTTCTCTGGGAACTC
ASCRP000260	48.1667	51.3333	48.8333	51	51.6667	80.6667	81.5	80.8333	85.1667	85.1667	5.53337	5.68046	5.54777	5.64289	5.42568	5.88441	5.87754	5.87628	5.80641	5.86645	P	P	P	P	A	P	P	P	P	P	hsa_circRNA_001380	hsa_circ_0000540	intragenic	chr14	+	55799534	55821940	22407	NM_017943	FBXO34	AATTGAAAGCTAAGGAGGGGCTCAGTGGTTGCAGGTTGTGAGGTAT
ASCRP000262	44.3333	45	45.1667	45	48.6667	73.1667	71	69.6667	79	74.8333	5.32969	5.47021	5.44841	5.21498	5.31769	5.7078	5.64842	5.6564	5.68203	5.64059	A	A	P	P	A	A	A	P	P	P	hsa_circRNA_001383	hsa_circ_0000622	antisense	chr15	+	70347082	70347209	128	NM_001105192	TLE3	TTCACAACCCTTTGATCTTTCATGAATACCAGGAGAGTCCTGTCCA
ASCRP000263	101	97.8333	94.6667	102.833	100	562.167	541	565.167	550.167	560.667	7.07481	7.02926	6.99325	7.13104	6.94211	8.60041	8.58577	8.63435	8.58482	8.60864	P	P	P	P	P	P	M	P	P	P	hsa_circRNA_001389	hsa_circ_0000729	intronic	chr16	+	90098243	90098338	96	NM_001286205	GAS8	AGGTGAGGAGGCATGTGTAGCTGTGTAAAGGTGAGGCATGCAAGTG
ASCRP000264	38.6667	38.3333	37.6667	36.6667	42.8333	57.3333	59.1667	57.3333	65.3333	60.8333	4.85153	4.9824	4.88039	4.65426	4.96636	5.34471	5.37138	5.30754	5.38912	5.31205	A	A	A	A	A	P	P	P	P	P	hsa_circRNA_001393	hsa_circ_0000845	intragenic	chr18	+	42281139	42292759	11621	NM_001130110	SETBP1	TCATTGAGGACACAGTTGCAGATCTGATCTCTTCTGAACACCTCAT
ASCRP000265	531.333	525.667	530	494.333	559.833	572.5	556.667	555.333	590.333	584.5	9.78731	9.81039	9.80768	9.71948	9.84686	8.63851	8.63336	8.60428	8.68624	8.67057	P	M	P	P	P	P	P	P	P	P	hsa_circRNA_001396	hsa_circ_0000912	antisense	chr19	-	17855662	17862204	6543	NM_001161357	FCHO1	GGTGAAGCACCCATCTCATCACACCATATCAAAGCACCCATGGGAC
ASCRP000266	7618.67	7277	7469.5	7259	7763.33	4929	4692	4645.5	4793.5	4767.83	13.3061	13.335	13.3018	13.3248	13.357	11.7046	11.7119	11.6492	11.7331	11.7094	P	P	P	P	P	P	P	P	P	P	hsa_circRNA_001401	hsa_circ_0000965	intragenic	chr19	-	58472758	58476205	3448	NM_152474	C19orf18	GAAAAGTTCATCCACTCAGGATTCCATTGTATCCCACCAGAAACAG
ASCRP000267	135	134.333	135.167	131	136.5	784.333	779.833	779.667	785.5	792	7.55342	7.61082	7.6222	7.51758	7.53094	9.08784	9.12446	9.09746	9.11529	9.11884	P	P	P	P	P	P	A	P	P	P	hsa_circRNA_001405	hsa_circ_0001167	intronic	chr20	-	47316514	47316617	104	NM_020820	PREX1	TGAATGGATGGTAGATGGAGGCAGGTGCATGTGTGATGGGAAGTGT
ASCRP000268	152.833	150.167	157.5	150.667	161	275.167	281.667	277	290	283.833	7.81539	7.82515	7.91472	7.82564	7.84177	7.59093	7.66058	7.63262	7.65062	7.64286	P	P	P	P	P	A	P	P	P	P	hsa_circRNA_001408	hsa_circ_0001088	antisense	chr2	+	197889781	197889891	111	NM_001195144	ANKRD44	GTTTTTGTAACAGCCTGTGCCTTTTACCACGGACTACTTTCACTAC
ASCRP000269	84.5	79	82.6667	81.3333	83.6667	512.333	484.167	513.167	494.5	512.167	6.72182	6.63227	6.71939	6.65047	6.56678	8.46308	8.43172	8.48542	8.42919	8.47913	P	P	P	A	P	P	P	A	P	P	hsa_circRNA_001409	hsa_circ_0001204	intronic	chr22	+	20070853	20070981	129	NM_001190326	DGCR8	GGCTGGGCAGGGTTTTGTCCACCTTGTGTCTGTAGCATCTAGGATG
ASCRP000272	969.333	960	968.5	981.167	984.833	2003.83	1922.5	1960.5	1938.67	1939.5	10.7377	10.7633	10.7741	10.8586	10.7438	10.4235	10.4121	10.4251	10.4036	10.4134	P	P	P	P	P	P	P	P	P	P	hsa_circRNA_001416	hsa_circ_0001338	intronic	chr3	-	128824688	128825122	435	NM_001204883	RAB43	GTAGCCCGAGGTCCCTCTCTAATATGAAGAAGCAAGGAACTTTCCA
ASCRP000275	72.8333	68.3333	70.6667	69.6667	75.8333	151.5	146	143	154	155.333	6.35868	6.38385	6.41919	6.43712	6.36918	6.74967	6.72569	6.68014	6.70733	6.75628	P	P	A	P	P	A	P	P	P	P	hsa_circRNA_001430	hsa_circ_0001516	exonic	chr5	+	96437462	96438798	1337	ENST00000509481	CTD-2215E18.1	TCACACATAGGAGACGGGTTTGGCTCTGTGATTCATCAGAAATAAG
ASCRP000277	52.8333	50.6667	51.3333	54	56	71.1667	68.8333	73.3333	74	79	5.59992	5.69821	5.72135	5.86895	5.62856	5.68323	5.66366	5.79411	5.60063	5.78904	P	P	P	P	P	P	P	P	P	P	hsa_circRNA_001449	hsa_circ_0001800	exonic	chr8	-	52758220	52782950	24731	ENST00000360540	PCMTD1	GTGATAGCTTTGATAACCCCATCACTGAGAAGAATTTTTTCACTGT
ASCRP000278	43.5	42.3333	71.6667	44.8333	78.3333	165.833	154	154.333	176.167	155.833	5.17089	5.28909	6.03288	5.29392	5.92058	6.8661	6.80716	6.7985	6.88432	6.78235	A	A	A	P	A	P	P	P	P	P	hsa_circRNA_001459	hsa_circ_0000301	intronic	chr11	-	47379617	47379952	336	NM_001080547	SPI1	AGCATGTATGTGTATATGTGAGCAGCTGTGCACGTATGATGTCAGT
ASCRP000279	202.5	202.167	203.833	194	204.833	421.167	429	407.167	441.667	405.5	8.31811	8.33599	8.32756	8.26526	8.28277	8.17741	8.25496	8.14897	8.25295	8.13774	P	P	P	P	P	P	P	A	A	P	hsa_circRNA_001465	hsa_circ_0000331	intronic	chr11	-	66625443	66625662	220	NM_000920	PC	ATGGCATTGCGAGACAGTGTCAGGTCCTCCAGGCTCTCTAGGAAGT
ASCRP000281	62.6667	61.5	61.5	64.1667	68.5	93.1667	94.1667	99.1667	100	99.6667	6.07231	6.09136	6.11415	6.22685	6.16703	6.05566	6.06899	6.17486	6.06367	6.12194	P	P	P	P	P	P	M	P	P	P	hsa_circRNA_001484	hsa_circ_0000701	intragenic	chr16	+	53188358	53191453	3096	NM_025134	CHD9	ACAGCGACAGGTCCCTAATATTAAGGAGCTTTGTGGATGATACTAT
ASCRP000282	45.8333	43	45	47.1667	47.3333	114.667	115	114.5	119.5	116	5.36118	5.3254	5.41379	5.45814	5.27515	6.35652	6.39318	6.36699	6.34185	6.32833	P	A	P	P	A	P	P	P	P	P	hsa_circRNA_001486	hsa_circ_0000772	intronic	chr17	-	41854902	41855024	123	NM_004090	DUSP3	TCAATGTCTTCTTCATGGCTCAGCCCAAGGATGGCATGTTGAAAAC
ASCRP000284	379.333	381.167	377.667	350.167	387.833	727	723.667	694	725.667	684.333	9.26437	9.31093	9.28921	9.16265	9.277	8.97697	9.01373	8.91241	8.9931	8.90672	P	P	P	P	A	P	P	P	P	P	hsa_circRNA_001498	hsa_circ_0000916	intronic	chr19	+	19574204	19574328	125	NM_017660	GATAD2A	GGGGGCGGGGAGGGACACCGTAGCATTCCTCACCTCCCCCAGAGAA
ASCRP000285	66	63.3333	64.8333	63.1667	68.3333	161.833	158.333	160.333	160.833	157.667	6.18462	6.15458	6.2404	6.10397	6.17383	6.85536	6.83854	6.82009	6.78782	6.77441	P	P	P	P	P	P	P	A	P	P	hsa_circRNA_001503	hsa_circ_0001191	intronic	chr21	+	38792600	38828610	36011	ENST00000462274	DYRK1A	AGGAGGCTGCAGGTGGAGTGTTATAGTTTTGCCGCTGGACTCTTCC
ASCRP000286	2771.33	2665.5	2646.5	2445.33	2748.67	4156	4069.67	4085.5	4217.5	4079.67	12.1062	12.0972	12.0775	11.9965	12.1134	11.4842	11.4903	11.4499	11.5321	11.4686	P	P	P	P	P	P	M	P	P	P	hsa_circRNA_001506	hsa_circ_0000981	intronic	chr2	-	20240809	20240905	97	NM_014713	LAPTM4A	CGTCGTGATGGTAGTCTCCCACTATTTTATATCTTTGTTACTTCAA
ASCRP000294	73.1667	72.1667	70.6667	71	74.3333	153	153.667	161.5	164.333	158.333	6.4485	6.48091	6.43326	6.37335	6.33386	6.76842	6.7833	6.83838	6.82302	6.78917	P	A	P	P	P	P	P	P	A	P	hsa_circRNA_001547	hsa_circ_0001874	intronic	chr9	-	95500310	95500614	305	NM_001003800	BICD2	AGGGCAGTGGGTGGGAGGGTGCAGGCACTGGCCTGGGGCTGCTCTT
ASCRP000299	59	59.5	57.3333	56.6667	60.3333	122.667	118	122.5	122.167	127.167	5.95119	6.02874	5.88072	5.92118	5.82054	6.46271	6.4152	6.44579	6.36468	6.44565	P	P	P	P	P	P	P	M	P	P	hsa_circRNA_001578	hsa_circ_0000090	antisense	chr1	+	89477809	89488389	10581	NM_018284	GBP3	TTATCTTCAGTCCAGCATCAAGGTCCTCAGAATCATCTGGAAGCTT
ASCRP000300	180.667	187.167	184	186.667	185.167	358	365	351.5	366.667	356.5	8.13666	8.20862	8.18456	8.18078	8.12727	7.95931	8.01976	7.94378	7.97588	7.94803	P	P	P	P	P	P	P	P	P	P	hsa_circRNA_001579	hsa_circ_0000869	intronic	chr19	-	2672918	2673380	463	NM_052847	GNG7	TTTTGTAAAATGTCCCCCAACGAACCCACATGCCATTGACTCCCGA
ASCRP000301	351.833	343.833	343	343.5	359.333	393.667	384.167	386	395.833	387.833	9.13587	9.14302	9.12651	9.13318	9.14161	8.08133	8.08985	8.06322	8.09557	8.06128	P	P	P	P	P	P	P	P	P	P	hsa_circRNA_001583	hsa_circ_0001054	intronic	chr2	-	100506410	100506635	226	NM_001025108	AFF3	ATTAAAGAAGTCTAACTTTCAGGCTGGATGCGCTGGTGTCCCATTA
ASCRP000302	181.833	200.167	196.167	201.667	200.167	693.167	662.5	712.333	693.5	689.333	8.13421	8.30752	8.25461	8.28453	8.25166	8.90103	8.87567	8.94999	8.92313	8.91018	P	P	M	M	P	P	M	A	P	P	hsa_circRNA_001587	hsa_circ_0000979	intronic	chr2	+	19042277	19042456	180	TCONS_00003590	XLOC_001374	TTTGCAATGGTGGGGTGGTGAGGGATGCGGGCTGCAGGCAAGTATG
ASCRP000303	1534.33	1537.33	1572.67	1523	1574.5	2598.17	2531.5	2538.33	2577.67	2524.33	11.396	11.4196	11.4333	11.4097	11.4081	10.7787	10.7874	10.7659	10.784	10.7642	P	P	P	P	P	P	P	P	P	P	hsa_circRNA_001594	hsa_circ_0001343	antisense	chr3	-	140954867	140955044	178	NM_001037172	ACPL2	AGCCGCCATCCATCTCTACTACCACATGTTTGAGTTCCCCCAAACT
ASCRP000310	886.333	818.167	836	827	847.833	9659.67	9052	9519.5	8988	9249.33	10.5416	10.4718	10.4975	10.4949	10.4811	12.7753	12.7222	12.7697	12.7292	12.7662	P	P	P	P	P	M	P	M	P	P	hsa_circRNA_001653	hsa_circ_0001568	intronic	chr6	+	349113	349256	144	NM_020185	DUSP22	ACTTGTGTGTGGGTGACTAAGTGGATGCATGTGTGCCCCTGCACTC
ASCRP000311	167.5	166.667	167.5	162.833	174.5	1728.17	1671	1710.17	1646.67	1670.83	8.00096	8.02901	8.03024	7.95353	8.01949	10.2428	10.2401	10.2343	10.1997	10.2115	P	P	P	P	P	P	P	P	P	P	hsa_circRNA_001654	hsa_circ_0001605	intronic	chr6	+	42903447	42905047	1601	NM_006586	CNPY3	GGAAGGTCAGGCCTGCATGTATCTTAGTGTGTCTGCTGGTGTGAGT
ASCRP000313	198.333	195.167	209.167	207.167	214.333	294.167	305.167	295.833	315.333	292	8.27504	8.27851	8.37929	8.36988	8.3508	7.69452	7.7676	7.70416	7.76785	7.67871	P	P	P	P	A	P	P	P	P	P	hsa_circRNA_001671	hsa_circ_0000322	antisense	chr11	+	64557695	64559582	1888	NM_004579	MAP4K2	GGATGCTCAGGTGCCAGTGTGGCCGTGGGCTCGCCCTGCATGTTGA
ASCRP000314	184.5	183.667	187.833	195.667	193.833	579.5	572.5	608	586.167	610.833	8.14186	8.18108	8.20692	8.26636	8.17802	8.6515	8.67226	8.73306	8.66789	8.7398	P	P	P	P	P	P	A	P	M	A	hsa_circRNA_001676	hsa_circ_0000423	exonic	chr12	-	80180153	80183460	3308	ENST00000550903	PPP1R12A	AAAGGCCACCCAGCCCTGTAAGACCAGTAATAAATTTCTGTCTACT
ASCRP000316	62.3333	58.5	63	59.5	70	66.5	68.6667	64.6667	72.3333	67.1667	6.10319	5.99101	6.2181	5.94954	6.22538	5.57047	5.6492	5.5607	5.55415	5.46579	P	P	P	P	P	P	P	P	P	P	hsa_circRNA_001679	hsa_circ_0000565	intronic	chr14	+	96131229	96131329	101	NR_028288	TCL6	AAGGATTTGAACCCAGGTCGGCAGGAGACCAGCTGCTCTAGAAGAG
ASCRP000317	77.6667	70.5	74.3333	74.3333	79.5	77.6667	69.6667	72.1667	76	80.6667	6.57733	6.4095	6.52131	6.5492	6.45664	5.82995	5.63577	5.70106	5.61314	5.79224	P	P	A	P	P	P	P	P	P	P	hsa_circRNA_001689	hsa_circ_0000953	intragenic	chr19	-	54372188	54372489	302	ENST00000455835	AC008753.6	GAGCGAGGGCCATCTCTAAGACCGGAGTGGGCAGGGACCCGGGCCT
ASCRP000319	45.1667	42.8333	44	43.6667	49.6667	49	48.1667	49.6667	52.3333	53.6667	5.36882	5.19211	5.32965	5.16238	5.28548	5.14159	5.13924	5.14862	5.09538	5.14226	A	A	P	M	A	P	P	P	A	A	hsa_circRNA_001701	hsa_circ_0000996	intronic	chr2	+	44729827	44732869	3043	NM_024766	CAMKMT	AAATCCATGTGAAAAAGAACACTGAGAGCCCAGCATGCATATCCAC
ASCRP000322	72.5	71	68.1667	67.5	70	242	241.667	242.667	250.167	250.833	6.3727	6.43411	6.34027	6.30927	6.24848	7.41409	7.4508	7.43221	7.45168	7.46292	P	P	P	P	P	P	P	P	P	P	hsa_circRNA_001724	hsa_circ_0000191	intronic	chr1	+	227074478	227074748	271	NM_000447	PSEN2	AGGGCTGCTGGATGTGTCCTGAGCTGAAGCTTATCAACAAGTAATG
ASCRP000323	77.6667	76.3333	77.8333	77.3333	80.3333	46.3333	45.1667	41.8333	54	45.6667	6.4967	6.57741	6.58181	6.63732	6.47764	5.03718	5.02523	4.96152	5.07716	4.96229	P	P	A	M	P	P	P	P	A	A	hsa_circRNA_001729	hsa_circ_0000691	antisense	chr16	-	31093273	31093358	86	NM_014699	ZNF646	TCCATTCTGGCTACAGTGTAATGGAGGAGCCCAGACACAGCAGCCA
ASCRP000325	63.3333	52.1667	55.3333	55.8333	59.6667	54.6667	53.1667	56.6667	67.6667	59	6.06361	5.74634	5.80094	5.88075	5.84449	5.27748	5.24062	5.36639	5.43875	5.34588	P	P	P	P	P	A	P	P	P	P	hsa_circRNA_001745	hsa_circ_0001935	exonic	chrX	-	79545162	79565732	20571	TCONS_l2_00030834	XLOC_l2_015766	CTACAACCCTAATAACACCACAAGTAGTTATGTTGGGGAAATAACT
ASCRP000328	357	353	349	349.833	351.167	300	291	288.333	300	296.333	9.15578	9.18334	9.15299	9.15521	9.10183	7.71456	7.7099	7.67567	7.70559	7.70358	P	P	P	P	P	A	P	M	P	P	hsa_circRNA_001754	hsa_circ_0000559	exonic	chr14	-	89747293	89750866	3574	ENST00000557718	FOXN3	AAGAGAAATGGAGCCCTTCTCCAAGGGAAGGATGACTAAGAGTTTA
ASCRP000329	93.8333	88.5	89.8333	94.5	94.8333	74.5	75.5	77.3333	81.3333	82	6.9389	6.82263	6.86001	6.96161	6.8558	5.76434	5.77521	5.83305	5.73594	5.86528	P	P	P	P	P	P	P	P	P	P	hsa_circRNA_001769	hsa_circ_0001282	intragenic	chr3	+	37291188	37315092	23905	NM_001172713	GOLGA4	CATTCCTCAGAAGGTGTTGGAGTTCTTGGTTGTAAGCAACAAAAAG
ASCRP000333	54.6667	52.6667	54.3333	55.1667	60	141	137.833	147.167	145.333	154.167	5.81209	5.80123	5.79905	5.81814	5.85341	6.64096	6.62548	6.69964	6.61908	6.73915	P	P	P	P	P	P	P	P	P	P	hsa_circRNA_001800	hsa_circ_0001033	intronic	chr2	+	74716766	74716870	105	NM_022492	TTC31	GCTAACTCAGGGTGGGTTATGTGGAGCTGTTCATACTGCAGATATG
ASCRP000334	42.8333	45	43.6667	43.8333	47	75	77.8333	74	80.5	77.1667	5.22251	5.35877	5.2906	5.28011	5.2433	5.75271	5.82649	5.73228	5.71246	5.67564	A	A	A	A	A	P	P	P	P	P	hsa_circRNA_001805	hsa_circ_0001659	intronic	chr6	+	157431605	157435966	4362	ENST00000414678	ARID1B	AGAGTGAGAGATGATGCAACCTACTTCTCTCTAGAGGTAGTCAGAT
ASCRP000335	45.8333	45	45.8333	43	51	83	77.8333	76	93.8333	81.8333	5.45033	5.44214	5.47502	5.38043	5.41619	5.89292	5.83855	5.78895	5.94908	5.86248	A	A	A	P	A	P	P	P	P	P	hsa_circRNA_001808	hsa_circ_0001713	intronic	chr7	+	70991002	70991109	108	NM_022479	WBSCR17	TATTAGACTTAACTGTTAGAGATTTTTAGTGCCAGCCACCACGCCC
ASCRP000338	163.833	171.667	171.167	177.333	174.833	272.833	274.167	276.833	281.5	281.5	7.94643	8.06357	8.08554	8.14385	8.04096	7.59557	7.63005	7.6202	7.6167	7.62139	P	P	P	P	P	P	P	P	P	P	hsa_circRNA_001820	hsa_circ_0000728	intronic	chr16	+	89979183	89979271	89	ENST00000539976	MC1R	GTGCCCTGAGGGCTGAGCCACGTGTGCCCATCTCAGACGTGGGCCT
ASCRP000339	63.1667	60.3333	62.5	64.3333	66.1667	79.5	78	82.3333	77.6667	85.8333	6.15124	6.10465	6.14594	6.19186	6.058	5.82233	5.80105	5.87535	5.68827	5.87251	P	P	P	P	P	P	A	P	P	P	hsa_circRNA_001826	hsa_circ_0001190	exonic	chr21	+	38792600	38794168	1569	uc031rvi.1	DYRK1A	AAGTAGATGCTCACTTTCGACTGAGTGTTATAGTTTTGCCGCTGGA
ASCRP000340	161.167	157.333	151.333	150.667	161.5	203	197.667	199.667	206.333	209.333	7.91457	7.91074	7.81999	7.81976	7.89413	7.15628	7.14916	7.14978	7.16402	7.19128	P	P	P	P	P	A	P	P	P	P	hsa_circRNA_001830	hsa_circ_0001370	antisense	chr3	-	183448510	183448699	190	NM_018023	YEATS2	AGTAAACCAGCCATCACTGCTCTTATATACGTATATTCTCTCCTTA
ASCRP000341	41	40	38.8333	40	42.6667	84	82.1667	81.5	84	85.3333	5.03743	4.96527	5.03396	5.0997	5.05654	5.91052	5.91523	5.88125	5.78601	5.84954	A	A	A	A	A	P	P	P	P	P	hsa_circRNA_001838	hsa_circ_0000249	intronic	chr10	+	76213950	76285184	71235	NM_001202450	ADK	GAAATGAGACATTGTTTTCCTACTGTTTGTTGGTGGCATACTTTGT
ASCRP000343	58	53.5	56.3333	56.6667	61.6667	117.667	114.667	118.833	124.667	118.167	5.93196	5.8197	5.8695	5.93652	5.94329	6.38436	6.3769	6.41751	6.36784	6.36631	P	P	A	P	P	P	P	P	P	P	hsa_circRNA_001846	hsa_circ_0000520	intragenic	chr14	-	20811436	20811559	124	NR_002312	RPPH1	CTCCCTGAGCTTCGGGGAGGGAAGCTCATCAGTGGGGCCACGAGCT
ASCRP000347	172.333	167.667	172.667	165.333	180.833	320.333	324.333	310.5	325.833	314.333	8.05592	8.02095	8.10375	8.01248	8.09467	7.81015	7.85592	7.77562	7.81542	7.78642	P	P	P	P	P	P	P	P	P	P	hsa_circRNA_001886	hsa_circ_0001212	exonic	chr22	-	24056373	24057381	1009	NR_024448	GUSBP11	AGGGCTTCTGTCAGGCCCCACCGTGGACATGCCGGTTCCCTCCAGC
ASCRP000348	49	49.5	49.1667	46.8333	57.6667	86	87.8333	82.8333	89.8333	84.5	5.51927	5.62585	5.586	5.52641	5.7077	5.94987	5.98824	5.91178	5.89572	5.85954	P	P	P	P	A	P	P	P	P	P	hsa_circRNA_001896	hsa_circ_0001446	intragenic	chr4	+	144530863	144566308	35446	ENST00000511042	GUSBP5	CGTGAGGATGAGTGTCCTCATTTCTCAATTTGCTCTTCATATTAAT
ASCRP000349	47.6667	47	48.6667	46.6667	50.6667	54.1667	53.6667	53.6667	58.3333	55.6667	5.4381	5.53113	5.6002	5.46208	5.48414	5.32376	5.26198	5.26172	5.17647	5.16018	P	P	P	P	A	P	P	P	P	A	hsa_circRNA_001899	hsa_circ_0001602	intronic	chr6	-	42012350	42012461	112	NM_001136017	CCND3	TGAAGTAGGGGGTTAGTCAGGTCAAATTCTGGAAGATTGCAGCAAA
ASCRP000350	63.5	62.5	62	59.6667	64	94.3333	93	92.3333	96.3333	90.3333	6.12879	6.13854	6.04769	6.05308	6.01829	6.0833	6.05899	6.0682	6.02682	5.96572	P	P	P	P	P	P	P	P	P	P	hsa_circRNA_001914	hsa_circ_0000902	antisense	chr19	+	15510546	15510663	118	NM_014371	AKAP8L	TTTGCTGTTAGGTACCTGCTGGCGCTCATCACTCAGGTGGTGGGAT
ASCRP000351	232.667	220.333	236.5	241.667	242.167	308.667	292.5	322.333	310.833	323	8.50229	8.45584	8.54761	8.60776	8.52377	7.75666	7.69285	7.82071	7.75121	7.81773	P	P	P	P	M	P	P	P	P	P	hsa_circRNA_001915	hsa_circ_0000092	intronic	chr1	+	93305053	93305167	115	NM_000969	RPL5	CCTGTGTCCAGTCCTTGGTACATAATGCTGGGAATTACTTTTAAAG
ASCRP000352	107.833	103.833	99	103.333	112.667	177.5	146.5	177	159	182.333	7.15214	7.12173	7.07211	7.17851	7.14389	6.96194	6.71733	6.98266	6.74536	7.00696	P	M	P	P	M	P	M	A	M	P	hsa_circRNA_001937	hsa_circ_0000700	intronic	chr16	+	53155459	53155541	83	NM_025134	CHD9	TGAACATATCCCTTGGATACTCTAAGACCTGACCCTGATTAAGTGG
ASCRP000354	64.8333	62.1667	62.6667	62.6667	67.8333	258.333	256.333	255.667	270.667	254.5	6.17107	6.112	6.20217	6.15395	6.13036	7.50609	7.53825	7.51209	7.55768	7.49061	P	P	P	P	P	P	P	P	P	P	hsa_circRNA_001950	hsa_circ_0000273	intronic	chr11	-	3177371	3177731	361	NM_001144063	OSBPL5	ATGGGGCCTGGCGGGCTTTGGGCTTTACTATATATGGATGGATCCA
ASCRP000355	54.3333	52.5	52.8333	49.6667	57	93.1667	90.1667	89.8333	98.8333	95.5	5.7821	5.73105	5.74245	5.55019	5.72879	6.08571	6.02598	6.02694	6.03999	6.03049	P	P	P	P	P	P	P	P	P	P	hsa_circRNA_001952	hsa_circ_0000493	antisense	chr13	+	72128689	72129042	354	NM_004392	DACH1	GAAAAATATAGGTCAGAAAATTCCACCTTTGGCCTTGCTATTAATC
ASCRP000356	93.6667	90.3333	95.8333	91	103.167	170.667	177.5	167.833	187.5	169.5	6.93299	6.94733	7.02673	6.89344	6.98706	6.91212	6.96119	6.90118	6.9896	6.86782	P	P	P	P	M	A	A	P	M	P	hsa_circRNA_001955	hsa_circ_0001202	exonic	chr22	+	17525762	17528316	2555	TCONS_l2_00017566	XLOC_l2_009285	TGACAGCCCCATGGTAACCCAGAGAACACAGCCGAAGTGGAATGTG
ASCRP000360	66	66.5	66.5	64.8333	71.1667	119	116.5	116.833	119	118	6.22274	6.27543	6.30947	6.22911	6.23866	6.42418	6.416	6.39012	6.33235	6.35964	P	P	P	P	P	P	A	P	P	P	hsa_circRNA_001978	hsa_circ_0001903	intragenic	chr9	-	139620450	139620843	394	NR_002975	SNORA43	AACCCTGAGGTGAGGTGACTTCGCCTGTGATGGACTTCCAGTGTGA
ASCRP000365	72.6667	73.3333	71.5	72.5	75.3333	138	134.333	139.833	146.833	139.833	6.38835	6.51184	6.41925	6.40964	6.36453	6.61035	6.60389	6.62123	6.61275	6.58525	P	P	P	P	P	P	P	P	P	P	hsa_circRNA_002006	hsa_circ_0001837	intragenic	chr9	+	4841204	4860901	19698	NM_001286699	RCL1	GGGGCTCCAAAATGACATCCTTAACTCCAGGCTGCAGGTACTCTGT
ASCRP000370	135	134.667	135.333	131.333	138.5	426	415.833	400.333	418.5	400.333	7.55974	7.60278	7.5949	7.57232	7.56165	8.20002	8.21295	8.1066	8.17557	8.11494	P	P	P	P	P	P	P	P	P	P	hsa_circRNA_002039	hsa_circ_0001748	intronic	chr7	-	132738876	132739917	1042	NM_017812	CHCHD3	TTCAGAATGAAGAGAGATGAGGTCTCACTGTTTTTCCCAGGCTGAA
ASCRP000371	438.5	429.667	436.333	422.5	437.333	1339.33	1313.17	1297.5	1312.83	1274	9.49916	9.50874	9.52365	9.48916	9.48659	9.83687	9.86808	9.8173	9.84933	9.80198	P	P	P	P	P	A	P	P	P	P	hsa_circRNA_002042	hsa_circ_0000204	intragenic	chr10	+	1117078	1118233	1156	NM_014023	WDR37	AGAAGGACAAAACCATCCCCTGCTCTTGGGACTTGGGCCAGTCTTT
ASCRP000372	424.333	243.5	240.667	244.333	243.333	655	605.833	640.5	676.667	633.833	9.1587	8.62	8.59486	8.62039	8.55469	8.81637	8.75677	8.80891	8.8853	8.78404	A	P	P	P	P	P	M	P	A	P	hsa_circRNA_002044	hsa_circ_0000228	exonic	chr10	+	31661946	31676195	14250	ENST00000437844	ZEB1	GCCACCTTGTTCTCTAAAGTTTTCAGTTTAAATTCTCAACTGGCAA
ASCRP000374	166.833	175.833	177.167	178.333	178.667	272.667	269.833	278.167	272.667	274.5	7.96181	8.09978	8.14082	8.14112	8.09768	7.59035	7.61229	7.62639	7.58056	7.59264	P	P	P	P	M	P	A	P	P	P	hsa_circRNA_002048	hsa_circ_0000727	exonic	chr16	-	89484691	89497734	13044	NM_001256182	ANKRD11	TCAGCTATGGAATCGCCCGTGCAGCCTGCCAGGACTCTTCCAGACA
ASCRP000375	88.3333	84.3333	87.6667	84	94.1667	126.833	130.333	127.667	144.667	138	6.81776	6.7995	6.88738	6.73703	6.81749	6.50147	6.55426	6.51084	6.61347	6.59045	P	P	P	P	P	P	P	P	A	P	hsa_circRNA_002050	hsa_circ_0000738	exonic	chr17	+	5113044	5126779	13736	NR_034082	LOC100130950	AGAAGAATGAGGACACTTGTTTAACAAGACATCTGCCCATGTCCCT
ASCRP000379	2191.17	2253.67	2196.17	2103.17	2230.67	1271.17	1204.5	1199.5	1228.17	1168.33	11.8254	11.8959	11.8646	11.8213	11.8616	9.76449	9.73664	9.71595	9.74794	9.68223	P	P	P	P	M	P	P	P	P	P	hsa_circRNA_002086	hsa_circ_0001693	exonic	chr7	-	30590251	30601744	11494	ENST00000434399	AC005154.6	CTATCCACAGTTTTCCTAAAATTCCCTTTTCCACTGGTGTGTGGTG
ASCRP000380	162.5	150	156.833	152.667	161.833	161.333	153.167	164	163.833	171.333	7.92281	7.79224	7.91933	7.82373	7.86077	6.83543	6.79049	6.86272	6.79559	6.8819	P	P	P	P	P	P	P	P	P	P	hsa_circRNA_002106	hsa_circ_0000053	exonic	chr1	-	36826821	36828257	1437	ENST00000473733	STK40	GCTGGACCATTCATCCTTGAGAACATCAGTTACTTTTATATGAAGA
ASCRP000383	60.3333	61.1667	60.8333	57.6667	64.3333	125.667	128	123	130.5	126.833	6.01042	6.10269	6.11697	5.96301	6.05365	6.48976	6.52981	6.46592	6.46595	6.44167	A	P	P	P	P	P	P	P	P	P	hsa_circRNA_002117	hsa_circ_0000332	intronic	chr11	-	66626276	66626387	112	NM_000920	PC	AGCAGGGTTGGCGGCGATGTCCGAGGGCCCGGGGCGGCCCCCCTCG
ASCRP000384	56.8333	55.3333	57.5	56	59.8333	156.333	150.333	157.833	157.333	159.167	5.89173	5.85989	5.92493	5.88804	5.90915	6.78311	6.75093	6.80501	6.73027	6.79974	P	P	P	P	P	P	P	P	P	P	hsa_circRNA_002143	hsa_circ_0001907	intragenic	chrUn_gl000220	+	100404	123082	22679	NR_003285	RNA5-8S5	ATTTGTGGAATCCTCAGTCATCGACACACAAGACAGAGACAAGGTA
ASCRP000385	54.1667	58.6667	55.5	56.8333	64.6667	285.167	301.5	300.333	296	296.667	5.6579	6.02413	5.90091	5.97203	6.06272	7.63707	7.75765	7.72772	7.68498	7.70655	P	A	P	P	P	P	P	P	P	P	hsa_circRNA_002144	hsa_circ_0000511	intragenic	chr14	-	20811282	20811431	150	NR_002312	RPPH1	AGTGAGTTCAATGGCTGAGGTGAGTTCCCAGAGAACGGGGCTCCGC
ASCRP000386	108	108.667	112.5	108.667	116.667	175.833	179	174.833	183.5	176.833	7.20271	7.2562	7.26722	7.22236	7.23266	6.94375	7.01447	6.96775	6.99665	6.96394	P	P	P	P	P	P	P	P	P	P	hsa_circRNA_002149	hsa_circ_0001627	intronic	chr6	-	90959407	90981660	22254	NM_001170794	BACH2	CTGGGCTCAGCGCGTTCGTTCACATAGCTCCCAGTTTTAACATTTC
ASCRP000389	44.5	45.3333	47.8333	44.6667	50.5	115.333	112.667	113.333	118.667	115	5.39801	5.38503	5.53246	5.33306	5.38463	6.35651	6.3307	6.35492	6.33305	6.32564	A	A	P	P	A	P	A	P	P	P	hsa_circRNA_002172	hsa_circ_0000514	intragenic	chr14	-	20811305	20811436	132	NR_002312	RPPH1	TTGGAACAGACTCACGGCCAGCGAAGTGAGTTCCCAGAGAACGGGG
ASCRP000390	331.167	347.333	369.333	365	378.667	468.167	480	492.667	477.833	486.833	9.05312	9.16372	9.24142	9.23213	9.23689	8.33932	8.42699	8.4232	8.37985	8.40544	P	P	P	P	P	P	M	P	M	P	hsa_circRNA_002178	hsa_circ_0000519	intragenic	chr14	-	20811436	20811534	99	NR_002312	RPPH1	CTTCGGGGAGCTGAGTGCGTCCTGTCACTCCACTCCCATGTCCCTT
ASCRP000391	658.167	625.5	630.333	629	635.167	2098.17	2046.17	2044.67	2053	2011.5	10.0677	10.0355	10.0455	10.0503	10.0255	10.4733	10.5073	10.4801	10.4971	10.4568	P	P	P	P	P	P	P	P	P	P	hsa_circRNA_100001	hsa_circ_0009189	exonic	chr1	+	871151	874792	3642	uc001abx.1	SAMD11	CCCAGCCACGCCAGGACGGCAACCTTCCCACCCTCATATCCAGCGT
ASCRP000394	392	394.833	391.5	385	402	459.167	446.667	447.167	454.167	434.333	9.32099	9.35268	9.3506	9.33123	9.33816	8.30926	8.30943	8.28661	8.2978	8.23161	P	P	P	P	P	P	P	P	P	P	hsa_circRNA_100004	hsa_circ_0009244	exonic	chr1	-	1158623	1164326	5704	uc001adh.4	SDF4	AAAGTGGATGAGGAAAACTGTGAGCTGCTTGTCCCCATCCTGCGGC
ASCRP000395	111.667	107.667	105.167	110.167	108	127.833	125.667	135.667	130.833	137.167	7.24162	7.23903	7.17524	7.21271	7.09344	6.50661	6.51621	6.59897	6.47333	6.59228	P	P	P	M	P	P	P	P	P	P	hsa_circRNA_100005	hsa_circ_0008063	exonic	chr1	-	1192371	1192690	320	uc001adm.3	UBE2J2	GGACTTCACGGTGGCTATTATCATGGAAAACTAATTTTTCCCAGAG
ASCRP000396	46.8333	43.8333	45.3333	47.8333	48.6667	50	55.5	48.6667	58.6667	49.6667	5.38072	5.32484	5.41855	5.47459	5.32971	5.16692	5.31009	5.20574	5.221	5.02425	P	A	A	P	A	P	M	P	A	A	hsa_circRNA_100006	hsa_circ_0009250	exonic	chr1	-	1192371	1203372	11002	uc001adm.3	UBE2J2	ATAGAGACGTCGGACTTCACGATGAGCAGCACCAGCAGTAAGAGGG
ASCRP000397	149	141.833	141	140.333	145.333	206.333	197.333	208.667	202.5	205.5	7.75637	7.68176	7.68709	7.67734	7.64617	7.19202	7.1651	7.20844	7.1375	7.15812	P	A	P	P	A	P	P	P	P	P	hsa_circRNA_100007	hsa_circ_0009252	exonic	chr1	-	1198725	1203372	4648	uc001adm.3	UBE2J2	AGAGATGACCCCTTATGAAGATGAGCAGCACCAGCAGTAAGAGGGC
ASCRP000398	65	61.3333	60.8333	63.3333	63.1667	172.333	171.833	181.167	176.333	176.333	6.18465	6.10666	6.05139	6.11105	6.00155	6.92234	6.93095	7.00559	6.92373	6.94764	P	P	P	P	P	P	P	P	P	P	hsa_circRNA_100008	hsa_circ_0009343	exonic	chr1	-	1721833	1722035	203	uc001aif.3	GNB1	AGTCTGACATCAATGCCATTTGCTGCCCTGTGGGACATCGAGACCG
ASCRP000399	784.5	709.667	775.667	840.5	794.667	1159.67	1284.5	1323.67	1277.83	1326.5	10.3225	10.1787	10.3343	10.5212	10.3563	9.61972	9.82749	9.85213	9.80351	9.8601	P	P	P	P	A	P	P	P	P	P	hsa_circRNA_100009	hsa_circ_0009344	exonic	chr1	-	1721833	1724750	2918	uc001aif.3	GNB1	TGCCATTTGCGTTACCTGTCCTGCTGCCGATTCCTGGATGACAATC
ASCRP000401	92.6667	88.1667	86.5	84.1667	92.8333	129	126.833	130	138.167	128.167	6.89351	6.87736	6.80237	6.73399	6.82941	6.51919	6.50836	6.53056	6.53769	6.47052	P	P	P	P	A	P	P	P	P	P	hsa_circRNA_100011	hsa_circ_0000007	exonic	chr1	-	1735857	1737977	2121	uc001aif.3	GNB1	GGACACACAGGCTTCTCGTCAGTGCCTCGCAGGATGGTAAACTTAT
ASCRP000403	55.6667	55	55.6667	57.5	59.1667	48.3333	52.3333	51	57.3333	56.8333	5.86705	5.85101	5.95847	5.90728	5.85553	5.13887	5.2168	5.19877	5.18029	5.25265	P	P	M	P	P	P	P	P	P	A	hsa_circRNA_100013	hsa_circ_0006869	exonic	chr1	-	1735857	1756938	21082	uc001aif.3	GNB1	CTGGCAGGACACACAGATCTCACATTCTTGAAGGTGGCATTGAAGA
ASCRP000406	73.6667	72.6667	72.3333	75	89.5	105.833	104	105.167	107	109.5	6.51991	6.48227	6.5129	6.49523	6.71567	6.22366	6.26251	6.25274	6.1872	6.255	P	A	P	P	P	P	P	P	P	P	hsa_circRNA_100016	hsa_circ_0009360	exonic	chr1	-	1747194	1749314	2121	uc001aif.3	GNB1	CAGACTCCAGGACGCCAGGAAAGCATGTGCAGATGCAACTCTCTCT
ASCRP000407	109.667	110.667	104.833	108.667	110.333	134.667	133.333	136.667	135.833	139.667	7.22215	7.24874	7.16038	7.25009	7.12479	6.57679	6.5864	6.59754	6.498	6.58698	P	P	P	P	A	P	A	P	P	P	hsa_circRNA_100017	hsa_circ_0000008	exonic	chr1	-	1747194	1756938	9745	uc001aif.3	GNB1	GGGGCACAGACTCCAGATCTCACATTCTTGAAGGTGGCATTGAAGA
ASCRP000408	1724.83	1701.33	1707.33	1758.83	1733.17	25657.3	24293.8	25518.3	23854.3	24307.7	11.5416	11.5736	11.5445	11.6025	11.5338	14.1841	14.1484	14.2079	14.1387	14.1826	A	P	P	P	P	M	P	P	P	A	hsa_circRNA_100018	hsa_circ_0009361	exonic	chr1	-	1749275	1770677	21403	uc001aif.3	GNB1	CAACTCTCTCTCAGACAAATTTACATGTATTGGAGACCAGACCAGA
ASCRP000410	38.1667	38.6667	38.3333	38.6667	44.6667	70.3333	71.5	70	74.6667	71.3333	4.94746	4.93124	4.96902	4.90333	5.11709	5.68081	5.71334	5.66141	5.58146	5.57873	A	A	A	A	A	P	P	P	P	P	hsa_circRNA_100020	hsa_circ_0009434	exonic	chr1	-	3761470	3761915	446	uc010nzm.1	CEP104	AAGGAACGTACGCCAGGTTGCTTTGGTTGCCATAAATATCATTGGA
ASCRP000411	454.5	435.333	438.5	440.167	445.333	1088.67	1070	1138.83	1067.17	1142.17	9.54273	9.53184	9.53869	9.5558	9.51517	9.53433	9.5665	9.63475	9.541	9.64321	P	P	P	P	P	P	P	P	P	P	hsa_circRNA_100021	hsa_circ_0009456	exonic	chr1	-	5987708	6022009	34302	uc001als.2	NPHP4	CACGTCCCCTTCGAAAAACAGACACATGACCCTCATTGAGAACTGC
ASCRP000412	49.6667	49.3333	51	51.5	55	64.5	63.8333	62.5	71	64.3333	5.55397	5.63694	5.72661	5.78003	5.64228	5.53975	5.56653	5.51033	5.55051	5.45809	P	P	P	P	P	P	P	P	P	P	hsa_circRNA_100022	hsa_circ_0009461	exonic	chr1	-	6007163	6022009	14847	uc001als.2	NPHP4	GAGTGGACGGCAATAAAACAGACACATGACCCTCATTGAGAACTGC
ASCRP000414	505	503	504.167	503.5	507.833	798.667	826.167	837.5	840.833	831.667	9.70428	9.72572	9.73377	9.74388	9.70963	9.11073	9.20087	9.20171	9.20395	9.19	P	P	P	P	P	M	P	P	P	P	hsa_circRNA_100024	hsa_circ_0009135	exonic	chr1	-	6021853	6029319	7467	uc001als.2	NPHP4	GCTCATGGAGAATCCGCCCTTGTATTTTCACACATCCCTAAACCAC
ASCRP000415	41.6667	42.3333	43	44.8333	47.6667	49.8333	50.1667	51.3333	54	54.8333	5.14642	5.25864	5.21854	5.46394	5.33488	5.14923	5.12444	5.21765	5.09596	5.1922	A	A	A	P	A	P	P	P	P	A	hsa_circRNA_100025	hsa_circ_0009468	exonic	chr1	-	6021853	6038473	16621	uc001als.2	NPHP4	TCATGGAGAATCCGGGCGTGCTGGAGGTACTGTCAGAGGTTGAATG
ASCRP000417	241.167	239.833	229.833	234.667	251.833	569.833	571	561.333	581.167	568.833	8.55099	8.57342	8.52876	8.56805	8.599	8.62508	8.66715	8.62142	8.6623	8.64055	P	M	M	P	M	P	P	P	P	P	hsa_circRNA_100027	hsa_circ_0007427	exonic	chr1	-	6291961	6293703	1743	uc001amk.3	ICMT	ATTGGAACTCAGGTACATGTGCTCCCTGTCATTGTTCCACTATTCT
ASCRP000418	194	185	181.5	183.667	187.5	301.667	291.167	289.667	303.167	331.5	8.24574	8.1907	8.17879	8.18337	8.14954	7.72034	7.70564	7.68026	7.71438	7.83897	P	A	P	P	P	P	P	P	P	A	hsa_circRNA_100028	hsa_circ_0009524	exonic	chr1	-	6589053	6593501	4449	uc010nzs.2	NOL9	TTGGGCTTTGGACCACCTTTCACTCACCTGAGGACTCCACAGAAGA
ASCRP000419	74.1667	77.5	78	74.1667	114	92.5	94.3333	95.1667	99.5	97.1667	6.50318	6.61051	6.58308	6.50599	6.98628	6.02647	6.09748	6.09877	6.04424	6.05781	P	P	P	P	P	P	P	P	P	P	hsa_circRNA_100029	hsa_circ_0009535	exonic	chr1	+	6679862	6680397	536	uc001aob.4	PHF13	AGGACATCATGGTGGACTCAGGAACTCCCTTTAAGGAGCAGCCCCA
ASCRP000421	52.1667	50.3333	51.1667	52.5	53.6667	56.3333	55.6667	56	57	57	5.71666	5.68439	5.64169	5.64413	5.58464	5.36504	5.31879	5.34768	5.12977	5.23412	P	P	P	P	P	P	P	P	P	P	hsa_circRNA_100031	hsa_circ_0009577	exonic	chr1	-	8525984	8674745	148762	uc001ape.3	RERE	AAGTGCTGGACCGAGGACGAAGTGGTCCACAACTCCCAGGCCTGTT
ASCRP000422	52.8333	54.6667	51.6667	52.3333	57.6667	63.5	61.1667	63.5	65	68.3333	5.68928	5.8722	5.68071	5.69176	5.75996	5.53136	5.45942	5.50077	5.39332	5.53305	P	P	P	P	P	P	A	P	P	A	hsa_circRNA_100032	hsa_circ_0009580	exonic	chr1	-	8555122	8568734	13613	uc010nzx.1	RERE	TCTGAATGCACTGAACACAGAGGCTGAACAGTACCCAGGGGGAGAT
ASCRP000423	701.667	712.667	734	704.167	756.333	750.833	715.5	706.667	736.833	702.5	10.1417	10.2017	10.2484	10.2086	10.2665	9.02561	8.99522	8.9429	9.0122	8.9378	P	A	P	P	P	P	P	P	M	P	hsa_circRNA_100033	hsa_circ_0009581	exonic	chr1	-	8555122	8601377	46256	uc001ape.3	RERE	ACTGAACACAAGGGAAGTGTAACATCTCCCATTTTTCTGACATATT
ASCRP000424	395.833	373.333	381.5	393.667	400.667	325.333	318.5	311	335.333	325	9.32361	9.27199	9.29951	9.3546	9.32596	7.83151	7.82931	7.78097	7.85503	7.83183	P	P	P	P	P	P	P	P	P	P	hsa_circRNA_100034	hsa_circ_0006837	exonic	chr1	-	8555122	8617582	62461	uc001ape.3	RERE	GAATGCACTGAACACAAGTAAGAGGGACCATCTCCTCATGAACGTC
ASCRP000425	217	228.5	231.5	223.833	230.833	190.5	185	185	187.167	188	8.41586	8.50599	8.52028	8.48527	8.44947	7.06523	7.06038	7.03965	7.01653	7.02725	P	P	P	P	P	P	P	P	P	P	hsa_circRNA_100035	hsa_circ_0009117	exonic	chr1	-	8555122	8674745	119624	uc001ape.3	RERE	CTCTGAATGCACTGAACACAGTCCACAACTCCCAGGCCTGTTGCAG
ASCRP000426	75.6667	69.5	77.3333	76.5	98	59.3333	59.5	61.8333	70.3333	63.5	6.53122	6.43807	6.60359	6.53924	6.79236	5.44888	5.42796	5.41572	5.48804	5.3964	P	M	P	P	A	P	P	P	P	P	hsa_circRNA_100036	hsa_circ_0009582	exonic	chr1	-	8555122	8684439	129318	uc001ape.3	RERE	ACACCACTCTGAATGCACTGAACACAACTGTGTGTATATCGAGAGT
ASCRP000427	125.833	122.333	131.5	121.5	137.667	96.5	99.8333	95.5	105	100.333	7.44186	7.451	7.57213	7.41827	7.5392	6.10358	6.17227	6.11814	6.14999	6.08277	P	P	A	P	M	P	P	P	P	P	hsa_circRNA_100037	hsa_circ_0002158	exonic	chr1	-	8601272	8617582	16311	uc001ape.3	RERE	TTAGGATATAACCCTGAGACAAGAGTAAGAGGGACCATCTCCTCAT
ASCRP000428	52.6667	52.3333	52.3333	50.8333	57	56.1667	58.1667	53	62.3333	58.6667	5.64056	5.7051	5.70065	5.68148	5.72677	5.29209	5.39683	5.29998	5.30938	5.28331	P	P	P	A	P	P	P	P	P	P	hsa_circRNA_100038	hsa_circ_0008501	exonic	chr1	-	8601272	8674745	73474	uc001ape.3	RERE	TCTACATATTAGGATATAACCCTGAGACAAGGTCCACAACTCCCAG
ASCRP000429	153	147.333	139.667	148.667	145	477.5	440	463.833	452.167	473.667	7.80848	7.77771	7.66097	7.83477	7.62403	8.36114	8.29758	8.34097	8.29154	8.37227	P	P	P	M	P	P	P	P	P	M	hsa_circRNA_100039	hsa_circ_0009590	exonic	chr1	-	8616533	8674745	58213	uc001ape.3	RERE	ATTACGTTGACACTTACCATGCTGCTGCCCTTAGGTCCACAACTCC
ASCRP000430	50	51.1667	50.3333	50.5	54.5	235.5	229.833	230.333	237.833	231.667	5.5829	5.69171	5.60648	5.56323	5.61385	7.36689	7.37475	7.3495	7.37595	7.33907	A	P	P	P	M	P	M	P	P	P	hsa_circRNA_100040	hsa_circ_0009594	exonic	chr1	-	8674619	8684439	9821	uc001ape.3	RERE	GCCTGTAGGGACTGTGTGTATATCGAGAGTCGGAGGCCAAACACAC
ASCRP000431	38.1667	36.6667	36.8333	37	38.5	63.8333	62.1667	58	66.6667	61.3333	4.95985	4.90078	4.90113	4.84263	4.70149	5.5265	5.49835	5.37624	5.42866	5.36668	A	A	A	A	A	P	P	P	P	P	hsa_circRNA_100041	hsa_circ_0005039	exonic	chr1	-	8674619	8716500	41882	uc001ape.3	RERE	GCCTGTAGGGCATTTTTGAAACGTTGGGGTTGTTGGAGTGGTTGGA
ASCRP000432	55.8333	55.5	54.5	58.8333	60.1667	116.167	119	124.833	125.167	123.333	5.79383	5.84675	5.81684	5.89845	5.88969	6.38812	6.42117	6.46301	6.37955	6.41233	P	P	P	P	P	P	P	P	P	P	hsa_circRNA_100042	hsa_circ_0009610	exonic	chr1	-	8922945	8923402	458	uc001api.2	ENO1	AGTACAACCAGCTCCTCAGGTGCAAGCTGGCCCAGGCCAATGGTTG
ASCRP000435	239	246.667	244.833	241.333	252.167	1367.83	1324.17	1341.17	1341.5	1328.17	8.55191	8.63028	8.60604	8.60824	8.59875	9.88327	9.88281	9.86861	9.88361	9.86103	P	P	P	P	M	A	P	P	P	P	hsa_circRNA_100045	hsa_circ_0009674	exonic	chr1	-	9931244	9938047	6804	uc001aqk.1	CTNNBIP1	ATCGACCAGGGGCGGCACCTTCCTACTTCTGCCCAGCCACAGCCCT
ASCRP000437	46.8333	42.6667	43.6667	44.6667	49.8333	55.5	58	56.3333	133.333	61.6667	5.39835	5.34921	5.3328	5.27817	5.42354	5.32748	5.37812	5.37213	6.08376	5.40465	A	A	P	A	A	P	P	P	M	M	hsa_circRNA_100047	hsa_circ_0005199	exonic	chr1	+	10155518	10165802	10285	uc010oai.2	UBE4B	CTTTGTCTAGGAGTAGCCCATCGAAGCCAGAGCAGTGAAGGAGTCA
ASCRP000438	75.6667	79.5	71	77.6667	84	159.5	156.333	157.833	162.5	160.667	6.53122	6.64371	6.43042	6.61386	6.59965	6.81492	6.81363	6.81078	6.79405	6.8026	P	P	P	P	P	P	P	P	P	P	hsa_circRNA_100048	hsa_circ_0009715	exonic	chr1	+	10420986	10435431	14446	uc001aqy.3	KIF1B	GCACAATACGGACCTTCTACCGCTTTGAGGCTGTGTGGGATAGCTC
ASCRP000440	39	39	37.3333	39.3333	40	58.8333	57.6667	58	61.8333	59.6667	4.89942	4.98387	4.90213	5.00496	4.86214	5.39373	5.32846	5.40081	5.30896	5.35933	A	A	A	A	A	P	P	P	P	P	hsa_circRNA_100050	hsa_circ_0009759	exonic	chr1	-	11130956	11137005	6050	uc001asa.3	EXOSC10	AGCAGGTCGTGGATCTGTGCCAGTTCAGAAGCAGGCGAGCCTCTTC
ASCRP000441	556.833	536.333	544.833	521.667	558.667	540.333	521.5	516.167	539.5	513.333	9.85796	9.84094	9.84417	9.80109	9.84304	8.53969	8.5353	8.4928	8.56552	8.48183	P	P	P	P	P	P	P	P	P	P	hsa_circRNA_100051	hsa_circ_0009792	exonic	chr1	-	11181302	11182183	882	uc001asc.3	MTOR	CAGCTCCGAGCATCCAGAGATACGCTGTCATCCCTTTATCGACCAA
ASCRP000442	50.3333	47.3333	48.1667	46.5	50.3333	68.5	71.5	69.5	76	71	5.49333	5.48923	5.56071	5.42542	5.38132	5.62795	5.66505	5.64556	5.63334	5.61893	P	P	P	P	A	P	P	P	P	P	hsa_circRNA_100052	hsa_circ_0009904	exonic	chr1	+	12032928	12033054	127	uc001atm.3	PLOD1	TGGATTACGAGGCCCAGTTTGACCTGGCCTTTGTCGTCCGCTACAA
ASCRP000443	2308.17	2228.83	2209.5	2129.17	2262.33	8912.67	8621.17	8605.33	8687	8457.67	11.8809	11.8858	11.874	11.8444	11.8854	12.6008	12.5773	12.5661	12.6028	12.5543	P	M	P	P	P	P	M	A	P	P	hsa_circRNA_100053	hsa_circ_0009910	exonic	chr1	+	12049221	12052747	3527	uc001atn.4	MFN2	TTTTTGGCCGCGCAATGTCCCTGCTCTTCTCTCGATGCAACTCTAT
ASCRP000446	60	57	59.6667	62.1667	60.5	84.5	86.1667	87.5	92.6667	88.6667	5.93017	5.96481	6.06826	6.12969	5.83584	5.93572	5.98216	5.99278	5.96131	5.92429	P	P	P	P	P	P	P	P	P	P	hsa_circRNA_100056	hsa_circ_0007677	exonic	chr1	+	12359258	12364785	5528	uc001atv.3	VPS13D	CAAGAGTCCAGTAGTCCAGGTGAGAGATCAAGCCCAGCGCTGTTCA
ASCRP000448	179.333	169.167	174.167	168.833	181	509.333	483.667	479.5	505.167	492.667	8.1237	8.04129	8.0983	8.04071	8.07966	8.45843	8.43162	8.38211	8.4721	8.424	P	P	P	P	P	P	P	P	P	P	hsa_circRNA_100058	hsa_circ_0009986	exonic	chr1	+	12378128	12382803	4676	uc001atv.3	VPS13D	ATCCTGTCTTGGATCTACCAAGGATTCCTCCTGCTTTACAGTAGTT
ASCRP000450	45.5	42.6667	43	43.8333	47	51.6667	53.8333	55	59.1667	56	5.30319	5.21388	5.25232	5.36569	5.17903	5.20421	5.26558	5.28016	5.25942	5.27718	A	A	A	P	A	P	P	P	P	P	hsa_circRNA_100060	hsa_circ_0010023	exonic	chr1	-	12638745	12639440	696	uc001aub.3	DHRS3	ATGTTCCAGGGCATGAGAGTCAGGTGGGTGACATCACCATCCTGGT
ASCRP000453	49.3333	47.1667	47.8333	45.8333	49.8333	70.6667	69.8333	69	75	72	5.57738	5.60497	5.57324	5.38566	5.43473	5.66	5.65533	5.63905	5.60487	5.57689	P	P	A	P	A	P	P	P	P	P	hsa_circRNA_100063	hsa_circ_0010039	exonic	chr1	-	15844604	15844890	287	uc001awm.2	CASP9	ATTGGTTCTGGAGGATTTGGTGATGTCGCGGGCAGGCTCTGGATCT
ASCRP000456	44.6667	43.6667	43.3333	45.1667	49.1667	52	53.5	57.3333	57.3333	57.6667	5.30258	5.31536	5.36444	5.31528	5.3934	5.26547	5.26729	5.36038	5.17687	5.26371	A	A	A	P	A	P	P	P	P	P	hsa_circRNA_100066	hsa_circ_0010052	exonic	chr1	+	15956819	15978390	21572	uc009voj.2	RSC1A1	AGAGGATGCAGACTTACCCCGAATAGATTTCAGTAGTATAGCTGTG
ASCRP000458	72	70.3333	66	69.5	71.3333	196.333	187.5	186.5	195.167	186.167	6.44574	6.41674	6.29124	6.36219	6.27968	7.09794	7.07047	7.03944	7.06315	7.00456	P	P	P	P	P	P	P	P	P	P	hsa_circRNA_100068	hsa_circ_0000021	exonic	chr1	+	16044387	16047883	3497	uc010obo.2	PLEKHM2	GACTGGGAAGGCCGTGCCTGGCTGTACCTGGCCCTCAACGAGAACT
ASCRP000459	357.5	344.833	359	351.333	375.167	1391	1397	1373.5	1436	1370	9.15941	9.1511	9.2012	9.17692	9.21582	9.90511	9.95821	9.90613	9.98176	9.90948	P	P	P	P	P	P	P	P	P	P	hsa_circRNA_100069	hsa_circ_0002733	exonic	chr1	+	16046228	16047883	1656	uc010obo.2	PLEKHM2	ACAGACTGGGAAGGATGCCCCTTACCTAGACCTGGCCCCCTACATG
ASCRP000460	124.167	119.333	120.667	134	123.333	174.833	174.333	193.667	185.5	197.667	7.40913	7.38324	7.39299	7.61218	7.31326	6.95288	6.97351	7.08543	6.99674	7.11509	P	P	P	P	P	P	P	A	P	P	hsa_circRNA_100070	hsa_circ_0005240	exonic	chr1	-	16464347	16464925	579	uc010oca.2	EPHA2	AACCAGACAGCCTGCTCGCCTGGATTTTTTAAGTTTGAGGCATCTG
ASCRP000461	76	71.6667	71.5	73.3333	77.5	86.3333	91	87.6667	98	96.5	6.53338	6.46886	6.45434	6.46873	6.45738	5.93332	6.05048	6.00779	6.02797	6.07068	P	P	P	P	A	M	P	P	P	P	hsa_circRNA_100071	hsa_circ_0010146	exonic	chr1	-	16632297	16641930	9634	uc001ayf.3	FBXO42	TTCTCGCACACTGTTGAGTGGAATGTCATGGCCAGCTCCTCGGACA
ASCRP000462	75.3333	79.8333	76.3333	74.3333	81.3333	297.667	303.5	298.5	302.333	296.5	6.52428	6.66321	6.58254	6.48515	6.53358	7.70732	7.75551	7.71096	7.7205	7.68756	A	P	P	P	P	P	P	P	P	M	hsa_circRNA_100072	hsa_circ_0005562	exonic	chr1	+	17907047	17914974	7928	uc001bap.3	ARHGEF10L	CCGGCACAGGGTGTGTAGCTGGGACGGTGCTGGTCTGAGCTGGACC
ASCRP000463	214.833	214	226.667	214.333	227	736.5	692.333	739	739.667	732	8.39313	8.41123	8.47843	8.4232	8.44443	9.00086	8.93431	9.01535	9.01707	9.00707	P	P	P	P	P	P	M	P	P	P	hsa_circRNA_100073	hsa_circ_0010358	exonic	chr1	-	19499357	19501527	2171	uc001bbm.1	UBR4	TGCATCGTTCACCAGATGCTGTCCCACACCCCAGATTCTACTGTGT
ASCRP000465	74.3333	82.1667	83.3333	85	84.8333	329.167	327	326	329.667	328.333	6.48074	6.71214	6.75939	6.75257	6.6209	7.84568	7.86563	7.84618	7.83039	7.84037	P	P	A	P	P	P	P	P	P	P	hsa_circRNA_100075	hsa_circ_0010386	exonic	chr1	-	19564510	19564633	124	uc001bbo.3	KIAA0090	GCCTGAGCGGGACTCTCTGGCTTGCTTCAATCAGACCTACACCATT
ASCRP000466	49	50	50.6667	49.6667	55	56.3333	54.6667	53.3333	57.6667	56	5.52597	5.61032	5.74068	5.53906	5.70981	5.28316	5.35669	5.25229	5.22951	5.2486	P	P	P	P	P	P	P	A	P	P	hsa_circRNA_100076	hsa_circ_0010430	exonic	chr1	-	21024871	21031392	6522	uc001bdr.4	KIF17	GATCCGGGAGATGAGCGGGGCAAGGACCACCTCCGGGCGGGCAAGC
ASCRP000469	1900.67	1749.33	1852.83	1822	1940.67	923.833	928.833	1023.5	944.667	1055	11.6628	11.6044	11.6534	11.6526	11.6823	9.30544	9.35586	9.47939	9.36034	9.52301	P	P	P	P	P	A	P	P	P	P	hsa_circRNA_100079	hsa_circ_0002437	exonic	chr1	-	21083658	21107033	23376	uc001bdv.1	HP1BP3	GACATTCCAGGTTGATTCTTCACCACACTGAAACCATTAGGAAAAA
ASCRP000473	596	592.833	597.667	571	604.333	1507.17	1474.17	1475.33	1482.17	1475.33	9.95191	9.96283	9.96787	9.9307	9.93615	10.0269	10.037	10.0168	10.0346	10.0216	P	P	P	P	P	P	P	P	P	P	hsa_circRNA_100083	hsa_circ_0010486	exonic	chr1	-	21306826	21329301	22476	uc001beg.3	EIF4G3	AATGCTTATGACCCCTTATCCCTCTGGACAGAATGCAGGTCCAACC
ASCRP000474	441.167	412.833	419	423.833	448.667	568.667	551.667	558.5	562.833	569.833	9.51004	9.44094	9.4566	9.49816	9.50884	8.61963	8.61173	8.61001	8.61738	8.62759	P	P	P	P	P	P	P	P	P	P	hsa_circRNA_100084	hsa_circ_0007991	exonic	chr1	-	21329205	21415706	86502	uc001bee.3	EIF4G3	AACCTCAAACCCGTTCTCCGAATTCCTAGAGGACCTGTGCAACAAC
ASCRP000475	456.333	432	434.5	428	438.833	4401.67	4327	4568.33	4353	4494.67	9.55867	9.51514	9.51162	9.51928	9.48703	11.5627	11.5818	11.6042	11.5859	11.6092	P	P	P	P	P	P	P	P	P	P	hsa_circRNA_100085	hsa_circ_0005075	exonic	chr1	-	21377358	21415706	38349	uc001bee.3	EIF4G3	CCTGGACTCTCTCAAAATTCCTAGAGGACCTGTGCAACAACCTCTT
ASCRP000476	104.833	97.3333	99.5	104.167	106.167	920.333	975.667	1009.17	974.667	1016.5	7.14877	7.06302	7.08731	7.15409	7.02402	9.31346	9.43257	9.45705	9.40819	9.46472	P	P	P	P	P	P	P	P	P	P	hsa_circRNA_100086	hsa_circ_0000026	exonic	chr1	-	21377358	21437876	60519	uc001bec.3	EIF4G3	GACTCTCTCAACAATCCCACAGAGTATTGATGAGGAAACTGAAGTT
ASCRP000478	54	54.6667	51.6667	54.6667	55.6667	56.8333	60	61.1667	120.5	62.5	5.76185	5.86729	5.72025	5.83062	5.68571	5.35937	5.45076	5.45491	5.99688	5.40745	P	P	P	P	P	P	P	P	A	P	hsa_circRNA_100088	hsa_circ_0005735	exonic	chr1	-	21415630	21437876	22247	uc001beh.3	EIF4G3	TCTACAGCACGCAATCCCACAGAGTATTGATGAGGAAACTGAAGTT
ASCRP000479	111.667	115.5	117.833	119.5	116.167	307	303.333	309.5	309.5	303.167	7.24192	7.32463	7.35897	7.39994	7.2228	7.74259	7.76089	7.77095	7.74472	7.73617	P	P	P	P	P	P	P	P	P	P	hsa_circRNA_100089	hsa_circ_0010501	exonic	chr1	-	21553651	21554534	884	uc001bei.2	ECE1	TTTGATGATCAAGGTGGAGCATGACCCCGCCCATGGTGAACGCCTA
ASCRP000480	894.833	861.667	887.667	866.667	895.667	5137.33	5004.33	5128	5024.83	5029.33	10.5586	10.5401	10.5734	10.5528	10.5572	11.7865	11.8019	11.8232	11.8066	11.8085	P	P	P	P	P	P	P	P	P	P	hsa_circRNA_100090	hsa_circ_0008563	exonic	chr1	-	21599191	21599404	214	uc001bei.2	ECE1	ATCAAGCACCTCCTCGGATCCCCCTCTGTGTGCCTGAGCGAAGCTT
ASCRP000481	137.5	136.167	140	135.167	140	236.167	230.667	238.5	239.167	240.667	7.58354	7.62881	7.66152	7.60645	7.53511	7.38397	7.39895	7.41853	7.38673	7.41344	P	P	P	P	P	P	P	P	P	P	hsa_circRNA_100091	hsa_circ_0002402	exonic	chr1	-	21599191	21616649	17459	uc001bek.2	ECE1	AAGCAATCATCAAGCACCTCCTCGATGTCGACGTACAAGCGGGCCA
ASCRP000483	40.1667	40.1667	40.1667	40.3333	45.1667	69.3333	71.3333	69.8333	75.3333	70.5	4.96627	5.0901	5.06507	5.09113	5.04567	5.59741	5.68865	5.69964	5.58692	5.60908	A	A	A	A	A	P	P	P	P	P	hsa_circRNA_100093	hsa_circ_0004808	exonic	chr1	-	22047528	22048257	730	uc001bfe.1	USP48	CTTAAATAAAGTGAAAGCCCTGTGTAAGGAATGTGTAGTAGAACGT
ASCRP000485	45	41.6667	43.8333	43.6667	46.1667	51.8333	51.6667	49.6667	66.3333	54.3333	5.16058	5.12189	5.42644	5.34584	5.21422	5.19491	5.23316	5.20712	5.39409	5.15651	M	A	A	P	A	A	P	P	P	A	hsa_circRNA_100095	hsa_circ_0005576	exonic	chr1	+	22404921	22413359	8439	uc009vqg.1	CDC42	GGAGTGTTCTGCACTTACACAGGTCATCATCAGATTTGAAATATTT
ASCRP000489	62	59	60.1667	59.6667	64.1667	83.1667	85	83.6667	86.5	84.3333	6.00712	5.97924	6.03337	6.02721	5.9738	5.91724	5.94357	5.94302	5.85222	5.88036	P	P	P	P	P	P	P	P	P	P	hsa_circRNA_100099	hsa_circ_0003757	exonic	chr1	-	24140679	24147083	6405	uc001bib.3	HMGCL	TTCTGTGCGGGGGTCAGCACCTCATCTATGGGCACTTTACCAAAGC
ASCRP000493	88.5	86	92.5	87.3333	95.8333	144.667	146.167	135.5	149.833	140	6.80002	6.81511	6.93016	6.85102	6.88906	6.67333	6.72214	6.59587	6.66292	6.61625	P	P	P	P	P	P	A	P	P	P	hsa_circRNA_100103	hsa_circ_0000033	exonic	chr1	+	26584087	26586293	2207	uc001blr.3	CEP85	GGAAGAAAGGCTTCAGAATGGAGCCATCTGCCACCATCCTGCTGCT
ASCRP000494	53	49.6667	53	48.1667	53.6667	123	122.667	111	121.667	110.333	5.68152	5.56225	5.72704	5.4077	5.63621	6.4615	6.4653	6.31682	6.34682	6.26694	P	P	P	P	A	P	P	A	P	P	hsa_circRNA_100104	hsa_circ_0000034	exonic	chr1	+	26772806	26774151	1346	uc001bmk.3	DHDDS	TGTTGGATCCCAGGGAGAAACTGCAGAAGCATGGGGTGTGTATCCG
ASCRP000496	40.3333	39.5	38	39	42.3333	71	76.5	70.8333	78.6667	72.1667	5.02738	4.9824	4.96193	5.00413	4.97723	5.67004	5.78119	5.69935	5.67057	5.61418	A	A	A	A	A	P	P	P	P	P	hsa_circRNA_100106	hsa_circ_0008614	exonic	chr1	+	26774049	26786635	12587	uc001bmk.3	DHDDS	TAGCGTGCTTCAGGTGTTTCCTGAATGTCTGTTTTGCATACACATC
ASCRP000497	48	73.1667	48	46.1667	51.1667	163.833	158.667	168	159.167	165.333	5.50901	6.16826	5.56792	5.36622	5.46066	6.84549	6.82636	6.88612	6.76537	6.84928	A	A	P	P	A	P	P	P	A	P	hsa_circRNA_100107	hsa_circ_0007537	exonic	chr1	+	26784281	26786635	2355	uc001bmk.3	DHDDS	ACCATAGCGTGCTTCAGTGATATCTCTGAGTCTCTGCTTGATAAGT
ASCRP000498	746	741.667	729	715.5	751.667	4055	3932	3882	4005.5	3871.67	10.2237	10.2619	10.2344	10.228	10.2585	11.4365	11.4377	11.3673	11.4642	11.3827	P	P	P	P	P	P	P	P	P	P	hsa_circRNA_100108	hsa_circ_0011002	exonic	chr1	+	26786527	26786635	109	uc001bmk.3	DHDDS	GAACCATAGCGTGCTTCAGACCTCTCACTCCTGCCTGGTGTTCCAA
ASCRP000499	52	48.6667	49.8333	56.1667	55	67.6667	75	84.1667	82	84.6667	5.73943	5.59599	5.63438	5.86255	5.59166	5.63103	5.76944	5.95574	5.78406	5.89074	P	P	P	P	P	P	P	P	P	P	hsa_circRNA_100109	hsa_circ_0008494	exonic	chr1	+	27056141	27059283	3143	uc001bmt.1	ARID1A	CAGCTTGCCTCCATCCAGTCCAATGGATCAGATGGGCAAGATGAGA
ASCRP000500	368.833	342	361.167	354.667	380.333	674	662	639.667	684.667	641.333	9.20931	9.13007	9.20998	9.18004	9.2417	8.8605	8.884	8.80696	8.90555	8.80123	P	P	P	P	P	P	P	P	P	P	hsa_circRNA_100110	hsa_circ_0006913	exonic	chr1	+	27087346	27089776	2431	uc001bmt.1	ARID1A	TATCCAAAACAGGATCTATCTGGTTCAATAGATGACCTCCCCATGG
ASCRP000501	42	43.8333	39.1667	41.3333	50.8333	72	72	70.8333	75	80.6667	5.06551	5.26888	4.91521	5.15712	5.24051	5.74394	5.68793	5.66322	5.62978	5.77402	A	A	A	A	A	P	P	P	P	P	hsa_circRNA_100111	hsa_circ_0007283	exonic	chr1	-	27432375	27436268	3894	uc001bnm.3	SLC9A1	CTTTGTGCAGGTCCTGTATCACCTCTTTGAGGAGTTTGCCAACTAC
ASCRP000502	134.167	132	131.333	135.167	145.667	473.667	462.833	462.333	476.333	465	7.54209	7.56861	7.56211	7.59258	7.64914	8.3504	8.36438	8.33104	8.37605	8.33093	P	P	P	P	P	P	P	P	P	P	hsa_circRNA_100112	hsa_circ_0002380	exonic	chr1	-	27440316	27440777	462	uc001bnm.3	SLC9A1	CGTCACTGTGGTTTCCATGTGATCCCCACTATCTCAAGCATCGTCC
ASCRP000504	63.3333	60.8333	62.8333	64.1667	75.3333	107.333	113.5	116	117.667	115.333	6.11604	6.11071	6.17394	6.18434	6.29943	6.27212	6.35184	6.37996	6.30249	6.30167	P	P	P	A	P	P	P	P	P	P	hsa_circRNA_100114	hsa_circ_0005866	exonic	chr1	-	28233438	28233793	356	uc001bpe.1	RPA2	TGACACAGATAGAGCCCGAGCCCAGCACATTGTGCCCTGTACTATA
ASCRP000505	76.6667	69.8333	69.8333	72.5	71.6667	184.833	180.333	185.667	183.5	188.667	6.52264	6.38631	6.3813	6.4624	6.18819	7.02627	7.00604	7.04698	6.97976	7.05205	P	P	P	P	M	P	P	P	P	P	hsa_circRNA_100115	hsa_circ_0011120	exonic	chr1	-	28362054	28369161	7108	uc001bpi.2	EYA3	TACCTCCTTTTGTCAAGTAAGCAATCCAGATGTCAGTGATCAGAAG
ASCRP000506	99.6667	106.5	110.667	119.667	113	172.5	167	175.5	172.833	178.167	7.05519	7.22089	7.26879	7.40811	7.181	6.93327	6.90267	6.96075	6.88123	6.95667	P	P	P	P	P	P	P	P	P	P	hsa_circRNA_100116	hsa_circ_0008057	exonic	chr1	-	28362054	28374937	12884	uc010ofu.2	EYA3	ACTACCTCCTTTTGGTGAAAAAAGCCAAGATGCAGGAATCAGGAGA
ASCRP000507	122.167	118.167	116.833	119.333	118.667	746.667	719.833	760.5	733.333	760.667	7.38901	7.3725	7.3298	7.32506	7.24767	9.01699	8.99896	9.05767	9.00803	9.06046	P	P	P	A	P	P	P	P	P	P	hsa_circRNA_100117	hsa_circ_0007895	exonic	chr1	-	28362054	28384605	22552	uc010ofu.2	EYA3	CCTCCTTTTGATTGTGAAAACTGCTGAGAGAGACTTGCAATCCAGT
ASCRP000509	75.8333	71.8333	72.1667	72.8333	77.8333	106	104.5	110.833	110.667	119.167	6.53772	6.47707	6.47019	6.47869	6.45752	6.25223	6.2402	6.32291	6.19273	6.38269	A	P	P	P	P	P	A	P	P	P	hsa_circRNA_100119	hsa_circ_0002909	exonic	chr1	+	28800065	28800663	599	uc001bpx.3	PHACTR4	AAATGCTAAAAGTCTGAACTGTCCCAAGCAATAAACAGTGGTACAT
ASCRP000510	69.6667	67.6667	66	66.8333	68.8333	91.5	90.8333	93	97.6667	102.333	6.34676	6.30305	6.25303	6.26031	6.19859	6.04704	6.03835	6.05949	6.01227	6.15099	P	P	P	P	P	P	P	P	P	P	hsa_circRNA_100120	hsa_circ_0000038	exonic	chr1	+	28800065	28802803	2739	uc001bpx.3	PHACTR4	GAAAGCTATCAGACTGAACTGTCCCAAGCAATAAACAGTGGTACAT
ASCRP000512	123.5	116.333	118.333	118.167	129.167	321	312	309	323.833	317.167	7.41973	7.335	7.36476	7.36213	7.4082	7.79986	7.79397	7.76518	7.80419	7.79356	P	P	P	P	P	P	P	P	P	P	hsa_circRNA_100122	hsa_circ_0011159	exonic	chr1	-	28931883	28948677	16795	uc001bqx.3	TAF12	TCACAAACAGTTAATTGGCCTTGGTCCTCACAGCTCCAAAAAGAAA
ASCRP000513	165.167	156	161.167	153	167.667	252.5	247.167	256.5	255.333	249	7.98709	7.89662	7.9769	7.84975	7.92527	7.47394	7.48482	7.51245	7.47861	7.45706	P	P	P	P	P	P	P	P	P	P	hsa_circRNA_100123	hsa_circ_0011163	exonic	chr1	+	29010094	29023596	13503	uc001bra.3	GMEB1	TCGGCTGATGCAGTCCCAGCTATCTGACTTCATGTGAAAGATGGCT
ASCRP000519	64.5	63	66.6667	62	91	71.1667	71.3333	71.3333	75.3333	73.6667	6.14982	6.24722	6.29331	6.11816	6.6354	5.68691	5.71115	5.69371	5.60643	5.63489	P	P	P	P	A	A	P	P	P	P	hsa_circRNA_100129	hsa_circ_0011218	exonic	chr1	-	31413997	31414970	974	uc001bsf.1	PUM1	AATTTGCAAGGTATTTGCCTTATCCACACATCCTTATGGCTGCCGA
ASCRP000521	47.6667	48.3333	47	46	52.8333	57.3333	58	54.3333	63.3333	57.1667	5.47893	5.61499	5.55383	5.5378	5.59207	5.36881	5.33859	5.25631	5.35064	5.2723	P	P	M	P	A	P	P	P	P	P	hsa_circRNA_100131	hsa_circ_0011248	exonic	chr1	-	31452908	31454252	1345	uc001bsf.1	PUM1	GCGACACTAGCTGTTCCAAAGACCTAATGCGCTTGCTGTCCAGCAG
ASCRP000524	57.8333	60.6667	62	61.5	67.5	76.5	76.3333	76.3333	82.3333	79.8333	5.90129	6.11934	6.13105	6.1343	6.11945	5.81078	5.76829	5.81563	5.76128	5.77916	P	P	P	P	P	P	P	P	A	P	hsa_circRNA_100134	hsa_circ_0000044	exonic	chr1	-	31465236	31479949	14714	uc001bsh.1	PUM1	ATTCTCAACAACAGCAGCTCTTGCCAGGTAAAAAGTTTTGGGAAAC
ASCRP000525	44.5	44.6667	45.3333	44.6667	47.3333	62.6667	62.6667	61.8333	70	65.8333	5.25779	5.36386	5.30899	5.2533	5.17903	5.46627	5.50363	5.49393	5.5129	5.5014	A	A	A	P	A	P	P	P	P	P	hsa_circRNA_100135	hsa_circ_0004949	exonic	chr1	-	31478699	31479949	1251	uc001bsh.1	PUM1	GAAAAGGAGGATTTCAGCTCTTGCCAGGTAAAAAGTTTTGGGAAAC
ASCRP000526	42.1667	45.6667	44	41.3333	47	85.1667	83.3333	79.8333	82.3333	88.5	5.24712	5.2925	5.33741	4.99817	5.24761	5.94923	5.9048	5.8118	5.74175	5.90069	A	A	A	A	A	P	P	P	P	P	hsa_circRNA_100136	hsa_circ_0000045	exonic	chr1	-	31532050	31532424	375	uc001bsh.1	PUM1	TAACATTCATGCAGAACATCAGGTGTTGGTGGAATGAGCGTTGCAT
ASCRP000528	47.5	43	44.3333	45.1667	46.6667	56.8333	56.3333	52.6667	62.3333	58.6667	5.47483	5.26566	5.35118	5.282	5.23861	5.35488	5.3229	5.25653	5.26347	5.27017	P	A	P	P	A	P	P	P	P	P	hsa_circRNA_100138	hsa_circ_0009057	exonic	chr1	+	31810021	31811895	1875	uc009vtv.1	ZCCHC17	TGTTATCATTGAGTCTGGTCCATCGAACTCATATGTCATCCTGTCG
ASCRP000529	1882.33	1756	1762.17	1805	1794.17	3898.17	3804.33	3968.5	3816.33	3943.5	11.6533	11.6189	11.588	11.6349	11.5756	11.3457	11.3851	11.419	11.3814	11.4117	P	P	P	P	P	P	P	M	P	P	hsa_circRNA_100139	hsa_circ_0011279	exonic	chr1	+	31896539	31899670	3132	uc001bst.3	SERINC2	CAAGGTCCAGGCGTCCTGCCTCTGCGGCTCTGCCCCCTGCATCCTG
ASCRP000530	63	62	63.6667	67	68.1667	93.6667	92.5	106.333	98	114.5	6.03699	6.14558	6.23469	6.2762	6.15712	6.06446	6.0618	6.26495	6.04539	6.29779	P	P	P	P	P	P	P	A	P	A	hsa_circRNA_100140	hsa_circ_0005674	exonic	chr1	-	32375638	32377427	1790	uc001bty.2	PTP4A2	TTATAAGACAGATTGGCCATTTGATGATGGAGCTCCACCCCCTAAT
ASCRP000535	156.333	153.5	144.167	149.333	160	203.333	201.833	197.5	206.5	190.667	7.85072	7.83961	7.71572	7.82139	7.81978	7.15582	7.17879	7.15519	7.16385	7.07854	P	P	P	P	P	P	P	M	P	P	hsa_circRNA_100146	hsa_circ_0011385	exonic	chr1	+	32691771	32692131	361	uc001bur.4	EIF3I	TAGTGCCAAGGAAAGCAGCTGGCCCTTCTCAAGACCAATTCGGCTG
ASCRP000536	58.6667	57.8333	60.3333	58	61.5	161.833	153.5	153.333	157	153.5	5.93662	5.99107	6.03268	5.94017	5.8994	6.84734	6.78337	6.76214	6.73533	6.75835	P	P	P	P	A	P	P	P	P	P	hsa_circRNA_100147	hsa_circ_0004240	exonic	chr1	+	32694099	32694809	711	uc001bur.4	EIF3I	TTGAGGCCAGTCTGGAGAGGTGTTGGTGAATGTTAAGGAGCACTCC
ASCRP000537	45.6667	42	43.5	42.3333	49.1667	52.1667	53.1667	53.1667	57.1667	58.3333	5.26695	5.22713	5.27178	5.15071	5.34924	5.2493	5.26147	5.23763	5.17052	5.25371	A	A	A	P	A	A	P	P	P	P	hsa_circRNA_100148	hsa_circ_0011422	exonic	chr1	+	33058531	33059355	825	uc001bvm.3	ZBTB8A	TGTCACATCCAAAAGCTTTCCAGAATGGAGATCTCCTCTCATCAGT
ASCRP000538	64.1667	64.3333	68	65.5	91	99.5	99.1667	103.5	104.5	109.667	6.1552	6.2644	6.37633	6.27261	6.65364	6.1737	6.17721	6.23328	6.14339	6.24944	P	P	P	P	P	P	P	A	P	P	hsa_circRNA_100149	hsa_circ_0002306	exonic	chr1	+	33058531	33060824	2294	uc001bvk.3	ZBTB8B	AGTAGCCATTTTCGAACAAATGGAGATCTCCTCTCATCAGTCTCAC
ASCRP000539	60	55.3333	56.3333	57.8333	61.8333	110.833	110.833	109	113.667	115.333	6.03275	5.88554	5.91439	5.91551	5.91507	6.30457	6.32759	6.28695	6.2647	6.30968	P	P	P	P	P	P	P	P	P	P	hsa_circRNA_100150	hsa_circ_0011424	exonic	chr1	-	33093108	33100393	7286	uc001bvp.3	ZBTB8OS	TTTCATTGTCCAAGCACCCTCAGATTTGGATCATACAGCAGATGTC
ASCRP000540	55.3333	55.5	55	55.1667	55.3333	65.8333	60.5	61.1667	65.6667	71.3333	5.84216	5.86848	5.86565	5.84641	5.66917	5.57155	5.45942	5.4135	5.37547	5.54716	P	P	P	P	A	P	P	M	P	P	hsa_circRNA_100151	hsa_circ_0011426	exonic	chr1	-	33099245	33099673	429	uc001bvp.3	ZBTB8OS	CATACCCCGGGTTACACGCATGGGGAGATACTCTGGAGGAAGCATT
ASCRP000545	49.6667	47.5	48	47.6667	50	44.1667	45.3333	43.3333	48.5	47.5	5.61658	5.54421	5.54892	5.53274	5.38375	4.98763	5.0032	4.95628	4.91212	4.92113	P	P	P	P	A	A	P	P	A	A	hsa_circRNA_100156	hsa_circ_0000048	exonic	chr1	-	33413822	33415375	1554	uc001bwm.4	RNF19B	TCAGACTTGCATTACCTCAGTTATGCTGTTATTGCCTATGGCTGTG
ASCRP000546	126	121.667	118.333	118	123.167	220.167	221.333	212	229.667	216.167	7.4094	7.40325	7.35131	7.37714	7.33942	7.28475	7.319	7.2552	7.32474	7.26455	P	P	P	A	P	P	P	P	P	P	hsa_circRNA_100157	hsa_circ_0011462	exonic	chr1	-	33478807	33480195	1389	uc001bwo.2	AK2	AAAGCCACATGCTGATTCACCCCAAGAGTGGCCGTTCCTACCACGA
ASCRP000547	69.1667	71	67.8333	67.6667	70.6667	111.667	111.667	111.5	113.667	120	6.31388	6.45419	6.30216	6.2762	6.20184	6.31938	6.34907	6.32677	6.23522	6.37018	A	P	P	P	P	P	A	P	P	P	hsa_circRNA_100158	hsa_circ_0011493	exonic	chr1	-	34112247	34118061	5815	uc001bxm.1	CSMD2	TGTGAGCAATGCTGGCTTCGTCATTGACTATACAGCTCCCTGCGGG
ASCRP000548	79.8333	83.5	84.6667	80	100.167	143.667	139.667	136	143.667	135.167	6.65742	6.77004	6.76839	6.6586	6.91633	6.6824	6.64944	6.60872	6.60461	6.56341	P	P	P	P	P	P	P	A	P	P	hsa_circRNA_100159	hsa_circ_0011501	exonic	chr1	-	34254200	34276465	22266	uc001bxm.1	CSMD2	TCAAGGCTTCTTATGAAGCCCGCATGTGTGATGCCCACCTTCGAGG
ASCRP000549	54.5	55.1667	55.6667	55.8333	56.3333	87.8333	85.5	92.1667	90	93	5.75526	5.84198	5.86467	5.79548	5.71602	5.9784	5.95561	6.07131	5.89331	5.95779	P	P	P	A	P	P	P	P	P	A	hsa_circRNA_100160	hsa_circ_0011536	exonic	chr1	+	35824525	35827390	2866	uc009vuu.3	ZMYM4	CAATGCTCAAGTGGTGGTATCATGGATACAGAAATGTCTGAAGATA
ASCRP000552	54.8333	52.6667	52.1667	56.8333	55.6667	67	65	67.3333	78.8333	73	5.74612	5.83836	5.7228	5.84016	5.6688	5.62952	5.56456	5.57024	5.66514	5.65904	P	M	A	P	P	P	P	P	P	P	hsa_circRNA_100163	hsa_circ_0011542	exonic	chr1	+	35846859	35855699	8841	uc001byu.3	ZMYM4	CGCCTTCACAAAATAATGCAGAGACATTTTAAATCCAAAGGATGTG
ASCRP000557	137.333	142.5	141	141.667	146.5	255.833	256.833	262	262.167	262.5	7.61884	7.70766	7.68862	7.67593	7.65577	7.50305	7.53201	7.53302	7.52413	7.5254	P	P	P	P	P	A	P	A	P	P	hsa_circRNA_100168	hsa_circ_0004660	exonic	chr1	-	35944566	35944813	248	uc010ohw.2	KIAA0319L	ACCTCAGCACCATACCCAGGTCCACAAGGCGATTACAATTTCCAGT
ASCRP000561	198.667	195.333	197.833	200.833	199	442	425.667	431.333	423.667	419.333	8.28844	8.25449	8.28939	8.2921	8.21926	8.2565	8.24361	8.22811	8.19545	8.16843	P	P	P	P	P	P	P	P	P	P	hsa_circRNA_100172	hsa_circ_0011615	exonic	chr1	+	36354027	36360003	5977	uc001bzk.3	EIF2C1	TAATGTTACCCGTCGCCCTGCTAGCCATCAGACCTGCGGGCGCTTA
ASCRP000562	60.3333	57.8333	58.3333	56.6667	59.3333	102.167	102.5	104.833	109.667	107.667	5.98785	5.96965	6.00422	5.92331	5.80608	6.16369	6.18958	6.21199	6.19868	6.2327	M	P	P	P	P	P	P	P	P	A	hsa_circRNA_100173	hsa_circ_0002828	exonic	chr1	+	36432555	36439112	6558	uc001bzn.1	EIF2C3	AATATCGATGGGAGGTGGTTGACTCAATGGTTCAGCATTTTAAAGT
ASCRP000564	109	106.667	108.667	112.167	116	435.667	430.333	431.833	439.5	440	7.17927	7.2052	7.22038	7.2705	7.21608	8.23181	8.26366	8.22016	8.24656	8.25366	P	P	P	P	P	P	P	M	M	P	hsa_circRNA_100175	hsa_circ_0011636	exonic	chr1	+	36469941	36479649	9709	uc001bzp.3	EIF2C3	AAATATTGAATTTCTGCCACTGCCTTCTACAAAGCACAACCTGTAA
ASCRP000565	51.6667	45.8333	46.6667	48.5	50.1667	71.6667	68	73.3333	73.5	77	5.6249	5.4415	5.42666	5.59198	5.40601	5.69036	5.58955	5.74426	5.57419	5.72762	P	A	M	P	A	P	P	P	P	P	hsa_circRNA_100176	hsa_circ_0011685	exonic	chr1	+	36773370	36773564	195	uc010oia.1	SH3D21	ACTACCTGCAGACAGGCCTTGGTAACCCAGACATGCCTTCAGTCAG
ASCRP000566	422.667	546.667	535.667	553.167	546.167	3446.67	3403.67	3502.33	3489.17	3504	9.23159	9.87149	9.8162	9.88295	9.811	11.1473	11.1895	11.1923	11.2199	11.1976	P	P	P	P	P	P	P	P	P	P	hsa_circRNA_100177	hsa_circ_0011692	exonic	chr1	-	36823839	36824423	585	uc001cak.1	STK40	CCTCTTCCAGGTCCCCGTCTGGGCAACTCACCGGTGCCAAGCATAG
ASCRP000568	44	44.3333	42.8333	44.1667	45.5	96	96.3333	100.667	99.8333	100	5.23141	5.33267	5.32454	5.27289	5.17478	6.14313	6.12586	6.17576	6.05234	6.09613	A	A	A	A	A	P	P	P	P	P	hsa_circRNA_100179	hsa_circ_0011871	exonic	chr1	+	40434005	40434149	145	uc010ojb.1	MFSD2A	TCAGTCTGGAGTCCATGCTGCCTGATGTCATTGACGACTTCCATCT
ASCRP000569	139	138.167	134.167	131.333	143.833	140.667	134	128	144.667	129.333	7.60441	7.64815	7.59289	7.57658	7.58326	6.61131	6.59093	6.52707	6.61168	6.49267	P	P	P	P	P	P	P	P	P	P	hsa_circRNA_100180	hsa_circ_0009142	exonic	chr1	+	40529898	40530231	334	uc009vvz.3	CAP1	ACAAAGATGTAATAAGCTTTCCGATTTGTTGGCACCCATCTCAGAG
ASCRP000570	95.3333	95	95.6667	97.1667	102.833	156.5	157	152.5	157.667	153.333	6.99092	7.01385	7.02688	7.0437	7.01348	6.7917	6.83073	6.75959	6.75431	6.75741	P	P	P	P	P	P	P	P	P	P	hsa_circRNA_100181	hsa_circ_0011929	exonic	chr1	+	41463065	41466789	3725	uc010ojq.2	CTPS1	GTAGTGCTCAATATGATCGCTTGCTGGAGACCTGCTCTATTGCCCT
ASCRP000573	85.3333	83	86.1667	88.6667	88.1667	158.5	154	156	164.5	156.667	6.77354	6.77312	6.81048	6.86266	6.71429	6.80159	6.76727	6.81278	6.81202	6.77333	P	P	P	P	P	P	P	P	P	A	hsa_circRNA_100184	hsa_circ_0000061	exonic	chr1	-	41536266	41541123	4858	uc010ojs.1	SCMH1	CATGCAGGCCCCAACAGTTGTGATTCCAAAGAATCCCTATCCTGCC
ASCRP000574	47.1667	45.5	47.1667	49	50.6667	56.5	55.3333	54.6667	59.6667	60.5	5.46591	5.48954	5.53375	5.63596	5.48414	5.32056	5.3179	5.30294	5.23807	5.32971	P	P	P	P	A	P	P	P	P	P	hsa_circRNA_100185	hsa_circ_0004628	exonic	chr1	-	41578954	41582682	3729	uc010ojs.1	SCMH1	GGCACCAAAGGATTTCGGCTGAATGCGTCTTCTTGGCCCATGTTCC
ASCRP000575	85.3333	89.3333	88	88.3333	93	128.333	126.167	125.833	136.667	128.667	6.79933	6.84706	6.90452	6.88387	6.79833	6.52511	6.52308	6.49181	6.52556	6.46557	P	P	A	P	P	P	P	P	P	P	hsa_circRNA_100186	hsa_circ_0000063	exonic	chr1	-	41578954	41608784	29831	uc010ojs.1	SCMH1	GGCACCAAAGTCCTACACACCTCCAAGCAACGAGTTCAAGATCAGT
ASCRP000577	145.5	145.667	150.333	143.667	152.333	126.167	128.833	125	128.833	131.5	7.69858	7.74363	7.80202	7.73618	7.7346	6.4987	6.52319	6.49806	6.42863	6.51119	P	P	P	P	P	P	P	P	P	P	hsa_circRNA_100188	hsa_circ_0011950	exonic	chr1	-	42041214	42050989	9776	uc001cgy.3	HIVEP3	ATCAAAATCTTCGAAGGAGGAAGAAGAGCGTGATTTCTCCTCCAAG
ASCRP000578	56.3333	53.1667	56.6667	57.1667	61.8333	78.6667	74.3333	70.8333	82.6667	76.3333	5.84662	5.79125	5.93093	5.9687	5.95413	5.8393	5.78028	5.65854	5.74907	5.71386	M	P	P	P	P	A	P	P	P	P	hsa_circRNA_100189	hsa_circ_0011951	exonic	chr1	-	42094419	42094618	200	uc001cgz.4	HIVEP3	TTCAGCACAGGATTCGAGGCACAAACCCAGCAGCCTCAACCTAGTT
ASCRP000580	744.5	719.833	711.667	690.667	724.167	1868.33	1790.17	1758	1794	1754.67	10.2147	10.2074	10.1973	10.1681	10.1933	10.3341	10.3305	10.2632	10.3204	10.2726	P	P	P	P	P	P	P	P	P	P	hsa_circRNA_100191	hsa_circ_0012077	exonic	chr1	+	44054401	44054671	271	uc001cjr.3	PTPRF	ACAGTGAAAGTGCGCCGCGTGGCTCCTCGTTTCTCCATCCCTCCCA
ASCRP000581	4968	4931.33	4889.17	4892.83	4886.33	4568.67	4504.83	4563.67	4490.17	4389.83	12.8288	12.8628	12.8333	12.885	12.8007	11.611	11.6436	11.604	11.6381	11.5768	A	P	P	P	P	P	P	P	P	P	hsa_circRNA_100192	hsa_circ_0012107	exonic	chr1	+	44290402	44303983	13582	uc001ckb.3	ST3GAL3	TATGCTTCAGCCTTGATGACGGCCATCTTCCCCCGCTCACCGAGGA
ASCRP000584	264.667	262.667	255.667	252.667	266	430.667	428.167	434.5	448.5	451.667	8.6937	8.72535	8.6794	8.65882	8.67733	8.21819	8.25512	8.24004	8.27595	8.28875	P	P	P	P	P	P	P	P	P	P	hsa_circRNA_100195	hsa_circ_0012144	exonic	chr1	-	44773981	44785416	11436	uc010okw.2	ERI3	TAAAAGTCATGAAATCATCGAGTTCCCCATCCTAAAGCTAAATGGC
ASCRP000587	66.5	61.3333	64.1667	64.1667	66.3333	106.5	102.167	105.333	110.333	107.833	6.2541	6.06909	6.20083	6.13387	6.09111	6.25468	6.22874	6.26169	6.21365	6.23634	P	P	A	P	P	A	P	P	P	P	hsa_circRNA_100198	hsa_circ_0012151	exonic	chr1	-	44804716	44804994	279	uc010okw.2	ERI3	AGATTCATCCTCAGTTTTAGATGCTTCTGGATGTTCAATGCTAGCA
ASCRP000591	881.5	868.667	846.833	832	863	7009.67	6602.33	6759.33	6617.67	6526.5	10.539	10.5588	10.508	10.494	10.5104	12.222	12.2109	12.2209	12.216	12.1863	P	P	P	P	P	P	P	P	P	P	hsa_circRNA_100202	hsa_circ_0012185	exonic	chr1	-	45340349	45341367	1019	uc001cmt.2	EIF2B3	TGGAGGAAGGGTGCCCAAATTGCTGTCTGCTCTCTGTCCAGAAGAA
ASCRP000594	306.167	302	291.333	299.167	299.833	1432.5	1408.5	1493.33	1411.83	1500.17	8.94098	8.94831	8.90023	8.93055	8.88384	9.94872	9.96835	10.033	9.95684	10.0507	P	P	P	P	P	P	P	P	P	P	hsa_circRNA_100205	hsa_circ_0012265	exonic	chr1	-	46105881	46120991	15111	uc001coq.3	GPBP1L1	TCCTTCCAAGTCACCTACTGCCACCTTCGAAAAACACGGAGAGCAC
ASCRP000595	49	46.6667	50.3333	48	54.1667	60.3333	62.6667	60.8333	66.6667	65.8333	5.65845	5.55237	5.63922	5.58634	5.56961	5.45236	5.51049	5.46309	5.43417	5.49524	P	P	P	P	A	P	P	P	P	P	hsa_circRNA_100206	hsa_circ_0000068	exonic	chr1	-	46124699	46126897	2199	uc001coq.3	GPBP1L1	GTCAGCTAAGAGTGATAGATTCGTGTGGCCTTTCAAATGATTGTGA
ASCRP000596	331.5	324.5	322.833	319.333	333.667	909.167	859.833	863	866.833	852.833	9.04771	9.05495	9.02878	9.0238	9.03383	9.28876	9.25716	9.24032	9.24387	9.22334	P	P	A	P	P	P	P	P	P	P	hsa_circRNA_100207	hsa_circ_0012277	exonic	chr1	+	46290104	46295253	5150	uc001cow.3	MAST2	TGCTGGCCTGGATGTAGTAACTGGAGTTAGTCCCCTGCTCTTCAGG
ASCRP000597	105.333	103.833	97.8333	104.667	105.833	212	200.667	207.5	205.667	216.333	7.14846	7.18575	7.07741	7.14968	7.07416	7.21527	7.19168	7.20472	7.16173	7.24886	P	P	A	P	P	P	P	P	P	P	hsa_circRNA_100208	hsa_circ_0012283	exonic	chr1	+	46383010	46425149	42140	uc009vya.3	MAST2	GGCCACACAGAATCTCTACCCTTTGCCGAGGAGCTGAAGTAAACCA
ASCRP000598	448.5	456.333	439.833	438.167	458.667	1055.17	983.167	1025	1012.33	1042.17	9.53678	9.59966	9.53829	9.54146	9.54972	9.49514	9.44848	9.48396	9.46081	9.49893	P	P	P	P	P	P	P	P	P	P	hsa_circRNA_100209	hsa_circ_0012300	exonic	chr1	-	46521466	46546422	24957	uc001cpb.4	PIK3R3	GAGATCAACACCTTGTCTCTTCCACCAAAGCCACCTAAGCCAATGA
ASCRP000599	92.1667	88.3333	90.8333	88.3333	98.3333	127.333	122.667	118.167	139	128.333	6.90128	6.88498	6.8866	6.82177	6.90567	6.4843	6.47419	6.39389	6.53939	6.4598	P	A	P	P	P	P	P	P	A	P	hsa_circRNA_100211	hsa_circ_0012350	exonic	chr1	-	47037734	47037839	106	uc001cqd.2	MKNK1	CATACCAAAGGTTCCATCTTAGCCCACATCCAGAAGCAAAAGCACT
ASCRP000601	2162	2118.5	2143.67	2139.67	2230.67	1683	1676.5	1688.67	1726	1726.17	11.8121	11.811	11.8337	11.8489	11.8664	10.1959	10.2391	10.2156	10.2686	10.253	P	P	P	M	P	P	P	M	P	P	hsa_circRNA_100213	hsa_circ_0000069	exonic	chr1	-	47745912	47748131	2220	uc010omn.1	STIL	ACTACTTCAGGCACAGGTCTTCCCAAAAGTTATCTTCTGGGAAGAT
ASCRP000603	41.1667	38.6667	38.5	40.3333	41.3333	57.3333	56.1667	55.8333	59.8333	56.1667	5.06079	4.9563	4.96601	5.0914	4.83891	5.34852	5.31776	5.3196	5.23541	5.23095	A	A	A	A	A	P	P	P	P	P	hsa_circRNA_100215	hsa_circ_0005428	exonic	chr1	-	47761436	47770668	9233	uc010omn.1	STIL	ATTGGTGGGAATGTTTCCTTCAAGCAGGATGGTACCTTTCCACTTT
ASCRP000606	54.3333	54.3333	57.5	58.8333	60	58.1667	59.8333	58	65.3333	58.8333	5.71315	5.82229	5.89264	5.982	5.77394	5.37004	5.45157	5.38218	5.38815	5.27403	P	P	P	P	P	P	P	P	M	P	hsa_circRNA_100218	hsa_circ_0012406	exonic	chr1	-	51121113	51171563	50451	uc001cse.1	FAF1	AGACGACTCATGCCCTGCAGGAGTCATTAAATCAAAACTTCATGCT
ASCRP000607	196	197.667	203.167	208	207.5	191.833	189.667	196.167	194.333	199.167	8.24136	8.29225	8.31789	8.37934	8.29191	7.07956	7.09305	7.12497	7.06632	7.13552	M	P	P	P	P	P	P	P	P	P	hsa_circRNA_100219	hsa_circ_0004619	exonic	chr1	-	51121113	51210447	89335	uc001cse.1	FAF1	CAGACGACTCAGAGAGATTAAACAGATTCTAGAAAATGAACTTCAG
ASCRP000610	291.333	293.333	301.5	283.167	301.333	1005.33	985.167	959.833	995.167	978	8.86993	8.90916	8.9462	8.85444	8.8953	9.4442	9.45298	9.38703	9.4399	9.41179	P	P	P	P	P	P	P	P	P	P	hsa_circRNA_100222	hsa_circ_0012415	exonic	chr1	-	51826842	51831701	4860	uc001csp.3	EPS15	TTGCCAACTTCAGTGCTCCACAGACCCCTTTGCTTCTGTTTTTGGG
ASCRP000611	3100.17	3052.83	3028.83	3010.5	2992.33	17378	16974.8	16845.3	17002	16320	12.3949	12.3796	12.3758	12.3623	12.3216	13.6896	13.6543	13.6439	13.6543	13.6391	P	P	P	P	P	P	P	P	P	P	hsa_circRNA_100223	hsa_circ_0012417	exonic	chr1	-	51829537	51831701	2165	uc001csp.3	EPS15	CTGCCCTCTACCACCTGCCACAGACCCCTTTGCTTCTGTTTTTGGG
ASCRP000614	87	77.8333	81.6667	78.8333	86	474	431.667	457	445	467	6.77085	6.6203	6.69623	6.65832	6.6262	8.35752	8.26442	8.31499	8.26903	8.34554	P	P	P	P	M	P	P	A	P	P	hsa_circRNA_100226	hsa_circ_0005567	exonic	chr1	-	51868106	51874004	5899	uc001csp.3	EPS15	TTTTGTTGGCAATCTCTTCTCTGAAAGCTGAATTAACTAGTCAGGA
ASCRP000615	163.333	158.833	160	158.333	166	1337.5	1300.83	1302.67	1312.17	1314.67	7.95367	7.93094	7.94546	7.94108	7.92914	9.83795	9.85718	9.82552	9.84861	9.84273	P	P	P	P	P	P	P	P	P	P	hsa_circRNA_100227	hsa_circ_0004877	exonic	chr1	-	51871576	51874004	2429	uc001csp.3	EPS15	AGGAATCTCCAATCTCTTCTCTGAAAGCTGAATTAACTAGTCAGGA
ASCRP000616	46.3333	49.8333	46.3333	48	50.5	63.1667	63.3333	63.5	69	68.5	5.39781	5.61828	5.46144	5.44722	5.41345	5.53797	5.5077	5.50391	5.51652	5.53693	A	P	P	P	A	P	A	P	P	P	hsa_circRNA_100228	hsa_circ_0007330	exonic	chr1	-	51926762	51930998	4237	uc001csq.1	EPS15	GTTTGCAGTTCATGATACCAGTAGTCCTTTGCTAATCAGTGGAACC
ASCRP000617	94.8333	90.8333	86	88	96.6667	388.833	401.333	387.5	415.167	400.833	6.94801	6.94141	6.8299	6.83315	6.91703	8.07064	8.15149	8.06685	8.16092	8.10551	P	P	P	P	P	P	P	P	P	P	hsa_circRNA_100229	hsa_circ_0002039	exonic	chr1	+	52237741	52238395	655	uc001css.3	OSBPL9	AATGGATCTTACTAAGTTCTTCTGGATCTGCCTCAGTCCTGACACA
ASCRP000618	63	61.8333	58	59.3333	61	268.667	260.833	269.667	263.5	271.5	6.09077	6.10347	5.96308	6.02793	5.93528	7.56798	7.55752	7.58763	7.52005	7.5707	P	P	P	P	A	P	P	P	P	P	hsa_circRNA_100230	hsa_circ_0009076	exonic	chr1	-	52293467	52299842	6376	uc001ctf.2	NRD1	GTTGATAGTGTGGTATTCATGGGTAGTTTGAAATATCCAGATGAGA
ASCRP000620	43.8333	41.6667	43.3333	41.8333	50	82.6667	79.6667	79.8333	85.3333	82.8333	5.18036	5.18567	5.35346	5.29631	5.35273	5.87115	5.85199	5.91037	5.79394	5.86462	A	A	P	A	A	P	P	A	P	P	hsa_circRNA_100232	hsa_circ_0012567	exonic	chr1	+	53326402	53326543	142	uc001cuk.2	ZYG11A	TTCAATGGAGGTAACCATGCCTGCTATTTTAAAGGTTGCTGGAGGA
ASCRP000624	5963.5	5885.33	5837.83	5785.33	5875.5	34666.5	32787.8	33191	33924.3	31629	13.0582	13.0656	13.0702	13.0527	13.0533	14.5166	14.4861	14.5166	14.5166	14.4951	P	P	P	P	P	P	P	P	P	P	hsa_circRNA_100236	hsa_circ_0012634	exonic	chr1	-	54506428	54509198	2771	uc001cwq.3	TMEM59	TTTTAAGATGCCTCTCTCTCTTATGTCCCTGATGCCAAAAATGCAC
ASCRP000625	61.8333	57.6667	59.6667	61.6667	63.6667	98.6667	104	106.333	107.667	109.5	6.09555	6.04347	6.05239	6.0862	6.02706	6.145	6.24001	6.24841	6.1524	6.25834	P	P	P	P	P	P	A	A	A	P	hsa_circRNA_100237	hsa_circ_0012650	exonic	chr1	-	54717288	54717533	246	uc001cxe.3	SSBP3	CGGCCCACAGCCTCCGGGAGGAGTTCCTGGGACACAGCCATTGCTG
ASCRP000626	66.1667	64.6667	63	63.1667	69.6667	121.167	120.5	124.333	133.667	124	6.21416	6.25425	6.10289	6.1431	6.1698	6.40133	6.43971	6.48032	6.47493	6.43805	P	P	P	P	P	P	P	P	A	P	hsa_circRNA_100238	hsa_circ_0012651	exonic	chr1	-	54717288	54722859	5572	uc001cxe.3	SSBP3	CGGCCCACAGCCTTTTATGTCACCGCGATACGCAGGCGGCCCCAGG
ASCRP000627	118.833	48.5	48.3333	50.3333	50.1667	104.667	104.667	103.833	110.333	118.667	6.51436	5.613	5.48909	5.68843	5.4551	6.23487	6.24794	6.21852	6.23035	6.33723	A	P	P	P	A	A	P	P	P	P	hsa_circRNA_100239	hsa_circ_0012673	exonic	chr1	-	55340765	55341720	956	uc001cyc.1	DHCR24	TGTGCGATGCACTCCGATTGTCCGTGTGGAGCCCTTGGTGACCATG
ASCRP000636	50.8333	49.3333	48.3333	48.3333	51	58.1667	58.1667	57	64.8333	61.1667	5.62746	5.59981	5.59928	5.52214	5.45965	5.41235	5.39683	5.3767	5.38836	5.38962	P	P	P	P	A	A	P	P	P	P	hsa_circRNA_100248	hsa_circ_0008657	exonic	chr1	+	62907158	62908990	1833	uc001daj.2	USP1	ACACACTGAGTGATCAAGTTGTTCCTGCAGCACAGTCTTCACCTAT
ASCRP000639	89.5	87.1667	91.3333	93.1667	96.3333	171.167	173.333	172	177.667	175	6.87601	6.8265	6.90961	6.96121	6.87115	6.92565	6.97462	6.9394	6.92123	6.93676	P	P	P	P	P	P	P	P	P	P	hsa_circRNA_100251	hsa_circ_0000082	exonic	chr1	+	64515362	64516388	1027	uc001dbi.4	ROR1	CAGGATACTCATTCTTACCTGACCCTCGATGAACCAATGAATAACA
ASCRP000640	88.3333	88.5	88	92.5	91.1667	100	84	82.5	90.3333	81.3333	6.84712	6.89316	6.83112	6.95379	6.79036	6.16385	5.93783	5.89473	5.89855	5.78024	P	P	P	P	P	P	P	P	P	P	hsa_circRNA_100252	hsa_circ_0007009	exonic	chr1	+	65131739	65141666	9928	uc010opa.1	CACHD1	CAGAGAACCGGTATCTCCATGCAGTAGCTAATCCAGGGTTGATTTC
ASCRP000641	61.3333	58.1667	62.3333	63	67.6667	119.5	117.333	120.333	126.167	123.833	6.03047	5.9921	6.12707	6.19995	6.14171	6.41214	6.40532	6.43042	6.39431	6.42541	P	A	P	P	P	P	P	P	P	P	hsa_circRNA_100253	hsa_circ_0012850	exonic	chr1	+	65139030	65141244	2215	uc010opa.1	CACHD1	TCAACTGTCACCGGAGCCCCTGGTAGCAAATGATATCCTCAACCAC
ASCRP000643	60.3333	59.1667	63.5	61	68.6667	84.5	89.6667	88.5	94.6667	91.6667	5.96042	6.02964	6.21767	6.05291	6.08148	5.93746	6.01414	5.9864	5.96328	5.96449	P	P	P	P	M	P	P	P	P	P	hsa_circRNA_100255	hsa_circ_0012859	exonic	chr1	+	65268658	65280523	11866	uc001dbt.2	RAVER2	TTATTCTCCACCTTTTGGTGATTATGCACAGCCGTTCTTGGAACAC
ASCRP000644	55.1667	54	53.3333	53.1667	56.6667	63	67	65	85.6667	69.6667	5.79024	5.77135	5.79523	5.77935	5.741	5.51417	5.56562	5.55224	5.80717	5.51382	P	P	P	P	P	P	P	P	P	P	hsa_circRNA_100256	hsa_circ_0012860	exonic	chr1	+	65278420	65280523	2104	uc001dbt.2	RAVER2	TTATGCACAGGCTGCCTCTAAGAATCAAACTTCACTCTTGGGAGAA
ASCRP000645	1040	982.5	1040	1006	1070.83	1047.67	1039.5	1040.67	1049.67	1052.5	10.9419	10.8383	10.9833	10.924	10.9945	9.49093	9.52507	9.50689	9.51591	9.52243	P	M	P	P	P	P	P	P	P	P	hsa_circRNA_100257	hsa_circ_0002454	exonic	chr1	+	65830317	65831879	1563	uc001dcc.1	DNAJC6	ATCGAACTGCCAAGTTTCACAGCCGGGTGCCTCATCTCCAGACATG
ASCRP000650	107.333	103.333	102.5	106	108.667	156	154	150.333	156.5	158	7.19866	7.14646	7.14949	7.16401	7.11796	6.7796	6.7955	6.74707	6.74556	6.79715	P	P	P	P	P	P	P	P	P	P	hsa_circRNA_100262	hsa_circ_0012967	exonic	chr1	+	76253181	76255041	1861	uc001dgy.1	RABGGTB	TGCTGTCCAGGGCACTCCACAGAAGGATGTTATTATCAAGTCAGAT
ASCRP000654	87	86.6667	85	85.1667	89.5	81.8333	76.1667	75.5	79	76.5	6.80363	6.83462	6.82118	6.75914	6.72359	5.85976	5.7588	5.75424	5.72823	5.72038	P	P	P	P	P	P	A	A	P	P	hsa_circRNA_100266	hsa_circ_0000087	exonic	chr1	-	78183551	78191447	7897	uc001dhv.3	USP33	ACTGCAAGTAAATATATCACTGATGTCCATTCGAATGACCTGTCTA
ASCRP000657	367.667	375.5	379.167	378.167	377.667	523.667	510.167	530.667	521.5	539.833	9.20926	9.28345	9.2937	9.28738	9.23223	8.49589	8.51124	8.53359	8.51135	8.55681	P	P	P	P	P	P	P	P	P	P	hsa_circRNA_100269	hsa_circ_0013048	exonic	chr1	+	82302569	82372915	70347	uc001dis.3	LPHN2	CCCCGATGCCTTCAAAATTATGACTCAAAGATATGAAGATCAATGA
ASCRP000658	257.5	243	241.833	241.167	260	214.333	209.5	198.667	213.5	211.667	8.65766	8.60095	8.59481	8.58957	8.64611	7.2452	7.23164	7.14026	7.20576	7.19806	A	P	P	P	P	P	P	P	P	P	hsa_circRNA_100270	hsa_circ_0013062	exonic	chr1	-	85403437	85418213	14777	uc001dkm.3	MCOLN2	CCATGACAAGATTGTGTTCAATTAGACCTTCAGGACCTCTCCAAGA
ASCRP000660	5185.67	5332	5171.83	5138	5284	3793	3669.5	3770.5	3760.5	3758.33	12.8885	12.9566	12.9143	12.9282	12.918	11.2966	11.3223	11.3223	11.3507	11.3237	P	P	P	P	A	P	P	P	P	P	hsa_circRNA_100272	hsa_circ_0004463	exonic	chr1	+	92798947	92811471	12525	uc009wdh.2	RPAP2	GTTGCTGTCATTCATGATTCCACCTTTCCACTGATAGACTCAAGTT
ASCRP000661	3140	3267.83	3231.33	3110.33	3347	2137.33	2082.67	2051	2103.83	2076.5	12.423	12.4992	12.4817	12.4356	12.5167	10.5119	10.5308	10.4802	10.526	10.4978	P	P	P	P	P	P	P	P	A	P	hsa_circRNA_100273	hsa_circ_0000091	exonic	chr1	+	92798947	92846430	47484	uc009wdh.2	RPAP2	TTTACCAGAGTGCATGATTCCACCTTTCCACTGATAGACTCAAGTT
ASCRP000666	50.8333	49.1667	50.5	54.5	52.5	69.6667	69	70.6667	72.1667	72.6667	5.63293	5.58083	5.67055	5.81141	5.55653	5.63551	5.61255	5.65062	5.55565	5.61264	P	P	P	P	A	P	P	P	P	P	hsa_circRNA_100278	hsa_circ_0013181	exonic	chr1	+	93300335	93303190	2856	uc001dpa.3	RPL5	AACTCCAGACATGATTGCTTATGCCCGTATAGAGGGGGATATGATA
ASCRP000668	68.1667	66.6667	68.3333	69.3333	71.1667	76.8333	76.3333	76.5	86.3333	85.5	6.24905	6.29276	6.29754	6.30972	6.24721	5.78401	5.7815	5.74825	5.81636	5.88227	P	P	A	P	P	P	P	P	P	P	hsa_circRNA_100280	hsa_circ_0013204	exonic	chr1	-	93790191	93791452	1262	uc021opy.1	LOC100131564	GAGACAAACAACATACAAATAACTGATACCGTGCTTCCAGAAGATT
ASCRP000669	45.6667	47	45.5	44.8333	50.1667	55.3333	54.1667	52.8333	57	55.6667	5.35364	5.50249	5.42893	5.26182	5.40878	5.34743	5.29699	5.24603	5.20098	5.21237	A	A	P	P	A	P	P	P	P	P	hsa_circRNA_100281	hsa_circ_0006427	exonic	chr1	-	94032835	94033408	574	uc001dpx.4	BCAR3	ATCCTGGCAGATCACAAGGTTAGAAAAGACGTGGACTGCTCTGCGG
ASCRP000671	335.5	313.667	310	314.667	319	326.833	321	329	333.667	334.667	9.06083	8.99654	8.97322	8.99529	8.98103	7.8337	7.84645	7.8542	7.84343	7.86335	P	M	P	A	P	P	P	P	M	P	hsa_circRNA_100283	hsa_circ_0013222	exonic	chr1	-	94360169	94363454	3286	uc001dqg.1	GCLM	GCTGTTGACTCACAATGATCCAAAAGCAAAACTGTTCATTGTAGAA
ASCRP000678	382.667	359.167	354.5	356.333	363.333	205	201.833	209.333	204.833	210.333	9.27591	9.21464	9.17612	9.19366	9.16355	7.16105	7.1846	7.2228	7.13649	7.22358	P	P	P	P	P	P	A	P	P	P	hsa_circRNA_100290	hsa_circ_0013339	exonic	chr1	+	101372407	101379362	6956	uc001dtn.2	SLC30A7	GACACTTTCATTCTCATGCTTAGGCTTGATTTCCGACTCTTTTCAC
ASCRP000679	57.6667	57	57.3333	54.3333	62.6667	68.1667	68	63.6667	71.6667	66.3333	5.92501	5.86563	5.94417	5.89355	5.92977	5.62284	5.58884	5.51104	5.52584	5.47712	M	P	P	P	P	P	M	P	P	P	hsa_circRNA_100291	hsa_circ_0000098	exonic	chr1	+	101372407	101387397	14991	uc001dtn.2	SLC30A7	TCTTATAGTTGTAAGCTTAGGCTTGATTTCCGACTCTTTTCACATG
ASCRP000680	83.3333	81.6667	83.5	83.5	87.5	132.5	132.167	130	133	132.667	6.72913	6.70892	6.75977	6.72311	6.7104	6.56061	6.58931	6.52622	6.49751	6.53504	P	P	P	P	A	P	P	M	P	P	hsa_circRNA_100292	hsa_circ_0013353	exonic	chr1	+	101379218	101387397	8180	uc001dtn.2	SLC30A7	TTATAGTTGTAAGGCCACGGACACAGTCATTCCCTCTTTAATGGTG
ASCRP000683	37.1667	37.6667	38	38.5	46	72.5	74.6667	73.8333	83.5	77	4.86501	4.93935	4.91492	4.85401	5.24828	5.71386	5.73786	5.75565	5.78846	5.70902	A	A	A	A	A	P	P	P	P	P	hsa_circRNA_100296	hsa_circ_0000105	exonic	chr1	+	111434013	111435155	1143	uc001dzw.3	CD53	AAGGAAAACAAGTGTCTGCTTATGTCGGGCAAGAATATCACGGCAT
ASCRP000684	50.8333	48.6667	49.6667	52.3333	52.3333	56	52.1667	54.6667	59	59.8333	5.64448	5.60988	5.58899	5.61474	5.48554	5.33291	5.23635	5.29973	5.24254	5.33901	P	P	P	P	A	P	P	P	P	P	hsa_circRNA_100297	hsa_circ_0013530	exonic	chr1	+	113192039	113202401	10363	uc001ecj.1	CAPZA1	TAAGATTCAGACGTTCGGCTACTACTTAATAATGACAATCTCCTCA
ASCRP000685	66.1667	69	65.6667	65.1667	69.3333	71.1667	71.1667	70.5	75	72	6.19518	6.36637	6.20995	6.25494	6.18525	5.68866	5.65861	5.66992	5.60054	5.65857	P	A	P	P	P	P	M	P	P	P	hsa_circRNA_100298	hsa_circ_0000109	exonic	chr1	+	113196219	113202401	6183	uc001ecj.1	CAPZA1	GTGCTTAAGATTCAGTGCATTTGCCCAGTATAACATGGATCAGTTC
ASCRP000686	55.6667	56.8333	53.3333	57.5	57.1667	63.8333	64.6667	61.8333	69.1667	80.1667	5.86742	5.94582	5.78037	5.90569	5.72893	5.51077	5.5464	5.42519	5.47445	5.73792	P	P	P	P	P	P	P	P	P	P	hsa_circRNA_100299	hsa_circ_0005664	exonic	chr1	+	113196219	113209767	13549	uc001ecj.1	CAPZA1	TCACTAACTGTTTCGTGCATTTGCCCAGTATAACATGGATCAGTTC
ASCRP000687	47.1667	45.1667	47.8333	45.6667	52.8333	112	110.833	109.833	115	112	5.38105	5.38754	5.51827	5.40549	5.46147	6.33884	6.3393	6.30856	6.27423	6.2822	P	A	P	P	A	P	P	P	P	P	hsa_circRNA_100300	hsa_circ_0013561	exonic	chr1	-	113459799	113460666	868	uc001ecx.3	SLC16A1	CCACTTTTAGGTCTTGGGCTTGCCTTCAACTTGAATCCAGCTCTGA
ASCRP000689	63.3333	58	58.3333	60	60.8333	167.167	162.667	162.333	159.5	157.833	6.06745	5.949	6.04831	5.97277	5.96598	6.8706	6.8574	6.85463	6.76343	6.80362	P	M	P	P	P	P	P	P	P	P	hsa_circRNA_100302	hsa_circ_0013587	exonic	chr1	+	113661854	113662145	292	uc009wgn.1	LRIG2	ATGAGCGGTGGTGGCACTGGTACCCGGGTGATTTGCTCAGATTGTT
ASCRP000690	58.6667	59.6667	58.5	61	61.5	51.5	50.3333	52.5	55.3333	54.1667	5.93598	6.04724	6.00173	6.00952	5.92793	5.22235	5.16274	5.24996	5.08498	5.15326	P	P	P	P	P	P	P	P	M	P	hsa_circRNA_100303	hsa_circ_0006583	exonic	chr1	+	114214355	114216087	1733	uc001edj.3	MAGI3	ATGGCAGAATTCATAGCATCATGGTCCACCATCAGGAACAAACTCA
ASCRP000693	56.5	56.3333	55.6667	55.3333	59	60.1667	60.6667	59	68.8333	61	5.9146	5.94543	5.90919	5.8535	5.75965	5.40149	5.44482	5.41279	5.47653	5.36159	P	P	P	P	P	P	P	P	A	P	hsa_circRNA_100306	hsa_circ_0013615	exonic	chr1	+	114450630	114450813	184	uc001eei.3	DCLRE1B	ATAAAGATTGGTGATTTTCGATACACACCATCCATGCTAAAGGAGC
ASCRP000695	57	56	57.3333	56.1667	57	142	134.833	134.667	140.833	139.167	5.86043	5.86136	5.91519	5.91342	5.69583	6.6283	6.58872	6.57305	6.55988	6.61362	P	P	P	P	P	P	P	P	P	P	hsa_circRNA_100308	hsa_circ_0013626	exonic	chr1	-	114680116	114682502	2387	uc001eev.3	SYT6	AATATGCCACAAGTCTGTGCTGGATGCCCTGGAGGAACAAGGAGGC
ASCRP000706	5788.17	5718.33	5808.33	5932.83	5965.17	2772.33	2564.33	2750	2648.67	2715.17	13.0309	13.043	13.0595	13.0972	13.0813	10.8723	10.8015	10.86	10.8167	10.8551	P	P	M	P	P	A	P	P	P	A	hsa_circRNA_100319	hsa_circ_0013912	exonic	chr1	-	145601529	145601852	324	uc001eog.3	POLR3C	ATTGTCTTCCAATGAGCCCATTCCAGATGATGGGATTTATTGGCAG
ASCRP000708	87.8333	85.5	87	84.3333	91	101.167	100.667	100.5	101.667	102.5	6.79517	6.78355	6.7966	6.76427	6.78863	6.19069	6.18693	6.14867	6.0821	6.15783	A	P	P	P	P	P	P	P	M	P	hsa_circRNA_100322	hsa_circ_0004220	exonic	chr1	+	146724277	146731572	7296	uc001epm.4	CHD1L	CTTGTCAGAGGGATTCACCTACGCTCTTACCAGCTGGAGGGAGTAA
ASCRP000709	139.333	145.333	153	144.5	153.833	211.5	211.167	214.333	219.833	216.167	7.65629	7.75542	7.86122	7.73611	7.76637	7.22672	7.25025	7.2504	7.26155	7.2469	P	P	P	P	P	P	M	A	P	P	hsa_circRNA_100323	hsa_circ_0013958	exonic	chr1	-	147131074	147131890	817	uc001epr.2	ACP6	CAGAAAGAAGGTAGAGTGGAACCCCCAGCTATTAGAGGTCCCACCC
ASCRP000711	39.8333	35.6667	37.3333	35	39.5	55	55.6667	53.8333	60	57.1667	4.88699	4.79497	4.81987	4.65383	4.73162	5.24468	5.32428	5.33283	5.26708	5.2635	A	A	A	A	A	M	P	P	P	P	hsa_circRNA_100326	hsa_circ_0003952	exonic	chr1	+	150464886	150469384	4499	uc001euq.3	TARS2	CACTAGTGGCGTTTATCAGGGTGTGGCACATTGGTTGACCTTTGCC
ASCRP000712	164.5	152.333	153.667	151.667	158.333	310	306.5	299.667	316	307.167	7.95208	7.86118	7.86737	7.82965	7.82172	7.75893	7.77005	7.73747	7.77704	7.75833	P	P	P	P	P	P	P	P	P	P	hsa_circRNA_100327	hsa_circ_0014022	exonic	chr1	+	150464886	150470223	5338	uc001euq.3	TARS2	ATGAACTGCCCTGCACACTGGTGTGGCACATTGGTTGACCTTTGCC
ASCRP000713	46.6667	47.5	48	46.1667	51	70.8333	71.1667	70.3333	79.1667	74.5	5.3925	5.4797	5.48456	5.34205	5.32808	5.68556	5.69274	5.63566	5.6828	5.68019	P	P	P	P	A	P	P	A	P	P	hsa_circRNA_100328	hsa_circ_0014063	exonic	chr1	+	150921597	150922001	405	uc001evu.2	SETDB1	AGACATATAGGTGCTGTGAGGAGCAAAGGCCCTGTTGTCCAGTACA
ASCRP000714	140.167	138	138.5	141.333	147.167	827.167	784.833	810.333	786.833	822.833	7.63049	7.65111	7.66454	7.69156	7.64847	9.16699	9.12966	9.15315	9.11977	9.1732	P	P	P	P	P	P	P	P	P	P	hsa_circRNA_100329	hsa_circ_0006352	exonic	chr1	+	150923840	150935195	11356	uc001evu.2	SETDB1	CAACCCTGATGTCCAAGTGTGCCTGCCATCAACTAACTATCCAGGC
ASCRP000716	113.833	118.667	117.833	116.167	121.167	108.333	112.167	107.333	135.333	111	7.25904	7.35802	7.36371	7.35213	7.32502	6.29457	6.35082	6.27351	6.50281	6.26543	P	P	P	P	P	P	P	P	P	P	hsa_circRNA_100331	hsa_circ_0000128	exonic	chr1	+	151139409	151139890	482	uc001ewz.3	SCNM1	TAACAGTTGCTGCCGCCGGAAGTACAGCTTTGCTTGTGCCATCTGC
ASCRP000717	358.333	350.667	350	344.667	349.5	335.333	324	333.5	343.667	341.833	9.15511	9.16659	9.14485	9.13559	9.09749	7.85975	7.85379	7.87929	7.89068	7.90179	P	P	P	P	P	P	P	M	P	P	hsa_circRNA_100332	hsa_circ_0014130	exonic	chr1	+	151206672	151212515	5844	uc021oyo.1	PIP5K1A	GTATTTAAGAAGATTCCCTAACCTCAACCAGAACCCTCGGACTTTG
ASCRP000719	1002.33	1001.83	973.5	950.333	993.667	3704	3540.33	3543.67	3604.67	3567.17	10.8386	10.8941	10.8023	10.7541	10.77	11.2556	11.2614	11.2119	11.2725	11.2309	P	P	P	P	P	M	P	M	P	P	hsa_circRNA_100334	hsa_circ_0014132	exonic	chr1	+	151214598	151215043	446	uc021oyo.1	PIP5K1A	TAACTACAAGTGAAGCCTTCTCCTTCCAAAAAGTTTCGGTCTGGCT
ASCRP000721	40.8333	40.6667	41.5	42.3333	44	53.6667	53.6667	57.1667	59.3333	57.8333	5.16058	5.21761	5.2306	5.1171	5.12845	5.30074	5.27084	5.39122	5.25321	5.33588	A	A	A	P	A	P	P	P	P	P	hsa_circRNA_100336	hsa_circ_0008701	exonic	chr1	-	151395872	151403317	7446	uc001eyd.2	POGZ	TCATAGTCCCTATGAATCTACTACTGGCAATCCTTTGGTCCAGCAA
ASCRP000724	50.6667	46.6667	46.8333	46.6667	48.6667	104.833	101.5	100	108.667	105.167	5.6644	5.4605	5.53277	5.47399	5.33074	6.25236	6.19244	6.16375	6.17269	6.16618	P	A	P	P	A	P	P	P	P	P	hsa_circRNA_100339	hsa_circ_0000131	exonic	chr1	+	151611363	151641111	29749	uc001eyp.3	SNX27	TTGCTGTTACCTACTTCTTTCATCAGGAACCACGTGAATGTTGAGG
ASCRP000727	58	54.1667	54.5	54.8333	59.6667	79.3333	78	78.3333	88.3333	81.6667	5.95746	5.84428	5.82003	5.95793	5.88041	5.85912	5.83573	5.86825	5.85278	5.8226	P	P	P	P	P	P	A	P	M	P	hsa_circRNA_100342	hsa_circ_0014292	exonic	chr1	+	153723570	153730239	6670	uc001fcv.3	INTS3	AACGTGCACGGGAGTGGGTCCTGAAGAGCAGCATCCTCATTGCCAT
ASCRP000729	55.3333	57.3333	60.5	59	65.8333	99.6667	97.5	98.3333	102.167	97.5	5.86766	5.93019	6.07859	6.00852	6.03507	6.1585	6.16075	6.15949	6.10587	6.07595	P	P	P	P	P	P	P	P	P	P	hsa_circRNA_100344	hsa_circ_0005964	exonic	chr1	+	153727117	153730239	3123	uc001fcv.3	INTS3	AACGTGCACGGTATCCTACAGCTTCTTCAGTCAAGAACATCCCGAA
ASCRP000732	39.3333	38	37.6667	36.1667	39	54.3333	55.3333	54.5	56.8333	56.1667	5.0491	4.91662	4.83689	4.58911	4.7378	5.28369	5.29162	5.2795	5.16995	5.19096	A	A	A	A	A	P	P	P	P	P	hsa_circRNA_100347	hsa_circ_0014405	exonic	chr1	+	154231452	154232505	1054	uc010pek.2	UBAP2L	CCTTATTCTGCCACAAGTATATGGTTATGATGACTTGCAGATGCTT
ASCRP000733	74	71.5	71	69.1667	75.8333	89.3333	91.5	85.8333	95.1667	91.8333	6.44975	6.48649	6.42227	6.37075	6.40794	6.00576	6.06463	5.95634	5.98161	5.97413	P	P	P	P	P	P	P	P	P	P	hsa_circRNA_100348	hsa_circ_0014425	exonic	chr1	+	154420600	154427057	6458	uc001fez.2	IL6R	TTGTTCTGAGAATCCAGGAGTCCTCCAGCTGAGAACGAGGTGTCCA
ASCRP000734	110.833	110.667	107.667	107.667	111.667	162	158.833	157.667	165.333	160.333	7.2023	7.25956	7.22781	7.22887	7.16571	6.84082	6.82587	6.82492	6.82739	6.81619	P	P	P	P	P	P	P	P	P	P	hsa_circRNA_100349	hsa_circ_0014437	exonic	chr1	-	154560600	154560734	135	uc001ffh.3	ADAR	GTGGAGAACGCACTGCTCCGTGTGGAGATGGCGCCCTCTTTGACAA
ASCRP000735	65.5	64.1667	67.3333	66.1667	72.3333	238.333	233.5	238.333	240.333	239.667	6.25416	6.18543	6.26247	6.22679	6.30236	7.40561	7.41301	7.39937	7.39001	7.38623	P	P	P	A	P	P	P	P	P	P	hsa_circRNA_100350	hsa_circ_0014528	exonic	chr1	-	155235650	155236686	1037	uc001fjw.3	CLK2	CCTAGAGAAGCCTCTGTGTCCAGATGTTTGACTGGTTTGACTACCA
ASCRP000736	617.667	586.5	593.5	578.333	625	827	806	781	818.667	788.667	9.9898	9.9497	9.95543	9.94638	9.99459	9.16905	9.17095	9.10254	9.1773	9.1202	P	P	P	P	P	P	P	P	P	A	hsa_circRNA_100351	hsa_circ_0007608	exonic	chr1	-	155340294	155340774	481	uc001fkt.3	ASH1L	AATGCAGAAATGAATGATCTTTGCTGAGTGTTCCCCCAACACTTGC
ASCRP000737	89.3333	91.8333	89.1667	88.8333	99.6667	156.833	162	156.167	173.5	163.5	6.871	6.92842	6.85907	6.87336	6.9637	6.79609	6.86336	6.79296	6.89847	6.83413	P	P	P	P	P	P	P	P	P	A	hsa_circRNA_100352	hsa_circ_0000137	exonic	chr1	-	155408117	155408859	743	uc001fkt.3	ASH1L	ATAATAAAAGTAAACGGAGTTCCCTCTCGAAGTCCAAGATTAGTTG
ASCRP000738	92	89.5	90.3333	90.1667	96.5	148.5	148.667	150.5	158.167	152.833	6.91463	6.92321	6.85164	6.90854	6.869	6.71441	6.715	6.75648	6.72244	6.73748	P	P	P	P	M	P	M	P	M	P	hsa_circRNA_100353	hsa_circ_0003247	exonic	chr1	-	155408117	155429689	21573	uc001fkt.3	ASH1L	AGCAAGAGAATAATAAAAGGCTCCCAGCCAACCTCTGATAAACCCT
ASCRP000741	496.833	496.667	521.667	484	514.667	1016	1028.17	1005.33	1050.67	1017	9.68318	9.70945	9.7863	9.69451	9.72545	9.44783	9.50881	9.4591	9.51749	9.46691	P	P	P	P	P	P	P	M	P	P	hsa_circRNA_100356	hsa_circ_0014624	exonic	chr1	-	155734790	155736500	1711	uc001fmb.4	GON4L	TTCTGTCCCAGAACTCCAGGCCAGTCTGCCATCCATCCAGGAAGAA
ASCRP000742	67	58.8333	62.3333	60	65.6667	59.3333	61.1667	58.5	67.5	62	6.20682	5.9963	6.10308	6.0069	6.10066	5.40019	5.46075	5.35768	5.43859	5.33466	P	P	P	P	P	P	P	P	P	P	hsa_circRNA_100357	hsa_circ_0014628	exonic	chr1	-	155742856	155753880	11025	uc001fly.1	GON4L	CTGAGGACAATTCCAAGATGAGATGGGATTCTCCAACATGGAAGAT
ASCRP000745	81.6667	84.1667	84.6667	85.8333	92	150.667	150.833	150	154.667	149	6.67371	6.80328	6.76515	6.79292	6.80072	6.72307	6.75638	6.73325	6.71541	6.68977	P	P	P	P	P	P	P	P	P	P	hsa_circRNA_100360	hsa_circ_0005758	exonic	chr1	-	155891165	155893478	2314	uc009wrl.1	KIAA0907	CACTGGACAGTCACCCCAAACCAGAAGGCCTGGCTGCTGCCAAGAA
ASCRP000746	170.667	175.5	167.667	166	172.167	195.333	191.833	199.333	197.5	200.667	8.02119	8.11711	8.02925	8.0077	8.00097	7.10296	7.12118	7.14945	7.10335	7.14017	P	P	P	P	P	P	P	P	P	P	hsa_circRNA_100361	hsa_circ_0008339	exonic	chr1	-	155896466	155896947	482	uc009wrl.1	KIAA0907	CCAGTCAGGGGGATCGTCCATTATATCTTCATGTTCAGGGCCAGAC
ASCRP000750	92.1667	88.8333	89.6667	89.6667	93.6667	101.333	101.333	100.333	106.833	101.167	6.90044	6.87696	6.86025	6.95379	6.80468	6.19143	6.20906	6.18465	6.16211	6.12734	P	P	P	P	P	P	P	P	P	P	hsa_circRNA_100365	hsa_circ_0014798	exonic	chr1	+	156848913	156849949	1037	uc001fqf.1	NTRK1	TCCAACACGGAGATCCCATGGACCTGATGCCAAGCTGCTGGCTGGT
ASCRP000751	69	67.8333	65.6667	71.3333	72.6667	154.833	153	161.667	160.167	165.5	6.33343	6.33501	6.25832	6.42551	6.34051	6.77269	6.76242	6.8508	6.76288	6.84933	P	P	P	P	P	P	P	P	P	P	hsa_circRNA_100366	hsa_circ_0014877	exonic	chr1	-	160206924	160210160	3237	uc001fvn.2	DCAF8	AAGACCGCCCAGCGTCGAAGCCTGTCTAGCAGTCCAGAGGAGATGT
ASCRP000752	6351	6132	6104.67	6060.83	6156.67	13132.7	12479.2	12605	12446.3	12426.8	13.1219	13.1293	13.1376	13.1193	13.1293	13.3202	13.2864	13.2462	13.2881	13.2704	P	M	P	P	P	P	P	A	P	P	hsa_circRNA_100367	hsa_circ_0014879	exonic	chr1	-	160206924	160231148	24225	uc001fvn.2	DCAF8	GCCCAGCGTCTCCTTCAGTGAATCTACAGACCTATTTTCTCAGGAG
ASCRP000755	60	57.1667	59.3333	56	64.8333	107.333	103.667	105.5	109.667	107	6.01441	5.9849	5.98537	5.8726	5.98204	6.27711	6.24019	6.258	6.21596	6.21567	P	A	P	P	P	P	P	P	P	P	hsa_circRNA_100370	hsa_circ_0015002	exonic	chr1	+	161293403	161298287	4885	uc001gag.3	SDHC	CTATCTACAGACACGTTGGTCGTCATTGCCTCCGAGCCCACTTTAG
ASCRP000756	50.6667	48.5	51.8333	49.3333	52	82.6667	79.6667	81.5	87	82.1667	5.6157	5.61346	5.71653	5.6182	5.54664	5.90475	5.86461	5.85948	5.86441	5.80334	P	P	P	P	P	P	P	P	P	P	hsa_circRNA_100371	hsa_circ_0015003	exonic	chr1	+	161293403	161310445	17043	uc001gag.3	SDHC	TTGAGTGCAGACACGTTGGTCGTCATTGCCTCCGAGCCCACTTTAG
ASCRP000758	756.333	736.5	748.333	697.333	789.667	3864.5	3836.83	3780.17	3883.83	3816.67	10.2433	10.2438	10.29	10.1824	10.3537	11.3351	11.3873	11.3197	11.4061	11.3488	P	P	P	P	P	P	P	A	P	P	hsa_circRNA_100373	hsa_circ_0003039	exonic	chr1	+	161748033	161753886	5854	uc001gbq.2	ATF6	TCAGCATGTTCCTATTCTGCTCTCTTTGCTGAACTCGGTTATTTCA
ASCRP000759	359.333	323.5	321.667	321.833	329.5	3675.5	3474	3669.83	3472.33	3600.5	9.16737	9.04838	9.02288	9.03048	9.021	11.2514	11.2207	11.2764	11.2144	11.2501	P	P	P	P	P	P	P	P	P	P	hsa_circRNA_100374	hsa_circ_0007360	exonic	chr1	+	161748033	161772062	24030	uc001gbq.2	ATF6	TGTCGGTTCAGATATTCTGCTCTCTTTGCTGAACTCGGTTATTTCA
ASCRP000760	14108.3	14724.2	14423.3	14668.8	14514.7	38127.3	37427.2	38881.8	36931	37183.5	14.6122	14.8255	14.8312	14.8196	14.8136	14.6341	14.6358	14.6856	14.6395	14.6654	P	P	P	P	P	P	P	P	P	P	hsa_circRNA_100375	hsa_circ_0006758	exonic	chr1	+	165859440	165860559	1120	uc001gdp.3	UCK2	TTTGTCTCCCATTCCCGTCTTCCGTGTGTGCTAAGATCGTGCAGCT
ASCRP000767	79.5	74.8333	76	77	80.3333	158.667	152.5	163	158.833	165.667	6.6417	6.55393	6.55379	6.55718	6.52427	6.8301	6.78169	6.8632	6.75792	6.8555	P	P	P	P	P	P	P	P	P	P	hsa_circRNA_100382	hsa_circ_0007277	exonic	chr1	+	168032858	168037701	4844	uc001gey.3	DCAF6	ATCCGAGCTGACGCTCTGCTGTTGCCCGTATTCAGGAGTTCTTCAG
ASCRP000768	53.3333	52	52	51.6667	53.8333	63	63.3333	62.8333	70.1667	63.3333	5.7094	5.77077	5.7333	5.7253	5.58768	5.52727	5.53393	5.50239	5.51129	5.42428	P	P	P	P	P	P	P	P	A	P	hsa_circRNA_100383	hsa_circ_0015136	exonic	chr1	-	168073714	168074132	419	uc001gfc.3	GPR161	ATGCTAACCCTCGGGGTCATTGCCATCGACCGTCGTCCAGCATGCT
ASCRP000769	47.5	45.8333	46.3333	46.1667	50.1667	48.3333	48.8333	50	61	51.1667	5.55867	5.53028	5.38618	5.40949	5.32124	5.10459	5.10591	5.16096	5.247	5.09946	P	A	P	P	A	P	P	P	A	A	hsa_circRNA_100384	hsa_circ_0002093	exonic	chr1	+	168200751	168201157	407	uc001gfi.4	SFT2D2	ATCAATTGGGAGGTTGTTGAGGCATCTTCATTAAGCTGGAGTACCA
ASCRP000770	72.5	68	70.5	73.5	73	62.8333	62	69	71	71.3333	6.42889	6.31013	6.44072	6.52348	6.25895	5.49131	5.48126	5.64993	5.48829	5.60943	P	P	P	P	P	P	P	M	P	A	hsa_circRNA_100385	hsa_circ_0004370	exonic	chr1	+	170688866	170695542	6677	uc001ghe.3	PRRX1	GGACAGCGTCTCCGTACAGATGACCAGCTGAACTCAGAAGAAAAAA
ASCRP000772	86.1667	81.8333	84.6667	84	90.3333	118.5	123.833	121	129.333	120	6.7678	6.73026	6.77663	6.78699	6.74235	6.40687	6.47754	6.43075	6.44697	6.38553	P	P	P	P	P	P	P	P	P	P	hsa_circRNA_100387	hsa_circ_0003644	exonic	chr1	+	171492359	171496983	4625	uc001ghr.1	PRRC2C	TGCTTGCACAGCAGAGGCCTTCGAGGAAGAGGCCCACCTCCTTCAT
ASCRP000773	192.667	185.667	189.667	188.667	197.5	439.167	418.667	425	431.667	430.833	8.23647	8.18828	8.2342	8.22397	8.23123	8.25341	8.22453	8.20257	8.23022	8.22886	P	P	P	P	P	A	P	P	P	P	hsa_circRNA_100388	hsa_circ_0015232	exonic	chr1	+	171537385	171540560	3176	uc010pmi.2	PRRC2C	TACTTTCAGCCTCACCTTCAAGGAGTCTGTAACAGACTATACTACA
ASCRP000774	147.5	141.333	147.167	147.833	150	168.333	176.833	181.5	177	182.167	7.7677	7.69763	7.79307	7.77948	7.71332	6.89446	6.98454	7.01395	6.9296	6.98498	P	P	A	P	P	P	P	A	P	P	hsa_circRNA_100389	hsa_circ_0004412	exonic	chr1	+	171537385	171544267	6883	uc010pmi.2	PRRC2C	ACTCCTACAGCATCACTATCAGGAGTCTGTAACAGACTATACTACA
ASCRP000775	52.6667	51.3333	52.3333	51.1667	60.8333	113.333	108.333	110	111.333	119.333	5.76287	5.72499	5.69816	5.64487	5.81201	6.33392	6.28492	6.28906	6.20386	6.3439	P	P	P	P	P	P	P	P	A	A	hsa_circRNA_100390	hsa_circ_0015240	exonic	chr1	+	171546572	171546776	205	uc010pmi.2	PRRC2C	TCTGCAGCAGGAGCTGGTACATACACTACCTCTTCTTTGAGCACAA
ASCRP000776	4159	3994.67	4056.5	4109.67	4134.83	11947.3	11482	12050	11676.5	12078.7	12.6703	12.641	12.6548	12.6638	12.6664	13.1182	13.1414	13.1311	13.1771	13.2039	P	P	P	P	P	P	P	M	P	P	hsa_circRNA_100391	hsa_circ_0015243	exonic	chr1	+	171548492	171556890	8399	uc010pmi.2	PRRC2C	GTCCCTTCCGCTCAAATCCCAGCCTTCTATATGGACACAAGTCATT
ASCRP000779	382	363.333	377.333	385.5	382.667	1734.17	1697.17	1763.67	1702.33	1740.17	9.27508	9.23167	9.28743	9.32656	9.25072	10.2427	10.2609	10.2685	10.2483	10.2633	P	P	P	P	P	P	A	P	P	P	hsa_circRNA_100395	hsa_circ_0015278	exonic	chr1	+	173726114	173744981	18868	uc009wwf.3	KLHL20	CCGTAGTGGATTGGTGGTTGGTGCAGTGGAGATGCCATTTCCAGTG
ASCRP000781	122.5	116	117	115.5	124.167	233.667	225.667	232.5	232.333	230.833	7.39466	7.37503	7.35442	7.30494	7.33981	7.36687	7.36123	7.37745	7.3473	7.35276	P	M	P	P	P	A	P	P	P	P	hsa_circRNA_100397	hsa_circ_0015358	exonic	chr1	-	175996707	175996824	118	uc009wwv.2	RFWD2	GGCTGTGCAGTGAAGCTGTGGTCTACCAATCTAGACAACTCAGTGG
ASCRP000787	316.333	313	314.667	330.333	323.667	461.5	448.667	479.5	469.333	507	8.98379	8.99018	8.99743	9.07017	8.99779	8.3171	8.3224	8.37915	8.34799	8.45821	P	P	P	A	A	P	P	P	P	A	hsa_circRNA_100403	hsa_circ_0009064	exonic	chr1	-	176132004	176153828	21825	uc001gkt.1	RFWD2	CAACTGGAAGCACCCCATCTGCTTTGATATGATTGAAGAAGCATAC
ASCRP000788	251.5	235.167	234	237.167	240	592.167	564.5	571.333	573.5	571.333	8.62919	8.5432	8.53373	8.5746	8.51229	8.68489	8.65714	8.64583	8.64208	8.6386	P	P	P	P	P	P	P	P	P	P	hsa_circRNA_100404	hsa_circ_0015379	exonic	chr1	-	176145045	176153828	8784	uc001gkt.1	RFWD2	CTAATTTCTTGGCCCCATCTGCTTTGATATGATTGAAGAAGCATAC
ASCRP000789	211.333	208	209.167	207.167	214	571.5	566.333	554.667	564	546.833	8.37298	8.36166	8.38047	8.35714	8.34776	8.62786	8.65894	8.60844	8.62436	8.58082	P	P	P	P	P	P	P	P	P	P	hsa_circRNA_100405	hsa_circ_0002846	exonic	chr1	+	178252698	178269253	16556	uc009wxb.2	RASAL2	ACTAAACTGGATGTGAAAGGACCACCCACCCACCGTCTGTCTTGTG
ASCRP000791	188.5	194.333	209.833	195.333	218.5	173	179.5	163.833	186.5	164.833	8.1961	8.25771	8.36279	8.25235	8.36339	6.92666	7.01011	6.851	7.01122	6.84718	P	P	P	P	P	P	P	P	P	P	hsa_circRNA_100407	hsa_circ_0006980	exonic	chr1	-	179100445	179100616	172	uc001gmg.4	ABL2	ATCACTAAAGAAGCTTTGCATCGTCCCTATGGTTGTGATGTTGAAC
ASCRP000792	88	84.5	83.5	78.3333	89.1667	97.3333	97.3333	99.3333	103.5	104.667	6.81727	6.78053	6.76628	6.61984	6.69202	6.12328	6.15857	6.17935	6.1221	6.18154	P	P	P	P	P	P	P	P	P	P	hsa_circRNA_100409	hsa_circ_0015438	exonic	chr1	+	179306971	179310445	3475	uc010pnk.2	SOAT1	ATTCGAGCAGGGATTTGAGAGCACCTCCAGAACAAGGAAAGATTTT
ASCRP000793	48	46.3333	49.8333	47.6667	51.6667	56	56	56.8333	63.6667	62.1667	5.3835	5.4962	5.66533	5.50535	5.53213	5.35617	5.35396	5.37653	5.3033	5.40555	P	A	P	P	A	P	P	P	P	P	hsa_circRNA_100410	hsa_circ_0015449	exonic	chr1	+	179311248	179312770	1523	uc010pnk.2	SOAT1	GTTTGCACAGATTCGTTTTGTAATGAAGGCCCACTCATTTGTCAGA
ASCRP000794	539.5	537.333	523.833	511	541	3549.5	3463.17	3453	3428.67	3468.33	9.8107	9.85075	9.79808	9.75642	9.80841	11.1941	11.2174	11.1718	11.1934	11.1831	P	P	P	P	P	P	P	P	P	P	hsa_circRNA_100411	hsa_circ_0015453	exonic	chr1	+	179316734	179318077	1344	uc010pnk.2	SOAT1	CTTACAAGGACTTTCTCTGGGTGTGCTGATTCTCTTCCTTACTTTT
ASCRP000795	275.667	263.833	264	259.833	269.333	1197.83	1124.17	1148.5	1153	1138.67	8.77545	8.7368	8.75553	8.71502	8.71617	9.67833	9.63277	9.64746	9.65816	9.64231	P	P	P	P	P	P	P	P	P	P	hsa_circRNA_100412	hsa_circ_0015454	exonic	chr1	+	179316734	179319566	2833	uc010pnk.2	SOAT1	GTGCTCTTCATGTTCTTTGGAAGTGTGCTGATTCTCTTCCTTACTT
ASCRP000796	47.1667	46	45.5	45.8333	48.1667	116	113	116.5	122.333	118.833	5.50722	5.41525	5.43458	5.36023	5.26002	6.3786	6.36549	6.37628	6.38036	6.36778	A	A	P	P	A	P	P	P	P	P	hsa_circRNA_100413	hsa_circ_0005909	exonic	chr1	+	180793888	180794480	593	uc009wxm.2	XPR1	GGCTGCTTAAACTGCTGCTGTATTTAAACTTGAAACAGATAGAAGT
ASCRP000799	55.5	52.6667	58	57.6667	59.3333	111	109.5	107.333	116.333	112.667	5.85092	5.695	5.98913	6.0142	5.84477	6.31947	6.30878	6.27503	6.28946	6.29954	P	A	A	P	P	P	P	P	P	P	hsa_circRNA_100416	hsa_circ_0015537	exonic	chr1	+	181546901	181549912	3012	uc009wxr.3	CACNA1E	GCTGTACAATCATCCTGGCCACTGCAGGAACCCACTTCAATACTCA
ASCRP000803	3069.17	2964.33	2992.33	2915.83	3082	2800.33	2660.33	2674	2679.67	2678.67	12.3704	12.338	12.3537	12.2876	12.3798	10.8715	10.8419	10.8251	10.8272	10.8353	P	P	P	P	A	P	P	P	P	P	hsa_circRNA_100420	hsa_circ_0015787	exonic	chr1	-	197586788	197614873	28086	uc001gue.3	DENND1B	ACTACTGCTGCATTCCTACTTCATTGCCCCTGATGTAACTGGACTC
ASCRP000804	101.167	96.1667	94	94.6667	94.5	556.833	546	541.667	541.833	549.333	7.08023	7.06379	6.96289	6.96382	6.8299	8.58955	8.60481	8.56598	8.57545	8.58406	P	A	P	P	P	P	P	P	P	P	hsa_circRNA_100421	hsa_circ_0006324	exonic	chr1	-	197611840	197627499	15660	uc001gue.3	DENND1B	CAAATTAAGCACTTTACCTTCCCTGGTTTGAAGTGTATTACAAGCT
ASCRP000805	129.5	128	126.5	126.167	132	789.833	773.667	775.5	779.667	769.833	7.49148	7.51974	7.47218	7.46013	7.44556	9.09561	9.11177	9.0851	9.09702	9.07945	P	P	A	P	P	A	P	P	P	P	hsa_circRNA_100422	hsa_circ_0015796	exonic	chr1	-	197621364	197627499	6136	uc001gue.3	DENND1B	AATTTGAGTGTGTTACCTTCCCTGGTTTGAAGTGTATTACAAGCTT
ASCRP000807	57.3333	57.5	58.6667	57.6667	60.5	71	71.8333	72.8333	77.8333	79	5.93017	5.8999	6.06178	5.89797	5.88712	5.6521	5.66847	5.68226	5.67945	5.73823	P	P	P	P	P	P	P	P	P	P	hsa_circRNA_100424	hsa_circ_0002869	exonic	chr1	+	201681944	201687883	5940	uc001gwu.3	NAV1	TCACTACCGGACCCAGAGTCCCAGAGAAAGAGGACAGTGCAGAATG
ASCRP000808	219.167	218.167	218	223	221.667	443.167	414.167	417	420	416.167	8.43351	8.43268	8.43373	8.46949	8.40114	8.26885	8.19236	8.17358	8.17668	8.15746	P	P	P	A	P	P	P	P	P	M	hsa_circRNA_100425	hsa_circ_0015928	exonic	chr1	+	201823722	201828122	4401	uc001gwz.3	IPO9	AACCTCTCAGGGTGCAGCCAAAGTCCTGATCTTTCCCGTGGTACAG
ASCRP000809	100.167	98.1667	99.6667	99.6667	105.833	187	188.333	184.833	198.167	182.5	7.04899	7.04858	7.10507	7.11237	7.03672	7.02761	7.09496	7.03457	7.09707	6.9892	P	M	P	P	P	P	P	P	P	P	hsa_circRNA_100426	hsa_circ_0015936	exonic	chr1	+	201826223	201840455	14233	uc001gwz.3	IPO9	GCAAAGTCAGATTAAAGTATGGACAGCCAACCCCCAACAATTTGTA
ASCRP000810	216.833	209.833	218.833	220.833	227.167	72	66	72.6667	75.6667	80	8.406	8.37273	8.44323	8.45733	8.43333	5.71156	5.56421	5.67923	5.6132	5.76835	P	M	P	P	P	P	P	P	P	P	hsa_circRNA_100427	hsa_circ_0015966	exonic	chr1	+	201970503	201970895	393	uc001gxd.3	RNPEP	ATCATTCCAGGCGTTGACCCGGACGACACCTATAATGAGACCCCCT
ASCRP000813	53.1667	51.6667	52.6667	54	54.6667	104.667	103	108.833	111.833	109.333	5.7195	5.72651	5.75373	5.73045	5.64319	6.24252	6.22032	6.30357	6.25021	6.24709	P	P	P	P	P	P	P	P	P	P	hsa_circRNA_100430	hsa_circ_0007167	exonic	chr1	+	203676136	203677232	1097	uc009xaq.3	ATP2B4	TATCAACAGTGCTTATACCTCCAAGATTCTGGTCTGCTCATGTCTG
ASCRP000816	13755	13647.8	13873.5	13791.8	14118	9249.33	9154.83	9346.67	9066	9156.67	14.525	14.5681	14.6613	14.6905	14.6847	12.6841	12.752	12.7371	12.738	12.7461	P	P	P	P	P	P	P	P	P	P	hsa_circRNA_100433	hsa_circ_0003600	exonic	chr1	+	204082042	204086835	4794	uc010pqp.2	SOX13	ATTCAGCCCATTCCCTGCAAACCAGGATGTCCATGAGGAGCCCCAT
ASCRP000818	1143.83	1108.33	1095.33	1027.17	1132.33	2320.67	2156.17	2224.83	2343	2230.67	11.0671	11.0846	11.0575	10.9625	11.0686	10.6248	10.5789	10.6089	10.6621	10.6146	P	P	P	P	M	P	P	P	P	P	hsa_circRNA_100435	hsa_circ_0016201	exonic	chr1	-	205156545	205156934	390	uc001hbw.3	DSTYK	TCTCTTACAGGCCAACTGAGCTGCATTTCCTTCCCACCTAAGGAAG
ASCRP000819	41.5	43.5	42.5	42.5	46.5	51	54	53.8333	58.8333	57.6667	5.03743	5.25973	5.22182	5.15071	5.26002	5.21872	5.25407	5.282	5.22382	5.23453	A	A	A	P	A	P	P	P	P	P	hsa_circRNA_100436	hsa_circ_0003344	exonic	chr1	+	205238077	205239012	936	uc001hca.3	TMCC2	ATGACCCAGTGCCTGCAGGAGGAGCGCTACAGGTCGATAAGGGAGA
ASCRP000821	1407.5	1373.67	1369	1404.67	1399.33	7197.33	7170.33	7530.33	7193	7435	11.3281	11.3287	11.3089	11.3476	11.3012	12.2704	12.3136	12.3656	12.318	12.3564	P	P	P	P	M	P	P	P	P	P	hsa_circRNA_100438	hsa_circ_0006827	exonic	chr1	-	207989273	207990759	1487	uc001hgr.2	mir-29b-2	ATTTAACCGCTCTCTGCCTCCCAGAGGACTCAGGAGAGTGCAGCTT
ASCRP000822	129.667	121.833	122.833	119.333	128.833	157.167	149.5	147.833	155.167	153.333	7.47713	7.43343	7.44188	7.3938	7.43593	6.79874	6.75386	6.72692	6.7239	6.76896	P	P	P	P	P	P	P	P	P	P	hsa_circRNA_100439	hsa_circ_0016343	exonic	chr1	-	210948689	210977508	28820	uc001hib.2	KCNH1	GAGGAAGAGGCACTTCTCTATGCCACCATCTTCGGGAATGTGACGA
ASCRP000823	75	74	72.6667	73	79.8333	107.167	105.833	99.1667	105.667	102.833	6.53625	6.54904	6.46676	6.45381	6.4764	6.28433	6.2479	6.15717	6.16463	6.15445	P	A	P	P	P	P	P	P	P	P	hsa_circRNA_100440	hsa_circ_0006123	exonic	chr1	-	211092981	211093411	431	uc001hib.2	KCNH1	ATGATTGGCTGGCATCAGCAGCCTGTTCAGCTCTCTAAAAGTTGTC
ASCRP000826	107	101	92.1667	100.5	108	94.8333	92.3333	95.8333	96	100	7.15786	7.10471	6.91566	7.09414	7.04583	6.08228	6.06967	6.12288	5.98462	6.11464	P	P	P	P	M	P	P	P	P	P	hsa_circRNA_100443	hsa_circ_0000179	exonic	chr1	+	212218001	212220759	2759	uc001hiz.4	DTL	TTTGAGAAAGCTCCCAATATGGAACATGTACTAGCAGTTGCCAATG
ASCRP000828	1494.83	1457.5	1492.83	1396.67	1567.67	2340.33	2164	2079.5	2314.33	2283.5	11.3617	11.3674	11.3812	11.3391	11.406	10.6449	10.5839	10.5046	10.6499	10.6431	P	P	P	P	P	P	P	P	P	P	hsa_circRNA_100445	hsa_circ_0016404	exonic	chr1	+	212977661	212977993	333	uc001hjo.2	TATDN3	TTTTACAAGAGCAAGGTTGGACTAGATTTCTCCCCCAGATTTGCTG
ASCRP000830	362.667	364.833	361.5	360.833	367	762.167	741.667	772.5	755.333	769.5	9.16581	9.2417	9.20606	9.21634	9.16772	9.04619	9.05272	9.0808	9.05332	9.07664	P	P	P	P	P	P	P	P	P	P	hsa_circRNA_100447	hsa_circ_0016418	exonic	chr1	+	213134507	213147412	12906	uc001hjv.2	VASH2	GAGAGAAGTCCCTTCAATACCCCAGGTCCCAAACTACAGGCTGTCG
ASCRP000832	220	211.167	216.167	214.667	217	292.167	294.333	296.167	302.167	299.167	8.43494	8.38354	8.42309	8.40343	8.36853	7.6844	7.72012	7.70816	7.7212	7.71286	P	P	P	P	P	P	P	P	P	P	hsa_circRNA_100449	hsa_circ_0007772	exonic	chr1	+	213302869	213349835	46967	uc001hkd.3	RPS6KC1	TGATTGACAAGGCTTCTCCAGTGACAGTGATCTGGTATCTCTTACT
ASCRP000833	117	120.167	117.833	115	127.667	157.833	159	157.667	162.667	160	7.31371	7.39737	7.35269	7.35404	7.36742	6.79307	6.83214	6.81678	6.78547	6.80534	P	P	P	P	M	P	P	P	P	A	hsa_circRNA_100450	hsa_circ_0005314	exonic	chr1	+	213341200	213349835	8636	uc001hkd.3	RPS6KC1	GATTGACAAGGAGAGTCAAGCCCTACCCGTCGAGAAGCTGTGAAGA
ASCRP000836	172	167.167	162	172	171.167	861.333	831.833	829.167	838.833	828.167	8.0431	8.02976	7.9789	8.0749	7.98898	9.2198	9.20693	9.18369	9.20025	9.1846	P	P	P	P	P	P	P	P	P	P	hsa_circRNA_100453	hsa_circ_0008659	exonic	chr1	-	214564330	214571344	7015	uc010pty.2	PTPN14	ATCCTCTCTGGACAATCATGGAAACTGTGTACACCTTGGCATTTTC
ASCRP000837	61.1667	58.8333	59	61.6667	68.1667	67.8333	67.3333	69.1667	72.1667	72.3333	6.07321	6.03046	6.03996	6.15233	6.10563	5.56234	5.58161	5.66233	5.56231	5.64342	P	P	P	P	M	P	M	P	P	P	hsa_circRNA_100454	hsa_circ_0007015	exonic	chr1	-	214625147	214638300	13154	uc001hkk.2	PTPN14	ATGGCTTCAGCAAGAGGCCACAAGCTATCTTCCAGAGGGCCACACT
ASCRP000844	47.3333	46.5	46.6667	47.3333	50.3333	56.1667	57.3333	56.8333	59.8333	60	5.38699	5.46152	5.54997	5.35966	5.52409	5.34214	5.34831	5.3456	5.2611	5.31851	P	P	P	P	A	P	P	P	P	P	hsa_circRNA_100461	hsa_circ_0004879	exonic	chr1	+	223946971	223959941	12971	uc001hob.4	CAPN2	AACAATAGAGCTCGACCTTATCTCTTTAAGTGGGCAGACCAACATC
ASCRP000846	66.6667	61.6667	62.6667	59	70	80.1667	78.6667	73.6667	83.8333	76.3333	6.28438	6.18414	6.18801	6.02859	6.20566	5.86046	5.87046	5.73926	5.78103	5.72799	P	P	P	P	P	P	P	P	P	P	hsa_circRNA_100463	hsa_circ_0016599	exonic	chr1	+	225140371	225156576	16206	uc001hot.4	DNAH14	CGGCAATTCAAGATATTTTCTGATTTCCGCCAGTTCCTTTATAGTT
ASCRP000847	144.167	140.5	139	136.667	143	137.833	142.833	139.667	146	140	7.68981	7.70124	7.65075	7.6162	7.5862	6.59059	6.69825	6.63216	6.62802	6.61582	P	P	P	P	P	P	P	M	P	P	hsa_circRNA_100464	hsa_circ_0016600	exonic	chr1	+	225140371	225161855	21485	uc001hot.4	DNAH14	CAGAGAAGAGCAGCCAGTTCCTTTATAGTTTTGTTCAGAAAAACAT
ASCRP000848	90.5	80	83.8333	87.1667	88	70.3333	72	71.6667	88.8333	73.1667	6.86604	6.64202	6.76738	6.78425	6.71056	5.63513	5.6775	5.67075	5.82335	5.59991	P	P	P	P	P	P	M	P	P	A	hsa_circRNA_100465	hsa_circ_0016601	exonic	chr1	+	225140371	225195246	54876	uc001hot.4	DNAH14	TTTTCTAAAGCCAGTTCCTTTATAGTTTTGTTCAGAAAAACATATG
ASCRP000849	57	53.6667	55.3333	55.1667	56.5	97.8333	93	80.3333	104.5	80.6667	5.88347	5.82041	5.82127	5.86123	5.67373	6.13677	6.10136	5.83265	6.12088	5.78572	P	P	P	P	P	P	P	A	A	A	hsa_circRNA_100466	hsa_circ_0016650	exonic	chr1	-	225600155	225603034	2880	uc001hoy.3	LBR	GCCAGCTCTGGTTGTAGAAGGAACGCCTCTTATTGATGGAAGAAGA
ASCRP000851	54.5	51.1667	52.1667	50.3333	53.6667	67.3333	61.5	66.8333	69.5	68.1667	5.8217	5.67848	5.71501	5.60146	5.55409	5.60656	5.45974	5.60253	5.50818	5.52818	P	P	P	P	P	P	P	P	P	P	hsa_circRNA_100468	hsa_circ_0016683	exonic	chr1	-	226055587	226055730	144	uc010pvi.1	TMEM63A	ACCTCTCAGGGGACTTGCTGGTGATGACCAGATCCTGGAATGGTGT
ASCRP000852	57	56	58.3333	61.1667	59.3333	65.5	65.3333	69.5	70.3333	68	5.85669	5.88022	6.00538	6.08151	5.8133	5.5789	5.5719	5.64481	5.53598	5.50417	P	P	P	P	P	P	P	P	P	P	hsa_circRNA_100469	hsa_circ_0016723	exonic	chr1	+	227073238	227076750	3513	uc001hqk.2	PSEN2	TCTGTGTATGCATCTACACGCCATTCACTGAGGACACACCCTCGGT
ASCRP000853	48.3333	45.1667	47.3333	44.3333	46.3333	146.333	144.333	143.167	148.5	148.167	5.51464	5.41238	5.50727	5.46656	5.10826	6.669	6.68426	6.68658	6.62802	6.69754	P	A	P	P	A	P	A	M	M	P	hsa_circRNA_100470	hsa_circ_0016726	exonic	chr1	+	227075791	227076750	960	uc001hqk.2	PSEN2	TCTGTGTATGTTCATCCATGGCTGGTTGATCATGTCTTCACTGATG
ASCRP000854	39.3333	42	40.5	40.6667	51	79	77.5	78	79.3333	82.8333	5.02624	5.18218	5.1038	5.0505	5.3485	5.83493	5.81347	5.81753	5.74101	5.84754	A	A	A	A	A	P	P	P	P	P	hsa_circRNA_100471	hsa_circ_0003659	exonic	chr1	-	227327276	227335260	7985	uc001hqr.3	CDC42BPA	AAACTTCAAGGTTCAGTCCTCAGTGGCTGTAGGAACTCCAGATTAT
ASCRP000856	51.5	49.8333	49.5	50.8333	52.6667	82.1667	82.6667	82.8333	87	85	5.68388	5.68556	5.66106	5.69185	5.57729	5.88594	5.93996	5.90861	5.84242	5.84565	P	A	P	P	A	P	P	P	P	P	hsa_circRNA_100473	hsa_circ_0016781	exonic	chr1	+	228496799	228497260	462	uc001hsn.3	OBSCN	TGAAAGTCACAGCTCCTGAGGTGACCATCCTGGAGCCCCTGCAGGA
ASCRP000859	538	520.833	534.167	515.667	532.5	290	279.333	301.833	277.333	299.667	9.80269	9.79499	9.83017	9.77598	9.78144	7.66716	7.6526	7.74099	7.59713	7.70829	P	P	P	P	P	P	P	P	P	P	hsa_circRNA_100476	hsa_circ_0016863	exonic	chr1	+	230795209	230807386	12178	uc001htw.3	COG2	CCATCTCCAGGAAGATTTCGATGTCGATCATTTTGTGTCTGACTGT
ASCRP000860	448.833	438.167	421.333	438.833	438.833	489.167	473.5	490.667	486.5	495.167	9.53466	9.53272	9.46619	9.54299	9.48232	8.40182	8.39331	8.41661	8.40714	8.42809	P	P	P	P	P	P	P	P	P	P	hsa_circRNA_100477	hsa_circ_0016867	exonic	chr1	+	230798886	230807386	8501	uc001htw.3	COG2	CCATCTCCAGAGCCTTAGATCGTCTGTCAGTGAAGGAATTCGGGCA
ASCRP000861	261.667	255.667	255.333	241.667	260.167	314	313	308.833	319.5	318.333	8.66692	8.68039	8.67639	8.60371	8.64893	7.77496	7.80638	7.76924	7.7905	7.80189	P	P	P	P	P	P	P	P	P	P	hsa_circRNA_100478	hsa_circ_0016873	exonic	chr1	-	230979099	230979642	544	uc001hub.3	C1orf198	GTTTGCACAGAGTCAGATGGAGTTCAGTATCTCCGCCCTATCCATC
ASCRP000862	47.3333	46.8333	47.3333	47	50.8333	73.3333	70.5	72.1667	78	72.5	5.41332	5.50786	5.55425	5.44722	5.48582	5.74394	5.66846	5.71445	5.7119	5.65488	P	P	P	P	A	P	P	M	P	P	hsa_circRNA_100479	hsa_circ_0000195	exonic	chr1	-	231090078	231097049	6972	uc009xfj.3	TTC13	AATGCTTCAGAGTCATCCTTTTTGAACTTCCATGACTCAGACTGCG
ASCRP000866	54	55.1667	52.8333	52.8333	58.6667	58	56.8333	59.6667	62.5	64	5.7674	5.89938	5.79345	5.79411	5.81636	5.37712	5.34351	5.37478	5.31996	5.40106	P	P	P	P	P	P	P	A	P	P	hsa_circRNA_100483	hsa_circ_0005994	exonic	chr1	-	233225806	233231609	5804	uc001hvl.2	PCNXL2	AATTCTGGGAGAAAAACTACAACTCGGGGACCTGCTTCACAAGTTA
ASCRP000871	116.167	110.667	113.333	107	128.667	115.333	109.667	109.333	121.667	111.667	7.30215	7.2336	7.27554	7.21859	7.40421	6.3666	6.30554	6.3136	6.3391	6.25371	P	P	P	P	P	A	M	P	P	P	hsa_circRNA_100488	hsa_circ_0000198	exonic	chr1	-	233334684	233372726	38043	uc009xfv.1	PCNXL2	CTGCTTCAGTGCAGTGAAGAGAGATGCAGGTCAGCTCCTCCAGTAC
ASCRP000875	1037.83	1030	1027.33	1028.67	1030	2921	2868.33	2903.17	2887	2884.67	10.9381	10.967	10.9459	10.9668	10.894	10.9187	10.9252	10.9265	10.9315	10.9308	A	P	P	P	P	P	P	P	P	P	hsa_circRNA_100492	hsa_circ_0016979	exonic	chr1	-	233353644	233372726	19083	uc009xfv.1	PCNXL2	ACCCCGCCTCACCAATACACAGAGATGCAGGTCAGCTCCTCCAGTA
ASCRP000876	48.3333	48.5	49.3333	46.1667	50.3333	72.5	73.5	73.8333	76.1667	76.5	5.48826	5.52207	5.61159	5.35841	5.41813	5.72062	5.73952	5.73175	5.63203	5.64372	A	P	P	P	A	P	P	P	P	A	hsa_circRNA_100493	hsa_circ_0017069	exonic	chr1	-	235634163	235658138	23976	uc001hxc.2	B3GALNT2	AGAGTCATTACAATCAGTTGGCCTTATTTCCTCAGTGGAAATCTAC
ASCRP000877	54.5	53.5	51.8333	52.3333	57.6667	81	79.6667	78.8333	85.6667	83	5.78815	5.83497	5.73446	5.69415	5.80006	5.86502	5.86906	5.82591	5.83432	5.80396	P	P	P	P	P	P	P	P	P	P	hsa_circRNA_100494	hsa_circ_0002343	exonic	chr1	-	235643369	235658138	14770	uc001hxc.2	B3GALNT2	ATCTTACCAGAGATCAGTTGGCCTTATTTCCTCAGTGGAAATCTAC
ASCRP000879	48.3333	42.6667	47	44.6667	49.8333	55.3333	57.3333	56.8333	60.8333	60	5.51349	5.24477	5.46655	5.31559	5.37716	5.29148	5.41338	5.32758	5.28844	5.3486	P	A	M	P	A	P	P	P	P	P	hsa_circRNA_100497	hsa_circ_0017105	exonic	chr1	-	236187369	236201553	14185	uc001hxo.3	NID1	CGGGCGAACCTGCTATGTTTTCAGCTATAACACGGATTCCCGCCAG
ASCRP000880	538.667	527	526.333	524.167	547	812.333	776.667	780.333	783	783.667	9.81147	9.80531	9.79382	9.80332	9.80798	9.14067	9.11182	9.1001	9.10811	9.10234	P	P	P	P	P	P	M	P	P	M	hsa_circRNA_100498	hsa_circ_0017109	exonic	chr1	-	236192849	236201553	8705	uc001hxo.3	NID1	TGTACCACTACTCCACCTCAGTTTTCAGCTATAACACGGATTCCCG
ASCRP000881	67.3333	67.5	66.3333	68.5	69.5	217.167	206.667	215.5	207.333	213	6.26035	6.30393	6.28649	6.3531	6.2215	7.28539	7.23093	7.268	7.14657	7.23465	P	P	P	P	P	P	P	P	P	P	hsa_circRNA_100499	hsa_circ_0004039	exonic	chr1	+	236969443	236979843	10401	uc010pxw.2	MTR	AACCACTCTGGAATACTTGCTGGCTGGGGCAGATATCATTGAAACA
ASCRP000885	49.8333	45.5	46.6667	43.3333	48.3333	49.5	49.6667	46.5	53	50.6667	5.65524	5.43398	5.46655	5.32896	5.4286	5.153	5.10766	5.07426	5.04186	5.0708	P	P	P	P	A	P	P	P	A	A	hsa_circRNA_100503	hsa_circ_0000199	exonic	chr1	-	243708811	243736350	27540	uc001hzz.1	AKT3	TGATAAAAAGCTGTTTTTCCATTTGTCGAGAGAGCGGGTGTTCTCT
ASCRP000887	57.5	57	57	52	59.8333	56.6667	54.1667	56	61.1667	59.1667	5.87469	5.90629	5.98324	5.60227	5.84008	5.3613	5.25855	5.31974	5.24948	5.30017	P	P	P	P	P	P	A	P	P	P	hsa_circRNA_100505	hsa_circ_0017252	exonic	chr1	-	243776972	244006584	229613	uc001hzz.1	AKT3	TTTTGTGATGGAATATGTTAATGGGGGCGAGGCTGAGTCATCACTA
ASCRP000889	623.333	608	607	597	623.5	1350.67	1226.33	1255.17	1247.5	1265.33	10.0054	9.9965	9.99312	9.98606	9.98707	9.856	9.76279	9.76931	9.77219	9.79452	A	P	P	P	P	P	P	P	P	P	hsa_circRNA_100507	hsa_circ_0009150	exonic	chr1	+	245530135	245530669	535	uc010pyq.1	KIF26B	ACCCATACCAGGACCCTGCTTTCTCGGCTGTGATTCACGACAAACT
ASCRP000890	2794.33	2761.67	2833.5	2823.17	2832.17	18985.7	18102.8	18012.2	17979.5	17360.8	12.1483	12.1634	12.2392	12.1949	12.2148	13.7778	13.7589	13.738	13.7587	13.7278	P	P	P	P	P	P	A	A	P	P	hsa_circRNA_100508	hsa_circ_0017280	exonic	chr1	+	245530135	245583047	52913	uc010pyq.1	KIF26B	GCCGCCTCCTTCTTTGCACGGACCCTGCTTTCTCGGCTGTGATTCA
ASCRP000892	160.333	159.167	166	166.833	171.833	239.833	239	237	249.333	239.167	7.9137	7.91616	8.01539	8.02565	7.99712	7.40566	7.43512	7.38468	7.43866	7.39683	P	P	P	P	P	P	P	A	A	P	hsa_circRNA_100510	hsa_circ_0017287	exonic	chr1	-	246021797	246078942	57146	uc001ibj.3	SMYD3	AGCCATACAGCTCACCATCTGCTACCTGGATATGCTGATGACCAGT
ASCRP000893	48.5	48.6667	48	47.8333	49.1667	66.6667	68.1667	62.5	81.1667	67.1667	5.56588	5.57137	5.52189	5.47483	5.37296	5.57745	5.65274	5.50331	5.72371	5.48553	P	P	P	P	A	A	P	P	P	P	hsa_circRNA_100511	hsa_circ_0017289	exonic	chr1	-	246021797	246093239	71443	uc001ibk.3	SMYD3	CATGGAGCCATACAGGTGATCTGCAACTCTTTCACCATCTGTAATG
ASCRP000894	49.3333	48	50.3333	50.3333	53.6667	68.5	68	66.3333	76.5	70.1667	5.53356	5.55347	5.6827	5.63242	5.61846	5.63318	5.65536	5.58148	5.66118	5.59514	P	A	A	P	P	P	P	P	P	P	hsa_circRNA_100512	hsa_circ_0005090	exonic	chr1	-	246078831	246093239	14409	uc001ibk.3	SMYD3	CAAACCCAGGACAAGGTGATCTGCAACTCTTTCACCATCTGTAATG
ASCRP000899	46.3333	46.6667	45.1667	45.3333	56.6667	68.8333	68.6667	69.1667	73	74	5.36899	5.51715	5.38468	5.32766	5.66526	5.64322	5.64732	5.62468	5.57495	5.63504	P	A	A	P	A	P	P	P	A	P	hsa_circRNA_100517	hsa_circ_0017348	exonic	chr1	-	247322307	247323115	809	uc001ici.3	ZNF124	AGAAATCTAAGAACTCGGTTGCCTTTGAGGATGTGGCTGTGAACTT
ASCRP000902	60.8333	57.8333	60.5	58.3333	64.6667	77	78.6667	78.8333	79.3333	84.3333	6.07997	5.96488	6.11948	5.96238	6.08738	5.79046	5.87581	5.8666	5.70661	5.86331	P	P	P	P	P	P	P	P	P	P	hsa_circRNA_100521	hsa_circ_0017438	exonic	chr10	+	1118055	1126416	8362	uc009xhm.1	WDR37	AAGGCTTCCACCAGCAAGCTTATTGCAGGAGTGACCAGGACACTAC
ASCRP000906	131.5	125.167	124.667	124.5	129.333	717.667	686	705.167	694.333	696	7.52125	7.47301	7.4501	7.46443	7.40259	8.95692	8.94455	8.93608	8.9288	8.92682	P	P	P	P	P	P	P	P	P	P	hsa_circRNA_100525	hsa_circ_0017443	exonic	chr10	+	1123846	1142186	18341	uc001igg.1	WDR37	TGACACTAGTGATTCTAAACTGCCTTCCTCGGTTCGCAGTACACTT
ASCRP000907	55	58.3333	54.8333	59	58.3333	51.3333	49.1667	51.3333	54.6667	60.5	5.7053	6.0043	5.7672	6.00526	5.76702	5.20755	5.15972	5.16803	5.08256	5.33742	M	P	P	P	P	P	P	M	A	P	hsa_circRNA_100526	hsa_circ_0004277	exonic	chr10	+	1125950	1126416	467	uc001igg.1	WDR37	CCACCAGCAAGTACGTAGAGAAATCGACACTCTTAATGAACGTTTA
ASCRP000909	188.833	185.167	185.167	188.5	195.833	267.167	264.333	265.333	272.167	275.833	8.21221	8.19435	8.19764	8.20493	8.21341	7.56863	7.5849	7.55436	7.58004	7.59628	P	P	P	P	A	P	P	P	P	P	hsa_circRNA_100528	hsa_circ_0017454	exonic	chr10	+	1130342	1132297	1956	uc001igg.1	WDR37	GCCACGTGGGCTCAGATTGTCTCCAGCTTTAAGACCACGACATCGA
ASCRP000910	86.5	82.8333	82.1667	82	87.8333	114.667	112.333	108.333	119	110.667	6.74378	6.75023	6.69804	6.73944	6.69812	6.36592	6.35484	6.30083	6.34318	6.2845	P	P	P	P	P	P	A	P	P	P	hsa_circRNA_100529	hsa_circ_0000206	exonic	chr10	+	1130342	1142186	11845	uc001igg.1	WDR37	GTTGCTGACACTAGTATTGTCTCCAGCTTTAAGACCACGACATCGA
ASCRP000911	100.833	96.6667	95.6667	97	99.6667	122.333	117.333	117.5	123.5	123.333	7.06119	7.03665	7.04517	7.02777	6.98612	6.43907	6.4222	6.40655	6.38367	6.4324	P	P	P	A	P	P	P	P	P	P	hsa_circRNA_100530	hsa_circ_0007796	exonic	chr10	+	1130342	1151207	20866	uc009xhm.1	WDR37	CCAGGGACACACGGAATTGTCTCCAGCTTTAAGACCACGACATCGA
ASCRP000912	80.6667	80	76.8333	75.3333	85	73.5	73.3333	75	79.6667	80.8333	6.67094	6.65153	6.59178	6.55027	6.64149	5.75316	5.75801	5.75475	5.73038	5.80293	P	P	A	P	P	P	P	P	P	P	hsa_circRNA_100531	hsa_circ_0017461	exonic	chr10	+	1139391	1142186	2796	uc001igg.1	WDR37	TGACACTAGTTAAATTCTATCAAATTTCATCCCTCAGAGCAGTTGG
ASCRP000914	1926.33	1909	1895.83	1967.67	1941.33	2244.83	2148	2255.67	2182.33	2268.5	11.682	11.7006	11.6856	11.7368	11.6848	10.5889	10.5709	10.6306	10.5678	10.6382	P	P	P	P	P	P	M	P	M	P	hsa_circRNA_100533	hsa_circ_0006608	exonic	chr10	+	3160973	3162236	1264	uc009xhr.3	PFKP	ACACTATCACCGACCGTTCTCCCGGGGAAGTACTTGGAAGAGATCG
ASCRP000915	80.6667	81.3333	77	77.6667	83	108.333	111.167	112.5	114.333	114.333	6.60604	6.70005	6.61836	6.62949	6.6075	6.2988	6.33522	6.33351	6.27299	6.29515	P	P	P	P	P	P	A	A	P	P	hsa_circRNA_100534	hsa_circ_0017510	exonic	chr10	-	3201105	3202522	1418	uc001igr.2	PITRM1	CTGATGTTGGGTTCTTCACGTACGGTAATTTTCCATTAGAACAGCA
ASCRP000917	50.1667	52	50	49	54.3333	55.1667	55	58	58.6667	60.3333	5.58362	5.71142	5.62031	5.60294	5.6933	5.31851	5.28962	5.37073	5.27273	5.30498	P	P	P	P	P	P	P	P	P	P	hsa_circRNA_100537	hsa_circ_0002665	exonic	chr10	-	5836847	5842668	5822	uc001iil.4	GDI2	CCTGGCATCTAGAATGTATCCTGTCAGGTATAATGTCAGTGAATGG
ASCRP000921	1102.67	1069	1096.83	1144.17	1130	2634.33	2663.33	2764.17	2739.33	2744.67	11.0226	11.0327	11.0705	11.126	11.0707	10.7971	10.8461	10.8625	10.8596	10.8523	P	P	P	A	P	P	P	P	P	P	hsa_circRNA_100541	hsa_circ_0017636	exonic	chr10	-	7285519	7327916	42398	uc010qay.2	SFMBT2	TAAAAATGGAGTCAGCCTCACTCCTCCCAAAGCAATCAAAGAGAAG
ASCRP000922	211.333	200	211.5	211	219.667	669.333	672.667	712.667	690.167	708	8.37394	8.31451	8.38032	8.39323	8.38175	8.84357	8.90827	8.95153	8.91691	8.95206	P	P	P	P	P	P	P	A	P	P	hsa_circRNA_100542	hsa_circ_0017639	exonic	chr10	-	7290509	7327916	37408	uc010qay.2	SFMBT2	TTACATCTCTCCTGCGTCGGTGACTAAGCAATCAAAGAGAAGTACA
ASCRP000924	108	94.1667	100	105	106	157.667	162.333	167	171.333	172	7.17751	6.97959	7.13309	7.16895	7.1017	6.80119	6.87016	6.891	6.87796	6.90613	P	P	P	P	P	P	P	P	P	P	hsa_circRNA_100544	hsa_circ_0017643	exonic	chr10	-	7325865	7327916	2052	uc010qay.2	SFMBT2	TACAGAATGGACCCACCTTCAGCAATCAAAGAGAAGTACACAGACT
ASCRP000927	138.5	105.833	154	120.5	159.5	56.6667	73.1667	62.3333	77.6667	64.3333	7.60839	7.16411	7.794	7.37408	7.77116	5.35779	5.699	5.46968	5.64566	5.44704	P	P	P	P	P	P	P	P	P	P	hsa_circRNA_100547	hsa_circ_0017713	exonic	chr10	-	12021055	12056183	35129	uc009xiz.2	UPF2	GGATTTCAGATTTCATGCGCATTCTACATTCTAAAGGGGAGCTCAG
ASCRP000929	138.333	140.333	137.667	133.667	144.667	194.667	191.333	204	198.333	217	7.63959	7.66891	7.63631	7.60431	7.64172	7.10434	7.10984	7.16788	7.10054	7.23775	A	P	P	P	P	P	A	P	P	P	hsa_circRNA_100549	hsa_circ_0004630	exonic	chr10	+	12123470	12136270	12801	uc001ild.4	DHTKD1	ATTCTACACCAACCCCATCATGTACAAAATCATCAGTTGATCATGG
ASCRP000932	65.5	58.8333	60.3333	60.1667	65.3333	62.6667	60.8333	60.3333	64.3333	67.8333	6.23918	5.965	6.08328	6.03329	6.09077	5.42854	5.45395	5.4456	5.33406	5.53025	P	P	P	P	P	P	P	P	P	P	hsa_circRNA_100552	hsa_circ_0008826	exonic	chr10	+	12136071	12162266	26196	uc001ild.4	DHTKD1	TGGCCTGCAAGGGAAGCTTGTGGGCTGTGCCATCATCCATGTCAAT
ASCRP000933	69.5	71.3333	70.5	70	75.5	100.833	101.833	99.3333	108.167	99	6.2737	6.45254	6.39843	6.34616	6.32064	6.14598	6.19426	6.16973	6.17891	6.0879	P	P	P	P	M	M	A	P	A	P	hsa_circRNA_100553	hsa_circ_0017777	exonic	chr10	+	12251965	12252321	357	uc009xja.2	CDC123	CACGCTTACGGGATGATCCACCAACACATTCTCAGCCAGACAGTGA
ASCRP000934	46	45.3333	44.3333	43.3333	50	53.6667	52.3333	55.8333	58.8333	58.3333	5.38018	5.42808	5.34663	5.37299	5.36643	5.24238	5.20558	5.32656	5.17351	5.2386	P	A	A	P	A	P	P	P	P	P	hsa_circRNA_100554	hsa_circ_0002109	exonic	chr10	+	13214375	13214765	391	uc001imc.3	MCM10	TCACCTCCAGAGGAATTAAGGAATTTGCAAGAGCAAATGAAGGCCT
ASCRP000935	57.1667	56	56.8333	54.8333	64	85	84.3333	85.8333	91.3333	90.8333	5.93258	5.90658	5.97215	5.70965	6.08392	5.95705	5.94605	5.95326	5.93289	5.94422	P	P	P	P	P	P	A	P	P	P	hsa_circRNA_100555	hsa_circ_0017803	exonic	chr10	-	13364834	13387028	22195	uc021pnd.1	SEPHS1	TCATGCACGGGACCTGCCCGGAGACTTCAGGTGGATCCATAAAGAA
ASCRP000942	330.667	314	331.667	355	342.667	937.667	927.167	977	955.667	984	9.0347	9.00307	9.07226	9.18668	9.07896	9.34196	9.36152	9.41788	9.38305	9.42366	P	P	P	P	P	P	P	P	P	P	hsa_circRNA_100562	hsa_circ_0006577	exonic	chr10	-	16794537	16824083	29547	uc001iok.3	RSU1	TTCTGCCCCCAGAACTAGTTACCTTATCCCATATCACACAACTGGT
ASCRP000945	189.167	181	180.667	182.167	186.5	310.333	313.333	332.333	322.167	328.333	8.20581	8.14489	8.1538	8.17147	8.136	7.7587	7.80394	7.87386	7.80446	7.84517	P	P	P	A	P	P	P	M	P	A	hsa_circRNA_100565	hsa_circ_0017956	exonic	chr10	+	22019828	22024164	4337	uc001iqv.3	MLLT10	GCTCACACCAATCCCCTGTAAGCAGCTTACAGATTCGCTATGATCA
ASCRP000946	67	69.6667	68.1667	69.8333	78.6667	72	72.5	75.3333	80.3333	91.6667	6.25363	6.36754	6.34745	6.37413	6.45964	5.68531	5.73049	5.78329	5.71057	5.9775	P	P	P	M	P	P	P	P	P	P	hsa_circRNA_100566	hsa_circ_0017972	exonic	chr10	-	22880557	22880710	154	uc001irl.4	PIP4K2A	ACATCCTGAAGAAATACCACCAGAATTCCCTGACCAGGAGCGCACC
ASCRP000947	76.3333	69	69	70	72.8333	77	81.3333	78.5	84.5	82.3333	6.53278	6.37334	6.34796	6.36693	6.2873	5.7958	5.87421	5.84577	5.79291	5.82021	P	P	P	P	P	P	P	P	P	P	hsa_circRNA_100568	hsa_circ_0017979	exonic	chr10	-	24880815	24883968	3154	uc001isb.2	ARHGAP21	CATCCAGCACATTCACGATTTGCCTGAACATCATTATGAAACACTT
ASCRP000949	92.6667	92	91.5	97	98	165	164.333	169.333	169	172.5	6.93548	6.96518	6.90103	7.01627	6.97316	6.87852	6.87577	6.91019	6.855	6.91366	P	P	M	P	M	P	P	P	P	P	hsa_circRNA_100570	hsa_circ_0001963	exonic	chr10	+	26994214	26998697	4484	uc001isv.3	PDSS1	ATAACAACTCCCGGTTTCATCACACAACCCCAGACAGTAAAACACA
ASCRP000950	161.333	157.5	154.167	152.333	162.333	1424.17	1352.83	1325.33	1388.17	1309.67	7.93403	7.8964	7.87885	7.85691	7.88522	9.93805	9.91085	9.85274	9.9327	9.84026	P	P	P	P	P	P	P	P	P	P	hsa_circRNA_100571	hsa_circ_0018004	exonic	chr10	+	27024168	27024508	341	uc001isv.3	PDSS1	TGTTTGCCTGTCAGCAGGTCTCTGTTCTAGGATGTCCCGACCCAGT
ASCRP000952	54	50.6667	50.5	50.5	52.8333	74.5	74.6667	73.8333	80.3333	76.8333	5.79598	5.65216	5.6767	5.62606	5.56595	5.7624	5.77034	5.77476	5.70396	5.75284	P	P	P	P	P	P	P	P	P	P	hsa_circRNA_100573	hsa_circ_0005633	exonic	chr10	-	27431315	27434519	3205	uc001iti.3	YME1L1	TACTGGCCAGCCTTCACTTAACTTAAGGGACCTTGGATTATCTGAA
ASCRP000958	296	295	295.833	287.167	309.667	223.5	221	218	239.333	231.5	8.89784	8.91174	8.91352	8.87334	8.93801	7.30696	7.32748	7.27781	7.39361	7.3485	P	P	P	P	P	P	A	P	P	P	hsa_circRNA_100579	hsa_circ_0007503	exonic	chr10	+	28872327	28884970	12644	uc001iuh.3	WAC	GAAAGAAAAGGGACCAGTTACTCTCCACAAGAAAATTCACACAACC
ASCRP000959	40.5	40.3333	41	41.8333	44.6667	59.3333	59.3333	56.1667	67.5	62.3333	5.09103	5.19175	5.1459	5.17027	5.1047	5.45466	5.40626	5.34928	5.45343	5.41325	A	A	A	A	A	P	P	P	P	P	hsa_circRNA_100580	hsa_circ_0018069	exonic	chr10	-	30315031	30318795	3765	uc001iuz.3	KIAA1462	AGAAGAGCATGGATCAAGACTTCTGGTGCCCAGGTTTTGTAATCAA
ASCRP000961	81.3333	78.8333	77.3333	79.5	82.8333	85.5	83.3333	79.8333	90.5	79.6667	6.65267	6.66803	6.6087	6.58883	6.62802	5.94931	5.89291	5.81895	5.90781	5.76141	P	P	P	P	P	P	P	M	P	P	hsa_circRNA_100583	hsa_circ_0000231	exonic	chr10	-	32197099	32199491	2393	uc001ivz.1	ARHGAP12	ACAGATAAGGGTTTAAATGTGATACTGGTGTAGATCTCCTTGTTCT
ASCRP000963	52.8333	47.3333	48	52	54.6667	67.3333	69	65	72	69.8333	5.68	5.51621	5.57801	5.64547	5.72121	5.61496	5.64422	5.53091	5.56832	5.58593	A	A	P	P	P	P	P	A	P	P	hsa_circRNA_100585	hsa_circ_0018203	exonic	chr10	+	35805450	35805551	102	uc001iyv.4	CCNY	CTCAAGTATACAATTAAATGCATCCTCCAGGACAAATAGCAAGGAA
ASCRP000964	819.167	800.333	808	807.5	822	1936.83	1835	1896.83	1884	1889.17	10.4029	10.4261	10.4269	10.4688	10.4286	10.3819	10.3552	10.3776	10.3835	10.3769	P	M	P	A	P	P	P	P	P	P	hsa_circRNA_100587	hsa_circ_0000235	exonic	chr10	+	35805450	35819171	13722	uc001iyv.4	CCNY	TGCCATCGTCACCCTGCATCCTCCAGGACAAATAGCAAGGAAATAC
ASCRP000969	1404.33	1352.83	1369	1346.17	1414	2117.33	2039.67	2013	2046.33	2015	11.3251	11.311	11.3077	11.3012	11.3151	10.4938	10.5031	10.4579	10.495	10.4589	M	P	P	P	P	P	P	P	P	P	hsa_circRNA_100593	hsa_circ_0002224	exonic	chr10	+	51374369	51387763	13395	uc001jin.3	TIMM23	GTTGTATAAATGTACAGTAACTGGTATGAACCCTCTGTCTCCTTAT
ASCRP000972	44.5	43.3333	43	44.3333	46.3333	54.3333	54.8333	54.8333	61.6667	53.8333	5.27815	5.31088	5.29714	5.27348	5.2749	5.2658	5.34293	5.26797	5.31	5.15098	A	A	A	P	A	P	P	P	P	A	hsa_circRNA_100597	hsa_circ_0018401	exonic	chr10	-	52193235	52350007	156773	uc009xot.1	SGMS1	ATGTTTTTAAATAATCCCGTGACGACAGCATGTACGATCCCTGAAT
ASCRP000975	53.6667	50.3333	53.8333	51.6667	52.8333	158.833	155.333	151.167	166.833	154	5.74797	5.71296	5.80073	5.6815	5.58547	6.82051	6.80274	6.74169	6.83321	6.73896	P	P	P	P	P	P	P	P	P	P	hsa_circRNA_100600	hsa_circ_0018478	exonic	chr10	-	69714351	69773943	59593	uc001jnf.4	HERC4	TTTCTGATAAGGCAGCACACTTCTGCTTTTGTTCCTTCATCAGGAC
ASCRP000976	57.1667	55	55.3333	54.8333	61.3333	110.167	111	113.5	117.833	116	5.93539	5.92696	5.86123	5.87584	5.90166	6.3177	6.33929	6.32905	6.30461	6.32258	P	P	P	P	P	P	P	A	P	P	hsa_circRNA_100601	hsa_circ_0007113	exonic	chr10	-	69785302	69804320	19019	uc001jnf.4	HERC4	CTTGTGGACGAGCAGGTTGTTGCCCTGGATGCCCAAAATATTGTAG
ASCRP000979	824.167	773.5	772.833	775.667	779.333	11239.5	10789.2	11621.7	10785	11400.2	10.4127	10.352	10.3447	10.3969	10.3254	13.0394	13.038	13.0654	13.0204	13.058	P	M	P	P	P	P	P	A	A	P	hsa_circRNA_100604	hsa_circ_0009172	exonic	chr10	-	70218860	70229920	11061	uc001jog.2	DNA2	CAGCTCTCTCTATTTCAGAAGAAAGTGGTAGCTTCCTTTCCAAGAA
ASCRP000981	73.5	72.6667	71.1667	70.1667	76.3333	407.667	391.667	397	392.333	397.333	6.4658	6.50685	6.41952	6.37418	6.43308	8.13599	8.11944	8.10051	8.07687	8.0972	P	P	P	P	P	P	P	P	P	P	hsa_circRNA_100606	hsa_circ_0018529	exonic	chr10	-	70246900	70248386	1487	uc001joi.3	SLC25A16	CCGGAATTTGAAAAGTGCCTGTGTTTCATTTTTTACTTTTGGTACC
ASCRP000984	89.8333	89.3333	87.8333	87.6667	92.8333	153.667	153.667	153.167	157.167	151	6.8425	6.88615	6.82814	6.84934	6.81014	6.7748	6.79107	6.75702	6.74227	6.71663	P	P	P	P	P	P	P	P	P	P	hsa_circRNA_100609	hsa_circ_0007778	exonic	chr10	-	70246900	70266475	19576	uc001joi.3	SLC25A16	GAAAAGTGCCTGAGTATTTTCTGCATTGCGTGCTGTTCCTCAAAAA
ASCRP000985	42.3333	45.6667	42.3333	45.5	46.6667	65.1667	65.5	65.5	77.1667	68	5.22669	5.30198	5.24112	5.47553	5.23018	5.52114	5.57087	5.57507	5.6498	5.526	A	A	A	P	A	P	P	P	P	P	hsa_circRNA_100610	hsa_circ_0006272	exonic	chr10	+	70497601	70502326	4726	uc001jol.1	CCAR1	TTTCAGCTTAGCAATATTCACAACCTCAGCAGGCCCTGTATAGTGT
ASCRP000986	44.6667	46	45.6667	45.8333	51	62.6667	62.5	64.3333	66.5	71.1667	5.3477	5.46207	5.43991	5.32108	5.41442	5.49467	5.47953	5.48737	5.39466	5.55101	A	P	A	P	A	P	P	P	P	P	hsa_circRNA_100611	hsa_circ_0018550	exonic	chr10	+	70500385	70502326	1942	uc010qja.1	CCAR1	GAAGATGTATTCTTTCAGCTTAGTTACAGCAACCCCAGCAAACCCT
ASCRP000987	94.6667	93.6667	95.5	90.3333	108.833	285.833	287.5	274.5	300.5	276.667	6.95289	6.9709	7.00252	6.85989	7.08907	7.64483	7.68502	7.60341	7.70925	7.59291	P	P	P	M	P	P	P	P	P	P	hsa_circRNA_100612	hsa_circ_0008523	exonic	chr10	+	70723046	70726959	3914	uc001jov.1	DDX21	TACAAGAAAGGCCGAGGAGTGACCTTCCTATTTCCTATACAAGCAA
ASCRP000988	99	93.3333	94.8333	93.3333	102	154.833	155	159	170	167.5	7.03734	6.95002	7.01364	6.96787	6.98094	6.7683	6.7939	6.82537	6.85401	6.87075	P	P	P	P	P	M	P	A	P	P	hsa_circRNA_100613	hsa_circ_0018611	exonic	chr10	+	70958127	70962799	4673	uc010qjd.1	SUPV3L1	TTCACTGTTACAGGTTCGAGACTATAAGAGGCTTACCCCCATTTCT
ASCRP000989	69.3333	67.3333	72	70.6667	76	90.3333	89	91.8333	94.1667	97.5	6.29826	6.27964	6.4776	6.38659	6.40384	6.04001	6.01274	6.0579	5.96543	6.07122	P	P	P	P	P	P	P	P	P	P	hsa_circRNA_100614	hsa_circ_0018652	exonic	chr10	-	71977567	71978573	1007	uc001jqv.1	PPA1	ATATATCTGGAACTATGGTGCCATCCCTCAGGATGTGTTTCACATG
ASCRP000990	73.6667	71	73	73.8333	78.1667	173.5	164.167	166.667	165.667	166.167	6.49	6.4336	6.50887	6.50313	6.48737	6.94573	6.87027	6.89408	6.80767	6.84804	P	P	A	P	P	P	P	P	P	P	hsa_circRNA_100615	hsa_circ_0018659	exonic	chr10	+	72285678	72291210	5533	uc001jrd.4	KIAA1274	CCGGAAAGAGGTCTGGGGTCCTGAGGCTGCTGGCAGACTATGGGTA
ASCRP000991	186	175.333	179.167	176.167	187.833	156	155.333	154.333	163.333	155.5	8.1858	8.12006	8.14919	8.10821	8.15358	6.8031	6.80695	6.76099	6.79239	6.73937	P	P	P	P	A	P	P	A	P	P	hsa_circRNA_100616	hsa_circ_0004606	exonic	chr10	+	72462067	72468534	6468	uc001jrg.3	ADAMTS14	TCATGAATATCGCGGGCCTCATCCGCACAGACAGCACCGACTTCTT
ASCRP000994	956.667	956.667	958	944.167	981	1216.17	1197.33	1196.5	1221.83	1200.5	10.6946	10.7457	10.7384	10.7197	10.7175	9.69999	9.72899	9.71476	9.73864	9.72508	P	P	P	P	P	P	P	P	P	P	hsa_circRNA_100620	hsa_circ_0006276	exonic	chr10	-	75156276	75160615	4340	uc009xre.3	ANXA7	TTACCCTAGTCAGAATGTCATACCCAGGCTATCCCCCAACAGGCTA
ASCRP000995	135.667	134.5	131.5	134	136.333	317.167	310	300.833	318.5	309.833	7.5549	7.5995	7.54464	7.57114	7.53102	7.7912	7.78749	7.73265	7.78811	7.76973	P	P	P	P	P	P	P	P	P	P	hsa_circRNA_100621	hsa_circ_0018814	exonic	chr10	-	75214169	75239275	25107	uc001jue.3	PPP3CB	TGAACTAATGACTGAAGGTGAAGACCAGTTTGATGCTGTCCCTTTC
ASCRP000997	656.333	662.333	632.333	622.833	657.333	2132.33	2023.33	2070.17	2050.83	2093.17	10.0668	10.1006	10.0454	10.0366	10.0682	10.509	10.4869	10.4999	10.4943	10.5182	P	P	A	P	P	P	P	P	P	P	hsa_circRNA_100623	hsa_circ_0018824	exonic	chr10	-	75302560	75302889	330	uc001jun.3	USP54	ATTATATCTCCACCACTTCCCTTTGGAAAACCTCCTGATGAGAATT
ASCRP000998	58.5	56.6667	56	56	58.6667	112.833	112.833	107.667	126.5	110.5	5.89489	5.88665	5.89108	5.91355	5.76517	6.32263	6.34813	6.28869	6.41929	6.26305	P	P	P	P	P	P	P	P	P	P	hsa_circRNA_100624	hsa_circ_0018838	exonic	chr10	-	75439828	75456921	17094	uc001juu.4	AGAP5	ATATCACACAAAGCTTTGGAGTTTAGCCTTTCTGCCAATCCAGAGG
ASCRP000999	62	59.3333	62.3333	62.3333	66	124	121.833	113.5	121	118	6.02169	6.02326	6.15554	6.09723	6.11266	6.48498	6.45335	6.37752	6.35675	6.35588	P	P	P	P	P	P	P	P	P	P	hsa_circRNA_100625	hsa_circ_0018845	exonic	chr10	-	75464743	75481262	16520	uc001juu.4	AGAP5	AAGTCAGGGAGCTTAAGGTTGCCAAGCTGTTCTGCCTTTCTGGAAT
ASCRP001000	61.1667	58.1667	58.3333	54	58.6667	93.3333	96.8333	89.6667	103.333	96	6.08412	6.01462	6.03556	5.81114	5.77907	6.06146	6.12168	6.01547	6.11503	6.05434	P	P	P	P	P	P	P	P	A	P	hsa_circRNA_100626	hsa_circ_0018848	exonic	chr10	-	75472961	75481262	8302	uc001juu.4	AGAP5	AAGGCAGCAAAGTATTAGTTGCCAAGCTGTTCTGCCTTTCTGGAAT
ASCRP001001	62.3333	59.1667	59.3333	58.1667	62	51.3333	52	52.3333	60.1667	54.3333	6.038	6.00238	5.96371	5.93015	5.81898	5.16951	5.23317	5.26632	5.20864	5.2489	P	P	P	P	P	P	P	P	P	A	hsa_circRNA_100627	hsa_circ_0007797	exonic	chr10	+	75830427	75832610	2184	uc009xrr.3	VCL	CTCATTTCAGGGTTGAGAATGCTTGCACCAAGCTTGTCCAGGCAGC
ASCRP001003	81.8333	82.8333	82.5	78.1667	89.5	85.8333	83	86.5	94.3333	88	6.67345	6.71068	6.71785	6.62559	6.7373	5.95927	5.9287	5.985	5.96993	5.93837	A	P	P	P	P	P	P	P	P	P	hsa_circRNA_100629	hsa_circ_0005164	exonic	chr10	+	76598440	76603236	4797	uc001jwm.1	KAT6B	GAAAGACCAGATTTGCCTGAAGACCTGGATAATCTCCATTTTTGTC
ASCRP001004	50.5	52.5	51.3333	51.3333	57	66.6667	67.6667	67	71.3333	68.6667	5.55981	5.77153	5.63028	5.61681	5.73439	5.58044	5.62146	5.6299	5.52028	5.52366	P	P	P	P	A	P	P	P	P	P	hsa_circRNA_100630	hsa_circ_0005235	exonic	chr10	+	76602357	76603236	880	uc001jwm.1	KAT6B	GAAAGACCAGGTCTTGATTTCCCAGTTAAAGATGTTCTTCACCCGA
ASCRP001007	13787.2	13198	13612.2	13019.2	13564	9520.33	9261.83	9187.33	9231.83	9025.17	14.5333	14.3999	14.6383	14.4653	14.5445	12.7405	12.7742	12.7233	12.7634	12.7212	A	P	P	P	P	P	P	P	P	P	hsa_circRNA_100633	hsa_circ_0018909	exonic	chr10	+	76970891	76982160	11270	uc010qle.2	VDAC2	AAATATCAGTTGGATCCCACTGCTTCCATTTCTATTCCCCTCTTCC
ASCRP001008	57.6667	57.5	56.8333	55.6667	61.5	102.833	105.167	103.333	108.833	110.333	5.90641	5.99358	5.95852	5.82713	5.90135	6.20379	6.26005	6.19967	6.20442	6.23757	P	P	P	P	P	P	P	P	P	P	hsa_circRNA_100634	hsa_circ_0006649	exonic	chr10	-	79613111	79614128	1018	uc001jzk.3	DLG5	GCAGCAGCAGGCCCTACCACAGGCTGAATCCTGACTATGAGAGGCT
ASCRP001009	162.5	156.833	154.667	156.833	156.333	363	354.333	365.667	353	368	7.92411	7.89802	7.89669	7.90212	7.78564	7.96689	7.97545	7.99534	7.9287	7.98891	P	P	P	P	P	P	P	P	P	A	hsa_circRNA_100635	hsa_circ_0008856	exonic	chr10	+	82266983	82269227	2245	uc001kci.4	TSPAN14	TTCAGAAAGCTGGTGTGCTGTCCGACCTCACCAAAGTGACCCGGAT
ASCRP001010	45.5	47	44.1667	45.3333	47.6667	56	53.1667	56.6667	56.5	59.6667	5.46637	5.45033	5.35029	5.46472	5.2913	5.37827	5.25111	5.38383	5.21369	5.35006	A	A	P	P	A	P	P	P	A	A	hsa_circRNA_100636	hsa_circ_0018992	exonic	chr10	+	86130769	86133571	2803	uc001kdh.1	FAM190B	GGAGCTATGAGTCCTCTGAAATGAACAGCATAATTCTTTCAACTTT
ASCRP001011	332.167	331.833	339.833	346	353.333	182.333	178.667	179	182.667	182.667	9.05302	9.09565	9.11983	9.14772	9.11974	7.00625	6.9979	6.98585	6.97272	6.99653	P	P	P	P	A	P	P	P	P	P	hsa_circRNA_100637	hsa_circ_0006956	exonic	chr10	+	86177526	86185649	8124	uc001kdh.1	FAM190B	CACTATCATCACCATGGAAAAAGTGACTTGAGCAGGATATTTTGAA
ASCRP001014	390.667	391.833	391.333	388.667	398	341.167	321.5	348.5	341.5	352	9.31058	9.34664	9.3473	9.34413	9.31784	7.89293	7.84052	7.92531	7.88111	7.93203	P	P	P	P	P	P	P	P	P	P	hsa_circRNA_100640	hsa_circ_0002727	exonic	chr10	-	88230748	88233730	2983	uc001kdn.3	WAPAL	AGCACCATCAGTCACCCACAAAAGCTGTATATAATGCCAGACATTG
ASCRP001015	205	209.333	205.833	199.167	210	900.167	848.333	889.667	856.5	886.5	8.33459	8.3919	8.35022	8.30649	8.31185	9.26772	9.23868	9.28671	9.23267	9.27872	P	P	P	P	P	P	P	P	P	P	hsa_circRNA_100641	hsa_circ_0019054	exonic	chr10	-	89536077	89544427	8351	uc009xth.1	ATAD1	CAGCTGCCAGGTGTTCTTCTCTATGGGCCTCCAGGCTGTGGTAAAA
ASCRP001018	71	73	71.8333	69.6667	76.6667	141.333	141.5	134.167	146.5	134.5	6.35428	6.5083	6.39118	6.36672	6.43194	6.64992	6.6705	6.58229	6.61487	6.53761	P	P	P	P	P	P	P	P	P	P	hsa_circRNA_100644	hsa_circ_0019083	exonic	chr10	-	92508595	92509351	757	uc001kgz.3	HTR7	AGTTTGTGCTGTACCTTGGGATCACAAGGCCCCTCACATACCCTGT
ASCRP001020	1665.17	1600.67	1621	1549.83	1626.83	16103.2	15363.8	15524.8	15197.7	14915.7	11.4714	11.4898	11.4744	11.4294	11.4552	13.5545	13.5345	13.5217	13.5446	13.5106	P	P	P	P	P	P	P	P	P	P	hsa_circRNA_100646	hsa_circ_0002435	exonic	chr10	-	93902785	93904869	2085	uc001khu.2	CPEB3	ATTTTCCTCCTAAAGGTCGATCTTCTCTCTTTCCCTTTGAAGATGC
ASCRP001021	36.8333	35.5	36.3333	36	39.3333	88.1667	88.3333	90	90.1667	103.167	4.76084	4.74741	4.80203	4.80267	4.78089	5.98112	6.01312	6.02595	5.89739	6.10561	A	A	A	A	A	P	P	P	P	P	hsa_circRNA_100647	hsa_circ_0019172	exonic	chr10	+	94653105	94679807	26703	uc009xub.3	EXOC6	TTCTGTTTTGGTCTGTGTATGATGACCAACCAAATGCGCACAAGAA
ASCRP001024	41	39.6667	40.1667	42	46.6667	60.8333	62	62.8333	68	63.8333	5.07178	5.01848	5.1256	5.29503	5.21094	5.40765	5.53168	5.50111	5.50204	5.44363	A	A	A	P	A	P	P	P	P	P	hsa_circRNA_100650	hsa_circ_0019230	exonic	chr10	+	96018556	96018907	352	uc010qnx.2	PLCE1	AGCGATCTTCAGCCTGACCTAGTGCTTGGAGCAGTAGTAGCTGGCA
ASCRP001025	56	53.3333	56.6667	53.3333	61.6667	138.333	138.167	129.333	141.833	132.833	5.86449	5.73252	5.96745	5.80881	5.86724	6.60672	6.64454	6.54052	6.57814	6.56613	P	A	P	P	P	P	P	M	P	M	hsa_circRNA_100651	hsa_circ_0005691	exonic	chr10	+	96267023	96271411	4389	uc001kjr.2	TBC1D12	GCCTGATGTTGGTTATAACTTTATGAAATCTTCCTCTCAAGAGCAA
ASCRP001029	453.333	425	433.833	415	456.333	562.667	572.667	563	588.5	560.833	9.54272	9.50187	9.51126	9.4592	9.54012	8.60307	8.67001	8.62869	8.67583	8.61425	P	P	P	P	P	P	P	P	P	P	hsa_circRNA_100655	hsa_circ_0006371	exonic	chr10	+	98708764	98711953	3190	uc001kmr.3	LCOR	AGTACTCAAGGGAACGGACAGTCCCTGGGTCTCCGACCCCAATATT
ASCRP001030	74.8333	75.1667	74.1667	78	77	114	116.5	121	123.167	120.667	6.53989	6.591	6.43054	6.60904	6.4126	6.33852	6.39823	6.43103	6.35521	6.36822	P	P	P	P	P	P	P	P	P	P	hsa_circRNA_100656	hsa_circ_0004896	exonic	chr10	-	99196947	99197507	561	uc009xvp.1	EXOSC1	AGTGAGTCAGGTTGAAATTTATAAGAGTTTCCGCCCAGGTGACATT
ASCRP001031	56	55.3333	53.1667	54.3333	59.1667	94.5	92.6667	333.5	95.3333	338.833	5.80177	5.91279	5.78685	5.83312	5.73919	6.07445	6.08536	7.09018	5.98942	7.06003	P	P	P	P	P	P	P	A	P	A	hsa_circRNA_100657	hsa_circ_0006520	exonic	chr10	-	99236439	99238146	1708	uc009xvt.3	MMS19	ATCGATTTTACCCCTTGGTACACCTGATACTGTTCTATGAGAACCG
ASCRP001033	52.1667	53.6667	49.6667	54	51.6667	132	126.833	124.333	131.5	130.667	5.76463	5.83807	5.69713	5.84204	5.55056	6.57377	6.5235	6.47481	6.47155	6.50234	P	P	P	P	P	P	P	P	P	P	hsa_circRNA_100659	hsa_circ_0003168	exonic	chr10	+	99502850	99504672	1823	uc001kok.2	ZFYVE27	TGAAGAGCTTGTGGCAGATGCCTTTGTGTTCCTTGCTGACCTGCCT
ASCRP001034	48.6667	49.8333	46.5	48.3333	51.5	105.167	100	106.833	106.5	107.667	5.49382	5.613	5.46141	5.49468	5.45654	6.23692	6.16531	6.25094	6.14595	6.21863	P	P	A	A	A	P	P	P	P	P	hsa_circRNA_100660	hsa_circ_0019390	exonic	chr10	+	99967857	99969656	1800	uc001kow.4	C10orf28	TCTACAAGAGATTGTGGTGGTGCCATGCAGCAAGAATCAGAGAGAT
ASCRP001035	52.3333	52.5	52	51	65.3333	68.6667	67.8333	65	72.5	67.5	5.73749	5.74844	5.76008	5.73156	5.99387	5.64091	5.60753	5.55552	5.57544	5.50698	P	P	P	P	A	P	A	P	A	P	hsa_circRNA_100661	hsa_circ_0005796	exonic	chr10	-	101659675	101659823	149	uc001kqg.2	DNMBP	CAGATCTGAAGACCTGTGTTTCTTGGTCACCGGGATGAGCTTGAGG
ASCRP001038	59	56.5	57.3333	57	60	72.6667	75.8333	73	78.6667	76	5.91856	5.86759	5.8774	5.86683	5.8292	5.72145	5.7935	5.68362	5.67673	5.71378	P	P	P	P	A	P	A	P	P	P	hsa_circRNA_100664	hsa_circ_0005741	exonic	chr10	-	103384501	103436193	51693	uc001kto.3	FBXW4	AGAATCTGGGACCTCAACAGGATGACCAGTGTCCCAGTGAAGGAAC
ASCRP001039	46	43.8333	43.3333	43	46.6667	64	63.6667	64.8333	67.3333	69	5.46591	5.41543	5.35118	5.36171	5.3384	5.58785	5.54067	5.5638	5.45439	5.54399	A	A	A	A	A	P	P	P	P	P	hsa_circRNA_100665	hsa_circ_0019589	exonic	chr10	-	103427642	103433430	5789	uc001kto.3	FBXW4	CATTACTCAGTCAGATGCCCTGGATGCAGCTAGAGGATGATTCTCT
ASCRP001041	63	59.6667	60	59.5	63.6667	82.5	79.6667	80.8333	87.6667	81.1667	6.10118	5.99563	6.03808	6.03942	6.03073	5.88728	5.84456	5.8884	5.88131	5.82117	P	P	P	P	P	P	P	P	P	P	hsa_circRNA_100667	hsa_circ_0000255	exonic	chr10	-	103432671	103436193	3523	uc001kto.3	FBXW4	TCCAGGGACAGGACGGCCAAGGATGACCAGTGTCCCAGTGAAGGAA
ASCRP001042	70	72.8333	69	70.1667	72.5	403.667	375.333	357	378.167	363.167	6.30908	6.50176	6.37311	6.36605	6.32645	8.12419	8.05689	7.95127	8.03021	7.96115	P	P	P	P	P	P	P	P	P	P	hsa_circRNA_100668	hsa_circ_0019607	exonic	chr10	-	103552595	103570071	17477	uc001ktv.2	MGEA5	TAAGGATGAGAGCAACTTATGACTCTCATCTCTGCTGCACGAGAAT
ASCRP001044	53.5	51.3333	53.1667	50	55.3333	98.8333	100	97.1667	101	104.333	5.75403	5.71388	5.77382	5.55025	5.61049	6.1725	6.19628	6.12218	6.08604	6.17285	P	P	P	P	M	P	P	P	P	P	hsa_circRNA_100670	hsa_circ_0019627	exonic	chr10	-	103649168	103699695	50528	uc009xwy.1	C10orf76	TCAGAGGAGCAGTCCTGAGGCTTTCTACCAATGCAGGCCAGTGGAA
ASCRP001045	46.8333	47.6667	46.1667	46.3333	47.6667	69.8333	66.1667	69	68.3333	71	5.50825	5.59902	5.53839	5.4912	5.35454	5.69592	5.57011	5.61948	5.45112	5.62694	P	A	P	P	A	P	P	P	P	P	hsa_circRNA_100671	hsa_circ_0019632	exonic	chr10	-	103716353	103717489	1137	uc009xwx.1	C10orf76	TACTCCATGGCCTTGATAAATTTGCTGAAGTTCCTTATGTCAAATG
ASCRP001046	70.3333	66.1667	66.1667	66.3333	70.3333	77.3333	78.5	76.5	88.1667	77.8333	6.37132	6.25425	6.30978	6.24171	6.19005	5.78147	5.84248	5.77885	5.8548	5.74439	P	P	P	P	P	P	P	P	P	P	hsa_circRNA_100672	hsa_circ_0019656	exonic	chr10	-	103783233	103789502	6270	uc009xwy.1	C10orf76	TGAACTATAGAAAATATGAGACCCTGTGCGCACTCATTCGAGGAGT
ASCRP001048	722.167	715.333	716	719.667	724.5	1822.33	1925.5	1867	1942.17	1858.33	10.1803	10.1883	10.2138	10.2399	10.19	10.2908	10.4135	10.3585	10.4033	10.3498	P	P	P	P	P	A	P	P	P	A	hsa_circRNA_100674	hsa_circ_0000257	exonic	chr10	+	103916775	103917971	1197	uc001kuo.2	NOLC1	TAAAGCTCAGACTAAAGCCCCTCCCAAACCAGACACAGCAGGATGC
ASCRP001049	836	861.167	865.333	850.667	903.167	2428.83	2405.83	2424.17	2450.33	2455.5	10.4267	10.5417	10.5327	10.5329	10.5731	10.7025	10.7209	10.7155	10.72	10.7262	P	P	P	P	P	P	P	P	P	P	hsa_circRNA_100675	hsa_circ_0003839	exonic	chr10	+	104119940	104120152	213	uc001kux.2	GBF1	ACTTATTCCAGGCACAGCTTTGGTCCCCTATGGTCTTCCCTGCATC
ASCRP001051	68.3333	64.6667	64.3333	61.3333	67	87.3333	87.1667	84.3333	90.1667	88	6.29932	6.20202	6.21753	6.08496	6.08893	5.98665	5.98733	5.9136	5.89407	5.91079	P	P	P	P	P	P	P	P	P	A	hsa_circRNA_100677	hsa_circ_0005052	exonic	chr10	-	105106994	105108756	1763	uc009xxl.3	PCGF6	AAGAGGTCTAGAAGTACCTAAACCTGCGCCTGATTAATCTCTCTGA
ASCRP001052	62.5	61.1667	59	60.1667	63.6667	125.5	114.833	114.833	125.833	119.833	6.11302	6.13231	5.98218	6.09004	6.02208	6.47623	6.38883	6.3845	6.41574	6.37779	P	P	P	P	P	P	P	P	P	P	hsa_circRNA_100678	hsa_circ_0019803	exonic	chr10	-	105108472	105108756	285	uc009xxl.3	PCGF6	AACCTCTTTATAACATAAGCGCCTGATTAATCTCTCTGAGCTGACC
ASCRP001053	67.1667	65	66.3333	65.3333	66.3333	76.5	82.3333	76	90.3333	82	6.25205	6.19878	6.26839	6.27689	6.08212	5.79418	5.88732	5.77021	5.86085	5.8102	P	P	P	P	P	P	P	P	M	P	hsa_circRNA_100679	hsa_circ_0005620	exonic	chr10	-	105382226	105420872	38647	uc010qqu.1	SH3PXD2A	CACAGCCGAGGTGCCGACGCCACCGCCGAGCCCATGATCCTGGAAC
ASCRP001058	1215.83	1189.83	1234.83	1203.5	1277.5	702.333	665.333	678	669.333	675.167	11.1459	11.1696	11.2061	11.1784	11.2257	8.92044	8.88634	8.88221	8.87128	8.88137	P	P	P	A	P	P	P	M	M	P	hsa_circRNA_100684	hsa_circ_0020048	exonic	chr10	+	114724314	114799885	75572	uc021pyn.1	TCF7L2	ACACATTGTCCTCCATTTTCAGTCCGGCAGCACACATTACTCTGCG
ASCRP001059	983.167	971	967	950	1002	5403.17	5227	5271.33	5266.17	5354	10.773	10.817	10.7743	10.7459	10.8013	11.8603	11.8662	11.8672	11.871	11.9078	P	P	P	A	P	A	P	P	P	P	hsa_circRNA_100685	hsa_circ_0020080	exonic	chr10	+	116590610	116608496	17887	uc001lcb.3	FAM160B1	TCATAGGCAGCTTGCACCTTCTCTTCCTTTACAAGAAGATTTTGTT
ASCRP001061	52	46	43.8333	50.6667	46.6667	76.6667	74	75.8333	84.1667	81	5.6036	5.43187	5.41118	5.6498	5.27306	5.78751	5.75894	5.77692	5.80614	5.80174	P	A	P	P	A	P	P	P	P	P	hsa_circRNA_100687	hsa_circ_0020095	exonic	chr10	+	116975454	117075246	99793	uc001lcg.3	ATRNL1	ATCCAGTGTCCAGCATCAAACACTTGGCTTGTTCCAGAAACTAAAG
ASCRP001062	54.8333	53.6667	53.1667	55.8333	57.1667	171.5	160	170.5	166	165.833	5.7725	5.83193	5.8433	5.89824	5.8372	6.9146	6.84771	6.9206	6.83551	6.85915	P	M	P	P	M	P	P	P	A	P	hsa_circRNA_100688	hsa_circ_0020097	exonic	chr10	+	117221450	117278834	57385	uc001lcg.3	ATRNL1	ACCTTCTTCAGACAGCCTTTTGATTGATTATCAATTTACCTTCAGC
ASCRP001065	327.333	332.833	332.667	334.5	347	622	599.333	620.667	594.167	612.167	9.03111	9.09385	9.08372	9.09771	9.08702	8.74931	8.74505	8.7604	8.69936	8.73652	P	P	A	P	P	P	P	P	P	P	hsa_circRNA_100691	hsa_circ_0020117	exonic	chr10	-	118464661	118466796	2136	uc001lcu.3	HSPA12A	AATGCATCCATGTGATGAGAAACGGCTCCCACATCTGCATATTCAT
ASCRP001067	65.3333	61.1667	60.6667	64	62.8333	194	191	191.5	195.333	195	6.19621	6.08186	6.08164	6.17759	5.97943	7.09838	7.10818	7.08295	7.0719	7.08605	P	P	P	P	P	P	P	P	P	P	hsa_circRNA_100693	hsa_circ_0020174	exonic	chr10	-	120931893	120934104	2212	uc001lec.3	PRDX3	GAAGGTTCTGGTCTTGCACTAAGGTTCCTCATGCCATGCACCTGCT
ASCRP001068	48	48.8333	46	48.6667	52.6667	87	82.5	86.6667	87.3333	89	5.5169	5.47844	5.44542	5.53944	5.50241	5.98071	5.90579	5.97242	5.84763	5.94617	P	P	P	A	A	P	P	P	P	P	hsa_circRNA_100694	hsa_circ_0020175	exonic	chr10	-	120933248	120934104	857	uc001lec.3	PRDX3	ATCTTGCCTGGATAAATACACCAAGAAAGGTTCCTCATGCCATGCA
ASCRP001069	67.3333	66.5	66.1667	68.1667	68.5	61	57.8333	63	63.3333	64	6.29443	6.3032	6.28641	6.35672	6.11902	5.47774	5.36188	5.48384	5.3256	5.47469	P	P	P	P	P	P	P	P	P	P	hsa_circRNA_100695	hsa_circ_0005516	exonic	chr10	-	121275020	121286936	11917	uc001lef.3	RGS10	TTCCAGAAACTCCAGGACCAGACATCCACGACAGCGATGGCAGTTC
ASCRP001070	8155.67	7692.17	7879.33	7753.33	8120	25212.8	24208	24820.3	24448.7	24656.5	13.4871	13.4394	13.4398	13.3834	13.4454	14.164	14.1529	14.1569	14.1589	14.1938	P	P	P	P	P	P	P	P	P	P	hsa_circRNA_100696	hsa_circ_0008896	exonic	chr10	+	122273422	122280607	7186	uc001ley.1	PPAPDC1A	CATTCCTCCTGCAATTTCTTTCCTCACACCCCTGGCTGTTATTTGT
ASCRP001071	110.833	110.167	106.833	105	130.5	164.667	164	160.833	166.167	163.5	7.24366	7.24748	7.20097	7.17086	7.45546	6.86144	6.88708	6.8294	6.83601	6.82328	P	P	P	P	P	P	P	P	P	P	hsa_circRNA_100697	hsa_circ_0020246	exonic	chr10	-	123600596	123683844	83249	uc001lfp.3	ATE1	GCGTCTACTCTGCACTACGGCATGTGGGCACATTCCATGACAGTAC
ASCRP001072	117.167	124.833	121.167	116.333	125.667	47.1667	51	47.8333	52.6667	50	7.31709	7.4613	7.42975	7.30891	7.38177	5.05384	5.1692	5.08206	5.0568	5.02788	P	P	P	P	P	P	P	P	A	A	hsa_circRNA_100698	hsa_circ_0020249	exonic	chr10	-	123629520	123683844	54325	uc001lfp.3	ATE1	ACCCTTGGAGGCATGTGGGCACATTCCATGACAGTACAGGATTATC
ASCRP001074	57.3333	54.3333	57	58.6667	64	67.8333	68.5	69.5	71.6667	75.8333	5.91804	5.88644	5.9444	6.00218	6.00097	5.63455	5.63989	5.64634	5.56565	5.69589	P	P	P	P	P	A	P	P	P	P	hsa_circRNA_100700	hsa_circ_0020252	exonic	chr10	-	123658355	123673408	15054	uc001lfp.3	ATE1	GAAGACTGAGGTGCCGACCTTTACAATTTCAGCCTTCAAAATCTCA
ASCRP001075	79.8333	80.5	80	79.6667	94.6667	38.8333	41	39.3333	45	47	6.59142	6.70086	6.61238	6.61327	6.83196	4.79492	4.81646	4.74572	4.70253	4.84826	P	P	P	P	P	A	A	A	A	A	hsa_circRNA_100701	hsa_circ_0008742	exonic	chr10	-	123658355	123683844	25490	uc001lfp.3	ATE1	GAAGACTGAGGCATGTGGGCACATTCCATGACAGTACAGGATTATC
ASCRP001076	40	38.3333	37.6667	37.6667	41.6667	54	54.6667	54.6667	63	58.5	5.10518	4.99449	4.98267	4.96986	4.92155	5.29346	5.28103	5.31149	5.29046	5.28959	A	A	A	A	A	P	P	P	P	P	hsa_circRNA_100702	hsa_circ_0020255	exonic	chr10	-	123681863	123683844	1982	uc001lfp.3	ATE1	AACATGTTGTCCTCAGTACACAATAAGGCATGTGGGCACATTCCAT
ASCRP001080	112.5	110.5	111.833	110.333	126.833	199.667	191.167	201.833	195.833	200.833	7.24263	7.25471	7.26761	7.24629	7.37973	7.13051	7.12146	7.17153	7.08859	7.1365	P	A	P	P	A	P	P	P	P	P	hsa_circRNA_100706	hsa_circ_0003766	exonic	chr10	+	126176990	126186697	9708	uc001lhs.2	LHPP	AGCCCACCAGGAGTCCGCTCAGAATTTGATCAGATCGACACATCCA
ASCRP001081	108.5	109	108.667	107.5	112.167	170	165.667	165.667	169	167.5	7.19741	7.25106	7.2309	7.18721	7.17716	6.90146	6.89434	6.8754	6.87099	6.87938	P	P	P	P	P	P	P	P	P	P	hsa_circRNA_100707	hsa_circ_0020313	exonic	chr10	+	126185529	126186697	1169	uc001lhs.2	LHPP	AGCCCACCAGGCGTTACTACAAGGAGACCTCTGGCCTGATGCTGGA
ASCRP001086	63.8333	64.3333	61	63.3333	64	82.3333	80.6667	84.8333	100.333	85.3333	6.07231	6.20227	6.09461	6.12991	6.00757	5.90174	5.8683	5.95875	6.05157	5.90792	M	P	P	P	P	P	P	P	P	P	hsa_circRNA_100712	hsa_circ_0005734	exonic	chr10	-	126395204	126395456	253	uc001lhu.1	FAM53B	GACCTTCAGCCGTGAACTGGGAGTTGACCACATTTGGCCATTTCCC
ASCRP001087	139.333	138.833	138.5	127.667	142	363	369	366.333	377.667	361.667	7.64224	7.66586	7.68092	7.4944	7.60544	7.97419	8.0357	7.99352	8.03256	7.97063	P	P	P	P	P	P	P	A	P	P	hsa_circRNA_100713	hsa_circ_0008915	exonic	chr10	+	126631025	126655350	24326	uc010qug.2	ZRANB1	AGCAATATTGCTTACAGAGCTTCCTGCCTGACACAGCTCACTTCAA
ASCRP001088	169.5	166.833	161.5	170	167.333	774.167	718.5	748	739.833	750.167	8.01891	8.01467	7.96744	8.05477	7.96405	9.07003	9.00262	9.02754	9.0243	9.03531	P	P	P	P	P	A	P	P	P	P	hsa_circRNA_100714	hsa_circ_0020336	exonic	chr10	+	126631025	126662967	31943	uc010qug.2	ZRANB1	TGCATGACTGTTCACATTGCTTCCTGCCTGACACAGCTCACTTCAA
ASCRP001092	47.1667	47.6667	45.5	45.5	49	81.8333	77.6667	77.3333	85.5	83.8333	5.39278	5.51947	5.52827	5.46706	5.37368	5.9075	5.81357	5.81281	5.83993	5.85826	P	P	M	P	A	P	P	P	P	P	hsa_circRNA_100718	hsa_circ_0002669	exonic	chr10	+	128768965	128798571	29607	uc010qun.2	DOCK1	CCTTTTGGAGTGGCTGCTTTTTATAACTATGATGCCAGAGGAGCGG
ASCRP001093	78	73	74.8333	75.3333	75	220	213	227.667	217.833	230.167	6.55598	6.46775	6.52362	6.53798	6.34794	7.2786	7.25935	7.34317	7.22867	7.33933	P	P	P	P	P	P	P	P	P	P	hsa_circRNA_100719	hsa_circ_0020390	exonic	chr10	+	128768965	128836080	67116	uc010qun.2	DOCK1	GGTGGTGAAGTAGTGAAGCTTTTTATAACTATGATGCCAGAGGAGC
ASCRP001094	70.3333	66.3333	66.1667	70.3333	69.5	85.6667	83.1667	89.1667	88	90.6667	6.31287	6.28664	6.26923	6.36302	6.1958	5.94057	5.92679	6.04505	5.8865	5.98578	P	P	P	P	P	P	P	P	A	P	hsa_circRNA_100720	hsa_circ_0020394	exonic	chr10	+	128768965	128860040	91076	uc010qun.2	DOCK1	CAGACCGTCCGGGTGAAGCTTTTTATAACTATGATGCCAGAGGAGC
ASCRP001095	69.8333	66.5	68.3333	70.3333	70	104	104	109.667	108.333	114.833	6.30597	6.24213	6.35894	6.37275	6.21886	6.21925	6.23177	6.29645	6.20129	6.32432	P	P	P	P	P	P	P	P	P	P	hsa_circRNA_100721	hsa_circ_0020396	exonic	chr10	+	128768965	128908618	139654	uc010qun.2	DOCK1	ACCTCTTCACACAGCATGCTTTTTATAACTATGATGCCAGAGGAGC
ASCRP001097	206.667	204.5	202.833	202.833	208.333	131.5	129.5	129.667	135.833	130.5	8.33887	8.33874	8.32072	8.31298	8.29236	6.53281	6.54801	6.50869	6.50278	6.48001	P	P	P	P	P	P	P	P	A	P	hsa_circRNA_100723	hsa_circ_0020407	exonic	chr10	+	128768965	129202693	433729	uc010qun.2	DOCK1	CCACATTCCTGCGGCTTTTTATAACTATGATGCCAGAGGAGCGGAT
ASCRP001100	282.333	281.167	277.333	276.167	283	583.667	581	562.333	598.167	563	8.81329	8.84882	8.81843	8.81082	8.78623	8.66088	8.6941	8.62555	8.70466	8.61641	P	P	P	P	P	P	P	P	P	P	hsa_circRNA_100726	hsa_circ_0002456	exonic	chr10	+	128923737	128926028	2292	uc010qun.2	DOCK1	AGATTCTGAACTCATTACTGCAGAGAGATCCTGCTTCCCATGATGA
ASCRP001102	69.8333	65.8333	64.8333	66.5	68.1667	103.667	105.833	106.333	114.167	110.5	6.32769	6.25197	6.2069	6.29338	6.12958	6.2164	6.2636	6.26134	6.24086	6.25768	A	P	P	P	P	P	A	P	P	P	hsa_circRNA_100728	hsa_circ_0020523	exonic	chr10	+	133757471	133758963	1493	uc001lks.3	PPP2R2D	CACTCCAAGTGTCCCAATATTGAAGCCCATGGATCTTATGGTAGAA
ASCRP001106	111.667	108.667	112	112.333	119.667	294.667	283	293.333	293.833	293.167	7.24298	7.23629	7.27605	7.29794	7.26049	7.69529	7.66337	7.68412	7.67423	7.68172	P	P	P	P	A	P	P	M	P	P	hsa_circRNA_100732	hsa_circ_0020597	exonic	chr11	-	141452	141576	125	uc001lnz.2	AL137655	GGGACTACAGAAACAGGACCTTGCCCTGTCACTCAGGATGGAGTTC
ASCRP001108	143.167	141.833	142.833	145.5	151.667	477.5	450	463.333	454.667	461.833	7.68845	7.72165	7.74487	7.77735	7.74258	8.36763	8.32824	8.33538	8.30421	8.32664	P	P	P	P	P	P	P	P	P	P	hsa_circRNA_100734	hsa_circ_0020728	exonic	chr11	+	847200	850367	3168	uc001lsd.1	TSPAN4	ATGTTCGCCTTCAACCTGCTCTTCTGGAGCTTGGGGCTTCCTTGGT
ASCRP001109	136.167	131.333	130.833	127	136.667	136	133.5	129.333	136.167	133.5	7.57458	7.5416	7.54404	7.48779	7.52012	6.60992	6.5945	6.51947	6.53318	6.52019	P	P	P	P	P	A	P	P	P	A	hsa_circRNA_100735	hsa_circ_0020749	exonic	chr11	+	1000431	1003804	3374	uc001lss.3	AP2A2	ACTTAAGTCTGAATTTCGGCAGAATTTAGTCTACGCCTTCTCCGTC
ASCRP001110	48.6667	47.5	49	49.5	52	59.1667	58.5	62	63.3333	68.6667	5.49102	5.52054	5.67342	5.60856	5.5579	5.3663	5.37705	5.46866	5.37355	5.5718	P	A	P	P	A	P	P	P	P	P	hsa_circRNA_100736	hsa_circ_0003379	exonic	chr11	-	1307231	1311639	4409	uc001ltd.3	TOLLIP	CCCATCACAGGCAAAGTTGGCCAAGAATTACGGCATGACCCGCATG
ASCRP001111	98	95.6667	94.6667	93	101.5	184.833	171.833	185.167	177.833	183.333	7.03157	7.02296	6.99587	6.96665	6.98247	7.01057	6.94945	7.02728	6.92771	7.0011	P	P	P	P	P	P	P	P	P	P	hsa_circRNA_100737	hsa_circ_0008301	exonic	chr11	-	1307231	1317024	9794	uc001ltd.3	TOLLIP	TGTGCCCATCACAGGTGTACATCGGTGAGCTCCCGCAGGACTTCCT
ASCRP001114	150.5	147.667	150	143.333	153.5	480.667	464	443.333	468.333	447.833	7.77144	7.78527	7.79702	7.71198	7.72782	8.37724	8.36477	8.28146	8.34257	8.28617	P	P	P	P	P	P	P	A	P	P	hsa_circRNA_100740	hsa_circ_0006430	exonic	chr11	-	3712576	3716836	4261	uc001lyg.3	NUP98	ACAGTGACAGGGGATCATCGTCTTGCTCTTCTTTTATCTCAGTTTG
ASCRP001119	76.6667	74	75.6667	78.8333	81.6667	55.6667	56	58.1667	58.8333	61	6.56069	6.53698	6.56228	6.67419	6.57765	5.32106	5.33701	5.39164	5.23472	5.38487	P	P	P	P	P	P	P	P	P	P	hsa_circRNA_100745	hsa_circ_0007401	exonic	chr11	-	3789810	3797251	7442	uc001lyh.3	NUP98	AGCACCAACACCATGATTTTGGAACCAGTACTAGCAGTGGAGGACT
ASCRP001122	78.6667	77	75.5	75	76.6667	294.333	294.833	315.667	294.333	311.833	6.62684	6.58294	6.53447	6.55326	6.42432	7.69234	7.72158	7.79808	7.68348	7.77307	P	P	P	A	P	P	P	P	P	P	hsa_circRNA_100748	hsa_circ_0020926	exonic	chr11	+	3988781	3988912	132	uc001lyv.2	STIM1	TGTGGATGTGGAAGAAAGTGATGAGAGTTTTGCCGAATTGACAAGC
ASCRP001124	1036.5	982.5	978	970.5	1007.67	5540.67	5316.5	5380.67	5281.83	5282	10.9456	10.8226	10.8129	10.8203	10.8179	11.8977	11.8911	11.9043	11.8777	11.8873	P	P	P	P	P	P	P	P	P	P	hsa_circRNA_100750	hsa_circ_0020929	exonic	chr11	+	3988781	4080626	91846	uc001lyv.2	STIM1	TCTTTGGGCCTCCTCTCTAGTTTTGCCGAATTGACAAGCCCCTGTG
ASCRP001125	1396.83	1354.67	1316.33	1350.5	1313.17	9551.67	9086.83	9953.17	8984	9296.5	11.3204	11.3131	11.2699	11.305	11.2498	12.7504	12.7335	12.8396	12.7218	12.7861	P	P	P	P	P	P	P	P	P	P	hsa_circRNA_100751	hsa_circ_0020934	exonic	chr11	+	4076755	4080626	3872	uc001lyv.2	STIM1	CCTCCTCTCTTATACAATTGGACCGTGGATGAGGTGGTACAGTGGC
ASCRP001128	469.667	474.667	471.333	470	477.167	552.833	547.5	547.5	554.167	558.833	9.59841	9.65958	9.64402	9.65038	9.60494	8.57685	8.60213	8.58197	8.59454	8.61097	P	P	P	P	P	P	P	P	P	P	hsa_circRNA_100754	hsa_circ_0021087	exonic	chr11	-	8248521	8252051	3531	uc001mgg.1	LMO1	GCAACCAGAGGCGTGCCGATGCTCTCCGTCCAGCCCAAAGGGAAGC
ASCRP001129	44.8333	40.5	43.3333	45	45.8333	57.3333	60.6667	60.6667	63	62.6667	5.29943	5.16954	5.31866	5.27288	5.17585	5.39669	5.43866	5.46874	5.32407	5.44795	A	A	A	P	A	P	P	P	P	P	hsa_circRNA_100755	hsa_circ_0021102	exonic	chr11	-	8728631	8734282	5652	uc010rbq.1	ST5	AAGTGAAGACATTCCTGCCAGGTGCTGGCAATGAGCCCACACACAG
ASCRP001130	114.667	114.167	118.167	114.833	118.167	221.333	224	210.167	225.667	210	7.27393	7.28009	7.35904	7.31644	7.26497	7.28451	7.34187	7.23639	7.28723	7.19722	P	P	P	P	P	P	P	P	P	P	hsa_circRNA_100756	hsa_circ_0005944	exonic	chr11	-	8732391	8734282	1892	uc010rbq.1	ST5	GCGCTTACTGCCCACACACAGCGCCTGGTCCACATCCAGTCGATGC
ASCRP001131	79.1667	72.3333	73.1667	69.5	81.3333	192.167	175.5	168.5	182.167	168.167	6.56784	6.48808	6.49971	6.40655	6.48976	7.07487	6.99733	6.91966	7.00386	6.89712	P	P	P	P	P	P	P	P	P	P	hsa_circRNA_100757	hsa_circ_0021110	exonic	chr11	-	8832793	8860897	28105	uc001mgv.3	ST5	AGGCAGCAAGATTTCACACCCTTTGGAGAGTTTCTTTCTTGGATAA
ASCRP001132	54.3333	53	53	55.5	58.8333	77.6667	75.6667	75.3333	80.1667	78.6667	5.75272	5.802	5.69529	5.90837	5.77569	5.81346	5.78502	5.78247	5.71751	5.7405	P	P	P	P	P	P	P	P	P	P	hsa_circRNA_100758	hsa_circ_0003546	exonic	chr11	-	9215040	9229179	14140	uc001mhl.3	DENND5A	GAGCTGCCTCAAGAGCATTATGCCAGTACATACAGGCTTCTAAAGC
ASCRP001133	283.333	267.667	277.167	272.167	285.667	1272.5	1265.33	1218	1273.5	1191.67	8.82202	8.76749	8.82395	8.80467	8.81121	9.7639	9.80912	9.73144	9.80409	9.70867	P	P	P	P	P	P	P	P	P	P	hsa_circRNA_100759	hsa_circ_0004099	exonic	chr11	-	9225206	9229179	3974	uc001mhl.3	DENND5A	GGAGTTTCAAATCCTGCTCTACTCACAGCCATTATGCCAGTACATA
ASCRP001135	49.8333	47.6667	46.3333	46.1667	50.6667	54.8333	52.8333	51.5	56.3333	54.8333	5.59014	5.48153	5.50901	5.47997	5.42756	5.29235	5.22895	5.23514	5.12366	5.26167	P	P	P	P	A	M	P	M	M	P	hsa_circRNA_100761	hsa_circ_0008967	exonic	chr11	-	13435076	13443385	8310	uc001mkz.3	BTBD10	TGTAGAGATCTCATACTTCCTCGCGTATTGCTAAAGGAGGAGTTGA
ASCRP001139	45.5	48.6667	45.6667	45.1667	51.1667	68.3333	68.5	66.1667	69.1667	72.5	5.43283	5.61702	5.4798	5.43906	5.54535	5.63427	5.6461	5.55837	5.47799	5.59175	P	A	P	P	A	P	P	P	P	P	hsa_circRNA_100765	hsa_circ_0000279	exonic	chr11	-	18312988	18313566	579	uc001mod.1	HPS5	GGATTGAAAGGACCAAGCTACAGGACCCTCTGGTTTTATTTGAATC
ASCRP001141	49	48.6667	48.6667	47.5	50.6667	72.3333	70.6667	71.8333	85.6667	76.5	5.49841	5.5893	5.59539	5.53274	5.45338	5.72414	5.6827	5.68006	5.82149	5.6887	P	P	P	P	A	P	P	P	P	P	hsa_circRNA_100767	hsa_circ_0021461	exonic	chr11	-	18528403	18531212	2810	uc009yhs.2	TSG101	CCAATCCCAGCCACAGTCAGACTTGTTGGGGCTTATTCAGGTCATG
ASCRP001144	1144	1026.33	1011.33	1099.83	1067	998.667	932.333	930.5	976.667	974	11.0641	10.9126	10.8655	11.032	10.9095	9.41096	9.37413	9.3473	9.41131	9.40507	P	P	P	P	P	P	P	A	P	P	hsa_circRNA_100770	hsa_circ_0021506	exonic	chr11	+	22225349	22249132	23784	uc001mqi.2	ANO5	CTTTCCATCCTCATCAAGAAACAGAATTGGGAAAAAGTCAATAAGC
ASCRP001146	596.833	598	568.167	579.833	604	216	208.833	221	208.667	222	9.95139	9.97455	9.89645	9.94847	9.94222	7.24544	7.24263	7.30633	7.18536	7.29461	P	P	M	P	P	P	P	P	P	A	hsa_circRNA_100772	hsa_circ_0021535	exonic	chr11	-	28080472	28113060	32589	uc001msc.2	KIF18A	GTTCAGCCTATTCCTTGTTGTATATAATGAACAGATTCGTGATCTC
ASCRP001149	72.1667	73.3333	73.6667	74.1667	83.6667	129.333	132.333	134.667	139.833	132.5	6.39985	6.4939	6.48214	6.49544	6.60688	6.54469	6.57367	6.57641	6.56331	6.50415	P	P	P	P	P	P	P	P	A	P	hsa_circRNA_100775	hsa_circ_0021549	exonic	chr11	-	30516842	30557722	40881	uc001msq.3	MPPED2	ATACGGTGCACCTTGGGTCGACCCCATCCCATATGACACTCCAAAA
ASCRP001154	64.5	62.6667	61.6667	64.6667	62.1667	100.667	96	101.833	102.833	104.667	6.16183	6.14536	6.14648	6.15191	5.90475	6.16384	6.13737	6.17985	6.11713	6.17253	A	P	P	P	P	P	P	P	P	P	hsa_circRNA_100780	hsa_circ_0021569	exonic	chr11	+	32948702	32949669	968	uc001mty.3	QSER1	TCCATCCTGGCAGACAGTTTAAGCTATGAAGAAGGACATCCCTCAC
ASCRP001157	48.6667	45.6667	44.5	42.8333	49.8333	56.5	56.8333	56.8333	58	59.8333	5.48826	5.45107	5.21575	5.26647	5.33079	5.33762	5.33832	5.39216	5.13161	5.31507	A	A	A	A	A	P	P	P	P	P	hsa_circRNA_100783	hsa_circ_0008887	exonic	chr11	+	33307958	33350179	42222	uc001mul.1	HIPK3	AGCCTTGGAGTATGATCAGGTATGGCCTCACAAGTCTTGGTCTACC
ASCRP001161	57	53.5	53.5	55.5	58.6667	60.8333	62	59.8333	69.5	62	5.82738	5.74711	5.74387	5.80077	5.82266	5.45553	5.50494	5.43375	5.48586	5.41056	P	P	A	P	P	P	P	P	P	P	hsa_circRNA_100787	hsa_circ_0021647	exonic	chr11	+	34107610	34112225	4616	uc001mvg.3	CAPRIN1	CATGCAAACGGTGGTAAATTCACTCCAGCAGCAACCTCAGGCTGCA
ASCRP001162	134.333	131.5	134.167	128.5	137.5	277.5	264.667	292	269	301.833	7.54798	7.54013	7.60985	7.50039	7.52267	7.60769	7.58727	7.68436	7.55611	7.72473	P	P	P	P	P	P	P	P	P	P	hsa_circRNA_100788	hsa_circ_0021650	exonic	chr11	+	34107851	34107960	110	uc001mvg.3	CAPRIN1	TGCCCTCCAGGATTCAATGCTGGATTTTGAAAATCAGACACTTGAT
ASCRP001164	11010.3	10144.3	10553	10488.5	10640.7	8749.17	8216.67	8386.83	8357.33	8184.33	13.9837	13.9356	14.0094	13.9906	13.992	12.5656	12.4954	12.4903	12.5453	12.4789	P	M	P	P	P	P	P	P	P	P	hsa_circRNA_100790	hsa_circ_0000288	exonic	chr11	+	34111725	34112225	501	uc001mvg.3	CAPRIN1	ATTCCAATCCATGCAAACGGTTCCTTTGGTATCATCCACAAGTGAG
ASCRP001171	59	58.8333	56.3333	59.5	61.3333	68.5	68.5	67.3333	73.8333	72.3333	5.94584	6.05663	5.89554	6.0253	5.88898	5.64966	5.6524	5.62485	5.61807	5.6042	P	P	P	P	P	P	P	P	P	P	hsa_circRNA_100797	hsa_circ_0021728	exonic	chr11	+	35222628	35229753	7126	uc001mvu.3	CD44	ACCTCTTTCAATGACAACGCTTTCAACCACACCACGGGCTTTTGAC
ASCRP001174	77.1667	70.6667	78.1667	73.3333	78.8333	110	117.333	113.167	123.667	128.5	6.58449	6.44013	6.61676	6.44371	6.52814	6.31281	6.40617	6.35361	6.37758	6.4614	P	P	P	P	P	P	P	P	P	P	hsa_circRNA_100800	hsa_circ_0021773	exonic	chr11	+	43421437	43429127	7691	uc010rfj.2	TTC17	TAGCTCTGAGATCTCTCCAGCGAACACTGAATGAGTTAAAAGAGTA
ASCRP001176	67	66.3333	68.1667	65.1667	73.6667	359	342	333.333	348	330.5	6.19895	6.2043	6.32815	6.16753	6.31716	7.96143	7.93013	7.87806	7.91346	7.84679	P	P	M	P	P	P	P	P	P	P	hsa_circRNA_100802	hsa_circ_0009018	exonic	chr11	+	44129232	44135851	6620	uc010rfo.2	EXT2	AAGGACCAGGGAGTGTGAGGAAGAGGCTGTCTGTGTCATTATGTGT
ASCRP001179	207.333	197.833	194.833	194	205.5	491.333	485.333	487.667	496.667	492.333	8.34667	8.28922	8.26653	8.26054	8.281	8.40565	8.43166	8.40865	8.44356	8.42598	P	A	P	P	P	P	P	P	P	M	hsa_circRNA_100805	hsa_circ_0007001	exonic	chr11	-	46515157	46529920	14764	uc001ncu.1	AMBRA1	GTCCTGGCAGATTATCTCCTGCTGCATACTACGCCCAGAGGATGAT
ASCRP001180	612.333	603.667	604.5	580.833	617.167	930.167	906.5	889.5	927.333	890.833	9.98328	9.98555	9.98943	9.94819	9.97136	9.33197	9.33717	9.28599	9.34071	9.29123	P	P	P	P	P	P	P	P	P	P	hsa_circRNA_100806	hsa_circ_0007061	exonic	chr11	-	46515157	46534363	19207	uc001ncu.1	AMBRA1	AGGGTCCTGGCAGGAGGCTGCTGGAATCTTCCCTCATTTCATTATC
ASCRP001182	963.167	961.167	957.667	913.167	984.333	1239	1227.67	1166.17	1248.67	1183	10.711	10.7545	10.7406	10.6252	10.7552	9.72592	9.76386	9.67394	9.77438	9.70453	P	P	P	P	P	M	P	P	P	P	hsa_circRNA_100808	hsa_circ_0003110	exonic	chr11	-	46529740	46534363	4624	uc001ncu.1	AMBRA1	TTGAGGACTTTGAGAGGCTGCTGGAATCTTCCCTCATTTCATTATC
ASCRP001183	89.8333	115.167	106.667	116	113.5	145	144.333	143.667	158.333	149.333	6.84308	7.30116	7.20657	7.31537	7.18464	6.68103	6.71167	6.67184	6.72837	6.69998	P	P	P	A	P	P	P	P	P	P	hsa_circRNA_100809	hsa_circ_0000304	exonic	chr11	-	47504246	47510576	6331	uc001nfr.1	CELF1	TACTCTTGGACCCCAGTATTTAGCACTCAAAGAAAATGAACGGCAC
ASCRP001184	71.3333	68	67.6667	67.1667	69.1667	171.167	170.667	164.333	176.667	165.333	6.35465	6.28192	6.31369	6.3105	6.17979	6.91468	6.92346	6.87063	6.91114	6.85093	P	P	P	P	P	P	P	P	P	P	hsa_circRNA_100810	hsa_circ_0022015	exonic	chr11	+	47603639	47604020	382	uc001nft.3	NDUFS3	CTATGTTGAGATTGTCTACAACCTGTTGTCTCTGCGCTTCAACTCA
ASCRP001189	51.8333	48.3333	50	49.1667	54.3333	152	151.5	156.333	151.167	152.333	5.67999	5.54917	5.68746	5.57286	5.67612	6.7418	6.76896	6.79372	6.68449	6.72767	P	P	P	P	P	P	P	P	P	P	hsa_circRNA_100815	hsa_circ_0004075	exonic	chr11	-	47774467	47776216	1750	uc001ngj.3	FNBP4	ACTGGCAGGAGGCGGTCTATGCTTGCTTGGTGCTTATGCTGACAGT
ASCRP001191	133.167	131.833	129.5	134.667	135.167	123.333	116.833	119	123.5	117.167	7.53275	7.55332	7.5448	7.62005	7.5071	6.46481	6.40119	6.40375	6.36869	6.35151	P	P	P	P	P	P	P	P	P	P	hsa_circRNA_100817	hsa_circ_0005514	exonic	chr11	-	47819330	47820015	686	uc009ylw.3	NUP160	TACCGCAAGGGTTTTACGACTACTAGATGTCATTGGTTTGCCTGAA
ASCRP001192	49.3333	46.6667	47.5	46.5	50.8333	79.3333	78.6667	79.6667	89.3333	85	5.61962	5.43734	5.54062	5.47876	5.45137	5.83288	5.82506	5.84609	5.87753	5.84329	P	M	P	P	P	P	P	P	P	P	hsa_circRNA_100818	hsa_circ_0022080	exonic	chr11	-	47823362	47825088	1727	uc009ylw.3	NUP160	TTATGACAAGGATTATATTCAACTGCTACATCCCTGGTGTCAAGTC
ASCRP001195	3073.33	3269.67	3211.33	3220.17	3172.17	4737.5	4595.17	4674.83	4577.5	4468.5	12.3346	12.51	12.4825	12.4879	12.4314	11.6568	11.6766	11.6475	11.6657	11.6025	P	P	P	P	P	P	P	P	P	P	hsa_circRNA_100821	hsa_circ_0005204	exonic	chr11	-	57258696	57259335	640	uc001nkk.3	SLC43A1	GAGATGCCAGGGTCTGTCCCCTTACGCAAGAGCCTCTGCTCCCCCA
ASCRP001196	43.1667	45.6667	44	46.5	46.3333	48.6667	49.5	50.6667	57.3333	59.1667	5.28663	5.45113	5.29753	5.38641	5.26641	5.16606	5.14791	5.15135	5.17872	5.25522	A	A	A	P	A	P	P	P	P	A	hsa_circRNA_100822	hsa_circ_0022168	exonic	chr11	+	57460082	57463515	3434	uc001nkx.1	ZDHHC5	ACTAATGAGGGTTACGGGTAAATTCCGGGGAGGTGTGAACCCCTTC
ASCRP001197	85.8333	85.5	84.6667	84.1667	89.3333	68.1667	66.6667	66.3333	71.6667	68.8333	6.78359	6.77207	6.78791	6.76973	6.74581	5.63156	5.57773	5.59451	5.55147	5.53435	A	P	P	P	P	P	A	P	P	P	hsa_circRNA_100823	hsa_circ_0005795	exonic	chr11	-	58317258	58322413	5156	uc001nmw.3	LPXN	GGTGCAGAAGTGAAGCCCAAGAGCCAAAGGAATCACCACCACCTTC
ASCRP001198	47.8333	47.6667	48.8333	47.6667	58.3333	45.6667	45.3333	49.3333	52.3333	81.5	5.4248	5.59145	5.6208	5.59704	5.83315	5.07135	5.08748	5.14598	5.07826	5.61314	A	A	P	P	A	P	P	P	A	A	hsa_circRNA_100824	hsa_circ_0022201	exonic	chr11	-	59410352	59415386	5035	uc009yms.1	PATL1	CCAGAACAAGGCCTAGTGATGACCACTTTGTACAGATCATGTGTAT
ASCRP001201	66.5	64.3333	61	60	64	247.833	232.5	237	239.667	240.333	6.28241	6.2067	6.08134	6.03864	6.06446	7.45707	7.40027	7.39683	7.38008	7.40846	P	P	P	P	P	P	P	P	P	P	hsa_circRNA_100827	hsa_circ_0022249	exonic	chr11	-	61044064	61045948	1885	uc001nra.3	VWCE	TTGTGTTCCAGGCTGTTTTCACAGTGGTGTCGTCCGAGCTGAAGGG
ASCRP001203	77.3333	74	74.6667	75.8333	78	89	90	84.5	94.3333	89.5	6.53873	6.53513	6.48099	6.5331	6.43447	6.01798	6.01231	5.91276	5.95373	5.9254	P	P	P	P	P	P	M	M	P	P	hsa_circRNA_100829	hsa_circ_0005130	exonic	chr11	+	61133516	61133688	173	uc001nrl.2	TMEM138	CATGTCTGGGTCATGCATCCAGGATATTGCAGTCCTCTTCAACATC
ASCRP001204	59.3333	55.1667	57.6667	55.8333	59.3333	54.1667	52.5	55	56.5	57.8333	6.01332	5.88358	5.94502	5.78065	5.83696	5.29575	5.21959	5.23871	5.13684	5.23446	P	P	P	P	P	P	P	P	P	P	hsa_circRNA_100830	hsa_circ_0002058	exonic	chr11	+	61133516	61135470	1955	uc001nrl.2	TMEM138	TATTCCAGAGACTAGCATCCAGGATATTGCAGTCCTCTTCAACATC
ASCRP001206	113.333	111.5	112.833	107.167	116.167	435.167	420.833	434.333	423.167	444.5	7.25751	7.2585	7.28797	7.17259	7.23385	8.2323	8.22756	8.2401	8.19875	8.26157	P	P	P	P	P	P	P	P	P	P	hsa_circRNA_100832	hsa_circ_0022378	exonic	chr11	-	61574135	61578547	4413	uc001nsh.3	FADS1	ATACTTCTTCCTAAGCCCAGGCTGGCTGGCTGCAGCATGACTTTGG
ASCRP001207	38	37.1667	38.3333	35.3333	40.6667	72	70	69.6667	72	72.6667	4.80334	4.95545	5.0037	4.85306	4.79464	5.71156	5.65671	5.66138	5.51825	5.62261	A	A	A	A	A	P	P	P	P	P	hsa_circRNA_100833	hsa_circ_0022383	exonic	chr11	+	61605249	61615756	10508	uc001nsj.2	FADS2	ACGTGTTTGTTCTGGGCGAATGGCAGCCCATCGAGGATGCCTTCCG
ASCRP001209	61.3333	62.5	65	63.3333	67	121.5	127.167	130.333	130.833	132.833	6.06127	6.17336	6.22863	6.11022	6.20133	6.44488	6.54899	6.54023	6.47168	6.52851	P	P	P	P	P	A	P	P	P	P	hsa_circRNA_100835	hsa_circ_0022502	exonic	chr11	-	62459847	62460269	423	uc001nup.3	BSCL2	CTGGGCTCAGGTGATGCTGCATTACCGCTCAGACCTGCTCCAGATG
ASCRP001210	559.833	525.833	532.667	548.667	553.667	507.5	485.333	516	492.333	512.833	9.873	9.80417	9.82128	9.87613	9.83326	8.44682	8.43847	8.49842	8.427	8.49086	P	P	P	P	P	P	P	P	P	P	hsa_circRNA_100836	hsa_circ_0022505	exonic	chr11	-	62462039	62470021	7983	uc001nup.3	BSCL2	GAATCATCTCCACTTCTTCGCGTTCGGACCGACTGTGATTCCTCCA
ASCRP001213	46.3333	46	46.6667	44.8333	50	65.3333	66.6667	64.5	69.8333	69	5.31094	5.40686	5.43867	5.43762	5.38165	5.53851	5.60511	5.55969	5.51208	5.56398	A	A	P	P	A	A	P	P	P	P	hsa_circRNA_100839	hsa_circ_0022570	exonic	chr11	-	62622359	62622688	330	uc001nvr.3	SNHG1	GTGAATACAGATGTTCAGCCCACAAGAGCTTACTGGTGAAGGAATG
ASCRP001214	227	211.167	212.5	217.333	218.167	338	348.667	332.167	352.333	339.167	8.47553	8.39091	8.40473	8.42782	8.38334	7.87686	7.95755	7.86842	7.92987	7.88171	A	P	P	P	P	P	P	P	P	P	hsa_circRNA_100840	hsa_circ_0022587	exonic	chr11	+	62650379	62653080	2702	uc001nwc.3	SLC3A2	TTCCTGGACAGGCATCCGTGTCATTCTGGACCTTACTCCCAACTAC
ASCRP001216	71.3333	69.8333	73.8333	70	77.5	106	99.6667	98.3333	105	102.667	6.42889	6.39072	6.51842	6.38399	6.44846	6.25021	6.15767	6.1373	6.14182	6.16417	P	P	A	P	P	P	P	P	P	P	hsa_circRNA_100842	hsa_circ_0022591	exonic	chr11	+	62652648	62653080	433	uc001nwc.3	SLC3A2	TCCTGGACAGGCTCTTGATTGCGGGGACTAACTCCTCCGACCTTCA
ASCRP001218	1217.33	1097.67	1143.5	1203.17	1187.17	658.5	607.167	679	616.167	688.333	11.1436	11.0575	11.1208	11.1707	11.1348	8.81895	8.75593	8.88709	8.74892	8.90858	P	P	P	A	P	P	P	P	P	P	hsa_circRNA_100844	hsa_circ_0022603	exonic	chr11	+	63517462	63517670	209	uc001nxm.3	RTN3	ATCCATTCAATGCACGATCTGATTTTCTGGAGAGATGTGAAGAAGA
ASCRP001219	857.167	867.167	869.333	863.833	883.5	5491	5366.83	5370.83	5416.33	5298.5	10.4895	10.5542	10.5368	10.5512	10.5363	11.8853	11.9022	11.9105	11.9067	11.8902	M	P	P	A	P	P	P	P	P	P	hsa_circRNA_100845	hsa_circ_0022614	exonic	chr11	+	63662630	63663105	476	uc001nxv.4	MARK2	AACTGAACTCCTCCAGCCTCCAGAAACCCACCTTGGGACACCTTGA
ASCRP001222	43	42.3333	43.5	42	48.6667	77.6667	78.6667	75	85	86.8333	5.24887	5.18567	5.27917	5.22945	5.28236	5.82982	5.85875	5.77432	5.80821	5.8854	A	A	A	A	A	P	P	P	P	P	hsa_circRNA_100848	hsa_circ_0022812	exonic	chr11	+	65055186	65063461	8276	uc001odj.3	POLA2	CTTCGTGAAGACTTTGAGCAAAGCATGGTCCTGGTTGCCTGTGGAC
ASCRP001223	265.333	270	266	254.5	272.833	1107.17	1103.33	1084.5	1117.5	1080	8.68958	8.77993	8.76087	8.6846	8.73853	9.56192	9.61557	9.56858	9.61723	9.55928	P	P	P	P	P	P	P	P	P	P	hsa_circRNA_100849	hsa_circ_0004291	exonic	chr11	+	65061623	65063461	1839	uc001odj.3	POLA2	AGAGCTGAGGTACTTCGTGAAGCTCCGGCTCCCACCTTGTCTTTGT
ASCRP001224	379.5	386.333	373	373.667	383.167	1461.17	1375.67	1447.17	1374.33	1409.5	9.26662	9.32386	9.25581	9.27004	9.246	9.97668	9.93211	9.98602	9.91821	9.95127	P	P	P	P	P	P	P	P	P	P	hsa_circRNA_100850	hsa_circ_0006857	exonic	chr11	+	66006274	66006748	475	uc001oha.2	PACS1	CCATCGTGGGGTGGTGAAGGTGGGTCTGGTTGAAGACTCTCCCTCC
ASCRP001225	269	254.5	246.5	257	258	1188	1137.33	1147.83	1143.67	1129.83	8.72526	8.67242	8.62356	8.68893	8.64151	9.66807	9.65402	9.64532	9.64671	9.62855	P	P	P	P	P	P	P	P	P	P	hsa_circRNA_100851	hsa_circ_0022983	exonic	chr11	-	66133406	66137003	3598	uc001oht.3	SLC29A2	ACGGAGCCTGACCTCTTACTTCCTGTGGTACTTCCAGGCGCGACTG
ASCRP001226	45	42.1667	45	43.3333	51	113	111	109.5	113.5	112.667	5.33307	5.19886	5.36483	5.33275	5.48739	6.34708	6.33823	6.31768	6.26421	6.29405	A	A	P	A	A	P	P	P	P	P	hsa_circRNA_100852	hsa_circ_0022989	exonic	chr11	+	66254010	66255478	1469	uc001oif.1	DPP3	TGTGCTTGGCTCAGGAAAAGCTGGAACGGGTGATCCTAGGGAGTGA
ASCRP001227	155.333	151.167	153.5	150.333	157.5	384.5	374.5	363.5	381.667	367.167	7.85526	7.81793	7.86471	7.82758	7.77678	8.05414	8.05195	7.99452	8.03957	7.99834	P	P	P	P	P	P	P	P	P	P	hsa_circRNA_100853	hsa_circ_0022997	exonic	chr11	+	66288740	66291353	2614	uc001oii.1	BBS1	GTGACAAGGCCCTGCTCAATGTCATCCACACCCCGATGAGCCTTCC
ASCRP001229	148.167	148.833	147	154.667	154.667	249	241	245.333	264.167	243	7.77241	7.78451	7.78808	7.87877	7.77784	7.45329	7.43855	7.44537	7.51985	7.41768	P	P	P	P	P	P	P	P	P	P	hsa_circRNA_100855	hsa_circ_0023033	exonic	chr11	+	66589113	66590145	1033	uc010rpl.2	C11orf80	AGATGTGTCTCCAGACCCTTCAAGAGTCTATACTTTGCTCACAACT
ASCRP001231	58.3333	59.6667	56.1667	59.1667	62.6667	82.6667	87.5	90.5	101.167	104.333	5.9203	6.03665	5.88176	6.09717	5.9342	5.88145	5.96242	6.03021	6.06206	6.1493	P	P	P	P	P	P	M	P	P	A	hsa_circRNA_100857	hsa_circ_0023056	exonic	chr11	+	66974980	66975159	180	uc001ojw.3	KDM2A	AATATGGTGCAGAGGCCCTCCACGGGAGTCGTCGCATGGTGGATGT
ASCRP001234	362.667	352.167	352.333	377	361	1222.67	1187.33	1355.67	1187.17	1329.33	9.18662	9.18576	9.1647	9.28946	9.15076	9.70188	9.71411	9.88288	9.69897	9.86223	M	P	P	P	P	P	P	P	P	P	hsa_circRNA_100860	hsa_circ_0023179	exonic	chr11	+	68115314	68115711	398	uc001ont.3	LRP5	CCGCTCACGGCCTCGCCGCTCCTGCTATTTGCCAACCGCCGGGACG
ASCRP001235	760.333	754.333	736	765.833	729.667	3799.33	3634.67	3849	3584.67	3716.83	10.251	10.2987	10.2563	10.3572	10.2129	11.3037	11.3026	11.3601	11.2691	11.3046	P	P	P	P	P	P	P	P	P	A	hsa_circRNA_100861	hsa_circ_0023180	exonic	chr11	+	68115314	68125315	10002	uc001ont.3	LRP5	GCTCGTTCCGCCTCGCCGCTCCTGCTATTTGCCAACCGCCGGGACG
ASCRP001236	253.667	245.333	241.833	248.167	250.333	601.5	586.5	603.333	593	599.5	8.63447	8.62173	8.60668	8.6469	8.59885	8.70781	8.70677	8.71877	8.69308	8.71204	P	P	P	P	P	P	P	P	P	P	hsa_circRNA_100862	hsa_circ_0023182	exonic	chr11	+	68115314	68133170	17857	uc001ont.3	LRP5	TGTAAGGCAGCCTCGCCGCTCCTGCTATTTGCCAACCGCCGGGACG
ASCRP001240	41.5	40.5	40.1667	41.6667	44.8333	55.1667	55.3333	56	57.8333	58.1667	5.17172	5.00769	5.03001	5.12446	5.09059	5.30074	5.32671	5.35775	5.21845	5.28327	A	A	A	A	A	P	P	P	P	P	hsa_circRNA_100867	hsa_circ_0023249	exonic	chr11	-	68527036	68529155	2120	uc001oof.4	CPT1A	TCTTGCCCTGAGACGGTGGAACAGAGGCTGAAGTTGTTCAAGTTGG
ASCRP001241	46	45	44.6667	49.6667	47.1667	149.667	147	178	148	174.667	5.36684	5.37728	5.33907	5.54884	5.23492	6.71666	6.73479	6.97132	6.6544	6.93072	A	A	P	P	A	P	P	P	P	P	hsa_circRNA_100868	hsa_circ_0023255	exonic	chr11	-	68529002	68529155	154	uc001oof.4	CPT1A	CCTTTCCTTAAGGAAGTGGAACAGAGGCTGAAGTTGTTCAAGTTGG
ASCRP001243	50.6667	48.3333	48.1667	50.3333	53.3333	43.1667	44	43	45	44.6667	5.63147	5.66422	5.52243	5.64715	5.59879	4.93562	4.99974	4.88447	4.82257	4.90432	P	P	P	P	P	A	A	P	A	A	hsa_circRNA_100870	hsa_circ_0005282	exonic	chr11	-	68571467	68580044	8578	uc001oof.4	CPT1A	AAAGACACTGTGAACAGGAACGGCATCATCACTGGCGTGTACCCGG
ASCRP001245	73.3333	69.3333	71.3333	75.5	76.6667	127.167	125.833	125.833	133.833	133	6.39069	6.34031	6.37806	6.56588	6.38863	6.49853	6.4917	6.49803	6.46005	6.54363	A	P	P	P	P	P	P	P	M	P	hsa_circRNA_100872	hsa_circ_0000337	exonic	chr11	+	70200406	70202360	1955	uc001opq.1	PPFIA1	CGTAAACTTCAAAAAAATTGCCACCTTCCAGAGAAGAGGTACGAGA
ASCRP001246	177.667	179.333	177.667	182.833	181	332	324	339.833	326.5	337.667	8.07233	8.14291	8.13418	8.16028	8.11099	7.85973	7.8609	7.90151	7.81844	7.87694	P	P	P	P	P	P	A	P	P	P	hsa_circRNA_100873	hsa_circ_0003429	exonic	chr11	+	70200406	70208594	8189	uc001opn.2	PPFIA1	CGCCCACATCTAGAACGTTGCCACCTTCCAGAGAAGAGGTACGAGA
ASCRP001247	89.3333	89	88.6667	92.5	94.6667	181	179	177.333	193.5	182.667	6.84311	6.88333	6.87474	6.92751	6.83857	6.98757	7.01181	6.98532	7.06096	6.98879	P	P	P	P	P	P	P	P	P	P	hsa_circRNA_100874	hsa_circ_0003376	exonic	chr11	+	70251370	70253697	2328	uc001opu.3	CTTN	AGCATATCAAACGGAATCAGTCCCCAATGCCTGGAAATTCCTCATT
ASCRP001248	162.167	171.5	170.333	166.833	178.167	208.333	210.333	207.833	216	202.167	7.92451	8.06028	8.06065	8.03523	8.05183	7.19421	7.24381	7.20504	7.21933	7.14144	P	P	P	M	P	P	P	P	A	P	hsa_circRNA_100875	hsa_circ_0023397	exonic	chr11	+	71201890	71202949	1060	uc001oqn.3	NADSYN1	AGACCGACGAGTCTCCTGGGCTACCTGACCAAGTACGACTGCTCCA
ASCRP001249	420.833	413	418.333	415.333	425	3996	3817	3926.83	3848.17	3865.67	9.42876	9.4409	9.45636	9.46936	9.43076	11.4054	11.3872	11.4016	11.3975	11.3855	P	P	P	P	P	P	P	A	P	P	hsa_circRNA_100876	hsa_circ_0023404	exonic	chr11	+	71668272	71671937	3666	uc001ora.3	RNF121	CTCCTACAATGTTGATATGTCAGATCTCTCTCCAGAAGAGCAATGG
ASCRP001250	48.1667	47.8333	44.6667	45	50.3333	58.6667	60	63.3333	64.8333	70	5.49551	5.5821	5.37895	5.31435	5.47916	5.41303	5.42637	5.5218	5.40686	5.55972	P	P	A	P	A	P	P	P	P	A	hsa_circRNA_100877	hsa_circ_0023406	exonic	chr11	+	71671795	71671937	143	uc001ora.3	RNF121	CTCCTACAATGGTCGAGCACGCACGCATGCATGCCAAGCACCGTGG
ASCRP001251	127.167	129.667	128.833	125	133	191.5	187.833	187.333	199.667	183.667	7.43649	7.5204	7.49381	7.48981	7.48933	7.06496	7.07831	7.05254	7.1071	7.00419	A	P	P	P	P	P	P	P	P	P	hsa_circRNA_100878	hsa_circ_0023409	exonic	chr11	+	71693806	71701763	7958	uc001ora.3	RNF121	TACCATAGGGATGGTGACCCTCTTTCAGATGTGGGTTGTTCCCCTC
ASCRP001252	264.833	256.5	260	260.5	269.333	373	358.333	343.667	373.833	351.333	8.70321	8.67703	8.7047	8.73714	8.71121	8.00563	7.98503	7.91592	8.00797	7.93551	M	M	P	P	P	P	P	P	P	P	hsa_circRNA_100879	hsa_circ_0023412	exonic	chr11	+	71706495	71706597	103	uc001ora.3	RNF121	TGTTCAGCAATCCCTTCCACGAGTTCTGCATCCGTGGCTGGTGCAT
ASCRP001254	160.5	159.333	159.5	162.833	168.333	661.333	648	652.667	659.167	645.333	7.90772	7.9292	7.94384	7.99161	7.95823	8.83253	8.85046	8.83407	8.85032	8.81365	P	P	P	P	P	P	P	P	P	P	hsa_circRNA_100881	hsa_circ_0007722	exonic	chr11	-	72420914	72425366	4453	uc001oss.3	ARAP1	GCATCTTCAGCCTGCCCACTAAGGAGGAGGAGTCATTGCTGCCATC
ASCRP001255	108	99.1667	98.1667	100.333	102.667	571.667	541.833	553	556.833	554	7.17936	7.05928	7.06777	7.09943	7.00943	8.62851	8.58837	8.60467	8.60473	8.60233	P	P	P	P	P	P	P	P	P	P	hsa_circRNA_100882	hsa_circ_0002383	exonic	chr11	-	72468811	72470426	1616	uc001osy.3	STARD10	GACCCCAAAGTGCCGGATGGAGTGCTGTGATGTGCCAGCCGAGACA
ASCRP001256	74.3333	72	71.3333	71.6667	71.3333	483	457.333	499.5	467.333	500.167	6.42249	6.45491	6.43152	6.43943	6.23843	8.38113	8.34889	8.44738	8.34307	8.44224	P	P	P	P	P	P	P	P	P	P	hsa_circRNA_100883	hsa_circ_0005918	exonic	chr11	-	72695132	72700142	5011	uc001oth.4	FCHSD2	CATTATGAAGTGTGTGGACCAGTTGACAAAGATCCAAACTGAATTA
ASCRP001260	47	45.1667	45.3333	44.5	46.6667	71.3333	71.1667	71.6667	75.1667	90	5.38045	5.42361	5.43916	5.43152	5.20181	5.69038	5.69449	5.72659	5.56429	5.95359	A	A	P	A	A	P	P	P	P	P	hsa_circRNA_100887	hsa_circ_0023624	exonic	chr11	-	75167801	75173934	6134	uc001owo.4	GDPD5	AGATGAACCTGCACTGGCTGCACAAGTGGGAGCGCCTCTGGTTCCT
ASCRP001263	72.6667	71.1667	73	67.8333	78.8333	84.6667	89.3333	87	93	89.1667	6.46045	6.39073	6.47735	6.31413	6.43111	5.95318	6.04474	5.96123	5.94461	5.94341	P	P	P	P	P	P	P	P	P	P	hsa_circRNA_100890	hsa_circ_0003320	exonic	chr11	+	76670022	76709865	39844	uc001oxu.2	ACER3	ATATTGTTACATGTGGTAGGAATGGGATCCTGGTGCTTCCACATGA
ASCRP001264	85	82.8333	84.5	84.1667	85.1667	274.167	278.167	276.833	304.833	276	6.73005	6.69582	6.78959	6.77811	6.65954	7.59273	7.64182	7.61715	7.72051	7.59536	P	P	P	P	P	P	P	P	P	P	hsa_circRNA_100891	hsa_circ_0023685	exonic	chr11	-	77085372	77103586	18215	uc001oyg.4	PAK1	TTCTAATGCCTTGTAGCTGCTGCTGGTGGTGACAATGTCAAATAAC
ASCRP001265	221.333	209.667	212	211.667	216.833	260.333	258.333	249.167	260.667	248	8.44072	8.38853	8.38996	8.38977	8.37154	7.51764	7.54579	7.46435	7.50566	7.43524	P	P	P	P	P	P	P	P	P	P	hsa_circRNA_100892	hsa_circ_0008342	exonic	chr11	-	77330650	77340944	10295	uc001oyk.3	CLNS1A	AAATGATTTATGCAAGTTTAAGCCGCCTGTCTTGGTTAGATGGCTC
ASCRP001266	284	284.333	281.333	274.667	283.667	330.667	316.167	326.833	317.333	312.833	8.82046	8.85973	8.84456	8.81166	8.79971	7.84561	7.81806	7.85294	7.77396	7.78594	P	A	P	A	P	A	P	P	P	P	hsa_circRNA_100893	hsa_circ_0023696	exonic	chr11	-	77333544	77340944	7401	uc001oyk.3	CLNS1A	GATTCAATAAGAGATTATGAAGCCGCCTGTCTTGGTTAGATGGCTC
ASCRP001268	43.6667	40.3333	39.3333	41.3333	41.6667	75.8333	75.5	75	82	77.3333	5.26481	5.1634	5.03168	4.97944	4.95834	5.79823	5.76159	5.76591	5.76811	5.68646	A	A	A	A	A	P	P	P	P	P	hsa_circRNA_100895	hsa_circ_0023704	exonic	chr11	-	77394754	77396204	1451	uc001oym.3	RSF1	TAAGCTACAGAAAAGAACGCTTGGTGTATGTTGGTATCAGTATTGA
ASCRP001269	877.167	868.5	885.833	816	901.667	972	915	955.667	931.5	980.667	10.5298	10.5556	10.5979	10.4637	10.5684	9.38665	9.34754	9.37794	9.35267	9.41638	P	P	M	P	P	P	P	P	P	P	hsa_circRNA_100896	hsa_circ_0002290	exonic	chr11	-	77396149	77404656	8508	uc001oym.3	RSF1	CATTCCTCCACAAATTCTTCTGTGTGACTCTTGCGATAGTGGATAC
ASCRP001277	1314.33	1097.5	1121.17	1132.5	1164.33	4549.67	4451.5	4760.5	4378	4737.33	11.2422	11.0583	11.069	11.0897	11.0877	11.6034	11.6281	11.6991	11.6015	11.6994	P	P	P	A	P	P	P	P	M	P	hsa_circRNA_100904	hsa_circ_0007767	exonic	chr11	-	77824931	77832220	7290	uc001oyz.1	ALG8	GGGTCCTTTCCTGGCCTTGGTGCTGTAAATGCATTGATGGAAAAAA
ASCRP001278	73.1667	69	69.8333	71.6667	73.6667	105	100.5	102.667	102	110.667	6.44727	6.44002	6.41463	6.45713	6.31554	6.23668	6.19175	6.19967	6.09688	6.25469	P	P	P	P	P	P	P	P	P	P	hsa_circRNA_100905	hsa_circ_0005935	exonic	chr11	-	78176921	78204241	27321	uc001ozi.3	NARS2	TAATGAAGATGGCCCTCAGCACACGAGCTTTTACTCAAGTGTTTAC
ASCRP001279	46.8333	45.8333	46.3333	45.6667	61.3333	135	128.333	127	131.167	130.667	5.35767	5.39395	5.44502	5.36394	5.79201	6.57851	6.54802	6.50843	6.46238	6.49882	P	P	P	M	A	P	P	P	P	P	hsa_circRNA_100906	hsa_circ_0023858	exonic	chr11	+	82917099	82947551	30453	uc001ozz.1	ANKRD42	TGGCAAAGAGTGTCTTCATTGGCTGCTCTGGCATGGAGCTGATATC
ASCRP001280	55.3333	53.3333	54.5	55.3333	61.1667	52.8333	49.5	51.1667	56	54	5.8621	5.81173	5.84182	5.82704	5.95446	5.21385	5.13844	5.22628	5.16097	5.18557	P	P	P	P	P	M	P	P	P	P	hsa_circRNA_100907	hsa_circ_0023865	exonic	chr11	-	82989768	82991303	1536	uc001pac.3	CCDC90B	AGCTCAACAGAGTTCTTCACTACCACAACCAAGGAGGGATATGATA
ASCRP001281	116.333	116.167	116	114.833	120	282	295.333	287	307.5	291.5	7.30421	7.32072	7.31675	7.31308	7.2714	7.63223	7.72654	7.67843	7.73711	7.67829	P	P	P	P	A	P	P	P	P	P	hsa_circRNA_100908	hsa_circ_0023881	exonic	chr11	-	85685750	85687725	1976	uc001pbo.1	PICALM	ATCAGGAGCACAGGCACCCCCTGTAATGGCCTATCCTGCTACTACA
ASCRP001282	299.667	291.333	297.833	288.5	297.333	663.667	640.833	645.5	654.333	650.5	8.91469	8.90239	8.92073	8.88397	8.87118	8.83335	8.83408	8.81024	8.83654	8.82319	P	P	P	P	P	P	P	P	M	P	hsa_circRNA_100909	hsa_circ_0006629	exonic	chr11	-	85685750	85695016	9267	uc001pbo.1	PICALM	CCCTGTATCAGGAGCACAGGATTCACTCCTTCTCCAGTTGCACAGC
ASCRP001283	138.667	137.833	138.833	133.833	142.667	291.167	281.167	280.667	296.333	284.833	7.62143	7.64928	7.659	7.58324	7.61874	7.6755	7.66901	7.64274	7.69501	7.6478	P	P	P	P	P	P	P	P	P	P	hsa_circRNA_100910	hsa_circ_0002998	exonic	chr11	-	85685750	85714494	28745	uc001pbo.1	PICALM	CCCTGTATCAGGAGCACAGGCCCCTAGCAGTCTTCTTGATGCTTTG
ASCRP001285	332.667	356.833	348.333	341.333	361.333	767	731.167	759.667	745	751.667	9.04769	9.19692	9.14712	9.12703	9.1612	9.05865	9.02737	9.05648	9.02745	9.04469	P	P	A	P	P	P	P	P	P	P	hsa_circRNA_100912	hsa_circ_0003695	exonic	chr11	-	85692171	85695016	2846	uc001pbo.1	PICALM	TTGGAATGCTGCAACAATGGATTCACTCCTTCTCCAGTTGCACAGC
ASCRP001286	48.3333	48	48.3333	49.1667	50	70.3333	72	69.6667	76.1667	74	5.55884	5.62029	5.49154	5.57248	5.25076	5.64654	5.68793	5.67567	5.63703	5.70009	A	P	P	P	A	P	P	P	P	P	hsa_circRNA_100913	hsa_circ_0002884	exonic	chr11	-	85692171	85707972	15802	uc001pbo.1	PICALM	GAATGCTGCAACAATGCACATCAAAGCTGCCCAATGATCTGCTTGA
ASCRP001289	349.167	346	348.5	330.833	355.667	602.167	599.333	576.167	603.333	572.667	9.12195	9.14284	9.14144	9.0729	9.12236	8.71067	8.73776	8.66199	8.71678	8.64476	A	A	P	P	P	P	P	P	P	P	hsa_circRNA_100916	hsa_circ_0008773	exonic	chr11	-	85692787	85695016	2230	uc001pbo.1	PICALM	ATCGGAAATGGAACCACTAAGAAGATTCACTCCTTCTCCAGTTGCA
ASCRP001290	56	53	54.6667	55.1667	57.3333	75	74.3333	74.5	100.333	81.8333	5.83129	5.71237	5.81184	5.8743	5.78434	5.77061	5.74203	5.7485	6.02254	5.80297	P	M	P	P	P	P	P	P	P	P	hsa_circRNA_100917	hsa_circ_0002264	exonic	chr11	-	85692787	85707972	15186	uc001pbo.1	PICALM	ATGGAACCACTAAGAACACATCAAAGCTGCCCAATGATCTGCTTGA
ASCRP001291	60	53.8333	57	54.6667	58.1667	70.6667	69.3333	71.8333	76.3333	74.8333	5.96858	5.841	5.85838	5.8699	5.71047	5.66087	5.64371	5.66055	5.58889	5.62538	P	P	P	P	P	P	P	P	P	P	hsa_circRNA_100918	hsa_circ_0023918	exonic	chr11	-	85701292	85742653	41362	uc001pbm.3	PICALM	GGACACCTACTCATGAAATGTTTGTTGACTTAATTCAGTGCACAAA
ASCRP001292	200.167	193.833	185.333	183.333	196.833	134.5	133.667	130.333	138.667	136.333	8.28904	8.25498	8.19972	8.16698	8.21337	6.58016	6.60206	6.52123	6.53858	6.54925	P	A	P	P	P	A	P	P	P	P	hsa_circRNA_100919	hsa_circ_0002513	exonic	chr11	-	85707868	85712201	4334	uc001pbo.1	PICALM	ACATGGGGAGGGCAACTACACTTTCCAATGCAGTGTCTTCCCTGGC
ASCRP001293	88.3333	84.1667	83	86.6667	92	118.833	113.333	116.667	122.333	116.167	6.83732	6.80869	6.74445	6.81416	6.79927	6.42068	6.35715	6.38608	6.36735	6.3427	P	P	P	P	A	P	A	P	P	P	hsa_circRNA_100920	hsa_circ_0023919	exonic	chr11	-	85707868	85714494	6627	uc001pbo.1	PICALM	GTAGCAAGTACATGGGGAGGCCCCTAGCAGTCTTCTTGATGCTTTG
ASCRP001296	61.1667	55	57.8333	61.1667	63.6667	69	67.3333	71.5	70.5	75.3333	6.02476	5.90629	5.95769	6.01649	6.00387	5.64178	5.63243	5.71175	5.50489	5.69703	P	A	P	P	P	P	P	P	P	P	hsa_circRNA_100923	hsa_circ_0023936	exonic	chr11	-	85718584	85742653	24070	uc001pbl.3	PICALM	CCAGACCTTTCACAGACTTAATTCAGTGCACAAATGAGATGAATGT
ASCRP001305	52.3333	51.8333	52.8333	54	61	64	68.5	69.8333	70.1667	69.8333	5.704	5.74326	5.78729	5.78589	5.89709	5.50343	5.66021	5.66541	5.53165	5.60785	P	P	P	P	P	P	P	P	P	A	hsa_circRNA_100932	hsa_circ_0023966	exonic	chr11	-	86267594	86270865	3272	uc001pbz.3	ME3	ACTTTCCGCAGGCCCCGGGGATGGCCTTTACCCTTGAAGAAAGGCT
ASCRP001306	45.3333	43.3333	46.8333	48.6667	47.6667	50.6667	51.5	52.1667	57.3333	55.1667	5.37378	5.20492	5.40942	5.63124	5.25635	5.20059	5.22502	5.23902	5.14977	5.23718	A	A	P	P	A	P	P	P	P	P	hsa_circRNA_100933	hsa_circ_0023984	exonic	chr11	-	89133184	89135710	2527	uc001pct.3	NOX4	CCTCACAATGAGGGCTGCTGAAGTATCAAACTAATTTAGATACCCA
ASCRP001311	325.667	319	310.167	311	335	424	405	414	421.167	416.333	9.01917	9.01861	8.9813	8.98221	9.04791	8.19833	8.16397	8.16622	8.18859	8.16636	P	P	A	P	P	P	P	P	A	P	hsa_circRNA_100938	hsa_circ_0008648	exonic	chr11	+	94554695	94564707	10013	uc001pfb.3	AMOTL1	GGGGCATTATGCTTCCCAGACCGCCCATGCCAACTTCCGTTCCCAT
ASCRP001312	329.5	330.5	332	336.5	341.5	388.333	406	422.5	414.833	415.333	9.0458	9.0838	9.08191	9.08842	9.07733	8.0515	8.1686	8.19556	8.16828	8.15988	P	P	A	P	P	P	P	P	P	P	hsa_circRNA_100939	hsa_circ_0002320	exonic	chr11	+	102056748	102076805	20058	uc001pgw.2	YAP1	TGCTTCGGCAGGTCCTCTTCCTGATGGATGGGAACAAGCCATGACT
ASCRP001316	406.5	398.5	405.167	397.5	417.167	1021.33	1034.33	1025.33	1058.5	1019.67	9.37917	9.37346	9.40075	9.38308	9.40034	9.45485	9.51553	9.48176	9.52118	9.47245	P	P	P	P	P	P	P	P	P	P	hsa_circRNA_100944	hsa_circ_0024143	exonic	chr11	+	103173821	103194718	20898	uc001phn.1	DYNC2H1	CAGTTCTCAGGACTGAAAGAGGTGTCCCCACTGCCTCTAAATCTCA
ASCRP001317	72.8333	71.5	75	71.1667	81.5	101.333	99.6667	98.8333	101.667	97.5	6.44048	6.49112	6.54519	6.41432	6.53186	6.1709	6.15356	6.13896	6.08091	6.04638	P	P	P	P	P	P	P	P	P	P	hsa_circRNA_100945	hsa_circ_0008602	exonic	chr11	-	106849344	106856857	7514	uc001pjg.1	GUCY1A2	TTCTTCAGTGTACTGCTAATATACTCGCCTCAGACGATACAGCAGA
ASCRP001318	119.167	108.667	110	106.833	114.333	1109.83	1022.67	1037	1027.33	1026.17	7.34151	7.20287	7.23875	7.21748	7.19576	9.56632	9.50193	9.50735	9.47732	9.48408	P	P	P	P	P	P	P	P	P	P	hsa_circRNA_100946	hsa_circ_0024162	exonic	chr11	-	107673726	107673881	156	uc001pjq.3	SLC35F2	TTTTTGTTGGACTCTTTCTGTTTGGCTATAAGCCCTGCTGTTCGTG
ASCRP001322	54	52.8333	55.5	56.8333	60.5	69.6667	67.5	69.8333	74.6667	71.5	5.84079	5.76463	5.90024	5.85717	5.8626	5.63626	5.58438	5.65826	5.58621	5.58711	P	P	P	P	P	P	P	P	P	P	hsa_circRNA_100950	hsa_circ_0007694	exonic	chr11	+	108137897	108138069	173	uc001pkb.1	ATM	AGTACCATAGGCATCCTTCATCAAAAAGCCATTTGACCGTGGAGAA
ASCRP001323	46.3333	46.3333	44.5	44.6667	52.6667	70.3333	65.6667	68.1667	69.1667	68.6667	5.3218	5.44299	5.33092	5.26386	5.54584	5.65915	5.56524	5.61009	5.47548	5.53418	P	P	A	P	A	A	P	A	P	P	hsa_circRNA_100951	hsa_circ_0024231	exonic	chr11	+	108186549	108206688	20140	uc001pkb.1	ATM	TACTTATAAGGATCTTCTCTTAGAAATCTACAGAAGTATAGGGGAG
ASCRP001328	1008.5	1008.33	1010.5	980.667	1062.5	568	554.333	515	585.833	585.833	10.8618	10.9049	10.9042	10.8509	10.9783	8.61626	8.62553	8.48938	8.67044	8.67085	P	P	P	P	P	P	M	P	P	P	hsa_circRNA_100956	hsa_circ_0000357	exonic	chr11	-	116734383	116744352	9970	uc001ppy.3	SIK3	AACAGCAGCATCAAACAGCTGCAGCAGGAGCAGTCTCTCCTACAGC
ASCRP001332	545.5	564.833	572	533.5	582.333	1143.33	1049.67	1040.5	1062.67	1035.33	9.83034	9.903	9.90482	9.82224	9.89039	9.60315	9.53548	9.50147	9.53548	9.49534	P	P	P	P	M	P	M	P	P	P	hsa_circRNA_100960	hsa_circ_0007372	exonic	chr11	-	118422500	118430579	8080	uc001pto.2	IFT46	AGAGCTTTTGGGCAAGGACTTCCTCGTTCTGCCCATCTTCCTAACA
ASCRP001333	45.8333	46.1667	43.8333	44.5	48.8333	50.5	54.6667	50.1667	58	56.8333	5.35071	5.45033	5.35753	5.31276	5.28646	5.20706	5.26592	5.18836	5.18053	5.21941	P	A	P	P	A	P	P	P	P	A	hsa_circRNA_100961	hsa_circ_0008157	exonic	chr11	-	118425173	118430579	5407	uc001pto.2	IFT46	AACAGAGAATTCTAAGCAGCACAACATCACAGACTTCCTCGTTCTG
ASCRP001334	123.833	126	122.833	133.167	128.5	170.667	170.333	178.667	178.167	185.333	7.39068	7.47592	7.42808	7.55865	7.38901	6.91621	6.94112	6.98187	6.93626	7.00804	P	P	P	A	P	P	P	P	P	P	hsa_circRNA_100962	hsa_circ_0006374	exonic	chr11	+	118451960	118455359	3400	uc001ptq.3	ARCN1	AACCAAAATGCATGCTCCACCCATTAATATGGAAAGGTGCTGTTGG
ASCRP001336	53	51	51	48.3333	53	75.5	71.1667	72.1667	81.6667	79.5	5.72724	5.70513	5.66185	5.48248	5.56824	5.76613	5.72112	5.72528	5.73515	5.76094	P	P	P	P	P	P	P	P	P	P	hsa_circRNA_100964	hsa_circ_0000360	exonic	chr11	-	118629482	118634015	4534	uc001pub.2	DDX6	TTTTCTCCAGGTGCACGTGGTGATTGCTACCCCTGGGAGAATCCTG
ASCRP001338	114.333	109.667	112.5	114.333	119.667	86.5	85.1667	89.5	88.6667	92.6667	7.27296	7.23171	7.26469	7.30099	7.29667	5.96104	5.93251	6.0186	5.88131	5.97842	P	P	P	M	P	M	P	P	P	P	hsa_circRNA_100966	hsa_circ_0004293	exonic	chr11	-	118656760	118657227	468	uc001pub.2	DDX6	CCACCACTATTAAATTGACGTGAGTGAATTCAGATATAACTCAAGC
ASCRP001340	133.833	134.5	132	130	136	335.167	319	310.5	342.833	315.667	7.50825	7.59131	7.53038	7.56311	7.47425	7.8638	7.82987	7.77583	7.88822	7.79202	M	P	P	P	P	P	P	A	P	P	hsa_circRNA_100968	hsa_circ_0024553	exonic	chr11	+	118997644	119003929	6286	uc001pvp.3	HINFP	CCCGTTTTCGGGTGAAGGCCATGCCGCCTCCTGGGAAAGTTCCCCG
ASCRP001341	159.167	152	141	148	149.667	78.5	74	76.3333	77	79.1667	7.89413	7.82923	7.68762	7.79825	7.67699	5.81523	5.73664	5.79447	5.64124	5.75237	P	P	P	P	P	P	P	P	P	P	hsa_circRNA_100969	hsa_circ_0006932	exonic	chr11	+	119002244	119003929	1686	uc001pvp.3	HINFP	CCCGTTTTCGAATTCCTTCGACAATCCTGAGTGGTTTTATCGGCAT
ASCRP001342	913.333	871.667	869.5	844.833	894.167	1639.5	1560	1626.5	1717.83	1686.17	10.6007	10.5605	10.5377	10.523	10.5552	10.1627	10.1261	10.1674	10.2588	10.2229	P	P	P	P	P	P	P	P	P	P	hsa_circRNA_100970	hsa_circ_0024604	exonic	chr11	+	120276826	120278532	1707	uc021qrm.1	ARHGEF12	TCACATGATTTTGACCCCACAGGTTTCCCCTCAAAAAACCTATAAG
ASCRP001343	318	308.333	303.333	300.333	314	772.833	742.5	750.667	772.333	781.833	8.98754	8.97457	8.94059	8.92995	8.96354	9.06755	9.05136	9.03602	9.08147	9.10241	P	P	P	P	P	P	P	P	M	P	hsa_circRNA_100972	hsa_circ_0024609	exonic	chr11	+	120276826	120302620	25795	uc021qrm.1	ARHGEF12	GCCCAGTAGTGACAATGCAGATGTTTCCCCTCAAAAAACCTATAAG
ASCRP001345	60.6667	68.1667	68	69.1667	78.8333	116.5	114.167	109.833	124.333	114.667	6.02911	6.389	6.32914	6.38536	6.4841	6.37767	6.37381	6.3345	6.40215	6.32094	A	M	A	M	P	P	P	P	P	P	hsa_circRNA_100974	hsa_circ_0009021	exonic	chr11	+	120343758	120348235	4478	uc001pxl.2	ARHGEF12	CAGAGTCCAGCGCCTAGAAGATTATCAGCGTCGCCTTGATACCTCC
ASCRP001348	104.833	108.667	101.5	101	111.667	52.3333	49.6667	49.6667	54.6667	52	7.15324	7.23684	7.12383	7.12122	7.16032	5.24517	5.13668	5.16796	5.09444	5.11631	M	P	P	P	P	P	P	P	P	A	hsa_circRNA_100977	hsa_circ_0002089	exonic	chr11	+	120347369	120348235	867	uc001pxl.2	ARHGEF12	CAGAGTCCAGATAACAAAGCTTTATTCGTCATTTCCATGTCAGACA
ASCRP001350	137.333	133.167	132.333	137.5	138.333	242	239.333	243.833	242.333	246.833	7.59573	7.58001	7.59525	7.63163	7.54778	7.42513	7.44352	7.44021	7.40738	7.44016	P	P	P	P	P	P	M	P	P	P	hsa_circRNA_100979	hsa_circ_0006239	exonic	chr11	+	123464789	123465546	758	uc001pyw.2	GRAMD1B	GGAAACTCTGGTGTTAAGCCCCACCTACAAGCAGAGAAATGAAGAC
ASCRP001351	138	136.667	136	134	140.833	211.833	211.667	200.333	212.667	200.667	7.60924	7.60572	7.61239	7.59267	7.57427	7.22609	7.25928	7.1483	7.22392	7.14525	P	P	P	P	P	P	P	P	P	P	hsa_circRNA_100980	hsa_circ_0024731	exonic	chr11	+	123489400	123489932	533	uc001pyw.2	GRAMD1B	CCTTGACCAGTCTGGTGCTGCTGGTCATCCTTAACATGATGCTCTT
ASCRP001352	65	65.5	65.6667	64.8333	68	67	68.5	70.6667	76.6667	73.3333	6.15093	6.25685	6.25631	6.21598	6.18492	5.61923	5.65903	5.6709	5.64173	5.65058	P	P	P	P	P	P	P	P	P	P	hsa_circRNA_100981	hsa_circ_0024737	exonic	chr11	+	123988203	123989796	1594	uc001pzr.3	VWA5A	TTTTGGAGATGGGGATGCCTAACATGAAGCCAGAAATCTTGCATCA
ASCRP001353	43.5	40.3333	41.8333	41.5	45.6667	68.6667	68.5	67.8333	69.3333	71	5.25736	5.15974	5.31987	5.18184	5.17167	5.60211	5.61493	5.5823	5.46524	5.58855	A	A	A	A	A	P	P	P	P	P	hsa_circRNA_100982	hsa_circ_0024758	exonic	chr11	+	125465775	125467014	1240	uc001qcd.2	STT3A	TTGAAAGTGTTATCCATGAGTTTGATCCCTGATCGTCGTGTGTTGC
ASCRP001355	113.167	110.5	110.667	114.833	114.667	264.833	259.667	256.667	266.333	260.667	7.26429	7.27212	7.25021	7.32964	7.2145	7.54888	7.55751	7.50625	7.54163	7.51803	P	P	P	A	P	A	P	P	P	P	hsa_circRNA_100984	hsa_circ_0002019	exonic	chr11	+	126142863	126143349	487	uc010sbq.2	FOXRED1	AAAGTGCAGAGTATTCACAGGCCTCCACTGGGCTCTCAGTAGGTGG
ASCRP001357	70	67.8333	68.6667	67.8333	71.3333	93.5	87.3333	84.6667	96.8333	89	6.36172	6.40753	6.35699	6.26148	6.29252	6.06763	6.00496	5.9472	6.00715	5.94563	P	P	P	P	P	P	P	P	P	A	hsa_circRNA_100986	hsa_circ_0002083	exonic	chr11	-	128350085	128360471	10387	uc001qej.2	ETS1	AGCTGGCTACACAGATATGGAATGTGCAGATGTCCCACTATTAACT
ASCRP001358	63.3333	63.3333	62.6667	62.3333	70	74	74.3333	76.1667	83.6667	76.3333	6.07715	6.19599	6.19052	6.15658	6.20787	5.71421	5.75499	5.79524	5.77768	5.72624	P	P	P	P	P	P	P	P	P	P	hsa_circRNA_100987	hsa_circ_0004296	exonic	chr11	-	128354717	128360471	5755	uc001qej.2	ETS1	AGGACCAGTCGTGATATGGAATGTGCAGATGTCCCACTATTAACTC
ASCRP001359	73.6667	74.6667	72.5	74.3333	74.3333	132.667	128.167	132.5	132.167	133.833	6.43803	6.52822	6.45538	6.55104	6.35024	6.55747	6.51877	6.57269	6.48056	6.54586	P	P	P	P	P	P	P	P	A	P	hsa_circRNA_100988	hsa_circ_0000369	exonic	chr11	+	128628009	128642880	14872	uc009zci.3	FLI1	TGTCACACCTCAGTTACCTCAGGGAAAGAGGCTCTGTCGGTGGTGA
ASCRP001360	63.6667	61.6667	58.8333	61.8333	62.3333	89.5	86	86.6667	90.1667	88	6.12218	6.12828	6.06416	6.21665	6.00877	6.01515	5.97225	6.01778	5.93926	5.96453	P	P	P	P	M	P	P	P	P	P	hsa_circRNA_100989	hsa_circ_0000370	exonic	chr11	+	128628009	128651918	23910	uc009zci.3	FLI1	TCACGATTGAGTGTCAAAGAAGGAGGCTCTGTCGGTGGTGAGCGAC
ASCRP001365	94	91.1667	93.8333	95.3333	97.6667	132.5	133.333	128.333	141.667	136	6.91876	6.9443	6.95994	6.98782	6.91834	6.546	6.60642	6.51449	6.57281	6.5483	P	P	A	P	P	P	P	P	P	P	hsa_circRNA_100994	hsa_circ_0024895	exonic	chr11	-	130773149	130776616	3468	uc001qgk.4	SNX19	TAGTTCAAAGGTCTAGGCTGAGGTTCTCATCCAGTAAAATTTCTCC
ASCRP001367	46.1667	47	45	45.3333	51.1667	70.1667	74	70.5	80.6667	74	5.3721	5.42542	5.41798	5.33238	5.59028	5.68255	5.76563	5.66234	5.73018	5.63059	A	A	A	P	A	P	P	P	P	P	hsa_circRNA_100996	hsa_circ_0024920	exonic	chr11	-	134076493	134080348	3856	uc009zda.1	NCAPD3	AGTTTATCAGGCAGTGTAGCCAATCAAGTATTCCACCCAGTGATGT
ASCRP001368	58.3333	60.1667	57.8333	55.8333	56	139.333	137.5	134.333	141.333	134.5	5.89198	6.06039	6.00945	5.87532	5.80311	6.6283	6.63628	6.57737	6.57588	6.54633	P	P	P	P	P	P	P	P	P	P	hsa_circRNA_100997	hsa_circ_0002881	exonic	chr12	-	459786	463400	3615	uc010sdn.1	KDM5A	AGAAGAAGAGGTTGATCTCTATGTTTGTATGTTTTGTGGTCGGGGA
ASCRP001369	50.1667	47.5	48.1667	46	53.1667	48.5	42	42.5	53.3333	45	5.57884	5.5787	5.53002	5.36512	5.63978	5.08159	4.91179	4.95001	5.07898	4.91693	P	P	P	P	P	P	A	A	A	A	hsa_circRNA_100998	hsa_circ_0004657	exonic	chr12	+	1213915	1225199	11285	uc009zdp.3	ERC1	GCAGACTGAGGAGATGCATCGAAGGTTTGAGAATGCTCCTGATTCT
ASCRP001370	51.1667	51.3333	51.3333	51.1667	54.3333	80.1667	79.3333	78.5	91.6667	79	5.62979	5.70835	5.70527	5.66747	5.67288	5.86895	5.82026	5.81774	5.87883	5.73701	P	P	A	P	P	P	P	P	P	P	hsa_circRNA_100999	hsa_circ_0025006	exonic	chr12	+	1887019	1893239	6221	uc001qjn.3	ADIPOR2	TGACATCTGGGTATGGGAAGGTCGGTGGCGAGTGATCCCTCATGAT
ASCRP001372	138.5	139	140	138.333	150.167	227.333	227.833	226.333	232.5	220.667	7.61771	7.68681	7.67827	7.66329	7.70193	7.33082	7.3792	7.33917	7.35088	7.28558	P	M	P	P	P	P	P	P	P	P	hsa_circRNA_101001	hsa_circ_0025135	exonic	chr12	-	6458115	6465046	6932	uc001qnv.3	SCNN1A	ACAACAAGAGGAATTACTCTCACTTCCACCACCCGATGTATGGAAA
ASCRP001373	141.167	131.667	130.167	127.667	130.167	419.167	398.833	394	411.333	392.333	7.64656	7.54856	7.52997	7.50546	7.40859	8.17642	8.13336	8.09955	8.14936	8.08722	P	P	P	P	P	P	M	P	P	P	hsa_circRNA_101002	hsa_circ_0025201	exonic	chr12	+	6646474	6646556	83	uc001qop.1	GAPDH	TTGGTATCGTGGAAGGACTCATGCAATGCCTCCTGCACCACCAACT
ASCRP001374	329.833	316	310.333	307.333	318	1560	1519.67	1533.83	1545.67	1524	9.04134	9.01322	8.98155	8.95969	8.97421	10.0713	10.0839	10.0737	10.0953	10.0822	P	P	P	P	P	P	P	P	P	P	hsa_circRNA_101003	hsa_circ_0025202	exonic	chr12	+	6646474	6647162	689	uc001qop.1	GAPDH	CACTTTGTCAAGCTCATTTCCTGCAATGCCTCCTGCACCACCAACT
ASCRP001375	358	324.333	339.333	346.5	342.333	328.5	344.333	351.333	400.833	358.667	9.15565	9.05365	9.10931	9.14441	9.07035	7.83343	7.93554	7.94156	8.09726	7.96509	P	P	P	P	P	A	P	M	P	M	hsa_circRNA_101004	hsa_circ_0000375	exonic	chr12	-	6657590	6657991	402	uc001qoy.3	IFFO1	CCAGGGAGAGGTCCCATCCATGGGGGGGCGGAAGCGGGAGCGCAAG
ASCRP001380	141.667	138.333	138.333	132.167	138.5	119.333	110.667	109.833	112.167	112.167	7.66828	7.64136	7.63791	7.57349	7.55385	6.40876	6.33918	6.33463	6.25446	6.27895	P	A	P	P	P	P	P	P	P	P	hsa_circRNA_101009	hsa_circ_0025388	exonic	chr12	+	9020437	9021799	1363	uc001quz.4	A2ML1	CTTGGATGAGGATACTGTAGTTGCTCTCCAAGCTCTTGCCAAATAT
ASCRP001381	42.5	42.5	42	42	46.6667	66.1667	63.3333	65.6667	66.6667	67.5	5.22649	5.28215	5.22753	5.17788	5.14977	5.552	5.52596	5.61539	5.40907	5.57067	A	A	A	P	A	P	P	M	P	P	hsa_circRNA_101010	hsa_circ_0025395	exonic	chr12	+	9073580	9074346	767	uc001qvc.1	PHC1	AACCAGTCTCAGGCCCAGATGTATCTACGGGCCACAATTGCTGCCA
ASCRP001382	136	139.167	145	139	151.833	161.167	158.667	159.167	165	160.833	7.56452	7.69215	7.73635	7.68713	7.72586	6.83812	6.82857	6.81858	6.80263	6.80789	P	P	P	P	P	P	P	P	P	P	hsa_circRNA_101011	hsa_circ_0007481	exonic	chr12	-	11126253	11199787	73535	uc021qvg.1	PRH1-PRR4	TACTCAAGAGTGGAAGTTTTCACAGGTTCTCCAGCATTTGGCTCAA
ASCRP001383	50.1667	48.8333	51	49.3333	53.3333	62	59.1667	62.1667	62.6667	65.3333	5.60859	5.62356	5.67616	5.56483	5.55112	5.4523	5.41464	5.47062	5.35702	5.44413	A	P	P	P	A	P	P	P	P	P	hsa_circRNA_101013	hsa_circ_0004123	exonic	chr12	+	12022357	12022903	547	uc001raa.1	ETV6	TTGGGAGAATAGCAGATAACTGTGTCCAGAGGACCCCCAGGCCATC
ASCRP001384	149.667	148	147	140.833	151	230	224	230.333	235	240.667	7.78389	7.78038	7.77418	7.69776	7.71938	7.33556	7.33614	7.36216	7.35545	7.40342	P	P	P	P	P	P	P	P	P	P	hsa_circRNA_101014	hsa_circ_0008932	exonic	chr12	-	12332743	12340053	7311	uc001rah.4	LRP6	CAAGATTGAGGCAGGCAGTGGTTAAAGGTTCCCTTCCACATCCTTT
ASCRP001385	61.3333	59.3333	60.6667	60.1667	66.5	95.5	96.3333	97.3333	100.667	98.6667	6.0112	6.03665	5.98538	5.96891	6.04027	6.06903	6.12279	6.16657	6.09128	6.10754	P	P	P	P	M	P	P	M	P	P	hsa_circRNA_101015	hsa_circ_0000378	exonic	chr12	-	12397195	12397589	395	uc001rah.4	LRP6	CTTCAAGTGGCGGCCCCTTTGTTGCTTTATGCAAACAGACGGGACT
ASCRP001388	210.833	206.833	213.167	208.5	224.5	366.5	355.5	357.833	367.5	364.667	8.3769	8.37133	8.40071	8.38216	8.42127	7.99204	7.97964	7.96252	7.99451	7.9882	P	P	P	P	P	P	P	P	P	P	hsa_circRNA_101018	hsa_circ_0025513	exonic	chr12	+	14609494	14610229	736	uc001rby.4	ATF7IP	GTGAATACAGCATCCACCCAACCCACCAGTATCACCAGGAAAAACT
ASCRP001392	41.6667	42.5	42.5	42.1667	45.3333	64.5	62.5	63	78.1667	66.3333	5.17248	5.08103	5.20742	5.13522	5.11779	5.54174	5.51092	5.50232	5.65083	5.46232	A	A	A	A	A	P	P	P	P	P	hsa_circRNA_101022	hsa_circ_0008664	exonic	chr12	+	22796696	22826594	29899	uc001rft.3	ETNK1	GTTTGCATTGCTCTTCACAGATGGAATCACAAATAAACTTATTGGC
ASCRP001393	77.3333	73.8333	72.3333	73	73.5	73.3333	74.6667	72.8333	79.6667	76.1667	6.55353	6.52519	6.40789	6.41493	6.34538	5.65959	5.71053	5.70247	5.73455	5.71047	P	P	P	P	P	M	M	P	P	P	hsa_circRNA_101023	hsa_circ_0004426	exonic	chr12	-	24985656	24989530	3875	uc001rgc.3	BCAT1	ATATACTGTACAAAGGCGAGAAGAAGAACTGGCAACTCCTCCACTA
ASCRP001395	41.8333	42.5	42.6667	41.6667	47.5	66	66.3333	65.6667	69.8333	66.5	5.18849	5.33991	5.25232	5.19909	5.30165	5.57096	5.57773	5.52506	5.53966	5.50984	A	A	A	A	A	P	P	P	P	P	hsa_circRNA_101025	hsa_circ_0025633	exonic	chr12	+	25232177	25236427	4251	uc001rgg.2	LRMP	ACCATATTAAATCTGGAGAATGGTGTTGAACGCGTGTGTCCTGAGA
ASCRP001397	49.3333	47.3333	45.6667	47.3333	48.3333	53.3333	52	54.6667	57.1667	82.6667	5.51212	5.4604	5.47476	5.46232	5.37296	5.24372	5.19587	5.32818	5.20041	5.68894	A	P	P	P	A	P	M	P	P	A	hsa_circRNA_101027	hsa_circ_0025640	exonic	chr12	+	26208211	26220646	12436	uc001rgy.3	RASSF8	ATTGAAAGGGCTAGAGACATGACCTAACACCCTGATGACCACTCTC
ASCRP001399	69.5	67	72.3333	72.3333	74.3333	58.3333	57.8333	59.3333	63	63.1667	6.33262	6.27663	6.50884	6.46166	6.33127	5.40262	5.38069	5.41065	5.35816	5.41729	P	P	P	P	P	P	P	P	P	P	hsa_circRNA_101029	hsa_circ_0025705	exonic	chr12	-	27132716	27143560	10845	uc010sjl.2	TM7SF3	TTTACTCCACTGGGTGGTTACCCTAACAGCTAATGATAAGACAAGT
ASCRP001400	181.833	165.5	168.167	175.333	180.167	389.167	372.667	400.667	396.667	407.333	8.14299	8.00464	8.04596	8.09944	8.09111	8.06568	8.04998	8.10349	8.09256	8.12723	P	P	P	P	A	P	P	P	P	P	hsa_circRNA_101030	hsa_circ_0025711	exonic	chr12	-	27143382	27143560	179	uc010sjl.2	TM7SF3	TGTGCTTCCCTAGGTGGTTACCCTAACAGCTAATGATAAGACAAGT
ASCRP001401	13914.8	13043.2	13621.7	12698	13987.7	32665.7	31677.7	31138	32039.5	30855.7	14.5762	14.3396	14.6231	14.4402	14.7017	14.4417	14.4849	14.4323	14.4628	14.4584	P	A	P	P	P	P	P	P	P	P	hsa_circRNA_101031	hsa_circ_0007478	exonic	chr12	-	27143382	27152609	9228	uc010sjl.2	TM7SF3	GTGCTTCCCTAGACTCTCCTTTCCAATTCCTCGGAAACAGGCACTG
ASCRP001402	39.6667	38.3333	40.3333	40	42.3333	62.6667	65.8333	62.6667	71.3333	66.1667	5.07178	4.8867	5.13493	5.1889	5.02364	5.53314	5.55535	5.52185	5.50643	5.48174	A	A	A	A	A	P	P	P	P	P	hsa_circRNA_101032	hsa_circ_0009009	exonic	chr12	+	27521194	27523163	1970	uc001rht.2	ARNTL2	AACAAGGATAGAAATATCAGCCTCCAGTGGCAGCAGGTAAAGTGTT
ASCRP001404	60.5	58.6667	59.1667	58.3333	62.8333	67.8333	66.3333	63.1667	71.1667	66.6667	5.94007	5.9636	5.97036	5.97063	5.91807	5.60272	5.57366	5.49296	5.52999	5.48037	P	P	P	P	P	P	P	P	P	P	hsa_circRNA_101034	hsa_circ_0007723	exonic	chr12	+	28458581	28460682	2102	uc001rio.3	CCDC91	ATACAAAGAACTTCAGTATCTGGAGTCCATCTTTCACCATCTTCTC
ASCRP001405	69.3333	69.5	66.8333	65.1667	74.3333	89.1667	90.1667	87	96.5	89.3333	6.28627	6.38827	6.27491	6.24005	6.35392	6.00255	6.0038	6.00702	5.97053	5.94491	P	P	P	P	P	P	P	P	P	P	hsa_circRNA_101035	hsa_circ_0008250	exonic	chr12	+	28458581	28544344	85764	uc001rio.3	CCDC91	GTTGCTAAATGCTCAGTATCTGGAGTCCATCTTTCACCATCTTCTC
ASCRP001407	53.5	52.3333	53.3333	51.8333	58	90.1667	89.1667	87.1667	92.3333	89.6667	5.74669	5.75531	5.85622	5.70267	5.78545	6.00752	6.01424	5.97751	5.95484	5.95768	P	P	P	P	P	P	P	P	P	P	hsa_circRNA_101037	hsa_circ_0025767	exonic	chr12	-	29904598	29911710	7113	uc001rjb.3	TMTC1	TCCATGATGAGGTGGCTGGGATCGTTGGCAGAGCGGACGTGTTAGC
ASCRP001410	222.667	222.667	216.333	218.833	217.167	1419	1355.33	1406.83	1377	1383.67	8.44726	8.45468	8.42988	8.44016	8.37842	9.93561	9.9111	9.9416	9.9209	9.92069	P	M	P	P	P	P	P	P	P	P	hsa_circRNA_101040	hsa_circ_0025822	exonic	chr12	-	31586088	31600703	14616	uc001rkh.1	DENND5B	ACTTGAGGGAGGCTTCCTTTCTGTCTGACCAGCCTGAGCCTTACCT
ASCRP001413	342.833	346.167	348.5	340.667	438.833	2478.17	2435.33	2456.67	2429	2399	9.10744	9.15287	9.1473	9.12222	9.39307	10.7223	10.7428	10.7327	10.712	10.7047	P	P	P	P	A	P	P	P	A	A	hsa_circRNA_101043	hsa_circ_0025887	exonic	chr12	+	40696590	40697936	1347	uc001rmi.3	LRRK2	AACTGAAAGAGCTGCTATGCCTTTCTTGCCTCCTTCTATGACAATC
ASCRP001418	47.1667	47	49	50	53.1667	57.3333	56.8333	56.3333	63.6667	61	5.41262	5.55211	5.55987	5.58732	5.54509	5.38944	5.34664	5.2714	5.34198	5.3523	A	P	P	P	A	P	P	P	P	P	hsa_circRNA_101050	hsa_circ_0003770	exonic	chr12	-	49333437	49334971	1535	uc001rsr.2	ARF3	TTGTCTTTGCAAACAAACAGGATCAAGTCTTCCATACCAGGGACCA
ASCRP001419	3905.83	4163.83	4089.67	4110.67	4071.67	15328.5	14950.3	15225	14741	14669	12.6133	12.6814	12.6618	12.6611	12.6509	13.4974	13.4846	13.5011	13.4696	13.4892	P	P	P	P	P	P	P	P	P	P	hsa_circRNA_101051	hsa_circ_0026143	exonic	chr12	+	49722709	49723237	529	uc001rtx.4	TROAP	CCTGCCCTGGGACAGCCATGACTCCCACCTGATGCCCTCCCCTGCC
ASCRP001423	5381.5	5093	5169	4967.83	5233	5203.83	4615.17	5176.83	4609.67	5008.67	12.9357	12.8936	12.9153	12.8898	12.8936	11.798	11.686	11.8365	11.6769	11.7992	P	P	P	P	P	P	P	P	P	P	hsa_circRNA_101055	hsa_circ_0026218	exonic	chr12	-	50529514	50537840	8327	uc001rwd.4	CERS5	ATCCATTCTGATTTATTGCCAAACCCTGTGCACTCTGTATTGGCAT
ASCRP001425	674.167	698.833	693.167	665.5	701.333	1107.33	1066.5	1074.17	1084.67	1072.33	10.1003	10.1697	10.152	10.1212	10.1411	9.55953	9.56497	9.55033	9.5613	9.53959	P	P	P	P	M	P	A	P	P	A	hsa_circRNA_101057	hsa_circ_0003222	exonic	chr12	+	50848096	50855130	7035	uc009zlr.1	LARP4	GTAGGGGCAGGCTCCCTTTCCCAATGGTAGTTTTGTGAATGGCTTT
ASCRP001426	71.5	69.1667	69.8333	72.3333	76	106.5	101.5	106.167	109.667	112.5	6.41118	6.35196	6.4494	6.49045	6.41827	6.26588	6.21703	6.27681	6.19521	6.28954	P	A	P	P	P	P	P	P	P	P	hsa_circRNA_101058	hsa_circ_0026285	exonic	chr12	+	51207792	51208222	431	uc001rww.4	ATF1	TAATGAAAAACAGTTGCCATTGCCCCAAATGGAGCCTTACAGTTGG
ASCRP001428	50.3333	50.8333	49.8333	47.5	52	54.6667	56	55	64.3333	58.1667	5.62443	5.68376	5.64727	5.49641	5.59727	5.30074	5.34507	5.3183	5.37344	5.30529	P	P	P	P	P	P	P	P	P	M	hsa_circRNA_101060	hsa_circ_0008802	exonic	chr12	-	51402258	51404549	2292	uc001rxd.4	SLC11A2	TGAGGAGGAGAATCATATTCTAAGAACTCAGCCACTCAGGTATCCA
ASCRP001429	122.667	119.667	118	122.167	148	151.833	148.167	149	159.333	148.667	7.36549	7.40578	7.36223	7.43244	7.62177	6.72477	6.73371	6.73506	6.76993	6.71314	P	P	P	P	P	P	P	P	P	P	hsa_circRNA_101061	hsa_circ_0004313	exonic	chr12	+	51449617	51450285	669	uc010smz.2	LETMD1	AGTAAAATCGGTACCTGTTTCCCAGGCAACTACTGATCAGGCATTT
ASCRP001430	222.333	213	209.833	209.333	215.167	207.833	208.667	212.667	221.167	221.667	8.44812	8.40983	8.36667	8.37825	8.34657	7.19453	7.2218	7.248	7.26309	7.28501	P	P	P	P	P	P	P	A	P	P	hsa_circRNA_101062	hsa_circ_0004538	exonic	chr12	-	51467605	51467865	261	uc001rxu.2	CSRNP2	AAGAGAAACTCCATGCCAAGAAAATGAAGCCACATCCATCCTGAAG
ASCRP001434	443.167	436.333	438.333	422	436.167	1612.17	1555	1589.33	1536.83	1547.83	9.51191	9.53591	9.52937	9.49218	9.46993	10.1261	10.1167	10.1351	10.0885	10.108	M	P	P	P	P	P	M	P	M	P	hsa_circRNA_101066	hsa_circ_0026337	exonic	chr12	+	52180325	52188425	8101	uc001ryw.3	SCN8A	TGGTAGTCATCCTCTCCATTGTGGGTGGTGGTGAATGCCTTGGTGG
ASCRP001435	94.8333	91.1667	90.3333	90.6667	93.8333	142	146.167	147.333	152.5	144.333	6.96663	6.90186	6.90532	6.90456	6.87007	6.64696	6.70468	6.71159	6.66788	6.65618	P	P	P	A	P	P	P	P	P	P	hsa_circRNA_101067	hsa_circ_0003729	exonic	chr12	+	52380601	52385777	5177	uc001rzn.3	ACVR1B	GAGTTATGAGATACATGGCCCCTGAAGTACTTGATGAAACCATTAA
ASCRP001440	352.167	347.167	344	355.167	349	600.833	568.167	605.167	574.667	608.167	9.13364	9.1636	9.12852	9.18203	9.09792	8.70449	8.66756	8.7307	8.65186	8.73488	P	M	P	P	P	P	P	P	P	P	hsa_circRNA_101072	hsa_circ_0026524	exonic	chr12	+	53421565	53431406	9842	uc001sbh.4	EIF4B	CAGTCCCCTACAAGAGTATCGAGATCGTTATGATTCAGACCGGTAT
ASCRP001441	52.8333	52.3333	55	54.3333	57.6667	125.667	135.333	131.167	140.833	137.5	5.66257	5.74165	5.8757	5.92107	5.8194	6.49006	6.61233	6.56202	6.57332	6.59958	P	P	P	P	P	P	P	P	P	P	hsa_circRNA_101073	hsa_circ_0026542	exonic	chr12	+	53448969	53449629	661	uc001sbo.1	TENC1	TCTCTGCAGGCTCTTCAACCTTTCAGAGAAAAGGCATGACCTGACC
ASCRP001443	145.5	148.167	150	151.5	158.333	411.833	401.333	408	403.167	396.833	7.71133	7.81078	7.82007	7.8563	7.80675	8.15325	8.15269	8.13953	8.11703	8.0955	P	P	P	P	P	P	P	P	P	A	hsa_circRNA_101075	hsa_circ_0026640	exonic	chr12	+	53848509	53865591	17083	uc001sdb.4	PCBP2	AATCAATGTCAGTTTTTGGCTTTCACCCCCAACCAGTGACCAAAGA
ASCRP001444	327	327.333	319.833	319.667	324.833	517	504.333	493.833	516.333	487.833	9.02177	9.05921	9.02363	9.0213	9.00323	8.47867	8.49843	8.42947	8.50098	8.40579	P	P	P	P	P	P	P	P	P	P	hsa_circRNA_101076	hsa_circ_0026652	exonic	chr12	+	53856276	53862616	6341	uc001sdk.4	PCBP2	TCCAAACGATTCCCCCCCGAAGGGCGTGACCATCCCGTACCGGCCC
ASCRP001445	41.6667	41.3333	44	40.1667	57.6667	58.8333	58.3333	62.6667	63	65.3333	5.14549	5.15261	5.23968	5.00483	5.63816	5.40581	5.37055	5.51323	5.35702	5.48416	A	A	A	A	A	P	P	M	P	P	hsa_circRNA_101077	hsa_circ_0026911	exonic	chr12	-	56604080	56604352	273	uc010sqg.2	RNF41	ACAGGGCTGTGGGCACCTCATTGTGAACATGCTTTCTGCAACGCCT
ASCRP001446	233.167	233.333	244.5	221	257	303.667	294.833	298.5	310.667	301.833	8.51269	8.53682	8.62046	8.46261	8.6319	7.73868	7.71894	7.72381	7.74915	7.73023	P	P	P	P	M	M	P	P	P	P	hsa_circRNA_101078	hsa_circ_0026978	exonic	chr12	-	56669779	56676775	6997	uc001skr.1	CS	CCATCCACAGGGCATCCGTTTCCGAGGCTTTAGTATCCCTGAATGC
ASCRP001456	43.1667	42.6667	41.3333	41.3333	46.8333	81.6667	79.6667	84.6667	85.8333	87.3333	5.15809	5.30258	5.12653	5.03753	5.20058	5.90429	5.84371	5.94224	5.81013	5.89524	A	A	A	A	A	P	P	P	P	P	hsa_circRNA_101088	hsa_circ_0005358	exonic	chr12	+	57861115	57862007	893	uc001snx.3	GLI1	TGTGCCAGAGGGTGCCATGTTTGAAGGGTGCCGGAAGTCATACTCA
ASCRP001458	138	134.833	136.333	134.333	141.5	387	383.333	386.667	395.167	393.167	7.59163	7.63401	7.60688	7.60649	7.58673	8.05558	8.08308	8.07347	8.08425	8.08532	P	P	P	P	P	P	P	P	M	P	hsa_circRNA_101090	hsa_circ_0027355	exonic	chr12	+	62743001	62749256	6256	uc001src.2	USP15	AGCTATTCAGGTCCCCAGGTGCATCCAATTTTTCAACTTTACCAAA
ASCRP001460	46.3333	47.6667	45.3333	47	50.3333	131.833	130.667	132.5	140.333	134	5.40548	5.53921	5.45367	5.50166	5.44541	6.55528	6.56657	6.55701	6.5791	6.54341	A	P	P	P	A	P	A	P	A	P	hsa_circRNA_101092	hsa_circ_0008594	exonic	chr12	+	64456696	64509673	52978	uc001srv.2	SRGAP1	AGTGAAGATGTGCTGTGATCTTGGCTACCATGCAAGTCTGAACAGA
ASCRP001462	2057	2008	2017.5	1987.5	2087.67	2466.33	2434.5	2443	2515.5	2482.17	11.7485	11.7564	11.7571	11.7488	11.776	10.7158	10.7373	10.7331	10.7578	10.7453	P	P	P	P	P	P	P	P	A	P	hsa_circRNA_101094	hsa_circ_0027478	exonic	chr12	+	69109406	69125499	16094	uc001suf.3	NUP107	CACTACTGAGGACCCTGATGCTCCCATAAGACAGAAAATGCCCCTT
ASCRP001466	45.5	42	43.3333	43.3333	51	47.3333	44.6667	44.3333	51.6667	46.5	5.33284	5.18263	5.27167	5.20776	5.43009	5.05439	4.99145	4.97929	5.06666	4.92181	P	A	P	P	A	P	P	P	A	A	hsa_circRNA_101098	hsa_circ_0027493	exonic	chr12	+	69218142	69218431	290	uc021rae.1	MDM2	TTAGTGAGACAGAATCATCGGACTCAGGTACATCTGTGAGTGAGAA
ASCRP001469	52.3333	46.3333	47.3333	49.8333	52.3333	68.5	69.6667	72.5	73.8333	71.8333	5.68316	5.50249	5.47478	5.75213	5.48054	5.63205	5.62638	5.73151	5.59374	5.63324	P	A	P	P	A	A	P	P	P	P	hsa_circRNA_101101	hsa_circ_0002940	exonic	chr12	+	69983264	69987393	4130	uc001svb.1	CCT2	CTCTTGTCACAGTTCCGATGAAGTTAAATTCCGTCAAGATTTAATG
ASCRP001473	42	43.1667	45	46	48.5	49.5	47.5	48.6667	54.1667	51.3333	5.29291	5.23531	5.40553	5.44613	5.37061	5.15518	5.07017	5.14153	5.0947	5.07235	A	A	A	P	A	P	P	P	P	A	hsa_circRNA_101106	hsa_circ_0005450	exonic	chr12	+	78334098	78401225	67128	uc001syo.3	NAV3	TCATTTACAGATTTACACTGACTGGGCCAACCACTACCTAGCAAAA
ASCRP001477	56	51.8333	51	50.8333	55	89.3333	92.3333	92.1667	98	94.6667	5.86613	5.76246	5.70773	5.66889	5.62392	6.01043	6.06754	6.0707	6.04667	6.04244	P	P	P	P	A	P	P	P	P	P	hsa_circRNA_101110	hsa_circ_0027641	exonic	chr12	+	78360008	78401225	41218	uc001syo.3	NAV3	GGCACCATTCATTTACAGATTGAAAATGTTGATGTCTGCCTTAGTT
ASCRP001480	59.3333	52.3333	50	54.5	54	57.8333	57	57.1667	61.6667	62	5.92978	5.74261	5.64765	5.81895	5.6278	5.39105	5.37514	5.3947	5.33102	5.40121	P	P	P	A	P	P	A	P	P	P	hsa_circRNA_101113	hsa_circ_0002886	exonic	chr12	+	83250788	83251359	572	uc001szr.1	TMTC2	TTACCTACCATTTACAAACCGTGCTATCAAGACTAATCAGGACCTT
ASCRP001482	553.667	536.667	536.333	531.833	565.167	1187.83	1138.17	1111.33	1178	1138.67	9.85258	9.83775	9.83152	9.82895	9.85799	9.66386	9.65311	9.59794	9.68476	9.63324	P	P	P	P	P	P	P	P	P	P	hsa_circRNA_101115	hsa_circ_0027774	exonic	chr12	+	95879654	95897937	18284	uc001tec.3	METAP2	TGGGAAGACATATCAAGCAAAAGTTCAAACAGACCCTCCCTCAGTT
ASCRP001484	82.5	80	82	80.5	83.6667	183.667	182.167	181.833	204	181.5	6.7257	6.70508	6.72581	6.69021	6.64441	7.00807	7.04209	7.0242	7.12532	6.99492	P	P	P	P	P	A	M	P	P	P	hsa_circRNA_101117	hsa_circ_0006419	exonic	chr12	-	96076482	96077487	1006	uc001tei.3	NTN4	CTACACTCAGCGTGTTCCTGCCATCCAGTAGGATCAGCTGTCCTTC
ASCRP001485	51.3333	54	52.1667	53	56.6667	40.6667	42.5	41.1667	45.3333	44	5.66148	5.82079	5.7731	5.71603	5.74483	4.83845	4.96364	4.84088	4.81254	4.79961	P	P	P	P	P	A	P	P	A	A	hsa_circRNA_101118	hsa_circ_0007199	exonic	chr12	-	96104218	96131922	27705	uc001tei.3	NTN4	GCTTGCAAACGTTATTTTCAAAGCTTTGTCACCACCATACGATACA
ASCRP001492	59.5	61.1667	64	61.6667	66.6667	81.3333	81.3333	81.6667	85.3333	84	5.93156	6.14158	6.26774	6.12651	6.11922	5.89605	5.88711	5.85825	5.79848	5.8542	P	P	M	P	A	P	P	P	P	A	hsa_circRNA_101125	hsa_circ_0000431	exonic	chr12	+	102301963	102308010	6048	uc001tix.3	DRAM1	AAGAGAAAAGGAGTTAGCTGTGCCAGTGGTTCATGACGGGGGCGCT
ASCRP001494	166.5	156.167	159.667	157	163.833	412.333	407.833	403.833	419.333	407.833	7.97621	7.91028	7.92446	7.90229	7.92012	8.15462	8.17956	8.1237	8.18219	8.13565	P	A	P	P	P	P	P	P	P	P	hsa_circRNA_101127	hsa_circ_0028048	exonic	chr12	-	108138319	108140201	1883	uc001tmp.3	PRDM4	AACCATATCTGGAAGGGTGTACTCTGTGTGACCGCGCCTATCCCTC
ASCRP001502	64.3333	58.3333	59.5	59.3333	62.6667	284.833	280.833	279.833	281.667	288.333	6.16838	6.02325	6.07548	6.00179	6.01558	7.65363	7.65635	7.63247	7.62984	7.65825	P	P	P	P	P	A	P	P	P	P	hsa_circRNA_101136	hsa_circ_0028123	exonic	chr12	+	109660311	109661709	1399	uc001tob.3	ACACB	AAACAAAGTCGTGTGCATGGCGTCCTTGGAGGATGAGCTGTGTGGC
ASCRP001504	273.833	268.833	237.333	270.667	268.667	333.667	332.333	326.667	345.833	325.5	8.76663	8.76741	8.51525	8.78308	8.68996	7.86098	7.89255	7.85054	7.90547	7.83271	P	P	A	P	M	P	P	P	P	P	hsa_circRNA_101138	hsa_circ_0028135	exonic	chr12	+	109926376	109945540	19165	uc001too.1	UBE3B	TTCTGTGACTGTTCGCGGCACCTCATCACCCTGAAATCCTGCAGGA
ASCRP001505	655	627.667	621.333	632.167	634.833	10877	10363.7	10942	10200.7	10618.5	10.0668	10.0404	10.0214	10.0571	10.0219	12.9718	12.956	12.9832	12.9305	12.9884	P	P	P	P	P	P	P	A	P	A	hsa_circRNA_101139	hsa_circ_0028173	exonic	chr12	+	110764194	110780253	16060	uc001tqk.4	ATP2A2	AAGTTGTCTGGTGAATCTGTCTCTGTCATCAAGCACACTGATCCCG
ASCRP001507	1325.67	1457.67	1429	1439	1463.5	2734.67	2686	2667.33	2736.83	2658.33	11.2505	11.3727	11.3516	11.365	11.3439	10.851	10.85	10.8206	10.8519	10.817	P	P	P	P	P	P	P	A	P	P	hsa_circRNA_101141	hsa_circ_0005785	exonic	chr12	-	110819556	110834257	14702	uc001tqo.2	ANAPC7	CTTAGATTGTTATGAAGTGAGTTATTCTCCCCACCTCAGAAGTACC
ASCRP001508	436.333	441	446.167	440.333	462.333	2268	2184.83	2218.83	2225.67	2215.5	9.4946	9.54645	9.5509	9.55235	9.56031	10.6006	10.6057	10.6031	10.5938	10.6025	P	P	P	P	P	P	P	P	P	P	hsa_circRNA_101142	hsa_circ_0028190	exonic	chr12	-	110820647	110834257	13611	uc001tqo.2	ANAPC7	CCGTGGGTGGTTTCTGGTGAGTTATTCTCCCCACCTCAGAAGTACC
ASCRP001510	5324.83	5399.83	5459.33	5410.33	5577.67	7479.83	6974.17	6997.67	7085.67	7095.17	12.9176	12.9778	12.9786	12.9775	12.9763	12.33	12.2853	12.2609	12.2977	12.2788	P	P	P	P	M	P	P	P	P	P	hsa_circRNA_101144	hsa_circ_0028196	exonic	chr12	-	110826316	110834257	7942	uc001tqo.2	ANAPC7	CCTTGATGCCATTCTAGTGAGTTATTCTCCCCACCTCAGAAGTACC
ASCRP001511	887.667	873.333	919.167	971.667	964.333	2179.33	2119.67	2052.67	2170.17	2159	10.5434	10.5684	10.6295	10.8107	10.6608	10.5481	10.5537	10.4853	10.5632	10.5617	A	P	P	P	P	P	P	M	P	M	hsa_circRNA_101145	hsa_circ_0028198	exonic	chr12	-	110832905	110834257	1353	uc001tqo.2	ANAPC7	AAGACAAAGAACTCCCAAATGAGTTATTCTCCCCACCTCAGAAGTA
ASCRP001513	77.6667	71.1667	75	71	79	115.833	110.167	114.333	117.333	120.333	6.58388	6.39904	6.4978	6.39418	6.48646	6.35226	6.30316	6.36432	6.29101	6.36628	P	M	P	P	P	P	P	P	P	P	hsa_circRNA_101147	hsa_circ_0028255	exonic	chr12	-	111923074	111948386	25313	uc001tsh.3	ATXN2	TATAGAGCAGTTCCAAGATTATCCCCTAAAACTCATAGACCCAGGT
ASCRP001517	48.3333	47.6667	48	47.1667	53.1667	80.6667	76.1667	76.8333	78.8333	79.6667	5.44057	5.50942	5.54662	5.38359	5.61959	5.88423	5.7885	5.78385	5.71506	5.79906	P	P	P	P	A	P	P	P	P	P	hsa_circRNA_101154	hsa_circ_0002488	exonic	chr12	+	112321384	112321572	189	uc001tsz.3	MAPKAPK5	TTGTGAGGAAAGCTGTGACTTGTGGTCCCTAGGGGTGATTATCTAT
ASCRP001518	107.667	100	102.667	100.667	109.667	103.333	100.333	100.333	104	104	7.13351	7.08708	7.15239	7.11416	7.1346	6.22688	6.1869	6.17894	6.1036	6.16282	P	P	P	P	P	P	P	P	P	P	hsa_circRNA_101155	hsa_circ_0004206	exonic	chr12	-	112371689	112381173	9485	uc001ttc.2	TMEM116	TTTGCTGCTGGGGCCCAGATATTCTACATTTCCTCATTTCTCTACA
ASCRP001519	51.8333	50.1667	51.1667	51.6667	54.5	91.1667	82.8333	88.5	94.6667	96.5	5.66907	5.69834	5.64777	5.60899	5.66292	6.04511	5.914	5.97367	5.98318	6.02824	P	P	P	P	P	P	P	P	A	P	hsa_circRNA_101156	hsa_circ_0028342	exonic	chr12	-	112528529	112530940	2412	uc009zwa.2	NAA25	GGAGATGCACCGACATTATCTTGACAATGGTAATAATAAAATGGCA
ASCRP001522	141	142.333	143.833	146	148.167	380	379.167	383.833	383.833	382.667	7.62766	7.70977	7.74102	7.7408	7.67216	8.03294	8.06874	8.05759	8.05126	8.04903	P	P	P	P	P	P	P	P	P	P	hsa_circRNA_101159	hsa_circ_0002857	exonic	chr12	+	113705647	113707650	2004	uc001tuw.3	TPCN1	ATGATCATCTTTGCCATCCTCGGTCCACGCCACCCTGGAGCTGTTT
ASCRP001523	66.6667	65.8333	62.6667	65	65	74.5	75.6667	79	78.3333	83	6.23936	6.2824	6.14053	6.21598	6.06446	5.75135	5.79311	5.82835	5.65949	5.80672	P	P	P	P	P	P	P	P	P	P	hsa_circRNA_101160	hsa_circ_0028502	exonic	chr12	-	113753139	113754806	1668	uc001tva.3	SLC24A6	TCGGGGACCTAGATCCTCTCAGACTCCGAGGAGGACCGGGTATCTT
ASCRP001524	321.667	316.167	314.333	323.5	322.667	525.5	513.833	524.333	524.833	526.333	9.00387	9.0114	9.00684	9.04104	8.99518	8.49044	8.52126	8.51678	8.52498	8.52242	P	P	P	P	P	P	P	P	P	P	hsa_circRNA_101161	hsa_circ_0028540	exonic	chr12	-	114384158	114385269	1112	uc001tvm.3	RBM19	AGGACAAAGCCAACAGTGCCAGGTCCCCTGTCTGAGCTCCACTACC
ASCRP001527	3446.17	3279.67	3325.17	3302.83	3360.67	23691.8	23257.3	22944.3	23248.3	22281.2	12.5429	12.5117	12.5361	12.5114	12.5246	14.0429	14.0833	14.0394	14.093	14.0253	P	P	P	P	P	P	P	P	A	P	hsa_circRNA_101164	hsa_circ_0028602	exonic	chr12	+	117273764	117274087	324	uc001twc.4	RNFT2	AGCCTCTGATTCTCCTGTGCCAGTCCTTCGACATCTGTGGACGTGT
ASCRP001528	63.1667	61.8333	59	55.6667	64	90	85.6667	88.5	90.5	89	6.08379	6.105	5.91291	5.82736	5.91934	6.00936	5.93976	6.03558	5.92651	5.95799	A	P	P	P	P	P	P	P	P	P	hsa_circRNA_101165	hsa_circ_0028605	exonic	chr12	+	117365827	117387511	21685	uc001twf.1	FBXW8	TCATTGCGGGAATGAAATGAATGATGTGCCTTTCTTTGATATCCAA
ASCRP001530	37.3333	37.3333	40.1667	37.5	43.6667	58.1667	59.1667	56.1667	62	58.6667	4.86501	4.89057	5.08312	4.94702	4.99301	5.37643	5.43966	5.29916	5.32596	5.29398	A	A	A	A	A	P	P	P	P	P	hsa_circRNA_101167	hsa_circ_0005916	exonic	chr12	+	117402501	117426674	24174	uc001twf.1	FBXW8	AAGGAAGCAAGATATACATCAGGGGATGTGAGAGTGTGGGACACCC
ASCRP001533	92	88.5	90.3333	92.3333	93.6667	124.167	123.333	134	126.167	150.667	6.89387	6.91364	6.89568	6.92394	6.84777	6.4617	6.48944	6.57889	6.41252	6.69612	P	P	P	P	P	P	P	P	P	P	hsa_circRNA_101170	hsa_circ_0007681	exonic	chr12	-	118474142	118476193	2052	uc001twr.2	WSB2	GGTCACTCCAGTAAACAGATTCAAGTGTTATCGGGCCACCTGCAGT
ASCRP001534	42.3333	41.5	41.1667	39.3333	43.3333	57.3333	58	60.6667	63.3333	68.3333	5.22852	5.11616	5.28252	4.92808	5.08583	5.32177	5.39681	5.45633	5.33822	5.5066	A	A	A	A	A	P	P	P	P	P	hsa_circRNA_101171	hsa_circ_0028644	exonic	chr12	-	118533337	118533619	283	uc001tws.3	VSIG10	CAGGTGGCCAGATTGGAGGCTGTTGTCATTGGAGAAGTTCATGAGA
ASCRP001536	47.6667	44.3333	45.8333	45.1667	63.6667	62.6667	61.3333	58.5	63.8333	61.5	5.49382	5.28914	5.44003	5.37287	5.82447	5.49088	5.43254	5.3843	5.33836	5.32165	P	A	P	P	A	P	A	P	P	P	hsa_circRNA_101173	hsa_circ_0028711	exonic	chr12	-	120541629	120546271	4643	uc001txm.2	RAB35	TCACCTCCACGTGTGGGCAAGAGCAGTTTACTGTTGCGTTTTGCAG
ASCRP001537	208.167	212	205.667	200.667	218	333	317.167	316.667	328	331.167	8.35461	8.40692	8.36069	8.31298	8.38784	7.8604	7.82084	7.80637	7.83214	7.84749	P	P	P	P	P	P	P	P	P	P	hsa_circRNA_101174	hsa_circ_0028864	exonic	chr12	-	120636920	120637008	89	uc001txp.3	RPLP0	GGCCAATAAGACTGCTGCCTCATATCCGGGGGAATGTGGGCTTTGT
ASCRP001538	9329	9414.17	9328.83	9073.17	9707.67	5899.83	5605.83	5589	5639.67	5559.33	13.6949	13.7737	13.7346	13.6792	13.7455	12.0133	11.9816	11.9743	11.9831	11.979	P	P	P	P	M	P	P	P	P	P	hsa_circRNA_101175	hsa_circ_0028899	exonic	chr12	+	120995084	120995485	402	uc001tyq.4	RNF10	AATGTAGACCATCCCATTCATCTAGGAGCGCATTTGTAGCCATGAA
ASCRP001539	103.333	103	98.5	102.167	103	101.167	101.167	98.3333	109.167	104.167	7.07992	7.15689	7.05377	7.10642	7.01738	6.18217	6.19429	6.10978	6.20112	6.16375	P	P	A	P	A	P	P	P	P	P	hsa_circRNA_101176	hsa_circ_0008803	exonic	chr12	+	120995084	120998689	3606	uc001tyq.4	RNF10	GGAGCTCAAGCGCATTTGTAGCCATGAAGTGCCATCTTGCCCAATA
ASCRP001540	519.833	512.833	497.5	495	493.667	497.833	488.667	481.167	486.833	469.333	9.75328	9.76383	9.71666	9.71815	9.66157	8.42457	8.43553	8.39007	8.41275	8.34801	A	P	P	P	P	P	M	P	P	A	hsa_circRNA_101177	hsa_circ_0006390	exonic	chr12	+	121000747	121001746	1000	uc001tyq.4	RNF10	AGATTGCTGGCTACTCCATGTCTGAGACTCGGGAAGAGGCTCTGTC
ASCRP001541	88.6667	87.5	88.5	83.3333	91.3333	541.667	530.667	519.167	539.333	513.333	6.82277	6.82696	6.85482	6.80087	6.78546	8.54129	8.5562	8.5108	8.56029	8.49039	P	P	P	M	P	P	P	A	P	P	hsa_circRNA_101178	hsa_circ_0005043	exonic	chr12	+	121002874	121009094	6221	uc001tyq.4	RNF10	CTTTGCCCAGGATGTTCGACAGCGTCACAGATATCTCTCTCACTTG
ASCRP001542	528.333	503.333	515.167	490	526.833	897.5	973.5	988.667	995.667	987.5	9.7759	9.72703	9.76716	9.70566	9.76264	9.26131	9.43416	9.42947	9.43457	9.42558	P	P	P	P	P	P	P	P	P	P	hsa_circRNA_101179	hsa_circ_0028912	exonic	chr12	+	121004627	121009094	4468	uc001tyq.4	RNF10	CTTTGCCCAGACCCAGAAGTCCACATTCCCCTCGAGAATCTACAGC
ASCRP001544	50.3333	51	49.3333	51.1667	54	82	78.5	78.6667	81.1667	80.8333	5.55867	5.74112	5.64763	5.6961	5.58866	5.87406	5.84032	5.84722	5.74746	5.82973	P	P	P	P	A	P	P	P	A	P	hsa_circRNA_101181	hsa_circ_0003472	exonic	chr12	-	121220457	121222396	1940	uc001tzd.3	SPPL3	ATTGGCTTCTCATGGATGGCATCCAAACAATTGACTCTACCCAGGC
ASCRP001545	149.833	140.167	144	150.667	160.667	181.333	177.833	194.333	180.667	199	7.79617	7.67579	7.7367	7.83335	7.84088	7.01011	7.00677	7.11147	6.94553	7.12874	P	P	P	A	P	P	P	P	P	P	hsa_circRNA_101182	hsa_circ_0004479	exonic	chr12	-	121220457	121229360	8904	uc001tzd.3	SPPL3	CTCATGGATGGTCCCTTAATATGGACTTTGAAAATCAAGATAAGGA
ASCRP001546	184	180.333	182	162	186.833	123	119	116.833	121.333	117.333	8.15372	8.15767	8.17627	7.96939	8.13976	6.44753	6.4528	6.38618	6.37372	6.34797	P	P	P	P	P	P	P	P	P	P	hsa_circRNA_101183	hsa_circ_0002179	exonic	chr12	-	121220457	121248689	28233	uc001tzd.3	SPPL3	CTCATGGATGGGCCTATTCCCTGGTGGATTCCAGTCAAGTGTCTAC
ASCRP001547	109.5	108.167	105.333	104.333	115.667	398.333	371.333	381	385.167	394.5	7.21055	7.24329	7.19346	7.19237	7.24322	8.10161	8.04225	8.05522	8.0593	8.09617	P	P	A	P	P	P	P	P	A	P	hsa_circRNA_101184	hsa_circ_0028944	exonic	chr12	+	121659715	121659969	255	uc001tzr.3	P2RX4	CACAGCAACGGAGGAAAACTCCCTCTTCGTCATGACCAACGTGATC
ASCRP001548	43.5	41.6667	41.6667	40.3333	91.3333	80.1667	77.8333	80	82	80.6667	5.3041	5.22713	5.11698	5.01977	6.22578	5.85302	5.82134	5.88131	5.78798	5.81835	A	A	A	A	A	P	P	P	P	P	hsa_circRNA_101185	hsa_circ_0028965	exonic	chr12	-	121756079	121756227	149	uc001uae.3	ANAPC5	ACTTGGCTTTTGCGCAGTGTCCTACTGTCCGTGGCAGAGCTGTACT
ASCRP001550	164.5	165.833	154	160.667	157.167	243.667	228.5	236.333	243.167	242.333	7.95566	8.01778	7.84809	7.94354	7.79343	7.41508	7.38097	7.39497	7.39692	7.41229	P	P	P	P	P	P	M	P	P	P	hsa_circRNA_101187	hsa_circ_0006030	exonic	chr12	+	122181534	122190129	8596	uc009zxh.3	TMEM120B	GATTTGTCCTTCACTACAGGAGACGCACAGGATCTACAAGCAGAAG
ASCRP001555	387.333	384.5	384.333	379	397.167	372	345	355	355.167	352.5	9.30169	9.31832	9.31552	9.29395	9.31662	8.01248	7.93389	7.95829	7.9393	7.93742	P	P	P	A	P	P	P	P	P	P	hsa_circRNA_101192	hsa_circ_0005465	exonic	chr12	-	122861935	122865105	3171	uc001ucg.2	CLIP1	CAGAGTATTGATTTAATCCAGAGACTGACTTCACTATAGAACCCAC
ASCRP001564	1953.5	2202.33	2193.33	2177.33	2226.17	6253.83	6070.67	5939.17	6121.67	5765.17	11.6355	11.8634	11.8616	11.8686	11.8663	12.1002	12.1216	12.059	12.1241	12.0317	P	P	A	P	P	P	P	P	P	P	hsa_circRNA_101201	hsa_circ_0029325	exonic	chr12	-	125270902	125284788	13887	uc001ugm.4	SCARB1	TCATCTGCCAAATCCGGAGCCAAGTGCCCCCTTGTTTCTCTCCCAT
ASCRP001565	81	78.8333	81.8333	86	90.5	65	68	72.5	71.6667	77.3333	6.65074	6.65827	6.75518	6.8152	6.79051	5.5653	5.64614	5.69856	5.55134	5.73434	P	M	P	P	P	P	P	P	P	P	hsa_circRNA_101202	hsa_circ_0029340	exonic	chr12	-	125292306	125294835	2530	uc001ugp.3	SCARB1	TGCAGGTTCAGTTGACTTCTGGCATTCCGATCAGTGCAACATGATC
ASCRP001567	114.5	115	114.333	113.667	118.667	75.6667	77.8333	76.6667	77.6667	91	7.25374	7.34073	7.33134	7.28834	7.26317	5.76993	5.85104	5.78107	5.66818	5.88054	A	P	P	P	P	P	P	P	P	A	hsa_circRNA_101204	hsa_circ_0029346	exonic	chr12	-	125296415	125302253	5839	uc001ugp.3	SCARB1	ACAAGTGGAACGGGCTGAGCAAGAACGTGCGCATCGACCCCAGTAG
ASCRP001568	105.667	105.333	105	102.667	105.833	528.667	508.5	536.5	513.833	533.667	7.12426	7.1507	7.17998	7.11077	7.04581	8.50939	8.50304	8.5561	8.49558	8.54209	P	P	P	P	P	P	P	P	P	P	hsa_circRNA_101205	hsa_circ_0006078	exonic	chr12	+	125587224	125591814	4591	uc009zyh.3	AACS	TTCCGCTGGGGGTGTGCTGGACCGGTTTTCTCAAATTCAGCCAAAG
ASCRP001569	57.6667	57	60.5	58	61.1667	75.1667	78.3333	78.1667	79.6667	79	5.89311	5.91316	6.0154	5.96054	5.84771	5.74736	5.86029	5.81165	5.74155	5.78427	P	P	P	P	P	P	M	P	P	P	hsa_circRNA_101206	hsa_circ_0029377	exonic	chr12	+	125599022	125603311	4290	uc009zyh.3	AACS	ACAGGATAGGGGCACCCTCATCCAGCATCTGAAGGAGCACCTGCTG
ASCRP001570	48.5	47.1667	48.3333	48.5	49.8333	93.5	90.1667	89.6667	92.6667	88.5	5.57884	5.48368	5.63526	5.52128	5.40651	6.08026	6.04516	6.01675	5.94882	5.94088	P	P	P	P	A	P	A	P	P	A	hsa_circRNA_101207	hsa_circ_0006689	exonic	chr12	-	129293332	129299615	6284	uc001uhu.2	SLC15A4	TCATGTGCTCGGCCTTTGCTGCAGGTTAAAGATCGAGGTCCGGAAG
ASCRP001575	71.6667	67.6667	65.3333	67.8333	69	80.3333	79.6667	79.1667	80.6667	81.6667	6.39504	6.35856	6.26854	6.36264	6.1624	5.84541	5.84976	5.84149	5.73866	5.77998	P	P	M	P	P	P	P	P	P	P	hsa_circRNA_101212	hsa_circ_0029410	exonic	chr12	+	129429870	129442188	12319	uc001uhx.1	GLT1D1	TTTTCCAATCCTCAGGTCGATCCAGTGTTTACAAGGGAAGTGAAAG
ASCRP001576	790.333	738.833	734.833	740.5	756.833	3792.67	3716.83	3862.67	3707.83	3804.17	10.3329	10.254	10.253	10.2925	10.2705	11.3014	11.3433	11.3624	11.3263	11.3476	A	P	P	P	P	A	P	P	P	P	hsa_circRNA_101213	hsa_circ_0029426	exonic	chr12	+	131357380	131357465	86	uc001uir.3	RAN	AAGTATGTAGCTTGTATTGGTTGGTGATGGTGGTACTGGAAAAACG
ASCRP001577	65	63	66.6667	67.3333	70.5	67.5	67.5	69	71	70.5	6.16721	6.12004	6.24711	6.2657	6.23033	5.55838	5.60945	5.63218	5.54382	5.56166	P	P	P	P	P	P	P	P	P	P	hsa_circRNA_101214	hsa_circ_0029431	exonic	chr12	+	131475558	131490592	15035	uc001uit.4	GPR133	CCCACACCAAGAAAGCATGCTTTATTGTCTTCAACGCTGCCAAGCC
ASCRP001578	234.333	205.333	203	199	206.5	625.167	616.5	601.833	623.167	598	8.51588	8.35983	8.33174	8.30774	8.29183	8.74903	8.78405	8.72089	8.76056	8.70904	P	P	P	M	P	P	P	P	P	P	hsa_circRNA_101215	hsa_circ_0029531	exonic	chr12	-	133245396	133248908	3513	uc009zyu.1	POLE	TGACCAACCGCCTGCAGAATCCTGCCGCCTTTGACTTCCTGCTGCA
ASCRP001579	43.5	41.6667	43.1667	42	46.3333	52.6667	54.1667	52.1667	56.1667	57.6667	5.34425	5.21353	5.16518	5.20569	5.12595	5.23838	5.22803	5.21969	5.14505	5.29716	A	A	A	A	A	P	P	P	P	P	hsa_circRNA_101216	hsa_circ_0006903	exonic	chr12	-	133310970	133312098	1129	uc001uky.3	ANKLE2	ACCACGTCTGGCAGAAGATTTTCGCAAGCTCTGGAAAACTCCACCT
ASCRP001582	992.5	1003.17	999.833	984.833	1016.17	1278	1260.33	1210.17	1266.33	1218.67	10.7829	10.8424	10.8603	10.8385	10.8513	9.76948	9.80394	9.73191	9.79412	9.73918	M	P	P	P	P	P	P	P	A	P	hsa_circRNA_101219	hsa_circ_0029584	exonic	chr12	-	133420612	133425310	4699	uc001ulc.1	CHFR	ATTCCTGCTTCCGAGTTGCCAGGTGCGGTCTGCCTGCAGCCTTTCT
ASCRP001583	92.6667	95.3333	88	90.6667	93.1667	226	217.833	224.5	216	217	6.8955	7.01653	6.82077	6.92948	6.8257	7.32567	7.28525	7.31755	7.24353	7.24447	P	P	P	P	P	P	P	P	P	A	hsa_circRNA_101220	hsa_circ_0029589	exonic	chr12	-	133428203	133430159	1957	uc001ulc.1	CHFR	CCTCAGCAGTCCAGCCATACGTCGTGTGCCGGCAGTGTCCTGAGTA
ASCRP001584	46.6667	46.3333	45	45.5	49.1667	80.3333	85	82.1667	87.8333	91.1667	5.53271	5.48745	5.32615	5.34288	5.29524	5.85336	5.9741	5.89582	5.84908	5.96124	P	P	A	P	A	P	P	P	P	A	hsa_circRNA_101221	hsa_circ_0029596	exonic	chr12	+	133768074	133768589	516	uc010tbv.1	ZNF268	ACCTGTCCAAGGACCTTTGTCATTCATGGATGTGTTTGTGGATTTT
ASCRP001585	94.3333	95.3333	93.3333	93.8333	104	146.5	151	152.333	162.833	153	6.93601	7.00992	6.99124	6.95568	7.07221	6.6769	6.75634	6.74282	6.78885	6.72534	P	A	P	P	P	P	P	P	P	P	hsa_circRNA_101222	hsa_circ_0029601	exonic	chr13	-	20067587	20077417	9831	uc001umd.3	TPTE2	CGAAAGAAAGTCCACCCACAAATGAATTATCAGGAGTGAACCCAGA
ASCRP001586	61.6667	60.3333	59.6667	58.6667	62.1667	285.833	276	289	276.5	282.333	6.04317	6.07438	6.03811	5.94691	5.87435	7.6519	7.63451	7.69022	7.58779	7.64161	P	P	P	P	P	P	P	P	P	P	hsa_circRNA_101223	hsa_circ_0029605	exonic	chr13	+	20235837	20244503	8667	uc001umg.3	MPHOSPH8	TTCAGCTTCCTGTTTTTCTGGATTCCAGTGGAATGACACTGGTGAT
ASCRP001588	46.1667	48.3333	48.1667	45.1667	51.6667	108.167	107	108.333	116.333	106.333	5.44041	5.48012	5.48681	5.42808	5.46941	6.27265	6.26647	6.28632	6.27801	6.20842	P	P	P	P	A	P	P	P	P	P	hsa_circRNA_101225	hsa_circ_0029633	exonic	chr13	+	20625572	20641530	15959	uc001umw.3	ZMYM2	AATACAGGAGGCTGCAAGGTGTGACTGTTGTAAATCTCAAGGAACT
ASCRP001589	7941.17	7993.67	8422	8396.5	8521.33	8192.5	8654.33	8421.33	8631.5	8413.17	13.431	13.4903	13.5636	13.5324	13.5583	12.4556	12.5856	12.5222	12.5898	12.5524	P	P	P	P	P	P	P	P	P	P	hsa_circRNA_101226	hsa_circ_0029634	exonic	chr13	+	20632714	20633702	989	uc001umw.3	ZMYM2	ATATTCCTGTTCCTACTACAGTTCCTGTTCCTGGTTCAGCACCACC
ASCRP001590	1117.17	1080.33	1087	1086.5	1098.33	2322	2269.83	2195.5	2267	2194.33	11.0362	11.0474	11.058	11.0706	11.0206	10.6275	10.647	10.5894	10.6221	10.5859	P	P	P	P	P	P	P	P	P	P	hsa_circRNA_101227	hsa_circ_0029636	exonic	chr13	+	20632714	20641530	8817	uc001umw.3	ZMYM2	TTTGCCTTGGAATACAGGAGGGTTCAGCACCACCCCCTTCTCCAAC
ASCRP001592	122.5	120.333	123.5	123.833	124.5	434.167	446.5	429.667	455.667	440.333	7.39969	7.39772	7.44105	7.4235	7.35759	8.2329	8.31684	8.22566	8.30498	8.25704	P	A	P	P	P	P	P	P	P	P	hsa_circRNA_101229	hsa_circ_0003285	exonic	chr13	-	21305979	21306260	282	uc001uno.1	N6AMT2	CTGTGCACAGAATCGCATGTGTGAGTGCCCCTAGTGTTTACCAGAA
ASCRP001594	45.8333	42.3333	39.6667	43.3333	44	45.5	43.3333	44.3333	46.1667	47.8333	5.46509	5.25697	5.08151	5.28573	5.00464	4.96924	4.9644	5.04714	4.91544	5.02391	P	A	A	P	A	P	P	P	A	A	hsa_circRNA_101231	hsa_circ_0000467	exonic	chr13	-	21742126	21742538	413	uc001unt.3	SKA3	ATAATAAAAGTACACGAGCAAGAAGCCATTAACTCTGACCCAGAGT
ASCRP001596	263.833	273.333	266.667	259.333	283.167	250.833	258	251.5	268.5	273.833	8.69605	8.79016	8.74613	8.70969	8.79123	7.47627	7.54592	7.47265	7.55349	7.58398	P	P	P	P	P	P	P	A	P	P	hsa_circRNA_101233	hsa_circ_0008784	exonic	chr13	+	24164288	24200931	36644	uc001uot.3	TNFRSF19	CCTTACGAACCGCACTAACTCTCCAACAATAAATACATTTGATAAG
ASCRP001597	46.5	45.6667	43.5	46.5	50	57.6667	58.1667	61	65.3333	64.3333	5.4046	5.35484	5.30345	5.37635	5.4286	5.41926	5.38313	5.44197	5.41811	5.38745	P	A	A	P	A	P	P	P	P	P	hsa_circRNA_101234	hsa_circ_0004865	exonic	chr13	+	24796956	24798720	1765	uc001upd.2	SPATA13	GAAGGAGGAGCCCGTGGCCACCCAGGAGCCCGATGTGCAAGGCAGG
ASCRP001603	105.5	105.167	101.167	101.167	105.5	141.167	143.667	140.167	147.333	146.333	7.12815	7.16327	7.12208	7.11262	7.02263	6.6446	6.67879	6.63257	6.63643	6.68125	P	P	P	P	A	P	P	P	P	P	hsa_circRNA_101240	hsa_circ_0006597	exonic	chr13	+	28771321	28794515	23195	uc001ury.3	PAN3	ATGGGAAGCCCTGCTACTGCTGGATTAGCGCCAGCCAAGGAAGTAT
ASCRP001606	210	208.833	207.667	207.167	212.667	228.333	230.667	230.833	237.667	231	8.35693	8.37937	8.37606	8.34678	8.3559	7.33458	7.39258	7.36687	7.37818	7.36208	P	P	M	P	P	P	P	P	P	A	hsa_circRNA_101243	hsa_circ_0029855	exonic	chr13	+	28834583	28835595	1013	uc001urx.3	PAN3	GATATGCCAGGTGTTTCCAAACTATCATATTTATCCTCCAACTGCA
ASCRP001609	78.8333	75.5	74.1667	82.1667	79.3333	235.833	231.167	256.5	247	263	6.62204	6.52992	6.51484	6.71329	6.50197	7.38136	7.39072	7.5116	7.42409	7.52818	P	P	P	P	P	P	P	P	P	P	hsa_circRNA_101246	hsa_circ_0004494	exonic	chr13	+	33306237	33309467	3231	uc010abf.3	PDS5B	GAATGATCGGAGCCTTGCTTCCTGTTTTACATCACAAATCTAAAAA
ASCRP001610	90.5	87.3333	86.3333	92.3333	94.3333	410.667	388.333	410.333	396.667	404	6.87019	6.84988	6.79615	6.96788	6.89229	8.14872	8.1032	8.14527	8.09677	8.12347	P	P	P	P	M	P	P	P	P	P	hsa_circRNA_101247	hsa_circ_0029961	exonic	chr13	+	33306237	33320238	14002	uc010abf.3	PDS5B	CATTAGCTATCAACAGCCTTGCTTCCTGTTTTACATCACAAATCTA
ASCRP001611	65.6667	62.8333	63.3333	60.1667	64	250.667	252.833	239	263	245.833	6.21717	6.18371	6.19215	6.12403	6.00723	7.47374	7.52425	7.41814	7.51964	7.44095	A	P	P	P	P	P	P	P	P	P	hsa_circRNA_101248	hsa_circ_0029976	exonic	chr13	+	35615069	35644989	29921	uc021ric.1	NBEA	CAACTGTCTGCTGGTTGGTGGAGAATTTGACTTGGAGATGAACTTT
ASCRP001612	95.8333	92	90.5	87.8333	95.5	241.833	230.5	229.833	239.167	229.333	6.99533	6.95498	6.87668	6.85906	6.87476	7.42247	7.3723	7.37055	7.38327	7.35536	P	P	P	P	P	P	P	P	P	P	hsa_circRNA_101249	hsa_circ_0029984	exonic	chr13	+	35622699	35644989	22291	uc021ric.1	NBEA	CAACTGTCTGGCAATTGCCTTGCCTCCTATTGCAAAGTGGCCTTAT
ASCRP001614	192.167	194.833	194.5	194	201	491.167	496.333	497.333	510.667	501	8.21839	8.26286	8.26764	8.25763	8.24249	8.40745	8.47245	8.44283	8.4822	8.4481	P	P	P	P	P	P	P	P	P	P	hsa_circRNA_101251	hsa_circ_0006900	exonic	chr13	+	40293372	40301685	8314	uc001uxh.2	COG6	CCACAGTGAAGTTGAACTCCCACCACCTGATCTTGGACCAAGTTCT
ASCRP001615	58.6667	56.3333	58	52.6667	60.8333	96.1667	94.3333	99.6667	101.333	98.3333	5.93863	5.93249	6.04536	5.7419	5.95608	6.10869	6.09516	6.19239	6.10207	6.08505	P	P	P	P	P	P	P	P	P	P	hsa_circRNA_101252	hsa_circ_0030042	exonic	chr13	-	41133645	41134997	1353	uc010acc.1	FOXO1	TAGTGAGCAGAATTCAATTCGTCATAATCTGTCCCTACACAGCAAG
ASCRP001616	70.6667	67.8333	66	67.8333	69.8333	222.333	213.167	215.833	221.833	222	6.34598	6.29728	6.23386	6.291	6.15898	7.30266	7.26555	7.26682	7.26903	7.27649	P	P	P	P	P	P	P	P	M	P	hsa_circRNA_101253	hsa_circ_0030045	exonic	chr13	+	41367293	41373451	6159	uc010tfb.2	SLC25A15	CAAAGCTGAGGGATATGTGGTGCCTGTCATAAGCTCCAGAGAGCTG
ASCRP001617	76.5	76.3333	76	75	78.6667	68.3333	67	67.1667	72.3333	70	6.54347	6.60304	6.55372	6.51884	6.49338	5.65142	5.56579	5.56648	5.55921	5.55587	P	P	P	P	P	P	P	P	P	P	hsa_circRNA_101254	hsa_circ_0030051	exonic	chr13	-	41515056	41518061	3006	uc001uxs.3	ELF1	AGAGTATTAGGAAGAAAAACTAAACCACCACGACCAGATTCCCCAG
ASCRP001618	102	92.5	97.1667	100.333	102.667	193	191.833	205.167	205	203.667	7.0974	6.93861	7.04872	7.10061	7.00441	7.07759	7.11063	7.18503	7.13757	7.16224	P	P	P	P	P	P	P	P	P	P	hsa_circRNA_101255	hsa_circ_0030053	exonic	chr13	+	41720562	41736539	15978	uc001uxv.1	AK056182	CCTACCTCTGGTATCCAATTGCTCCAGCACCAACTGGTGAAAAGAC
ASCRP001619	68.6667	66.5	70.5	66.6667	73	116.167	112.167	103.5	116.833	118.167	6.34893	6.23282	6.42534	6.25284	6.30136	6.36211	6.34977	6.22587	6.30878	6.35568	P	P	P	P	P	P	P	P	P	P	hsa_circRNA_101257	hsa_circ_0030062	exonic	chr13	-	41826780	41837620	10841	uc001uxx.3	MTRF1	TATACACCAGCAGATTATGGTACTCACAGTTCTTTCCTGATCTTCC
ASCRP001620	7261.33	7115.5	7171.83	6690.33	7383.17	5098.5	4828	4791.5	4913.17	4754.33	13.2639	13.2767	13.2566	13.2147	13.2649	11.7666	11.757	11.706	11.7696	11.7068	P	P	P	P	P	P	M	P	M	P	hsa_circRNA_101258	hsa_circ_0004711	exonic	chr13	-	42385360	42393522	8163	uc001uyj.3	KIAA0564	GTTACTAAAGCCTGCCTTTCCAGATCCATTTTTCCTATCCATCCCT
ASCRP001621	217	210.167	210	213.667	219.667	123.667	116.667	121.833	130.833	123.667	8.39893	8.39085	8.36941	8.41569	8.38545	6.46059	6.40227	6.45242	6.44537	6.424	P	P	P	P	P	P	P	P	P	P	hsa_circRNA_101259	hsa_circ_0006049	exonic	chr13	-	42385360	42407667	22308	uc001uyj.3	KIAA0564	GCCTTTCCAGGATATGACAGCGCGTGATCTGCTACAGCAGAGATAC
ASCRP001625	72.5	69	70.3333	72.3333	150	101.833	97.3333	102.667	104	109.833	6.42793	6.37732	6.4633	6.46255	7.15307	6.18501	6.12327	6.22163	6.1296	6.23383	P	P	P	P	A	P	P	P	P	P	hsa_circRNA_101263	hsa_circ_0030235	exonic	chr13	-	49075877	49077050	1174	uc010acv.1	RCBTB2	AAAGTCCTTCTCAAGATTCGGATTATCGAGATTGCAGCCTGTCACT
ASCRP001626	228.667	220.667	216.333	222.667	220.667	381.167	358	396.333	387.333	389.5	8.48534	8.45647	8.40854	8.46079	8.38216	8.03931	7.98127	8.09928	8.05654	8.07089	P	P	P	P	P	P	M	P	P	P	hsa_circRNA_101264	hsa_circ_0030292	exonic	chr13	+	51825603	51826337	735	uc001vff.2	FAM124A	ATCCTCCTACAGGTGAGCTTTCCGTTGAAGAGGCGCAGGACCCTTT
ASCRP001628	62.6667	61.6667	61.8333	63.1667	66.5	132	133	135.667	141.333	143.167	6.05764	6.09661	6.12166	6.10703	6.09286	6.56898	6.58361	6.6081	6.57615	6.62481	P	P	P	P	P	P	P	P	P	P	hsa_circRNA_101267	hsa_circ_0030342	exonic	chr13	-	52992126	53001354	9229	uc001vgq.3	VPS36	AATTACCTCTCAGGCCTTTGAAGACCTCAGCAAACTAATGATCAAG
ASCRP001629	40.3333	35.6667	38	37.5	42.6667	70.8333	68.8333	75.3333	71.1667	76.1667	5.0027	4.78702	5.04295	4.82924	5.09548	5.66441	5.61725	5.77037	5.51278	5.71521	A	A	A	A	A	P	P	P	P	P	hsa_circRNA_101268	hsa_circ_0030369	exonic	chr13	-	60407240	60413582	6343	uc001vht.3	DIAPH3	CACATTCATGTCTCTGTAGAAACGCTGGAAAAGAATTTGAGGCAGA
ASCRP001632	101.5	103.667	99.6667	99	102.5	168.667	168.333	163.167	174.167	166.667	7.05726	7.15782	7.07015	7.05387	6.99068	6.88525	6.92046	6.8611	6.90282	6.88214	P	P	P	P	P	A	P	P	P	P	hsa_circRNA_101271	hsa_circ_0030388	exonic	chr13	-	64564228	64608670	44443	uc001vii.1	AK057471	TTCCGGAAAAGCCTCCATTTGCTGTTTGGGAAACTCTCTACGCTAT
ASCRP001633	67.6667	67.5	65.8333	66.1667	69	98.8333	100.333	100.167	102.5	109.667	6.17837	6.3453	6.25786	6.24339	6.15687	6.13058	6.19239	6.19977	6.0945	6.24931	P	P	P	P	P	P	P	P	P	P	hsa_circRNA_101272	hsa_circ_0005783	exonic	chr13	-	74419963	74420510	548	uc001vjg.3	KLF12	CATGGCAAAGTCTCCAAACGTCCACAACTATCCCGATATGGAAGCC
ASCRP001636	1666.17	1560.17	1578.83	1595.5	1613.33	11801.2	11340.7	11513.5	11320.7	11414.3	11.4731	11.4424	11.4304	11.4651	11.4392	13.1065	13.1169	13.0496	13.1033	13.0604	P	P	P	A	P	P	P	A	P	P	hsa_circRNA_101275	hsa_circ_0030428	exonic	chr13	-	75915260	75915723	464	uc001vjl.1	TBC1D4	AGGCCCTTCTGTCTCTACCCACCAAGAGCCAAGCTGGTGATACAGA
ASCRP001639	96.6667	94	93.5	92.5	96.6667	516.333	501.833	521.667	502	522	6.98517	7.00512	6.94947	6.9619	6.89578	8.47329	8.4946	8.51187	8.45889	8.50781	P	P	P	P	P	P	P	P	P	P	hsa_circRNA_101278	hsa_circ_0004217	exonic	chr13	-	77791974	77818086	26113	uc010aev.3	MYCBP2	TTGGAAGTTTTTCTGATCTGTGGTTGTGGTTCCGGAGAATCTGGTT
ASCRP001640	341.167	339.167	334.5	335.833	340	1537.33	1495.17	1465.67	1519.67	1467.33	9.08754	9.12176	9.08612	9.0973	9.05835	10.0587	10.0649	10.0095	10.0648	10.0104	P	P	P	P	P	P	P	P	A	P	hsa_circRNA_101279	hsa_circ_0030514	exonic	chr13	-	77798585	77807398	8814	uc010aev.3	MYCBP2	TGTCAACTCCAGGCCCCCTTGTATTTGCTGGTCCTATTTTTATGAA
ASCRP001643	121.333	115.667	113.333	113.5	154.667	510.667	454.333	467.333	449.833	464.5	7.39206	7.35878	7.28959	7.29324	7.59722	8.45855	8.34232	8.34997	8.28021	8.33076	P	P	P	P	A	P	P	P	P	P	hsa_circRNA_101282	hsa_circ_0030569	exonic	chr13	-	95686858	95735544	48687	uc001vmd.4	ABCC4	AAACAGCAAAACAGACATTGCTACAAGTGGTTGGTGTGGTCTCTGT
ASCRP001644	87	87.3333	87.1667	88.6667	90.1667	104.833	101	103.667	108.333	107.333	6.76869	6.84521	6.83796	6.85041	6.71616	6.22632	6.19249	6.23865	6.15677	6.22348	P	P	M	P	M	P	P	P	P	P	hsa_circRNA_101283	hsa_circ_0030586	exonic	chr13	-	95813442	95840796	27355	uc001vmd.4	ABCC4	ATAGAAATCCAATAGGCATCAGAGACCCCAACTCTACAAGGCCTTT
ASCRP001645	49.8333	48.3333	50.3333	50.1667	56.3333	67.1667	72	71	78.5	78.6667	5.57152	5.5979	5.63588	5.58066	5.69863	5.54114	5.71798	5.64226	5.66667	5.74085	M	P	P	P	A	M	P	P	P	P	hsa_circRNA_101285	hsa_circ_0006318	exonic	chr13	-	95858785	95863035	4251	uc010afl.1	ABCC4	AAGAATCCAGGCACTTCGTCTTAGTAACATGGCCATGGGGAAGACA
ASCRP001646	41.6667	39.5	40.6667	39	46	60.5	59.1667	58	66.3333	108.333	5.19087	5.23374	5.01351	4.95187	5.13643	5.46594	5.42028	5.36741	5.42989	6.05947	A	A	A	A	A	P	P	P	P	P	hsa_circRNA_101286	hsa_circ_0002473	exonic	chr13	+	96375495	96377506	2012	uc001vmp.3	DNAJC3	CTTGATGAAGCAGAAGATGATTTTAAAAAAGTGATGGTGACCCTGA
ASCRP001647	994.667	1078	1190.67	1182.17	1226.83	1318.17	1234	1236.83	1283.17	1276.33	10.8147	10.9747	11.1591	11.158	11.1695	9.81648	9.76841	9.74952	9.80985	9.80018	P	P	P	P	P	P	P	P	A	P	hsa_circRNA_101287	hsa_circ_0008274	exonic	chr13	-	96485180	96489456	4277	uc001vms.3	UGGT2	CAAGATACAAGATCTCCCCAATAATATGATTTACCAAGTCGCCATT
ASCRP001649	42	42	39.1667	40.3333	41.5	70.1667	68	67.8333	75	71.6667	5.20265	5.32712	5.02943	5.00274	4.9673	5.68016	5.65604	5.60152	5.65271	5.6055	A	A	A	A	A	P	P	P	P	P	hsa_circRNA_101289	hsa_circ_0030720	exonic	chr13	+	99890680	99896878	6199	uc010tiu.2	UBAC2	TTGCCTTCTGGATTACAAGGCGCCTCTGTCGAAGAGCCTTCTGCTG
ASCRP001650	172.667	162.667	167.333	161.667	170.5	1100.5	1062.67	1054.17	1074.33	1032.67	8.06223	7.96894	8.03395	7.96394	7.99672	9.55307	9.55828	9.52455	9.55618	9.49637	P	P	P	P	P	P	A	P	P	P	hsa_circRNA_101290	hsa_circ_0030724	exonic	chr13	+	99966350	99970323	3974	uc001vob.4	UBAC2	AAGTGGACTTCCTGGCACCTGTGTTTGCTCTGTTTGTACCATTTTA
ASCRP001651	76	70.6667	71.6667	69.3333	77.6667	198.667	194.167	197.167	218.667	199	6.55786	6.3631	6.44582	6.37203	6.46388	7.12888	7.13429	7.13749	7.24015	7.12718	P	P	P	P	P	P	P	P	P	P	hsa_circRNA_101291	hsa_circ_0030741	exonic	chr13	+	100206557	100207901	1345	uc001voj.1	TM9SF2	ATACTTCTTTGCTATTTCCACCTATGTGCAGAGGCCATTGAACACC
ASCRP001653	37	35.8333	38	37	39.8333	52.8333	53.6667	51.8333	59	55.6667	4.66186	4.77114	4.87791	4.81427	4.67985	5.22581	5.21473	5.25112	5.19893	5.24244	A	A	A	A	A	P	P	P	P	P	hsa_circRNA_101293	hsa_circ_0030764	exonic	chr13	+	100953713	101101559	147847	uc001voo.3	PCCA	GTTTCTTGGTACAGTGGTTGAGCATCCTGTCACAGAATGCATTACT
ASCRP001655	55	52	53	54.5	58.3333	115.333	114.5	111.833	119	110	5.86823	5.72014	5.76766	5.81468	5.82054	6.35537	6.36712	6.36409	6.3347	6.25825	P	P	P	P	P	P	P	P	P	P	hsa_circRNA_101295	hsa_circ_0030777	exonic	chr13	+	101077886	101101559	23674	uc001voo.3	PCCA	TTCTTGGTACAGTGGTGGAAGTTGATGGGTCGAAACTAAATGTGAC
ASCRP001656	218.333	210.667	210	208	214.167	528.167	512.5	529.5	533.333	542	8.40518	8.38889	8.37787	8.36635	8.34775	8.50886	8.52205	8.52896	8.54513	8.5637	A	P	P	P	P	P	P	P	P	P	hsa_circRNA_101296	hsa_circ_0030793	exonic	chr13	-	102521074	102527646	6573	uc001vpe.2	FGF14	CTACCCATCAATCCCCAGCTCAAGGGTATAGTGACCAGGTTATATT
ASCRP001662	65.3333	63	67.3333	65.6667	69.6667	128.833	128.333	128.5	137.5	127.333	6.21176	6.18952	6.32479	6.27687	6.25726	6.52166	6.52506	6.54039	6.53607	6.48923	P	P	P	P	P	P	A	P	P	P	hsa_circRNA_101303	hsa_circ_0030998	exonic	chr13	+	113963957	113964177	221	uc001vtm.1	LAMP1	AGCTCCAAAGAACATGACCTTTGACCTGCCATCAGATGCCACAGTG
ASCRP001664	54.8333	50.8333	52	54.1667	55	270.333	255.667	259.333	258.667	268.333	5.78669	5.66939	5.71371	5.8284	5.66275	7.58427	7.53939	7.52242	7.49715	7.56136	P	P	P	P	P	P	P	P	P	P	hsa_circRNA_101305	hsa_circ_0002807	exonic	chr13	+	114149816	114164739	14924	uc001vtt.4	TMCO3	CTCGGGGTGACAAAGAAGCTGAAAATGTGTGTCTGACATGCAAGCT
ASCRP001665	152	147.167	144.333	151	147.5	357.167	347.167	350	349.167	345.333	7.79931	7.75707	7.73269	7.82375	7.65759	7.95214	7.9511	7.92729	7.91601	7.91556	P	M	P	A	P	P	P	P	P	P	hsa_circRNA_101306	hsa_circ_0031017	exonic	chr13	+	114149816	114175048	25233	uc001vtt.4	TMCO3	CGCCAGTGCATCTTCTAGCTGAAAATGTGTGTCTGACATGCAAGCT
ASCRP001666	96.5	93.6667	93	97.3333	119.167	93.3333	92.3333	94.6667	95.5	99.6667	7.02858	6.9832	6.94259	7.04537	7.23818	6.05496	6.06903	6.09307	5.99171	6.10373	P	P	P	P	P	P	P	P	A	P	hsa_circRNA_101307	hsa_circ_0008539	exonic	chr13	+	114164552	114175048	10497	uc001vtt.4	TMCO3	GCGCCAGTGCATCTTCTAGGTGTGGAAGATTTCCTTACAAGGGCCG
ASCRP001667	218.5	212.667	208.5	200.167	217.667	665.5	643.167	668.667	655	676.667	8.42134	8.40937	8.35976	8.30569	8.3802	8.84056	8.84317	8.86227	8.83962	8.87531	P	P	P	P	P	P	P	A	P	P	hsa_circRNA_101308	hsa_circ_0031027	exonic	chr13	+	114164552	114193822	29271	uc001vtu.4	TMCO3	GTTTTCTTCGCCTCCATAGGTGTGGAAGATTTCCTTACAAGGGCCG
ASCRP001668	188.667	188.667	188.667	182	188.667	337.5	318.333	334.667	322.5	339.5	8.20167	8.20638	8.20926	8.15215	8.15142	7.8665	7.82753	7.88297	7.79459	7.88367	P	M	P	P	P	P	P	P	P	P	hsa_circRNA_101309	hsa_circ_0007404	exonic	chr13	+	114188359	114193822	5464	uc001vtu.4	TMCO3	GCCTCCATAGCATTGTCGTGGAAGTTCTCCGAATCCTGGTTTTGAT
ASCRP001670	146.833	145.667	147.667	132	153	537.5	511.667	495.167	522.833	492.667	7.74918	7.76059	7.80457	7.55884	7.7482	8.53169	8.51183	8.43553	8.52068	8.43249	P	P	P	P	M	P	P	P	P	P	hsa_circRNA_101311	hsa_circ_0004096	exonic	chr13	-	114806475	114839312	32838	uc001vuj.3	RASA3	TGACTCGGAAGTGCAGGTGAAGCCAAAAACCTTCCCTCTTACCCGG
ASCRP001671	64.8333	59.1667	58.8333	58.5	63.3333	53.3333	53.3333	53.1667	60.3333	57.3333	6.12251	5.99043	5.98113	5.95243	5.96176	5.23662	5.24414	5.23518	5.23408	5.28836	M	P	P	P	P	P	P	P	P	P	hsa_circRNA_101312	hsa_circ_0031113	exonic	chr14	-	20863608	20864108	501	uc001vxe.3	TEP1	ACAAGGCCAGAAGTCGGTGATCCACAGTCGGCAGTTTCCATTCAGA
ASCRP001672	837.167	834.5	813.667	800	832	3686	3545.5	3658.33	3554.17	3565.83	10.4549	10.4944	10.466	10.4567	10.4607	11.2551	11.2591	11.267	11.2488	11.2314	P	P	P	P	P	P	P	P	P	P	hsa_circRNA_101313	hsa_circ_0031132	exonic	chr14	+	21464367	21464870	504	uc001vym.3	METTL17	GGCACGGCAGTGTCCCCATGAACTCCCTTGTCCCCAGTTGACCAAC
ASCRP001674	40.6667	41.8333	42	43.5	44.6667	66.6667	66.3333	68.1667	71.6667	69.6667	5.03732	5.18218	5.27907	5.28225	5.16171	5.59405	5.58912	5.66505	5.53289	5.63494	A	A	A	P	A	P	P	P	P	P	hsa_circRNA_101315	hsa_circ_0005957	exonic	chr14	-	21968636	21970045	1410	uc001wbb.3	METTL3	TCACAGGCAGGTCAGTCAGGAGATCCTAGAGCTATTAAATACTACA
ASCRP001675	47.8333	48	46.8333	50.3333	50.6667	51.6667	57	54.1667	77	58.3333	5.49094	5.50813	5.49628	5.62453	5.43509	5.20059	5.36487	5.29298	5.58799	5.30901	P	P	P	P	A	P	P	A	P	P	hsa_circRNA_101316	hsa_circ_0000523	exonic	chr14	-	21971315	21972024	710	uc001wbc.3	METTL3	AACAGTCCACTAAGGAACAACAGAGCAAGAAGATCTACGGAATCCA
ASCRP001677	86	78	83.3333	91	89.3333	89.3333	87.8333	94.6667	94.5	99.3333	6.77791	6.59384	6.74258	6.8955	6.72364	6.0088	5.98622	6.08482	5.97016	6.08987	P	P	A	P	P	P	P	P	P	P	hsa_circRNA_101318	hsa_circ_0031241	exonic	chr14	-	23375403	23380612	5210	uc001whg.3	RBM23	TCCACTTGCCACTGGATCTGACAGGATGGCATCTGATGACTTTGAC
ASCRP001679	353.5	334	340.333	339.667	381	1040.33	1016.33	1033.67	1007.67	1020.83	9.14935	9.1053	9.11378	9.11135	9.23822	9.48006	9.48926	9.49396	9.45669	9.47207	P	A	P	P	P	P	P	P	P	A	hsa_circRNA_101320	hsa_circ_0031250	exonic	chr14	-	23395341	23396023	683	uc001whl.1	PRMT5	ATCTTCCGGCTCCTCAAGTTCTGGATGCGGGTACCCTTGGTGGCAC
ASCRP001680	48	45.3333	40	41.5	43.6667	47.1667	52.8333	49.6667	55.6667	51.5	5.4296	5.33921	5.19992	5.15712	5.01976	5.13503	5.2318	5.19472	5.12165	5.11296	P	A	A	A	A	P	P	P	P	A	hsa_circRNA_101321	hsa_circ_0002928	exonic	chr14	-	23395341	23396869	1529	uc001whl.1	PRMT5	GCTCCTCAAGGCCATGTTACAGGAGCTGAATTTTGGTGCATATTTG
ASCRP001681	122	119.667	121.667	119.167	125.833	559	553.333	552.667	563.833	554.5	7.3913	7.36953	7.41395	7.36595	7.35166	8.59161	8.62479	8.59548	8.61504	8.59515	P	P	P	P	P	P	P	A	A	P	hsa_circRNA_101322	hsa_circ_0031258	exonic	chr14	-	23416379	23421892	5514	uc001who.3	HAUS4	GTCTGATTAGTGTGCAGCAAACAACTTCCTCCTTGTAACCTGAGTA
ASCRP001682	203.5	203.5	209.167	206.333	211.833	344.167	339	344.5	357	334.667	8.30796	8.34854	8.37055	8.33139	8.34395	7.89839	7.91375	7.91901	7.95045	7.86689	P	P	P	P	P	P	P	P	P	P	hsa_circRNA_101323	hsa_circ_0008758	exonic	chr14	-	23502576	23502883	308	uc001wii.3	PSMB5	TAAGAGAGGCCCTGTTCCGCCATGGAGTCATAGTTGCAGCTGACTC
ASCRP001687	126.333	121.667	117.333	118.667	121.833	623.333	586	586.5	595.833	569.167	7.43793	7.42775	7.34513	7.33702	7.29539	8.75451	8.70909	8.69234	8.69594	8.64248	M	P	P	P	A	P	P	P	P	P	hsa_circRNA_101328	hsa_circ_0007750	exonic	chr14	-	24735635	24737825	2191	uc001wof.3	RABGGTA	AGGAGCTGCTACTGTGCAACAACCCTCTGTGACCTGCCTGCTGCCT
ASCRP001688	101.667	102	104.5	102.167	109.667	267.833	271.833	270	279.167	277.5	7.06526	7.10999	7.16675	7.13425	7.10122	7.56344	7.60861	7.58773	7.61035	7.6123	P	P	P	P	P	P	P	P	P	P	hsa_circRNA_101329	hsa_circ_0031408	exonic	chr14	-	25443870	25444056	187	uc001wpu.3	STXBP6	TTAACTTATATCTGCCTGTCAGATTCACTGCGTGCTGTCCTCACTT
ASCRP001690	79.6667	71	71	68.1667	95.1667	82.3333	89.5	86.5	117.333	88.5	6.56394	6.44578	6.42991	6.33987	6.77892	5.90885	6.04932	5.98888	6.22311	5.96155	P	P	P	P	P	P	P	P	P	P	hsa_circRNA_101331	hsa_circ_0009140	exonic	chr14	+	31139461	31144271	4811	uc001wqm.1	SCFD1	GCCACTGCTGTTTTAGAACATATAAAGGATTTCCATTTAAACAGGG
ASCRP001691	604.333	583.667	580	570	592.333	1243.5	1221.67	1231.67	1215.67	1212.83	9.96496	9.94589	9.92855	9.90164	9.9158	9.73008	9.75621	9.75197	9.72998	9.73713	P	P	P	P	P	P	P	P	P	P	hsa_circRNA_101332	hsa_circ_0031431	exonic	chr14	+	31346777	31349940	3164	uc001wqp.2	COCH	TTCAAGCCAGCTCCCATTGCTATCACATGTTTTACCAGAGGCTTGG
ASCRP001693	90.8333	84.6667	84	85.8333	88.3333	214.5	212.833	209.5	221	204.833	6.87739	6.79915	6.71968	6.78017	6.67876	7.24223	7.2616	7.22318	7.26698	7.16689	P	P	P	P	P	P	P	P	P	P	hsa_circRNA_101334	hsa_circ_0002301	exonic	chr14	-	31596990	31602881	5892	uc001wrc.1	HECTD1	ATTCCTTATATGGTCAACTGCAACTTGGCCTCTTGATCCACCAAAG
ASCRP001695	304.333	299.333	309.667	301.667	309.667	3022.67	3038.83	2933.33	3060.33	2921	8.92349	8.93324	8.97738	8.93508	8.93002	10.972	11.0034	10.9357	11.0085	10.9456	P	P	P	P	P	P	P	P	P	P	hsa_circRNA_101336	hsa_circ_0031554	exonic	chr14	-	31813101	31844174	31074	uc001wrf.4	HEATR5A	CTGGTTAGCTGCCTCTGTGTCCTGCAGTTGTTAGCCATCACCTTGC
ASCRP001697	92.3333	90.1667	91.1667	90	97.1667	103	103.167	104	107.333	104.833	6.90321	6.95216	6.94796	6.8607	6.92131	6.18292	6.21398	6.22811	6.15655	6.17785	P	P	P	A	P	M	P	A	P	P	hsa_circRNA_101338	hsa_circ_0031570	exonic	chr14	-	31849672	31852977	3306	uc001wrf.4	HEATR5A	ATGACATTAGGTCTCCTTGACAGTATCTTGTCAGTTATTCTTCATC
ASCRP001705	55.8333	52.5	55.1667	53.6667	57.3333	104.333	102.5	100.167	106.667	107.667	5.84234	5.83841	5.85354	5.72198	5.71161	6.2271	6.21415	6.1654	6.16053	6.19668	P	A	P	A	P	P	P	P	P	P	hsa_circRNA_101346	hsa_circ_0031724	exonic	chr14	-	39543618	39545297	1680	uc010tqc.1	SEC23A	AACCTTACTGGTGTACTTTTCCCAACACTGGTGCTCGTATCATGAT
ASCRP001711	38.6667	37.1667	37	36.5	40	61.1667	60.5	55.8333	63.5	59	4.85109	4.8227	4.73303	4.97995	4.70265	5.4654	5.42989	5.35376	5.35672	5.36541	A	A	A	A	A	P	P	M	P	P	hsa_circRNA_101352	hsa_circ_0031851	exonic	chr14	-	50889838	50892695	2858	uc001wya.3	MAP4K5	ATTAGGATCAGACAGTATGCCTTCAAGACAGTGTGTTGGCTTTCTG
ASCRP001712	148	144.5	145.667	140.167	147.833	770	722.333	757.167	716.667	753.5	7.75411	7.75276	7.74838	7.67945	7.68808	9.06777	9.01516	9.05241	8.97056	9.04589	P	P	P	P	P	P	P	P	P	P	hsa_circRNA_101353	hsa_circ_0031897	exonic	chr14	+	51710573	51713938	3366	uc001wza.4	TMX1	ATGGTTTGGTCCAGGTTCTGTTCTTTATGCCCCGTGGTGCCCTGCT
ASCRP001713	430.833	429.5	434.833	421.667	453	1594.33	1559.5	1542.67	1592.33	1554.67	9.48278	9.5108	9.51871	9.48844	9.53577	10.1035	10.1263	10.0833	10.1491	10.1121	P	P	P	P	P	P	P	P	A	P	hsa_circRNA_101354	hsa_circ_0009104	exonic	chr14	+	51710573	51716483	5911	uc001wza.4	TMX1	TACCCTTCAATTATGCCCCGTGGTGCCCTGCTTGTCAAAATCTTCA
ASCRP001714	51.6667	50.1667	48.8333	49	73.8333	56.3333	56.3333	55.6667	59.6667	102.167	5.63371	5.64559	5.64165	5.58085	6.15274	5.32911	5.38753	5.34239	5.25677	5.97151	P	P	P	P	A	P	P	P	P	A	hsa_circRNA_101355	hsa_circ_0031933	exonic	chr14	-	52520296	52527074	6779	uc001wzp.3	NID2	AACACCGAGGCTGAACACTTTCCAGGCAGTTTTGGCATCTGATGGG
ASCRP001718	46.5	47.1667	46.8333	45.5	47.8333	50	48.1667	53	56	57.6667	5.52418	5.49516	5.51105	5.33041	5.22222	5.18328	5.09327	5.19111	5.14792	5.21752	P	P	P	P	A	P	P	P	P	A	hsa_circRNA_101359	hsa_circ_0032040	exonic	chr14	+	57051718	57103316	51599	uc001xcj.3	C14orf101	AAAGTGAAAGCTCAACTCTACGCTCAAGCATATGACGGGAACTGAT
ASCRP001724	59.8333	59.6667	59	61.3333	59.3333	141	135.5	137	143.667	136.167	5.89503	6.03448	6.01985	6.14138	5.8019	6.64371	6.62084	6.62946	6.60378	6.57435	P	P	P	P	P	P	P	P	P	P	hsa_circRNA_101365	hsa_circ_0032202	exonic	chr14	+	64908771	64916340	7570	uc001xhb.3	MTHFD1	TATGACCTCAAGGGCACTCCAGTGTTTGTCCATGCTGGCCCGTTTG
ASCRP001725	38	41.3333	42.6667	41.3333	59	51.6667	52.1667	52.6667	58.1667	57.8333	4.93782	5.15329	5.32534	5.01648	5.6389	5.21684	5.23849	5.25191	5.191	5.22149	A	A	A	A	A	P	P	P	P	P	hsa_circRNA_101366	hsa_circ_0032210	exonic	chr14	-	64957078	64957258	181	uc001xhc.3	ZBTB25	TATTTATTCACCAAACAAGAACCACAATGGACACTGCCAGCCATAG
ASCRP001726	144.333	147	145.667	142.667	188.167	904	824.333	860	816.833	855.333	7.71821	7.78411	7.73877	7.7368	8.00876	9.28428	9.19655	9.23768	9.16615	9.22916	P	P	A	P	P	P	P	P	A	P	hsa_circRNA_101367	hsa_circ_0001998	exonic	chr14	+	65922338	66028484	106147	uc001xin.3	FUT8	AATCTCTCCGGTTGCTGCTTTTGCTCAGAGGACATCCATGACCCTA
ASCRP001727	174.167	175	162.167	175	166.5	365.167	314.167	317.833	323.667	318.833	8.07285	8.07858	7.97895	8.05299	7.92925	7.97323	7.80985	7.79437	7.81251	7.7925	P	P	P	P	P	P	P	P	P	P	hsa_circRNA_101368	hsa_circ_0003028	exonic	chr14	+	66028054	66028484	431	uc001xin.3	FUT8	AATCTCTCCGCATGTAGAGCGCATGAAGTACAGGACAATAAAGCTT
ASCRP001728	5489	5295	5441.33	5308.67	5619.83	2318	1745.33	2260.5	1772.83	2256.83	12.971	12.9555	12.9687	12.9604	12.9931	10.6294	10.1934	10.6348	10.1926	10.6323	P	P	P	M	P	P	M	P	M	P	hsa_circRNA_101369	hsa_circ_0032253	exonic	chr14	+	67431907	67490392	58486	uc001xiw.3	GPHN	AACATTCTCAGAGCCAATTCCAGACTCCATCATTTCTCGTGGTGTT
ASCRP001729	2412.83	2375	2505.17	2188	2532.33	809.333	780.5	730	815.333	758.667	11.9368	11.9483	12.0067	11.8775	12.0047	9.13195	9.12005	8.99784	9.16599	9.06059	P	P	P	P	P	P	P	P	P	M	hsa_circRNA_101370	hsa_circ_0032254	exonic	chr14	+	67431907	67525503	93597	uc001xix.3	GPHN	TCATCAATTACCGAGATTCCAGACTCCATCATTTCTCGTGGTGTTC
ASCRP001731	247.5	248.5	238.167	230.333	246.833	521.667	506.333	491.667	515	494.5	8.57707	8.64553	8.55895	8.52227	8.55852	8.49323	8.50857	8.43317	8.49611	8.43997	P	P	P	P	P	P	P	P	P	P	hsa_circRNA_101372	hsa_circ_0006278	exonic	chr14	-	68151731	68157138	5408	uc001xjv.4	RDH11	ATTCTAAGTGGGAATCATTTCAGGTCACTTCCTCCTAACCCATCTG
ASCRP001732	134	132.167	133.333	134.5	138.333	782.5	723.667	771.833	736.167	764	7.54946	7.56437	7.60629	7.59323	7.55905	9.08507	9.01169	9.08001	9.0139	9.06766	P	P	P	P	P	P	P	P	M	P	hsa_circRNA_101373	hsa_circ_0005139	exonic	chr14	-	68156928	68159769	2842	uc001xjv.4	RDH11	AGACTAAAAGGAAAATGCTGTCCAGTGGGGTGTGTACATCAACTGT
ASCRP001737	258	262	254	253.167	259.333	592.667	581	585	579.833	576.5	8.65615	8.72649	8.66787	8.67763	8.64838	8.68549	8.69644	8.68162	8.66157	8.65423	P	P	P	P	P	P	P	P	P	P	hsa_circRNA_101378	hsa_circ_0032353	exonic	chr14	+	70170111	70171459	1349	uc010aqz.3	KIAA0247	TCTTTCCATCATAGCAGTGTGCCCCCTACCACCGGAGCCAGAGAAT
ASCRP001740	690.667	689.333	701.833	683.667	724.833	4860.83	4783.33	4950.5	4770.67	4884.83	10.126	10.1533	10.1751	10.1567	10.1939	11.6867	11.7468	11.771	11.7315	11.7425	P	P	P	P	P	P	P	P	P	P	hsa_circRNA_101381	hsa_circ_0004781	exonic	chr14	+	71413631	71435827	22197	uc001xmn.4	PCNX	GAAGAACAAGGCCCTTCCTTCTACCATGATTATAGTAGCAGTTTAT
ASCRP001743	59.3333	55.8333	57	57	63.1667	229.333	206.667	208.667	211.833	212	5.98807	5.89426	5.89966	5.88975	6.01486	7.34512	7.23454	7.21121	7.20368	7.21005	P	A	P	P	P	P	P	P	P	P	hsa_circRNA_101384	hsa_circ_0032391	exonic	chr14	+	71428942	71479919	50978	uc001xmo.2	PCNX	TTTGGCCCTGTTTGATAGTGATCCTGGTGGAGGGATTGAAATGTCT
ASCRP001745	41.6667	42.6667	40.1667	39.8333	42.5	80.8333	78.5	77.8333	83.5	82.6667	5.15216	5.19479	5.13549	5.03573	4.95385	5.875	5.83856	5.81463	5.79574	5.82021	A	A	A	A	A	P	P	P	P	P	hsa_circRNA_101386	hsa_circ_0004008	exonic	chr14	+	71476350	71479919	3570	uc001xmo.2	PCNX	TGTTTGATAGGTAAGTTCTCTTCTACGCTGTATGAGACTGGTGGCT
ASCRP001746	67.1667	67.1667	65.5	66.8333	71	210.833	211.667	209.167	214.167	211.5	6.24474	6.30804	6.24592	6.25991	6.2899	7.22271	7.2528	7.22574	7.21159	7.19979	P	P	P	A	P	P	P	P	P	P	hsa_circRNA_101387	hsa_circ_0032434	exonic	chr14	+	71479716	71479919	204	uc010are.1	PCNX	GCCCTGTTTGATAGATTCGATTGAATAGACTATTGACCATTGATAC
ASCRP001751	82.3333	77.6667	79	79	85.8333	80.8333	82	82.5	88.6667	85.6667	6.72013	6.58405	6.58193	6.62105	6.5997	5.85008	5.86097	5.9143	5.84506	5.89285	P	P	P	P	P	P	P	P	P	P	hsa_circRNA_101392	hsa_circ_0008521	exonic	chr14	+	73614502	73614802	301	uc001xnv.3	PSEN1	AACCACCTGAGCAATACTACCTAATCTGGGAGCCTGCAAGTGACAA
ASCRP001754	45.6667	44.8333	44.1667	43	46.6667	53.6667	50.6667	52.3333	57.3333	54.8333	5.3567	5.41473	5.41947	5.26651	5.19228	5.23771	5.16998	5.22526	5.23503	5.16607	A	A	P	P	A	P	P	P	P	A	hsa_circRNA_101395	hsa_circ_0008218	exonic	chr14	+	73614502	73653628	39127	uc001xnr.3	PSEN1	TTCATTCATTTACTTGGGACCTAATCTGGGAGCCTGCAAGTGACAA
ASCRP001755	322	326.667	339.167	321.667	344.833	721.167	704.5	694.167	722.667	707.333	9.00479	9.06396	9.1025	9.02868	9.08466	8.96795	8.97606	8.91342	8.98799	8.94708	P	P	P	P	P	P	P	A	P	P	hsa_circRNA_101396	hsa_circ_0002289	exonic	chr14	+	73614502	73664837	50336	uc001xnr.3	PSEN1	TGAAACGCTTTTTCCAGCTCTCATTTACTCCTACCTAATCTGGGAG
ASCRP001758	116.333	113.167	115	114.167	116.333	143	132.833	138	138	139.833	7.32482	7.29913	7.31253	7.2884	7.23087	6.66562	6.56852	6.61738	6.52645	6.58381	P	P	P	P	P	P	A	P	P	P	hsa_circRNA_101399	hsa_circ_0003448	exonic	chr14	+	74358729	74376133	17405	uc001xoy.2	ZNF410	GTTCACTCAGGTTACATTGATTACCCACCTAGTACAACATCTTACG
ASCRP001761	98	96	101.667	95.3333	103.833	91.3333	93.6667	87.5	122.5	94.6667	7.0364	7.03237	7.14587	7.0041	7.01585	6.04722	6.09907	5.99649	6.31132	6.0514	P	P	P	P	P	P	P	P	A	P	hsa_circRNA_101402	hsa_circ_0032644	exonic	chr14	-	75506613	75509180	2568	uc001xrd.1	MLH3	TTCATTCAATGCAGGGTCTCAGTACAGGTGTCAACCTTTTAGAAGC
ASCRP001763	611	584.167	599.5	599.333	618.5	349.167	344.167	345.5	353.833	342.5	9.98118	9.94547	9.97985	9.98719	9.97864	7.9121	7.94154	7.9164	7.94037	7.89411	P	P	P	P	P	P	P	P	A	P	hsa_circRNA_101404	hsa_circ_0032664	exonic	chr14	-	75563802	75590926	27125	uc001xrl.3	NEK9	ATACCATTCTCATCGTTGGATGACTCACTGGTTGTGTGGAAGGAAG
ASCRP001764	67.3333	65.8333	65.3333	68.6667	71	103	100.167	101.667	103.833	103.333	6.24331	6.29229	6.22299	6.36073	6.24992	6.20042	6.19977	6.20858	6.11767	6.18175	P	P	P	P	P	P	P	P	P	P	hsa_circRNA_101405	hsa_circ_0003670	exonic	chr14	-	75567694	75570700	3007	uc001xrk.3	NEK9	GCCACTGATGGTGGATGTTCCCAAGGCCTTGATTATTGTTGCAGTT
ASCRP001766	573.833	565	578.5	574.167	597	517.333	509.5	527.667	513.833	527.667	9.90155	9.90108	9.91487	9.93789	9.91865	8.4773	8.51523	8.52275	8.49339	8.52501	P	A	P	P	P	P	P	P	P	P	hsa_circRNA_101407	hsa_circ_0032683	exonic	chr14	-	75590748	75590926	179	uc001xrl.3	NEK9	AGCTGGAATATTGTAATGGATGACTCACTGGTTGTGTGGAAGGAAG
ASCRP001767	906.833	944.667	946.833	934.5	989.167	1080.33	1025.33	1048.5	1053.33	1040.5	10.5862	10.7167	10.6829	10.6887	10.754	9.52769	9.50147	9.52341	9.51634	9.50941	P	P	P	P	P	P	P	P	P	P	hsa_circRNA_101408	hsa_circ_0032704	exonic	chr14	+	76173360	76187046	13687	uc001xrx.3	TTLL5	AGTTGTTTTGCCAAACCAGATCTCCCTGGAAGAGAACATTTTGGTC
ASCRP001769	53.8333	50.6667	50.5	51	54	57.1667	59.6667	59.6667	65.3333	65.5	5.78034	5.7691	5.72014	5.75883	5.61173	5.33301	5.40626	5.44784	5.3496	5.50397	P	P	P	P	P	P	A	P	P	P	hsa_circRNA_101410	hsa_circ_0032725	exonic	chr14	+	76248829	76249873	1045	uc001xrx.3	TTLL5	CAGCAAAGGCAGATCACCCTGAGACTATAATGGAAGAAGTGAAAAT
ASCRP001771	76.1667	75.6667	71.6667	70.1667	79.8333	444	435.5	425.333	430.5	425	6.52741	6.55944	6.44469	6.40093	6.52184	8.2679	8.28539	8.21324	8.22966	8.20382	P	P	A	P	A	P	P	P	P	P	hsa_circRNA_101412	hsa_circ_0005252	exonic	chr14	+	76633005	76662315	29311	uc001xsl.3	GPATCH2L	CTTTGTCTAGCCCCAGTGCAGTGAAACCAGCAGTGTGTGTAGCAGC
ASCRP001772	57.5	56.3333	56	54.8333	66.3333	64	59.1667	62.6667	61.6667	64.6667	5.85409	5.90512	5.87601	5.86119	6.08828	5.48278	5.43906	5.55597	5.33102	5.46258	P	P	P	P	A	P	P	P	P	P	hsa_circRNA_101413	hsa_circ_0032742	exonic	chr14	+	76638185	76662315	24131	uc001xsl.3	GPATCH2L	CCCAGTGCAGGTGATGACGAACAGAGTGATTGGTTCTATGAAGGAG
ASCRP001773	53.1667	50.3333	52	53.3333	54.6667	62.5	60.1667	61.3333	64.1667	78.3333	5.75403	5.72203	5.71417	5.77108	5.63527	5.45606	5.46887	5.46646	5.38207	5.71413	P	P	P	P	P	P	P	P	P	P	hsa_circRNA_101414	hsa_circ_0032746	exonic	chr14	+	76642965	76662315	19351	uc001xsl.3	GPATCH2L	CCCAGTGCAGGAGACCAGCATAAACACTTTGGGGACTGAGAGGATA
ASCRP001774	58	56.5	65.3333	54.1667	421.333	88.6667	89.3333	89.3333	95	92.3333	5.88967	5.93637	6.20746	5.80813	7.60532	6.00083	6.00868	6.01111	5.97326	6.00635	P	P	P	P	A	P	P	P	P	P	hsa_circRNA_101415	hsa_circ_0032777	exonic	chr14	+	77930940	77934851	3912	uc001xtw.3	AHSA1	TGGCCAGAGGAGTTCACCCAGGGCATGATCTTACCTACAATGAATG
ASCRP001778	3674.5	650	660.667	637.667	683.667	1303.5	1262	1284.83	1289.83	1317.83	11.3019	10.0889	10.0948	10.0713	10.1179	9.80044	9.80925	9.80701	9.82332	9.84962	A	P	P	M	P	P	P	P	P	P	hsa_circRNA_101419	hsa_circ_0032832	exonic	chr14	-	81837331	81837529	199	uc001xvk.1	STON2	GACTCAACTGCCCTACCATTGACCATGCCCTGCTGGACATGCCCTT
ASCRP001779	87.6667	86.6667	88	88.5	92	113.333	110.333	113	115.5	115.333	6.80803	6.83685	6.86578	6.87977	6.80357	6.33394	6.336	6.36003	6.29974	6.32937	P	P	P	P	P	P	P	P	P	P	hsa_circRNA_101420	hsa_circ_0032858	exonic	chr14	-	89093181	89110855	17675	uc001xxf.3	EML5	TGCAGACCATGCTCGCTATTGCATTTGGTGCAGCCTCCAGTGAGCA
ASCRP001784	136.667	160	155.167	151.167	159.833	157.667	148.667	153.833	159.5	152	7.60045	7.92965	7.8974	7.8303	7.84588	6.80179	6.74933	6.76596	6.7664	6.73604	P	P	P	P	P	P	P	P	P	P	hsa_circRNA_101425	hsa_circ_0000560	exonic	chr14	-	91247081	91252672	5592	uc001xyp.3	TTC7B	ACGCTACCAAAGATGACATGGCAGAGCTTCTCCTCGGGGAGTCGAA
ASCRP001788	229.333	237.333	231	227.5	241.333	162.167	163	168.667	169	171.333	8.48217	8.5687	8.5067	8.49939	8.51822	6.83286	6.8782	6.89937	6.84744	6.88343	P	P	P	P	P	P	P	P	P	P	hsa_circRNA_101429	hsa_circ_0033010	exonic	chr14	-	93182480	93183806	1327	uc001yat.3	LGMN	TCCTGAAGAGCAATCCCACTCCAGGAATTGTGATCAACAGGCCCAA
ASCRP001790	78.3333	81.6667	80.3333	78	84.3333	110.667	112	106.833	118.333	111.167	6.60534	6.70651	6.66815	6.61487	6.63871	6.32678	6.34756	6.23965	6.34358	6.25214	P	P	P	P	P	P	P	P	M	P	hsa_circRNA_101431	hsa_circ_0006947	exonic	chr14	-	93760203	93761283	1081	uc001ybo.3	BTBD7	AATTTAACATGCTTGCACAAGGGACCTCATCCTATTCTCAGCAAGG
ASCRP001792	45.5	46.6667	46.6667	47	48.5	75.6667	74	72	79.6667	76	5.35419	5.4787	5.49332	5.40357	5.23482	5.76317	5.7474	5.68734	5.66155	5.68267	A	P	P	P	A	P	P	P	M	P	hsa_circRNA_101433	hsa_circ_0033049	exonic	chr14	+	94008811	94009042	232	uc001ybv.1	UNC79	AACCCATGGAATTTGCCAGGGTGAGCCTCTGCACACCCAGTGAGAA
ASCRP001793	63.6667	64.8333	61.8333	64.3333	69	91.1667	85.6667	86.6667	93	88.6667	6.13977	6.20396	6.08443	6.25505	6.17417	6.00069	5.95383	5.97573	5.97523	5.92895	P	P	P	P	P	A	P	P	P	P	hsa_circRNA_101434	hsa_circ_0033126	exonic	chr14	+	97026985	97029230	2246	uc001yfr.3	PAPOLA	TGGCCTCTCAGGATGAAACAAGTGAAGATGCTAACTGTCTTGCTTT
ASCRP001794	49	52	49.3333	49.3333	51.1667	79	74	74.6667	79	78.5	5.57865	5.75617	5.60914	5.61509	5.40082	5.84789	5.73355	5.74793	5.68468	5.73185	P	P	P	P	P	P	P	P	P	P	hsa_circRNA_101435	hsa_circ_0033144	exonic	chr14	-	99723807	99724176	370	uc001yga.3	BCL11B	TCTGTCCCAAGCAGGAGAACATTGCAGCAGAGGCTGACCATGTGGA
ASCRP001796	151.333	146.167	142	146.333	150.167	344.833	336.5	350.167	350.5	356.167	7.79576	7.76748	7.69917	7.76929	7.69521	7.90318	7.9069	7.9305	7.92045	7.94333	A	P	P	P	P	P	P	P	P	P	hsa_circRNA_101437	hsa_circ_0033163	exonic	chr14	+	100384118	100387214	3097	uc001ygr.3	EML1	TACTCACCAGGATCCAGCTCAGTCTTCTGGTTTTCATCCTTCAGGG
ASCRP001799	50.8333	52.6667	52.6667	51	54.5	98.5	98.6667	102.5	105.667	108.333	5.67718	5.85176	5.72791	5.66572	5.68616	6.15216	6.17576	6.19521	6.14852	6.22787	P	M	P	P	P	P	P	P	A	P	hsa_circRNA_101440	hsa_circ_0003831	exonic	chr14	+	102368055	102372866	4812	uc001ykk.3	PPP2R5C	ATTGGAACAAGTGGTGATGGCACTTCTCAAATACTGGCCAAAGACT
ASCRP001800	2608.33	2577.83	2593.67	2595.33	2645.33	9754.67	9679.5	9678.67	9781.17	9519.67	12.0165	12.0502	12.0429	12.0617	12.0543	12.7984	12.8548	12.8034	12.8463	12.8283	P	P	M	M	P	P	P	P	P	P	hsa_circRNA_101441	hsa_circ_0033408	exonic	chr14	+	102842986	102931626	88641	uc010txx.2	TECPR2	ACCTGTCCAGCCCCCAGGTTTCCCTAGATGACAAATAAACATTCCT
ASCRP001801	111	103.667	110.333	109.333	114.667	353.333	340.5	363.167	350	375.667	7.23438	7.14582	7.24354	7.22561	7.1952	7.93769	7.91798	7.98901	7.91719	8.01809	P	P	P	P	P	P	P	P	P	P	hsa_circRNA_101444	hsa_circ_0004166	exonic	chr14	+	103336521	103342862	6342	uc001ymc.2	TRAF3	ATCGCGCTGCAGAACTCCTCTTTCCTAAAATGGAGTCGAGTAAAAA
ASCRP001805	83	81.8333	85.5	81.3333	90.1667	90.1667	92.3333	89.8333	96	93.5	6.71572	6.73037	6.80472	6.66257	6.77466	6.04312	6.05229	6.02895	5.99143	6.01765	P	P	P	P	P	P	P	P	P	P	hsa_circRNA_101448	hsa_circ_0005309	exonic	chr14	-	105718843	105739231	20389	uc001yqp.2	BRF1	CCGGCCATAGGGAGGCGCCACATCCACCACCTGGGGAACCAGCTGC
ASCRP001806	121.167	114	113.167	121.667	119.333	186.333	180.167	181.167	189.333	178	7.34499	7.31118	7.2806	7.38951	7.27476	7.03215	7.00135	6.99575	7.02801	6.95168	P	P	P	P	P	P	P	P	P	P	hsa_circRNA_101450	hsa_circ_0033598	exonic	chr14	+	105818714	105821514	2801	uc001yqs.2	PACS2	CATGGCTGAGGGCTCCAAACGAATCCTGCGGTCCCATGAGATTGTG
ASCRP001807	52.6667	52.3333	54.1667	53.6667	57.6667	70.8333	67.1667	69	71.3333	72.6667	5.76408	5.76912	5.81733	5.85026	5.71838	5.6808	5.59311	5.64678	5.52532	5.62918	P	P	P	P	P	P	P	P	P	P	hsa_circRNA_101456	hsa_circ_0006770	exonic	chr15	-	20666444	20688770	22327	uc001ytg.3	HERC2P3	CGAGATTGAATGTGCCACTTGCATTCACAAGAGATGGGCTCTGTGG
ASCRP001808	178.667	185.333	202	189	206.5	1377.33	1312.67	1306	1307	1277.67	8.12213	8.20069	8.31347	8.2087	8.2866	9.88439	9.86254	9.82344	9.84257	9.80647	P	P	P	P	A	P	P	P	P	P	hsa_circRNA_101457	hsa_circ_0004934	exonic	chr15	-	20671447	20671623	177	uc001ytg.3	HERC2P3	GTCTCATAAGCTTTTGTCTGGTCCTCTGAGCCCCAGTGAGAGTTTC
ASCRP001809	150.667	145.833	151.5	155.333	155.167	162.667	167.667	170.667	170.167	175.167	7.80509	7.76635	7.81464	7.86842	7.78546	6.86278	6.91396	6.92358	6.86658	6.9279	A	M	A	P	P	P	P	P	P	P	hsa_circRNA_101458	hsa_circ_0034044	exonic	chr15	-	20671447	20688770	17324	uc001ytg.3	HERC2P3	CTCCGACGTCTCATAAGCTTGCATTCACAAGAGATGGGCTCTGTGG
ASCRP001810	81.6667	82.5	80.8333	85.3333	87.3333	67.5	67.5	67.5	72.3333	71.6667	6.64166	6.70316	6.66489	6.79255	6.66374	5.58516	5.62007	5.57427	5.54316	5.64904	P	M	P	A	P	P	P	A	P	P	hsa_circRNA_101459	hsa_circ_0034049	exonic	chr15	+	22835915	22846952	11038	uc001yuq.2	TUBGCP5	AAACCCTATGATTTCATCGTTTCTTGGATGTCAACAGCCACAAAAT
ASCRP001812	62	63.6667	59.3333	60	62.6667	96.8333	100.167	98.1667	105	101.167	6.07861	6.21218	6.01814	6.05028	5.93267	6.12209	6.19038	6.14015	6.14429	6.12703	P	A	P	P	P	P	P	P	P	P	hsa_circRNA_101461	hsa_circ_0034072	exonic	chr15	+	22940727	22947086	6360	uc010aya.1	CYFIP1	ACACCAGCGAGGAGAAGTTTGCCCTAGTGGAGATGGACGTGCACAT
ASCRP001815	58.3333	57.5	58.3333	58.5	59.3333	49.6667	49.5	47.3333	57	50.8333	5.9283	6.01045	5.95852	5.92382	5.85341	5.12128	5.12224	5.06567	5.13895	5.00998	P	P	P	P	P	P	P	P	P	A	hsa_circRNA_101464	hsa_circ_0034182	exonic	chr15	-	26825465	26828561	3097	uc001zaz.3	GABRB3	TTCGCCACAGAATCACCACGACAGCAGCATGCATGATGGACCTCAG
ASCRP001816	540.167	509.667	496.333	495.333	512.333	757.667	744.5	747.667	764.667	743.833	9.81041	9.7501	9.7133	9.72689	9.71328	9.03303	9.0507	9.0301	9.07234	9.02632	P	P	P	P	A	P	P	P	P	P	hsa_circRNA_101465	hsa_circ_0034189	exonic	chr15	-	28090104	28096621	6518	uc001zbh.4	OCA2	TATGGGTTCTCCTTCATGGAATTTTTCAGATTCCCGTGCTCCTGAA
ASCRP001817	44	42	44	44.6667	46.3333	59.3333	58.8333	62.1667	75.1667	72.3333	5.35786	5.20997	5.3606	5.37363	5.25076	5.44027	5.43261	5.50986	5.58871	5.61758	A	A	P	P	A	A	P	P	P	P	hsa_circRNA_101466	hsa_circ_0005387	exonic	chr15	-	28505922	28508315	2394	uc001zbj.3	HERC2	ATAGTGGGAATTGCCTGTGGGCCTGCCCAGGGCAAGTGTGGTCTTG
ASCRP001818	63.8333	62	59.5	60.6667	65	103.5	101.167	105.833	104.5	103.5	6.13542	6.14956	6.03331	6.14571	6.05243	6.22743	6.20569	6.23383	6.14967	6.15993	P	A	P	P	P	P	P	P	P	P	hsa_circRNA_101467	hsa_circ_0034293	exonic	chr15	-	30053341	30065560	12220	uc010azl.3	TJP1	AAGCAATGGCAGGCTCCTGGATTTGGATTTGGAATTGCAATATCTG
ASCRP001820	184.833	181.333	178.833	184.667	303	170.333	168.167	162.333	169.5	168.333	8.18145	8.16219	8.15821	8.17349	8.68335	6.9106	6.94181	6.83424	6.86941	6.8797	P	P	P	A	A	P	P	P	P	P	hsa_circRNA_101469	hsa_circ_0034325	exonic	chr15	-	31947298	31949280	1983	uc001zfr.3	OTUD7A	AGACCTGCTGGAAGGTGGCAGTGACGAAAGAAGAGACTCTCCCGGC
ASCRP001821	1069.67	1058.17	1040.17	1041.67	1082	1077.33	1042.67	1044.5	1063.17	1043.67	10.9855	11.0207	10.9815	10.9991	11.0179	9.52082	9.52645	9.51049	9.53424	9.50888	P	A	P	P	P	P	P	P	P	P	hsa_circRNA_101470	hsa_circ_0034326	exonic	chr15	-	31947298	31981684	34387	uc001zfs.1	OTUD7A	ACCTGCTGGAAGAGTTCTCAGGCGCTGTGGTCTCACCTTCCACTGG
ASCRP001822	431.333	413	422	411.833	424.833	266.667	263.5	274.833	277	278.167	9.47778	9.43723	9.47354	9.44547	9.43188	7.56567	7.57483	7.61699	7.59376	7.61108	A	P	A	P	P	P	P	P	P	P	hsa_circRNA_101471	hsa_circ_0034398	exonic	chr15	+	36936478	36950106	13629	uc001zje.4	C15orf41	GAGGAAACTCCACTCAATCGCAGGCCACTCTGCTGAGCATCTTCTC
ASCRP001823	53.8333	47.5	47.3333	49.6667	50.1667	62	64.1667	62.6667	70.3333	67.6667	5.72752	5.50356	5.51227	5.63124	5.37354	5.48733	5.51074	5.51823	5.52061	5.51697	P	P	A	P	A	P	P	P	P	P	hsa_circRNA_101472	hsa_circ_0008295	exonic	chr15	+	36983885	37002162	18278	uc001zje.4	C15orf41	ACTGGAATAGCCTCCAAGTCTATTATAAATAGTATGCTACGGGACC
ASCRP001825	110.667	109.333	110	111.667	115.833	201.333	201.167	189.333	208	194.5	7.21177	7.23646	7.23261	7.26369	7.23354	7.13777	7.19178	7.06915	7.16459	7.0886	P	P	P	P	P	P	P	P	P	P	hsa_circRNA_101474	hsa_circ_0034510	exonic	chr15	+	39882005	39882224	220	uc010bbi.3	THBS1	TTACCACTGCAAAAAGGTGTGCAAGCCCCGTAACCCCTGCACGGAT
ASCRP001826	60.3333	60	59.8333	62.1667	61.3333	71.5	72	74.5	78.8333	76.6667	5.99315	6.04808	6.07016	6.12178	5.86664	5.68786	5.71791	5.77421	5.7026	5.72637	P	P	P	P	P	P	P	P	P	P	hsa_circRNA_101475	hsa_circ_0034528	exonic	chr15	+	39883705	39885003	1299	uc010bbi.3	THBS1	GACTCTGACGGTATCCTCAATGAACGGGACAACTGCCAGTACGTCT
ASCRP001827	65.6667	62.1667	62	62.1667	69.1667	133.333	137.333	141.5	143.5	142.333	6.20576	6.18952	6.12009	6.13553	6.17555	6.56914	6.62678	6.66055	6.595	6.63174	P	P	P	P	P	P	P	P	P	P	hsa_circRNA_101476	hsa_circ_0034557	exonic	chr15	+	40301814	40311401	9588	uc010bbj.1	EIF2AK4	CTGCTGTCCTCAACATGGAGGAATCTGAAAGAAATTACAGTATTTA
ASCRP001829	337.833	328.833	323.833	320.833	336.667	378.167	368.5	356.833	377.333	367.5	9.08183	9.07674	9.04258	9.01767	9.05331	8.03156	8.02847	7.96325	8.02324	7.98053	P	P	P	P	P	P	P	P	P	P	hsa_circRNA_101478	hsa_circ_0008946	exonic	chr15	+	40477365	40477843	479	uc010ucl.1	BUB1B	AGCCAGTTATCTCCAAGCCAGAACAGAGGACTCCAAAATCCATTTC
ASCRP001837	135.333	135.167	137	139.667	141.833	243.333	238	238.5	243.167	238.167	7.55221	7.61948	7.62325	7.68141	7.59027	7.43483	7.42348	7.41567	7.40337	7.38076	P	P	P	P	P	P	P	P	P	P	hsa_circRNA_101486	hsa_circ_0034682	exonic	chr15	+	41535864	41555081	19218	uc001znl.3	CHP	GAAGCAACAAACTGCACTTTTCCCACAGTCAAATCACTCGCCTCTA
ASCRP001841	58.6667	56.8333	56.6667	54.3333	58.6667	80.1667	77.6667	79	80.3333	83	5.98961	5.96353	5.93021	5.79256	5.79615	5.86606	5.8343	5.8319	5.70634	5.81793	P	P	P	P	P	P	P	P	P	P	hsa_circRNA_101490	hsa_circ_0000592	exonic	chr15	+	41988272	41991357	3086	uc001zog.1	MGA	CCTGGTCTTCAAGAAGTCTTATTGCCAGCAGTTTTGAAGATGACTC
ASCRP001842	3074.83	2945.5	2928.5	3012.67	2961	21337	20311.3	20703.7	20257.2	20252.7	12.3701	12.3265	12.3084	12.3678	12.307	13.9081	13.8923	13.8782	13.9056	13.9005	P	P	P	P	P	P	P	P	A	P	hsa_circRNA_101491	hsa_circ_0034762	exonic	chr15	+	42103080	42105299	2220	uc001zoj.4	MAPKBP1	GGAGCTGAGGGTGTGTGGTTGTGTTGTTCAATCCCCGGAAACACAA
ASCRP001843	963.5	987.667	990	973	1009.17	1715.33	1610.67	1657.67	1638.17	1651.67	10.7098	10.866	10.8572	10.832	10.8339	10.2326	10.1831	10.1982	10.1908	10.1912	P	P	P	P	P	P	P	P	P	P	hsa_circRNA_101492	hsa_circ_0034786	exonic	chr15	-	42470415	42470768	354	uc001zpc.3	VPS39	TGAATTGGCTCTGCAGCTCGCAAGCACCAGCCTCCCTACATCATTG
ASCRP001844	48.6667	47.8333	47.8333	48.5	56.3333	67.8333	64.5	65.3333	70.1667	67.1667	5.57214	5.61406	5.53476	5.61089	5.65834	5.63805	5.53832	5.59337	5.53953	5.53024	P	P	P	P	P	P	P	M	P	P	hsa_circRNA_101493	hsa_circ_0034803	exonic	chr15	-	42553155	42560230	7076	uc001zpf.4	TMEM87A	AGACAAAACCTTGATGGAGAACCTTGTGACCTGTCTTTGAATATAA
ASCRP001846	156.333	155.833	154.333	161.333	156	404.5	386.833	416.167	394.833	416.833	7.86038	7.86328	7.87979	7.9842	7.77439	8.12491	8.09724	8.17171	8.09345	8.16767	A	P	P	P	P	P	P	P	P	P	hsa_circRNA_101495	hsa_circ_0003838	exonic	chr15	-	43086841	43109295	22455	uc010bcy.2	TTBK2	GCTTGACCCCTGCTGCAATTGGCCTCGAGCTGTGGCAGGTTTTCGA
ASCRP001852	78.8333	74	75.8333	75.3333	84.6667	130.333	130.667	128.333	135.833	134	6.60262	6.54409	6.62743	6.57388	6.60278	6.53912	6.56129	6.52243	6.5034	6.53361	P	A	M	P	P	P	P	P	P	P	hsa_circRNA_101501	hsa_circ_0034953	exonic	chr15	+	43668295	43669265	971	uc001zrn.3	TUBGCP4	TGTCAACTACTTCCTAGACCAGGTATCGCAGGACTTCCCTTTCCTC
ASCRP001854	83.6667	82.3333	84.1667	83.8333	87.1667	252.667	227.833	256.833	241.667	257	6.72755	6.71404	6.76176	6.7458	6.70679	7.47591	7.36325	7.51447	7.39587	7.50494	A	P	P	P	P	P	P	P	P	P	hsa_circRNA_101503	hsa_circ_0034972	exonic	chr15	+	43692241	43694048	1808	uc001zrn.3	TUBGCP4	GCTGGCTCAATCCTTTATCCTATTGAAACCTGTACAATGTTGTTTT
ASCRP001855	49.5	48.3333	47.1667	48	49.3333	79	76.6667	79.8333	81.6667	76.5	5.6157	5.55887	5.42475	5.50381	5.27485	5.81782	5.78574	5.85875	5.7372	5.71422	P	P	P	P	A	P	P	P	P	P	hsa_circRNA_101504	hsa_circ_0002151	exonic	chr15	+	44046021	44048964	2944	uc001zsu.3	PDIA3	AGGACTGCTGGTGTGGACACTGCAAGAGACTTGCACCTGAGTATGA
ASCRP001859	56.6667	55.3333	55.5	53	60.3333	67.3333	69.1667	67.6667	75.1667	68.6667	5.89174	5.8999	5.85612	5.68228	5.81644	5.6229	5.63243	5.61259	5.60578	5.56564	P	P	P	P	P	P	P	P	P	P	hsa_circRNA_101508	hsa_circ_0007705	exonic	chr15	+	44788577	44789336	760	uc001zts.3	CTDSPL2	TTTAGACTTGCACCAGTAACTCCAGATAGTGGTTATTCATCAGCCC
ASCRP001860	143.333	142.833	145	140.5	145.333	368	350.667	350.333	357.333	347	7.68289	7.69302	7.72726	7.669	7.63494	7.99918	7.95915	7.93496	7.94403	7.9102	P	P	P	P	P	P	P	P	P	P	hsa_circRNA_101509	hsa_circ_0035072	exonic	chr15	-	44859621	44861703	2083	uc001ztx.3	SPG11	AATTGATTGAGTCTCAGCCCTGGGGTACGGCTCCTCACTGGCATTG
ASCRP001861	46.6667	45.5	46.6667	47.8333	52.1667	96.3333	95.3333	97.3333	101.5	101.667	5.40072	5.44127	5.49016	5.49077	5.54544	6.09444	6.10244	6.12864	6.08039	6.13874	A	A	P	P	A	P	P	P	P	P	hsa_circRNA_101510	hsa_circ_0035074	exonic	chr15	-	44859621	44865018	5398	uc001ztx.3	SPG11	TGAAATTGATTGAGTCTCAGCCCTGGGGACATAAGCAGATGTTCAA
ASCRP001862	351.333	340.167	342	337.167	353.5	324.833	316.667	318.333	322.833	313.833	9.136	9.12521	9.11425	9.105	9.11868	7.82676	7.82578	7.81682	7.80664	7.78448	P	P	P	P	P	P	P	P	P	P	hsa_circRNA_101511	hsa_circ_0007457	exonic	chr15	-	44898222	44903183	4962	uc001ztx.3	SPG11	AGTCTGCTAACACACTAGCTATAGGAGATCCCAAACTGATCTTCCA
ASCRP001863	92.3333	88	86.6667	89	92	270	259.333	259.167	279.167	268.833	6.90738	6.85163	6.79523	6.86269	6.81142	7.57564	7.5604	7.52703	7.60677	7.56753	P	P	P	P	P	P	P	P	P	P	hsa_circRNA_101512	hsa_circ_0003784	exonic	chr15	-	44907560	44912601	5042	uc001ztx.3	SPG11	ACTGTTACAAAATACAAATCATATTCCCCTGAAGCCCTCTGGAGAT
ASCRP001868	245.833	233.5	243	228.833	249.5	250.333	250	252.333	258.833	250	8.58805	8.5287	8.58214	8.51484	8.57793	7.47125	7.49647	7.47725	7.48885	7.45702	P	P	P	P	P	P	P	P	P	P	hsa_circRNA_101517	hsa_circ_0007983	exonic	chr15	-	50592985	50596330	3346	uc001zya.3	GABPB1	GAAACTCCAGCTGGGAACTTCTCCACTTCATCTAGCAGCACAGTAT
ASCRP001869	69.5	67	66	69	73.5	131	132.167	134.667	137	136	6.2931	6.30807	6.2689	6.30831	6.32686	6.54362	6.57211	6.59119	6.51806	6.5625	P	P	P	P	P	P	P	P	P	P	hsa_circRNA_101518	hsa_circ_0003501	exonic	chr15	-	50592985	50601995	9011	uc001zya.3	GABPB1	GAAACTCCAGATGTCCCTGGTAGATTTGGGAAAGAAGCTTTTAGAA
ASCRP001872	38.1667	41	40.1667	40	42.3333	52	53.5	52.5	55.3333	57.3333	4.93395	5.20001	5.10283	4.96662	4.92925	5.21815	5.25461	5.22455	5.14255	5.28868	A	A	A	A	A	P	P	P	P	P	hsa_circRNA_101521	hsa_circ_0004951	exonic	chr15	-	50935536	50955243	19708	uc010bew.2	TRPM7	GTAAACACAGTCCCAGAAATCCTGGATAGAAAGCACTTTGACCAAG
ASCRP001873	52.5	53.6667	52.5	55.6667	56.6667	99.6667	98.8333	93.3333	101.5	96.8333	5.70347	5.78208	5.8287	5.90312	5.70768	6.18044	6.16959	6.09412	6.11111	6.08374	P	P	M	P	P	P	A	P	P	P	hsa_circRNA_101522	hsa_circ_0035277	exonic	chr15	-	51743841	51747425	3585	uc002abd.3	DMXL2	ACACATTAATATCACCCGGAAACAGCCTCATTCATGTGTGGTGTTG
ASCRP001874	194	200.667	203.5	199	210.167	445	447.333	446.833	457.833	454.5	8.24271	8.32655	8.3361	8.30092	8.31104	8.27242	8.32429	8.28214	8.31461	8.29136	P	P	P	P	P	M	P	P	P	P	hsa_circRNA_101523	hsa_circ_0035292	exonic	chr15	+	52161413	52194233	32821	uc002abn.3	TMOD3	TAACAAAAAACAATGACTTAGAATGCCCTTCTGCCTGCAGGGTTCC
ASCRP001875	41.8333	42	40.3333	41	43.5	63	62.3333	64.1667	65.8333	62.3333	5.12375	5.16689	4.97018	5.12951	4.96326	5.51187	5.50188	5.51819	5.39831	5.3168	A	A	A	A	A	P	P	P	P	P	hsa_circRNA_101524	hsa_circ_0035360	exonic	chr15	+	54527227	54542642	15416	uc021smr.1	UNC13C	TGCTTGCAGAGGCTGGAGGTGGACTTTATGGTATTGACAGCATGCC
ASCRP001876	494.333	465	462.333	440.833	465.5	6603	6159.17	6188.83	6111	6162.67	9.67359	9.62255	9.60871	9.57083	9.57856	12.1696	12.1501	12.111	12.1235	12.1067	P	M	P	P	A	P	P	P	P	P	hsa_circRNA_101525	hsa_circ_0035381	exonic	chr15	+	55621921	55634000	12080	uc002act.3	PIGB	GTGTTCTGTGTTTTTTTGCCAGTTGTGCTCCTGGTTCACATGGTAT
ASCRP001878	220.833	240	240.5	241.333	250	290	285.167	289	297.833	293.833	8.43231	8.58686	8.56542	8.60201	8.59512	7.66636	7.68548	7.67538	7.69212	7.69058	P	P	P	P	P	P	P	P	P	P	hsa_circRNA_101527	hsa_circ_0006380	exonic	chr15	+	57523349	57526305	2957	uc010ugm.1	TCF12	TTTGGCATCTGTATATGCACCATCCCCAAATTCAGATGATTTCAAC
ASCRP001882	4727.33	4606.5	4626.17	4600.67	4698.67	4087.83	3933.5	3959.67	3914.83	3877	12.7673	12.7861	12.7814	12.7927	12.7881	11.4441	11.4291	11.3916	11.4151	11.3692	A	P	P	P	P	P	P	P	P	P	hsa_circRNA_101531	hsa_circ_0035445	exonic	chr15	-	58302846	58306479	3634	uc002aex.3	ALDH1A2	ACCATTCCTGTAGATCTTTATAAACAACGAGTGGCAGAACTCAGAG
ASCRP001886	83	81	84.3333	82.5	86.1667	212.833	207.167	210.333	217.667	209.333	6.71888	6.69358	6.78923	6.71155	6.69657	7.2301	7.21804	7.23874	7.23581	7.20475	P	P	P	A	P	P	M	P	P	P	hsa_circRNA_101535	hsa_circ_0035473	exonic	chr15	+	59323002	59359282	36281	uc002afs.3	RNF111	TCATGAACAGGCTTTCCTTAAAGTTTCCCATGTCTCAATGGACTCC
ASCRP001887	126.333	119.833	118.333	115.333	126.5	144.667	144.5	138.167	150.167	142.333	7.44717	7.4062	7.36839	7.35889	7.37041	6.66661	6.70129	6.62622	6.68072	6.63609	P	P	P	P	P	P	P	P	P	P	hsa_circRNA_101536	hsa_circ_0035482	exonic	chr15	+	59376327	59377984	1658	uc002afs.3	RNF111	ATCACTTACAATTAGGAGCTCTTCCTTTAATGGCGGGCACATGAAC
ASCRP001888	53.3333	51.5	52.3333	53	59.1667	56.6667	56.1667	57	57.5	60	5.71099	5.76868	5.69631	5.76688	5.76698	5.32808	5.35669	5.39531	5.19804	5.38522	P	P	P	P	A	P	P	P	P	P	hsa_circRNA_101537	hsa_circ_0005763	exonic	chr15	+	59376327	59381958	5632	uc002afs.3	RNF111	TTCAGAGGTCCTTTCAGGGGCAATTTTGAGGCGGGCACATGAACGC
ASCRP001889	60.1667	63.3333	61	60.5	66.6667	168	162	161.667	160.667	168.333	6.05031	6.18952	6.10866	6.04557	6.14597	6.89731	6.85395	6.83035	6.77563	6.87442	P	P	P	P	P	P	P	P	P	P	hsa_circRNA_101538	hsa_circ_0035554	exonic	chr15	-	60648117	60656722	8606	uc002agk.3	ANXA2	GATGGTTGCCCTGGCAAAGGTGTGGATGAGGTCACCATTGTCAACA
ASCRP001890	145	138	139.833	144.333	148.667	293.333	287.333	290.333	296.5	297.167	7.71041	7.63578	7.65714	7.72383	7.66506	7.68325	7.68873	7.67542	7.6897	7.70693	M	A	P	P	P	P	A	P	P	P	hsa_circRNA_101539	hsa_circ_0005402	exonic	chr15	-	60648117	60674640	26524	uc002agk.3	ANXA2	TGATGGTTGCCCTGGCAAAGCACTCTACACCCCCAAGTGCATATGG
ASCRP001892	112.833	111	116.167	116	123.333	206.5	210	204.667	215.333	219	7.25188	7.26917	7.33497	7.32037	7.3042	7.18413	7.24337	7.18112	7.2169	7.27801	P	P	P	P	P	P	P	P	M	P	hsa_circRNA_101541	hsa_circ_0035560	exonic	chr15	-	60653139	60674640	21502	uc010uhd.2	ANXA2	AGCTAAAAGCTTCCATGAAGCACTCTACACCCCCAAGTGCATATGG
ASCRP001893	74.6667	69	70.1667	72.5	76	399.667	393.167	415.667	399.167	408	6.47383	6.37167	6.38488	6.46404	6.41069	8.10259	8.12736	8.1734	8.11185	8.14433	P	P	P	P	P	P	P	P	A	P	hsa_circRNA_101542	hsa_circ_0005327	exonic	chr15	-	60674540	60678285	3746	uc010uhd.2	ANXA2	AAGACCAAAGCTTCCTTCAAAATGTCTACTGTTCACGAAATCCTGT
ASCRP001894	46	48.3333	46.8333	46.6667	50.6667	49.6667	50	50	58.6667	54.5	5.35801	5.61518	5.46563	5.48785	5.45803	5.18045	5.14963	5.19272	5.22739	5.17363	A	A	P	P	A	P	P	P	P	A	hsa_circRNA_101543	hsa_circ_0000607	exonic	chr15	-	62299506	62306191	6686	uc002agz.3	VPS13C	GAAAGAAATTCAGACTGCAAATGAACACTGGACTCCATGCATATTA
ASCRP001895	75.6667	65.5	66.8333	70.6667	75.3333	85.1667	79.5	80.8333	86.5	84.8333	6.47177	6.29339	6.28465	6.39829	6.37182	5.93705	5.85861	5.8881	5.80367	5.88053	P	P	P	P	P	P	P	P	P	P	hsa_circRNA_101544	hsa_circ_0035626	exonic	chr15	-	63447819	63448720	902	uc002alx.3	RPS27L	ACTCACAGAAGTTGGCTAGAGATTTACTACATCCGTCCTTGGAAGA
ASCRP001906	2326	2287.83	2272.17	2187.5	2291.67	2351	2321.33	2290.67	2363.67	2230.67	11.8968	11.9159	11.908	11.8673	11.901	10.6502	10.6743	10.6472	10.6735	10.6137	P	P	P	P	P	P	P	P	P	P	hsa_circRNA_101555	hsa_circ_0001955	exonic	chr15	-	64495280	64508912	13633	uc002ang.1	CSNK1G1	TCGAAATCAGGTGAAGGTCTCCCACAGGTGTATTACTTTGGACCAT
ASCRP001907	303.667	290.833	307.333	306.667	314	400	381	393	412.5	387.5	8.92723	8.90761	8.96539	8.97876	8.94207	8.09587	8.07549	8.08751	8.15374	8.06628	P	P	A	P	P	P	P	P	M	P	hsa_circRNA_101556	hsa_circ_0002205	exonic	chr15	-	65110144	65111422	1279	uc002anr.2	PIF1	ATGTCCATCCACAAGAGCCAAGTAAGGTACACAGATTTGAGGCTAT
ASCRP001908	506	468.667	474.167	442	496.667	136.5	140.333	127.667	147.667	135.333	9.715	9.61788	9.64865	9.54931	9.68134	6.6152	6.6623	6.50929	6.65107	6.53139	P	P	P	P	P	P	P	P	P	P	hsa_circRNA_101557	hsa_circ_0003526	exonic	chr15	-	65266939	65275931	8993	uc002aod.3	SPG21	CTGCAAACAGGATTAACCTCCATTTCAGCTAATCATGGGAGAGATT
ASCRP001909	240.667	238.333	246.833	217.167	257.667	76.1667	74.8333	73.8333	84	80.5	8.538	8.56616	8.62824	8.44101	8.64156	5.77432	5.74751	5.74128	5.75468	5.80775	P	P	P	P	P	P	P	P	P	P	hsa_circRNA_101558	hsa_circ_0035875	exonic	chr15	-	65273201	65275931	2731	uc002aod.3	SPG21	GGTTATCGCTGATTAACCTCCATTTCAGCTAATCATGGGAGAGATT
ASCRP001910	39.3333	40.6667	38.8333	39.3333	40.5	65	61.3333	59.6667	66.8333	62	5.01075	5.08117	5.03503	5.08827	4.96278	5.55282	5.46809	5.44971	5.44939	5.35956	A	A	A	A	A	P	P	P	P	P	hsa_circRNA_101559	hsa_circ_0004374	exonic	chr15	-	65471271	65472542	1272	uc002aom.3	CLPX	ACCTTTGTATGTATTTCTGGTGGTCGCATTCATATGTCAGTTTTAG
ASCRP001911	610.5	623.667	620.833	603.833	636.667	658	655.833	651.333	682.667	649.667	9.97796	10.0319	10.0274	10.0022	10.0247	8.8226	8.8709	8.82623	8.90101	8.82429	P	P	P	P	P	P	A	P	P	P	hsa_circRNA_101560	hsa_circ_0007527	exonic	chr15	-	65759015	65772737	13723	uc010bhj.3	DPP8	GATTCAGCAGTGCTTGGTCCATCCTACTAGATCGCTCCCAGACTCG
ASCRP001913	71.6667	69.5	67	69	74.6667	70.5	71.6667	69.3333	73	73.8333	6.40487	6.41649	6.32368	6.34474	6.31778	5.67016	5.69345	5.66233	5.58985	5.67488	P	P	P	P	P	P	P	A	P	P	hsa_circRNA_101562	hsa_circ_0035943	exonic	chr15	-	66021409	66025156	3748	uc002aph.3	DENND4A	CTATTTCTCAGCATATTTCTCATTTTATGCATAAAGTTCCTTTTCC
ASCRP001914	75.1667	71.3333	73.5	74.1667	77	106.667	108.667	104.333	110.333	167.667	6.51883	6.52552	6.44603	6.50568	6.37409	6.26239	6.32276	6.22189	6.22052	6.71843	P	M	P	P	P	P	P	P	P	A	hsa_circRNA_101563	hsa_circ_0035944	exonic	chr15	-	66021409	66031213	9805	uc002aph.3	DENND4A	CTATTTCTCAGCCTAATTTGTAGATATCCTCAAGAAGATTATGAGT
ASCRP001916	56.1667	56.6667	54.6667	57.5	59.1667	127.833	127.833	133.667	140.333	134.167	5.84095	5.93356	5.84964	5.84946	5.80513	6.50293	6.53271	6.55783	6.55967	6.55398	P	P	P	P	P	P	P	P	P	P	hsa_circRNA_101565	hsa_circ_0035949	exonic	chr15	-	66030044	66031213	1170	uc002aph.3	DENND4A	GTCCTTCCAATTGAGAAGCCTAATTTGTAGATATCCTCAAGAAGAT
ASCRP001922	2170	2166	2139	2135.17	2124	5805.5	5686.5	5747.5	5622.33	5499.33	11.8202	11.8362	11.8289	11.8438	11.8003	11.9691	12.0013	12.015	11.9792	11.9742	P	P	A	P	P	P	P	P	P	P	hsa_circRNA_101571	hsa_circ_0036005	exonic	chr15	+	67004005	67008836	4832	uc002aqf.3	SMAD6	GGTGAATTCTCAGAATCTCCGCCACCTCCCTACTCTCGGCTGTCTC
ASCRP001926	50	50.1667	48.3333	49.3333	51.6667	92.1667	93	98.6667	98.5	108.333	5.55531	5.67786	5.60346	5.67862	5.4101	6.05612	6.08289	6.15005	6.02199	6.19985	P	A	P	M	A	P	P	P	A	A	hsa_circRNA_101575	hsa_circ_0036044	exonic	chr15	+	68434283	68457142	22860	uc002aqz.3	PIAS1	TAAGGGTTTCTCTACTATGTCCACATCAGACAACAGTCAGCGCTTT
ASCRP001929	89	90.8333	91.3333	88.3333	104.667	186.333	179.667	171.5	181.167	176.333	6.85319	6.93217	6.91339	6.84665	7.06971	7.04434	7.01795	6.94122	6.9745	6.95869	P	P	P	P	P	P	P	P	P	P	hsa_circRNA_101579	hsa_circ_0036113	exonic	chr15	+	71229099	71256271	27173	uc002asu.3	LRRC49	TATGAAGAGAATCACGAGAGATGTGGATAATTTGCCCTGCCTCCAA
ASCRP001930	113	114.333	114.167	122.667	125.333	121.333	118.833	124.667	127	128	7.25853	7.30084	7.31693	7.44362	7.35241	6.43746	6.43814	6.46446	6.43846	6.46398	P	P	P	P	P	P	P	P	A	P	hsa_circRNA_101580	hsa_circ_0005203	exonic	chr15	+	71433787	71447271	13485	uc002atb.1	THSD4	TCAACACAGGAAGGACTTGAACGCAACTCCCAATTGCAGAAAATTG
ASCRP001931	89.3333	94.1667	98.3333	97.3333	100.167	100.5	103.667	99	107.167	104.833	6.88524	6.99774	7.04694	6.99649	6.97824	6.20093	6.23413	6.15598	6.16486	6.1817	P	P	P	P	P	P	P	P	P	P	hsa_circRNA_101581	hsa_circ_0036117	exonic	chr15	+	71433787	71549054	115268	uc002atb.1	THSD4	TTTGCAGAAGGACTTGAACGCAACTCCCAATTGCAGAAAATTGGCA
ASCRP001934	60.1667	58.1667	57.3333	58.6667	62.6667	87	87.1667	92.3333	96.1667	95.5	6.00204	5.97713	5.94745	6.0015	5.94923	5.98528	6.0085	6.06997	6.00451	6.05591	P	P	P	P	P	P	P	P	P	P	hsa_circRNA_101584	hsa_circ_0036200	exonic	chr15	-	72509749	72511451	1703	uc002atv.2	PKM2	AACTCATGAGGACCTCAGCAGCCATGTCGAAGCCCCATAGTGAAGC
ASCRP001936	54.3333	56	56.6667	57.6667	59.6667	117.833	120.667	116.167	127.5	122	5.78279	5.86473	5.95113	5.93652	5.8024	6.40488	6.46321	6.39547	6.42114	6.40698	P	P	P	P	P	P	P	P	P	P	hsa_circRNA_101586	hsa_circ_0036231	exonic	chr15	+	72855734	72862648	6915	uc002aut.4	ARIH1	CCACATGGATCTGCCTGTGCAATCGACTGTTAAAGTGGTGTCCTGC
ASCRP001939	58	56.5	56.1667	55.1667	59.5	223.167	209.333	201.833	213.667	199.333	5.91626	5.93875	5.89864	5.86213	5.85645	7.30275	7.2473	7.16097	7.22246	7.11226	P	P	A	P	P	P	A	P	P	P	hsa_circRNA_101589	hsa_circ_0004033	exonic	chr15	-	73052747	73067438	14692	uc002avg.4	ADPGK	TAGAGTATCAAGCAGAGTCAATGCATGTGTTGATGTGGTGCTCTCA
ASCRP001940	112.667	105.667	107.5	109.333	116.667	145	147.833	143.5	152.667	151.5	7.24358	7.19859	7.22402	7.2243	7.21102	6.68137	6.73005	6.68602	6.69248	6.7103	P	P	A	P	P	P	P	P	P	P	hsa_circRNA_101590	hsa_circ_0036254	exonic	chr15	+	73991926	73996813	4888	uc002avu.1	CD276	ACCATCACAGGCAGGGGCAGCCTTCCACCACGGGGAGCCCAGCTGT
ASCRP001941	57.3333	54.1667	51.6667	54.8333	55.8333	129.5	123.667	123.667	140.5	125.667	5.92985	5.83253	5.7012	5.82173	5.65916	6.51112	6.48629	6.46352	6.57256	6.43782	P	P	P	P	P	P	P	P	P	P	hsa_circRNA_101591	hsa_circ_0036282	exonic	chr15	+	74865202	74865545	344	uc002aye.3	ARID3B	TTTATGCAGAAGAGGGAATGGTGGTTTGGCCTGGAGTGATGATGCA
ASCRP001942	132.667	133.833	134	134	136.167	250.167	247.167	249.833	256.667	247	7.52381	7.58381	7.56579	7.60194	7.51409	7.4774	7.47906	7.46797	7.48192	7.44505	P	P	P	P	P	P	P	P	P	P	hsa_circRNA_101592	hsa_circ_0036287	exonic	chr15	+	74911537	74912566	1030	uc002ayj.4	CLK3	TCTTGTAGCAGCGCCTCCTCGATGCATCACTGTAAGCGATACCGCT
ASCRP001943	47.6667	48.6667	47	47.6667	49.3333	64.3333	64.8333	66	70.1667	69.6667	5.46591	5.61267	5.42666	5.53514	5.36287	5.53867	5.54692	5.58443	5.44577	5.58045	P	P	P	P	A	A	P	P	P	P	hsa_circRNA_101593	hsa_circ_0004401	exonic	chr15	-	74948073	74948409	337	uc002aym.3	EDC3	TTCTGCACGGGGTCATCTAGTAGCAGGCACCCAAATCAGGCAACTC
ASCRP001945	76	71.6667	72.1667	75.3333	77.3333	173	160.833	166.667	167.5	164.667	6.49088	6.44728	6.4578	6.54925	6.39241	6.92364	6.83214	6.88051	6.81643	6.84158	P	P	P	P	M	P	M	P	P	P	hsa_circRNA_101595	hsa_circ_0000633	exonic	chr15	-	74963795	74967483	3689	uc002aym.3	EDC3	CACAACTCCTTGGTCTCACGTGTGAAACATGGCTACAGATTGGCTG
ASCRP001946	138	141.833	139.333	140.667	147	164	156	163	162.667	162.667	7.62342	7.70206	7.67318	7.71011	7.66026	6.87016	6.8071	6.85107	6.78955	6.81994	P	M	P	P	P	P	P	P	P	P	hsa_circRNA_101596	hsa_circ_0006810	exonic	chr15	-	75215988	75221573	5586	uc002azi.4	COX5A	AACCGCATGGCTATCCAGTCAGTTCGCTGCTATTCCCATGGGTCAC
ASCRP001947	43.1667	41.6667	41.8333	42	48.3333	57.6667	55.8333	58	59	58	5.237	5.17537	5.15658	5.18417	5.34755	5.40764	5.3517	5.41331	5.2293	5.27718	A	A	A	A	A	P	P	P	P	P	hsa_circRNA_101597	hsa_circ_0036347	exonic	chr15	-	75693070	75705386	12317	uc002bai.3	SIN3A	CTGTAAAGAGCATCGACACCCCAGGAGTGATTAGTCGTGTGTCCCA
ASCRP001949	44.8333	44.5	43	42	47.6667	97.6667	96.8333	94.6667	97.5	100.333	5.34096	5.34975	5.30088	5.09311	5.20299	6.14248	6.13359	6.09415	6.00974	6.11201	P	A	A	P	A	P	P	P	A	P	hsa_circRNA_101600	hsa_circ_0036374	exonic	chr15	+	76152218	76175765	23548	uc002bbg.2	UBE2Q2	TTCTCTCAGGAGGCTTCGTCAGCAATTGAAGTGGTTGATATGTGAA
ASCRP001951	45.8333	46.5	46.6667	46.3333	52.5	73	74	74.6667	90.1667	73.3333	5.34813	5.49657	5.41795	5.43227	5.4563	5.77059	5.74459	5.74027	5.88395	5.66164	A	A	P	P	A	A	P	P	P	P	hsa_circRNA_101602	hsa_circ_0036399	exonic	chr15	-	76566752	76580286	13535	uc002bbt.2	ETFA	AAATAGTAGCACCAAACCTTTTGCCCAGAGTAGCAGCCAAACTTGA
ASCRP001953	50.6667	48.5	50.1667	52.1667	55.3333	82	79	82.8333	88.6667	94.5	5.60593	5.54421	5.59715	5.72611	5.57615	5.86981	5.87581	5.93657	5.86965	6.04416	P	P	P	P	M	P	P	P	P	P	hsa_circRNA_101604	hsa_circ_0000638	exonic	chr15	-	76566752	76588078	21327	uc002bbt.2	ETFA	GAAAAATAGTAGCACCAGCCTCATTGCTACGATTTCAGAGTACCCT
ASCRP001958	50.3333	47.5	49.3333	50	52.3333	102	106	112	107.5	113	5.5685	5.54299	5.52114	5.56323	5.53442	6.2026	6.28517	6.30554	6.17282	6.26307	P	P	P	P	P	P	P	M	P	P	hsa_circRNA_101609	hsa_circ_0036410	exonic	chr15	-	76584771	76585041	271	uc002bbt.2	ETFA	CATCTGCCTTCGGAAAGGTGGCACAAGATCTCTGTAAAGTAGCAGG
ASCRP001959	59.8333	55	59	55.6667	60.3333	91.1667	85.3333	87.1667	88.8333	86.6667	5.93033	5.82966	5.98325	5.90814	5.81631	6.03522	5.94102	5.97595	5.88889	5.88012	P	P	P	A	P	P	P	P	P	P	hsa_circRNA_101610	hsa_circ_0003620	exonic	chr15	-	76584771	76588078	3308	uc002bbt.2	ETFA	AGCATCTGCCTTCGGAAAGGCCTCATTGCTACGATTTCAGAGTACC
ASCRP001964	88.3333	87.5	84.6667	89.1667	92.1667	160.333	152.667	167.167	167	168	6.82584	6.87972	6.786	6.8558	6.79296	6.8321	6.78654	6.89544	6.84832	6.87863	P	P	P	A	P	P	P	P	P	P	hsa_circRNA_101615	hsa_circ_0036444	exonic	chr15	-	78398080	78398276	197	uc002bdb.1	CIB2	ACTTCCTCAGACTTCAACACTGACAACTTCATCTGCAAGGAGGACC
ASCRP001967	61	56	63.5	57.5	93	263.5	267.833	268.333	275.167	273.333	6.05529	5.91271	6.1897	6.02724	6.53658	7.53765	7.60598	7.5749	7.60391	7.58753	P	P	P	P	A	P	P	P	A	P	hsa_circRNA_101618	hsa_circ_0000643	exonic	chr15	+	80412669	80415142	2474	uc002bfe.2	ZFAND6	GATGTGCAGGGTGTGCAACTGAGGAACATGGCTCAAGAAACTAATC
ASCRP001972	38.6667	40	40	37.3333	42.6667	53.6667	53.3333	56.8333	55.8333	56.8333	4.90236	5.11722	5.1459	4.92314	5.0087	5.27265	5.2712	5.34235	5.13804	5.20702	A	A	A	A	A	P	P	P	P	P	hsa_circRNA_101623	hsa_circ_0005745	exonic	chr15	-	82443805	82444764	960	uc002bgt.1	EFTUD1	GATGTTCTCGGTTTGCAAAGATTCATATCAGTGTATCTGAACCTAT
ASCRP001976	44	46.1667	46.6667	45	49.6667	55.6667	57.6667	55.3333	61.8333	59.6667	5.26032	5.51926	5.55614	5.34621	5.38165	5.32613	5.36188	5.32474	5.31732	5.31897	A	A	P	P	A	P	P	P	P	P	hsa_circRNA_101627	hsa_circ_0005053	exonic	chr15	+	85607600	85626875	19276	uc002blh.3	PDE8A	TGAAACTCAGGTAGCAGTAGCTGATGTGCAGTTTGGCCCCATGAGA
ASCRP001979	89.8333	92.6667	94.6667	90.5	96.3333	154.333	149.333	155.5	154.167	154.5	6.88025	6.95374	6.9882	6.92027	6.86011	6.77059	6.75748	6.78237	6.70218	6.74356	A	P	P	P	P	P	P	P	P	P	hsa_circRNA_101630	hsa_circ_0036627	exonic	chr15	+	85656607	85669605	12999	uc002blh.3	PDE8A	AGAATATTTTTCTCAGTTTCCAGCCAGAGACGACACTCTTCCATGG
ASCRP001980	54	51.3333	52.5	54.6667	57	93.5	97.3333	96.8333	116.167	102.333	5.79589	5.72773	5.76135	5.80043	5.79719	6.06579	6.15484	6.10383	6.28263	6.12159	P	P	P	P	P	P	P	P	P	P	hsa_circRNA_101631	hsa_circ_0003856	exonic	chr15	+	85657103	85658718	1616	uc002blh.3	PDE8A	TCAACAAAAAGTAATCAATATTATCAATGCTGCCCAGGAAAGTAGT
ASCRP001981	50.5	48.5	49.8333	50	55.5	91.1667	90	89.3333	98.6667	93.3333	5.66659	5.54299	5.65964	5.55075	5.71268	6.04312	6.05794	6.02137	6.03283	6.01659	P	P	P	P	P	P	P	P	P	P	hsa_circRNA_101632	hsa_circ_0005889	exonic	chr15	+	85657103	85661070	3968	uc002blh.3	PDE8A	GAGAGGATAAAGGTAATCAATATTATCAATGCTGCCCAGGAAAGTA
ASCRP001982	50.1667	49.8333	49	47.3333	51	90	86.3333	88.5	91	95.6667	5.62991	5.58726	5.58272	5.50595	5.43152	6.0219	5.96779	6.01814	5.93245	6.05238	P	P	P	P	P	P	P	P	P	P	hsa_circRNA_101633	hsa_circ_0036629	exonic	chr15	+	85657103	85664245	7143	uc002blh.3	PDE8A	AAACATGGAGAGGTAATCAATATTATCAATGCTGCCCAGGAAAGTA
ASCRP001983	88.6667	85.8333	87.1667	81.6667	90.8333	136.167	136.667	128.667	141	127.167	6.8093	6.76617	6.84433	6.71558	6.76391	6.59043	6.61106	6.52327	6.57893	6.47276	P	P	P	P	P	P	P	P	P	P	hsa_circRNA_101634	hsa_circ_0036663	exonic	chr15	-	88669501	88670457	957	uc002bme.2	NTRK3	AAATTTGGAATGAAGGTTGACGAAGTGAGTCCCACACCTCCTATCA
ASCRP001985	64.3333	66.1667	64.8333	63.3333	67	56.3333	56	56.6667	67.5	59.1667	6.13054	6.26117	6.21916	6.12557	6.14552	5.34922	5.32719	5.34337	5.46883	5.31928	P	P	P	P	P	P	P	A	P	P	hsa_circRNA_101636	hsa_circ_0036667	exonic	chr15	-	88726648	88727530	883	uc002bme.2	NTRK3	ATTTGCGTTATATACACATAGAGAACTGGCGCAGTCTTCACACGCT
ASCRP001988	92.5	87.8333	92.3333	85.8333	92	171	166.667	164	171.833	167.333	6.91612	6.83212	6.93789	6.76506	6.77201	6.90306	6.91073	6.86344	6.87395	6.86802	P	P	P	P	P	P	P	P	P	P	hsa_circRNA_101639	hsa_circ_0036688	exonic	chr15	+	89698597	89698765	169	uc002bnj.2	ABHD2	ATGTTCACCTATGATGATATCACCATGGTCATCTGCCCTGGAATTG
ASCRP001991	100	95.3333	94	94.8333	103.667	178.5	172.667	170.5	182.667	182	7.01517	7.00948	6.95298	6.99748	7.02488	6.9732	6.93878	6.91612	6.97652	6.9881	P	P	P	P	P	P	A	P	P	P	hsa_circRNA_101642	hsa_circ_0002080	exonic	chr15	-	90431752	90432372	621	uc002boq.4	AP3S2	ATCTTGGACCTCATCCAGCCAGAAGAAATTCAACAGCAGATTGTTC
ASCRP001992	69.6667	64.8333	65.8333	68	178.667	152.833	159.833	155.667	163.333	152.667	6.30052	6.24263	6.28611	6.32997	7.24272	6.76519	6.84407	6.7923	6.78775	6.75179	P	P	P	P	A	P	P	P	M	P	hsa_circRNA_101643	hsa_circ_0036750	exonic	chr15	-	90446447	90454051	7605	uc002bos.4	C15orf38-AP3S2	CGAGGAGTGGGGGAAATGGTGTCCTGCTGGAGGGAGAACTGATCGA
ASCRP001993	122	112.5	120	122.667	122.667	382	374.167	397.667	375.5	392	7.40786	7.28944	7.3999	7.41449	7.30801	8.04626	8.05686	8.09275	8.01541	8.07066	P	P	P	P	P	P	P	P	P	P	hsa_circRNA_101644	hsa_circ_0036751	exonic	chr15	-	90451511	90454051	2541	uc002bos.4	C15orf38-AP3S2	AACACGGGCTTCCTCATGTCGTCCTACAGGGAAATGGTGTCCTGCT
ASCRP001994	1403.17	1412.17	1433.5	1241.67	1501.33	373.833	383	353	394.333	354.667	11.3199	11.3453	11.3459	11.1993	11.3673	8.01561	8.09061	7.94027	8.08501	7.94431	P	P	P	P	P	P	P	P	P	P	hsa_circRNA_101645	hsa_circ_0036763	exonic	chr15	+	90760670	90763123	2454	uc002boy.3	SEMA4B	CCCATGTGTACCTACATCGCTCTGAAGAGCGGCCATTCCTCAGATT
ASCRP001995	292.167	272.333	298.167	279	307.167	175.833	181	174.667	191	171	8.87638	8.78568	8.91968	8.82755	8.92195	6.94794	7.03037	6.96171	7.04098	6.91247	P	P	P	P	P	P	P	P	P	P	hsa_circRNA_101646	hsa_circ_0000650	exonic	chr15	+	90760670	90764997	4328	uc002boy.3	SEMA4B	ATTGCCCGCATCTGCAAGGCTCTGAAGAGCGGCCATTCCTCAGATT
ASCRP001996	54	66.5	51.8333	53.1667	56	69.5	71.8333	68	75.5	72.8333	5.67718	6.14965	5.70883	5.76653	5.6797	5.64398	5.7134	5.63238	5.62533	5.65174	P	P	P	P	P	P	P	P	P	P	hsa_circRNA_101647	hsa_circ_0036768	exonic	chr15	+	90763024	90764997	1974	uc002boy.3	SEMA4B	CATCTGCAAGCGCGACTGTCAAAACTACATCAAGATCCTCCTGCCG
ASCRP001998	64.1667	62	61.8333	63	64.8333	75.6667	73.3333	74.6667	79	80.8333	6.14482	6.1371	6.05982	6.13381	6.03597	5.74797	5.76417	5.75237	5.68555	5.79896	P	P	P	P	P	P	P	P	P	P	hsa_circRNA_101649	hsa_circ_0036869	exonic	chr15	+	91312362	91312816	455	uc002bpr.3	BLM	AGACCTCAGGTATCTGTGCAAGTAACAGACTCATTTCTACTCTGGA
ASCRP002000	105.5	104.167	102.833	98	106	160.667	156.167	153	161.333	152.333	7.15409	7.15236	7.11309	7.03538	7.07169	6.82134	6.81046	6.76747	6.79712	6.73284	M	P	P	A	P	P	P	P	P	P	hsa_circRNA_101651	hsa_circ_0036941	exonic	chr15	-	91553030	91557663	4634	uc002bqp.1	VPS33B	ATCTATGGAGATTGTGCTTCTTGGTCAGACCCCGCATCAAGAATAT
ASCRP002003	53	52	53.3333	52.3333	56.8333	59.3333	59.6667	60.8333	64.1667	61.8333	5.79109	5.75002	5.76034	5.79693	5.65539	5.39327	5.42767	5.43721	5.3897	5.34412	P	P	P	P	P	P	P	P	P	P	hsa_circRNA_101655	hsa_circ_0000660	exonic	chr15	+	94899365	94945248	45884	uc002btl.3	MCTP2	TAAGAAGTACAATAGCATTCGCGTCCTCTTTGATACGCAACCTACG
ASCRP002004	208.667	194.833	196.167	193	202.333	1467.33	1452.17	1367.67	1430.83	1349.67	8.34503	8.27694	8.26737	8.25132	8.25821	9.98781	10.0115	9.89811	9.97302	9.88119	A	P	P	P	P	P	M	P	P	P	hsa_circRNA_101656	hsa_circ_0004200	exonic	chr15	-	96826060	96834012	7953	uc002bto.1	AK000872	CCTTTCTTTGGTCCCAGTTCCTCTGGGAATCGTCCTGTATGCAACA
ASCRP002009	52	49.3333	50.3333	50.1667	53.3333	102	103.333	113.5	119.667	119.833	5.67536	5.55972	5.61599	5.53114	5.60256	6.19767	6.21107	6.3249	6.31156	6.35281	P	P	P	P	P	P	P	P	P	A	hsa_circRNA_101661	hsa_circ_0037078	exonic	chr15	+	101550654	101551042	389	uc002bwr.3	LRRK1	CTGCCCTTTGGCTACTTGAAATTGACATTTCCAGCAACAAGTTGTC
ASCRP002010	62.3333	62.8333	65.3333	64	68.5	71.6667	69.8333	67.8333	73.6667	69.6667	6.0182	6.14158	6.22275	6.17325	6.19614	5.66782	5.66034	5.64288	5.61833	5.58602	P	P	P	P	P	P	P	P	P	P	hsa_circRNA_101663	hsa_circ_0037100	exonic	chr15	-	101929668	101970268	40601	uc010bpe.3	PCSK6	TAGAAGCAAAGATTCCTACGCCAGCTACGACGTGAACGGCAATGAT
ASCRP002011	43.8333	43.6667	42.6667	48.3333	48	50.1667	51.1667	48.8333	56	54.6667	5.36371	5.27789	5.35884	5.64056	5.31934	5.20209	5.24014	5.13482	5.17492	5.18495	A	A	A	P	A	P	P	P	P	A	hsa_circRNA_101664	hsa_circ_0037104	exonic	chr15	-	101968096	101972305	4210	uc010bpe.3	PCSK6	CAAAATAGGAGGTGAAATGGCTCCAGCAACAGGAAGTGAAACGAAG
ASCRP002012	64.6667	63	60	59.8333	61.6667	97.5	96.6667	96	98	96	6.19081	6.13748	6.03996	6.07209	5.91786	6.1386	6.15937	6.10749	6.05128	6.06757	P	P	P	A	P	P	P	P	P	P	hsa_circRNA_101665	hsa_circ_0037127	exonic	chr16	-	142593	143323	731	uc002cfp.2	NPRL3	TGTGCAGGAGGTTTTCCAGCTTGCAGCTCATCTGGTGTACTGGGGC
ASCRP002017	122.5	124.5	119	119.667	123.5	307.667	297.5	310.333	307.667	307.167	7.3697	7.47326	7.38219	7.37174	7.34032	7.75085	7.73654	7.77938	7.74296	7.75249	P	P	P	P	P	P	P	P	P	P	hsa_circRNA_101670	hsa_circ_0037160	exonic	chr16	-	359972	364683	4712	uc002cgp.2	AXIN1	AGGTCAATGGGCGGGTGCCCCTACCTCACATTCCCGTATGGATCCT
ASCRP002019	98	99	100.333	100	107.167	109.667	102.833	104	104	105.167	7.04932	7.072	7.07689	7.09921	7.08352	6.29655	6.2468	6.21059	6.1381	6.16489	P	P	P	P	P	P	P	P	P	P	hsa_circRNA_101672	hsa_circ_0037207	exonic	chr16	+	667207	668260	1054	uc002chq.3	RAB40C	TACTCCAGGGGCGCTCAGGGATCGACTACAAGACCACCACCATCCT
ASCRP002021	81.8333	79.3333	79.6667	77.5	83.3333	275.667	258.833	242.333	271.167	239.833	6.69859	6.66138	6.65983	6.57313	6.6223	7.60402	7.53472	7.43007	7.57454	7.40389	P	P	P	P	P	P	P	P	P	M	hsa_circRNA_101674	hsa_circ_0007701	exonic	chr16	-	1004356	1004666	311	uc021tad.1	LMF1	TTAATGTGGGCCATGTCTGTCGTGGCATTCCTGGTGGCTTTCCATC
ASCRP002022	134	131.667	129.333	132.333	136.333	158.333	150.167	154.5	161	158.333	7.53876	7.54819	7.52879	7.60687	7.48912	6.81032	6.77195	6.78521	6.78327	6.79009	P	P	P	M	P	P	P	P	P	P	hsa_circRNA_101675	hsa_circ_0000665	exonic	chr16	+	1364020	1370518	6499	uc002clc.2	UBE2I	CGATTTACTGGGACTTTGAACATGTCGGGGATCGCCCTCAGCAGAC
ASCRP002025	104.833	100.833	99.6667	101	109.667	216.833	214.167	216.167	224	235.333	7.1031	7.09308	7.06569	7.11757	7.11467	7.24288	7.27755	7.26778	7.2735	7.37537	P	P	P	P	P	P	P	P	P	P	hsa_circRNA_101678	hsa_circ_0037353	exonic	chr16	-	1872300	1873038	739	uc002cmz.3	HAGH	ACCACCACTGGTCCAGCCCTGCTGGGAGTTTTCTGCCACACAGATT
ASCRP002029	54	54	53	49.8333	53	219	211.167	209.667	211.667	210.333	5.76721	5.84995	5.73327	5.55862	5.59028	7.26754	7.25026	7.20915	7.19506	7.20817	P	A	P	P	A	P	P	P	P	P	hsa_circRNA_101682	hsa_circ_0037409	exonic	chr16	+	2106196	2108874	2679	uc002con.3	TSC2	ATCATTTTACCAGGATGATCTGTCTGCTGTGCGTCCGGACCGCGTC
ASCRP002030	57.8333	55.8333	56.8333	57.6667	58.8333	85.5	84.6667	90.3333	88.6667	89.5	5.91282	5.85625	5.96984	5.85537	5.83594	5.9478	5.96617	6.03706	5.89078	5.94491	P	P	P	P	P	P	P	P	P	P	hsa_circRNA_101683	hsa_circ_0007275	exonic	chr16	-	2312278	2313288	1011	uc002cpt.3	RNPS1	AAGCACATGGATGGAGGTCTCGGTCCAGCTCGACTTCCAGCTCAGG
ASCRP002031	69.6667	62.3333	64	60.6667	83.3333	113.833	111.5	109	111.333	110.667	6.30492	6.1047	6.21773	6.10978	6.50661	6.32247	6.33101	6.32578	6.23266	6.28924	P	P	P	P	P	P	P	P	P	P	hsa_circRNA_101684	hsa_circ_0037511	exonic	chr16	-	2312278	2314761	2484	uc002cpt.3	RNPS1	ATGGATGGAGGCTGCTCTTTGGCGTAAATTGCAATCGATTAGGGAT
ASCRP002035	164	167.333	171.833	168.833	175	227.333	233.5	227.5	245.833	233.333	7.96531	8.03036	8.09579	8.025	8.04034	7.33779	7.40933	7.32858	7.41466	7.34272	P	P	P	P	P	P	P	P	P	P	hsa_circRNA_101688	hsa_circ_0005466	exonic	chr16	+	2607703	2616454	8752	uc002cqs.3	PDPK1	AGCAAACAAGTATGACGCCGTGCCCATCCAGTCCAGCGTGGTGTTA
ASCRP002036	45.3333	43.3333	45.3333	46.8333	56	69	68.1667	64.5	74.3333	69.1667	5.36899	5.24591	5.5525	5.45433	5.61325	5.62377	5.65861	5.52398	5.61745	5.57139	P	A	A	P	P	P	P	P	P	P	hsa_circRNA_101689	hsa_circ_0007763	exonic	chr16	+	3526221	3529600	3380	uc002cvh.4	NAA60	ACCAAAATACATAAAGAGGTGTGAATGACAGAGGTGGTGCCATCCA
ASCRP002039	106.833	106.667	104.667	108.5	107.333	358.667	347.667	362.667	347.5	371.667	7.1791	7.22081	7.14272	7.19346	7.08958	7.96047	7.95106	7.97438	7.91175	7.99609	P	P	P	P	P	P	P	P	P	P	hsa_circRNA_101692	hsa_circ_0005692	exonic	chr16	+	4382215	4383520	1306	uc002cwc.1	GLIS2	CAGTGCCTCGGTTCCTGCGTGAAGACCAGCTGGGAGCCCACTGCCT
ASCRP002040	66.6667	67.6667	70.3333	65.3333	74.6667	94.5	94.6667	94.8333	98	97.6667	6.2225	6.37032	6.38185	6.20523	6.2951	6.07568	6.09554	6.11345	6.02292	6.08068	P	P	P	P	A	P	P	P	P	P	hsa_circRNA_101693	hsa_circ_0007788	exonic	chr16	-	4516153	4519466	3314	uc002cwm.3	NMRAL1	AAAGCCCCAGACGGAAAGAGCTACTTGCTGAGTGCCCAGGGTGGCT
ASCRP002042	258.667	238.833	234.833	244	244.333	1349	1265.33	1309.33	1255.33	1261.17	8.6624	8.57243	8.54877	8.60907	8.55398	9.85166	9.80788	9.82848	9.78184	9.78721	P	P	P	A	P	P	P	P	P	P	hsa_circRNA_101695	hsa_circ_0007146	exonic	chr16	-	5077135	5078186	1052	uc010buc.3	NAGPA	AGAACTCTCCTTTTTCACCAGCCAGGACAACATGTGGCGCTGTCCC
ASCRP002044	54.1667	53.1667	55.5	56.3333	59.1667	66.3333	69.1667	71	87.1667	74.8333	5.7939	5.79061	5.84719	5.93381	5.79584	5.53298	5.68689	5.7137	5.85031	5.68285	P	P	P	P	P	P	P	P	P	P	hsa_circRNA_101697	hsa_circ_0037794	exonic	chr16	+	8839857	8851663	11807	uc002czc.4	ABAT	TGAAACTCATCCAACAGCCTCAAAATGCGGATCCAGACACATTAGT
ASCRP002045	188.167	187.667	184	180.167	189	688.333	656.667	648.167	676	653.5	8.15975	8.21239	8.17757	8.12872	8.1486	8.89219	8.86779	8.81874	8.88377	8.83114	P	P	P	P	P	P	P	P	P	P	hsa_circRNA_101698	hsa_circ_0000669	exonic	chr16	-	8952206	8953192	987	uc002czh.1	CARHSP1	GACATCTTCCTGCACATCTCTGAGTCAGCCATGTCATCTGAGCCTC
ASCRP002046	49	46.6667	46.8333	49.5	51.6667	56.1667	58.6667	58.1667	60.6667	58.3333	5.51604	5.41456	5.49253	5.62359	5.4403	5.32393	5.43776	5.43715	5.33929	5.33568	P	P	P	P	A	P	P	M	P	P	hsa_circRNA_101699	hsa_circ_0004344	exonic	chr16	-	9023225	9024254	1030	uc010uyj.1	USP7	AATATCTGAGGAAGCGGGAGATACAGATGACCCACCAAGAATTACT
ASCRP002050	43.6667	41	42	42	46.3333	57.3333	57.6667	57.3333	59	58.6667	5.3477	5.21353	5.13488	5.37678	5.11042	5.34206	5.39269	5.40094	5.21769	5.34938	A	A	A	M	A	P	P	P	P	P	hsa_circRNA_101703	hsa_circ_0037857	exonic	chr16	-	11647388	11647545	158	uc002daz.3	LITAF	GCCTGCTGGGTTACCGTGCAGACGGTCTACGTGCAGCACCCCATCA
ASCRP002051	59	59.5	59.6667	63.1667	64.5	242.167	232.833	249.667	245.333	244.5	5.97681	6.03081	5.95978	6.10833	6.01558	7.4228	7.40014	7.4655	7.4248	7.4136	P	P	P	P	P	P	P	A	A	P	hsa_circRNA_101704	hsa_circ_0037858	exonic	chr16	-	11647388	11650591	3204	uc002daz.3	LITAF	TGTGCCTGCTGGGGTAAAATGTCGGTTCCAGGACCTTACCAGGCGG
ASCRP002052	74.8333	69	69.3333	76	75.8333	100.667	99.6667	104.667	105	103.333	6.48122	6.37299	6.4105	6.58278	6.40279	6.16919	6.19371	6.23494	6.15515	6.16636	P	P	P	P	P	P	P	A	P	P	hsa_circRNA_101705	hsa_circ_0037866	exonic	chr16	-	11778020	11830089	52070	uc002dbg.1	TXNDC11	TTTCCCTGCAACAGTCGAGCAAAAGATGTGATAATACCAGCAAAGC
ASCRP002053	116.833	111.5	110.833	106.167	111.833	609.333	608.333	553.667	611.667	554.667	7.33064	7.27237	7.25895	7.188	7.16717	8.72416	8.75654	8.59625	8.73152	8.59106	P	P	P	P	P	P	P	P	A	P	hsa_circRNA_101706	hsa_circ_0005394	exonic	chr16	-	11868091	11876244	8154	uc002dbl.3	ZC3H7A	GAAACTGTTATGATTGCTCATTTAGAAAGTGGATGTGTGGGATAAC
ASCRP002054	1706.67	1575.5	1730.33	1755.83	1795.83	4061.33	3718.83	4019.83	3919.83	3983.5	11.5264	11.4784	11.5649	11.6017	11.5675	11.4417	11.3325	11.4434	11.4222	11.4295	P	P	P	A	P	P	P	P	P	P	hsa_circRNA_101707	hsa_circ_0000673	exonic	chr16	-	11940357	11940700	344	uc010buw.2	RSL1D1	GGTTCTTGCAGATTATCTCCCTCCAAACTCTAAAGAAGGAATATAA
ASCRP002055	77.8333	75	80	76.8333	83.1667	189.667	200.667	191.333	201.5	193	6.54367	6.54571	6.67364	6.55551	6.59324	7.05645	7.18309	7.08669	7.12177	7.07863	P	P	P	P	P	P	P	P	P	P	hsa_circRNA_101708	hsa_circ_0006979	exonic	chr16	-	11940357	11941663	1307	uc010buw.2	RSL1D1	GTTCTTGCAGGACCTTGCCTCATAGTATTCGATCAGATTCAGAAGA
ASCRP002056	229.333	219.667	226.667	207.333	235	61.3333	61	59.5	65	59.5	8.48934	8.44933	8.49587	8.35587	8.48732	5.46566	5.47426	5.42929	5.3898	5.32305	A	P	P	P	P	P	P	P	P	P	hsa_circRNA_101709	hsa_circ_0037896	exonic	chr16	-	11976871	11979131	2261	uc002dbt.3	GSPT1	GCCAAACAAGTGGATTACCGTTTATTCCATATCTGGATAATTTGCC
ASCRP002058	1091.17	1060.33	1026.5	1025.33	1053	1479.33	1414.83	1429	1456.17	1447.5	10.9843	11.0216	10.9491	10.9528	10.9532	9.9989	9.97598	9.973	10.0042	9.98979	M	A	P	P	P	P	P	P	P	P	hsa_circRNA_101711	hsa_circ_0037969	exonic	chr16	-	14680174	14721193	41020	uc010uzc.2	PARN	ATGTGTTTTCCCCAGCATTCCATGGACTTTTTGCTATTTCAGTTTG
ASCRP002059	92.6667	82.1667	85.6667	89.6667	88.6667	405.333	396.667	420.167	392	419.5	6.93855	6.77451	6.81162	6.90519	6.7202	8.12573	8.13185	8.1922	8.076	8.17614	P	P	P	P	P	P	P	P	P	P	hsa_circRNA_101712	hsa_circ_0005627	exonic	chr16	-	14687157	14698083	10927	uc010uzc.2	PARN	CTCTGCCTGCGAAGGAGCGATATATAGTTATCAGCAAAGTAGATGA
ASCRP002061	62.8333	61.5	63.6667	64.5	65	39	40	38	55	39.6667	6.04934	6.14185	6.18095	6.17307	6.00177	4.80303	4.83367	4.62909	5.04112	4.61752	P	P	P	M	P	A	A	A	A	A	hsa_circRNA_101714	hsa_circ_0002771	exonic	chr16	-	14720962	14721193	232	uc010uzc.2	PARN	CCAGATGTCAAATTTGTTTGTCAGCATTCCATGGACTTTTTGCTAT
ASCRP002062	50.8333	52	51.8333	50.1667	54	154.333	150.667	151	152.5	155.667	5.59747	5.74112	5.64873	5.55259	5.65834	6.75488	6.76416	6.73727	6.6922	6.75826	P	P	P	P	P	P	P	P	P	P	hsa_circRNA_101715	hsa_circ_0009065	exonic	chr16	+	14738130	14738466	337	uc002dco.3	BFAR	TTCTCCTCAGATTAATGATGTTTTGCAGCAGTTTTCTACGTCTGAA
ASCRP002064	79.6667	80.6667	78.1667	81.1667	131.667	102.333	97.1667	102.5	105	108	6.62837	6.68541	6.67048	6.66952	7.20073	6.19955	6.15807	6.19161	6.13262	6.21509	P	P	P	P	A	P	A	P	P	P	hsa_circRNA_101717	hsa_circ_0000676	exonic	chr16	+	16101672	16110478	8807	uc010bvi.3	ABCC1	GGAAACCATCCACGACCCTGACTGGAATGTCACGTGGAATACCAGC
ASCRP002065	245.5	246.667	242.833	243.5	253.5	663.333	650.667	627.667	649.667	650	8.58019	8.62821	8.60526	8.61387	8.62278	8.83529	8.85219	8.77397	8.82725	8.82234	P	P	A	P	P	P	P	P	P	P	hsa_circRNA_101718	hsa_circ_0038082	exonic	chr16	+	16103632	16110478	6847	uc002del.4	ABCC1	ACCATCCACGACCCTGCCTTGGGATTTTTGCTGTGGATCGTCTGCT
ASCRP002067	170	167.5	170	168.667	173.167	385.333	377.167	371	383.667	379.333	8.01797	8.0451	8.08018	8.03684	8.0266	8.05727	8.0561	8.00925	8.04462	8.02774	A	P	P	P	P	P	P	P	P	P	hsa_circRNA_101720	hsa_circ_0002078	exonic	chr16	+	16126965	16130460	3496	uc002del.4	ABCC1	AGAAGGAATGCGCCAAGACTAGGAAAATCCCTGCCCAGAGTCCAGC
ASCRP002068	342.333	350.167	350.667	342.5	359.5	1773.17	1761	1683.5	1780.83	1667.5	9.08818	9.17257	9.15605	9.12028	9.15038	10.2706	10.3062	10.1988	10.3113	10.1962	P	P	P	P	P	P	P	P	P	P	hsa_circRNA_101721	hsa_circ_0038095	exonic	chr16	+	16126965	16150152	23188	uc002del.4	ABCC1	TTCACCTGGGTCTGCACGCCCTTTCTGAATCCCTGCCCAGAGTCCA
ASCRP002069	405	399.833	396.833	379.5	402.833	2592.33	2398.67	2519.67	2387.67	2473.17	9.37058	9.37747	9.36738	9.29582	9.34773	10.7728	10.7209	10.7635	10.6924	10.7316	P	P	P	P	P	P	P	P	A	A	hsa_circRNA_101722	hsa_circ_0038111	exonic	chr16	+	16146580	16150152	3573	uc021tdq.1	ABCC1	GCCCTTTCTGAATCTGGGCCCTTCCGTCCTGGCTGGAGTGGCGGTG
ASCRP002072	1129.67	1121.83	1130.17	1099.67	1169.5	3083.83	3058.67	3070.17	3101.33	3144.17	11.0501	11.1019	11.1067	11.0641	11.1123	11.0007	11.0197	10.9992	11.0147	11.0296	P	P	P	P	P	P	P	P	P	P	hsa_circRNA_101725	hsa_circ_0008255	exonic	chr16	+	16200594	16205439	4846	uc002del.4	ABCC1	ATTTCACAAGACAGCTCAGCAGCTCCTCCTCCTATAGTGGGGACAT
ASCRP002075	211.667	208	205.167	208.5	213.667	397.833	377.833	372.333	386	373.333	8.37193	8.38522	8.34467	8.36788	8.34022	8.09989	8.06766	8.02713	8.06008	8.01144	P	P	A	P	P	P	P	P	A	P	hsa_circRNA_101728	hsa_circ_0006735	exonic	chr16	+	16345819	16346379	561	uc002dep.3	NOMO3	TGAAAATCGAGGATGTCCTGGGCTGCAATGTCTCACCAGTGCCTGG
ASCRP002076	72.8333	73.8333	73.3333	72	77.8333	66	64.6667	68	70	69	6.41667	6.49241	6.477	6.41594	6.41651	5.56177	5.53051	5.60887	5.5142	5.53187	P	P	P	P	P	P	P	P	P	P	hsa_circRNA_101730	hsa_circ_0038230	exonic	chr16	-	18805920	18806903	984	uc002dfl.1	ARL6IP1	TACCTGATAGGACCACTGAACAACAGCAAAGATTCCATGAAATTTG
ASCRP002081	81.5	83.6667	77.5	81.8333	88.5	146.5	146.333	144.5	151.667	147.667	6.65157	6.76458	6.63574	6.66692	6.73059	6.71083	6.70388	6.68405	6.66735	6.66885	P	P	P	M	P	P	P	P	P	M	hsa_circRNA_101735	hsa_circ_0006976	exonic	chr16	-	18851019	18851268	250	uc010bwa.3	SMG1	AGTTACGCAGGCCCAAGATTCCTACCAAACTCCTCAGAATCCTGGA
ASCRP002083	39.3333	39.6667	37.6667	39.8333	41.3333	49.6667	52	53	94.3333	55.6667	5.02535	5.08533	4.91765	4.91625	4.91599	5.13519	5.22686	5.23069	5.7349	5.19669	A	A	A	A	A	P	P	P	P	P	hsa_circRNA_101737	hsa_circ_0006434	exonic	chr16	-	18852886	18856973	4088	uc010bwa.3	SMG1	CTGCCTTACAAGCACAAAAGAGAAGAGAAAATTGCAATCATGAGGG
ASCRP002084	51.1667	49.5	48.6667	50	57	71.5	72.5	74	76.6667	75.8333	5.60725	5.64675	5.6247	5.58517	5.8019	5.70313	5.74601	5.76019	5.66486	5.70738	P	P	P	P	P	P	P	P	P	P	hsa_circRNA_101738	hsa_circ_0038306	exonic	chr16	-	18896411	18896988	578	uc010bwb.3	SMG1	CAGGTATCTGCTTGTAATGACCAGCCTGCAGTCTATTCTTGAAAAT
ASCRP002086	231.667	232.333	226.667	225.833	232.833	719.333	676.5	670.5	689	691.333	8.50494	8.53554	8.475	8.49941	8.46727	8.96408	8.92279	8.86902	8.9125	8.91488	P	P	P	P	P	P	P	P	P	P	hsa_circRNA_101740	hsa_circ_0008616	exonic	chr16	+	19619499	19628130	8632	uc002dgn.2	C16orf62	TGCCCCCGAGATCACTTTTCTCCAGAGAATGCAAATGACACGGCCA
ASCRP002087	179.833	175.833	177.833	178.333	183.5	296.167	292	307.667	298.333	307.833	8.13871	8.11216	8.12992	8.13497	8.12118	7.69113	7.71219	7.75866	7.70122	7.75478	P	P	P	P	P	P	P	P	P	P	hsa_circRNA_101741	hsa_circ_0005835	exonic	chr16	+	19627435	19628130	696	uc002dgn.2	C16orf62	TGCCCCCGAGGTGGGAATGGAAGTGGCCCCACATCTCAAAGAAACC
ASCRP002088	46.3333	46.6667	47.8333	46.6667	50.6667	56	55.8333	57.5	60.6667	60.5	5.42258	5.51715	5.64777	5.50873	5.5279	5.33708	5.37298	5.41627	5.29345	5.4071	P	A	P	P	A	P	P	P	P	P	hsa_circRNA_101742	hsa_circ_0004683	exonic	chr16	+	19627435	19637545	10111	uc002dgn.2	C16orf62	GTAAGAAACTAGGAAACAAGTGGGAATGGAAGTGGCCCCACATCTC
ASCRP002089	49	46.3333	44.3333	47	50	61.3333	60.6667	62.3333	64.1667	66.1667	5.56979	5.45306	5.27917	5.46742	5.4436	5.46452	5.40701	5.47645	5.33767	5.4944	P	P	P	P	A	P	P	A	P	P	hsa_circRNA_101743	hsa_circ_0006797	exonic	chr16	+	19627435	19659204	31770	uc002dgn.2	C16orf62	TCTTGTGCAGTTGATTCATGTGGGAATGGAAGTGGCCCCACATCTC
ASCRP002090	1794	1710.67	1783.67	1745.83	1820.33	2156.67	2166	2174	2212.17	2210.67	11.592	11.5667	11.6074	11.584	11.597	10.5188	10.5877	10.574	10.5897	10.5991	A	P	A	P	P	P	P	P	P	P	hsa_circRNA_101744	hsa_circ_0005699	exonic	chr16	+	19627435	19663412	35978	uc002dgn.2	C16orf62	CTCTCCCAAGGTGGGAATGGAAGTGGCCCCACATCTCAAAGAAACC
ASCRP002092	105	109	105.167	106.667	109.833	147.333	150	143.833	157.667	148	7.14236	7.25293	7.17644	7.19962	7.14949	6.70687	6.74107	6.69956	6.73252	6.70126	P	P	P	P	P	A	P	P	P	P	hsa_circRNA_101746	hsa_circ_0038349	exonic	chr16	+	19627435	19693712	66278	uc002dgn.2	C16orf62	ATAGACAAAGGTGGGAATGGAAGTGGCCCCACATCTCAAAGAAACC
ASCRP002094	2126.83	2025.67	2016.17	2069	2003.17	3856.33	3714.67	3943	3661.17	3839.5	11.7878	11.7682	11.7549	11.805	11.7187	11.33	11.3382	11.4023	11.3027	11.3692	P	P	P	P	P	P	P	P	P	P	hsa_circRNA_101748	hsa_circ_0003645	exonic	chr16	+	19656207	19663412	7206	uc002dgn.2	C16orf62	CTCTCCCAAGTGCACTCACTCTTGAGGATGAGAAAAGAATGCTGTC
ASCRP002095	91.6667	90.3333	89	86	89.1667	136.167	126	131	130	128.833	6.89907	6.91259	6.88132	6.83655	6.7536	6.59435	6.51174	6.53889	6.44817	6.47935	P	P	P	P	P	P	P	P	P	P	hsa_circRNA_101749	hsa_circ_0038366	exonic	chr16	+	19659105	19659204	100	uc002dgn.2	C16orf62	GTTGATTCATGTTTCCTTTGGCCGTGATTTTGAACAACAGCTGAGT
ASCRP002099	97.6667	98.3333	96.1667	99.5	103.833	695.667	637.333	713.833	636	704.667	7.01265	7.05867	7.0061	7.0501	7.02635	8.90641	8.82922	8.96049	8.79405	8.94748	P	P	P	P	P	P	P	P	P	P	hsa_circRNA_101753	hsa_circ_0002696	exonic	chr16	+	21623965	21636436	12472	uc002dje.3	METTL9	GTGGAAAACGTGGTATGTGTGCAACAGAGAGAAATTATGCGAATCA
ASCRP002100	53	51.3333	50.5	51	55.6667	40.6667	45	46.1667	52	49.6667	5.76154	5.71296	5.71572	5.63949	5.64228	4.89075	4.99718	4.96534	4.9956	5.04631	P	P	P	P	P	A	P	P	A	A	hsa_circRNA_101754	hsa_circ_0038465	exonic	chr16	+	21973780	21983443	9664	uc002djx.3	UQCRC2	GCCATTTGATTGTGACCGCAACAAGGGAAAACATGGCTTATACTGT
ASCRP002101	55.5	54.3333	54.5	55.5	60.3333	64.6667	64.5	65.5	68.6667	68.5	5.92615	5.87089	5.897	5.82298	5.86838	5.5304	5.52976	5.55476	5.45171	5.54636	P	P	M	P	P	P	A	P	P	P	hsa_circRNA_101755	hsa_circ_0006485	exonic	chr16	+	21979948	21987564	7617	uc002djx.3	UQCRC2	AAGCTGCCAATTACATTACTTCGTTCAGAACCATTTCACAAGTGCA
ASCRP002102	292.333	281	299.167	280.833	302.333	749.333	761	746.667	757.167	752.333	8.88265	8.85124	8.93569	8.82723	8.89193	9.02636	9.08357	9.0286	9.05328	9.04413	P	P	P	P	P	P	P	A	P	P	hsa_circRNA_101756	hsa_circ_0038487	exonic	chr16	+	22236974	22237296	323	uc002dkh.3	EEF2K	CCACTTCAAGGACCTTCGCCTCTGCATTTGTCCAGTAACTCTGGCT
ASCRP002103	90.1667	90.5	92.3333	95.5	99	173.167	170.333	172	180	174.833	6.88691	6.91016	6.93518	6.97165	6.95103	6.93278	6.92115	6.92369	6.94539	6.92775	P	P	P	P	P	P	P	P	P	P	hsa_circRNA_101757	hsa_circ_0008284	exonic	chr16	+	22260075	22262643	2569	uc002dkh.3	EEF2K	AGTATAATCGGCACAAGCCCCCCAAGCAGGTACAACGCCGTCACCG
ASCRP002104	55.6667	56	56.1667	53.5	59.3333	109.667	107.167	105.167	113	108.833	5.88742	5.92629	5.89898	5.83077	5.83386	6.27814	6.28848	6.26288	6.27321	6.2511	P	P	P	P	P	P	P	P	P	P	hsa_circRNA_101758	hsa_circ_0038508	exonic	chr16	+	22319468	22320831	1364	uc002dkj.1	POLR3E	TACAGGCAAGTACCCTGTGCGTCCAGCCTCGATGACCTACGATGAC
ASCRP002105	60	56.1667	55.1667	57	60.1667	168.167	163.167	155.167	168.5	160.5	5.95731	5.91788	5.89884	5.95862	5.89374	6.90284	6.87214	6.80316	6.84946	6.82713	P	P	P	M	P	P	P	P	P	P	hsa_circRNA_101759	hsa_circ_0038608	exonic	chr16	-	23540822	23541218	397	uc002dls.4	EARS2	AAGGTGGATGTGATTGCCAAGCGTGTGCTGGGACTGCACCTCCAGC
ASCRP002106	88	90.6667	88.6667	88.3333	92.5	99	96.1667	98.6667	103.667	100.833	6.83561	6.89839	6.84938	6.85251	6.83129	6.14207	6.08482	6.16756	6.10789	6.14587	P	P	P	P	P	P	P	P	P	A	hsa_circRNA_101760	hsa_circ_0038610	exonic	chr16	-	23543977	23563625	19649	uc002dls.4	EARS2	ACCTGGAGAAGCTCCCAGAATTCAACAGGCTTCTTGCACCTGGGTG
ASCRP002108	99	78.5	76.5	77.5	80.3333	273.333	269.667	268.5	274	265.167	6.94232	6.65857	6.61836	6.65458	6.54741	7.57901	7.60469	7.58686	7.58688	7.55598	P	P	P	M	P	P	P	P	P	P	hsa_circRNA_101762	hsa_circ_0000681	exonic	chr16	+	23999828	24046868	47041	uc002dmd.3	PRKCB	AGGGACGTCCTCATTGTCCTCGTTTGCTGCTTTGTGGTGCACAAGC
ASCRP002111	47.1667	47	44.8333	48	48.3333	76	79.3333	82	84.3333	79.3333	5.50935	5.49778	5.3954	5.49998	5.26271	5.77148	5.86749	5.90591	5.8046	5.78276	A	P	A	A	A	P	P	P	P	P	hsa_circRNA_101765	hsa_circ_0038646	exonic	chr16	+	23999828	24166178	166351	uc002dmd.3	PRKCB	CCAGACCATGTTTGCTGCTTTGTGGTGCACAAGCGGTGCCATGAAT
ASCRP002112	173.667	167.5	169	172.5	174.167	520.667	503.667	546	521.833	545.833	8.06227	8.0123	8.05328	8.0713	8.02228	8.4862	8.49779	8.58209	8.51773	8.57464	P	P	P	P	P	P	P	P	A	P	hsa_circRNA_101766	hsa_circ_0000682	exonic	chr16	+	24043456	24046868	3413	uc002dmd.3	PRKCB	GACGTCCTCATTGTCCTCGGACCCCCGCAGCAAACACAAGTTTAAG
ASCRP002113	103.333	100.5	102	101.333	104.667	144.5	139	140.667	149.333	143	7.10548	7.12455	7.14452	7.11052	7.05601	6.6718	6.66207	6.66253	6.66918	6.65459	P	P	P	P	P	P	P	P	P	P	hsa_circRNA_101767	hsa_circ_0038648	exonic	chr16	+	24043456	24105618	62163	uc002dmd.3	PRKCB	AAGCCAGTGTTGATGGCTGGACCCCCGCAGCAAACACAAGTTTAAG
ASCRP002114	66.8333	67.3333	67.8333	69.3333	74.3333	96.5	97.3333	95.8333	103.5	103.167	6.22783	6.33946	6.38767	6.34008	6.33445	6.10702	6.1367	6.08728	6.1217	6.13616	P	P	P	P	P	P	P	P	P	P	hsa_circRNA_101768	hsa_circ_0038649	exonic	chr16	+	24043456	24135302	91847	uc002dmd.3	PRKCB	GAAAGGCAGCTTTGGCAAGGACCCCCGCAGCAAACACAAGTTTAAG
ASCRP002117	40.3333	39	40	41	46	73.3333	71.5	72.8333	74.6667	73.6667	5.00265	5.0456	5.08823	5.21157	5.09739	5.71035	5.69856	5.73402	5.61033	5.64054	A	A	A	A	A	P	P	P	P	P	hsa_circRNA_101771	hsa_circ_0038673	exonic	chr16	+	24788253	24788679	427	uc002dmm.3	TNRC6A	AACAGCAAAAACCAGTCAGTGCCAGAACAGATAAAGCCCAGTGTAA
ASCRP002119	43.1667	45.3333	46	46.1667	49.6667	113.167	111.333	106.5	118.333	113.5	5.21123	5.45113	5.50547	5.38519	5.3734	6.3338	6.34168	6.27613	6.31801	6.29099	A	A	P	P	A	P	P	P	P	P	hsa_circRNA_101773	hsa_circ_0004260	exonic	chr16	-	24979671	24981901	2231	uc002dnb.3	ARHGAP17	TCAGAGCCAGAAAAAACTGCCTCTGACAGCTCTTGCTCAAAATATG
ASCRP002121	84.8333	86	83.1667	82.6667	89	166.667	151	162.5	172.667	166.333	6.73464	6.81974	6.72865	6.67847	6.74763	6.88859	6.75608	6.85997	6.86991	6.85273	M	P	P	P	P	P	P	P	P	P	hsa_circRNA_101775	hsa_circ_0038702	exonic	chr16	-	25264266	25266713	2448	uc002dod.4	ZKSCAN2	TGGGTCCCAGGTCAGCAGTCCCGTGCACCGGGAGAAGCACTCCCCA
ASCRP002123	5364.17	5385	5596.67	5369.33	5773	7070	7259.33	7116.67	7283.17	7027.17	12.9398	12.9704	13.018	12.9658	13.0264	12.2499	12.3208	12.2797	12.3292	12.2765	P	P	P	P	A	P	P	P	P	P	hsa_circRNA_101777	hsa_circ_0038718	exonic	chr16	+	27351506	27353580	2075	uc002dom.3	IL4R	TTTTCTGCTCTCCGAGTGCCTTGGCATCTCCCAATGGGGTGGCTTT
ASCRP002124	68	69.3333	68.6667	67.8333	72.3333	105.667	107	106	112.333	111.333	6.28926	6.35013	6.29913	6.32848	6.24889	6.23538	6.26977	6.24948	6.25586	6.26907	P	M	P	P	P	P	P	P	P	P	hsa_circRNA_101778	hsa_circ_0038728	exonic	chr16	+	27445667	27449008	3342	uc002doq.2	IL21R	GCTGAGAGCAGCTGGGGCTGCCCCGACCTCGTCTGCTACACCGATT
ASCRP002125	197.167	194	190.5	193.167	202.333	602.833	598.833	596.833	613.5	591	8.26908	8.25809	8.23129	8.24987	8.24004	8.71198	8.73822	8.71076	8.73789	8.69114	P	P	P	P	P	M	P	P	P	P	hsa_circRNA_101779	hsa_circ_0008052	exonic	chr16	+	27712909	27720241	7333	uc002dow.3	KIAA0556	GAACTTAGCTCTGCTTCCCATCACCACGGCGACTACTACTCAGGAG
ASCRP002126	113	108.667	111.833	113	120.333	173.833	172.833	178.333	181.833	179.5	7.27427	7.22799	7.2826	7.29223	7.27542	6.93576	6.9588	6.97168	6.97093	6.974	P	M	P	P	P	P	P	P	P	P	hsa_circRNA_101780	hsa_circ_0038773	exonic	chr16	-	28112778	28113266	489	uc002dpa.1	XPO6	TCAAGATGGATCGGGCTTTCGGACAGTCCTTTCTCCAGCCCGACAT
ASCRP002128	109.667	107	108.333	105.167	119.833	133.167	133.5	134.333	144	141.333	7.2154	7.23714	7.24062	7.16182	7.28965	6.56943	6.58351	6.56561	6.60051	6.61341	P	P	P	P	P	P	P	P	P	P	hsa_circRNA_101782	hsa_circ_0038799	exonic	chr16	-	28128638	28133083	4446	uc002dpa.1	XPO6	AATCACACCTCTAATCAGCACCAAGGTTGGTCAAAGTCACTCTGTA
ASCRP002130	754	754.667	794.333	778.333	812.833	1806.33	1957.67	1972.67	1964.5	2016	10.2386	10.2984	10.4096	10.4018	10.4105	10.2768	10.4372	10.4327	10.4337	10.4544	P	P	P	P	P	A	P	P	P	P	hsa_circRNA_101784	hsa_circ_0008223	exonic	chr16	-	28177828	28181230	3403	uc002dpa.1	XPO6	ATCCCCGACCTCAGGAGAAAGTGTTGATCCAGTCCCCTGTGACAAC
ASCRP002131	136.333	132.667	135.333	130.667	137.667	277.833	270.833	270.667	274	272.833	7.55195	7.55646	7.58139	7.52992	7.50467	7.61615	7.61318	7.58498	7.58817	7.59706	P	P	P	P	P	P	P	P	P	P	hsa_circRNA_101785	hsa_circ_0038821	exonic	chr16	-	28181070	28181230	161	uc002dpa.1	XPO6	ACAGTGCTTGGGCTACTGACAGTTGATCCAGTCCCCTGTGACAACC
ASCRP002133	78	69.3333	68.3333	69.6667	72.1667	297.167	294	299.5	304.5	305	6.52198	6.40393	6.36865	6.41493	6.27865	7.70791	7.71675	7.73013	7.72902	7.75214	P	P	P	P	P	P	P	P	P	P	hsa_circRNA_101787	hsa_circ_0038844	exonic	chr16	-	28499911	28500707	797	uc002dpq.1	CLN3	CTCTACGGCTGCTGCTGGGCCTTTGCAACAACTTCTCTTATGTGGT
ASCRP002134	94	107	110.167	107.5	121.667	249.667	241.667	237.167	251.667	240.667	6.85239	7.21724	7.25943	7.24262	7.32191	7.4706	7.45456	7.4097	7.46055	7.41944	P	P	P	M	P	P	P	P	P	P	hsa_circRNA_101788	hsa_circ_0038872	exonic	chr16	+	28898509	28899043	535	uc002drn.1	ATP2A1	TGCCATCCCCGAAGGCGAGTCTGTATCTGTCATCAAACACACGGAG
ASCRP002135	49.3333	49	50.6667	49.6667	52.6667	171.667	169.333	171.333	173	176.5	5.54984	5.47749	5.63759	5.61687	5.45836	6.93293	6.92896	6.93211	6.88991	6.95423	P	P	P	P	A	A	P	P	P	P	hsa_circRNA_101789	hsa_circ_0038885	exonic	chr16	+	28970311	28970421	111	uc002drv.3	NFATC2IP	ACTGTCTCGAACTGTGTGGTACTAACAAGTTCTCCAGAGGCCACAG
ASCRP002136	50	66.5	50.6667	53.1667	52.1667	61.6667	64	62.1667	67.3333	62.1667	5.66722	6.1301	5.70046	5.72247	5.54949	5.461	5.54985	5.48736	5.45147	5.38879	P	A	P	P	P	P	P	P	P	P	hsa_circRNA_101790	hsa_circ_0038899	exonic	chr16	-	29458122	29458347	226	uc002dsp.3	LOC440354	AATTTACTCACGCTGGTTCTGTACAGAGTAATGAGATGTGTGACGG
ASCRP002139	72.5	73.6667	75.6667	73.6667	80	157.333	153.833	149.833	160.333	151	6.4549	6.53751	6.54464	6.49562	6.50535	6.79328	6.77673	6.74431	6.76511	6.72011	P	P	P	P	P	P	P	P	P	P	hsa_circRNA_101794	hsa_circ_0038929	exonic	chr16	+	29810948	29811369	422	uc002dts.3	KIF22	AGAAACTCAGGACTCTCTGGGTGGCTCAGCCCACAGTATCCTTATT
ASCRP002140	88.8333	91	90.5	89.1667	93.8333	106.667	107.167	107.667	111.5	112	6.82715	6.89502	6.93107	6.89654	6.82928	6.25223	6.28746	6.29216	6.22469	6.28112	P	P	P	P	A	P	P	P	P	P	hsa_circRNA_101795	hsa_circ_0000688	exonic	chr16	+	29845053	29845387	335	uc010vea.2	MVP	AGGGTGACAGGACATCACACCCCTGCAGGTGGTTCTGCCCAACACT
ASCRP002141	416.333	402.333	406.5	402.833	414.667	911.667	849	886.667	863.5	879.833	9.41867	9.39223	9.41234	9.41328	9.38535	9.29304	9.23811	9.27973	9.24555	9.27514	P	P	P	P	P	P	P	A	P	P	hsa_circRNA_101796	hsa_circ_0006847	exonic	chr16	+	29916172	29917280	1109	uc002duu.3	ASPHD1	ACGGCTTGATGGCCTAAAGATCCCTCCTGGCTGTGAGCTGGTGGTC
ASCRP002143	8733.33	8480.33	8623.83	8553.5	8808.33	9449.67	8943	9014.33	8904.67	8977.17	13.6164	13.6148	13.6175	13.5559	13.5953	12.7257	12.6854	12.6912	12.6884	12.7117	P	P	P	P	P	P	P	P	P	P	hsa_circRNA_101798	hsa_circ_0039053	exonic	chr16	+	30510394	30510810	417	uc002dyi.4	ITGAL	ACTTCTCATTTCATTTCCCGCTCCCGGCCCGTGGTGGATATGGTCA
ASCRP002145	140.167	139	136.5	135.333	144.167	152.667	150.333	155.833	159.167	167	7.6416	7.67478	7.65186	7.63464	7.62741	6.76013	6.75759	6.80327	6.76643	6.86586	P	P	P	P	P	P	P	P	P	P	hsa_circRNA_101800	hsa_circ_0006127	exonic	chr16	+	30740286	30740893	608	uc002dzg.1	SRCAP	ACTCATCCAGTATGATTGCGGACTCCCTGGAGGAAAAGCGGAAGCG
ASCRP002147	53	51.1667	51.5	52	56.8333	72.5	72.3333	69	75.8333	70.6667	5.75403	5.75691	5.7191	5.70812	5.68044	5.71127	5.68175	5.6195	5.61966	5.58661	A	P	P	P	P	A	P	P	P	P	hsa_circRNA_101802	hsa_circ_0039216	exonic	chr16	+	46931559	46934702	3144	uc002eel.3	GPT2	AACAGCCTGGGGTATCAAAAAGCCATTCACAGAGGTCATCCGAGCC
ASCRP002155	285.667	269.667	269.333	265	276.5	383.667	367.333	374.5	372	375.833	8.83918	8.78219	8.77218	8.73914	8.7601	8.05155	8.03016	8.03011	8.00496	8.01541	P	P	P	M	P	P	P	P	P	P	hsa_circRNA_101810	hsa_circ_0005813	exonic	chr16	+	48381417	48382201	785	uc002efi.1	LONP2	TTACACTGAGAGGTCTTGTTCTTCCAGTATCTCAGCGTTTGAGTCA
ASCRP002158	100.333	98.8333	98.3333	96	103.333	123	125	125	128.667	126.333	7.04177	7.06428	7.04735	6.97339	7.03465	6.45271	6.5007	6.4922	6.43016	6.45872	P	P	P	P	P	P	P	P	P	A	hsa_circRNA_101813	hsa_circ_0039346	exonic	chr16	-	50709680	50711446	1767	uc002egi.3	SNX20	TCTAAGTTTGTGCCTTGGAGCATGGCAAGTCCAGAGCACCCTGGGA
ASCRP002160	49.8333	49.8333	51.5	51.6667	57.1667	91	90.1667	92.6667	95.5	97	5.54201	5.52211	5.76721	5.63124	5.71096	6.05411	6.04594	6.06235	5.99205	6.03925	P	P	P	P	P	P	P	P	P	P	hsa_circRNA_101815	hsa_circ_0039388	exonic	chr16	+	53513065	53514681	1617	uc002ehi.4	RBL2	ACAGGCAAATGTCACAAAAGAAGATAAGTCCTTCCAGAACATTATG
ASCRP002161	54.6667	53.5	55.3333	55.3333	58	91.6667	90.8333	90	95.1667	89.6667	5.82201	5.83933	5.81396	5.82722	5.75413	6.03774	6.03544	6.06302	5.97621	5.97087	P	P	A	P	P	P	P	P	P	P	hsa_circRNA_101816	hsa_circ_0005941	exonic	chr16	+	53907697	53922863	15167	uc002ehr.3	FTO	GGAGGGTGTGATGATCTCAATGCCACCCACCAACACTGTGTTTTGG
ASCRP002164	42.3333	44	41	44.3333	48	54.1667	53.6667	55.1667	61	59.3333	5.18224	5.31641	5.12875	5.39406	5.23303	5.25072	5.23635	5.30798	5.28544	5.29626	A	A	A	P	A	M	P	P	P	P	hsa_circRNA_101819	hsa_circ_0039522	exonic	chr16	+	57050985	57054919	3935	uc010ccq.1	NLRC5	TATGATGATGGAGTCTGCACTATGGAAACAACCTGTCAATCCAGCT
ASCRP002165	289.333	295.833	289.667	296.333	299.167	1307.5	872	1316.67	873.5	1314	8.87206	8.92512	8.89189	8.91421	8.87812	9.80628	8.82541	9.83552	8.78776	9.84474	P	P	P	P	P	P	M	P	M	P	hsa_circRNA_101820	hsa_circ_0039557	exonic	chr16	+	57250018	57255327	5310	uc002eld.3	RSPRY1	CCTCAATCATAAGTTACAGTCCCACCCCACAGTCATGCTTTTTGCA
ASCRP002170	93.6667	93.1667	90.6667	97.3333	97.5	150.5	148.667	151.333	160.667	152.667	6.94641	6.93262	6.88484	7.04291	6.89214	6.73732	6.7457	6.75186	6.76939	6.74163	P	P	P	P	P	P	P	P	P	P	hsa_circRNA_101826	hsa_circ_0008716	exonic	chr16	+	66971939	66973261	1323	uc002eqq.3	CES2	TAACCTGCCGGCCAGGACTCAGCCAGTCCCATCCGGACCACACACA
ASCRP002171	91	86.5	87	87.6667	91.8333	281	280.833	246	284.5	248	6.86773	6.83142	6.86133	6.81913	6.81516	7.63261	7.65773	7.45282	7.64404	7.44857	P	P	P	P	P	P	P	P	P	P	hsa_circRNA_101827	hsa_circ_0000707	exonic	chr16	+	67070541	67116242	45702	uc002era.3	CBFB	GCAGTAACTGGCTTTTGTGGCCACAGGAACCAATCTGTCTCTCCAG
ASCRP002174	95	92.5	92.5	94	97.3333	164	166.167	159.333	168.833	164.333	6.98156	6.93813	6.94935	6.95519	6.91665	6.85399	6.90593	6.81229	6.84567	6.83574	P	P	P	A	P	M	P	P	P	P	hsa_circRNA_101830	hsa_circ_0039847	exonic	chr16	+	67650647	67650781	135	uc002etl.3	CTCF	CAGTGTAGAAGTACTCGTCCTCACAAGTGCCCAGACTGCGACATGG
ASCRP002176	117.5	111.667	117.5	116	121	251.5	247.667	250.333	255.833	253	7.32947	7.27975	7.36224	7.3063	7.27696	7.4747	7.48942	7.47451	7.48731	7.47608	P	P	P	P	P	P	P	P	P	P	hsa_circRNA_101832	hsa_circ_0039857	exonic	chr16	-	67761229	67771938	10710	uc002eud.3	RANBP10	TGCTGCCCTCAACAGCGCCATTTTAGGTATAGCCTTCACAGACCTC
ASCRP002178	79.1667	79.5	75	76	80.8333	119	119.667	114.667	123.333	118.333	6.59478	6.67188	6.57949	6.57144	6.53582	6.40471	6.44611	6.37748	6.36564	6.36778	P	P	P	P	P	P	P	P	P	P	hsa_circRNA_101834	hsa_circ_0039914	exonic	chr16	+	68087466	68088520	1055	uc002evi.3	DUS2L	CCAGGCTTGTAGGTGCTCAGCACAGTGGACTTTGTCGCCCCTGATG
ASCRP002179	63.3333	57.6667	61.6667	62.1667	69	86.8333	89.6667	87	93.5	92	6.11706	5.98363	6.0875	6.11169	6.1627	5.97147	6.02632	5.97079	5.97174	5.99602	P	P	P	P	P	P	P	P	P	P	hsa_circRNA_101835	hsa_circ_0005615	exonic	chr16	+	68155889	68157024	1136	uc010vkq.2	NFATC3	ACCCCTATATTTCGATCTTGAGCCAGATGATTGTGCATCCATTTAC
ASCRP002182	81.3333	84.5	80.3333	81.5	87.8333	114.667	114.167	111	117.833	115.833	6.68383	6.74143	6.69177	6.69971	6.717	6.34755	6.3629	6.33068	6.28731	6.3309	P	P	P	P	P	P	P	P	P	P	hsa_circRNA_101838	hsa_circ_0039930	exonic	chr16	+	68160350	68160513	164	uc010vkq.2	NFATC3	TGTTGTGAAGCACATCTTCATTACCTCCACTAGACTGGCCTTTACC
ASCRP002183	42.3333	41.8333	42	40.3333	43.8333	98.8333	91.1667	98.5	95.8333	100.667	5.16711	5.24047	5.20859	5.12417	5.01884	6.15107	6.05453	6.14941	6.00168	6.11067	A	A	A	A	A	P	P	P	P	P	hsa_circRNA_101839	hsa_circ_0039943	exonic	chr16	+	68300495	68300624	130	uc010cfb.2	SLC7A6	AAAGTGTGATGTTCGCGTATTTCTTGACAGAGTTTATGTGGCCGAG
ASCRP002184	44.1667	41.8333	41.3333	43.3333	46.3333	148	142.667	147.333	145.333	147.667	5.3078	5.25976	5.13077	5.18717	5.19994	6.70369	6.68075	6.70334	6.6263	6.66548	A	A	A	A	A	P	P	P	P	P	hsa_circRNA_101841	hsa_circ_0005623	exonic	chr16	+	68300495	68309152	8658	uc010cfb.2	SLC7A6	TGGCTGCTGCTTGCATATAGTTTATGTGGCCGAGGCAGACAAGTGG
ASCRP002185	95.1667	99.3333	95.8333	99.6667	99	292.667	269.667	287.5	266.833	289	6.97434	7.08506	7.00745	7.09261	6.94764	7.67928	7.59939	7.64735	7.54736	7.64682	P	P	P	P	P	P	P	P	P	A	hsa_circRNA_101842	hsa_circ_0007669	exonic	chr16	+	68308593	68309152	560	uc010cfb.2	SLC7A6	TCTCCTGGCTGCTGCTTGCATATGCCACAGCAAACACAGGTGTGCA
ASCRP002189	167	173.5	175.833	176.667	181.5	490.667	492.5	476.167	500.333	494.833	7.97329	8.06941	8.12046	8.11514	8.0807	8.40311	8.45898	8.3761	8.453	8.4315	P	P	P	P	P	P	P	P	P	P	hsa_circRNA_101846	hsa_circ_0003220	exonic	chr16	+	68893786	68896964	3179	uc002ewh.3	TMCO7	ACCACCCCAGGCTCGGGCTCAAGTTCACTACAGGTCACAAAACATG
ASCRP002191	60.1667	61.3333	56	54.6667	61	113.333	115.833	110.833	115.5	115.5	6.00623	6.07464	5.8719	5.74379	5.89778	6.36039	6.39079	6.32489	6.30036	6.31365	P	P	P	P	P	P	P	P	P	P	hsa_circRNA_101848	hsa_circ_0008700	exonic	chr16	+	69170598	69177292	6695	uc010cfi.3	CIRH1A	TGTAGCTGACTTTTTCCCAGGTCATGAGTCTCGGGCTACAGAAGCT
ASCRP002192	249.333	235	248.333	265.167	256.333	120.5	115.667	129.667	120.5	129.333	8.59939	8.55707	8.63472	8.7484	8.62101	6.42074	6.36252	6.54773	6.33773	6.47696	P	P	P	P	P	P	P	P	P	P	hsa_circRNA_101849	hsa_circ_0040016	exonic	chr16	+	69173727	69177292	3566	uc010cfi.3	CIRH1A	AGTCCATTGCTGTAGCTGACGTCGCATCCTGAGTCTCAGCTGGCAT
ASCRP002193	1310.83	1215.83	1175.33	1156.83	1181.33	823.833	817.333	779.667	823.833	787.333	11.2444	11.2016	11.1479	11.1326	11.1232	9.16706	9.18457	9.09209	9.17433	9.11227	P	P	A	P	P	P	P	P	P	P	hsa_circRNA_101850	hsa_circ_0007018	exonic	chr16	+	69189773	69201088	11316	uc002ews.4	CIRH1A	GATATATAAGGGTCCTGAGAACATTATCTGTAGCTGTATCTCCCCA
ASCRP002194	69.8333	65.3333	65	70.6667	71.5	104.833	102.667	103.167	109.5	109.333	6.34579	6.27438	6.27417	6.40471	6.24726	6.24904	6.21398	6.2107	6.1872	6.23691	P	P	P	P	P	P	A	P	P	P	hsa_circRNA_101851	hsa_circ_0005733	exonic	chr16	+	69279504	69304188	24685	uc002ewu.3	SNTB2	GTTGCCACCAGTCAAGTTCATCCGAGAAGTAACACCATATATCAAG
ASCRP002195	271.667	260.333	259.5	261.167	274.667	4621.33	4529.67	4920	4732.33	4938.5	8.73026	8.72408	8.7106	8.72026	8.73138	11.6185	11.6535	11.7634	11.7163	11.7682	P	P	P	P	P	P	P	P	P	P	hsa_circRNA_101852	hsa_circ_0040039	exonic	chr16	+	69279504	69318147	38644	uc002ewu.3	SNTB2	AGTCTCTCTAGTCAAGTTCATCCGAGAAGTAACACCATATATCAAG
ASCRP002196	409.167	391.667	399.167	394.667	402.333	7348.33	7003.17	7171.33	6943.33	6976.67	9.38507	9.33592	9.37607	9.36133	9.32622	12.3054	12.2899	12.2855	12.2719	12.2746	P	P	P	P	P	A	P	P	A	P	hsa_circRNA_101853	hsa_circ_0004354	exonic	chr16	+	69317950	69318147	198	uc002ewu.3	SNTB2	AGTCTCTCTAGGTTGGTTCATTCTGGCTCCGGATGTCGATCCCCCT
ASCRP002198	50	46.8333	48.6667	49.3333	51.3333	51.1667	50.6667	52.6667	52.8333	54.3333	5.6914	5.39555	5.60826	5.6841	5.50017	5.20362	5.1827	5.22374	5.04212	5.16868	P	P	P	P	A	P	P	P	A	A	hsa_circRNA_101855	hsa_circ_0004983	exonic	chr16	-	69752025	69752437	413	uc002exp.3	NQO1	GATATTCCAGGCAGAAGAGCACTGATCGTACTGGCTCACTCAGAGA
ASCRP002200	121	116.667	119.5	125	124.5	310.5	278.833	283	286	290.833	7.35499	7.34752	7.37792	7.45562	7.35059	7.76169	7.63725	7.66078	7.6445	7.67027	P	P	P	P	P	P	P	P	M	P	hsa_circRNA_101857	hsa_circ_0040148	exonic	chr16	+	70178323	70180131	1809	uc002eyf.1	PDPR	CTTTTGCAAGTTTCTTCATGATCTCTCCAACCGACCAGCAGGTCCA
ASCRP002204	69.8333	71.3333	70.3333	69.6667	72.8333	419.333	396.833	430.333	406.667	429.833	6.36468	6.44369	6.37056	6.29172	6.30809	8.18104	8.14483	8.21934	8.13927	8.20889	P	P	P	A	A	P	P	P	P	P	hsa_circRNA_101861	hsa_circ_0000714	exonic	chr16	-	70294946	70302282	7337	uc010vlu.1	AARS	AGGTCTGGCTGTTTATTGATGAGATATGTGTTGAGACGGATTCTCC
ASCRP002205	130.667	131.833	133.667	132.167	136.5	231.667	226.667	227.333	240.5	226.167	7.49062	7.54273	7.56008	7.58781	7.50894	7.36686	7.366	7.34515	7.38372	7.32044	P	M	P	P	P	P	P	P	P	P	hsa_circRNA_101862	hsa_circ_0002599	exonic	chr16	+	70497071	70497677	607	uc002eyy.3	FUK	AGGCTTCACTGAAGCCCCTCCGCTTGGCCAGAATGGAGCAGCCGAA
ASCRP002206	91	90.3333	91.6667	86.8333	95	195	195	193.667	197.667	189.5	6.87308	6.91862	6.91674	6.81701	6.87797	7.09727	7.13592	7.1066	7.10381	7.04275	P	P	P	A	P	P	P	P	P	P	hsa_circRNA_101863	hsa_circ_0003048	exonic	chr16	-	70796442	70796928	487	uc002ezm.3	VAC14	TGAATCGGATGAGCACTGAAAGAGCCCCAGTGACCCTTCACCTCGA
ASCRP002207	43.8333	44.6667	40.6667	45.6667	45.3333	61	59	59.8333	59.8333	60.6667	5.23165	5.33426	5.12486	5.43717	5.06756	5.4508	5.4108	5.41678	5.21376	5.34126	A	A	A	P	A	P	P	P	M	P	hsa_circRNA_101864	hsa_circ_0040356	exonic	chr16	-	71710349	71713438	3090	uc010cgf.3	PHLPP2	AGTTCCAACAATTTTCTCAACTGAAGGGCCTGAACTTGTCCCATAA
ASCRP002208	77.3333	77.3333	79.5	74.1667	79.3333	129.167	126.333	129.167	130.167	127.833	6.56365	6.6421	6.66856	6.57762	6.53211	6.50745	6.49635	6.52992	6.44734	6.47839	P	P	P	P	P	P	P	P	P	P	hsa_circRNA_101865	hsa_circ_0000715	exonic	chr16	-	71712657	71715808	3152	uc010cgf.3	PHLPP2	ATGAACCATATCAAGCATGTGGATTTAAGGTGGTGTCCCAGCGAAT
ASCRP002209	40.6667	38.8333	40	38.5	49.1667	56	56	55	61	56.8333	5.03964	5.07211	5.11241	4.87799	5.27613	5.3325	5.30928	5.2852	5.28501	5.15972	A	A	A	A	A	P	P	P	P	P	hsa_circRNA_101866	hsa_circ_0040370	exonic	chr16	-	71772844	71773244	401	uc021tky.1	AP1G1	TGTTTTCCAAGCTGCAGTACCAAAGGTGCTCCAGCTGCTGCTCCTG
ASCRP002210	336	336.667	327.667	324.667	351.333	1132.5	1089.83	1084.5	1120.5	1105.5	9.06835	9.10545	9.05502	9.04786	9.10328	9.58961	9.5996	9.56712	9.6218	9.58992	P	P	P	P	P	A	P	P	P	P	hsa_circRNA_101867	hsa_circ_0007770	exonic	chr16	-	71799391	71803602	4212	uc021tky.1	AP1G1	CTTTTTGCAGGTGTCCTCCACACATCTGTAGTCCTCCTCACAGAAA
ASCRP002211	45.5	42.6667	43.1667	43.6667	47.3333	94.3333	93.3333	94.1667	94.6667	95.8333	5.46623	5.23687	5.28816	5.33335	5.29359	6.10902	6.07762	6.08663	5.97644	6.03244	P	A	A	P	A	M	P	P	P	P	hsa_circRNA_101868	hsa_circ_0003568	exonic	chr16	+	71954641	71955356	716	uc002fbj.1	IST1	TGACTCTGTGGTCATGGTTGCTGATCAGCTCTGTGCCAAGTATAGC
ASCRP002214	49.3333	46.6667	47.8333	49	51	48	53.5	55.5	62.6667	56	5.46374	5.52211	5.55251	5.46656	5.42534	5.0918	5.26942	5.33683	5.32994	5.24003	P	P	P	P	P	P	P	P	P	P	hsa_circRNA_101871	hsa_circ_0007511	exonic	chr16	-	72845475	72845937	463	uc002fck.3	ZFHX3	CATTATGACGCATCGTCCAGCCAAGCAGAGAAGGAGCTGACAGATT
ASCRP002215	1020.67	1006.83	1004.33	1008.67	1021	783.333	782	772.833	785.5	751.333	10.9027	10.9192	10.8963	10.9009	10.863	9.08835	9.12855	9.08336	9.1141	9.04379	P	P	P	A	P	P	P	P	P	P	hsa_circRNA_101873	hsa_circ_0004315	exonic	chr16	-	74491771	74493687	1917	uc002fcw.4	GLG1	CGCGGGCGTCATCTCCAGTCTATGTGCTGAAGAAGCAGCAGCCCAA
ASCRP002217	196	188.667	194.167	204.833	199	413.333	402.667	419.667	410.167	401.667	8.26066	8.22147	8.25688	8.36602	8.2222	8.1581	8.15411	8.18871	8.14493	8.11353	P	P	P	P	P	P	P	P	P	P	hsa_circRNA_101875	hsa_circ_0040481	exonic	chr16	-	74660240	74671868	11629	uc002fda.3	RFWD3	CAAATTCTGCCCTGTTCCCTACTGAAGGAACAGATGCTAAGGAAAC
ASCRP002219	542.333	488	523.833	540.667	535.167	2661.17	2345.33	2736.17	2270.5	2709	9.80189	9.68578	9.77843	9.84175	9.77907	10.7992	10.6632	10.8511	10.6168	10.8461	P	P	P	P	P	P	M	P	P	P	hsa_circRNA_101877	hsa_circ_0004519	exonic	chr16	-	74670243	74671868	1626	uc002fda.3	RFWD3	CTCTTTTCTTCCAGTTCCCTACTGAAGGAACAGATGCTAAGGAAAC
ASCRP002221	316.333	309.167	326	305.833	336.667	3396.17	3320.5	3394.83	3343	3471.5	8.9848	8.98336	9.05279	8.94938	9.04859	11.1259	11.1525	11.1458	11.1538	11.1896	P	P	P	P	P	P	P	P	P	P	hsa_circRNA_101879	hsa_circ_0040507	exonic	chr16	-	74926381	74937998	11618	uc002fdg.1	WDR59	AAGAAAGGATCTTGTCCAGATCTCTCTCAGCCTTGTCTGCTTATCA
ASCRP002222	53.5	50.6667	52.1667	51.6667	54	188	200	190.833	212.167	195.667	5.6919	5.62082	5.73278	5.72392	5.64249	7.04269	7.13943	7.09063	7.16926	7.11106	P	P	P	P	P	P	P	M	P	P	hsa_circRNA_101880	hsa_circ_0040533	exonic	chr16	-	74982416	74990508	8093	uc002fdi.3	WDR59	ACTGTCTGCTGTTGCCGCAGATTCTTATACATCGTCAATCTAGATG
ASCRP002223	50.1667	47.3333	48.6667	46.3333	51.6667	228.833	223	221.167	221.833	218.333	5.6377	5.4797	5.61474	5.43285	5.45603	7.33798	7.33433	7.29929	7.27941	7.26124	P	P	P	P	A	P	P	P	P	P	hsa_circRNA_101881	hsa_circ_0040534	exonic	chr16	-	74982416	74999720	17305	uc002fdi.3	WDR59	TCTGCTGTTGGCAACTGCGATGTCTGTGGACTGTCTTGGGCAGCAT
ASCRP002224	86	86.1667	82.5	84.3333	89.1667	218	214.5	216.667	218.167	221.167	6.78399	6.80283	6.73521	6.76484	6.71676	7.26149	7.28035	7.26575	7.24414	7.28692	P	P	P	P	A	P	P	P	P	P	hsa_circRNA_101882	hsa_circ_0040573	exonic	chr16	+	78458766	78466649	7884	uc002ffk.3	WWOX	CAAGTCCATGGCCTCTTCATGTGCTTGTGTGCAACGCAGCAACTTT
ASCRP002227	59.3333	55.8333	58.3333	60.5	66.1667	110.167	110	109.167	122.667	118	6.01721	5.88483	6.03925	6.1219	6.11539	6.29889	6.31297	6.3104	6.37579	6.3622	P	A	A	P	P	P	A	P	P	P	hsa_circRNA_101885	hsa_circ_0040625	exonic	chr16	+	81925076	81927399	2324	uc002fgt.3	PLCG2	TGCATTGAACTTCCTCACGTACCTGTTTTCACGAGAAAACAGCATC
ASCRP002228	889.667	869.5	851.333	833.833	870.333	492.5	460.333	485.5	460.167	481.167	10.5472	10.5585	10.5194	10.5026	10.5206	8.40843	8.3571	8.40637	8.31834	8.38894	P	P	P	P	A	P	A	P	P	P	hsa_circRNA_101886	hsa_circ_0000720	exonic	chr16	+	81929411	81939112	9702	uc002fgt.3	PLCG2	TGTACATGTGGGATTCCATTGACCAGTGGACTGCTGGGACGGGCCC
ASCRP002229	274.167	268.833	266.667	273.167	273	1316	1247.17	1292.33	1250.33	1251.17	8.77035	8.7708	8.76097	8.80298	8.73734	9.81515	9.79071	9.80823	9.77476	9.77519	P	P	P	P	P	P	A	P	P	P	hsa_circRNA_101887	hsa_circ_0000721	exonic	chr16	+	81929411	81942196	12786	uc002fgt.3	PLCG2	TTCCCCAATGACTACACCCTGTCCTTCTGTGGACTGCTGGGACGGG
ASCRP002230	164	154.333	154.833	149.333	165.333	285.167	278.333	276.833	287	291.333	7.95381	7.86418	7.87369	7.78976	7.88664	7.65116	7.64381	7.61563	7.64382	7.67879	P	P	P	P	P	P	P	P	P	P	hsa_circRNA_101888	hsa_circ_0003026	exonic	chr16	+	84773914	84779279	5366	uc002fii.3	USP10	TAGCCATAAAGATTGCAGCTTCCTCCATACAGTGGAACAGTTCTGT
ASCRP002231	217.667	217	218.333	218	233.833	154.333	155.167	158.667	164.167	166.167	8.41891	8.43476	8.42478	8.43514	8.46641	6.75404	6.79152	6.82972	6.81442	6.85065	P	P	A	P	P	P	P	P	P	P	hsa_circRNA_101889	hsa_circ_0040705	exonic	chr16	+	84792321	84801964	9644	uc002fii.3	USP10	CAAACAAGAGAGTTGCTGGAGAATGTAACCCTAATCCATAAACCAG
ASCRP002233	672.833	656.333	652.333	649.5	660.333	747.333	725.5	742.667	733	737.167	10.104	10.1008	10.0844	10.0939	10.0732	9.01862	9.01551	9.02074	9.00302	9.01416	P	P	A	P	P	P	P	P	P	P	hsa_circRNA_101891	hsa_circ_0005687	exonic	chr16	+	84872027	84872341	315	uc010vog.1	CRISPLD2	TCCAACATGGAGTACATGAGCTCAAGCGCCCAGCTCTGCCCGAGGA
ASCRP002235	70	67.1667	68.1667	68	75.5	98.1667	92.6667	95.1667	97.3333	97	6.34905	6.29284	6.35354	6.3003	6.33777	6.13164	6.07257	6.1118	6.00453	6.07752	P	P	P	P	P	P	P	P	P	P	hsa_circRNA_101893	hsa_circ_0040719	exonic	chr16	-	85012794	85015600	2807	uc002fiq.2	ZDHHC7	TCAAAGATTTTTTGTGCTCTTCACTGGGGCAGTACCCAAAGGAAAC
ASCRP002237	1621.67	1631.33	1625.67	1595.17	1652	5433.33	5297	5331	5288	5229.83	11.4309	11.5104	11.4782	11.4559	11.475	11.869	11.889	11.892	11.8754	11.8681	P	P	P	P	P	P	P	P	P	P	hsa_circRNA_101895	hsa_circ_0007361	exonic	chr16	-	87451065	87452507	1443	uc002fkb.3	ZCCHC14	CATGGAGAAGGTCCTGGCAATCCCTCCCTTTCTAAAGTAGGTACCG
ASCRP002238	54.6667	51.6667	51.3333	54.5	55	62.3333	63.3333	63.6667	67.3333	69.1667	5.75123	5.74155	5.7191	5.83302	5.64249	5.48233	5.54237	5.53306	5.47312	5.54954	P	P	P	P	P	P	A	P	P	P	hsa_circRNA_101896	hsa_circ_0040777	exonic	chr16	-	87453388	87454322	935	uc002fkb.3	ZCCHC14	CAGAGTCCAACTATGTCAGCTCTATCCTGAAGAGAACTTGGAGAAA
ASCRP002239	43.1667	43.1667	41	43.3333	51.5	46.5	49.5	50	55.5	57.3333	5.23183	5.22096	5.15776	5.19684	5.40308	5.01646	5.13053	5.1794	5.11326	5.28942	A	A	A	P	A	P	P	M	P	A	hsa_circRNA_101897	hsa_circ_0040784	exonic	chr16	-	87760370	87764250	3881	uc002fki.3	KLHDC4	TACTCGAAACAGATCAACAGGCGGTCCTTCGGGTCGGAGTGGACAT
ASCRP002242	70	68.8333	72.8333	69	80.3333	158.333	160.333	152.5	161.167	149.5	6.34296	6.38158	6.51014	6.32888	6.50503	6.8107	6.83611	6.75652	6.77639	6.69916	P	P	P	P	P	P	P	P	P	P	hsa_circRNA_101900	hsa_circ_0040809	exonic	chr16	+	88008653	88017865	9213	uc002fkp.3	BANP	ACGTGCAACAAAGTGCGATGGTGACCAAAAGCCAGCCCCACTGTGA
ASCRP002243	102	102	105.667	104.5	106	296.167	288.333	287.333	293.833	278.667	7.05446	7.14101	7.18597	7.1837	7.0587	7.69666	7.69456	7.6681	7.67645	7.62044	M	P	P	P	P	P	P	P	P	P	hsa_circRNA_101901	hsa_circ_0000725	exonic	chr16	+	88008653	88052273	43621	uc002fkp.3	BANP	GGCATCCGGTGTGACCAAAAGCCAGCCCCACTGTGAGTTGAACTCT
ASCRP002244	361.167	352.333	389.833	383.333	418	409.333	424.833	417.333	442.167	428.333	9.17881	9.16952	9.33583	9.32374	9.39864	8.13425	8.24013	8.18409	8.26041	8.21801	A	P	P	P	P	P	P	P	A	P	hsa_circRNA_101902	hsa_circ_0003098	exonic	chr16	+	88037900	88071617	33718	uc002fkr.3	BANP	GGACGGTCAGCGTCGTCCCCCAGACTACAGTAATACTCAACAATGA
ASCRP002245	46.8333	44.6667	45.1667	45.8333	48	56.6667	57	57	61.3333	58.6667	5.4739	5.36673	5.37097	5.4252	5.23937	5.34306	5.35396	5.35497	5.30288	5.3489	A	A	P	A	A	P	P	P	A	P	hsa_circRNA_101903	hsa_circ_0040823	exonic	chr16	+	88061088	88071617	10530	uc002fkp.3	BANP	AGGACGGTCAGGTCACCTTTTCTATAAATTTGGCATCACAGAATCC
ASCRP002246	755.333	771.667	757.833	749.5	755	1489.83	1430.67	1448.5	1421	1406.17	10.247	10.3468	10.3107	10.3	10.2755	10.0091	9.99478	9.98252	9.96667	9.94854	P	P	P	P	P	M	P	P	P	P	hsa_circRNA_101904	hsa_circ_0040827	exonic	chr16	+	88066714	88071617	4904	uc002fkp.3	BANP	GGACGGTCAGAGCCGATGATGAGCACCCCACCTCCTGCCAGCGAGC
ASCRP002247	108.5	109.167	108	106.333	114.5	348.833	327.5	334.667	332.333	332.333	7.17247	7.25769	7.20896	7.19082	7.18213	7.91798	7.87392	7.87903	7.84942	7.85301	P	A	P	P	P	P	P	P	P	P	hsa_circRNA_101905	hsa_circ_0006958	exonic	chr16	+	89164998	89169167	4170	uc002fmp.3	ACSF3	ACCTGTGTGATGATGCCTGAGTTCAGCCCTCAGCAGGTGTCCCACC
ASCRP002248	6922	7078.33	7052.83	6936.17	6982.17	9151.67	8738.33	8328.33	8607.5	8073.33	13.2132	13.2563	13.2351	13.2493	13.2235	12.6626	12.594	12.5229	12.5612	12.4716	P	P	P	P	P	A	P	P	A	P	hsa_circRNA_101906	hsa_circ_0040921	exonic	chr16	-	89337224	89341599	4376	uc002fmx.1	ANKRD11	ATGACAAGTATGACCGCATGAAGATCGCACCCCCTCCCTCCCTGGC
ASCRP002249	152.833	152.5	147.667	147.167	163.333	166	164.833	171.333	177.167	177.667	7.8262	7.8626	7.78283	7.80572	7.9077	6.88606	6.89031	6.92265	6.92255	6.96012	P	P	P	P	P	P	P	P	A	P	hsa_circRNA_101907	hsa_circ_0040932	exonic	chr16	+	89576897	89579445	2549	uc002fni.3	SPG7	GAGGACGAAGAGCTTACAATTGAGACTGCTAACCCCTACCTTTGAA
ASCRP002250	53.1667	50.8333	53.6667	51.6667	56.3333	67.3333	66.6667	67.5	72	68.3333	5.73929	5.67187	5.73721	5.64547	5.61685	5.60209	5.5643	5.62645	5.53646	5.60695	P	P	P	P	P	P	P	P	P	M	hsa_circRNA_101908	hsa_circ_0004945	exonic	chr16	+	89611055	89614521	3467	uc002fnj.3	SPG7	GTGGAGCGCGTCCTCGCAGGAATGGGTACCACAGACCATGTCATCG
ASCRP002252	180.667	178	179.333	179.167	189.667	320.333	314.667	340.333	330	345.167	8.15312	8.12946	8.14772	8.12804	8.17255	7.80781	7.81555	7.8936	7.84313	7.91005	P	P	P	P	P	A	P	P	P	P	hsa_circRNA_101910	hsa_circ_0040987	exonic	chr16	+	89799889	89804313	4425	uc002for.4	ZNF276	AGCCTTTGCAGGAGGAGCTTCCCACCATCTACAAGTGTCCTTACCA
ASCRP002253	164.5	162.5	152.167	154.5	160.167	496.333	462	462.333	469	459.167	7.97807	7.98222	7.83038	7.86999	7.84176	8.42011	8.36579	8.33119	8.35077	8.30793	P	P	P	P	A	P	P	P	P	P	hsa_circRNA_101911	hsa_circ_0040994	exonic	chr16	-	89807211	89815175	7965	uc002fou.1	FANCA	TGATGGGCCTGCTGTCGTCACATCTGACCTCAAATGATCCTCCTCC
ASCRP002254	58.5	59	55.8333	58.3333	57.1667	93.1667	88.1667	90.6667	93.1667	91.8333	5.99354	6.05002	5.84721	6.03048	5.69163	6.05635	6.03014	6.01202	5.94688	5.97938	P	P	P	P	P	P	P	P	P	P	hsa_circRNA_101912	hsa_circ_0041017	exonic	chr16	-	89824984	89825113	130	uc002fou.1	FANCA	ATTTCCACCAAAGGCAGGACTTCCACCAGTGGGCGATCCATGAGCA
ASCRP002256	104.833	100	102.833	100	109.333	908.5	873.5	867	888	858.5	7.13765	7.11841	7.15201	7.08812	7.1147	9.28941	9.27818	9.24927	9.28021	9.23858	P	P	P	P	P	P	P	P	P	P	hsa_circRNA_101914	hsa_circ_0041019	exonic	chr16	-	89824984	89833645	8662	uc002fou.1	FANCA	TCCACCAAAGATTTTGTACAGCAGCAATTTCTTACTCTCTCTGCAA
ASCRP002257	284.333	284.5	287.833	280.5	306.667	185.833	185.833	182	187	188.333	8.82381	8.86111	8.8733	8.84153	8.92217	7.03615	7.053	7.00602	7.01195	7.03165	P	A	P	P	P	P	P	P	A	P	hsa_circRNA_101915	hsa_circ_0041050	exonic	chr16	-	89849266	89849510	245	uc002fou.1	FANCA	TGTCATCAGCTGGGGACATTACTGAGGTGCACATTCTCCACCCACC
ASCRP002259	75	76.1667	72.1667	74	78.1667	136	136.167	130.833	137.5	135.333	6.49389	6.56351	6.4645	6.44795	6.46746	6.59066	6.62516	6.53639	6.51467	6.54849	P	P	A	A	P	P	P	P	P	P	hsa_circRNA_101917	hsa_circ_0003421	exonic	chr16	+	89958600	89967202	8603	uc002fpb.2	TCF25	ATGTTCCCTGGAGGCCACGGCAGAGACAACGTGTGTACCCCAAGTG
ASCRP002260	57.3333	52.6667	57	59.8333	60.3333	66	69.5	69	74.1667	72.3333	5.86777	5.74155	5.94799	6.01449	5.88487	5.55659	5.66691	5.63827	5.5964	5.6278	P	P	P	P	P	P	P	P	P	P	hsa_circRNA_101918	hsa_circ_0006661	exonic	chr16	+	89961445	89962491	1047	uc002fpb.2	TCF25	ATTACCGCAGACCCGAGAACAGGTTCTGCTCCAGACGAGCCCTTAC
ASCRP002261	70.1667	67.1667	69.8333	71.3333	75	179.833	172.833	180.167	173.333	188.5	6.31388	6.33006	6.42534	6.38255	6.43697	6.98618	6.9554	6.99417	6.89329	7.04804	P	P	A	P	P	P	P	P	P	P	hsa_circRNA_101919	hsa_circ_0002631	exonic	chr16	+	89961445	89967202	5758	uc002fpb.2	TCF25	TTCCCTGGAGGTTCTGCTCCAGACGAGCCCTTACCACGTTGACTCA
ASCRP002262	54.6667	56.8333	57.3333	60.8333	60.5	96.6667	101.667	99.3333	125.833	104.667	5.80783	5.94438	5.89523	6.08526	5.81329	6.12809	6.20583	6.14163	6.33981	6.18267	A	P	P	P	P	P	P	P	A	A	hsa_circRNA_101920	hsa_circ_0007027	exonic	chr16	+	89961445	89970613	9169	uc002fpb.2	TCF25	CTGAAATAAGGTTCTGCTCCAGACGAGCCCTTACCACGTTGACTCA
ASCRP002263	101	94.3333	98.8333	97.3333	104.167	149.5	183.667	145	188	152	7.06779	7.00941	7.07258	7.0307	7.02503	6.72124	6.93348	6.69326	6.9556	6.72788	P	P	P	P	P	P	M	P	A	P	hsa_circRNA_101921	hsa_circ_0041098	exonic	chr16	+	89961445	89973730	12286	uc002fpb.2	TCF25	ACAATCTACTCCTACGTCAGGCCAGAGAGGTTCTGCTCCAGACGAG
ASCRP002264	41.5	38.1667	39.6667	39.6667	44.8333	60.3333	58.5	59.6667	66	69.1667	5.14238	4.88911	5.18621	5.05348	5.12079	5.43987	5.37396	5.4599	5.41517	5.59329	A	A	A	A	A	P	P	P	P	P	hsa_circRNA_101922	hsa_circ_0041103	exonic	chr16	+	89962397	89967202	4806	uc002fpb.2	TCF25	TGTTCCCTGGAGAGAGAGCGCTGTACAGCATGGAATGTGCGTTCCA
ASCRP002265	49	47.3333	48.3333	49.6667	53.6667	90.3333	91.6667	90.3333	95	102.5	5.60247	5.62726	5.47753	5.66517	5.61341	6.02955	6.06717	6.03453	5.97406	6.13989	P	P	A	P	P	P	P	P	P	P	hsa_circRNA_101923	hsa_circ_0041148	exonic	chr17	-	96901	183725	86825	uc002fre.2	RPH3AL	GTGGGCCCGAGGAAGAGAGGATCGTCTGCCTTATTGAAACCATCTA
ASCRP002266	603.667	587.667	579.5	580	596.333	1599.5	1562.83	1539.17	1558.17	1531.67	9.97308	9.9511	9.92195	9.93858	9.92005	10.1085	10.1312	10.0779	10.1136	10.0916	P	P	P	P	P	P	P	P	P	P	hsa_circRNA_101924	hsa_circ_0041150	exonic	chr17	-	131558	177370	45813	uc010vpy.2	RPH3AL	TAAGATCTGCAGTGAGCAAAGAGAGATGTGACTCCCCACCCCCAGC
ASCRP002267	46.6667	43.1667	45	45.3333	49.6667	76.3333	74.8333	72.1667	83	76.6667	5.3204	5.21136	5.35118	5.39403	5.33461	5.80189	5.76861	5.69107	5.74652	5.70834	P	A	P	P	A	A	P	P	P	P	hsa_circRNA_101925	hsa_circ_0041151	exonic	chr17	-	131558	183725	52168	uc002fre.2	RPH3AL	AAGATCTGCAGTGAGCAAAGAGAGAGGATCGTCTGCCTTATTGAAA
ASCRP002268	48.3333	47.1667	49.6667	46.3333	50.3333	79.6667	79.5	78.6667	86.8333	81.8333	5.55564	5.59901	5.58141	5.42376	5.36521	5.85908	5.86193	5.81927	5.87209	5.81661	P	A	P	P	P	P	P	P	P	P	hsa_circRNA_101926	hsa_circ_0041154	exonic	chr17	-	169210	183725	14516	uc002fre.2	RPH3AL	AGACTGCAGGAAGAGGATCGTCTGCCTTATTGAAACCATCTAATTG
ASCRP002270	59.8333	57.6667	57	58.1667	58.3333	97.8333	96.1667	97.6667	103	101.667	5.98814	5.94055	5.97578	5.92698	5.78623	6.1477	6.12408	6.15345	6.10412	6.14635	P	P	P	P	P	P	P	M	P	P	hsa_circRNA_101928	hsa_circ_0005351	exonic	chr17	-	706921	708487	1567	uc002fsa.3	NXN	TTCTGTTCTTCGTAGCCGGGGAGGCATCCCCACGCTCATCATGCTG
ASCRP002273	76.6667	78.3333	80.1667	81.8333	84.6667	86	87.5	86.8333	90.6667	89.6667	6.53445	6.61711	6.64386	6.71002	6.62484	5.953	5.98291	5.97137	5.89381	5.94139	P	P	P	P	P	P	P	P	P	P	hsa_circRNA_101932	hsa_circ_0007643	exonic	chr17	-	1264385	1265302	918	uc010vqh.2	YWHAE	CCGTGCCTGCAGGTTGAGACTGAGCTAAAGTTAATCTGTTGTGACA
ASCRP002274	43.3333	42.5	42.1667	44	44.6667	81	82	84.3333	89.3333	123.333	5.27716	5.31128	5.24019	5.16077	5.14098	5.86895	5.90155	5.95837	5.87769	6.32787	A	A	A	P	A	P	P	P	P	P	hsa_circRNA_101933	hsa_circ_0041193	exonic	chr17	-	1264385	1268352	3968	uc010vqh.2	YWHAE	CGTGCCTGCAGAAATGGTGGAGTCAATGAAGAAAGTAGCAGGGATG
ASCRP002276	47.3333	48.3333	46	45.1667	47.1667	74.6667	77.8333	78.5	87.6667	81.3333	5.40919	5.49457	5.47002	5.42439	5.17903	5.77232	5.82778	5.82107	5.8674	5.78117	P	A	P	P	A	P	P	P	P	P	hsa_circRNA_101935	hsa_circ_0041213	exonic	chr17	-	1370773	1371204	432	uc002fsn.3	MYO1C	ACCAGGGCAGGAATCTCTGTCAGCAGCCTGAGCGACAGTCTTTTTG
ASCRP002277	46.5	42	41	44.6667	45.8333	49.8333	52.1667	49	55.1667	51.8333	5.4075	5.20492	5.14679	5.32516	5.1843	5.17661	5.15197	5.09672	5.09434	5.02088	P	A	A	P	A	P	P	P	P	A	hsa_circRNA_101936	hsa_circ_0041234	exonic	chr17	-	1382724	1382999	276	uc010vqj.1	MYO1C	ACAGGAAGATCATCGCCAAGGGGGAGGAGGACCTGCTGAGCATCGT
ASCRP002278	55	50.3333	53	51.3333	54.3333	70.1667	70	72.6667	75.6667	76.6667	5.87333	5.65516	5.72715	5.65415	5.64891	5.66313	5.6547	5.70646	5.6235	5.72432	P	P	P	P	P	P	P	P	M	P	hsa_circRNA_101937	hsa_circ_0002637	exonic	chr17	-	1383820	1384179	360	uc010vqj.1	MYO1C	TGACAGTCATTGATTTCACCGAGGATGAAGTGGAGGGTGCCCCCGT
ASCRP002279	64.3333	62	62.6667	61.3333	62.6667	253.667	250.5	247.333	247	241.667	6.09022	6.1269	6.17989	6.07712	5.99864	7.50289	7.51277	7.45748	7.4445	7.40467	P	P	P	P	P	P	P	P	P	P	hsa_circRNA_101938	hsa_circ_0041252	exonic	chr17	-	1437392	1461853	24462	uc021tnf.1	PITPNA	AGACAGCTGGATGAATCGAGTAATCCTGCCTGTGTCTGTAGATGAG
ASCRP002284	92.1667	88.6667	88.1667	85.3333	91.6667	548.833	517.667	515.333	524.5	521.333	6.91644	6.86183	6.87798	6.79971	6.80517	8.56279	8.52508	8.49675	8.52495	8.51572	P	P	P	P	P	P	P	P	P	P	hsa_circRNA_101943	hsa_circ_0041382	exonic	chr17	-	2075951	2076153	203	uc002fub.1	SMG6	CTCGGATAAGTGTTGCTGTGGATGTATGGTCGACGCTGGCTGATTT
ASCRP002285	47.1667	45	45	46.1667	48.5	77.6667	80.8333	79.6667	91.5	84.3333	5.41866	5.37739	5.46482	5.47618	5.40857	5.81282	5.86177	5.84577	5.92759	5.84899	P	A	P	P	A	P	P	A	P	P	hsa_circRNA_101944	hsa_circ_0008605	exonic	chr17	-	2139785	2148013	8229	uc002fub.1	SMG6	TCCCAGCTGAAAGCTGAACAAAAGGTTCATCCTCAGTTTTCTCCAT
ASCRP002286	62.3333	61.6667	64.1667	63.6667	72.6667	356.667	353	363	354.333	360	6.06725	6.09322	6.21337	6.1153	6.24552	7.9428	7.9616	7.98391	7.93903	7.95986	P	P	P	M	P	P	M	P	P	P	hsa_circRNA_101945	hsa_circ_0041392	exonic	chr17	-	2195845	2196271	427	uc002fub.1	SMG6	TTGGCTTTGCTGGCAGTGTATACGGTAAAATATGCCTTGATCAGTG
ASCRP002288	171.333	170.333	168.667	164	170.5	481.167	471.833	466.5	473	457.5	8.04259	8.06761	8.04836	7.9972	7.98509	8.37313	8.38403	8.34378	8.36657	8.31181	P	P	P	P	P	P	P	P	P	P	hsa_circRNA_101947	hsa_circ_0041481	exonic	chr17	-	3853804	3854067	264	uc002fwx.2	ATP2A3	ATGCTGTTTTCTTGGGGGACAAAGTGCCTGCTGACCTCCGCCTCAT
ASCRP002289	2767.33	2800.67	2753.67	2673	2824.17	18662.8	17994	18268.7	18112.5	17636.3	12.103	12.1945	12.1425	12.0985	12.2015	13.7638	13.752	13.7484	13.7695	13.7374	P	P	P	P	P	P	P	P	A	P	hsa_circRNA_101948	hsa_circ_0005479	exonic	chr17	-	3955264	3961449	6186	uc002fxe.3	ZZEF1	ATACTCCTACGGGTCCTTGCTCCCTGCCTTATCCTGTGTTCAGACA
ASCRP002290	88.8333	84.1667	84.8333	89.1667	91.5	88.1667	85	90.3333	92.5	93.1667	6.85061	6.78061	6.76543	6.83626	6.77436	5.99826	5.96592	5.98215	5.94248	5.99565	P	P	P	P	P	P	P	M	P	P	hsa_circRNA_101949	hsa_circ_0005856	exonic	chr17	-	3955264	3968123	12860	uc002fxe.3	ZZEF1	ACTCCTACGGCAAAAGAGTGCATTGAGAAGAGTCTTCTATTACTAA
ASCRP002292	161.5	163	158.667	154.5	164.5	212.167	201.667	203	212.667	202.333	7.93322	7.9767	7.93679	7.8873	7.91299	7.22689	7.18098	7.17504	7.21565	7.15806	P	P	P	P	P	P	P	P	P	P	hsa_circRNA_101951	hsa_circ_0041506	exonic	chr17	-	3984669	3989949	5281	uc002fxe.3	ZZEF1	TGTTGCTGCTCGAGAGCCCGAGGGAAGAATGCGTCTCTGCCCAAAC
ASCRP002293	301.5	282.667	278.333	285.333	278.167	1748.5	1660	1759.83	1655.83	1715	8.90603	8.84263	8.83271	8.86187	8.76172	10.2561	10.2242	10.2664	10.2071	10.2443	P	P	P	P	P	P	P	P	P	P	hsa_circRNA_101952	hsa_circ_0041517	exonic	chr17	-	4015902	4027345	11444	uc002fxe.3	ZZEF1	AGTCAGCTCTGCCTTTGCCCAGTTTGATGCTGAGGGTGATGGGACA
ASCRP002294	44.6667	43	42.1667	43	45	63.6667	65.6667	60.3333	68.3333	62	5.26502	5.22462	5.20809	5.2706	5.01752	5.48519	5.55214	5.45331	5.46491	5.35409	A	A	A	P	A	P	P	P	P	P	hsa_circRNA_101954	hsa_circ_0005651	exonic	chr17	-	4109615	4113242	3628	uc002fxp.3	ANKFY1	ATCCAAAGAGATGTGAGAAGGGTGTTATGTCTCTAGTGAATGTCAG
ASCRP002297	82.3333	78.5	80.8333	78.1667	84.3333	267.667	262.5	264.5	266	260.667	6.69959	6.6349	6.74166	6.60927	6.59023	7.55877	7.57092	7.56113	7.54773	7.52649	P	P	P	P	P	P	P	P	P	P	hsa_circRNA_101957	hsa_circ_0003239	exonic	chr17	-	4186092	4200109	14018	uc002fxs.3	UBE2G1	ACTTATTTCAGGTGAAGGTGGTGTTTTTAAGGCTCATCTTACTTTC
ASCRP002298	166.5	158.333	160.5	159.833	165	781.333	749.667	785	760.833	773.333	7.98487	7.90818	7.96643	7.92076	7.92231	9.0853	9.06195	9.10499	9.06379	9.08235	P	P	P	P	P	P	P	P	P	P	hsa_circRNA_101958	hsa_circ_0041555	exonic	chr17	-	4192524	4200109	7586	uc002fxs.3	UBE2G1	GTTGATGCTGCGTGAAGGTGGTGTTTTTAAGGCTCATCTTACTTTC
ASCRP002300	43.5	44.3333	45.6667	45.1667	49	54.8333	59.6667	56	72.1667	60.6667	5.33237	5.41826	5.49215	5.40368	5.32891	5.32672	5.37532	5.38087	5.5493	5.34918	A	A	P	P	A	P	P	P	P	P	hsa_circRNA_101960	hsa_circ_0041670	exonic	chr17	-	5118219	5124645	6427	uc002gbh.2	SCIMP	TAGAAGACTCTTGCAAGAAATGGGAAATTGCCAAGCCCCTGAAACA
ASCRP002301	54.3333	51.8333	52	52.1667	54.6667	46.8333	46.1667	45.1667	50.3333	51	5.80341	5.70844	5.67421	5.69176	5.60186	5.06816	4.96164	5.01192	4.97343	5.07172	P	P	P	P	P	P	P	P	A	A	hsa_circRNA_101961	hsa_circ_0041671	exonic	chr17	-	5118219	5126751	8533	uc002gbh.2	SCIMP	GAAGACTCTTGATTCCACTGCAATGAGCTGGTGGAGGAATAATTTC
ASCRP002303	56.1667	57.3333	57.6667	56.3333	60.1667	105.5	113.333	109.667	116.333	112.333	5.85575	6.00475	6.01524	5.8909	5.86429	6.23697	6.36339	6.31425	6.31835	6.28744	P	P	P	P	P	P	P	P	P	P	hsa_circRNA_101963	hsa_circ_0041700	exonic	chr17	-	5307418	5320002	12585	uc010cle.2	NUP88	TCAAACTTCATAGAGAGATTGCTTTGCATAAATCCACCCCTGTTTG
ASCRP002304	60.1667	60	62.3333	59	65.6667	102.167	109.333	104.667	111.333	110.667	6.04671	6.10677	6.13347	6.03313	6.05764	6.17433	6.31343	6.2659	6.23188	6.27635	P	P	A	P	P	A	P	P	P	P	hsa_circRNA_101964	hsa_circ_0000739	exonic	chr17	-	5314022	5320002	5981	uc010cle.2	NUP88	AGTACTCAATAAAGGAGATTGCTTTGCATAAATCCACCCCTGTTTG
ASCRP002305	45.3333	45	45.6667	44	48	76.3333	73	75	80	75.6667	5.38531	5.47122	5.39843	5.29503	5.20205	5.78476	5.74391	5.76687	5.69753	5.71982	P	A	P	P	A	P	P	P	P	P	hsa_circRNA_101965	hsa_circ_0000740	exonic	chr17	-	5364258	5365866	1609	uc002gca.3	DHX33	GATCCACCAGGTTGGCTATACAGTGCGCTTTGATGATGTCACCTCA
ASCRP002306	47.1667	44.6667	42.6667	43.5	46.5	60.3333	56.3333	59.8333	63.1667	66.1667	5.47574	5.34951	5.24007	5.2621	5.31072	5.44934	5.38736	5.43384	5.38897	5.50773	P	A	A	A	A	P	P	P	P	P	hsa_circRNA_101966	hsa_circ_0004376	exonic	chr17	-	5364258	5367009	2752	uc002gca.3	DHX33	AGATCCACCAGGGGAAACTGGCTCTGGGAAGACAACTCAGATCCCT
ASCRP002307	4434.17	4245.5	4323.33	4328.5	4299.83	5251.33	5164	5151.83	5093.67	5055.83	12.7066	12.6994	12.7207	12.7123	12.7078	11.8131	11.853	11.8325	11.8257	11.8132	P	P	P	P	P	P	P	P	P	P	hsa_circRNA_101967	hsa_circ_0041732	exonic	chr17	+	6350782	6351078	297	uc002gcu.2	FAM64A	GCTCTCCCAGAGAATCCAGGAGTCCTGCCAAAGTGGCACCAAGTGG
ASCRP002308	195.5	192.5	198.333	192.5	212.5	213.167	204.667	213	211.5	222.667	8.24419	8.25446	8.30669	8.2513	8.34751	7.23227	7.20527	7.24582	7.19825	7.30248	P	P	P	P	P	P	P	P	P	P	hsa_circRNA_101968	hsa_circ_0041811	exonic	chr17	-	7217398	7217478	81	uc002gfy.1	NEURL4	AGCATGCAGGTGACCTGACCACCCTAACATCAGCTGCATACCAGCA
ASCRP002309	141.167	134.333	135.5	135.667	138.667	493.667	465.167	497.333	473.333	493.333	7.63351	7.60056	7.5964	7.63045	7.51397	8.41327	8.37422	8.4451	8.36435	8.43477	P	P	A	P	P	P	P	P	P	P	hsa_circRNA_101969	hsa_circ_0041821	exonic	chr17	-	7225183	7225329	147	uc002gga.1	NEURL4	AAGTCTTTGAGTGGCTGGCGTGGCTCACCGATTCCACAGTACTTGC
ASCRP002311	1013.17	1026.33	1033.33	1026	1043.17	2268.33	2167.67	2311.83	2325.83	2249.5	10.8814	10.9725	10.9621	10.9674	10.9292	10.605	10.5833	10.6684	10.6553	10.6281	P	A	P	P	P	P	P	P	P	P	hsa_circRNA_101971	hsa_circ_0041829	exonic	chr17	-	7226053	7226185	133	uc002gga.1	NEURL4	TTCCCACTGCACTCCCCAGAGGTGTATGCGGTAGTCGATCTCTATG
ASCRP002315	598	604.667	588.667	604.833	602.667	3331.83	3182.67	3326.5	3213.17	3283.67	9.94974	9.99107	9.95337	9.99781	9.94375	11.1008	11.0793	11.106	11.0939	11.097	M	P	P	P	P	M	P	P	P	A	hsa_circRNA_101975	hsa_circ_0008310	exonic	chr17	+	7849045	7849304	260	uc002gjr.3	CNTROB	TCATCCACAGGCTCCTCCTGCTGGACCCTCCAGCCCCGGGCCTCAG
ASCRP002316	908	857.833	888	898.833	912.167	7451	7413.67	7627	7392	7510.17	10.5902	10.5338	10.5729	10.6014	10.5788	12.3257	12.3486	12.3759	12.3514	12.3715	P	P	P	P	M	P	P	P	A	P	hsa_circRNA_101976	hsa_circ_0041992	exonic	chr17	-	8109808	8111158	1351	uc002gkm.3	AURKB	CCTCCCTGAGGCTCCATCTGGCCTGAGCACCCTGCCCCAGCGAGTC
ASCRP002318	48.6667	50.3333	45.6667	49.1667	49.3333	120.167	114.667	112.833	127.667	128.833	5.53337	5.61668	5.44789	5.64383	5.34755	6.41861	6.3836	6.37159	6.45321	6.47437	P	P	P	M	A	P	P	P	P	A	hsa_circRNA_101979	hsa_circ_0042072	exonic	chr17	+	9613272	9615449	2178	uc002gmc.4	USP43	ATCAGGAAAAGGCCTACTGCCGGAACTCTCTGGATGGCCAGTGGTA
ASCRP002324	48.6667	47.8333	45.5	48	51.3333	51.5	53	54.3333	58.5	55.3333	5.49218	5.51641	5.46592	5.5355	5.54109	5.23104	5.25276	5.32648	5.21883	5.25906	P	A	P	P	P	P	P	P	P	A	hsa_circRNA_101987	hsa_circ_0005471	exonic	chr17	-	16089867	16097953	8087	uc002gpn.3	NCOR1	GTTCTGACAGGTGGTTTCCTAGAAACATGATTGTTTATTGGCATTG
ASCRP002325	51.6667	50.3333	50.8333	54.1667	53.8333	95.6667	99.8333	94.5	104.333	105.333	5.67821	5.66962	5.71456	5.78589	5.56785	6.0816	6.18414	6.08253	6.11039	6.19895	P	P	P	P	P	P	P	A	P	A	hsa_circRNA_101988	hsa_circ_0042196	exonic	chr17	+	16320875	16337012	16138	uc002gpy.3	TRPV2	GGTGCTTCAGGCTCCAGTCAGGCCAACACCGACGCGCAGCTGGGAG
[truncated: 1,653 more rows]
