# Supplementary material for: Landscape of RNAs in human lumbar disc degeneration
Source: Oncotarget. 2016 Aug 17;7(39):63166–76. doi: 10.18632/oncotarget.11334 (PMC5325354; doi:10.18632/oncotarget.11334)
Supplement: Supplementary file 6 [file oncotarget-07-63166-s006.xls]

## Sheet: Volcano Plots
Volcano Plots Volcano Plots are useful tools for visualizing differential expression between two different conditions. They are constructed using fold-change values and P-values, and thus allow you to visulaize the relationship between fold-change (magnitude of change) and statistical significance (which takes both magnitude of change and variability into consideration). They also allow subsets o…

## Sheet: regression_vs_normal_up
# Fold Change cut-off: 2.0 # P-value cut-off: 0.05 # Condition pairs: regression_vs_normal # Column A: ProbeName, it represents probe name. # Column B: P-value, the p-values calculated from paired t-test. # Column C: Absolute Fold change, the absolute fold change between two groups. # Column D: Regulation, it depicts which group has greater or lower intensity values wrt other group. # Column E ~ …
regression_vs_normal 2.0 fold up regulated mRNAs
	P-value	Fold Change and Regulation		Annotations																Group Raw Intensity		Group Normalized Intensity		Raw Intensities										Normalized Intensities
ProbeName	p-value	FCAbsolute	regulation	type	seqname	GeneSymbol	source	RNAlength	chrom	strand	txStart	txEnd	Xhyb	probeSeq	EntrezID	unigene	GO	ProteinAccession	product	[normal](raw)	[regression](raw)	[normal](normalized)	[regression](normalized)	[normal1](raw)	[normal2](raw)	[normal3](raw)	[normal4](raw)	[normal5](raw)	[regression1](raw)	[regression2](raw)	[regression3](raw)	[regression4](raw)	[regression5](raw)	[normal1](normalized)	[normal2](normalized)	[normal3](normalized)	[normal4](normalized)	[normal5](normalized)	[regression1](normalized)	[regression2](normalized)	[regression3](normalized)	[regression4](normalized)	[regression5](normalized)
ASHG19A3A005781	0.000389	3.83979	up	coding	NM_130800	MEN1	RefSeq_coding	2748	chr11	-	64570995	64578035		CCTAGTGTGGGATGTAAGCGCGGAGGCCGCCGCCCACCGCCCGCCGCCATGGGGCTGAAG	4221	Hs.423348	GO:0070412|GO:0000403|GO:0003690|GO:0000400|GO:0018024|GO:0047485|GO:0005515|GO:0006281|GO:0000165|GO:0007420|GO:0034968|GO:0046329|GO:0045786|GO:0008285|GO:0045736|GO:0001933|GO:0043433|GO:0051974|GO:0000122|GO:0030511|GO:0032925|GO:0006974|GO:0009411|GO:0010332|GO:0000785|GO:0032154|GO:0005737|GO:0005829|GO:0035097|GO:0035097|GO:0016363|GO:0005730|GO:0005634|GO:0043234|GO:0005625	NP_570716	Multiple endocrine neoplasia I	139.826	1203	7.53331	9.47433	119.633	116.9	195.622	110.668	156.308	1516.08	1026.33	1104.48	1090.88	1277.23	7.06636	7.61961	7.8254	7.31901	7.83616	9.66476	9.35661	9.52102	9.34034	9.48894
ASHG19A3A044594	1.27e-05	12.3386	up	coding	NM_002775	HTRA1	RefSeq_coding	2138	chr10	+	124221040	124274424		GCCAAAATCAAGGATGTGGATGAGAAAGCAGACATCGCACTCATCAAAATTGACCACCAG	5654	Hs.501280	GO:0005520|GO:0008233|GO:0004252|GO:0030514|GO:0030512|GO:0006508|GO:0001558|GO:0031012|GO:0005576|GO:0005615	NP_002766	HtrA serine peptidase 1	37.8307	1043.99	5.67032	9.29542	34.5432	30.1723	48.2386	42.993	33.2062	1176.21	907.526	909.727	972.612	1253.88	5.33891	5.78267	5.69925	5.92552	5.60522	9.36295	9.18712	9.25936	9.20569	9.46195
ASHG19A3A002220	7.33e-05	11.6596	up	coding	NM_001130996	HMGCR	RefSeq_coding	4430	chr5	+	74632992	74657924		TTACAGGGATTATAATTACTCCTTGCTTGGTGGAGGTGCCAGCAGCCGAGTCCTTGCAGA	3156	Hs.628096	GO:0050661|GO:0004420|GO:0016491|GO:0006695|GO:0015936|GO:0008354|GO:0008406|GO:0008299|GO:0055114|GO:0005783|GO:0005789|GO:0016021|GO:0016020|GO:0005778|GO:0005777	NP_001124468	3-hydroxy-3-methylglutaryl-CoA reductase	36.0835	932.63	5.59448	9.13793	39.1837	36.5343	40.0192	40.2128	24.4676	1028.78	747.156	691.685	1009.97	1185.56	5.50895	6.02631	5.40933	5.8255	5.20232	9.20246	8.92072	8.91485	9.25103	9.40057
ASHG19A3A001749	0.00379695	2.32884	up	coding	NM_001099696	REPIN1	RefSeq_coding	2987	chr7	+	150065878	150071133		CGGGCGCCGCGTCCCTGCACAGCCCGCCGCAGAGCAGAGGAAGAACCGATGCTGGAACGT	29803	Hs.647086	GO:0003677|GO:0046872|GO:0008270|GO:0006260|GO:0005622|GO:0005664|GO:0005634	NP_055189	Replication initiator 1	26.8238	118.175	5.16937	6.38898	27.5184	16.7737	39.5944	21.8621	28.3704	140.349	197.055	91.1518	72.9858	89.3339	5.03269	5.06005	5.39556	4.95777	5.40079	6.71545	6.72534	6.05869	6.1267	6.31875
ASHG19A3A042525	0.00419796	2.28084	up	coding	NM_005028	PIP4K2A	RefSeq_coding	3833	chr10	-	22823766	23003503		AGAAAACATGCCGAGCCATTTCAAGTTTAAGGAATACTGCCCGATGGTCTTCCGTAACCT	5305	Hs.57079	GO:0016308|GO:0016309|GO:0005524|GO:0016301|GO:0000166|GO:0016740|GO:0016310|GO:0005575	NP_005019	Phosphatidylinositol-5-phosphate 4-kinase, type II, alpha"	34.0639	144.384	5.52601	6.71558	40.2315	31.2989	35.9892	35.4056	27.3943	162.933	153.028	128.535	139.265	138.161	5.54449	5.82789	5.26042	5.64375	5.3535	6.91475	6.2282	6.56956	6.95331	6.91208
ASHG19A3A014892	0.000238	18.0467	up	coding	NM_213589	RAPH1	RefSeq_coding	9615	chr2	-	204298540	204400058		GTAATGGCTTAGCACACTAGTCGTACAGTCAGTGTAAATGTTTTTCATTTACATGTTTTC	65059	Hs.471162	GO:0007160|GO:0007165|GO:0005737|GO:0005856|GO:0030175|GO:0030027|GO:0005634|GO:0005886	NP_998754	Ras association (RalGDS/AF-6) and pleckstrin homology domains 1	21.7934	830.365	4.84216	9.01582	20.8116	26.2274	24.2209	29.2172	8.48991	958.616	713.78	722.059	854.48	902.889	4.66127	5.61249	4.6651	5.3702	3.90173	9.11765	8.84909	8.96968	9.05429	9.0884
ASHG19A3A012692	1.31e-05	5.7633	up	coding	NM_001042544	LTBP4	RefSeq_coding	5163	chr19	+	41103140	41135725		GCCGCCGCCCCCTCCTGCTGGTGCTGTTGCTGCCGCTCTTCGCAGCCGCCACCTCCGCCG	8425	Hs.466766	GO:0005488|GO:0005509|GO:0005539|GO:0005178|GO:0050431|GO:0005024|GO:0030252|GO:0046879|GO:0007275|GO:0006457|GO:0045595|GO:0001558|GO:0030162|GO:0017015|GO:0031012|GO:0005576|GO:0005615|GO:0005578	NP_003564	Latent transforming growth factor beta binding protein 4	7200.35	68709.8	13.5345	16.0614	8597.32	6172.72	6384.94	5172.67	9674.08	85501.3	63887.8	55585.9	66668.7	71905.2	13.5605	13.5	13.4676	13.6074	13.5368	16.3641	16.1312	15.9945	15.8225	15.9945
ASHG19A3A038791	0.00225574	2.526	up	coding	NM_012383	OSTF1	RefSeq_coding	1313	chr9	+	77703397	77762113		TTTGGACAACAGAGTGGGTGTTAATGGCTTAGACAAAGCTGGAAGCACTGCCTTATACTG	26578	Hs.494192	GO:0017124|GO:0042802|GO:0005515|GO:0001503|GO:0007165|GO:0005737|GO:0005622	NP_036515	Osteoclast stimulating factor 1	15.5422	77.7938	4.42975	5.7666	11.9184	8.63879	20.9041	16.1541	20.0957	74.5825	91.258	59.4613	73.0982	90.5693	3.97041	4.29045	4.43249	4.5198	4.93558	5.83488	5.12512	5.40595	6.12799	6.33907
ASHG19A3A054696	6.63e-05	8.02055	up	coding	NM_003946	NOL3	RefSeq_coding	1402	chr16	+	67207869	67209624		GATTCTGACCAGTGACTTACACAAAAGGCGCTCTATACATATTATAATATATTCGCTTAC	8996	Hs.513667	GO:0003723|GO:0042802|GO:0005515|GO:0008380|GO:0006916|GO:0006397|GO:0042981|GO:0005737|GO:0005829|GO:0005622|GO:0005730|GO:0005634	NP_003937	Nucleolar protein 3 (apoptosis repressor with CARD domain)	36.1378	575.488	5.56754	8.57124	48.3229	29.0851	49.7115	25.7676	27.8017	608.835	497.367	530.143	600.551	640.545	5.79425	5.73785	5.7489	5.18407	5.37265	8.58745	8.31594	8.56703	8.66665	8.71917
CUST_19_PI418767722	0.00360013	3.36515	up	coding	NM_000291	PGK1	RefSeq_coding	2439	chrX	+	77359665	77382322		ATATTGCTGAATGCAAGAAGTGGGGCAGCAGCAGTGGAGAGATGGGACAATTAGATAAAT	5230	Hs.78771	GO:0005524|GO:0000166|GO:0004618|GO:0004618|GO:0016740|GO:0005975|GO:0006094|GO:0006006|GO:0006096|GO:0016310|GO:0005737|GO:0005829	NP_000282	Phosphoglycerate kinase 1	26.7008	155.607	5.07702	6.8277	45.5408	15.3162	37.5113	20.7004	14.4355	143.215	241.445	118.674	127.301	147.4	5.71189	4.94524	5.32076	4.88153	4.5257	6.74352	7.10551	6.45145	6.83905	6.99895
ASHG19A3A013372	0.00415685	2.29964	up	coding	NM_004881	TP53I3	RefSeq_coding	1675	chr2	-	24300304	24307728		ATTTGCCTGATCCTCTTCGGCGTTGTCCTGCTCTGCCGCATCCAGCCCTGTACCGCCATC	9540	Hs.50649	GO:0070402|GO:0003960|GO:0005488|GO:0016491|GO:0042803|GO:0048038|GO:0008270|GO:0006739|GO:0008631|GO:0055114|GO:0005575	NP_671713	Tumor protein p53 inducible protein 3	66.522	275.937	6.44521	7.64662	57.1983	49.7058	63.1403	76.5197	86.046	312.704	288.093	273.209	263.95	241.727	6.01938	6.41902	6.08952	6.75422	6.94393	7.79143	7.41709	7.66424	7.74615	7.61418
ASHG19A3A052285	0.000974	2.04947	up	coding	NM_005621	S100A12	RefSeq_coding	466	chr1	-	153346183	153348075		TGAAGGCTTTTTACCCAGCAATGTCCTCAATGAGGGTCTTTTCTTTCCCTCACCAAAACC	6283	Hs.19413	GO:0050786|GO:0050786|GO:0005509|GO:0005515|GO:0008270|GO:0042742|GO:0050832|GO:0006954|GO:0045087|GO:0031640|GO:0043123|GO:0006805|GO:0005737|GO:0005829|GO:0005576|GO:0005626|GO:0005634	NP_005612	S100 calcium binding protein A12	75.8996	283.138	6.63966	7.67492	74.2696	54.4988	94.3424	79.7043	76.6829	336.346	282.367	276.698	275.826	244.453	6.38324	6.54161	6.6856	6.81247	6.77539	7.87794	7.38422	7.68636	7.79795	7.62813
ASHG19A3A010786	0.0471339	3.398	up	coding	NM_177543	PPAP2C	RefSeq_coding	1394	chr19	-	281045	291169		AGGAAGTCTGTGCGGAGGGGCCGCGCGCGCGCCTCCATCCCGCCCCGCCTGGCCTGGGAG	8612	Hs.465506	GO:0016787|GO:0008195|GO:0004721|GO:0042392|GO:0006665|GO:0016021|GO:0016020|GO:0005886	NP_808211	Phosphatidic acid phosphatase type 2C	375.725	4063.72	9.15887	10.9236	316.225	270.872	264.989	696.168	330.368	3808.09	2894.82	7383.39	2949.32	3282.96	8.62145	8.98899	8.35532	10.7284	9.10016	10.8114	10.718	12.0008	10.5047	10.5829
ASHG19A3A003830	2.94e-05	5.5782	up	coding	NM_001178086	ZFX	RefSeq_coding	6801	chrX	+	24167761	24234372		CGCCGGCCGCCCGCACGTCCGTCCGTGGATGATGCTGGCAAAATAGAACACGATGGTTCT	7543	Hs.336681	GO:0003677|GO:0046872|GO:0003713|GO:0030528|GO:0008270|GO:0005622|GO:0005730|GO:0005634	NP_003401	Zinc finger protein, X-linked"	122.504	1571.89	7.31898	9.79878	151.206	99.7853	144.078	79.1307	138.318	1867.12	1316.72	1340.69	1511.81	1823.1	7.42196	7.3887	7.32813	6.80066	7.65545	9.92612	9.68932	9.76722	9.71057	9.90068
ASHG19A3A051807	5.07e-05	3.34449	up	coding	NM_021960	MCL1	RefSeq_coding	4020	chr1	-	150547036	150552136		AAGTATCACAGACGTTCTCGTAAGGACAAAACGGGACTGGCTAGTTAAACAAAGAGGCTG	4170	Hs.632486	GO:0005515|GO:0015266|GO:0046982|GO:0006916|GO:0006915|GO:0030154|GO:0001709|GO:0019725|GO:0007275|GO:0034097|GO:0005737|GO:0016021|GO:0016020|GO:0005741|GO:0005739|GO:0005654|GO:0005634	NP_877495	Myeloid cell leukemia sequence 1 (BCL2-related)	47.8377	300.84	6.00057	7.74236	47.4745	35.5005	51.2198	50.2157	54.7777	328.993	337.147	213.372	302.569	322.12	5.76999	5.99273	5.79169	6.15071	6.29775	7.8545	7.68336	7.30685	7.90814	7.95893
ASHG19A3A000644	0.00101491	2.06995	up	coding	NM_000995	RPL34	RefSeq_coding	918	chr4	+	109541721	109551637		TTTTTTCTTCCTCTTCCGGGGACGTTGTCTGCAGGCACTCAGAATGGTCCAGCGTTTGAC	6164	Hs.438227	GO:0003723|GO:0005515|GO:0003735|GO:0044267|GO:0031018|GO:0010467|GO:0006412|GO:0006414|GO:0006415|GO:0019058|GO:0016032|GO:0019083|GO:0005829|GO:0005829|GO:0022625|GO:0005622|GO:0005840	NP_296374	Ribosomal protein L34	71.0709	265.417	6.53853	7.58812	82.5338	57.8187	83.7349	53.9359	77.3311	281.338	269.099	248.837	248.818	278.994	6.5262	6.62609	6.50393	6.2504	6.78601	7.64644	7.2895	7.53416	7.6783	7.79223
ASHG19A3A040554	0.0133899	4.46177	up	coding	NM_017518	HAUS7	RefSeq_coding	1892	chrX	-	152713123	152736603	AK125219,"	ATGAACTAATGGAGAAATAGAAAGTCTTCAGTGATGGCCTACGCCAAAGCACAGGATGGG	55559	Hs.170835	GO:0005515|GO:0031996|GO:0031996|GO:0007049|GO:0051301|GO:0051297|GO:0007067|GO:0051225|GO:0070652|GO:0005813|GO:0005737|GO:0005856|GO:0005874|GO:0005730|GO:0005886|GO:0005819	NP_059988	HAUS augmin-like complex, subunit 7"	9.85111	88.8972	3.80866	5.96627	11.4327	16.4024	8.06669	5.89528	7.45851	94.209	96.1797	68.5341	90.7095	94.8535	3.91971	5.03151	3.25853	3.35989	3.47365	6.15025	5.24597	5.62731	6.40208	6.40576
ASHG19A3A022606	0.000419	3.29359	up	coding	NM_199069	NDUFAF3	RefSeq_coding	1387	chr3	+	49059073	49060924		GCTACGTAGCTTGTACCGAGCGCGACCCTCGCTGCGCTGTCCGCCCGTTGAGCTTCCCTG	25915	Hs.31387	GO:0005515|GO:0032981|GO:0016020|GO:0005743|GO:0005739|GO:0005634	NP_951056	NADH dehydrogenase (ubiquinone) 1 alpha subcomplex, assembly factor 3"	285.434	2707.15	8.75801	10.4777	310.295	244.095	261.23	275.68	335.872	2753.15	2150.79	2439.54	3389.57	2802.69	8.5907	8.82768	8.3263	8.9182	9.12719	10.4354	10.3482	10.5467	10.6602	10.3978
ASHG19A3A005947	0.000262	3.55858	up	coding	NM_139322	ATRN	RefSeq_coding	3967	chr20	+	3451664	3596550		AATTTCACCTGGCCCATCAAAATTCAGGTGCAAACTGAACAATGAGGACGCATGGACACA	8455	Hs.276252	GO:0005488|GO:0004872|GO:0005529|GO:0006954|GO:0040014|GO:0006979|GO:0005737|GO:0005576|GO:0005615|GO:0005887|GO:0005886	NP_647538	Attractin	30.5953	200.47	5.36177	7.19307	29.0405	21.9123	40.4266	25.7589	35.8385	207.281	240	154.202	199.293	201.571	5.10244	5.38705	5.42478	5.18379	5.71077	7.24086	7.09329	6.83752	7.3979	7.39577
ASHG19A3A004121	0.000729	3.68744	up	coding	NM_003256	TIMP4	RefSeq_coding	1463	chr3	-	12194572	12200647		ATCATCACTACCATCTGAACTGTGGCTGCCAAATCACCACCTGCTACACAGTACCCTGTA	7079	Hs.591665	GO:0004857|GO:0046872|GO:0008191|GO:0008150|GO:0007417|GO:0042698|GO:0034097|GO:0042493|GO:0032496|GO:0043434|GO:0005576|GO:0005615|GO:0005578|GO:0030017	NP_003247	TIMP metallopeptidase inhibitor 4	44.4234	299.734	5.8597	7.74231	31.781	26.8288	57.9282	54.2782	51.3006	343.737	271.181	292.825	288.549	302.38	5.22612	5.64157	5.96613	6.25822	6.20644	7.90385	7.30623	7.76212	7.85383	7.88554
ASHG19A3A006520	0.000346	2.44225	up	coding	NM_181077	GOLGA8A	RefSeq_coding	4264	chr15	-	34671271	34682001	NM_001023567,"	GCTTCTGGTGGTTGCCACTCATCTGAGGCTTCCTCCTCCGCCTCCTCCTCTCTGCATGCG	440270	Hs.720151	GO:0005794|GO:0032580|GO:0016020	NP_001018861	Golgin A8 family, member B"	1363	14003.2	11.4619	12.7501	1604.49	1281.33	1272.53	1246.25	1410.42	16210.7	12346.4	11598.2	14431.4	15429.4	11.3576	11.4926	11.2465	11.7648	11.448	12.8915	12.7487	12.7273	12.6528	12.7304
ASHG19A3A021105	0.0356326	2.47047	up	coding	NM_006545	NPRL2	RefSeq_coding	1672	chr3	-	50384918	50388486		TTTGACACAGTCCAAGTGTACATCATCACCAAGCCAGAGCTGCAGAACAAGCTTATCACT	10641	Hs.437083	GO:0005515|GO:0004672|GO:0033673	NP_006536	Nitrogen permease regulator-like 2 (S. cerevisiae)	12.7143	58.5619	4.01827	5.32306	19.0947	6.70059	24.4272	5.86906	7.47978	54.8033	80.8722	44.2182	57.4184	55.4972	4.5493	4.01235	4.67651	3.35024	3.50297	5.39981	4.84587	4.94042	5.81069	5.6185
ASHG19A3A001346	0.00157062	3.24528	up	coding	NM_001040161	C16orf13	RefSeq_coding	563	chr16	-	684428	686347		ACGTGGACCAGCGCTGCCTGGACAGGAACCCAGAATGGGGGCTTCGGGACACAGCCCTCC	84326	Hs.239500		NP_115742	Chromosome 16 open reading frame 13	28.9894	175.802	5.2761	6.97444	28.3439	17.3534	37.3214	25.1949	36.7334	167.076	310.023	124.852	125.017	152.042	5.06998	5.1	5.31378	5.15302	5.74371	6.94795	7.5427	6.52734	6.81685	7.03736
ASHG19A3A031114	2.61e-05	4.06176	up	coding	NM_003540	HIST1H4F	RefSeq_coding	368	chr6	+	26240653	26241021		CTGAGCCTCACCCCGGCTTTTTATTTAACAGCTCACCCATAAAAGGCCCTTTTCAGGGCC	8361	Hs.247816		NP_003531	Histone cluster 1, H4f"	63.5042	505.24	6.39231	8.41442	71.6191	49.1918	61.6963	66.4345	68.5793	597.905	478.274	440.808	499.632	509.582	6.33497	6.40557	6.0564	6.55221	6.6124	8.56425	8.25488	8.32133	8.46422	8.46741
ASHG19A3A054762	0.00626933	2.39245	up	coding	NM_000734	CD247	RefSeq_coding	1687	chr1	-	167399877	167487847		ATGACAAAATCATCTTTGTGAAGGCCTCGCAGGAAGACCCAACACATGGGACCTATAACT	919	Hs.156445	GO:0042802|GO:0005515|GO:0042803|GO:0004888|GO:0031295|GO:0050852|GO:0007166|GO:0044419|GO:0050690|GO:0050776|GO:0016032|GO:0042101|GO:0042105|GO:0005737|GO:0016021|GO:0005886|GO:0005886|GO:0005886	NP_932170	CD247 molecule	20.2252	97.4371	4.75114	6.00963	24.272	10.3442	24.3692	14.3849	27.7557	69.9481	94.9974	71.2604	76.5978	174.382	4.86467	4.48889	4.6727	4.35891	5.37053	5.74853	5.21734	5.68365	6.18968	7.20894
ASHG19A3A003521	0.00103572	8.388	up	coding	NM_001170696	SPATA22	RefSeq_coding	1288	chr17	-	3343307	3375142		AAATGAAAATTCAGCTCGAAGTACAGCAGATTGGGCCTGGGAAGCTGTGAATCCAGAGTT	84690	Hs.351068		NP_115987	Spermatogenesis associated 22	15.6469	281.588	4.43343	7.50176	13.5207	10.843	18.1193	12.796	22.9553	335.973	273.285	100.801	379.608	318.273	4.11972	4.54152	4.2121	4.18334	5.11048	7.87611	7.31983	6.20744	8.15931	7.9461
ASHG19A3A002859	1.49e-05	2.35022	up	coding	NM_001145724	HOMER3	RefSeq_coding	1297	chr19	-	19040009	19049858		TGCCTCTGAACAGCATCTGACACAGGTGCCCCCGAGCCCTCTCGTCAGTGCCAACGGCCC	9454	Hs.720208	GO:0008022|GO:0005515|GO:0019904|GO:0007216|GO:0006605|GO:0030054|GO:0005575|GO:0005737|GO:0005886|GO:0014069|GO:0045211|GO:0045202	NP_004829	Homer homolog 3 (Drosophila)	94.013	425.942	6.95763	8.19043	101.177	72.2071	94.2488	91.3252	111.107	420.785	480.654	301.134	429.056	498.079	6.82204	6.9308	6.68408	7.02143	7.32981	8.14262	8.26395	7.80159	8.30264	8.44135
ASHG19A3A011864	0.0119578	2.76468	up	coding	NM_000363	TNNI3	RefSeq_coding	866	chr19	-	55663136	55669100		TGTGGACAAGGTGGATGAAGAGAGATACGACATAGAGGCAAAAGTCACCAAGAACATCAC	7137	Hs.709179	GO:0003779|GO:0019855|GO:0048306|GO:0005515|GO:0019904|GO:0019901|GO:0030172|GO:0031014|GO:0060048|GO:0006874|GO:0060047|GO:0007507|GO:0030049|GO:0032780|GO:0032780|GO:0006940|GO:0001980|GO:0001570|GO:0055010|GO:0043292|GO:0005737|GO:0005829|GO:0030017|GO:0005861	NP_000354	Troponin I type 3 (cardiac)	16.5454	91.3313	4.46181	5.92892	28.4107	12.266	18.8352	10.8247	12.3901	60.8922	189.157	49.3403	65.2173	92.05	5.07399	4.68307	4.2689	3.9453	4.33781	5.54695	6.65034	5.11192	5.9754	6.36002
ASHG19A3A047474	0.0027991	2.78388	up	coding	NM_033114	ZCRB1	RefSeq_coding	1844	chr12	-	42705888	42719932		GGGTTGCATTTATTTTATTTTTGGATAAAGACTCTGCACAAAACTGTACCAGGGCAATAA	85437	Hs.496279	GO:0003723|GO:0046872|GO:0000166|GO:0008270|GO:0008380|GO:0006397|GO:0005689|GO:0005654|GO:0005634	NP_149105	Zinc finger CCHC-type and RNA binding motif 1	63.5803	325.115	6.36393	7.84103	73.7459	56.4997	84.3637	63.3895	39.9026	376.179	284.812	290.454	333.2	340.928	6.3745	6.59214	6.51428	6.4835	5.85525	8.01714	7.39965	7.75342	8.00949	8.02547
ASHG19A3A023175	0.0155881	2.55228	up	coding	NM_000174	GP9	RefSeq_coding	858	chr3	+	128779644	128781253		TCAGCCCAAACCACCAGAAGCCCAGAATAAACTGGCAGCTCAGCTGTTTTATATAAGCTC	2815	Hs.1144	GO:0005515|GO:0007596|GO:0007597|GO:0007155|GO:0030168|GO:0005887|GO:0005886|GO:0005886	NP_000165	Glycoprotein IX (platelet)	11.7131	50.219	3.70654	5.05832	25.7721	5.44722	13.3551	5.44576	8.54535	44.5409	58.0865	65.4489	31.8128	51.206	4.94303	2.93134	3.75005	2.99736	3.91091	5.10379	4.06877	5.5563	5.06401	5.49875
ASHG19A3A017012	0.0140426	4.37556	up	coding	NM_001005209	TMEM198	RefSeq_coding	2239	chr2	+	220408744	220415315		GGCACTGCCGGCCCTCGTCTGCATCATGTGCTGTTTGTTTGGAGTCGTCTACTGCTTCTT	130612	Hs.446664	GO:0016021|GO:0016020	NP_001005209	Transmembrane protein 198	18.98	179.721	4.66272	6.79218	23.4074	11.1	29.8944	20.6165	9.88184	124.593	110.378	105.216	303.284	255.133	4.81536	4.57025	4.97982	4.87554	4.07261	6.55453	5.54206	6.26866	7.91099	7.68467
ASHG19A3A053837	0.00891661	3.21651	up	coding	NM_013241	FHOD1	RefSeq_coding	3865	chr16	-	67263293	67281425		TGTCATTAAGGCTGCTCTGCTCAACTTTGATGAGTTTGCTGTCAGCAAGGATGGCATTGA	29109	Hs.95231	GO:0003779|GO:0005515|GO:0030036|GO:0016043|GO:0005737|GO:0005856|GO:0005634	NP_037373	Formin homology 2 domain containing 1	6.49212	43.1247	3.07949	4.76499	7.53855	5.44722	6.20991	5.80541	7.45953	53.5398	42.4581	29.4886	35.4273	54.7097	2.81248	2.93134	2.85806	3.32055	3.47503	5.36578	3.41936	4.23969	5.20143	5.59866
ASHG19A3A001971	0.00798971	2.2147	up	coding	NM_001126242	TP73	RefSeq_coding	2673	chr1	+	3607235	3650467		AGCAGCAGCAGCTCCTACAGAGGCCGCCCCGGGATGCTCAACAACCATGGCCACGCAGTG	7161	Hs.697294	GO:0003682|GO:0003684|GO:0003690|GO:0046872|GO:0002039|GO:0010843|GO:0005515|GO:0003700|GO:0016563|GO:0008134|GO:0016564|GO:0042771|GO:0006978|GO:0008630|GO:0007049|GO:0007050|GO:0034644|GO:0033326|GO:0048546|GO:0030900|GO:0021766|GO:0006954|GO:0006298|GO:0031571|GO:0043508|GO:0043524|GO:0000122|GO:0048666|GO:0045793|GO:0043193|GO:0010552|GO:0045893|GO:0009791|GO:0051262|GO:0001836|GO:0006974|GO:…	NP_005418	Tumor protein p73	54.4468	230.653	6.16416	7.31127	67.3003	47.9361	62.3639	42.1722	52.4616	245.917	319.831	109.308	190.083	288.128	6.24222	6.37256	6.07078	5.89961	6.23562	7.46684	7.59314	6.32695	7.33629	7.83313
ASHG19A3A015088	0.0149363	2.56603	up	coding	NM_139072	DNER	RefSeq_coding	3272	chr2	-	230222345	230579286		TTACTGCATCCTAGACCCATGCAGAAATGGAGCAACATGCATTTCCAGTCTCAGTGGATT	92737	Hs.234074	GO:0005112|GO:0005509|GO:0030276|GO:0005515|GO:0004888|GO:0007220|GO:0007219|GO:0007417|GO:0006897|GO:0010001|GO:0001764|GO:0048741|GO:0007416|GO:0030425|GO:0005769|GO:0016021|GO:0043025|GO:0005886	NP_620711	Delta/notch-like EGF repeat containing	8.01236	37.1113	3.22791	4.58744	7.24044	5.44722	13.2885	6.69201	7.39362	40.7029	42.0938	36.1204	25.8337	40.8058	2.63111	2.93134	3.74381	3.4663	3.36699	4.97825	3.40545	4.59829	4.79185	5.16339
ASHG19A3A031366	0.00111412	5.52286	up	coding	NM_003782	B3GALT4	RefSeq_coding	1704	chr6	+	33244916	33246604		ATCTGTTTCCTTATACCAGATCCTCAGTCTCACTAAAGACAGCGATATGGGAGACACCCA	8705	Hs.534375	GO:0008499|GO:0008378|GO:0047915|GO:0016757|GO:0006486|GO:0005794|GO:0000139|GO:0016021|GO:0016020	NP_003773	UDP-Gal:betaGlcNAc beta 1,3-galactosyltransferase, polypeptide 4"	11.9476	108.541	3.83578	6.3012	15.1784	5.44722	12.1824	5.83642	21.0934	101.094	135.654	93.9964	99.1602	112.801	4.26075	2.93134	3.65194	3.33717	4.99769	6.25865	5.97905	6.10502	6.51689	6.64637
ASHG19A3A003157	0.00696498	4.12499	up	coding	NM_001163286	EWSR1	RefSeq_coding	2511	chr22	+	29663997	29696514		AGCCAGCAGCCACTGCACCTACAAGCTATTCCTCTACACAGCCGACTAGTTATGATCAGA	2130	Hs.374477	GO:0003723|GO:0005516|GO:0046872|GO:0000166|GO:0005515|GO:0008270|GO:0005737|GO:0005622|GO:0005634|GO:0005886	NP_053733	Ewing sarcoma breakpoint region 1	26.1127	209.521	5.15151	7.1959	22.3451	30.137	32.5659	21.7986	23.7166	217.135	159.348	186.968	265.152	219.003	4.75382	5.78117	5.11055	4.9529	5.15909	7.30623	6.30987	7.11826	7.75091	7.49422
ASHG19A3A014616	6.82e-05	3.38398	up	coding	NM_007033	RER1	RefSeq_coding	3118	chr1	+	2323213	2336881		CAAGCCTGATGGGGCTGTTTTCTCACAATATAAACGAATAAAGTGTCTTCTGGCCTACTT	11079	Hs.591454	GO:0003674|GO:0006890|GO:0005794|GO:0000139|GO:0030173|GO:0016021|GO:0016020	NP_008964	RER1 retention in endoplasmic reticulum 1 homolog (S. cerevisiae)	66.4644	428.965	6.44079	8.19951	78.1125	48.8002	85.7668	60.5004	59.1422	458.1	395.578	354.661	478.687	457.8	6.44987	6.39612	6.53967	6.41481	6.40349	8.23967	7.9461	8.03665	8.41939	8.35575
ASHG19A3A003177	0.000735	5.01284	up	coding	NM_001163678	SHOX2	RefSeq_coding	3125	chr3	-	157813800	157823952		AACGTAGGTGCTTTAAGGATGCCATTTCAGCAGGTTCAGGCGCAGCTGCAGCTGGACAGC	6474	Hs.55967	GO:0043565|GO:0003700|GO:0030528|GO:0007507|GO:0007275|GO:0007399|GO:0006355|GO:0001501|GO:0005634	NP_006875	Short stature homeobox 2	6.27651	60.3	3.00589	5.33152	7.31505	5.44722	5.0467	5.75779	7.8158	52.2564	64.3557	45.7709	67.4116	71.7054	2.65553	2.93134	2.39456	3.29105	3.75696	5.32681	4.31886	4.99734	6.01596	5.99861
ASHG19A3A007899	0.00338817	5.00073	up	coding	NM_004853	STX8	RefSeq_coding	988	chr17	-	9153788	9479275		AACTCGAGAGAGACTACTTCTGGCATCCTTTAAGAATGAGGGTGCCGAACCAGATCTAAT	9482	Hs.431109	GO:0031625|GO:0006810|GO:0005783|GO:0005887|GO:0016020	NP_004844	Syntaxin 8	15.6066	120.625	4.1391	6.46124	21.4558	5.44722	29.0272	14.1439	7.95877	123.285	154.381	98.7853	106.297	120.375	4.69954	2.93134	4.93934	4.33442	3.79088	6.53941	6.24664	6.17776	6.60806	6.73435
ASHG19A3A011444	0.0180814	2.41168	up	coding	NM_001020	RPS16	RefSeq_coding	603	chr19	-	39923848	39926618		CGATAAGCCCATCGTGACTCAAAACTCACTTGTATAATAAACAGTTTTTGAGGGATTTTA	6217	Hs.397609	GO:0003723|GO:0005515|GO:0003735|GO:0044267|GO:0031018|GO:0010467|GO:0006364|GO:0042274|GO:0006412|GO:0006412|GO:0006412|GO:0006414|GO:0006415|GO:0019058|GO:0016032|GO:0019083|GO:0005829|GO:0005829|GO:0022627|GO:0022627|GO:0005622|GO:0015935	NP_001011	Ribosomal protein S16	1494.19	14328.8	11.4842	12.7543	2386.29	1120.67	1692.4	693.623	1577.97	19731.5	13355.5	9348.55	17795.3	11413.1	12.023	11.2927	11.7594	10.7196	11.6265	13.2669	12.9211	12.3492	13.032	12.2022
ASHG19A3A001785	0.00809253	2.034	up	coding	NM_001100590	KIAA0232	RefSeq_coding	7789	chr4	+	6784458	6885897		ggccgccgcgccgcccggcAGCCTCGGCAGGTTCTGCCGGAGACTTCCATTTGGCCTCAA	9778	Hs.79276	GO:0005524|GO:0000166	NP_055558	KIAA0232	51.28	185.178	6.04566	7.06997	51.5751	34.9751	80.8466	36.2406	52.7625	199.254	175.325	201.256	195.123	154.933	5.88252	5.97049	6.45461	5.67566	6.245	7.18672	6.50656	7.22124	7.3719	7.06345
ASHG19A3A044487	0.047743	2.42288	up	coding	NM_001134363	RBM20	RefSeq_coding	7233	chr10	+	112404154	112599227		GCCCCCCTCCACTTGCCGCATATCTGTAGCATCTGTGACAAGAAGGTGTTTGATTTGAAG	282996	Hs.116630	GO:0003723|GO:0000166|GO:0008270|GO:0005622|GO:0005634	NP_001127835	RNA binding motif protein 20	1334.3	11053.4	11.0178	12.2945	1250.79	923.559	1032	457.823	3007.31	17374	9524.93	7782.76	10154.4	10430.8	10.9322	10.9883	10.8684	9.88851	12.4114	13.015	12.3065	12.0643	12.0352	12.0513
ASHG19A3A044124	0.00181045	2.64564	up	coding	NM_014000	VCL	RefSeq_coding	5647	chr10	+	75757871	75879912		TACGAACCTGAGCTGCTGTTAATGCCATCCAATCAGCCGGTCAACCAGCCCATTCTGGCC	7414	Hs.643896	GO:0017048|GO:0003779|GO:0045294|GO:0008013|GO:0002166|GO:0045296|GO:0005515|GO:0005198|GO:0034333|GO:0043297|GO:0007596|GO:0007155|GO:0007160|GO:0006928|GO:0090136|GO:0030032|GO:0002009|GO:0006936|GO:0030336|GO:0030168|GO:0002576|GO:0034394|GO:0005884|GO:0005912|GO:0005913|GO:0005911|GO:0030055|GO:0043034|GO:0043034|GO:0005737|GO:0005856|GO:0005829|GO:0005829|GO:0005576|GO:0005916|GO:0005925|GO:…	NP_054706	Vinculin	31.46	149.672	5.35018	6.7538	23.9757	16.0184	32.6262	34.7495	49.9302	137.824	156.731	127.701	187.063	139.044	4.84801	5.00143	5.11392	5.61698	6.17057	6.6907	6.27938	6.55951	7.31874	6.92066
ASHG19A3A008199	0.0041931	5.0855	up	coding	NM_001032278	MMP28	RefSeq_coding	1042	chr17	-	34105509	34122640		CAAAACCCATGTAATTCCTTGATAAATTTTCAATGCAGGGCAGATAAACTGTTGCTAACA	79148	Hs.380710	GO:0005509|GO:0004222|GO:0008233|GO:0008270|GO:0008152|GO:0006508|GO:0005576|GO:0005578	NP_077278	Matrix metallopeptidase 28	7.77611	69.8606	3.23602	5.58241	8.45706	5.44722	5	5.44668	14.5296	69.6317	68.1045	77.2299	66.0608	68.276	3.3342	2.93134	2.38166	2.99895	4.53395	5.74199	4.44871	5.80774	5.99073	5.92288
ASHG19A3A043425	0.000845	10.3082	up	coding	NM_000760	CSF3R	RefSeq_coding	3003	chr1	-	36931643	36948509	NM_172313,NM_156039,NM_156038,"	GGCCTTTTGTGCTTGTTTCCTATAACTTCAGTATTGTAAACTAGTTTTTGGTTTGCAGTT	1441	Hs.524517	GO:0004896|GO:0004872|GO:0007155|GO:0006952|GO:0007165|GO:0005576|GO:0005887|GO:0005886	NP_758519	Colony stimulating factor 3 receptor (granulocyte)	6.41472	119.606	2.97059	6.3363	7.65319	5.44722	5.77204	5.01591	8.18526	128.303	89.7123	87.4679	140.492	152.057	2.88654	2.93134	2.68005	2.51212	3.84287	6.59563	5.08673	5.99525	6.96634	7.03756
ASHG19A3A031139	0.0221121	5.48137	up	coding	NM_003495	HIST1H4I	RefSeq_coding	370	chr6	+	27107087	27107457		AAATGGCATTTTGAAGCCCAGTCATTCTCTAAAAAGGCCCTTTTTAGGGCCCCTAAGCTT	8294	Hs.248172		NP_003486	Histone cluster 1, H4i"	26.9785	428.893	5.11027	7.56481	49.0477	13.7893	26.1389	21.8552	24.0614	162.814	1506.08	137.142	171.282	167.143	5.81298	4.82265	4.7794	4.95708	5.17926	6.91351	9.86834	6.66754	7.21577	7.15888
ASHG19A3A052530	0.00281007	3.56951	up	coding	NM_001126131	POLG	RefSeq_coding	4452	chr15	-	89859536	89878026		TTTTCAGTGCAGTCGATATTGACCGGTGCCTCAGGAAGGAAGTGACCATGGATTGTAAAA	5428	Hs.706868	GO:0003677|GO:0003887|GO:0004527|GO:0016779|GO:0002020|GO:0005515|GO:0016740|GO:0006259|GO:0006261|GO:0007568|GO:0006287|GO:0006264|GO:0005760|GO:0005743|GO:0042645|GO:0005739	NP_002684	Polymerase (DNA directed), gamma"	13.0829	87.5915	4.13137	5.9671	10.0918	6.94529	26.0665	14.7183	7.5927	89.0427	101.816	86.1735	71.8128	89.1127	3.77943	4.05055	4.77527	4.39062	3.66099	6.07562	5.37084	5.9724	6.10127	6.31534
ASHG19A3A008575	0.015712	3.0332	up	coding	NM_052855	ANKRD40	RefSeq_coding	4169	chr17	-	48770551	48785270		GACCAGCGCCAGCATTCCAGCCATTTTTCTTCACTGGAGCATTTCCATTTAATATGCAAG	91369	Hs.463426		NP_443087	Ankyrin repeat domain 40	13.3125	70.908	3.96081	5.56165	11.4741	5.44722	25.6491	6.35698	17.6351	65.8037	63.876	65.1178	96.3857	63.357	3.92418	2.93134	4.75142	3.42589	4.77123	5.65963	4.30062	5.54778	6.48443	5.81579
ASHG19A3A036359	0.000971	2.45138	up	coding	NM_001033017	DEFB135	RefSeq_coding	234	chr8	+	11839829	11842099		CCACAAGGAGCGTCCTCTTGGCCCTCGTGGTCCTTAACTTACTCTTCTATGTTCCACCAG	613209	Hs.558284	GO:0042742|GO:0005576	NP_001028189	Defensin, beta 135"	53.413	241.415	6.1552	7.44879	54.0645	46.5727	51.8654	53.6173	60.9453	265.25	239.129	211.801	232.252	258.645	5.9467	6.33479	5.80652	6.24364	6.44435	7.56691	7.0857	7.29678	7.59405	7.70053
ASHG19A3A031291	0.00204639	6.52685	up	coding	NM_000595	LTA	RefSeq_coding	1386	chr6	+	31540092	31542098		GGCCTCGGTCCCTCCTGCACCTGCTGCCTGGATCCCCGGCCTGCCTGGGCCTGGGCCTTG	4049	Hs.36	GO:0005125|GO:0005515|GO:0005102|GO:0005164|GO:0007267|GO:0050830|GO:0006959|GO:0006917|GO:0048535|GO:0048147|GO:0044130|GO:0002876|GO:0002925|GO:0032729|GO:0042493|GO:0001666|GO:0032496|GO:0007584|GO:0007165|GO:0005576|GO:0005615|GO:0016020	NP_001153212	Lymphotoxin alpha (TNF superfamily, member 1)"	762.386	16891.2	10.4025	13.1089	554.14	516.851	918.187	618.489	1204.26	21229.3	16435	14025	13444	19322.8	9.59204	10.0627	10.6501	10.4699	11.2377	13.4802	13.3436	13.0562	12.4987	13.1657
ASHG19A3A027425	0.0351502	2.60094	up	coding	NM_138609	H2AFY	RefSeq_coding	1931	chr5	-	134670070	134734928		ACAGGCTGACATTGCCTCGATCGACAGTGATGCTGTCGTTCACCCGACAAACACTGACTT	9555	Hs.420272	GO:0003677|GO:0016568|GO:0007549|GO:0006334|GO:0001740|GO:0005694|GO:0000786|GO:0005634	NP_613258	H2A histone family, member Y"	23.3088	99.4116	4.76857	6.1476	44.8011	12.8038	36.6543	14.4171	7.86743	93.7913	102.672	100.821	105.022	94.7501	5.68862	4.73266	5.28834	4.36209	3.77114	6.14404	5.39034	6.20802	6.59173	6.40388
ASHG19A3A001474	8.02e-05	2.80482	up	coding	NM_001048230	ADORA1	RefSeq_coding	2782	chr1	+	203096835	203136533		GCTCTGCCAGCTTTGGTGACCTTGGGTGCTTGCCTCGTGCCCCTTGGTGCCCGTCTGCTG	134	Hs.77867	GO:0031683|GO:0001664|GO:0001609|GO:0032795|GO:0004629|GO:0005515|GO:0046982|GO:0001883|GO:0004872|GO:0000186|GO:0007267|GO:0050890|GO:0050965|GO:0008624|GO:0006954|GO:0007193|GO:0030147|GO:0043066|GO:0055118|GO:0008285|GO:0042323|GO:0014050|GO:0045822|GO:0046888|GO:0050728|GO:0002686|GO:0050995|GO:0070256|GO:0032900|GO:0032229|GO:0051967|GO:0045908|GO:0007399|GO:0006909|GO:0045777|GO:0045741|GO:…	NP_001041695	Adenosine A1 receptor	51.8456	257.859	6.06084	7.54875	54.5084	25.1256	69.6183	65.0296	44.9463	257.809	259.356	253.501	264.734	253.894	5.95832	5.55838	6.23912	6.52233	6.02604	7.52767	7.22928	7.55867	7.74915	7.67898
ASHG19A3A013047	0.000266	2.81535	up	coding	NM_006737	KIR3DL2	RefSeq_coding	1877	chr19	+	55361897	55378661		TTCCGTGCCCTGCCCTGCGTGTGGTCAAACTCAAGTGACCCACTGCTTGTTTCTGTCACA	3811	Hs.645228	GO:0030109|GO:0004872|GO:0006955|GO:0050776|GO:0005887|GO:0005886	NP_037421	Killer cell immunoglobulin-like receptor, three domains, long cytoplasmic tail, 1"	95.4527	534.244	6.97774	8.47105	117.196	81.2445	102.103	89.4198	87.3003	515.973	454.36	499.996	597.819	603.069	7.03907	7.09711	6.80039	6.98603	6.96608	8.38823	8.17034	8.48583	8.66068	8.65016
ASHG19A3A000709	0.00245462	2.37921	up	coding	NM_001002235	SERPINA1	RefSeq_coding	3199	chr14	-	94843084	94857029		TTGAGGAGAGCTTGAGGAGAGCAGGAAAGGACAATGCCGTCTTCTGTCTCGTGGGGCATC	5265	Hs.525557	GO:0002020|GO:0005515|GO:0004867|GO:0004867|GO:0006953|GO:0007596|GO:0006954|GO:0010951|GO:0030168|GO:0002576|GO:0030162|GO:0046687|GO:0034097|GO:0032355|GO:0001666|GO:0010288|GO:0032496|GO:0033986|GO:0014070|GO:0034014|GO:0005576|GO:0005576|GO:0005615|GO:0031093|GO:0005578	NP_001121179	Serpin peptidase inhibitor, clade A (alpha-1 antiproteinase, antitrypsin), member 1"	20.7997	93.0936	4.81562	6.06611	24.8839	16.9136	31.4012	16.0364	14.7633	81.2061	135.336	86.92	68.3713	93.6342	4.89514	5.06935	5.05313	4.50945	4.55102	5.94939	5.97388	5.98499	6.03574	6.38653
ASHG19A3A002793	0.00256095	2.32841	up	coding	NM_001145289	AKR7L	RefSeq_coding	2135	chr1	-	19592475	19600568		CTGGATCCTGCCCACTGTGTACCAGCTTCTGGAAGGAGCACCACTTCGAGGGCATTGCCC	246181	Hs.662342	GO:0016491|GO:0055114	NP_957704	Aldo-keto reductase family 7-like	24.5629	104.536	5.02316	6.24251	22.8776	20.37	43.4167	20.1818	15.9683	99.403	160.234	96.1586	81.4215	85.4643	4.78697	5.2985	5.53458	4.84519	4.65058	6.23237	6.31998	6.13746	6.26866	6.25407
ASHG19A3A051428	2.97e-05	6.66053	up	coding	NM_000956	PTGER2	RefSeq_coding	2494	chr14	+	52781015	52795320		GAACATGGTTTGACTCATCTTATATGGGAAACCATGTAGCAGTGAGTCATATCTTAATAT	5732	Hs.2090	GO:0004930|GO:0004957|GO:0004872|GO:0007186|GO:0042127|GO:0005887|GO:0005886|GO:0005886	NP_000947	Prostaglandin E receptor 2 (subtype EP2), 53kDa"	9.16454	113.27	3.59913	6.33477	13.6601	5.44722	11.2007	7.50688	8.00773	123.087	109.213	98.6945	109.736	125.619	4.1334	2.93134	3.56631	3.56215	3.80246	6.5373	5.51927	6.17652	6.64911	6.79165
ASHG19A3A003465	0.0100392	3.86319	up	coding	NM_001168325	TESC	RefSeq_coding	958	chr12	-	117476729	117537251		TGAGTGGAGATCAGCCTACCATTCGGAACCTGCGCAAGGGACCCAGTGGCCTGGCTGATG	54997	Hs.525709	GO:0005509|GO:0000287|GO:0019212|GO:0005515|GO:0008584|GO:0008285|GO:0010628|GO:0043193|GO:0045654|GO:0033628|GO:0005737|GO:0030027|GO:0005634|GO:0005634|GO:0005886|GO:0001726	NP_060369	Tescalcin	9.88134	74.7064	3.63678	5.58657	8.44492	5.44722	13.6151	13.5085	8.39101	51.2936	174.913	45.4079	51.567	50.3502	3.32882	2.93134	3.77427	4.2643	3.88518	5.30093	6.50117	4.98499	5.67355	5.47224
ASHG19A3A002162	0.0203305	3.82481	up	coding	NM_001130147	CCDC77	RefSeq_coding	2359	chr12	+	498515	551804		AACGACTCCACGCAGCTCGCCCTTGGTTATTTGGACAAGAGGCACATTGACCCAATTTGG	84318	Hs.631656		NP_115734	Coiled-coil domain containing 77	48.1745	281.732	5.66589	7.60128	126.605	26.3151	42.7761	28.2443	16.9321	266.103	206.892	250.115	330.043	355.507	7.15341	5.61589	5.51407	5.32001	4.72607	7.57197	6.81972	7.54244	7.99954	8.07272
ASHG19A3A020384	0.00482194	3.11205	up	coding	NM_002133	HMOX1	RefSeq_coding	1550	chr22	+	35777086	35790194		GTTTAACGGCACTGTGGCCTTGGTCTAACTTTTGTGTGAAATAATAAACAACATTGTCTG	3162	Hs.517581	GO:0019899|GO:0020037|GO:0004392|GO:0004392|GO:0004392|GO:0046872|GO:0016491|GO:0004630|GO:0042803|GO:0004871|GO:0008630|GO:0001525|GO:0006916|GO:0008219|GO:0006879|GO:0031670|GO:0001935|GO:0034101|GO:0007588|GO:0042167|GO:0042167|GO:0006788|GO:0007243|GO:0055072|GO:0055072|GO:0034383|GO:0002686|GO:0032764|GO:0043305|GO:0043524|GO:0043433|GO:0048662|GO:0006778|GO:0043123|GO:0045766|GO:0045768|GO:…	NP_002124	Heme oxygenase (decycling) 1	125.684	725.041	7.22553	8.8634	204.839	72.4488	186.898	54.4644	109.771	793.518	683.396	637.087	719.085	792.121	7.88065	6.93489	7.73687	6.26356	7.31168	8.90447	8.78759	8.81059	8.86937	8.94496
ASHG19A3A051498	0.0300704	2.3319	up	coding	NM_153811	SLC38A6	RefSeq_coding	1662	chr14	+	61447831	61519259		TTACAAGAATAATATACCCCTAGTTGCAAGAATGAATTATTCCGGAAGACACCCTGGATG	145389	Hs.200738	GO:0006865|GO:0006811|GO:0006814|GO:0016021|GO:0016020	NP_722518	Solute carrier family 38, member 6"	14.0146	56.3243	4.02227	5.24378	13.9055	5.44722	19.0854	7.32674	24.308	42.4279	79.6093	40.4504	59.6291	59.5048	4.15421	2.93134	4.29052	3.54163	5.19366	5.03702	4.8096	4.78939	5.85938	5.72351
ASHG19A3A034805	0.00286673	4.43587	up	coding	NM_019606	MEPCE	RefSeq_coding	2769	chr7	+	100027528	100031740		TTCCAGTATGGGAATTATTGCAAATACTATGGGTACCGCAATCCTTCCTGTGAGGATGGG	56257	Hs.178011	GO:0008168|GO:0016740	NP_062552	Methylphosphate capping enzyme	9.44632	67.6864	3.38689	5.53611	7.20974	5.44722	17.3297	9.82129	7.42365	79.8661	77.8547	60.4785	67.3434	52.8894	2.62211	2.93134	4.13991	3.82261	3.4185	5.92849	4.75776	5.4338	6.01417	5.54633
ASHG19A3A005722	8.48e-05	4.99918	up	coding	NM_080590	CAPS	RefSeq_coding	1532	chr19	+	5914192	5916221		CCGCGGGGTGTACAGTGGCCGTGCCCACCCCAAGGTCACACTGGCGGAATTCCAGGACTA	828	Hs.584744	GO:0005509|GO:0035556|GO:0005737	NP_542157	Calcyphosine	16.9295	157.157	4.53536	6.85705	20.7194	11.3553	26.637	14.2385	11.6971	150.28	220.445	138.697	145.843	130.522	4.65599	4.59574	4.80922	4.34308	4.27279	6.80972	6.9406	6.68286	7.0124	6.83968
ASHG19A3A040590	0.011299	5.05439	up	coding	NM_014235	UBL4A	RefSeq_coding	2318	chrX	-	153712057	153714932		TATGAAAGTGAAAAGTCCAGTGGTATTGGCATTGGCAGCAGGTGAGCAATTTCACCCAGT	8266	Hs.76480	GO:0019787|GO:0006464|GO:0071816|GO:0006810|GO:0071818|GO:0005737|GO:0005829	NP_055050	Ubiquitin-like 4A	18.4957	118.523	4.08596	6.4235	10.9508	5.44722	57.895	10.2621	7.92346	104.147	141.364	104.257	134.355	108.491	3.87025	2.93134	5.96478	3.88044	3.783	6.30032	6.06466	6.25426	6.90873	6.58953
ASHG19A3A040962	0.0234815	3.12463	up	coding	NM_181532	ERAS	RefSeq_coding	1266	chrX	+	48687282	48688548		ATTAAATAAATGGTGTTTTGGGTTTCAAAGCTGCCTCCATGCCGAGTGTTGTGTGGGTGG	3266	Hs.447330	GO:0005525|GO:0003924|GO:0000166|GO:0007165|GO:0007264|GO:0005622|GO:0005886	NP_853510	ES cell expressed Ras	9.12542	47.1648	3.32046	4.96415	8.36002	5.44722	5	5.4333	21.3865	48.1001	57.1863	41.1703	48.9348	40.4327	3.29063	2.93134	2.38166	2.982	5.0167	5.21027	4.02745	4.82123	5.60951	5.1523
ASHG19A3A033283	0.0357615	2.94739	up	coding	NM_014343	CLDN15	RefSeq_coding	1258	chr7	-	100875373	100881116		CCCCGCACGTTTGTATTGTGTATAAATACATTCATTAATAAATGCATATTGTGACCGTTC	24146	Hs.38738	GO:0042802|GO:0005198|GO:0016338|GO:0034329|GO:0045216|GO:0070830|GO:0030054|GO:0016021|GO:0005886|GO:0005923	NP_055158	Claudin 15	19.5537	116.915	4.69479	6.25423	28.3017	13.5601	23.2145	11.0651	21.627	110.01	90.3651	68.2733	178.908	137.018	5.06789	4.80163	4.59651	3.97523	5.03269	6.38123	5.10252	5.62126	7.26443	6.9017
ASHG19A3A043221	0.000283	7.31823	up	coding	NM_005066	SFPQ	RefSeq_coding	3073	chr1	-	35649202	35658743		AAAGGCATTGTTGAATTTGCTTCTAAGCCAGCAGCAAGAAAGGCATTTGAACGATGCAGT	6421	Hs.355934	GO:0003677|GO:0003723|GO:0000166|GO:0005515|GO:0006310|GO:0006281|GO:0008380|GO:0000380|GO:0006397|GO:0016363|GO:0005654|GO:0005634|GO:0042382	NP_005057	Splicing factor proline/glutamine-rich	7.07589	113.989	3.49257	6.36407	9.48249	6.06099	6.66726	5.5196	7.64908	119.094	134.456	87.3828	106.952	122.059	3.72294	3.90518	3.05	3.07739	3.70735	6.49272	5.96187	5.99324	6.61808	6.75444
ASHG19A3A012771	0.000557	11.439	up	coding	NM_006630	ZNF234	RefSeq_coding	4600	chr19	+	44645709	44664460		TGTCAGGGACTTAAGATTGGGGCTCGCTGGGACCTGGTGGTCCGGTTATGGGAAAAGAAG	10780	Hs.235992	GO:0003677|GO:0046872|GO:0008270|GO:0006355|GO:0005622|GO:0005634	NP_006621	Zinc finger protein 234	7.00995	147.433	3.15643	6.67231	7.65903	5.44722	5.80985	8.6029	7.53078	174.483	196.149	128.077	57.9058	180.551	2.89075	2.93134	2.70744	3.67915	3.57346	7.00669	6.71626	6.5638	5.82162	7.25318
ASHG19A3A003894	4.13e-05	4.67638	up	coding	NM_001349	DARS	RefSeq_coding	2322	chr2	-	136664253	136743222		TACCATGCCTGACCCAAGAAATCCCAAACAGTCCAACTCTTACGATATGTTCATGAGAGG	1615	Hs.503787	GO:0005524|GO:0004046|GO:0004815|GO:0016874|GO:0003676|GO:0000166|GO:0005515|GO:0006422|GO:0010467|GO:0006461|GO:0006418|GO:0006412|GO:0005737|GO:0005829|GO:0031965|GO:0005634|GO:0005886|GO:0005625	NP_001340	Aspartyl-tRNA synthetase	203.11	2394.08	8.10938	10.3348	266.006	151.75	279.991	179.016	138.789	2621.81	2105.44	2168.17	2579.24	2495.75	8.31785	8.00844	8.4511	8.10903	7.6605	10.3616	10.3307	10.391	10.3327	10.2579
ASHG19A3A024794	0.0142438	2.62703	up	coding	NM_198549	FAM73A	RefSeq_coding	5292	chr1	+	78245308	78344077		GAAGCCTGTGGTTCCATTAAACTGGGTGCAGGAGATGCCATTGCTGAAGAAAATGTAGAT	374986	Hs.632419	GO:0016021|GO:0016020	NP_940951	Family with sequence similarity 73, member A"	7.64172	38.494	3.23684	4.63027	14.2249	5.44722	5.40994	5.77532	7.35123	33.703	50.3017	36.9107	42.3803	29.1745	4.18222	2.93134	2.46537	3.30136	3.3039	4.70762	3.71928	4.63561	5.42196	4.66689
ASHG19A3A049046	0.0196568	2.7605	up	coding	NM_005475	SH2B3	RefSeq_coding	5425	chr12	+	111843751	111889426		CACATTGTGATAACATAAAGTGGATTCATCTTGTATCATTATAGGCAGAAGGTATTTGGC	10019	Hs.506784	GO:0004871|GO:0007596|GO:0030154|GO:0035162|GO:0035556|GO:0005829	NP_005466	SH2B adaptor protein 3	18.4554	97.5869	4.60817	6.0731	17.646	13.9708	34.7289	17.0914	8.83998	147.524	95.3212	84.5022	81.588	78.9996	4.4476	4.83758	5.20565	4.60052	3.94949	6.7847	5.22412	5.94325	6.27109	6.14234
ASHG19A3A004607	1.76e-05	2.59292	up	coding	NM_007311	TSPO	RefSeq_coding	665	chr22	+	43547534	43559247		TTCCCGGAGCGTGCCCTCGCCGCTGGTACGGCTCCTACCTGGTCTGGAAAGAGCTGGGAG	706	Hs.202	GO:0005497|GO:0008503|GO:0015485|GO:0004872|GO:0030325|GO:0007568|GO:0006820|GO:0006915|GO:0048266|GO:0008283|GO:0071476|GO:0071222|GO:0071294|GO:0060242|GO:0008347|GO:0006783|GO:0060253|GO:0045019|GO:0032720|GO:0014012|GO:0043065|GO:0051928|GO:0060252|GO:0051901|GO:0010940|GO:0006626|GO:0032374|GO:0050810|GO:0048678|GO:0042493|GO:0010042|GO:0032570|GO:0006950|GO:0033574|GO:0010266|GO:0008202|GO:…	NP_009295	Translocator protein (18kDa)	73.9204	355.76	6.6011	7.97567	89.0082	56.0238	81.145	64.4848	78.9401	411.956	387.015	298.609	338.78	342.438	6.63497	6.57936	6.45938	6.51027	6.8215	8.12053	7.91138	7.78758	8.02957	8.02928
ASHG19A3A029079	0.0293852	2.04124	up	coding	NM_001037333	CYFIP2	RefSeq_coding	6498	chr5	+	156693090	156822604		GCGGGGCAGAGCATCCTGCGCCCCGGCGCGGGGCCCTGCGGTAGCCTCAGGCCCCTCCCC	26999	Hs.519702	GO:0005515|GO:0006915|GO:0016337|GO:0030054|GO:0005737|GO:0048471|GO:0045202|GO:0019717	NP_055191	Cytoplasmic FMR1 interacting protein 2	44.0913	152.393	5.75215	6.7816	26.6856	25.3436	90.5922	45.1081	32.7269	142.339	260.435	140.399	116.104	102.688	4.98909	5.56756	6.62059	5.99691	5.58659	6.73376	7.23562	6.70021	6.72423	6.51416
ASHG19A3A052676	0.000148	2.3826	up	coding	NM_001165037	GABRA5	RefSeq_coding	2776	chr15	+	27112272	27194356		GCGGAGGAGAAGGAGGATGCATCCTCACCGACGGCTCGCCTCCCGGGGCCGGCGCGCAGG	2558	Hs.24969	GO:0004890|GO:0005254|GO:0005230|GO:0005216|GO:0004872|GO:0005215|GO:0008306|GO:0001662|GO:0007420|GO:0007214|GO:0034220|GO:0007165|GO:0007268|GO:0055085|GO:0006810|GO:0030054|GO:0034707|GO:0005887|GO:0005886|GO:0045211|GO:0045202	NP_001158509	Gamma-aminobutyric acid (GABA) A receptor, alpha 5"	183.643	994.42	7.99619	9.24873	177.817	165.312	196.327	192.27	186.489	1011.53	991.694	839.142	985.88	1143.86	7.65406	8.15036	7.83163	8.23016	8.11474	9.18273	9.31075	9.16376	9.22264	9.36375
ASHG19A3A012094	0.000944	4.54196	up	coding	NM_015414	RPL36	RefSeq_coding	557	chr19	+	5690345	5691676		CTGGGCCTCGGGAACTGAGCCGGTACTCACCTCCGCCCCTTCTCCCCGTCGCTGTCCGCA	25873	Hs.408018	GO:0005515|GO:0003735|GO:0044267|GO:0031018|GO:0010467|GO:0006412|GO:0006412|GO:0006414|GO:0006415|GO:0019058|GO:0016032|GO:0019083|GO:0005829|GO:0005829|GO:0022625|GO:0005622|GO:0005730|GO:0005840	NP_378669	Ribosomal protein L36	5364.03	47589.6	13.2167	15.4	4372.28	4756.63	4892.45	4929.17	7869.64	56449.2	44382	46193.9	39699.4	51223.4	12.8316	13.1586	13.188	13.5515	13.3539	15.6124	15.5036	15.6687	14.8761	15.3394
ASHG19A3A044118	0.0174698	2.6076	up	coding	NM_173540	FUT11	RefSeq_coding	2069	chr10	+	75532048	75535974		ATGAAATACCTGGCATACAAGCAACCTGGGGGCATCACCAACCAATTTCTTCTGGATAGT	170384	Hs.588854	GO:0046920|GO:0016757|GO:0006486|GO:0005794|GO:0032580|GO:0016021|GO:0016020	NP_775811	Fucosyltransferase 11 (alpha (1,3) fucosyltransferase)"	16.6546	68.6386	4.20598	5.5887	19.4692	5.44722	32.5869	18.0416	7.728	59.3498	100.938	64.5161	61.8228	56.5669	4.57511	2.93134	5.11146	4.67974	3.73223	5.50927	5.35228	5.5333	5.90422	5.64444
ASHG19A3A027371	0.00620616	3.89703	up	coding	NM_020141	TMEM167B	RefSeq_coding	2768	chr1	+	109633402	109639553		TACTTCAAGAAAGTACCTCGTCTCAAAACCTGGCTGCTATCAGAGAAGAAGGGTGTTTGG	56900	Hs.82933	GO:0005794|GO:0000139|GO:0016021|GO:0016020	NP_064526	Transmembrane protein 167B	9.36363	68.7206	3.59873	5.56111	17.7276	5.44722	6.68809	8.67542	8.2798	48.743	118.38	77.9945	45.3672	53.1178	4.45319	2.93134	3.05955	3.68701	3.86258	5.23038	5.68882	5.82293	5.51005	5.55335
ASHG19A3A006266	0.00638457	2.32963	up	coding	NM_170679	SKP1	RefSeq_coding	2028	chr5	-	133492083	133512724		CTTTACTGAAGAGGAGGAAGCCCAGGTACGCAAAGAGAACCAGTGGTGTGAAGAGAAGTG	6500	Hs.171626	GO:0005515|GO:0004842|GO:0000082|GO:0000084|GO:0031146|GO:0031145|GO:0000278|GO:0051437|GO:0016567|GO:0051439|GO:0006511|GO:0016032|GO:0019005|GO:0005829|GO:0005829|GO:0005654|GO:0005654	NP_733779	S-phase kinase-associated protein 1	350.346	2184.33	9.01005	10.2302	453.191	223.084	573.294	290.077	212.085	2410.71	2094.14	1991.56	2161.76	2263.48	9.24025	8.67095	9.77294	9.02122	8.34488	10.2689	10.32	10.2809	10.1264	10.1545
ASHG19A3A029538	0.00118809	7.83119	up	coding	NM_021018	HIST1H3F	RefSeq_coding	466	chr6	-	26250369	26250835		GGCATAAGTTGTACTGAGGGTGTGCGCCAACTTAAACCAAAGGCTCTTTTCAGAGCCACC	8968	Hs.247814	GO:0003677|GO:0005515|GO:0051320|GO:0007596|GO:0006334|GO:0060968|GO:0005694|GO:0005654|GO:0005654|GO:0000786|GO:0005634	NP_066298	Histone cluster 1, H3f"	21.1418	312.809	4.81471	7.78394	28.3834	25.786	23.535	17.06	10.9444	325.118	275.973	267.594	332.702	362.658	5.07286	5.58929	4.61979	4.5968	4.19482	7.8402	7.3358	7.63942	8.00788	8.09642
ASHG19A3A046329	0.000241	17.3952	up	coding	NM_003646	DGKZ	RefSeq_coding	3659	chr11	+	46368955	46402104	ENST00000325496,"	CAAGGCGCCGCGGCGACTCAACAAGCGGCGCTTCCCGGGGCTGCGGCTCTTCGGGCACAG	8525	Hs.502461	GO:0005524|GO:0004143|GO:0004143|GO:0004857|GO:0001727|GO:0046872|GO:0000166|GO:0008022|GO:0005515|GO:0016740|GO:0007205|GO:0007596|GO:0016477|GO:0035556|GO:0046834|GO:0031571|GO:0046580|GO:0045930|GO:0030168|GO:0005737|GO:0030027|GO:0005634|GO:0005886	NP_963291	Diacylglycerol kinase, zeta"	14.9046	503.487	4.28178	8.4024	10.6392	15.4159	19.3338	21.7465	7.38771	513.268	458.773	431.045	590.319	524.031	3.83776	4.95426	4.30837	4.95002	3.35848	8.38154	8.188	8.29737	8.64749	8.49757
ASHG19A3A049676	0.000964	4.72496	up	coding	NM_138444	KCTD12	RefSeq_coding	6255	chr13	-	77454303	77460540		ACTAGCTACTGTTTTCCTTCCTGTGTGTGAAGTAATGAATCATTGATTATGTGACTTGTT	115207	Hs.644125	GO:0005515|GO:0005249|GO:0006813|GO:0030054|GO:0005886|GO:0045211|GO:0042734|GO:0045202|GO:0008076	NP_612453	Potassium channel tetramerisation domain containing 12	27.3119	250.552	5.22979	7.47009	26.8869	25.8837	31.1326	26.3267	26.3297	272.798	209.24	213.429	295.567	261.726	5.00021	5.59521	5.03858	5.21516	5.29978	7.60604	6.84357	7.30728	7.87855	7.71502
ASHG19A3A001573	0.00493288	2.41775	up	coding	NM_001080124	CASP8	RefSeq_coding	2750	chr2	+	202098165	202152434	NM_033355,"	TGCCTGTACCCCGCCAACAGCTTCAGAAGAAGGAGCAGCCCCTGGGTGCGTCCACTTTCT	841	Hs.599762	GO:0004197|GO:0008234|GO:0042802|GO:0008233|GO:0005515|GO:0006919|GO:0008633|GO:0008633|GO:0006915|GO:0006915|GO:0006921|GO:0071260|GO:0008624|GO:0008624|GO:0008624|GO:0008629|GO:0043123|GO:0006508|GO:0051603|GO:0042981|GO:0034612|GO:0005813|GO:0005737|GO:0005856|GO:0005829|GO:0005829|GO:0031264|GO:0005741|GO:0005739|GO:0005730|GO:0005634	NP_203522	Caspase 8, apoptosis-related cysteine peptidase"	34.6813	156.257	5.5336	6.80727	41.9336	32.4464	39.738	25.395	33.8934	129.506	213.927	97.1299	162.003	178.718	5.59738	5.87144	5.39892	5.16423	5.63606	6.60806	6.88456	6.15084	7.15057	7.24232
ASHG19A3A026249	0.0397722	4.7657	up	coding	NM_006174	NPY5R	RefSeq_coding	1936	chr4	+	164265090	164273084		AAAGGCTATCGGTAACAACTGACCTGCCACAAAGTTAGAAGAAAGGATTGATTCAAGAAA	4889	Hs.519058	GO:0004930|GO:0004983|GO:0001602|GO:0001601|GO:0004872|GO:0007186|GO:0003214|GO:0042755|GO:0060112|GO:0014050|GO:0032229|GO:0003151|GO:0002675|GO:0045768|GO:0048661|GO:0007268|GO:0005737|GO:0005887|GO:0005886|GO:0005886	NP_006165	Neuropeptide Y receptor Y5	8.0703	90.2189	3.28222	5.5349	8.54968	5.44722	11.3224	5	10.0322	41.6597	73.7374	24.5185	173.717	137.461	3.37763	2.93134	3.57969	2.43147	4.09095	5.01063	4.6347	3.89332	7.23034	6.90554
ASHG19A3A023890	0.0445649	3.46699	up	coding	NM_001014809	CRMP1	RefSeq_coding	3155	chr4	-	5822491	5894785		ATGTTCGCCGCGGTGGAGGGCGCCTACGAGAACAAGACCATCGACTTCGACGCCTACAGT	1400	Hs.135270	GO:0004157|GO:0016810|GO:0005515|GO:0007411|GO:0007399|GO:0006139|GO:0005737|GO:0005856|GO:0005829|GO:0005815|GO:0005819	NP_001304	Collapsin response mediator protein 1	9.75004	62.5322	3.40839	5.20207	8.01567	5.44722	22.2366	5.80658	7.24411	40.017	62.0797	30.6105	118.712	61.2424	3.14105	2.93134	4.5271	3.32143	3.12104	4.9541	4.22956	4.30824	6.75414	5.76433
ASHG19A3A004232	1.96e-05	4.56877	up	coding	NM_004071	CLK1	RefSeq_coding	1933	chr2	-	201717731	201729467	NM_001162407,"	TACTTCACATCGTCGTTCACATGGGAAGAGTCACCGAAGGAAAAGAACCAGGAGTGTAGA	1195	Hs.433732	GO:0005524|GO:0004715|GO:0000166|GO:0004674|GO:0016740|GO:0008283|GO:0018105|GO:0018107|GO:0018108|GO:0046777|GO:0005634	NP_004062	CDC-like kinase 1	6.21551	52.0679	2.9186	5.1104	7.22594	5.44722	5.31736	5.71999	7.36703	39.2553	98.3846	39.2221	42.4362	41.0414	2.62637	2.93134	2.44049	3.26583	3.32896	4.92555	5.29338	4.73798	5.42345	5.17165
ASHG19A3A050745	2.95e-06	4.97443	up	coding	NM_001032	RPS29	RefSeq_coding	302	chr14	-	50050290	50053094		CTTCAGAGGATTATCCGGGGCATCTACTCAATGAAAAACCATGATAATTCTTTGTATATA	6235	Hs.156367	GO:0046872|GO:0005515|GO:0003735|GO:0008270|GO:0044267|GO:0031018|GO:0010467|GO:0006412|GO:0006412|GO:0006414|GO:0006415|GO:0019058|GO:0016032|GO:0019083|GO:0005737|GO:0005829|GO:0005829|GO:0022627|GO:0005622|GO:0015935	NP_001023	Ribosomal protein S29	1551.08	24339.8	11.6724	13.987	1922.89	1328.99	1581.33	1299.54	1622.64	26801.4	21430.7	20081.7	26059.5	27325.9	11.6827	11.5619	11.6292	11.8215	11.6669	14.0634	13.9065	13.9451	13.9065	14.1132
ASHG19A3A052605	0.0131362	2.68258	up	coding	NM_003090	SNRPA1	RefSeq_coding	1068	chr15	-	101821716	101835460		GCAAAGTGGAATCTATCAGCATTGTTGAAATGCTTAAGACTGCTGCTGATAATTTTGTAA	6627	Hs.528763	GO:0003723|GO:0005515|GO:0008380|GO:0010467|GO:0000398|GO:0000398|GO:0005686|GO:0071013|GO:0005654|GO:0005634|GO:0030532|GO:0005681	NP_003081	Small nuclear ribonucleoprotein polypeptide A'	34.5553	167.814	5.49019	6.91381	44.6998	33.6302	29.1416	46.2909	19.0138	189.327	152.596	149.479	180.006	167.664	5.68545	5.92051	4.94481	6.03689	4.86331	7.11587	6.223	6.79464	7.27236	7.16319
ASHG19A3A040798	0.0386358	2.13861	up	coding	NM_002367	MAGEB4	RefSeq_coding	2266	chrX	+	30260056	30262295		TCCATTGTCTTCCCTCCATTAAGAGAAGACTTTAAGAGATGAGGGAGAGAGAGCCAGAGA	4115	Hs.113291		NP_002358	Melanoma antigen family B, 4"	51.9183	194.571	6.00573	7.1024	76.1715	56.022	53.714	21.7465	51.9374	262.968	201.943	121.038	184.18	202.727	6.41572	6.57928	5.86232	4.94995	6.22138	7.55346	6.77455	6.48297	7.29775	7.40329
ASHG19A3A005816	0.000213	19.9783	up	coding	NM_133504	DCN	RefSeq_coding	1570	chr12	-	91539035	91572329		CGAGTGGTCCAGTGTTCTGATTTGGAACTGGGCACCAATCCGCTGAAGAGCTCAGGAATT	1634	Hs.728830	GO:0005518|GO:0050840|GO:0005539|GO:0047485|GO:0007568|GO:0001822|GO:0009887|GO:0019800|GO:0001890|GO:0032496|GO:0009612|GO:0007519|GO:0042060|GO:0005589|GO:0031012|GO:0005576|GO:0005615|GO:0005578	NP_598014	Decorin	116.625	5948.09	7.1139	11.4343	175.896	78.142	108.922	43.8674	176.297	7295.39	5097.19	3976.33	6555.35	6816.19	7.63877	7.04493	6.89872	5.95697	8.03012	11.6331	11.4448	11.1599	11.4567	11.4769
ASHG19A3A012164	3.56e-06	3.99311	up	coding	NM_004218	RAB11B	RefSeq_coding	1635	chr19	+	8455204	8469315	BX647356,"	AGATTCTTTATACACTTTGTAAGATTTACGCCAAACCCCAGCTCTCGATCTCTTCTTCTC	9230	Hs.626404	GO:0019003|GO:0005525|GO:0003924|GO:0000166|GO:0006184|GO:0006184|GO:0007049|GO:0015031|GO:0007264|GO:0016023|GO:0005739|GO:0005886	NP_004209	RAB11B, member RAS oncogene family"	80.1404	643.526	6.71106	8.70857	92.2154	59.6462	100.677	79.3025	68.861	680.907	580.343	555.55	738.597	662.232	6.68425	6.66754	6.78056	6.80404	6.61888	8.71636	8.55177	8.63139	8.89623	8.7471
ASHG19A3A015463	0.0216367	2.81257	up	coding	NM_002709	PPP1CB	RefSeq_coding	4991	chr2	+	28974625	29025805		TGTTTATTTATTTATTTTCCGTGGGTGCCTCCGAGTGTGCGCGCGCTCTCGCTACCCGGC	5500	Hs.702907	GO:0016787|GO:0046872|GO:0017018|GO:0050115|GO:0005515|GO:0005975|GO:0007049|GO:0051301|GO:0005977|GO:0006629|GO:0006470|GO:0005979|GO:0005981|GO:0019433|GO:0070688|GO:0072357|GO:0005737|GO:0042587|GO:0005730|GO:0005654|GO:0005634|GO:0000164	NP_996759	Protein phosphatase 1, catalytic subunit, beta isozyme"	30.7606	169.074	5.37377	6.86566	28.123	31.3115	24.9081	39.0922	30.3679	150.969	121.242	168.82	210.742	193.598	5.05965	5.82817	4.7069	5.78464	5.48949	6.81427	5.73733	6.96533	7.47064	7.34072
ASHG19A3A040542	0.00181697	5.63898	up	coding	NM_004344	CETN2	RefSeq_coding	1087	chrX	-	151995872	151999301		ATGATGATGAAACTGGGAAGATTTCGTTCAAAAATCTGAAACGCGTGGCCAAGGAGTTGG	1069	Hs.82794	GO:0005524|GO:0008026|GO:0031683|GO:0005509|GO:0003676|GO:0005515|GO:0000086|GO:0051301|GO:0007099|GO:0007067|GO:0000278|GO:0006289|GO:0032465|GO:0007283|GO:0071942|GO:0005814|GO:0005813|GO:0005813|GO:0005737|GO:0005856|GO:0005829|GO:0005622|GO:0005932|GO:0005634|GO:0032391	NP_004335	Centrin, EF-hand protein, 2"	9.3197	104.136	3.72346	6.21889	10.8369	9.06927	9.51262	9.90461	7.27511	107.057	120.277	78.8734	98.6202	115.852	3.8578	4.34468	3.40077	3.83298	3.18107	6.34252	5.72018	5.84104	6.50924	6.6815
ASHG19A3A029522	0.000913	9.02349	up	coding	NM_005325	HIST1H1A	RefSeq_coding	781	chr6	-	26017260	26018040		GAAAAAGTAAATTCAGTTAGAAGTTTCTTCTAGTAACCCAACGGCTCTTTTAAGAGCCAC	3024	Hs.150206	GO:0003677|GO:0006334|GO:0007283|GO:0005694|GO:0000786|GO:0005634	NP_005316	Histone cluster 1, H1a"	12.1042	217.375	4.1084	7.28209	10.5579	11.2215	18.9947	6.13457	13.6124	237.695	187.413	195.812	233.958	231.996	3.82837	4.58198	4.28297	3.39495	4.45374	7.42498	6.63174	7.18625	7.60371	7.56377
CUST_3_PI418767722	0.000309	3.62226	up	coding	NM_002539	ODC1	RefSeq_coding	2062	chr2	-	10580507	10588453		CTGAACAAGCATTTGTAGCTTGTACAATGGCAGAATGGGCCAAAAGCTTAGTGTTGTGAC	4953	Hs.467701	GO:0016829|GO:0004586|GO:0005515|GO:0034641|GO:0006596|GO:0006595|GO:0006521|GO:0009615|GO:0005575|GO:0005829	NP_002530	Ornithine decarboxylase 1	92.1964	659.32	6.89615	8.75304	123.694	83.9086	100.596	96.6359	56.1474	721.437	645.728	611.837	650.887	666.711	7.11959	7.14557	6.7793	7.10595	6.33034	8.78713	8.70835	8.76484	8.74948	8.75541
ASHG19A3A048295	0.000595	10.3317	up	coding	NM_001975	ENO2	RefSeq_coding	2423	chr12	+	7023613	7032859		AGAATGGGAAGGGTCATAGAAAGGGCCTTGACATCAGTTCCTTTGTGTGTACTCACTGAA	2026	Hs.511915	GO:0016829|GO:0000287|GO:0004634|GO:0046982|GO:0042803|GO:0005975|GO:0006094|GO:0006006|GO:0006096|GO:0042493|GO:0032355|GO:0014070|GO:0005737|GO:0005829|GO:0005626|GO:0005622|GO:0043204|GO:0000015|GO:0001917|GO:0005886|GO:0005625|GO:0019717	NP_001966	Enolase 2 (gamma, neuronal)"	111.491	2433.7	6.98591	10.3549	141.613	46.3339	231.398	53.4365	84.6766	2622.96	2246.53	2157.95	2571	2570.08	7.32572	6.32874	8.11455	6.23905	6.92151	10.3631	10.4036	10.3842	10.3297	10.294
ASHG19A3A046179	0.000337	3.97498	up	coding	NM_005013	NUCB2	RefSeq_coding	1612	chr11	+	17298285	17353069		AAAGAAGAGCTACAACGTCAGCATGATCAACTGGAGGCTCAGAAGCTGGAATATCATCAG	4925	Hs.654599	GO:0003677|GO:0005509|GO:0005793|GO:0005794|GO:0005797|GO:0005737|GO:0005829|GO:0005783|GO:0005576|GO:0005615|GO:0005640|GO:0005634|GO:0005886	NP_005004	Nucleobindin 2	52.2183	385.88	6.08168	8.07263	68.7682	41.5633	64.5028	34.4048	51.8524	388.786	402.511	304.036	410.885	423.18	6.27211	6.19366	6.12036	5.60366	6.2186	8.05666	7.97433	7.81728	8.2525	8.26235
ASHG19A3A011601	0.00313394	6.78063	up	coding	NM_001029861	NANOS2	RefSeq_coding	1577	chr19	-	46416474	46418036		ACAGGGTCGGGACCCTGAGTATTGAGCTCTGGTGAATAAAAAGGTTTTCTAGTCGTCTTT	339345	Hs.434218	GO:0003723|GO:0046872|GO:0008270|GO:0030154|GO:0007275|GO:0006417|GO:0007283	NP_001025032	Nanos homolog 2 (Drosophila)	6.87404	97.5503	3.20071	5.96213	10.2503	5.44722	5	5.50178	8.17091	62.0927	76.8756	68.2871	154.539	125.957	3.79461	2.93134	2.38166	3.05674	3.83919	5.57624	4.7291	5.62152	7.08937	6.7944
ASHG19A3A001240	0.00307651	2.25482	up	coding	NM_001035247	UFD1L	RefSeq_coding	1730	chr22	-	19437463	19466738		ATTCCCAATTATGAATTTAAACTTGGATGAAGCTGGAGGCAGATTCGTCGCTTTCTCTGG	7353	Hs.474213	GO:0005515|GO:0004843|GO:0001501|GO:0006511|GO:0005737|GO:0005829|GO:0005634	NP_005650	Ubiquitin fusion degradation 1 like (yeast)	95.3834	412.501	6.98343	8.15644	95.612	94.9044	92.7067	112.708	80.9861	459.25	376.653	368.364	432.651	425.589	6.73542	7.31843	6.65851	7.3465	6.85827	8.24505	7.86539	8.09051	8.31012	8.27113
ASHG19A3A029928	0.00882959	2.12692	up	coding	NM_199184	C6orf108	RefSeq_coding	813	chr6	-	43193368	43197211		GGGTAAGGGAGCTGTGAGGGTGTGGATGGGAGGCAGCTTCACCTTTCCCTGCCCTTTCCA	10591	Hs.109752	GO:0070694|GO:0016798|GO:0050144|GO:0008283|GO:0009159|GO:0008152|GO:0009117|GO:0030307|GO:0005737|GO:0005730|GO:0005634|GO:0005634	NP_954653	Chromosome 6 open reading frame 108	105.327	467.231	7.11601	8.20477	110.8	76.2741	136.141	95.7549	107.663	301.616	442.756	267.188	625.112	699.484	6.95878	7.01044	7.23879	7.09188	7.28015	7.74327	8.12592	7.63762	8.70886	8.8082
ASHG19A3A006837	0.000525	2.16715	up	coding	NM_199004	ARRB2	RefSeq_coding	1891	chr17	+	4613788	4624794		ATCACCTGGACAAAGTGGACCCTGTAGTGTTTGTGACCCTCACCTGCGCCTTCCGCTATG	409	Hs.435811	GO:0001664|GO:0031701|GO:0005515|GO:0005102|GO:0031625|GO:0002031|GO:0002031|GO:0007596|GO:0060326|GO:0002032|GO:0032088|GO:0045953|GO:0031397|GO:0009968|GO:0030168|GO:0070374|GO:0070374|GO:0043161|GO:0015031|GO:0016567|GO:0031623|GO:0006366|GO:0007179|GO:0005905|GO:0005737|GO:0016023|GO:0031410|GO:0005829|GO:0005634|GO:0005886	NP_945355	Arrestin, beta 2"	51.304	198.904	6.07556	7.19136	48.9805	30.908	56.9696	56.6359	63.0259	202.053	223.996	187.228	206.004	175.237	5.81069	5.81318	5.94147	6.31798	6.49449	7.20632	6.97537	7.121	7.43859	7.21552
ASHG19A3A053950	0.00541394	3.43023	up	coding	NM_006324	CFDP1	RefSeq_coding	1281	chr16	-	75327608	75467387		TTTGGGGAAAATTGGTGCCAAGAAGCAGAAAATGAGCACCCTTGAGAAGTCCAAACTGGA	10428	Hs.461361	GO:0003674|GO:0006916|GO:0008150|GO:0007155|GO:0007275|GO:0042127|GO:0008360|GO:0005575	NP_006315	Craniofacial development protein 1	15.2624	97.289	4.32044	6.09875	24.5375	8.68558	25.0186	7.41482	10.6557	123.151	115.962	66.7152	76.7939	103.823	4.87816	4.29706	4.71335	3.55121	4.16242	6.53771	5.6439	5.58857	6.19314	6.53042
ASHG19A3A015784	5.66e-05	5.25448	up	coding	NM_006196	PCBP1	RefSeq_coding	1772	chr2	+	70314584	70316332		CTGTTCAGCTGTTAATGCTGGGATCCATATTTAGTTTTATAAGCTTTTCCCTGTTTTTAG	5093	Hs.2853	GO:0003677|GO:0003723|GO:0005515|GO:0003697|GO:0008380|GO:0010467|GO:0016071|GO:0000398|GO:0005737|GO:0005654|GO:0005634|GO:0030529	NP_006187	Poly(rC) binding protein 1	223.706	3297.57	8.32163	10.7152	265.57	221.926	230.367	232.151	168.513	3538.16	2752.1	2811.13	3814.53	3571.94	8.31472	8.66216	8.10346	8.57093	7.95686	10.7203	10.6534	10.712	10.7951	10.6951
ASHG19A3A018001	0.0013958	2.95959	up	coding	NM_020746	MAVS	RefSeq_coding	11760	chr20	+	3827448	3856761		AATTTTTGCAATGTGGATGTTGTAGAGATTCTGCCTTACCTGCCCTGCCTCACAGCAAGA	57506	Hs.570362	GO:0050700|GO:0005515|GO:0019901|GO:0004871|GO:0002218|GO:0071360|GO:0042742|GO:0045087|GO:0044419|GO:0032480|GO:0043123|GO:0071660|GO:0071651|GO:0002230|GO:0002230|GO:0010552|GO:0032727|GO:0032727|GO:0032728|GO:0032728|GO:0032757|GO:0033160|GO:0001934|GO:0051091|GO:0042993|GO:0032760|GO:0060340|GO:0009615|GO:0007165|GO:0016021|GO:0016020|GO:0005741|GO:0005741|GO:0005741|GO:0005739	NP_065797	Mitochondrial antiviral signaling protein	48.4255	270.924	5.99913	7.56452	40.5284	38.8887	61.5808	62.0018	39.1277	239.846	236.888	218.609	355.385	303.894	5.5541	6.10502	6.05312	6.45339	5.83001	7.43588	7.07039	7.34127	8.08349	7.89158
CUST_17_PI426249100	0.000633	2.60991	up	coding	NM_014620_Exon2+	NM_014620	HOX cluster	117	chr12	+	54446943	54447060	NM_014620,"	AGAAATGACGTCAGAATCATTTGCATCCCGCTGCCTCTACCTGCCTGGTCCAGCTGGGAC						65.3507	311.158	6.40952	7.79352	50.9416	50.1941	87.8349	82.1569	55.6257	286.459	285.017	334.937	351.517	297.862	5.86381	6.43171	6.57395	6.86095	6.31717	7.66914	7.40088	7.95633	8.07231	7.86891
ASHG19A3A040648	0.000397	3.25213	up	coding	NM_003918	GYG2	RefSeq_coding	3411	chrX	+	2746862	2800861	NM_001079855,"	AGCTTGTCCTGAAACTGAGACTCCTGCCGTGATAACGTGTGACCCACTGTCCCAGCCTTC	8908	Hs.567381	GO:0008466|GO:0016757|GO:0005975|GO:0006006|GO:0005978|GO:0005980|GO:0005829|GO:0005829|GO:0005625	NP_003909	Glycogenin 2	53.9272	321.206	6.12111	7.8225	38.9729	33.6724	68.6363	51.6927	76.6618	273.058	284.546	319.628	383.13	345.668	5.50191	5.92178	6.21627	6.19073	6.77486	7.60848	7.39828	7.89158	8.17324	8.0409
ASHG19A3A001931	0.00066	3.91703	up	coding	NM_001118890	GLRX	RefSeq_coding	1093	chr5	-	95149553	95158577	ENST00000309178,"	GATTGGAGCTCTGCAGTAACCACAGATCTCATAGGAAATGTTCAACAATTCTGTGAAAGG	2745	Hs.28988	GO:0009055|GO:0015038|GO:0047485|GO:0015035|GO:0045454|GO:0022900|GO:0015949|GO:0055086|GO:0006810|GO:0005737|GO:0005829|GO:0005829	NP_002055	Glutaredoxin (thioltransferase)	36.8545	258.905	5.57178	7.54154	51.0639	25.5406	55.0047	28.7061	23.957	307.615	245.015	227.822	262.842	251.231	5.86809	5.5781	5.89471	5.34381	5.1742	7.76973	7.13054	7.40349	7.7397	7.66424
ASHG19A3A010032	0.00541917	4.13412	up	coding	NM_024110	CARD14	RefSeq_coding	3917	chr17	+	78152280	78182851		TGGTCCGCATCGTCAGTATGGACAAAGCCAAGGCCAGCCCTCTGCGTTTGTCCTTTGACA	79092	Hs.696253	GO:0050700|GO:0007250|GO:0001934|GO:0042981|GO:0016235|GO:0005737|GO:0005622|GO:0005886	NP_438170	Caspase recruitment domain family, member 14"	12.3689	89.363	3.92379	5.97137	10.0655	5.44722	13.0564	13.6814	19.5938	83.0717	158.165	63.8979	69.9575	71.7226	3.77681	2.93134	3.72281	4.28361	4.9044	5.97989	6.29475	5.51837	6.06481	5.99905
ASHG19A3A049410	0.000796	3.29563	up	coding	NM_014887	N4BP2L2	RefSeq_coding	2860	chr13	-	33091030	33112932		GCAGAAGTTACTTATTCTTTTAAGAGGTCTGCCTGGTTCTGGGAAAACAACATTGTCTCG	10443	Hs.507680	GO:0005524|GO:0003674|GO:0008150|GO:0001906|GO:0005575	NP_149102	NEDD4 binding protein 2-like 2	19.3075	121.131	4.71078	6.43133	19.477	12.5376	15.5089	27.2028	21.8109	140.077	124.61	89.0283	124.861	127.076	4.57587	4.70774	3.96574	5.26164	5.04291	6.71209	5.80091	6.02212	6.81517	6.80639
ASHG19A3A005956	0.021982	2.58779	up	coding	NM_139353	TAF1C	RefSeq_coding	3741	chr16	-	84211461	84220662		TGGTGACATGCACCGTCCAGGGAGAAACTCTGCTGGCCGTCCGCTCTGACTACCACTGTG	9013	Hs.153022	GO:0003677|GO:0003701|GO:0016251|GO:0006363|GO:0006362|GO:0006360|GO:0006366|GO:0006361|GO:0005654|GO:0005654|GO:0005634	NP_647610	TATA box binding protein (TBP)-associated factor, RNA polymerase I, C, 110kDa"	18.4281	78.3414	4.41156	5.78328	24.499	5.44722	19.2018	22.7266	20.2659	76.8483	121.538	71.0587	66.9809	55.2814	4.87629	2.93134	4.29873	5.00699	4.94443	5.87532	5.74185	5.67957	6.00623	5.61341
ASHG19A3A027444	0.00503097	4.96764	up	coding	NM_006805	HNRNPA0	RefSeq_coding	2983	chr5	-	137087074	137090039		ACTTACATGTTGACGTTGAAGGCTCAAAGCTATACTAAGAAGCTTTCTGAAAGATTGGGC	10949	Hs.96996	GO:0003723|GO:0000166|GO:0008380|GO:0010467|GO:0006397|GO:0000398|GO:0030530|GO:0005654|GO:0005634	NP_006796	Heterogeneous nuclear ribonucleoprotein A0	6.21497	56.8268	2.8807	5.19326	7.2564	5.44722	5.42285	5.71196	7.23643	60.195	47.3054	44.7694	63.6968	68.1675	2.63646	2.93134	2.4701	3.26027	3.10531	5.52934	3.611	4.96219	5.94299	5.92077
ASHG19A3A013869	0.0306962	2.14229	up	coding	NM_032673	PCGF1	RefSeq_coding	939	chr2	-	74732177	74734821		AAGATCAAAGACTTGAATGAACACATTGTTTGCTGCCTATGCGCCGGCTACTTCGTGGAT	84759	Hs.316750	GO:0046872|GO:0008022|GO:0008270|GO:0005730|GO:0005634	NP_116062	Polycomb group ring finger 1	10.0873	37.9277	3.53141	4.63056	7.26738	5.44722	8.11161	20.9667	8.64361	33.5841	40.3711	43.3736	37.2402	35.0695	2.63976	2.93134	3.26314	4.89842	3.92441	4.7027	3.33665	4.90837	5.26261	4.94248
ASHG19A3A051080	0.000219	3.80057	up	coding	NM_022151	MOAP1	RefSeq_coding	2435	chr14	-	93648542	93651249		CACAGATTTCTGCTATGTGTCATCAAAACATCTAGTTCTGAGTAACATTTTCACGATTGT	64112	Hs.24719	GO:0005515|GO:0042803|GO:0006919|GO:0030262|GO:0006921|GO:0005737	NP_071434	Modulator of apoptosis 1	34.1793	226.055	5.41322	7.33943	50.9424	12.8335	41.4141	43.9232	21.7834	264.553	190.288	231.562	223.203	220.668	5.86399	4.73626	5.46574	5.95867	5.04142	7.56254	6.65978	7.42842	7.5427	7.50372
ASHG19A3A004119	0.0191647	5.43041	up	coding	NM_003242	TGFBR2	RefSeq_coding	4629	chr3	+	30647993	30735631		ATCCCACCGCACGTTCAGAAGTCGGTTAATAACGACATGATAGTCACTGACAACAACGGT	7048	Hs.82028	GO:0005524|GO:0046332|GO:0005539|GO:0046872|GO:0000166|GO:0005515|GO:0005515|GO:0004872|GO:0004702|GO:0016740|GO:0050431|GO:0050431|GO:0005024|GO:0005024|GO:0005024|GO:0005026|GO:0004675|GO:0034713|GO:0034713|GO:0034714|GO:0032147|GO:0001568|GO:0007420|GO:0048701|GO:0035162|GO:0007507|GO:0043011|GO:0060021|GO:0060389|GO:0001569|GO:0018105|GO:0018107|GO:0002663|GO:0051138|GO:0002666|GO:0008284|GO:…	NP_003233	Transforming growth factor, beta receptor II (70/80kDa)"	40.5865	635.39	5.72928	8.17034	42.1726	38.8768	37.9584	27.0055	56.919	381.071	168.178	257.976	1346.22	1023.5	5.60462	6.10422	5.33675	5.25232	6.34846	8.0333	6.42246	7.58543	9.57024	9.24025
ASHG19A3A053212	0.000277	11.9603	up	coding	NM_013227	ACAN	RefSeq_coding	8840	chr15	+	89346673	89418585		TATGAGATCAATTCCCTGGTGCGGTACCAGTGCACAGAGGGGTTTGTCCAGCGCCACATG	176	Hs.2159	GO:0005201|GO:0005540|GO:0005515|GO:0005529|GO:0007155|GO:0006508|GO:0001501|GO:0031012|GO:0005576|GO:0005578	NP_037359	Aggrecan	163.875	5332.12	7.71282	11.293	216.493	169.627	137.546	76.0024	219.706	6589.09	4693.57	3345.41	6084.55	5947.96	7.97489	8.18891	7.25451	6.74259	8.4032	11.5027	11.3328	10.9426	11.3802	11.3067
ASHG19A3A037950	0.0185406	2.12046	up	coding	NM_001173425	DFNB31	RefSeq_coding	4076	chr9	-	117164360	117267736		TGAGAAGGAAGGACTGCGGGTCGGGGACCAGATTCTGCGCGTCAACGACAAATCCCTGGC	25861	Hs.93836	GO:0005515|GO:0060122|GO:0050896|GO:0001895|GO:0050953|GO:0007605|GO:0007601|GO:0042995|GO:0005737|GO:0030426|GO:0032420	NP_056219	Deafness, autosomal recessive 31"	19.3734	82.6995	4.70959	5.79397	22.828	8.53366	20.9807	21.485	23.0398	65.3401	171.621	51.1017	47.2352	78.1999	4.78424	4.27633	4.43904	4.93276	5.11559	5.64943	6.46204	5.16747	5.56294	6.12799
ASHG19A3A038066	0.00433084	3.83241	up	coding	NM_000476	AK1	RefSeq_coding	2266	chr9	-	130628760	130640022		AAAGGCTTCCTGATTGATGGCTACCCGCGGGAGGTGCAGCAAGGAGAAGAGTTTGAGCGA	203	Hs.175473	GO:0005524|GO:0004017|GO:0019205|GO:0000166|GO:0005515|GO:0016740|GO:0046034|GO:0015949|GO:0055086|GO:0005737|GO:0005829	NP_000467	Adenylate kinase 1	54.4542	362.146	6.05115	7.9894	42.2869	40.1482	113.723	42.3018	33.8116	421.005	394.969	276.868	338.136	379.751	5.60828	6.14889	6.96259	5.90367	5.63231	8.14424	7.94294	7.68744	8.02617	8.14621
ASHG19A3A038208	0.00815345	2.66042	up	coding	NM_152833	C9orf69	RefSeq_coding	2866	chr9	-	139006427	139010731		TTGTTTTTTGTTAACGTATTACTCAGAGTCACCCAAGCCTCTTGGCTGAGGGTGAAGGTG	90120	Hs.287411		NP_690046	Chromosome 9 open reading frame 69	27.5436	117.163	4.97957	6.39122	36.5211	5.83483	45.1417	38.6504	11.5702	118.132	109.806	128.473	111.955	117.447	5.41069	3.867	5.5911	5.76627	4.26279	6.48072	5.53019	6.56855	6.67626	6.70039
ASHG19A3A013182	0.00905929	3.14786	up	coding	NM_001077710	FAM110C	RefSeq_coding	3963	chr2	-	38815	46588		GGCAGTTTCTAAACAGAGCTTTTTCTATACACTATTTGCAACTGGAGTGCAATATTGTAT	642273	Hs.8379	GO:0005737|GO:0005856|GO:0005874|GO:0005815|GO:0000922	NP_001071178	Family with sequence similarity 110, member C"	19.2529	99.8915	4.49285	6.14722	41.4638	6.94458	26.9769	8.36208	12.517	107.798	98.767	110.613	97.7942	84.4849	5.58344	4.05048	4.82678	3.65429	4.34926	6.35252	5.30214	6.34386	6.5005	6.23708
ASHG19A3A015094	0.0105723	6.78484	up	coding	NM_016831	PER3	RefSeq_coding	6203	chr1	+	7844762	7905236		TTGATCCTGAATCGTAAGAAAGATGTCCTGGCGTCTTCTCACTTTGTTGACCTGCTTGCA	8863	Hs.162200	GO:0004871|GO:0006355|GO:0048511|GO:0005737|GO:0005634	NP_058515	Period homolog 3 (Drosophila)	14.7992	202.783	4.32995	7.09227	12.6523	25.175	12.3183	14.02	9.8307	174.136	131.768	183.749	281.647	242.614	4.03971	5.56134	3.66174	4.3212	4.06576	7.00389	5.92115	7.09252	7.82458	7.61918
ASHG19A3A034308	0.00028	2.84813	up	coding	NM_181597	UPP1	RefSeq_coding	1857	chr7	+	48128354	48148329		TTGGGTTAGTCCTAGAGCCGCTTCTAGCCCGGTTTCCTCCGCCCCAGGTTAGGACCACGT	7378	Hs.488240	GO:0004850|GO:0055086|GO:0006139|GO:0009116|GO:0009166|GO:0006206|GO:0046135|GO:0043097|GO:0006220|GO:0046108|GO:0005737|GO:0005829	NP_853628	Uridine phosphorylase 1	107.494	618.195	7.16008	8.67009	93.3952	91.7683	115.392	130.636	106.28	598.113	580.614	594.889	681.137	636.225	6.70144	7.27553	6.9845	7.58164	7.2573	8.56481	8.55245	8.72152	8.80063	8.71106
ASHG19A3A019381	0.00113588	2.15267	up	coding	NM_058175	COL6A2	RefSeq_coding	3461	chr21	+	47518032	47549719		TTGGACGGAGCTGTTTTGTGCTGAAAGGTTTTCTCGGGGTCCGTGGTGTCCCCCAAAGGT	1292	Hs.420269	GO:0005201|GO:0005515|GO:0030674|GO:0007411|GO:0016337|GO:0030198|GO:0031012|GO:0005576|GO:0005615|GO:0016020|GO:0005578	NP_478055	Collagen, type VI, alpha 2"	26.7842	108.275	5.17608	6.28221	25.4856	16.1638	38.1344	27.5705	26.5666	87.9525	122.016	102.042	114.171	115.192	4.92947	5.01498	5.34404	5.28245	5.3095	6.05861	5.75166	6.22483	6.70242	6.67353
ASHG19A3A050029	0.00120999	4.28349	up	coding	NM_005872	BCAS2	RefSeq_coding	1310	chr1	-	115110182	115124265		GAGATAGTTCTAAACACATTCTTGATCACCAAACAACTTCAGAAAGACAGTGACTGTACA	10286	Hs.22960	GO:0005515|GO:0008380|GO:0000375|GO:0006397|GO:0005730|GO:0005634|GO:0005681	NP_005863	Breast carcinoma amplified sequence 2	28.1894	221.981	5.22884	7.32763	35.4584	24.547	37.2819	28.0875	15.5721	247.731	210.425	205.416	219.166	227.168	5.37143	5.53125	5.3122	5.31167	4.61765	7.47628	6.85349	7.25422	7.51669	7.53746
ASHG19A3A020085	0.00401428	2.21952	up	coding	NM_003776	MRPL40	RefSeq_coding	787	chr22	+	19420035	19423594		CAGGGTTCAAGTCTGCTTTCCACAGAATCAGGCATGCTGTTAATAAATACTGGTTTAATC	64976	Hs.431307	GO:0003674|GO:0009653|GO:0005761|GO:0005739|GO:0005634|GO:0005840	NP_003767	Mitochondrial ribosomal protein L40	175.743	821.471	7.86321	9.01345	175.411	131.393	287.901	168.975	115.038	920.758	749.183	740.592	864.98	831.841	7.63675	7.79087	8.50797	8.0063	7.37415	9.07494	8.9238	9.00071	9.06876	8.99906
ASHG19A3A011162	0.00642543	2.76065	up	coding	NM_014299	BRD4	RefSeq_coding	4635	chr19	-	15357848	15391262		TTGTGTTGAGTTGAAGATTGTCATGGAATAAAGATCACACCGTACTTGAGGCCATCTTCA	23476	Hs.187763	GO:0005515|GO:0044419|GO:0043388|GO:0010971|GO:0090040|GO:0006468|GO:0000114|GO:0000794|GO:0005737|GO:0005730|GO:0005634	NP_490597	Bromodomain containing 4	24.1867	123.606	5.0236	6.48861	32.1753	22.4097	26.3885	26.4412	13.5188	121.211	138.297	106.572	126.461	125.487	5.24088	5.41545	4.79533	5.22143	4.44492	6.51635	6.01891	6.28694	6.83033	6.79052
ASHG19A3A038857	0.00239912	3.79793	up	coding	NM_001007097	NTRK2	RefSeq_coding	7111	chr9	+	87284625	87430621		GTTCAACCATTTGCTGTAATCCAGAGGCAGCCTGTGAATCATTCTCATGCCCTGTTTTTT	4915	Hs.494312	GO:0005524|GO:0043121|GO:0005030|GO:0000166|GO:0016740|GO:0004714|GO:0007190|GO:0030154|GO:0007275|GO:0048011|GO:0007399|GO:0006468|GO:0007169|GO:0005887|GO:0016020	NP_006171	Neurotrophic tyrosine kinase, receptor, type 2"	17.8831	106.337	4.33696	6.26218	11.2397	5.44722	31.5548	25.7863	15.3872	106.318	114.879	114.65	96.3514	99.4843	3.90083	2.93134	5.06203	5.18539	4.60522	6.33199	5.624	6.39842	6.48406	6.47241
ASHG19A3A000588	0.0107647	2.34803	up	coding	NM_000535	PMS2	RefSeq_coding	2851	chr7	-	6012870	6048737	uc003uui.2,NR_003613,ENST00000506558,ENST00000442338,ENST00000423426,"	CCATGGAGCGAGCTGAGAGCTCGAGTACAGAACCTGCTAAGGCCATCAAACCTATTGATC	5395	Hs.632637	GO:0005524|GO:0016887|GO:0003677|GO:0032407|GO:0004519|GO:0016787|GO:0030983|GO:0005515|GO:0032138|GO:0003697|GO:0006200|GO:0006298|GO:0007131|GO:0042493|GO:0016446|GO:0016447|GO:0032389|GO:0005634	NP_000526	PMS2 postmeiotic segregation increased 2 (S. cerevisiae)	13.9258	64.4801	4.25724	5.48869	10.16	12.804	25.601	13.0302	8.03376	56.0331	89.2559	66.686	59.0291	51.3964	3.78551	4.73273	4.74834	4.21094	3.80866	5.43092	5.07512	5.58783	5.84622	5.50334
ASHG19A3A004387	0.0145606	2.26699	up	coding	NM_005316	GTF2H1	RefSeq_coding	3308	chr11	+	18343815	18388590		TGTCTAGAGTTGTAGCTTCCACCTGCACCTTCTAGCCACCATGGCAACCTCATCTGAAGA	2965	Hs.577202	GO:0008094|GO:0008353|GO:0016251|GO:0005515|GO:0004672|GO:0006281|GO:0010467|GO:0006370|GO:0006289|GO:0000718|GO:0045944|GO:0050434|GO:0000079|GO:0006363|GO:0006362|GO:0006368|GO:0006368|GO:0006360|GO:0006366|GO:0006366|GO:0006361|GO:0006367|GO:0006367|GO:0006283|GO:0016032|GO:0005675|GO:0005654|GO:0005654|GO:0005634	NP_005307	General transcription factor IIH, polypeptide 1, 62kDa"	32.0625	131.559	5.37389	6.55467	30.2793	19.2243	54.4572	36.7043	19.6474	146.632	128.471	105.481	151.708	125.504	5.15936	5.22659	5.88186	5.69406	4.90756	6.77697	5.86552	6.27246	7.0677	6.79069
ASHG19A3A018431	0.00106644	10.4691	up	coding	NM_005985	SNAI1	RefSeq_coding	1708	chr20	+	48599526	48605418		GGGCCTGGGAGGAAGATGTTTACATTTTTAAAGGTACACTGGTATTTATATTTCAAACAT	6615	Hs.48029	GO:0019900|GO:0046872|GO:0005515|GO:0043565|GO:0016563|GO:0016564|GO:0008270|GO:0001837|GO:0031069|GO:0001707|GO:0007275|GO:0060806|GO:0000122|GO:0001649|GO:0030335|GO:0010718|GO:0010718|GO:0060707|GO:0005737|GO:0005737|GO:0005622|GO:0005634|GO:0005634	NP_005976	Snail homolog 1 (Drosophila)	16.8903	346.811	4.41871	7.80678	31.0519	8.33971	16.7787	20.678	7.603	302.867	207.494	268.022	471.724	483.95	5.19387	4.2495	4.08842	4.88003	3.68171	7.74881	6.82733	7.6406	8.4032	8.41395
ASHG19A3A037007	0.00705857	3.40088	up	coding	NM_004600	TROVE2	RefSeq_coding	3251	chr1	+	193029003	193055114	NR_033393,NM_001173524,"	TTAGGTTTGAAAGGCAATTTTTGAGTAGCATATTACCAGCTAGCCAGTCACTAGGAATTT	6738	Hs.288178	GO:0003723|GO:0005515|GO:0006383|GO:0005737|GO:0005730|GO:0005634|GO:0030529	NP_004591	TROVE domain family, member 2"	6.32862	41.0459	2.9424	4.70831	7.52229	5.44722	5.7192	5.75682	7.19756	46.9344	41.6453	31.6773	47.4663	37.5063	2.80146	2.93134	2.65928	3.29047	3.02948	5.17385	3.38628	4.37198	5.56972	5.03974
ASHG19A3A035320	0.00317381	5.46163	up	coding	NM_130759	GIMAP1	RefSeq_coding	1248	chr7	+	150413697	150418251		GCATCACCTTTGCAACTTTGCCAAAGCTCAGAGTTCACTTTTTAAGTTTTTAACTCATTT	55340	Hs.647087	GO:0005525|GO:0000166|GO:0030217|GO:0043029|GO:0043011|GO:0050868|GO:0043066|GO:0032689|GO:0050995|GO:0045019|GO:0032831|GO:0010524|GO:0045588|GO:0002925|GO:0045838|GO:0002729|GO:0045954|GO:0046902|GO:0001659|GO:0016021|GO:0016020|GO:0005741|GO:0005739	NP_060854	GTPase, IMAP family member 5"	6.25636	61.5104	2.88761	5.33694	7.35283	5.44722	5.5796	5.74865	7.15352	69.518	53.5206	55.768	67.1682	61.577	2.66747	2.93134	2.60421	3.28591	2.94913	5.74004	3.85744	5.30438	6.01026	5.7726
ASHG19A3A005751	0.0435188	2.16919	up	coding	NM_080805	COL13A1	RefSeq_coding	2816	chr10	+	71561643	71718903		TACATGGACCACCCGGGGACAAGGGAAACCGGGGCGAAGATGGCTTACCAGTCCAAGGCT	1305	Hs.695934	GO:0005201|GO:0008201|GO:0005515|GO:0030154|GO:0016337|GO:0007160|GO:0001958|GO:0001763|GO:0007275|GO:0005600|GO:0016021|GO:0005886	NP_542995	Collagen, type XIII, alpha 1"	13.899	72.8651	4.2628	5.37996	14.3724	8.2454	13.5909	12.1746	21.1118	48.0646	205.387	35.5602	30.5627	44.7508	4.19366	4.23752	3.77219	4.11156	4.99908	5.20911	6.80814	4.57405	5.01117	5.29733
ASHG19A3A019987	0.00871768	4.03613	up	coding	NM_001014440	ODF3B	RefSeq_coding	970	chr22	-	50968837	50971008		CCAACTTGCTCCATCTACGGCCGCAGAGCGGCTGGCAGTTTCTTCGAGGACCTCAGCAAG	440836	Hs.531314		NP_001014440	Outer dense fiber of sperm tails 3B	12.1688	89.179	3.97987	5.99284	10.1689	11.6404	23.3924	8.33981	7.30224	83.0303	109.547	76.6629	91.6539	85.0011	3.78637	4.62261	4.611	3.65224	3.22712	5.97905	5.52547	5.79435	6.41918	6.24615
ASHG19A3A019328	0.0337392	2.45193	up	coding	NM_020132	AGPAT3	RefSeq_coding	6555	chr21	+	45285115	45407474		TGTCCAGCCGGAAGCCCTGAGGGCAGCTGTTCCCACTGGCTCTGCTGACCTTGTGCCTTG	56894	Hs.248785	GO:0003841|GO:0008415|GO:0016740|GO:0008152|GO:0008654|GO:0005783|GO:0005789|GO:0016021|GO:0005886	NP_064517	1-acylglycerol-3-phosphate O-acyltransferase 3	11.2008	46.9561	3.66033	4.95425	7.2824	5.44722	10.426	18.5163	14.3322	42.8349	61.2703	62.293	36.1044	32.2779	2.64484	2.93134	3.49104	4.71716	4.51726	5.05088	4.19618	5.48043	5.22567	4.81808
ASHG19A3A033879	6.09e-05	4.50227	up	coding	NM_001040167	LFNG	RefSeq_coding	2384	chr7	+	2559478	2568061	NM_001040168,"	TCAAGACCACCAAAAAGTTCCACCGCGCGCGCCTCGACCTGCTGCTGGAGACCTGGATCT	3955	Hs.159142	GO:0033829|GO:0003674|GO:0016757|GO:0007386|GO:0007143|GO:0009887|GO:0001541|GO:0007389|GO:0005794|GO:0000139|GO:0005576|GO:0030173|GO:0016021|GO:0016020	NP_002295	LFNG O-fucosylpeptide 3-beta-N-acetylglucosaminyltransferase	21.8921	178.905	4.83121	7.00187	23.7898	7.00511	30.2578	27.9377	20.4703	180.692	172.306	140.483	215.757	185.285	4.83758	4.05989	4.99779	5.3033	4.95749	7.05528	6.47146	6.70154	7.49602	7.28503
ASHG19A3A048665	0.000567	2.3231	up	coding	NM_014620	HOXC4	RefSeq_coding	2300	chr12	+	54410641	54449813		AGAAATGACGTCAGAATCATTTGCATCCCGCTGCCTCTACCTGCCTGGTCCAGCTGGGAC	3221	Hs.549040	GO:0043565|GO:0003700|GO:0030528|GO:0009952|GO:0051216|GO:0048562|GO:0007275|GO:0006355|GO:0006351|GO:0005634	NP_705897	Homeobox C4	66.7485	283.225	6.44966	7.66571	63.1688	50.0843	91.1412	69.0222	60.326	274.779	256.074	293.939	306.589	284.744	6.15325	6.42856	6.62862	6.60849	6.4294	7.61622	7.20696	7.7676	7.92108	7.81671
ASHG19A3A010279	0.00929887	3.23354	up	coding	NM_020964	KIAA1632	RefSeq_coding	12715	chr18	-	43427574	43547305		AAGTGTTGCATAACCCATCAGGGGTCTTTCATTTTATGCAATCCCTTGCCCTGCTGATGT	57724	Hs.514843		NP_066015	KIAA1632	13.2878	79.8361	4.12574	5.81886	9.4156	9.11122	26.2194	14.2605	7.43214	79.5925	90.5045	75.6108	77.5285	75.9442	3.71724	4.34915	4.78487	4.34518	3.43227	5.92421	5.10602	5.77139	6.20482	6.08783
ASHG19A3A040194	0.0106774	2.82121	up	coding	NM_019007	ARMCX6	RefSeq_coding	1865	chrX	-	100870113	100872991		AGGTTTCGGCACAAGTTTCAGCGAGAGAAGGAGAAAACTGCCTTGGTTGGAACCTTGCAG	54470	Hs.83530	GO:0016021|GO:0016020	NP_061880	Armadillo repeat containing, X-linked 6"	14.2357	74.8759	4.22687	5.72318	24.2658	15.6297	17.1003	5.75526	8.42725	67.06	117.333	68.0666	50.3594	71.5603	4.86429	4.97059	4.11728	3.28946	3.89273	5.68856	5.66958	5.61661	5.64465	5.99651
ASHG19A3A008694	3.27e-05	3.95678	up	coding	NM_002928	RGS16	RefSeq_coding	2432	chr1	-	182567758	182573548		GTTTCCTAGATATGAATGATGTTTGCAATCCCCATTTTCCTGTTTCAGCATGTTATATTC	6004	Hs.413297	GO:0005096|GO:0005516|GO:0004871|GO:0009968|GO:0008277|GO:0007601|GO:0005737|GO:0005624|GO:0045121|GO:0005886	NP_002919	Regulator of G-protein signaling 16	58.6696	448.036	6.28001	8.26434	61.5493	48.3347	73.1987	58.1853	52.0797	456.229	412.09	407.251	504.867	459.741	6.11948	6.38415	6.31251	6.3591	6.22483	8.23602	8.01614	8.23507	8.47454	8.35994
ASHG19A3A021747	0.0284041	2.01379	up	coding	NM_001136537	BTBD19	RefSeq_coding	1572	chr1	+	45274153	45279801		GCCTTCCTGGCAGTGCTGGAGTTCCTATATACCAACAGTGTCAAGCTGTACCGCCACTCT	149478	Hs.729385		NP_001130009	BTB (POZ) domain containing 19	21.1454	83.7178	4.86745	5.87736	16.9674	19.6505	22.6117	28.3504	18.1468	82.6739	97.3099	103.629	75.6954	59.2807	4.39841	5.25506	4.55233	5.32538	4.80608	5.97425	5.27066	6.24595	6.1766	5.71935
ASHG19A3A049537	0.00607694	2.17789	up	coding	NM_001984	ESD	RefSeq_coding	1208	chr13	-	47345391	47371367		AAATTTGCTGTCTACTTACCACCAAAGGCAGAAACAGGAAAGTGCCCTGCACTGTATTGG	2098	Hs.432491	GO:0018738|GO:0004091|GO:0008150|GO:0005737|GO:0016023	NP_001975	Esterase D	86.0675	335.158	6.77551	7.89844	98.0442	72.1901	118.089	95.9933	46.0213	400.925	319.092	336.985	310.43	308.359	6.77441	6.93051	7.01756	7.09593	6.05916	8.09369	7.58849	7.9644	7.93508	7.91057
ASHG19A3A037273	0.00033	3.09874	up	coding	NM_194313	KIF24	RefSeq_coding	6237	chr9	-	34252378	34329198		TATATAGACAGGAAAGAGGTGGAGGCTCTTCCTTTGATCTCAGAAAGGATGCCTCCCAAA	347240	Hs.710246	GO:0005524|GO:0003777|GO:0000166|GO:0007018|GO:0005737|GO:0005856|GO:0005874	NP_919289	Kinesin family member 24	36.7546	207.035	5.5898	7.22148	39.2953	19.9352	39.5842	33.1082	51.8503	180.817	192.561	204.368	235.569	221.86	5.51239	5.2736	5.39479	5.5497	6.21849	7.05637	6.68368	7.24585	7.61081	7.51068
ASHG19A3A042613	0.0281721	3.93745	up	coding	NM_003873	NRP1	RefSeq_coding	5895	chr10	-	33466419	33623833		TTCCAACATATGGTTTTAACTGTGAATTTGGCTGGGGCTCTCACAAGACCTTCTGCCACT	8829	Hs.131704	GO:0019838|GO:0042802|GO:0005515|GO:0004872|GO:0017154|GO:0005021|GO:0007411|GO:0007413|GO:0007155|GO:0030154|GO:0016477|GO:0007267|GO:0016358|GO:0060666|GO:0007507|GO:0007275|GO:0048843|GO:0007399|GO:0009887|GO:0001569|GO:0008284|GO:0009611|GO:0007165|GO:0048010|GO:0030424|GO:0009986|GO:0005576|GO:0030426|GO:0016021|GO:0043025|GO:0005886|GO:0005886	NP_003864	Neuropilin 1	18.7776	169.655	4.66741	6.64468	12.9191	14.1382	31.8014	14.9914	20.0381	120.6	151.8	51.6266	337.401	186.847	4.06576	4.85151	5.07423	4.41378	4.93178	6.50988	6.21049	5.18283	8.02263	7.29756
ASHG19A3A016605	0.0018302	6.91636	up	coding	NM_133646	ZAK	RefSeq_coding	7194	chr2	+	173940564	174091871		CCACAGTGTATTCAGAAATCCAAGTTGGTGTCATACATTTCATTTTGATGTGAACTTTTC	51776	Hs.444451	GO:0005524|GO:0004709|GO:0042802|GO:0000287|GO:0000166|GO:0005515|GO:0004674|GO:0016740|GO:0000077|GO:0007257|GO:0000186|GO:0007049|GO:0007050|GO:0000075|GO:0008219|GO:0030154|GO:0008283|GO:0007010|GO:0007243|GO:0043065|GO:0006468|GO:0009314|GO:0006950|GO:0005737|GO:0005737|GO:0005634	NP_598407	Sterile alpha motif and leucine zipper containing kinase AZK	13.8831	169.916	3.99013	6.78015	26.5383	5.44722	15.3329	14.3728	7.72419	162.763	121.289	107.053	149.341	309.132	4.98205	2.93134	3.94913	4.35772	3.73042	6.91261	5.73807	6.29464	7.04259	7.91282
ASHG19A3A026451	0.00752145	5.22429	up	coding	NM_030782	CLPTM1L	RefSeq_coding	2164	chr5	-	1318006	1345002		ATTTTTGTAGATACCAACTTATACTTCCTGGCGCTGACCTTCTTTGTCGCAGCGTTCCAT	81037	Hs.444673	GO:0006915|GO:0016021|GO:0016020	NP_110409	CLPTM1-like	27.6449	261.089	5.09334	7.47858	28.8419	21.1926	53.2294	25.7731	9.1872	213.819	177.309	266.499	320.984	326.832	5.09373	5.34735	5.84801	5.18455	3.99306	7.28401	6.52803	7.63421	7.97021	7.97642
ASHG19A3A013169	0.00206676	4.35787	up	coding	NM_173548	ZNF584	RefSeq_coding	2293	chr19	+	58920062	58929690		GGACTGTCTCATACTGCTCTGGACTATGTGGTAATAAAGGCTTTATTGTTTAAGCCGCTT	201514	Hs.439551	GO:0003677|GO:0046872|GO:0008270|GO:0006355|GO:0005622|GO:0005634	NP_775819	Zinc finger protein 584	8.52378	59.918	3.21835	5.34197	7.38928	5.44722	12.1259	10.5274	7.12917	69.8715	63.9938	64.6312	51.7861	49.3076	2.68338	2.93134	3.64643	3.90918	2.92142	5.74702	4.3053	5.53519	5.67953	5.44282
ASHG19A3A004153	0.00036	3.12874	up	coding	NM_003475	RASSF7	RefSeq_coding	1554	chr11	+	561449	564024		TGACAGGGGCCCTCCTGGCACTCAGGGCCCTCTGCCTCCAGCCAGAGAGGAGTCCCTCCT	8045	Hs.72925	GO:0003677|GO:0005515|GO:0006355|GO:0007165|GO:0005634	NP_003466	Ras association (RalGDS/AF-6) domain family (N-terminal) member 7	37.2871	217.073	5.65276	7.29834	34.3556	33.0326	47.1415	38.3709	33.535	173.977	227.63	211.227	252.673	219.861	5.33019	5.89479	5.66125	5.7563	5.62126	7.00185	7.0023	7.29332	7.69615	7.49809
ASHG19A3A027363	0.0043425	2.48728	up	coding	NM_001009185	ACSL6	RefSeq_coding	3047	chr5	-	131289151	131347349		CAGGACGATGTGCTCATCTCCTTCCTGCCTCTGGCTCACATGTTTGAGAGAGTAATCCAG	23305	Hs.14945	GO:0005524|GO:0016874|GO:0004467|GO:0004467|GO:0000166|GO:0006637|GO:0044255|GO:0006631|GO:0035338|GO:0007405|GO:0019432|GO:0005783|GO:0005789|GO:0016021|GO:0005792|GO:0005741|GO:0005739|GO:0005778|GO:0005777|GO:0005886	NP_056071	Acyl-CoA synthetase long-chain family member 6	156.048	848.213	7.69869	9.01326	140.374	123.544	201.368	113.088	201.867	870.01	651.907	623.56	1107	988.583	7.31053	7.69396	7.87913	7.35171	8.25813	9.00594	8.71875	8.78804	9.36099	9.19257
ASHG19A3A048409	0.0169737	2.0691	up	coding	NM_018179	ATF7IP	RefSeq_coding	4661	chr12	+	14518610	14651696		ATATGTTGTAAACAATGGACTAACCCTGGGATCAACAGGACCTCAGCTCACAGTGCATCA	55729	Hs.729180	GO:0016887|GO:0005515|GO:0003714|GO:0006306|GO:0044419|GO:0000122|GO:0045892|GO:0045893|GO:0045898|GO:0005634|GO:0005667	NP_060649	Activating transcription factor 7 interacting protein	20.9936	77.7341	4.72818	5.77719	25.5287	7.76445	39.8139	15.3302	16.5306	60.36	126.886	70.1843	61.4321	69.8078	4.93148	4.16953	5.40192	4.44205	4.69593	5.5337	5.8394	5.66056	5.89606	5.95621
ASHG19A3A020497	0.0211832	2.01709	up	coding	NM_031488	L3MBTL2	RefSeq_coding	3205	chr22	+	41601312	41627274		TTGTATGTTCTTTTGGCCTTTTGTTCCTACCTAAATGAAGAAACCATGCCTGGAGGGGCC	83746	Hs.517641	GO:0042393|GO:0046872|GO:0035064|GO:0003714|GO:0008270|GO:0016568|GO:0005634|GO:0005634	NP_113676	L(3)mbt-like 2 (Drosophila)	25.0597	87.1002	4.93328	5.94555	24.8391	9.09	52.2888	25.8519	13.2287	94.3934	93.5726	82.0824	85.1548	80.2979	4.89331	4.34699	5.81856	5.18923	4.41831	6.15357	5.18455	5.89961	6.32621	6.16383
ASHG19A3A052728	0.000864	7.0039	up	coding	NM_001144757	SCG5	RefSeq_coding	1244	chr15	+	32933869	32989298		AAGAGGAGGAGCTGACACATTTCACTTGGCTGCGTCTTAATAAACATGAATGCAAGCATT	6447	Hs.156540	GO:0005525|GO:0004857|GO:0005515|GO:0051082|GO:0006886|GO:0007218|GO:0016486|GO:0046883|GO:0006810|GO:0005576|GO:0030141	NP_003011	Secretogranin V (7B2 protein)	7.36699	94.1172	3.2166	6.02476	8.62014	5.44722	9.88496	5.03269	7.84991	102.863	84.1591	78.702	91.2488	113.613	3.41521	2.93134	3.43734	2.53233	3.7668	6.2825	4.93601	5.83673	6.41231	6.65627
ASHG19A3A004189	0.012216	2.8197	up	coding	NM_003797	EED	RefSeq_coding	2006	chr11	+	85955814	85989778		AAGTAGAAGATCCTCATAAAGCCAAATGTACAACACTGACTCATCATAAATGTGGTGCTG	8726	Hs.503510	GO:0003682|GO:0042054|GO:0042802|GO:0005515|GO:0016564|GO:0016568|GO:0016571|GO:0006349|GO:0035098|GO:0005694|GO:0005634|GO:0045120|GO:0001739	NP_694536	Embryonic ectoderm development	24.9837	133.447	5.08759	6.58313	18.0946	28.6078	29.2614	28.5047	20.4501	175.839	145.73	105.586	121.512	118.569	4.47986	5.7188	4.95002	5.33322	4.95604	7.01839	6.12718	6.27419	6.78104	6.71483
ASHG19A3A019804	0.00329529	4.13443	up	coding	NM_001098504	DDX17	RefSeq_coding	4811	chr22	-	38879444	38902345		TGTGTTGATGGATCAGCACTTTACAGAACCAACTCCAATTCAGTGCCAGGGATTTCCGTT	10521	Hs.728775	GO:0005524|GO:0008026|GO:0003723|GO:0003724|GO:0008186|GO:0016787|GO:0000166|GO:0006396|GO:0005634	NP_006377	DEAD (Asp-Glu-Ala-Asp) box polypeptide 17	18.4561	138.657	4.59642	6.64411	18.418	12.5491	22.9684	30.5182	7.82685	142.12	142.799	112.619	149.571	146.177	4.50378	4.70904	4.57868	5.43064	3.75998	6.73169	6.08545	6.37056	7.04451	6.98835
ASHG19A3A029555	9.84e-05	5.36831	up	coding	NM_080593	HIST1H2BK	RefSeq_coding	820	chr6	-	27106072	27114619	uc002zdj.1,ENST00000464664,"	AATCATGAACTCCTTCGTCAACGACATCTTCGAACGCATCGCGGGTGAGGCTTCCCGCCT	85236	Hs.437275	GO:0003677|GO:0042742|GO:0006334|GO:0005694|GO:0000786|GO:0005634	NP_542160	Histone cluster 1, H2bk"	307.268	5267.19	8.86069	11.2852	362.385	302.488	332.657	218.212	320.6	5090.67	4492.33	4205.37	6575.38	5972.18	8.85305	9.17079	8.77105	8.46072	9.04784	11.1584	11.2605	11.2335	11.4595	11.3138
ASHG19A3A032470	0.000769	12.3067	up	coding	NM_002489	NDUFA4	RefSeq_coding	823	chr7	-	10972814	10979813		TTTGGAAGTCCGTAGTGTCTCATTGCAGATAATTTTTAGCTTAGGGCCTGGTGGCTAGGT	4697	Hs.50098	GO:0008137|GO:0006120|GO:0022904|GO:0006810|GO:0016020|GO:0005743|GO:0005747|GO:0005747|GO:0005739|GO:0070469	NP_002480	NADH dehydrogenase (ubiquinone) 1 alpha subcomplex, 4, 9kDa"	10.1162	204.081	3.51037	7.13175	7.30936	5.44722	21.9549	6.63944	9.23017	190.886	158.537	151.298	283.526	236.16	2.65355	2.93134	4.50803	3.46076	3.99816	7.12609	6.29838	6.81351	7.83313	7.58761
ASHG19A3A004022	1.03e-05	5.05338	up	coding	NM_002385	MBP	RefSeq_coding	2267	chr18	-	74690789	74729055	NM_001025092,"	CACACCACCCCCGTCGCAGGGAAAGGGGGCCGAAGGCCAGAGACCAGGATTTGGCTACGG	4155	Hs.551713	GO:0019911|GO:0008366|GO:0007417|GO:0006955|GO:0042552|GO:0050771|GO:0007268|GO:0042995|GO:0043218|GO:0033269|GO:0043025|GO:0005886	NP_002376	Myelin basic protein	21.1538	199.669	4.85751	7.19476	22.8668	13.3383	28.3818	18.8852	22.2968	195.643	264.36	167.199	178.947	192.196	4.78662	4.78223	4.90297	4.74409	5.07162	7.16332	7.26029	6.95246	7.26476	7.33295
ASHG19A3A016316	0.00627953	4.99419	up	coding	NM_032740	SFT2D3	RefSeq_coding	2824	chr2	+	128458596	128461405		GTCCCCTAAATTTCTGTTCTAGTTTTAAATTTCTCTAGAACTTGCAATAGTTGGGGGTTT	84826	Hs.345849	GO:0015031|GO:0016192|GO:0016021|GO:0016020	NP_116129	SFT2 domain containing 3	18.0567	159.427	4.51297	6.83322	15.7034	10.5121	29.3362	6.07472	28.6569	175.521	142.623	141.149	180.256	157.584	4.30348	4.50842	4.95386	3.38738	5.41172	7.0156	6.08292	6.70974	7.27367	7.0842
ASHG19A3A020428	0.000855	2.72363	up	coding	NM_005318	H1F0	RefSeq_coding	2336	chr22	+	38201113	38203442		CCCCCTTTTTTAAACAAGTGTTACTTGTGCCGGGAAAATTTTGCTGTCTTTGTAATTTTA	3005	Hs.727646	GO:0003677|GO:0006309|GO:0006915|GO:0006921|GO:0006334|GO:0005794|GO:0015629|GO:0005694|GO:0005654|GO:0000786|GO:0005634	NP_005309	H1 histone family, member 0"	159.682	967.004	7.76717	9.2127	154.507	183.345	155.972	146.283	158.302	1064.29	908.088	824.727	1018.7	1019.22	7.44831	8.31998	7.45435	7.75808	7.85517	9.24227	9.18839	9.13979	9.25936	9.2337
ASHG19A3A023961	0.0131471	2.55951	up	coding	NM_004249	RAB28	RefSeq_coding	1827	chr4	-	13369346	13485989		AGAAGAAAATCAACATACCACCTCTACTCAGAGTAGAATCTGTTCAGTACAGTAGTGCAG	9364	Hs.656060	GO:0019003|GO:0005525|GO:0003924|GO:0000166|GO:0006184|GO:0007264|GO:0005886	NP_004240	RAB28, member RAS oncogene family"	7.48693	40.3658	3.35856	4.71443	8.91089	5.44722	9.66264	5.57513	7.83879	43.3792	36.1261	49.595	37.226	35.5026	3.55061	2.93134	3.41379	3.13324	3.7638	5.06702	3.16346	5.11988	5.26222	4.95954
ASHG19A3A052519	0.0277633	3.81396	up	coding	NM_022163	MRPL46	RefSeq_coding	1020	chr15	-	89002708	89010633		AGACAGGAACCTTGTCCTGTTAGTCAGAGAGAAGTTTGGAGACCAGGATGTTTGGATACT	26589	Hs.534261	GO:0016787|GO:0003674|GO:0008150|GO:0005575|GO:0005739|GO:0005840	NP_071446	Mitochondrial ribosomal protein L46	14.6945	71.1658	3.71325	5.64454	8.25183	5.44722	7.73506	5.52956	46.5087	67.8278	98.9651	59.9472	67.5173	61.5717	3.24653	2.93134	3.22487	3.08954	6.07398	5.70512	5.30757	5.4194	6.0183	5.77231
ASHG19A3A030246	0.000882	3.49706	up	coding	NM_018064	AKIRIN2	RefSeq_coding	1948	chr6	-	88384578	88411985		CGTTTGTGAAGTTTACGCATGATCAAATAATGCGACGATATGGAGAACAGCCTGCTAGCT	55122	Hs.485915	GO:0016566|GO:0009790|GO:0045087|GO:0008284|GO:0032755|GO:0045944|GO:0032496|GO:0005634|GO:0017053	NP_060534	Akirin 2	9.48132	60.1278	3.56739	5.37354	8.41069	5.44722	16.2523	9.35456	7.94188	60.131	85.3216	48.2152	48.5487	58.4227	3.31473	2.93134	4.0407	3.76322	3.78699	5.52808	4.96914	5.07654	5.59927	5.69466
ASHG19A3A053536	0.0120552	2.15862	up	coding	NM_001019	RPS15A	RefSeq_coding	554	chr16	-	18794276	18801656		AGCACTCTCTGAGAGCTCCAATTTCATCCGTCTGCCATCGGCGCCATCCTGCAATCTAAG	6210	Hs.370504	GO:0003723|GO:0005515|GO:0003735|GO:0003735|GO:0044267|GO:0031018|GO:0010467|GO:0045787|GO:0008284|GO:0009615|GO:0006412|GO:0006412|GO:0006412|GO:0006414|GO:0006415|GO:0019058|GO:0016032|GO:0019083|GO:0005737|GO:0005829|GO:0005829|GO:0022627|GO:0005622|GO:0005739|GO:0005840	NP_001025180	Ribosomal protein S15a	78.0376	276.942	6.53842	7.64853	83.1042	42.8438	158.956	46.6872	58.5969	310.079	275.075	268.747	252.588	278.218	6.53818	6.22937	7.48661	6.04886	6.38909	7.78144	7.33127	7.64485	7.6956	7.78951
ASHG19A3A010843	0.00105961	4.36916	up	coding	NM_199054	MKNK2	RefSeq_coding	3805	chr19	-	2037469	2051243		ATGTTTCGTAACGGGGGATTCTCTGCCTTTTTGTATCAAAGAACAAGCAAATGGACCCCC	2872	Hs.515032	GO:0005524|GO:0046872|GO:0000166|GO:0004674|GO:0016740|GO:0007166|GO:0007243|GO:0006468|GO:0006417	NP_951009	MAP kinase interacting serine/threonine kinase 2	24.4168	189.38	4.97813	7.10549	25.2458	13.8591	45.5409	16.6728	20.7652	216.858	198.296	156.184	173.644	201.919	4.91649	4.82795	5.60532	4.56229	4.9786	7.30459	6.73791	6.85733	7.22972	7.3979
ASHG19A3A028970	0.0088308	3.94635	up	coding	NM_017709	FAM46C	RefSeq_coding	5720	chr1	+	118148603	118171010		GGTCACTAACCTTACTTGATGCAGATAAAATCACTTGTCAATGCAAAATGTGTTAGAACT	54855	Hs.356216		NP_060179	Family with sequence similarity 46, member C"	6.41733	52.5477	3.00695	4.98746	8.62878	5.44722	5.17855	5.02079	7.81131	47.7999	57.6955	22.9696	66.765	67.5083	3.41826	2.93134	2.41103	2.51885	3.75526	5.20031	4.05141	3.77735	6.00268	5.90557
ASHG19A3A014580	0.0123897	2.68981	up	coding	NM_001033581	PRKCZ	RefSeq_coding	2147	chr1	+	2005085	2116832		TGCACGCCCGCCGCGCACAGAGCATAAAGAATCTGCGCTGAGGAGGCAGGAGAAGAAAGC	5590	Hs.496255	GO:0005524|GO:0043560|GO:0046872|GO:0000166|GO:0005515|GO:0004697|GO:0004674|GO:0008270|GO:0006916|GO:0007596|GO:0035556|GO:0046627|GO:0050732|GO:0031333|GO:0018105|GO:0030168|GO:0007165|GO:0005911|GO:0005737|GO:0005768|GO:0005624|GO:0005886	NP_002735	Protein kinase C, zeta"	16.723	84.2435	4.40412	5.83163	27.4958	14.5747	15.0569	5.64067	20.847	79.9948	171.901	58.7741	54.6476	55.8998	5.03191	4.88702	3.92089	3.19797	4.98283	5.93058	6.46558	5.3875	5.74784	5.62666
ASHG19A3A003293	0.00350148	2.37845	up	coding	NM_001165881	ZNF268	RefSeq_coding	5697	chr12	+	133757994	133783695		AACCCTTCTGGCTGCAGATCTGGAGCATCCCTCGCGTCCTGTCACTTCCAGCGAGGCACA	10795	Hs.124047	GO:0003677|GO:0046872|GO:0003700|GO:0008270|GO:0006355|GO:0006351|GO:0005622|GO:0005634	NP_694422	Zinc finger protein 268	55.979	221.138	6.07827	7.3283	53.0415	17.6992	97.6061	52.0893	59.459	205.478	219.275	212.084	236.655	232.2	5.91907	5.12344	6.73478	6.203	6.41109	7.23067	6.93033	7.29851	7.61622	7.56576
ASHG19A3A044562	0.00569128	3.05473	up	coding	NM_207009	FAM45A	RefSeq_coding	2192	chr10	+	120863610	120897215		AAGGATTATTTTTCACTCAGTACTGATGTCCTTGGAAATCTTACCTGGAAACATGTTTGC	404636	Hs.434241		NP_996892	Family with sequence similarity 45, member A"	28.363	153.355	5.1799	6.79094	50.1783	18.7851	30.023	27.7318	15.0967	162.548	144.319	145.829	145.832	168.247	5.84446	5.19707	4.9866	5.29245	4.57892	6.91169	6.10666	6.75689	7.01227	7.16723
ASHG19A3A036782	0.00900557	3.55365	up	coding	NM_016134	PGCP	RefSeq_coding	1928	chr8	+	97657498	98155721		TGTTGTTTATAACCAACCTTACATCAACTACTCAAGGACGGTGCAATACCGAACGCAGGG	10404	Hs.156178	GO:0046872|GO:0004181|GO:0008237|GO:0008233|GO:0006518|GO:0006508|GO:0042246|GO:0005737|GO:0005576|GO:0005615	NP_057218	Plasma glutamate carboxypeptidase	13.2338	83.6648	4.05872	5.88803	20.6245	9.14365	15.5085	5.25048	15.6419	100.34	104.39	77.4497	65.7527	70.3913	4.64917	4.35316	3.96565	2.70222	4.62343	6.2463	5.42541	5.81298	5.98508	5.97037
ASHG19A3A036475	5.94e-05	12.3111	up	coding	NM_016240	SCARA3	RefSeq_coding	3631	chr8	+	27491576	27530537		CATATGATAATACCATTCTGCATAGTATTACTGACTCAGTAAAGAGCTATTTCCAGGAGT	51435	Hs.128856	GO:0005044|GO:0009650|GO:0006979|GO:0005794|GO:0000139|GO:0005783|GO:0005789|GO:0016021|GO:0016020	NP_878185	Scavenger receptor class A, member 3"	65.5345	1879.89	6.38322	10.0051	89.4337	58.892	61.7725	37.2348	80.3395	2265.82	1533.55	1344.08	2072.77	2183.24	6.64229	6.65193	6.05807	5.71578	6.84803	10.1782	9.89425	9.77044	10.0747	10.1079
ASHG19A3A005180	0.0038801	5.39879	up	coding	NM_020909	EPB41L5	RefSeq_coding	6567	chr2	+	120770668	120936694		TATCACACCTGCCGACAGTGGTTCTGTTCTAAAGGAAGCTACAGATGAATTGGATGCCTT	57669	Hs.369232	GO:0005488|GO:0008092|GO:0019904|GO:0048318|GO:0071560|GO:0007398|GO:0048617|GO:0007492|GO:0003382|GO:0001701|GO:0007509|GO:0022408|GO:0032091|GO:0001839|GO:0048339|GO:0010634|GO:0010718|GO:0051894|GO:0032092|GO:0010608|GO:0070201|GO:0032525|GO:0006931|GO:0005912|GO:0030054|GO:0031252|GO:0005737|GO:0005856|GO:0019898|GO:0005925|GO:0005886|GO:0032587	NP_065960	Erythrocyte membrane protein band 4.1 like 5	6.36571	66.9696	2.99481	5.42744	7.72209	5.44722	5.76217	5.26876	7.62829	63.4989	54.2288	48.7737	74.7292	93.6176	2.9399	2.93134	2.67399	2.7281	3.7007	5.60889	3.89034	5.09365	6.1582	6.38613
ASHG19A3A044364	0.000302	6.05154	up	coding	NM_031484	MARVELD1	RefSeq_coding	3250	chr10	+	99473464	99477909		AAGCCAAAGTTATTCAGATGGTTTTCCCAGGCTAAAGGAAAGTCACCTGCAAGAGATCCC	83742	Hs.209614	GO:0016021|GO:0016020|GO:0005634	NP_113672	MARVEL domain containing 1	20.8139	234.485	4.81146	7.40876	27.1261	15.9622	30.1452	15.271	15.5648	250.374	229.285	207.088	233.265	252.414	5.01306	4.99692	4.99291	4.43695	4.61746	7.49045	7.01701	7.26604	7.60015	7.67017
ASHG19A3A045264	0.000168	3.68207	up	coding	NM_024060	AHNAK	RefSeq_coding	1108	chr11	-	62201015	62314332		ACTATGGTGCTCAGGTGATTATCCTTCGCTCGTTTATCCAATAAACATTTATCAAGCATC	79026	Hs.502756	GO:0005515|GO:0007399|GO:0005634	NP_076965	AHNAK nucleoprotein	105.264	803.492	7.10265	8.98317	138.973	99.4794	112.761	73.8192	101.284	887.32	737.223	684.023	853.28	855.613	7.29524	7.38302	6.95043	6.70191	7.18266	9.03154	8.89868	8.90021	9.05305	9.03238
ASHG19A3A005963	0.0154499	3.04482	up	coding	NM_144583	ATP6V1C2	RefSeq_coding	3112	chr2	+	10861774	10925228		GCTGTCTGATAAGAAGCAACAGTATGGCCCCCTGCTGCGCTGGCTCAAGGTGAACTTCAG	245973	Hs.580464	GO:0008553|GO:0016820|GO:0015991|GO:0006879|GO:0008286|GO:0006811|GO:0015992|GO:0033572|GO:0055085|GO:0005829|GO:0005829|GO:0033180	NP_653184	ATPase, H+ transporting, lysosomal 42kDa, V1 subunit C2"	28.9009	149.383	5.16273	6.76908	9.85825	18.8407	52.3282	31.5982	31.8791	142.866	197.868	109.187	152.63	144.366	3.75874	5.20059	5.82058	5.483	5.55074	6.73942	6.73361	6.3249	7.07579	6.9717
ASHG19A3A054487	9.87e-05	2.25261	up	coding	NM_024031	PRR14	RefSeq_coding	2154	chr16	+	30662240	30667733		GGAGTTCAGCTTGGAAGAAATTTACACCAACAAGAATTACCAATCACCCACAACCAGGAG	78994	Hs.293629		NP_076936	Proline rich 14	48.4903	195.183	5.99088	7.16248	51.1669	28.7917	67.4292	45.2114	49.8523	200.36	212.74	186.42	190.309	186.087	5.87178	5.72517	6.18815	6.00105	6.16824	7.19386	6.87538	7.11426	7.33744	7.29146
ASHG19A3A018359	0.00163356	3.76758	up	coding	NM_006282	STK4	RefSeq_coding	6344	chr20	+	43595119	43708591		AATACTATGATTGAGCACGATGACACGTTGCCATCACAACTGGGCACCATGGTGATCAAT	6789	Hs.472838	GO:0005524|GO:0042802|GO:0000287|GO:0000166|GO:0005515|GO:0046983|GO:0042803|GO:0043539|GO:0004674|GO:0008134|GO:0016740|GO:0000902|GO:0035329|GO:0007243|GO:0090090|GO:0018105|GO:0043065|GO:0071902|GO:0046777|GO:0006468|GO:0007165|GO:0005737|GO:0005634	NP_006273	Serine/threonine kinase 4	7.64369	48.6668	3.1155	5.02914	7.43612	5.44722	12.2959	5.93261	7.10657	43.6396	61.9036	44.7798	48.73	44.281	2.7196	2.93134	3.66002	3.3683	2.89822	5.07446	4.22307	4.96287	5.60426	5.28101
ASHG19A3A049232	0.00232548	2.32032	up	coding	NM_003428	ZNF84	RefSeq_coding	7025	chr12	+	133613877	133639884		TCTTGGTAATGCTTGCAGGTGGCCCGTTCTTCCTCTTTGTCCTTCGCTGCCACGTGAGAG	7637	Hs.445019	GO:0003677|GO:0046872|GO:0008270|GO:0006355|GO:0005622|GO:0005634	NP_003419	Zinc finger protein 84	65.9518	281.649	6.43672	7.65104	52.37	50.479	82.4667	73.0773	71.3658	293.8	249.952	276.974	325.127	262.391	5.90422	6.43971	6.48286	6.68797	6.66882	7.70502	7.16028	7.68838	7.98245	7.71908
ASHG19A3A006760	0.019054	3.36562	up	coding	NM_198218	ING1	RefSeq_coding	2213	chr13	+	111365609	111373420		CTGGAGCCCGCAGCCCCCAGGGCCTGGGACGAGATCCTGAAGGAGCTAGACGAGTGCTAC	3621	Hs.46700	GO:0046872|GO:0003674|GO:0008270|GO:0007049|GO:0030308|GO:0008285|GO:0005634	NP_937862	Inhibitor of growth family, member 1"	10.1854	59.3168	3.49006	5.24093	7.3095	5.44722	17.2372	5.57403	15.359	38.7967	132.438	59.7853	31.8583	33.7055	2.6536	2.93134	4.1302	3.13231	4.60285	4.91061	5.93198	5.41519	5.06642	4.88047
ASHG19A3A011596	0.0143642	2.00204	up	coding	NM_004943	DMWD	RefSeq_coding	3308	chr19	-	46286263	46296060		TCATCAAAGTCCTCGGTGTTTTTTAAATTATCAGAACTGCCCAGGACCACGTTTCCCAGG	1762	Hs.515474	GO:0003674|GO:0007126|GO:0005575	NP_004934	Dystrophia myotonica, WD repeat containing"	15.0989	61.881	4.39909	5.40056	10.5602	9.68875	19.4095	16.6492	19.1868	56.7311	93.3477	75.1614	43.713	40.452	3.82886	4.41732	4.31429	4.56039	4.8746	5.4473	5.17926	5.76144	5.46196	5.15282
ASHG19A3A052858	0.00184473	2.82774	up	coding	NM_004212	SLC28A2	RefSeq_coding	2463	chr15	+	45544427	45568132		AAGTTTCTGCAAAACACACGCCAGCTTGTTCAAGAAGATCCTGTTGGGCCTGTTGTGTTT	9153	Hs.367833	GO:0001882|GO:0005415|GO:0015211|GO:0055086|GO:0006139|GO:0035427|GO:0015860|GO:0055085|GO:0005887|GO:0005624|GO:0005886	NP_004203	Solute carrier family 28 (sodium-coupled nucleoside transporter), member 2"	8.23006	46.2709	3.42334	4.92299	8.14282	5.44722	12.0675	7.64582	7.84697	41.0065	54.0837	47.8373	52.2105	36.2166	3.1991	2.93134	3.64102	3.57896	3.76629	4.98714	3.88347	5.0645	5.68922	4.99063
ASHG19A3A051808	0.00297973	2.64192	up	coding	NM_181302	WDR20	RefSeq_coding	2235	chr14	+	102606211	102676862	NM_181291,NM_144574,"	TGGCAACGGCGACCGCCTCTGCTTCAATGTGGGCCGGGAGCTGTACTTCTATATCTACAA	91833	Hs.36859		NP_851825	WD repeat domain 20	7.34238	39.4746	3.28873	4.69031	8.40445	5.44722	9.50059	5.47006	7.88959	39.8551	49.2437	43.9873	30.7921	33.4947	3.31211	2.93134	3.3994	3.02482	3.77597	4.94845	3.67998	4.93019	5.02116	4.87179
ASHG19A3A001076	0.000232	2.88499	up	coding	NM_001023567	GOLGA8B	RefSeq_coding	4271	chr15	-	34817484	34828222	NM_181077,"	TGGTGGTTGCCACTCATCTGAGGCTTCCTCCTCCGCCTCCTCCTCTCTGCATGCGCGTCA	440270	Hs.720151	GO:0005794|GO:0032580|GO:0016020	NP_001018861	Golgin A8 family, member B"	1847.92	19780.1	11.9418	13.4704	2202.81	1661.67	1671.62	1610.63	2092.86	21336.8	18711	17727.2	19623.9	21501.6	11.9009	11.9339	11.7311	12.1442	11.9991	13.5	13.6192	13.532	13.238	13.4628
ASHG19A3A021574	0.00165835	4.43151	up	coding	NM_003925	MBD4	RefSeq_coding	2470	chr3	-	129149792	129158852		GGGATTGGTAAATATGGCAACGACTCTTACCGAATTTTTTGTGTCAATGAGTGGAAGCAG	8930	Hs.35947	GO:0019104|GO:0003677|GO:0004520|GO:0016787|GO:0005515|GO:0003696|GO:0008630|GO:0006281|GO:0006284|GO:0006285|GO:0045008|GO:0009314|GO:0000785|GO:0005737|GO:0005730|GO:0005654|GO:0005634	NP_003916	Methyl-CpG binding domain protein 4	16.1832	111.152	4.17975	6.32754	22.9697	5.44722	24.5893	20.3355	7.57416	122.697	122.689	103.199	107.306	99.8666	4.79215	2.93134	4.68678	4.85538	3.63308	6.53262	5.76547	6.24011	6.62087	6.47866
ASHG19A3A052795	0.000541	2.89796	up	coding	NM_007236	CHP	RefSeq_coding	3230	chr15	+	41523436	41574081		AGAGAGGTACTTTAGAGGCTTCTTGATTGGCATAAAGTTCCTAAGGTTATAGATTTTCCC	11261	Hs.406234	GO:0005509|GO:0015459|GO:0017156|GO:0006813|GO:0007264|GO:0045056|GO:0005737|GO:0005829	NP_009167	Calcium binding protein P22	89.7336	491.284	6.84863	8.38367	126.951	78.4814	109.848	71.3486	62.0391	552.106	477.146	423.432	504.674	499.063	7.15696	7.05079	6.91153	6.65367	6.47021	8.4721	8.25094	8.27843	8.47323	8.44363
ASHG19A3A019775	0.000916	3.38086	up	coding	NM_002872	RAC2	RefSeq_coding	1516	chr22	-	37621311	37640305		TGCACTCACAGGATCCTGAGCTGCACTTACCTGTGAGAGTCTTCAAACTTTTAAACCTTG	5880	Hs.517601	GO:0005525|GO:0003924|GO:0000166|GO:0005515|GO:0006184|GO:0030036|GO:0007411|GO:0007596|GO:0045453|GO:0030168|GO:0010310|GO:0060263|GO:0051056|GO:0007165|GO:0007264|GO:0005737|GO:0005829|GO:0005829|GO:0005622|GO:0005886	NP_002863	Ras-related C3 botulinum toxin substrate 2 (rho family, small GTP binding protein Rac2)"	37.7876	221.706	5.55516	7.31255	41.5562	15.8789	69.565	30.4149	31.5232	238.072	190.301	209.145	235.613	235.397	5.58587	4.98937	6.23836	5.42561	5.53659	7.42751	6.66021	7.27919	7.6119	7.58395
ASHG19A3A023937	2.72e-05	2.95677	up	coding	NM_001037339	PDE4B	RefSeq_coding	3882	chr1	+	66797792	66840261		ATTTATGCAGATGAGCTTATAAGAGACCGTTCCCTCCGCCTTCTTCCTCAGAGGAAGTTT	5142	Hs.198072	GO:0004115|GO:0004115|GO:0016787|GO:0046872|GO:0008081|GO:0006198|GO:0007165|GO:0005737|GO:0005829|GO:0005829|GO:0005626|GO:0005634|GO:0048471|GO:0005625	NP_002591	Phosphodiesterase 4B, cAMP-specific"	143.009	920.982	7.58579	9.14981	152.054	110.843	153.99	134.667	163.49	864.515	823.114	830.867	1074.5	1011.91	7.42828	7.54164	7.43099	7.62297	7.90504	9.00036	9.05574	9.14632	9.32399	9.22264
ASHG19A3A048439	0.00148648	2.03455	up	coding	NM_016072	GOLT1B	RefSeq_coding	3272	chr12	+	21654698	21671337		GGCTTTATTAGAAGAGTGCCAGTCCTTGGATCCCTCCTAAATTTACCTGGAATTAGATCA	51026	Hs.62275	GO:0004871|GO:0043123|GO:0015031|GO:0007165|GO:0016192|GO:0005794|GO:0000139|GO:0005783|GO:0016021|GO:0016020	NP_057156	Golgi transport 1B	180.277	815.878	7.9478	8.97251	192.036	145.35	218.048	155.145	190.806	855.361	579.304	745.774	1003.1	895.853	7.78058	7.94237	8.0063	7.85606	8.15367	8.98639	8.54845	9.00665	9.24177	9.07928
ASHG19A3A037862	4.85e-05	11.0412	up	coding	NM_004235	KLF4	RefSeq_coding	2949	chr9	-	110247134	110252047		AATTTGGGGTTTTGGGTTTTGGCTTCGTTTCTTCTCTTCGTTGACTTTGGGGTTCAGGTG	9314	Hs.376206	GO:0003677|GO:0001085|GO:0046872|GO:0010843|GO:0003700|GO:0001010|GO:0016563|GO:0016563|GO:0016564|GO:0008270|GO:0045444|GO:0032569|GO:0007500|GO:0008285|GO:0045892|GO:0045892|GO:0010552|GO:0045595|GO:0019827|GO:0006351|GO:0006351|GO:0005622|GO:0005634	NP_004226	Kruppel-like factor 4 (gut)	56.838	1456.33	6.23414	9.69896	43.8198	60.9595	62.6825	64.9747	51.7534	1581.67	1254.68	1123.64	1699.78	1621.88	5.6576	6.69766	6.0785	6.52111	6.21585	9.73173	9.62609	9.5404	9.83345	9.76315
ASHG19A3A028834	0.0123211	2.54717	up	coding	NM_000358	TGFBI	RefSeq_coding	2805	chr5	+	135364583	135399506		AAAGAGGGGATGAACTTGCAGACTCTGCGCTTGAGATCTTCAAACAAGCATCAGCGTTTT	7045	Hs.369397	GO:0050840|GO:0005178|GO:0008283|GO:0030198|GO:0007162|GO:0050896|GO:0007601|GO:0031012|GO:0005576|GO:0005615|GO:0005578	NP_000349	Transforming growth factor, beta-induced, 68kDa"	609.195	5129.48	9.9169	11.2658	922.35	322.584	990.649	380.902	429.491	5306.58	4662.56	4202.51	5966.69	5509.05	10.4101	9.27974	10.8008	9.5467	9.54711	11.2073	11.3205	11.2314	11.3525	11.2173
ASHG19A3A053444	0.000123	3.79199	up	coding	NM_016069	TIMM16	RefSeq_coding	527	chr16	-	4390252	4401300		GAACACTTATTTAAGGTGAATGATAAATCCGTGGGTGGCTCCTTCTACCTGCAGTCAAAG	79585	Hs.437957	GO:0005794|GO:0000139|GO:0005737|GO:0016023|GO:0005829|GO:0000299|GO:0016020|GO:0005625	NP_078811	Coronin 7	54.0355	392.427	6.14999	8.07295	67.5962	36.2956	60.9339	59.5488	45.8031	370.314	308.183	382.237	467.145	434.256	6.2496	6.01938	6.03624	6.39296	6.05179	8.00061	7.5326	8.14361	8.3917	8.29623
ASHG19A3A004015	0.00235442	2.90247	up	coding	NM_002361	MAG	RefSeq_coding	2380	chr19	+	35783037	35804707		ACTTCCGCATCTCTGGGGCACCAGAGAAGTACGAGAGCGAGAGGCGCCTGGGATCTGAGA	4099	Hs.643440	GO:0005529|GO:0007596|GO:0007155|GO:0050900|GO:0050771|GO:0048011|GO:0050770|GO:0016021|GO:0043209|GO:0005886	NP_542167	Myelin associated glycoprotein	8.03578	49.5771	3.45606	4.99334	7.44489	7.69821	11.908	5.52738	7.60043	30.5063	99.9712	33.6537	32.6622	51.092	2.72793	4.1618	3.62768	3.08736	3.67555	4.56533	5.332	4.47658	5.09759	5.49521
ASHG19A3A004170	0.000626	2.21472	up	coding	NM_003652	CPZ	RefSeq_coding	2196	chr4	+	8594434	8621486		TGCGAGTTTGAGCGGAACCCCGCCGCCACCTGCGTGGACCTGCAGCTCAGGACCTGCAGT	8532	Hs.78068	GO:0046872|GO:0004181|GO:0008237|GO:0008233|GO:0008270|GO:0016055|GO:0006508|GO:0005576|GO:0005578	NP_003643	Carboxypeptidase Z	20.2665	86.228	4.7841	5.93122	22.1992	12.0403	31.3134	20.1311	15.6486	97.4078	124.874	75.8468	70.2403	62.7714	4.74546	4.66118	5.04746	4.84173	4.62466	6.20281	5.80565	5.77675	6.06931	5.80159
ASHG19A3A022113	2.76e-05	25.5259	up	coding	NM_001135057	LRRC15	RefSeq_coding	5940	chr3	-	194075976	194090472		CTGCTGGATGCTGCTTGTAATCCATTTGGTGTACAGAATCAACAATAAATAATATACATG	131578	Hs.288467	GO:0016021|GO:0016020	NP_570843	Leucine rich repeat containing 15	7.9869	482.201	3.6587	8.33259	8.98279	7.69611	8.63389	6.8063	7.8154	557.154	404.104	379.47	522.976	547.299	3.57863	4.16143	3.3151	3.48149	3.75687	8.48442	7.98272	8.13577	8.51187	8.54818
ASHG19A3A046712	0.00562211	2.5407	up	coding	NM_173042	IL18BP	RefSeq_coding	2189	chr11	+	71710108	71713574		AAGATTCCCTGGTTAAAAAGTGAAAGTGAAATAGAGGGTCGGGGCAGTGCTTTCCCAGAA	10068	Hs.591967	GO:0042007|GO:0048019|GO:0042088|GO:0009968|GO:0005576	NP_766632	Interleukin 18 binding protein	62.0433	286.038	6.31411	7.65933	84.2798	56.513	75.6133	37.5157	56.2945	205.099	394.042	214.628	270.52	345.901	6.55926	6.59272	6.35815	5.727	6.3334	7.22792	7.93951	7.31384	7.77265	8.04274
ASHG19A3A024514	0.0136255	4.41308	up	coding	NM_000671	ADH5	RefSeq_coding	2644	chr4	-	99992131	100009931		GCCAAATTGCTCTTCAAAGTAAATGTGAGTTTTTGTGAATTACATGAGTATGGAATGGTG	128	Hs.78989	GO:0051903|GO:0004022|GO:0005488|GO:0009055|GO:0005504|GO:0018467|GO:0046872|GO:0016491|GO:0042803|GO:0008270|GO:0006069|GO:0046294|GO:0018119|GO:0045777|GO:0003016|GO:0032496|GO:0051409|GO:0051775|GO:0001523|GO:0005737|GO:0005739	NP_000662	Alcohol dehydrogenase 5 (class III), chi polypeptide"	12.3554	94.5777	3.90589	6.04767	14.509	7.94844	24.8566	7.37952	7.08322	106.133	91.87	76.991	104.793	93.1014	4.20385	4.19729	4.70481	3.54702	2.87646	6.32989	5.13989	5.80268	6.58813	6.37777
ASHG19A3A007382	0.0153302	2.89773	up	coding	NM_016931	NOX4	RefSeq_coding	4390	chr11	-	89057523	89224653	NR_026571,NM_001143837,NM_001143836,"	TTTACTCTGTATGTTGCATAACAAGTTTTGGCAAGAGAACAGACCTGACTATGTCAACAT	50507	Hs.371036	GO:0016174|GO:0009055|GO:0050660|GO:0020037|GO:0000166|GO:0016491|GO:0019826|GO:0007569|GO:0000902|GO:0006954|GO:0008285|GO:0055114|GO:0042554|GO:0030054|GO:0005783|GO:0005789|GO:0005925|GO:0016021|GO:0005634|GO:0005886	NP_058627	NADPH oxidase 4	7.23524	40.5788	3.18561	4.72053	11.4115	5.44722	6.58613	5.643	7.08829	39.5365	38.7053	39.4325	44.2336	40.9862	3.91814	2.93134	2.99654	3.20041	2.88161	4.93703	3.27185	4.74729	5.47625	5.17024
ASHG19A3A021055	3.98e-05	4.42993	up	coding	NM_004559	YBX1	RefSeq_coding	1561	chr1	+	43148065	43168017		CTGCATTATCTATGCAGCATGGGGTTTTTATTATTTTTACCTAAAGACGTCTCTTTTTGG	4904	Hs.473583	GO:0003677|GO:0003677|GO:0003723|GO:0003690|GO:0005515|GO:0003700|GO:0003697|GO:0016564|GO:0070934|GO:0008380|GO:0010467|GO:0001701|GO:0000398|GO:0051781|GO:0006355|GO:0006355|GO:0006366|GO:0070937|GO:0005689|GO:0005737|GO:0005576|GO:0071204|GO:0005654|GO:0005634|GO:0030529|GO:0010494	NP_004550	Y box binding protein 1	324.502	4559.36	8.97473	11.122	392.973	321.711	350.24	309.201	248.385	4884.34	4159.36	4114.96	4831.08	4807.09	8.98369	9.27394	8.87156	9.14274	8.60169	11.1091	11.1608	11.2012	11.0819	11.057
ASHG19A3A031032	9.64e-05	2.85398	up	coding	NM_016255	FAM8A1	RefSeq_coding	4762	chr6	+	17600517	17611949		AGTAAGGCTTAACCTGTAAACAGTATCTGATGGCCCACCTATAAATAAAATTCAGCATTC	51439	Hs.95260	GO:0016021|GO:0016020	NP_057339	Family with sequence similarity 8, member A1"	72.3207	378.516	6.54356	8.05653	97.779	52.6872	91.5539	60.2119	59.3713	415.141	352.244	376.737	388.419	360.04	6.76986	6.49247	6.63799	6.4085	6.40897	8.12753	7.75476	8.12493	8.18752	8.08791
ASHG19A3A029750	1.57e-05	4.6652	up	coding	NM_002125	HLA-DRB5	RefSeq_coding	1171	chr6	-	32485162	32498006		GTTATTAAATTTTTCTGAAGCCCAGAGTTAAAAATCATCTGTCCACCTGGCTCCAAAGAC	3123	Hs.534322	GO:0032395|GO:0032395|GO:0031295|GO:0050852|GO:0002504|GO:0019221|GO:0006955|GO:0006955|GO:0060333|GO:0005794|GO:0042613|GO:0005783|GO:0005789|GO:0005768|GO:0016021|GO:0005887|GO:0031902|GO:0005765|GO:0016020|GO:0005886|GO:0005886|GO:0005886	NP_002115	Major histocompatibility complex, class II, DR beta 1"	27.8407	243.634	5.21663	7.43857	31.3831	13.9493	36.1319	31.0535	26.6857	249.228	216.852	201.557	281.917	268.615	5.20833	4.83603	5.26637	5.457	5.31542	7.48364	6.91017	7.22451	7.82571	7.74881
ASHG19A3A031112	0.00091	4.24838	up	coding	NM_003532	HIST1H3E	RefSeq_coding	462	chr6	+	26225382	26225843		GAGGGCGTGAATTGTTTTGAGTACAAACCTTAAATCCAAAGGCTCTTCTCAGAGCCAACC	8353	Hs.443021		NP_003523	Histone cluster 1, H3e"	17.291	141.957	4.59647	6.68338	11.9849	14.2876	21.6906	19.3084	19.1833	137.754	147.645	119.167	161.848	143.372	3.97661	4.86399	4.49081	4.77652	4.8744	6.68933	6.15673	6.45898	7.14951	6.96236
ASHG19A3A014212	0.00207817	4.28339	up	coding	NM_001164463	RGPD8	RefSeq_coding	7299	chr2	-	113125946	113191222	NM_001123363,NM_001037866,"	CCGCACGCTCGTCACAGTGGGCCTCCGCCGGCTACGCCGCTGCTTCAGTGGCTTGCAGGC	727851	Hs.535589	GO:0008536|GO:0005488|GO:0008150|GO:0046907|GO:0005643	NP_001157935	RANBP2-like and GRIP domain containing 8	33.0754	296.347	5.39502	7.49377	27.5989	12.4296	52.2276	38.2474	34.8733	189.49	198.958	157.277	528.266	407.742	5.0361	4.6978	5.81597	5.75163	5.67361	7.11777	6.74352	6.86832	8.5228	8.21646
ASHG19A3A039846	0.000754	3.86516	up	coding	NM_005660	SLC35A2	RefSeq_coding	1451	chrX	-	48760458	48768917		CCAGCTCCACACTATCTCTTAGCTGAGTTTTTGCAAATAAAATGTGTTGTGTATCTTGCC	7355	Hs.21899	GO:0005459|GO:0005338|GO:0005351|GO:0072334|GO:0015785|GO:0006012|GO:0055085|GO:0005794|GO:0000139|GO:0016021|GO:0016020|GO:0005634	NP_005651	Solute carrier family 35 (UDP-galactose transporter), member A2"	23.176	169.347	4.95323	6.90376	18.7674	11.5048	34.5264	25.9036	25.1778	191.569	138.988	150.041	195.974	170.162	4.5282	4.60927	5.19782	5.19225	5.23859	7.13231	6.02833	6.80057	7.37759	7.17997
ASHG19A3A015370	0.00974973	4.07053	up	coding	NM_004040	RHOB	RefSeq_coding	2384	chr2	+	20646834	20649200		ATGTGAAATTTTCTCTGCACCTCTGTACAGAGAATACACCTGCCCCTGTATATCCTTTTT	388	Hs.502876	GO:0019003|GO:0005525|GO:0003924|GO:0000166|GO:0005515|GO:0006184|GO:0007266|GO:0006915|GO:0007411|GO:0007596|GO:0007155|GO:0030154|GO:0008333|GO:0007275|GO:0045786|GO:0030168|GO:0045766|GO:0015031|GO:0051056|GO:0007264|GO:0006927|GO:0005829|GO:0005768|GO:0010008|GO:0005622|GO:0031902|GO:0005624|GO:0005634|GO:0005886|GO:0005886|GO:0005886|GO:0005625	NP_004031	Ras homolog gene family, member B"	300.313	2788.85	8.50299	10.5282	413.087	125.781	647.322	141.223	174.153	2932.46	2579.89	2587.02	3120.52	2724.34	9.08218	7.72055	9.99492	7.70262	8.01469	10.503	10.5794	10.6264	10.5678	10.3644
ASHG19A3A003706	0.0142543	2.0388	up	coding	NM_001173456	PDHA1	RefSeq_coding	3297	chrX	+	19362010	19379823		GGGCAATGGCATCGTGGGAGCGCAGGGCCAGATATTCGAAGCTTACAACATGGCAGCTTT	5160	Hs.530331	GO:0016491|GO:0005515|GO:0004739|GO:0006096|GO:0055114|GO:0006090|GO:0010510|GO:0005759|GO:0005739	NP_001166927	Pyruvate dehydrogenase (lipoamide) alpha 1	24.9599	95.1365	5.03024	6.05797	27.8323	15.9289	33.9598	14.2633	32.8155	95.9864	169.417	63.5892	65.5894	81.1003	5.04692	4.99387	5.17439	4.3459	5.59013	6.17959	6.43827	5.51058	5.98249	6.1789
ASHG19A3A044496	0.0233274	2.06657	up	coding	NM_052877	MED8	RefSeq_coding	1502	chr1	-	43849587	43855483		AGGGGTTGAGTCAGCAGAAGTGGACCAAAGGATTCCTCTGAATAAAGTTATTTAAATTGA	112950	Hs.301756	GO:0016455|GO:0010467|GO:0006357|GO:0016592|GO:0005654|GO:0005634	NP_963836	Mediator complex subunit 8	42.7939	153.551	5.75441	6.80165	61.8124	33.8727	60.5632	22.8929	34.8284	167.751	183.369	111.541	142.721	162.374	6.12542	5.92935	6.02761	5.01741	5.67227	6.9534	6.59163	6.35731	6.9845	7.12143
CUST_57_PI426249100	0.0125642	2.81112	up	coding	NM_019558_Exon2+	NM_019558	HOX cluster	682	chr2	+	176996044	176996726	NM_019558,"	TCTGAGCTAGTGATTTGCCTCAACAACGTAAACTTCCTAATGATTAGCACTTAATAATTG						18.8994	105.063	4.6968	6.18795	27.4258	14.4756	18.8261	18.9039	14.8654	124.063	87.4374	102.463	116.76	94.5924	5.02853	4.87958	4.2683	4.74622	4.56138	6.54854	5.02668	6.23094	6.73169	6.40188
ASHG19A3A039071	0.0185971	4.13997	up	coding	NM_080546	SLC44A1	RefSeq_coding	4540	chr9	+	108006928	108153680		AGTTTGTGGAAAACAGTAGGAAAGCAATGAAAGAAGCTGGTAAGGGAGGCGTCGCTGATT	23446	Hs.573495	GO:0015220|GO:0015871|GO:0055085|GO:0016021|GO:0005741|GO:0005739|GO:0005886	NP_536856	Solute carrier family 44, member 1"	12.273	106.936	3.97795	6.02757	13.2523	8.63279	22.6297	9.58483	7.26559	62.1107	266.909	43.8589	58.7512	103.05	4.0929	4.28962	4.55423	3.78994	3.16305	5.57685	7.27642	4.92502	5.84037	6.51918
ASHG19A3A022019	0.00326637	2.04222	up	coding	NM_005727	TSPAN1	RefSeq_coding	1639	chr1	+	46640748	46651633		TTTTGAGGACTCACCCTACTTCAAAGAGAACAGTGCCTTTCCCCCATTCTGTTGCAATGA	10103	Hs.38972	GO:0016021|GO:0005765|GO:0016020	NP_005718	Tetraspanin 1	216.316	1061.83	8.27756	9.3077	196.975	205.025	240.698	262.651	176.229	946.542	840.82	1011.41	1318.76	1191.64	7.82458	8.52539	8.1834	8.82515	8.02928	9.10314	9.08356	9.40108	9.54436	9.40635
ASHG19A3A033371	0.0303382	2.90157	up	coding	NM_001130475	THAP5	RefSeq_coding	3306	chr7	-	108202672	108210167	ENST00000439089,"	GATTTGTTGTAAGAACCGCCGGGGACGAAACAATAAAGACCGGAAGCTGAGTTTTTATCC	168451	Hs.723931	GO:0003677|GO:0046872|GO:0002020|GO:0045786|GO:0005634	NP_872335	THAP domain containing 5	11.4617	48.5911	3.36746	4.90429	33.6499	5.44722	5.42046	5.68028	7.11072	45.3489	104.131	24.8751	27.8119	40.7884	5.30029	2.93134	2.46877	3.23454	2.90235	5.12704	5.41992	3.92135	4.88999	5.16317
ASHG19A3A031632	0.0258364	2.72415	up	coding	NM_014051	TMEM14A	RefSeq_coding	1015	chr6	+	52535883	52551383		TCGGTTTTGGTTATGCAGCCCTCGTGACATTTGGAAGCATTTTTGGATATAAGCGGAGAG	28978	Hs.94896	GO:0016021|GO:0016020	NP_054770	Transmembrane protein 14A	15.8511	85.9558	4.44668	5.89248	22.9348	15.6195	14.6639	16.1293	9.90824	96.0363	80.2442	75.0326	90.9116	87.5542	4.79014	4.96997	3.87922	4.51756	4.07651	6.18018	4.82873	5.7591	6.40492	6.28948
ASHG19A3A026983	1.05e-05	3.67864	up	coding	NM_004607	TBCA	RefSeq_coding	679	chr5	-	76986994	77072185	BG184634,"	GGTCCATTTTACAATCCATTATTTTTGACCACTGCTATGTGTTCAAGTAGTATGAGAATG	6902	Hs.291212	GO:0051087|GO:0051082|GO:0051084|GO:0044267|GO:0007023|GO:0006457|GO:0007021|GO:0005737|GO:0005856|GO:0005874	NP_004598	Tubulin folding cofactor A	128.997	1031.49	7.41558	9.29475	168.836	114.08	147.147	103.296	111.625	1142.83	988.247	916.432	1069.28	1040.67	7.58293	7.58221	7.36375	7.21176	7.33723	9.33035	9.30711	9.26665	9.31678	9.25285
ASHG19A3A010805	0.0465749	3.29947	up	coding	NM_138774	C19orf22	RefSeq_coding	1835	chr19	-	896502	913225		TGCGTGTGGGTAATTGTGTTTTGGGGGAAAGTGGGGAATTTAATAAATTTCTGGTGCTCT	91300	Hs.557655	GO:0003676|GO:0005634	NP_620129	Chromosome 19 open reading frame 22	75.3144	836.209	6.60405	8.32628	115.55	60.4248	71.549	64.7977	64.2506	305.976	3080.33	239.606	267.158	287.976	7.01654	6.68606	6.2784	6.51732	6.52195	7.76335	10.7959	7.48176	7.75808	7.83232
ASHG19A3A023862	0.000187	8.78461	up	coding	NM_001146069	MFSD10	RefSeq_coding	1767	chr4	-	2932289	2936586		TGCCTGGTGCCCTGTTCCGCGTCTGTGCGACCGTCCGTCCCGAGCGCGCAGCCGCGGCAG	10227	Hs.632581	GO:0008493|GO:0006915|GO:0015904|GO:0055085|GO:0006810|GO:0016021|GO:0016020	NP_001139541	Major facilitator superfamily domain containing 10	229.482	6169.09	8.36565	11.5006	226.376	226.557	254.729	180.343	259.404	7807.03	6239.38	5437.82	6833.96	4527.26	8.04769	8.69867	8.28431	8.12437	8.67318	11.7398	11.7152	11.5812	11.501	10.9658
ASHG19A3A000875	0.00261923	3.26542	up	coding	NM_001008485	SLC41A3	RefSeq_coding	1805	chr3	-	125725200	125803134	NM_001008486,"	CTTACAGGGCTGGGGGACCTGCTCGGTTCAAGCTCCGTGGGCCACACTGCTGCTGTGCCA	54946	Hs.573007	GO:0008324|GO:0016021|GO:0005886	NP_060306	Solute carrier family 41, member 3"	28.7388	156.078	5.14388	6.85115	38.4584	7.7306	40.5769	36.4514	20.4765	146.95	204.895	152.736	145.133	130.677	5.4815	4.16586	5.43092	5.68318	4.95792	6.77994	6.80293	6.8255	7.00569	6.84167
ASHG19A3A027748	0.0143	2.58604	up	coding	NM_203352	PDLIM7	RefSeq_coding	1607	chr5	-	176910394	176924602	NM_005451,"	ATGTTTGGCACGAAATGCCATGGCTGTGACTTCAAGATCGACGCTGGGGACCGCTTCCTG	9260	Hs.533040	GO:0046872|GO:0005515|GO:0008270|GO:0030036|GO:0030154|GO:0007275|GO:0001503|GO:0045669|GO:0006898|GO:0015629|GO:0030054|GO:0005737|GO:0005925|GO:0001726|GO:0001725	NP_998801	PDZ and LIM domain 7 (enigma)	41.1667	166.349	5.57137	6.94212	49.8874	21.0179	89.3619	19.8635	25.7026	163.282	222.073	159.516	155.494	131.378	5.83819	5.33558	6.59842	4.8186	5.26608	6.91811	6.95849	6.8882	7.09711	6.8487
ASHG19A3A049014	0.00706721	2.10376	up	coding	NM_007076	FICD	RefSeq_coding	1651	chr12	+	108909050	108913380		GAAACCTAGTCACTTCCTAAAGCAAAAGGAGAAACATTCTTTACCTCCAAATGTTTTAGT	11153	Hs.661891	GO:0005488|GO:0016779|GO:0070733|GO:0016740|GO:0034259|GO:0016021|GO:0016020	NP_009007	FIC domain containing	45.4899	174.943	5.90716	6.98013	39.7226	33.8569	68.4814	41.3822	44.0063	181.429	157.3	180.207	162.442	193.336	5.52867	5.92836	6.21315	5.86979	5.99583	7.06073	6.28638	7.05966	7.1544	7.33948
ASHG19A3A008864	0.00152811	2.15776	up	coding	NM_014740	EIF4A3	RefSeq_coding	1734	chr17	-	78109013	78120982		AAACCATCAGCAATCCAGCAACGAGCAATCAAGCAGATCATCAAAGGGAGAGATGTCATC	9775	Hs.389649	GO:0005524|GO:0004004|GO:0003723|GO:0004386|GO:0016787|GO:0000166|GO:0008143|GO:0005515|GO:0008380|GO:0051028|GO:0017148|GO:0000398|GO:0000184|GO:0045727|GO:0006364|GO:0006810|GO:0071013|GO:0005737|GO:0016607|GO:0005634	NP_055555	Eukaryotic translation initiation factor 4A3	37.4351	148.428	5.65699	6.76653	34.3451	40.7217	39.3629	41.67	31.0758	149.779	205.659	115.294	139.294	132.116	5.32987	6.16835	5.38727	5.88186	5.5176	6.80639	6.80991	6.40784	6.95355	6.85493
ASHG19A3A022482	0.000373	4.02531	up	coding	NM_005875	EIF1B	RefSeq_coding	1014	chr3	+	40351172	40353913		AAGCGTTTTCTTATTTATTTCCGTTTTCTCGCCACTACAGCCTCCTGACAAGGTGATCCG	10289	Hs.315230	GO:0005515|GO:0003743|GO:0006446|GO:0005575	NP_005866	Eukaryotic translation initiation factor 1B	44.4431	322.482	5.84179	7.85089	34.6901	24.1579	68.041	54.7811	40.5453	342.97	332.506	286.707	320.613	329.616	5.34392	5.51028	6.2029	6.27299	5.87887	7.90112	7.66028	7.73769	7.96837	7.987
ASHG19A3A000843	4.71e-05	7.09625	up	coding	NM_001007075	KLHL5	RefSeq_coding	7666	chr4	+	39046450	39127852		ACGGCCGCCTCCGGAGCCCGACGCGCAGGGCATATACTTCTCTTGTCTTGGTTGGATGCA	51088	Hs.272251	GO:0003779|GO:0003674|GO:0008150|GO:0005737|GO:0005856	NP_950240	Kelch-like 5 (Drosophila)	51.2729	764.812	6.07487	8.90192	53.8117	40.344	54.2067	39.0722	68.93	751.665	625.464	611.233	894.334	941.364	5.93987	6.15629	5.87441	5.78398	6.61979	8.83479	8.65992	8.76392	9.10775	9.14324
CUST_10_PI418767722	1.44e-05	3.39818	up	coding	NM_002046	GAPDH	RefSeq_coding	1310	chr12	+	6643656	6647536	ENST00000513513,ENST00000505218,ENST00000434621,ENST00000425487,ENST00000423411,ENST00000405405,ENST00000403475,BC078673,"	AACGACCACTTTGTCAAGCTCATTTCCTGGTATGACAACGAATTTGGCTACAGCAACAGG	2597	Hs.544577	GO:0051287|GO:0004365|GO:0004365|GO:0016491|GO:0035605|GO:0005515|GO:0016740|GO:0005975|GO:0006094|GO:0006006|GO:0006096|GO:0006096|GO:0051402|GO:0055114|GO:0035606|GO:0050821|GO:0005737|GO:0005829|GO:0005829|GO:0016020|GO:0005634|GO:0048471	NP_002037	Glyceraldehyde-3-phosphate dehydrogenase	1089.61	14786.1	11.0928	12.8576	1481.77	948.101	1267.21	811.458	939.495	16416.4	13419.8	12112.9	16056.5	15925.1	11.2451	11.0519	11.2423	11.0552	10.8694	12.9237	12.9268	12.7924	12.8342	12.8107
ASHG19A3A031316	0.00112216	2.53497	up	coding	NM_005345	HSPA1A	RefSeq_coding	2445	chr6	+	31783290	31785717		CCGGTTTCTACATGCAGAGATGAATTTATACTGCCATCTTACGACTATTTCTTCTTTTTA	3303	Hs.274402		NP_005336	Heat shock 70kDa protein 1A	114.731	563.925	7.20643	8.54839	151.603	77.6734	156.281	82.8407	105.256	608.453	577.406	434.04	603.986	595.739	7.42368	7.0353	7.45771	6.87285	7.24259	8.58699	8.54461	8.3039	8.6705	8.63597
ASHG19A3A008051	0.00682903	2.38157	up	coding	NM_001135167	ALDH3A1	RefSeq_coding	1789	chr17	-	19641299	19648925		TTCTTTATCGGCTTGGGTGTGGAATCGCGGACTGCGCCCCTCCAATCTGATCTGGAGAGT	218	Hs.531682	GO:0004028|GO:0008106|GO:0004029|GO:0016491|GO:0007568|GO:0006081|GO:0055114|GO:0008284|GO:0051591|GO:0042493|GO:0051384|GO:0001666|GO:0007584|GO:0014070|GO:0005737|GO:0005829|GO:0005783	NP_001128640	Aldehyde dehydrogenase 3 family, member A1"	26.8834	115.399	5.14226	6.39418	39.0857	23.5701	34.6533	16.7995	20.3087	120.787	145.685	105.471	109.968	95.0815	5.5054	5.48181	5.20339	4.57341	4.9473	6.51135	6.12644	6.27235	6.65208	6.40866
ASHG19A3A003703	3.27e-05	2.93219	up	coding	NM_001173408	OBSL1	RefSeq_coding	3578	chr2	-	220426438	220436268		GCCTCCTTCACTGTCACCGTCACAGAGTCTTACCAAAGTCAGGACAGTTCAAATAACAAT	23363	Hs.526594	GO:0008093|GO:0055003|GO:0007010|GO:0031430|GO:0030018|GO:0014704|GO:0048471	NP_056126	Obscurin-like 1	97.0026	562.068	6.99299	8.54497	125.594	78.8045	108.654	86.9637	84.997	649.084	503.181	502.946	604.025	551.104	7.14068	7.05683	6.89337	6.94718	6.92692	8.6672	8.33536	8.49502	8.67095	8.55633
ASHG19A3A038481	0.0303624	2.547	up	coding	NM_002504	NFX1	RefSeq_coding	4629	chr9	+	33290509	33371154		TTCTTCAGGCTCCTTTAAGGCAGGTGCATTGATAGTTCCATTAGTGTGACCCTTGCATTG	4799	Hs.413074	GO:0003677|GO:0016874|GO:0046872|GO:0003700|GO:0008270|GO:0006954|GO:0044419|GO:0045347|GO:0000122|GO:0006355|GO:0006366|GO:0005634	NP_667345	Nuclear transcription factor, X-box binding 1"	22.7202	86.2851	4.57348	5.92228	23.8465	5.44722	45.4616	13.1922	25.6537	90.6066	93.4877	70.0088	92.7492	84.573	4.84035	2.93134	5.60295	4.22934	5.2634	6.09915	5.18235	5.65623	6.43414	6.23951
ASHG19A3A051656	8.94e-05	4.70115	up	coding	NM_175065	HIST2H2AB	RefSeq_coding	448	chr1	-	149859019	149859466		CAAGTAATTAAGAGGCTTGACACCATACTCATTCACCCCAAAGGCTCTTTTAAGAGCCAC	317772	Hs.664173	GO:0003677|GO:0006334|GO:0005694|GO:0000786|GO:0005634	NP_778235	Histone cluster 2, H2ab"	100.709	1029.32	7.05653	9.28954	105.182	100.741	106.795	78.0743	112.755	1064.75	934.401	910.347	1124.69	1112.41	6.8767	7.40156	6.87066	6.78504	7.34867	9.24341	9.23787	9.25986	9.37538	9.33118
ASHG19A3A010347	0.0339924	2.74653	up	coding	NM_005570	LMAN1	RefSeq_coding	4848	chr18	-	56995057	57026508		ATATGATTATCCCTGCACAAGGGCATTTTGGAATATCTGCTGCAACTGGAGGTCTTGCAG	3998	Hs.465295	GO:0042802|GO:0005537|GO:0005515|GO:0005529|GO:0051082|GO:0006888|GO:0007596|GO:0044267|GO:0043687|GO:0018279|GO:0006457|GO:0015031|GO:0016192|GO:0012507|GO:0005793|GO:0033116|GO:0005794|GO:0000139|GO:0005783|GO:0005789|GO:0016021|GO:0016020|GO:0005792|GO:0030017	NP_005561	Lectin, mannose-binding, 1"	13.3891	72.0876	4.17392	5.63153	15.4412	10.2798	22.4735	5.59171	13.1595	65.6224	76.4686	82.3037	79.7992	56.244	4.28261	4.48166	4.54273	3.14975	4.41284	5.65595	4.71753	5.90495	6.24316	5.63606
ASHG19A3A006000	0.00239062	2.60002	up	coding	NM_145160	MAP2K5	RefSeq_coding	2381	chr15	+	67835020	68099451		GAGCTTAGGAATCTCTTTTATGGAGCTTGCTCTTGGGAGGTTTCCATATCCTCAGGTAAG	5607	Hs.114198	GO:0005524|GO:0046872|GO:0000166|GO:0005515|GO:0004672|GO:0004674|GO:0004713|GO:0016740|GO:0048011|GO:0006468|GO:0007165	NP_660143	Mitogen-activated protein kinase kinase 5	9.86287	46.8806	3.53494	4.91347	12.4308	5.44722	13.146	11.0991	7.19118	54.8825	48.4931	44.0373	53.9931	32.9969	4.0188	2.93134	3.73022	3.97977	3.01457	5.40228	3.65168	4.93199	5.7314	4.84997
ASHG19A3A020357	0.002437	6.51332	up	coding	NM_198446	C1orf122	RefSeq_coding	1359	chr1	+	38273472	38275126		CGGTGGTCGGGCCGCGCAAGCGGAGATGGAATGGGGCCCGGGCTCAGACTGGTCACGGGG	127687	Hs.532749		NP_940848	Chromosome 1 open reading frame 122	7.85191	87.5967	3.19757	5.90097	8.70377	5.44722	5.19753	5.16566	14.7454	71.0845	173.587	52.5889	71.4129	69.3103	3.45519	2.93134	2.41322	2.63903	4.54908	5.77069	6.48641	5.20939	6.09308	5.94525
ASHG19A3A001552	0.0339659	2.96113	up	coding	NM_001079803	GAA	RefSeq_coding	3597	chr17	+	78075354	78093678		GCGGCCAGGGCGCGCGTGCGCGGAGGTTCTCCTCGTCCGCCCGTTGTTCAGCGAGGGAGG	2548	Hs.1437	GO:0004558|GO:0030246|GO:0004553|GO:0032450|GO:0005975|GO:0060048|GO:0002086|GO:0006006|GO:0005980|GO:0003007|GO:0007626|GO:0007040|GO:0000023|GO:0046716|GO:0007517|GO:0050885|GO:0050884|GO:0002026|GO:0005985|GO:0009888|GO:0043587|GO:0043181|GO:0055010|GO:0005765|GO:0005764|GO:0016020	NP_001073272	Glucosidase, alpha; acid"	59.4554	304.822	6.15188	7.71803	33.3142	43.5013	48.8123	129.249	42.4002	285.035	264.736	514.175	230.593	229.573	5.28784	6.2496	5.71599	7.56192	5.94404	7.66461	7.26411	8.52654	7.58517	7.5497
ASHG19A3A040101	0.0378437	3.32176	up	coding	NM_138794	LYPLAL1	RefSeq_coding	1892	chr1	+	219347191	219386206		GATGTGGCAGGAGTATTTGCTCTTTCTAGTTTTCTGAATAAAGCATCTGCTGTTTACCAG	127018	Hs.657617	GO:0016787|GO:0004622|GO:0008150|GO:0005575|GO:0005737	NP_620149	Lysophospholipase-like 1	18.5687	105.101	4.434	6.16595	23.8164	12.0067	23.119	26.8606	7.04083	115.629	79.4261	103.726	122.47	104.254	4.83874	4.65647	4.59008	5.24457	2.84014	6.44849	4.80382	6.24742	6.79253	6.53749
ASHG19A3A054574	0.0435398	4.1817	up	coding	NM_001114	ADCY7	RefSeq_coding	6138	chr16	+	50321822	50352043		TAGGTCAGTGTAAAGAAATATGATTTGAGGTGGTGCATGCAAGTAACTAGGGTTTATTCT	113	Hs.513578	GO:0005524|GO:0004016|GO:0046872|GO:0000166|GO:0007189|GO:0007202|GO:0034199|GO:0006171|GO:0071361|GO:0071377|GO:0006112|GO:0007193|GO:0035556|GO:0060135|GO:0048011|GO:0030819|GO:0007268|GO:0055085|GO:0006833|GO:0016021|GO:0005624|GO:0005886|GO:0005886|GO:0005886	NP_001105	Adenylate cyclase 7	15.471	116.103	4.18919	6.25328	26.7071	15.7797	11.4092	16.4152	7.04393	134.826	72.9533	97.9961	151.304	123.436	4.99048	4.98224	3.58727	4.54307	2.8429	6.66059	4.60796	6.16489	7.0639	6.76907
ASHG19A3A035583	0.000907	6.93757	up	coding	NM_003974	DOK2	RefSeq_coding	1870	chr8	-	21766383	21771205		ATGGCGGCAGCTTCCTGCACCTTTCAGATTTCTTGGTGGCATTAAAGCATTTTCAGAACA	9046	Hs.71215	GO:0042802|GO:0005158|GO:0005515|GO:0007265|GO:0007596|GO:0007166|GO:0050900|GO:0007165|GO:0007169|GO:0005829	NP_003965	Docking protein 2, 56kDa"	6.48618	80.6936	3.01683	5.81126	9.04666	5.44722	5.22181	5.48617	7.22902	74.2843	79.2455	81.8453	86.2557	81.8372	3.60131	2.93134	2.41661	3.04189	3.09302	5.82843	4.79752	5.89569	6.34306	6.19163
ASHG19A3A001745	0.000134	17.6782	up	coding	NM_001099681	MAGIX	RefSeq_coding	1922	chrX	+	49019180	49023836		CACTATTGTGGATCACCGGCCCCAGGTCGGGGACGTCGTGCTCCACATCAACGGAGAGTC	79917	Hs.193170		NP_079135	MAGI family member, X-linked"	10.44	331.508	3.67501	7.8189	20.5716	5.44722	11.2918	7.28451	7.60492	295.047	241.751	298.403	400.691	421.646	4.64562	2.93134	3.57618	3.53657	3.68532	7.71383	7.10778	7.78694	8.22663	8.25934
ASHG19A3A035355	0.00618675	2.60631	up	coding	NM_022087	GALNT11	RefSeq_coding	2732	chr7	+	151722777	151819427		TTTAATATGCTTATCAGTGACCGCTTGGGCTACCACAGAGATGTGCCAGACACAAGGAAT	63917	Hs.647109	GO:0004653|GO:0005529|GO:0016757|GO:0005794|GO:0000139|GO:0016021|GO:0016020	NP_071370	UDP-N-acetyl-alpha-D-galactosamine:polypeptide N-acetylgalactosaminyltransferase 11 (GalNAc-T11)	9.78534	49.5144	3.64658	5.02859	12.3961	5.44722	15.6152	7.79345	7.67475	45.5368	68.2864	35.7186	56.6997	41.3305	4.0153	2.93134	3.97704	3.59414	3.71506	5.13256	4.45458	4.58065	5.79425	5.18089
ASHG19A3A001083	0.0237149	2.65	up	coding	NM_001024218	GPHN	RefSeq_coding	4219	chr14	+	66974124	67648523		AACTGCAGCAGCCATTGCTGCCAAGATTCCAGACTCCATCATTTCTCGTGGTGTTCAGGT	10243	Hs.208765	GO:0005524|GO:0046872|GO:0000166|GO:0016779|GO:0016740|GO:0006777|GO:0032324|GO:0006766|GO:0006767|GO:0030054|GO:0005737|GO:0005856|GO:0005886|GO:0045211|GO:0045202	NP_065857	Gephyrin	21.2246	114.29	4.82652	6.23251	10.867	17.7812	26.1489	32.927	18.399	102.231	99.3552	67.9334	191.65	110.278	3.8611	5.12919	4.78042	5.53945	4.82244	6.27336	5.31827	5.61276	7.34605	6.61212
ASHG19A3A012351	0.000178	6.31221	up	coding	NM_016270	KLF2	RefSeq_coding	1655	chr19	+	16435650	16438337		AGGTGGGCATTTTTGGGCTACCTGGTTCGTTTTTATAAGATTTTGCTGGGTTGGTTTTTT	10365	Hs.726356	GO:0046872|GO:0043565|GO:0003700|GO:0016563|GO:0008270|GO:0070301|GO:0071347|GO:0071356|GO:0032715|GO:0034616|GO:0006351|GO:0005622|GO:0005634	NP_057354	Kruppel-like factor 2 (lung)	112.637	1666.62	7.22007	9.87821	114.611	124.318	91.5666	101.259	131.43	1763.54	1465.05	1457.47	1817.87	1829.19	7.0055	7.70262	6.63849	7.17887	7.57486	9.85553	9.82694	9.88671	9.91649	9.90541
ASHG19A3A006455	0.000455	6.08857	up	coding	NM_177529	SULT1A1	RefSeq_coding	1253	chr16	-	28616917	28621357		CGAGGCCAGGTTCCCAAGAGCTCAGGGAACGGGCCTGGCTCTGGCCCCTGACGCAGGAAC	6817	Hs.567342	GO:0004062|GO:0047894|GO:0008146|GO:0016740|GO:0050427|GO:0009308|GO:0006584|GO:0009812|GO:0008202|GO:0051923|GO:0006805|GO:0006805|GO:0005737|GO:0005829	NP_803880	Sulfotransferase family, cytosolic, 1A, phenol-preferring, member 1"	9.99303	104.144	3.60495	6.21105	8.11309	5.44722	12.6228	16.1529	7.62914	91.262	142.341	67.5111	107.889	111.714	3.18669	2.93134	3.68597	4.51965	3.70109	6.11	6.07947	5.60512	6.62909	6.63159
ASHG19A3A036783	0.000189	3.50711	up	coding	NM_178812	MTDH	RefSeq_coding	7667	chr8	+	98656406	98742487		CGAACACCTCAAAGTGTAACAGCAAAGCAGCCACCAGAGATTGACAAGAAAAATGAAAAG	92140	Hs.377155	GO:0051059|GO:0001085|GO:0005515|GO:0003713|GO:0031663|GO:0043066|GO:0000122|GO:0043123|GO:0051092|GO:0045766|GO:0010508|GO:0051897|GO:0070830|GO:0016324|GO:0030054|GO:0005737|GO:0005783|GO:0005789|GO:0016021|GO:0046581|GO:0016020|GO:0016604|GO:0031965|GO:0005730|GO:0005634|GO:0048471|GO:0005923	NP_848927	Metadherin	125.111	916.693	7.33146	9.14174	205.411	103.892	113.432	100.969	101.852	1072.55	840.696	766.446	889.328	1014.44	7.88775	7.44595	6.95849	7.17353	7.19156	9.24836	9.08279	9.04878	9.10195	9.22681
ASHG19A3A001267	0.00233127	3.37123	up	coding	NM_001037808	EIF3C	RefSeq_coding	3111	chr16	-	28390904	28415165		TTCGTGGTGGGAGACCCAGGTCGAGGTCCGGCCGTAGCACCTCCGCGCCGTCGCCATGTC	8663	Hs.567374	GO:0005515|GO:0003743|GO:0003743|GO:0044267|GO:0010467|GO:0006412|GO:0006413|GO:0006413|GO:0005737|GO:0005829|GO:0005829|GO:0005852	NP_003743	Eukaryotic translation initiation factor 3, subunit C"	38.4663	233.566	5.667	7.42027	22.6486	42.2427	49.0002	42.0345	36.4056	248.764	284.993	212.358	209.402	212.315	4.77421	6.21286	5.7221	5.8946	5.73122	7.48153	7.40067	7.29941	7.46066	7.4591
ASHG19A3A047652	0.0210373	3.3608	up	coding	NM_014311	SMUG1	RefSeq_coding	1570	chr12	-	54575251	54582757		ATGAAATTAAGAGTGAACTTCTTATGGGAGGCTGCAGCTGGATCAGAGGAAAAATCCAGT	23583	Hs.632721	GO:0019104|GO:0003677|GO:0016798|GO:0005515|GO:0017065|GO:0017065|GO:0004844|GO:0006281|GO:0006284|GO:0006284|GO:0006285|GO:0045008|GO:0008152|GO:0005730|GO:0005654|GO:0005654|GO:0005634|GO:0005625	NP_055126	Single-strand-selective monofunctional uracil-DNA glycosylase 1	15.5716	95.5301	4.32228	6.07108	17.6057	14.4438	17.3905	21.1125	7.30543	116.622	92.3777	86.3584	84.9494	97.3426	4.44579	4.87701	4.14724	4.90936	3.232	6.46137	5.15332	5.97511	6.32306	6.44254
ASHG19A3A006074	0.0238857	4.21202	up	coding	NM_148169	FBXO17	RefSeq_coding	2175	chr19	-	39432041	39443327		GTCAGCAGATGACGCATGAAGCAAGGACTCTGGCTACTGGAGATGGGCGCCCGGCTATCG	115290	Hs.531770	GO:0001948|GO:0005515|GO:0030163|GO:0019005	NP_680474	F-box protein 17	10.5088	62.3696	3.29475	5.36926	29.0657	5.44722	5.40961	5.53244	7.08896	37.2792	121.409	42.3835	53.3201	57.4569	5.10291	2.93134	2.46526	3.09204	2.88221	4.85527	5.74021	4.86897	5.7141	5.66777
ASHG19A3A011055	0.0111375	2.69762	up	coding	NM_145045	CCDC151	RefSeq_coding	2176	chr19	-	11531272	11545980		TAACTATGTGCCAAACCTGCTGGGCCTCGTGGAGGAAAAGCTGCTGAAACTGCAGGCGCA	115948	Hs.124010		NP_659482	Coiled-coil domain containing 151	11.7396	57.5191	3.85258	5.28427	14.0498	5.44722	14.2948	7.56388	17.3425	46.0526	104.011	44.3755	41.9082	51.2483	4.16714	2.93134	3.84113	3.56925	4.75405	5.1482	5.41802	4.9468	5.40828	5.50006
ASHG19A3A038320	0.010295	3.23017	up	coding	NM_017913	CDC37L1	RefSeq_coding	1724	chr9	+	4679565	4706593		GCCAAAAACTGTAATGTGGATCCAAGAGGGTGTTTTCGTTTATTTTTCCAGAAAGCCAAA	55664	Hs.561954	GO:0005737	NP_060383	Cell division cycle 37 homolog (S. cerevisiae)-like 1	11.9577	59.5057	3.63106	5.32267	7.75296	5.44722	10.6425	28.5303	7.41573	58.3292	59.9192	69.9219	57.7104	51.6479	2.97168	2.93134	3.51306	5.33452	3.40471	5.48708	4.14237	5.65468	5.81746	5.51177
ASHG19A3A052292	7.87e-05	8.00473	up	coding	NM_002964	S100A8	RefSeq_coding	428	chr1	-	153362508	153363549		TACTCCCTGATAAAGGGGAATTTCCATGCCGTCTACAGGGATGACCTGAAGAAATTGCTA	6279	Hs.416073	GO:0005509|GO:0005515|GO:0002526|GO:0006935|GO:0002544|GO:0006954|GO:0045471|GO:0032496|GO:0010043|GO:0042060|GO:0005737|GO:0005856|GO:0005576|GO:0005615|GO:0005886	NP_002955	S100 calcium binding protein A8	50.4924	827.5	6.01619	9.01704	80.5053	41.496	55.2167	35.1024	40.1414	863.968	734.121	724.097	938.954	876.358	6.49272	6.19122	5.90104	5.63101	5.86494	8.99906	8.89149	8.97244	9.16439	9.05783
ASHG19A3A022024	0.00537701	2.32652	up	coding	NM_033259	CAMK2N2	RefSeq_coding	1360	chr3	-	183977002	183979251		ACATTTGTATTTTTATATCCGACTCTTTGTTTACTGGCTCTGCTCATGGTTCCTGCCCTC	94032	Hs.585003	GO:0004860|GO:0005737|GO:0005829|GO:0005634	NP_150284	Calcium/calmodulin-dependent protein kinase II inhibitor 2	22.7773	93.3854	4.78831	6.00648	12.6378	6.96371	37.3427	40.212	16.7304	80.9807	80.5836	110.464	108.33	86.5693	4.03755	4.05325	5.31443	5.82544	4.71087	5.9458	4.83832	6.34165	6.63399	6.27265
ASHG19A3A001453	0.00149027	6.79504	up	coding	NM_001042698	ZSWIM7	RefSeq_coding	1878	chr17	-	15879876	15903006		ATTATTGATGGAGAAGAAACAAGAAGCATAAAAGGACTGCAGGAGGTGCTGTGGGTTGGA	125150	Hs.593985	GO:0046872|GO:0008270|GO:0006310|GO:0006281|GO:0005634	NP_001036163	Zinc finger, SWIM-type containing 7"	8.20326	102.632	3.34854	6.11302	7.42168	5.44722	12.5281	7.02389	8.59544	63.1012	219.51	63.3249	75.2505	91.9754	2.70713	2.93134	3.67839	3.50767	3.91814	5.60023	6.93258	5.50459	6.16859	6.3591
ASHG19A3A004959	0.0113974	2.34951	up	coding	NM_017670	OTUB1	RefSeq_coding	2310	chr11	+	63753324	63765892		TGGATGACAGCAAGGAGTTGCAGCGGTTCAAGGCTGTGTCTGCCAAGAGCAAGGAAGACC	55611	Hs.473788	GO:0019784|GO:0008234|GO:0008242|GO:0008233|GO:0005515|GO:0043130|GO:0004843|GO:0071108|GO:0019538|GO:0005737	NP_060140	OTU domain, ubiquitin aldehyde binding 1"	19.0987	81.2886	4.60383	5.83619	25.9057	6.88393	28.04	11.3213	23.3426	77.0939	139.554	66.132	57.6836	65.9793	4.94886	4.04088	4.88456	4.00816	5.1367	5.88015	6.03657	5.57449	5.81682	5.87293
ASHG19A3A011465	0.000277	2.76964	up	coding	NM_013376	SERTAD1	RefSeq_coding	1213	chr19	-	40928410	40931932		CTGATACGGGAAGAGACCCCAATCAGATTTTTCAAATTAAAGCCAGTCCTGGGAAATCTC	29950	Hs.269898	GO:0016563|GO:0008284|GO:0000079	NP_037508	SERTA domain containing 1	55.9591	284.943	6.21385	7.68355	66.9073	52.2714	52.0642	52.7824	55.7701	296.496	299.624	241.331	287.583	299.681	6.23323	6.48179	5.81157	6.22152	6.32114	7.72029	7.47933	7.49182	7.851	7.8753
ASHG19A3A011802	0.000571	2.41741	up	coding	NM_001172674	ZNF347	RefSeq_coding	4565	chr19	-	53641957	53662313		TATGGATTAAACTTGCGAACCGCCGTGCCCCGTTTCCGCAGCCAGTTCCCGGGCTCGCTA	84671	Hs.467239	GO:0003677|GO:0046872|GO:0008270|GO:0006355|GO:0005622|GO:0005634	NP_115973	Zinc finger protein 347	31.0487	135.113	5.361	6.63446	27.061	17.1179	44.7196	38.7678	27.5774	131.828	186.116	131.421	121.871	104.327	5.00968	5.08321	5.57722	5.77182	5.36306	6.62909	6.61784	6.60161	6.7853	6.53846
ASHG19A3A040255	0.0414591	2.07105	up	coding	NM_001015881	TSC22D3	RefSeq_coding	1781	chrX	-	106956459	106959711		TTGGGAGAAGGCCGGAAGCTTACCAGCCGAGAAGGAATTCCTAGCTAGCTTCAGAGCCGG	1831	Hs.728167	GO:0003700|GO:0006355|GO:0006351	NP_932174	TSC22 domain family, member 3"	10.5727	44.9399	3.85155	4.90191	7.78493	8.5928	13.5769	8.74417	14.1649	39.8657	59.2426	40.3987	35.7042	49.4885	3.00672	4.28361	3.77102	3.69425	4.50214	4.94906	4.11397	4.78697	5.21182	5.44774
ASHG19A3A046791	0.0169351	2.67007	up	coding	NM_024684	C11orf67	RefSeq_coding	557	chr11	+	77532207	77583397		TAAAAGGCTCTAATACAACCTATAAGGACTGCAAAGTATGGCCAGGGGGTAGTCGGACTT	28971	Hs.503357		NP_078960	Chromosome 11 open reading frame 67	29.1017	130.52	5.12788	6.54476	27.3039	12.7503	62.5962	15.5309	27.3271	113.272	238.438	110.275	91.4935	99.1196	5.02226	4.72854	6.07681	4.46232	5.34947	6.41956	7.08068	6.33961	6.41598	6.46795
ASHG19A3A051867	0.00113922	4.76819	up	coding	NM_001311	CRIP1	RefSeq_coding	480	chr14	+	105953256	105955122		TGCACCGGACCCGGAGCCGTCATGCCCAAGTGTCCCAAGTGCAACAAGGAGGTGTACTTC	1396	Hs.70327	GO:0046872|GO:0008270|GO:0008283|GO:0005737	NP_001302	Cysteine-rich protein 1 (intestinal)	87.0114	847.112	6.78898	9.04242	85.2704	113.066	101.445	44.8238	90.4525	963.673	878.328	609.999	913.756	869.806	6.57782	7.571	6.79097	5.98882	7.01631	9.12616	9.14553	8.7613	9.13079	9.04835
ASHG19A3A039236	0.0113575	3.63381	up	coding	NM_005833	RABEPK	RefSeq_coding	1721	chr9	+	127962861	127996437		TGAATCTTTTAGGGGAGTGGGCCCAAGCCGGGTGCAAAGAACGGGGAAGGGCCTTCCCTG	10244	Hs.19012	GO:0006898|GO:0006904|GO:0005737|GO:0005768|GO:0010008|GO:0043231|GO:0005886	NP_005824	Rab9 effector protein with kelch motifs	20.0115	132.003	4.59056	6.45205	7.73491	26.0109	18.9566	17.9518	29.4034	103.539	293.082	66.6013	108.46	88.3339	2.95187	5.60201	4.27957	4.67213	5.44724	6.29127	7.44671	5.58568	6.63594	6.30062
ASHG19A3A021025	0.00041	12.7561	up	coding	NM_002673	PLXNB1	RefSeq_coding	7325	chr3	-	48445260	48470872		CGAGCCCGGAGCGGCCGACGCCCGCCTCGGCGCGCACATCCCGCGGGGCCCGGCCGGGTG	5364	Hs.476209	GO:0005096|GO:0005515|GO:0004872|GO:0017154|GO:0017154|GO:0030215|GO:0004888|GO:0007411|GO:0016477|GO:0035556|GO:0007275|GO:0050772|GO:0008360|GO:0051493|GO:0051056|GO:0071526|GO:0007165|GO:0005576|GO:0005887|GO:0005887|GO:0005622|GO:0005886|GO:0005886|GO:0002116	NP_002664	Plexin B1	22.1847	550.365	4.86001	8.53313	9.01989	19.0234	28.9575	31.3971	22.5255	588.732	530.302	554.28	531.895	546.618	3.5922	5.21308	4.9359	5.47414	5.08475	8.54772	8.41466	8.62634	8.53023	8.54669
ASHG19A3A042973	0.00573945	3.18346	up	coding	NM_172169	CAMK2G	RefSeq_coding	3734	chr10	-	75572258	75634338		GCAGGCAGAGCTCCGCCCCCGCCTCGCCTGCCGCGAGCGCCGCCGGCCTGGCCGGGCAAG	818	Hs.523045	GO:0005524|GO:0004723|GO:0005516|GO:0004683|GO:0000166|GO:0016740|GO:0019221|GO:0030073|GO:0060333|GO:0006468|GO:0007268|GO:0005954|GO:0005829|GO:0005829|GO:0030666|GO:0005654|GO:0005886	NP_751913	Calcium/calmodulin-dependent protein kinase II gamma	325.417	3151.64	8.97344	10.644	287.101	238.377	410.916	291.49	399.2	4095.15	3919.94	2849.07	2508.97	2385.08	8.45089	8.79197	9.17124	9.03101	9.4221	10.9013	11.0724	10.7284	10.3042	10.2139
ASHG19A3A054440	0.00158982	4.43044	up	coding	NM_014387	LAT	RefSeq_coding	1767	chr16	+	28996386	29002096		GCTGGGTGGGGAGTCTGGGGTCCGTCCTGGACTAGGCTGACCCCTGTGTCGTTACCCCCA	27040	Hs.632179	GO:0005070|GO:0005515|GO:0007265|GO:0050852|GO:0007596|GO:0019722|GO:0006955|GO:0007229|GO:0035556|GO:0043303|GO:0030168|GO:0050863|GO:0001772|GO:0016021|GO:0045121|GO:0005886|GO:0005886	NP_055202	Linker for activation of T cells	43.1308	363.835	5.7968	7.94425	42.6838	24.9776	48.7275	32.2974	66.9677	382.199	447.904	184.847	425.129	379.098	5.62131	5.55296	5.71396	5.51398	6.58181	8.03795	8.14712	7.10107	8.29026	8.14486
ASHG19A3A043617	0.012322	3.43645	up	coding	NM_018144	SEC61A2	RefSeq_coding	2528	chr10	+	12171639	12207403	NM_001142628,"	GTCTGTTGTTGTACTCACAGCAGCAACATGAGTGTAAACAGTAGACAATAAACTTTTATT	55176	Hs.112955	GO:0015450|GO:0003674|GO:0008150|GO:0015031|GO:0055085|GO:0005783|GO:0005789|GO:0016021|GO:0016020	NP_060614	Sec61 alpha 2 subunit (S. cerevisiae)	6.75664	45.9674	3.12536	4.90628	10.4087	5.44722	5	5.45396	7.47336	46.6238	46.8922	61.3948	37.03	37.8962	3.81282	2.93134	2.38166	3.00705	3.49392	5.16499	3.59563	5.45883	5.25669	5.05525
ASHG19A3A005211	0.0157507	3.34348	up	coding	NM_021601	CD79A	RefSeq_coding	1144	chr19	+	42381189	42385438		TTGGGCCCGGGCGAGGACCCCAATGAGCCGCCCCCCAGGCCCTTCCTGGACATGGGGGAG	973	Hs.631567	GO:0004888|GO:0042113|GO:0030183|GO:0042100|GO:0050853|GO:0007166|GO:0019815|GO:0009897|GO:0016021|GO:0045121|GO:0005771|GO:0005886	NP_067612	CD79a molecule, immunoglobulin-associated alpha"	182.063	1466.15	7.94638	9.68773	157.298	125.36	179.597	294.601	153.461	1413.13	1270.99	2438.18	1043.63	1164.83	7.47628	7.71517	7.68023	9.04942	7.8108	9.58093	9.65007	10.5448	9.28209	9.38075
ASHG19A3A034869	0.0175551	2.75066	up	coding	NM_182931	MLL5	RefSeq_coding	6873	chr7	+	104654636	104754531		AGCAGGTTTTGTGAAGACATTTATTCTTTCTTGGACCTCAGATTTACCAGACATCTCATG	55904	Hs.592262	GO:0019899|GO:0042800|GO:0046872|GO:0008168|GO:0005515|GO:0003713|GO:0016740|GO:0008270|GO:0006306|GO:0007049|GO:0007050|GO:0071300|GO:0016568|GO:0030218|GO:0051568|GO:0042119|GO:0002446|GO:0030854|GO:0045893|GO:0048384|GO:0070688|GO:0016607|GO:0005634	NP_891847	Myeloid/lymphoid or mixed-lineage leukemia 5 (trithorax homolog, Drosophila)"	14.3942	58.321	3.85655	5.31633	40.5231	5.44722	9.87302	8.51886	7.6088	61.3255	73.2499	64.3951	48.3578	44.2769	5.55364	2.93134	3.43582	3.66982	3.69214	5.55858	4.61791	5.5307	5.59371	5.28076
ASHG19A3A021569	0.000108	4.38998	up	coding	NM_006026	H1FX	RefSeq_coding	1524	chr3	-	129033614	129035120		ATGTAGCGTTTTTCGTTGTTTGCTTTAGGTTTTTGAAACAGCCCCGGCGACGCCTCTATT	8971	Hs.75307	GO:0003677|GO:0006334|GO:0005694|GO:0000786|GO:0005634	NP_006017	H1 histone family, member X"	34.6443	276.45	5.51325	7.64747	46.7984	26.3126	45.7309	24.7418	29.6377	310.71	316.063	233.435	267.807	254.236	5.751	5.61575	5.61299	5.13035	5.45617	7.7836	7.57231	7.43971	7.76148	7.68023
ASHG19A3A050432	4.27e-05	10.2984	up	coding	NM_004791	ITGBL1	RefSeq_coding	2498	chr13	+	102104965	102368793		ACATGACGGAAGAACAAAGCAAGAATCTGTGTGAATCAGCAGATGGCATATTGTGCTCGG	9358	Hs.696554	GO:0005488|GO:0004872|GO:0007155|GO:0007160|GO:0007229|GO:0005576|GO:0008305	NP_004782	Integrin, beta-like 1 (with EGF-like repeat domains)"	6.62006	118.521	3.06205	6.42641	7.75608	5.44722	7.14104	5.33255	7.42341	111.027	149.526	89.9781	121.69	120.382	2.97456	2.93134	3.16215	2.82409	3.41813	6.39251	6.18244	6.03921	6.78326	6.73462
ASHG19A3A000777	0.000486	2.2875	up	coding	NM_001004358	FGFRL1	RefSeq_coding	3115	chr4	+	1005759	1020685	NM_001004356,"	AGCGCCTTCCTCACCGTGCTGCCAGACCCAAAACCGCCAGGGCCACCTGTGGCCTCCTCG	53834	Hs.193326	GO:0017134|GO:0005007|GO:0008201|GO:0004872|GO:0060539|GO:0008543|GO:0003179|GO:0008285|GO:0001558|GO:0001501|GO:0060412|GO:0016021|GO:0005886	NP_068742	Fibroblast growth factor receptor-like 1	94.7904	397.824	6.94319	8.13696	101.827	62.8042	123.001	112.062	74.2577	399.077	433.659	406.22	364.152	386.01	6.83141	6.73627	7.08068	7.33666	6.73091	8.08607	8.09207	8.23109	8.11177	8.16381
ASHG19A3A007923	0.00421531	5.9238	up	coding	NM_001100112	MYH2	RefSeq_coding	6163	chr17	-	10424468	10452940		GGGCCTTTCAAGAGGGACACTGGTCACACCGCCCAGTGTCAGCAGCAGCTGCTAGTTCTG	4620	Hs.667534	GO:0005524|GO:0003779|GO:0005516|GO:0000146|GO:0000166|GO:0005515|GO:0008307|GO:0006936|GO:0006936|GO:0030049|GO:0005737|GO:0005859|GO:0005859|GO:0030016|GO:0032982|GO:0043234|GO:0030017	NP_060004	Myosin, heavy chain 2, skeletal muscle, adult"	7.94023	85.1975	3.33408	5.9006	7.64489	6.66007	12.6502	5.63594	7.11	68.3786	86.9928	90.1187	79.4406	101.057	2.88123	4.00632	3.68808	3.19339	2.90136	5.71734	5.01395	6.04123	6.23708	6.49342
ASHG19A3A041478	0.00181616	2.3864	up	coding	NM_012084	GLUD2	RefSeq_coding	2348	chrX	+	120181461	120183794		ACAATCAGTGCTAGTGCTGGGGAAGGGACAGTCAAGAGCAGTCAGTTGCTTACTTATTTT	2747	Hs.368538	GO:0043531|GO:0005525|GO:0005488|GO:0004353|GO:0004352|GO:0070728|GO:0016491|GO:0006520|GO:0006537|GO:0006538|GO:0006536|GO:0055114|GO:0005737|GO:0005759|GO:0005739	NP_036216	Glutamate dehydrogenase 2	20.2111	93.3779	4.78803	6.04287	21.5775	10.9148	27.2038	20.0165	21.3431	80.593	165.552	67.3699	70.6945	82.6796	4.70793	4.55025	4.83674	4.83139	5.01386	5.9401	6.38622	5.60236	6.07908	6.20659
ASHG19A3A038916	0.000758	2.48423	up	coding	NM_003177	SYK	RefSeq_coding	5079	chr9	+	93564011	93660841	NM_001135052,"	GGAGAGCGAGGAGGAGCGGGTGGCCCCGCGCTGCGCCCGCCCTCGCCTCACCTGGCGCAG	6850	Hs.371720	GO:0005524|GO:0005178|GO:0004715|GO:0004715|GO:0000166|GO:0005515|GO:0019904|GO:0004672|GO:0004713|GO:0004716|GO:0016740|GO:0050853|GO:0007257|GO:0043366|GO:0007596|GO:0008283|GO:0007167|GO:0007229|GO:0044419|GO:0035556|GO:0007159|GO:0019370|GO:0030593|GO:0009887|GO:0030168|GO:0045579|GO:0046638|GO:0046641|GO:0050850|GO:0045588|GO:0045425|GO:0045401|GO:0043306|GO:0050731|GO:0046777|GO:0006461|GO:…	NP_003168	Spleen tyrosine kinase	73.5171	334.972	6.59519	7.90798	60.3124	59.347	76.6891	96.9606	74.2765	322.09	361.229	318.9	340.471	332.168	6.09033	6.66246	6.38064	7.11053	6.73196	7.82571	7.79572	7.88864	8.03452	7.99533
ASHG19A3A035971	0.0125538	2.33039	up	coding	NM_002826	QSOX1	RefSeq_coding	3316	chr1	+	180123967	180167167		TAGGACAGAGAGCTCCTTTGACACAAAAGACAGGAGCAGGGTCCAGGTTCCCCTGCTGTG	5768	Hs.518374	GO:0016971|GO:0016971|GO:0016491|GO:0045454|GO:0055114|GO:0006467|GO:0006467|GO:0005794|GO:0000139|GO:0005576|GO:0005615|GO:0030173|GO:0016021|GO:0016020	NP_002817	Quiescin Q6 sulfhydryl oxidase 1	35.6546	143.744	5.4832	6.70377	53.233	20.7096	54.62	31.4161	18.2944	127.498	243.848	123.685	98.5713	125.118	5.92359	5.3168	5.88611	5.47512	4.81438	6.58701	7.12178	6.51402	6.50855	6.78751
ASHG19A3A053671	0.00745405	3.87639	up	coding	NM_001172679	ZNF764	RefSeq_coding	2814	chr16	-	30565085	30569642		AGGTTTTCTGGAGTTGGAGAGAAAGGGTGGCAAGAGAGAAGTAAAAGTTGGTTTTATTTT	92595	Hs.132227	GO:0003677|GO:0046872|GO:0008270|GO:0006355|GO:0005622|GO:0005634	NP_219363	Zinc finger protein 764	9.8874	74.8375	3.67534	5.63005	15.4309	10.4466	6.33436	10.2095	7.01559	50.0954	146.953	40.4259	54.8448	81.8689	4.28172	4.50079	2.90045	3.87397	2.81975	5.27087	6.14554	4.7884	5.75332	6.19214
ASHG19A3A053829	0.0205532	3.61861	up	coding	NM_033309	B3GNT9	RefSeq_coding	2722	chr16	-	67182005	67184902		CTGTACACACATTTGAAAAACTCACAAAATTGTCATCTATGTATCACAAGTTGCTAGACC	84752	Hs.729030	GO:0008378|GO:0016757|GO:0006486|GO:0005794|GO:0000139|GO:0016021|GO:0016020	NP_171608	UDP-GlcNAc:betaGal beta-1,3-N-acetylglucosaminyltransferase 9"	13.1038	87.9853	4.07058	5.92602	21.9907	8.72076	21.1299	5.46571	8.21202	94.229	82.4472	83.182	103.833	76.2351	4.7324	4.30195	4.45106	3.01977	3.84775	6.1506	4.89019	5.92077	6.57494	6.09361
ASHG19A3A045261	0.0195284	2.64039	up	coding	NM_002032	FTH1	RefSeq_coding	1245	chr11	-	61731758	61735132		ATCCAGAGTCTGAGTTAAATGTTTCCAATGGTTCAGTCTAGCTTTCACAGTTTTTATGAA	2495	Hs.524910	GO:0008199|GO:0004322|GO:0005506|GO:0016491|GO:0005515|GO:0008283|GO:0006879|GO:0016044|GO:0006955|GO:0006880|GO:0006826|GO:0008285|GO:0055114|GO:0006892|GO:0005829|GO:0008043	NP_002023	Ferritin, heavy polypeptide 1"	85.0709	360.104	6.59746	7.99821	150.93	38.9806	123.393	33.1896	78.861	345.413	381.614	325.687	379.613	368.192	7.41876	6.10923	7.08638	5.55322	6.81972	7.91006	7.88746	7.92154	8.1595	8.11252
ASHG19A3A046681	0.000162	20.5434	up	coding	NM_139075	TPCN2	RefSeq_coding	5026	chr11	+	68816349	68858072		ATTTGCCATCATTGGGATCAACTTGTTTAGAGGCGTCATTGTGGCTCTTCCTGGAAACAG	219931	Hs.131851	GO:0005262|GO:0005244|GO:0006811|GO:0055085|GO:0016021|GO:0005765|GO:0016020	NP_620714	Two pore segment channel 2	8.00555	261.933	3.11626	7.47686	7.44321	5.44722	14.4883	5.40704	7.24196	228.957	184.073	234.55	382.577	279.508	2.72628	2.93134	3.86051	2.94698	3.11619	7.3749	6.59816	7.44632	8.16993	7.795
ASHG19A3A046620	0.0120806	2.29174	up	coding	NM_006842	SF3B2	RefSeq_coding	2902	chr11	+	65819815	65836382		AATTGACATCGACTACCAGAAACTGCATGATGCCTTCTTCAAGTGGCAGACCAAGCCAAA	10992	Hs.406423	GO:0003676|GO:0005515|GO:0008380|GO:0010467|GO:0044419|GO:0006397|GO:0000398|GO:0000398|GO:0005689|GO:0071013|GO:0005654|GO:0005634|GO:0005681	NP_006833	Splicing factor 3b, subunit 2, 145kDa"	65.894	249.482	6.30527	7.50171	77.6492	33.7042	128.278	45.3199	44.5187	266.366	269.791	214.827	242.264	254.163	6.44016	5.92276	7.14569	6.00467	6.01306	7.57326	7.29499	7.31539	7.64543	7.67948
ASHG19A3A036796	0.0022213	2.71349	up	coding	NM_005034	POLR2K	RefSeq_coding	971	chr8	+	101162838	101166229		ATGGACACCCAGAAGGACGTTCAACCTCCAAAGCAGCAACCAATGATATATATCTGTGGA	5440	Hs.351475	GO:0003677|GO:0003899|GO:0046872|GO:0008270|GO:0006281|GO:0008380|GO:0010467|GO:0006370|GO:0000398|GO:0006289|GO:0050434|GO:0006356|GO:0006363|GO:0006386|GO:0006362|GO:0006368|GO:0006368|GO:0006385|GO:0006360|GO:0006366|GO:0006383|GO:0006361|GO:0006367|GO:0006367|GO:0006283|GO:0016032|GO:0005654|GO:0005654|GO:0005634	NP_005025	Polymerase (RNA) II (DNA directed) polypeptide K, 7.0kDa"	45.3578	210.207	5.82526	7.26542	54.1829	20.9466	77.4419	42.8802	31.3375	229.043	235.905	187.006	184.648	214.434	5.94968	5.3311	6.39471	5.92187	5.52897	7.37512	7.06307	7.11871	7.30053	7.46964
ASHG19A3A006647	0.000833	11.8319	up	coding	NM_182826	SCARA3	RefSeq_coding	1711	chr8	+	27491576	27534286		CTTCGCAATGTCACCATCCTACGAGGTCACACTTTGTTTTCACATAATCGGATATGATAT	51435	Hs.128856	GO:0005044|GO:0009650|GO:0006979|GO:0005794|GO:0000139|GO:0005783|GO:0005789|GO:0016021|GO:0016020	NP_878185	Scavenger receptor class A, member 3"	11.3147	263.499	3.97157	7.53618	12.549	10.9186	19.3264	6.25982	7.51968	292.393	213.041	223.869	281.696	306.494	4.02895	4.55042	4.30755	3.41211	3.55881	7.69615	6.87759	7.37734	7.82478	7.90504
ASHG19A3A032975	0.00454125	3.49797	up	coding	NM_001017440	CALN1	RefSeq_coding	9510	chr7	-	71244476	71802208		CCCCCGCGCTGTGCGGAGGCGCCTCGGCTGCCGGGCTGCGGAGCCCCGGCCCAGCAAGAG	83698	Hs.592750	GO:0005509|GO:0005794|GO:0005737|GO:0016021|GO:0048471|GO:0005886	NP_113656	Calneuron 1	29.423	181.124	5.2443	7.05082	15.2448	17.6742	43.6787	30.7522	39.7652	211.68	194.13	174.308	172.566	152.933	4.26559	5.12158	5.54298	5.44061	5.85075	7.27075	6.69804	7.01514	7.2241	7.04608
ASHG19A3A016715	0.00510934	2.85733	up	coding	NM_019048	ASNSD1	RefSeq_coding	2487	chr2	+	190526124	190535556		TAGAGGAATTGGTTGGTTAGTGGCCCAGGAAGGAGTGAAATCCTATCAGAGCAATGCAAA	54529	Hs.101364	GO:0004066|GO:0006529|GO:0008652|GO:0006541	NP_061921	Asparagine synthetase domain containing 1	23.4844	122.502	4.96935	6.48402	18.4232	19.0722	39.5903	25.4095	14.9269	129.166	145.947	108.284	109.204	119.907	4.50446	5.217	5.39515	5.16481	4.56533	6.60496	6.13154	6.31219	6.64315	6.72822
ASHG19A3A013188	0.00206696	3.9875	up	coding	NM_152834	TMEM18	RefSeq_coding	2138	chr2	-	667974	677439		GGGATGTTCATTTCTATAGTATTTTCAGCCCCACTGCTGGTGAATGCCATGATCATTGTG	129787	Hs.43899	GO:0016477|GO:0016021|GO:0016020|GO:0031965|GO:0005634	NP_690047	Transmembrane protein 18	22.0256	141.681	4.69456	6.69005	17.401	5.51957	23.8779	15.7797	47.5496	136.674	148.937	133.078	139.064	150.652	4.43276	3.80925	4.64272	4.4853	6.10279	6.67906	6.17486	6.61968	6.95204	7.02459
ASHG19A3A018576	0.00810792	2.68516	up	coding	NM_024299	PPDPF	RefSeq_coding	794	chr20	+	62152132	62153523		ACACCTGGAACTGTGCACCTGGCACCAAGCGGAAAATAAACTCCAAGCAGCCAGTAGCCC	79144	Hs.79625	GO:0030154|GO:0007275	NP_077275	Pancreatic progenitor cell differentiation and proliferation factor homolog (zebrafish)	964.615	9870.11	10.7239	12.1489	1433.4	567.218	1489.18	503.047	830.229	10994.9	9273.06	7599.02	10477.1	11006.5	11.1692	10.2093	11.5191	10.0847	10.637	12.2134	12.2617	12.0382	12.0869	12.1442
ASHG19A3A010739	0.0010047	6.24592	up	coding	NM_004232	SOCS6	RefSeq_coding	5846	chr18	+	67956136	67997434		GTACTGAGAACACCACAGAATGAATTATCCAAAGTCCATTGATTTTAATACGTGTTTTGG	9306	Hs.44439	GO:0007259|GO:0006952|GO:0035556|GO:0009968|GO:0040008|GO:0005737	NP_004223	Suppressor of cytokine signaling 6	9.82246	89.3744	3.34262	5.98554	7.34646	5.44722	14.6959	14.5599	7.06277	91.6165	95.301	87.7394	90.8898	81.3254	2.66549	2.93134	3.88278	4.37527	2.85822	6.11427	5.22381	6.00135	6.4048	6.18345
ASHG19A3A002346	0.0228403	5.46579	up	coding	NM_001135703	LRP12	RefSeq_coding	4092	chr8	-	105501458	105601252		TTGCTTTTCCTCGCTGGGGTGTACGCTTGTGGAGAGACTCCAGAGCAAATACGAGCACCA	29967	Hs.600630	GO:0005041|GO:0005515|GO:0004872|GO:0006897|GO:0040008|GO:0007165|GO:0005905|GO:0016021|GO:0005887|GO:0016020	NP_038465	Low density lipoprotein receptor-related protein 12	15.9961	164.413	4.30489	6.75532	15.9515	21.5186	27.552	5.40985	9.54837	82.1744	203.919	83.7194	222.924	229.329	4.32147	5.36292	4.8547	2.95198	4.03339	5.96613	6.79281	5.92913	7.54007	7.54847
ASHG19A3A029881	0.00240366	2.56171	up	coding	NM_145063	C6orf130	RefSeq_coding	1202	chr6	-	41034531	41040188		ATTCTGGAAATAGCGACTCAGTATCATGGCCAGCAGCCTTAATGAAGATCCAGAAGGAAG	221443	Hs.729015		NP_659500	Chromosome 6 open reading frame 130	9.29109	44.1202	3.50194	4.85904	8.19626	5.44722	14.3145	10.9869	7.51062	48.5741	63.636	35.9311	38.9972	33.4625	3.22384	2.93134	3.84374	3.96519	3.54558	5.22426	4.29246	4.58869	5.31967	4.87012
ASHG19A3A006347	0.0225347	2.64466	up	coding	NM_173073	SLC35C2	RefSeq_coding	2203	chr20	-	44978177	44993064		TCTGATCTTCAAGCTGGAGGAGCTGTCCACACAGTTCAACGTGGAGGGCTTCGCCTTGGT	51006	Hs.593344	GO:0006810|GO:0016021|GO:0016020	NP_775271	Solute carrier family 35, member C2"	8.30831	43.6957	3.35935	4.76243	7.36083	5.44722	11.992	7.00017	9.74133	40.8051	94.3774	28.8401	26.4508	28.0054	2.67014	2.93134	3.63454	3.50468	4.05604	4.98129	5.20363	4.19933	4.82278	4.60512
ASHG19A3A021471	0.00235492	2.16039	up	coding	NM_003976	ARTN	RefSeq_coding	1453	chr1	+	44401030	44402911		GGAGAAACTGGGGTGGCAGGCCGGTCCCCCACAAAAGATAACTCATCTCTTAATTTGCAA						296.435	1685.33	8.77201	9.8833	440.278	255.962	288.366	215.438	282.129	1642.31	1508.79	1400.65	1903.3	1971.6	9.19814	8.90353	8.5105	8.43685	8.811	9.77529	9.87079	9.82777	9.96279	9.97984
ASHG19A3A006548	0.000837	2.68703	up	coding	NM_181472	CMTM7	RefSeq_coding	1270	chr3	+	32433162	32496333		CACCTGTATCAGCTGGCCCCTGTCGATCTTTGGTTTCATGGCCACCTTCCTCTGCATGGC	112616	Hs.440494	GO:0005125|GO:0006935|GO:0005615|GO:0016021|GO:0016020	NP_852137	CKLF-like MARVEL transmembrane domain containing 7	64.7655	326.25	6.41791	7.84392	53.637	52.9495	79.1686	68.4164	69.6558	340.881	352.801	230.847	357.351	349.372	5.93472	6.5005	6.4263	6.59417	6.63384	7.8935	7.75742	7.42498	8.08996	8.05373
ASHG19A3A042939	0.00175192	4.48961	up	coding	NM_001017962	P4HA1	RefSeq_coding	2860	chr10	-	74766981	74856732	NM_001142595,"	CACCATTTCAAACCCAATAACAGGAGACTTGGAGACGGTACATTACAGAATTAGCAAAAG	5033	Hs.500047	GO:0031418|GO:0005488|GO:0005506|GO:0046872|GO:0016705|GO:0016702|GO:0004656|GO:0030199|GO:0055114|GO:0018401|GO:0005783|GO:0005788|GO:0043231|GO:0005739	NP_001136068	Prolyl 4-hydroxylase, alpha polypeptide I"	11.0011	81.9316	3.70373	5.87032	16.8154	5.44722	17.395	5.42793	9.91984	80.3678	99.9028	78.4896	74.2305	76.6675	4.38538	2.93134	4.14764	2.97612	4.07816	5.93663	5.33069	5.83294	6.15044	6.10091
ASHG19A3A045332	4.31e-05	18.005	up	coding	NM_001178030	SF1	RefSeq_coding	2946	chr11	-	64532075	64545938		AAAGGAGGCTTCGAGCCGGGCCCTCCGCCTGCACCCGGGCCTGGGGCGGGGCTGCTGGCT	7536	Hs.502829	GO:0003723|GO:0003702|GO:0046872|GO:0003676|GO:0005515|GO:0003714|GO:0008270|GO:0008380|GO:0000389|GO:0000398|GO:0000245|GO:0005730|GO:0005634|GO:0005634|GO:0005840|GO:0005681	NP_973727	Splicing factor 1	55.2261	2411.78	6.1602	10.3305	57.0102	43.3232	42.9697	48.9509	83.8762	2819.79	2000.73	1938.69	2597	2702.67	6.01553	6.24326	5.52035	6.11544	6.90642	10.4604	10.2448	10.2493	10.343	10.355
ASHG19A3A045970	0.00825461	3.89192	up	coding	NM_001013253	LSP1	RefSeq_coding	1842	chr11	+	1889902	1913492		GAGGCCAGAGGGAGCATGGCCCCGGGGACTGAGCATCCGGCTCAGAGCGGCTTGGCAGAG	4046	Hs.56729	GO:0003779|GO:0004871|GO:0006928|GO:0006968|GO:0005794|GO:0015629|GO:0005886	NP_002330	Lymphocyte-specific protein 1	6.99094	55.1704	3.1538	5.11428	11.1783	5.44722	5.42687	5.43457	7.46776	35.5407	119.081	62.8382	22.6217	35.7702	3.89399	2.93134	2.47347	2.98404	3.48617	4.78487	5.70045	5.4929	4.62058	4.97262
ASHG19A3A027452	0.00182388	4.84777	up	coding	NM_004661	CDC23	RefSeq_coding	3169	chr5	-	137523340	137549032		ATTGATGTGTTTGTGGAAGCTACTCATGTTTTGCCCTTGCATTGGGGAGCCTGGTTAGAA	8697	Hs.73625	GO:0005488|GO:0004842|GO:0000080|GO:0031145|GO:0031145|GO:0007049|GO:0000075|GO:0051301|GO:0007067|GO:0000278|GO:0007094|GO:0007080|GO:0007091|GO:0051436|GO:0051437|GO:0070979|GO:0016567|GO:0007096|GO:0030071|GO:0051439|GO:0006511|GO:0005680|GO:0005829|GO:0005829|GO:0005622|GO:0005654|GO:0005654	NP_004652	Cell division cycle 23 homolog (S. cerevisiae)	7.54285	67.4775	3.23418	5.5115	8.08705	5.44722	11.2612	5.44047	7.47834	55.6421	73.1966	50.3454	79.568	78.6356	3.17501	2.93134	3.57244	2.99064	3.50147	5.42095	4.61653	5.14463	6.2389	6.1365
ASHG19A3A017761	0.00239055	2.17853	up	coding	NM_018837	SULF2	RefSeq_coding	3909	chr20	-	46286150	46414808		GAGGTCGAGAGCCGCCGGGACCCCAGCTCTGCGTTCACTGCCCCGTCCGGAGCTGGACTT	55959	Hs.162016	GO:0004065|GO:0005509|GO:0016787|GO:0060348|GO:0030201|GO:0001822|GO:0040037|GO:0005794|GO:0005795|GO:0009986|GO:0005783|GO:0005615	NP_940998	Sulfatase 2	55.242	215.987	6.18171	7.30506	42.0881	43.3674	73.0508	67.6636	50.0401	205.611	317.057	200.7	179.047	177.518	5.60262	6.24468	6.30966	6.57798	6.17359	7.23185	7.57641	7.2177	7.26568	7.23366
ASHG19A3A020191	0.00714698	3.17082	up	coding	NM_001178126	IGLL5	RefSeq_coding	1074	chr22	+	23229959	23238011		GGTCTGAGCCTCAGTCACTGTGTTATGTCTTCGGAACTGGGACCAAGGTCACCGTCCTAG	100423062	Hs.724927	GO:0005576	NP_001171597	Immunoglobulin lambda-like polypeptide 5	7.75504	44.5009	3.17175	4.8366	7.67953	5.44722	9.98847	8.54883	7.11115	35.6673	55.2519	30.9148	46.68	53.9906	2.9049	2.93134	3.44665	3.67299	2.90284	4.79007	3.94107	4.32616	5.5476	5.5781
ASHG19A3A026382	0.000919	10.0995	up	coding	NM_181726	ANKRD37	RefSeq_coding	934	chr4	+	186317839	186321389		AATGATTGTGTTGCCGTGCTCAGACAGAAACGGAGTCTCGGAAGTGTAGAAAATACCAGT	353322	Hs.508154	GO:0005737|GO:0005634	NP_859077	Ankyrin repeat domain 37	10.6952	165.924	3.56233	6.89854	10.5871	5.44722	23.565	6.71976	7.15684	174.819	163.709	133.122	188.741	169.227	3.83223	2.93134	4.62225	3.47051	2.95532	7.00951	6.36273	6.62005	7.32798	7.17242
ASHG19A3A017693	0.0315745	2.65187	up	coding	NM_006811	SERINC3	RefSeq_coding	2592	chr20	-	43127900	43150726		CCTAAATACCTTCTCTAGGTAAGACACTTGGTAGATGAGAGACGGAAGGCATTGTCAAGA	10955	Hs.272168	GO:0005515|GO:0006917|GO:0005794|GO:0016021|GO:0005886	NP_945179	Serine incorporator 3	63.5067	243.514	6.06706	7.47407	148.113	30.6573	79.4729	21.245	38.0449	249.737	260.736	234.83	243.96	228.309	7.39279	5.8023	6.43171	4.91815	5.79034	7.48672	7.23806	7.44846	7.65466	7.54244
ASHG19A3A002143	0.00163474	2.71202	up	coding	NM_001130063	GRM2	RefSeq_coding	1965	chr3	+	51741080	51752623		CTCCGCGCCAGAGCCAGCGCGCCAGCCCCCTTTCGCCCAGCTGACACCCACAATGAGGTC	2912	Hs.121510	GO:0004930|GO:0005246|GO:0008066|GO:0001641|GO:0004872|GO:0007186|GO:0014047|GO:0007194|GO:0007268|GO:0030424|GO:0005887|GO:0005622|GO:0005886|GO:0042734	NP_001123535	Glutamate receptor, metabotropic 2"	139.339	782.426	7.52812	8.96748	108.703	95.7694	179.027	152.084	161.112	830.376	802.922	772.884	779.385	726.562	6.93064	7.33002	7.67439	7.8206	7.88495	8.95147	9.02244	9.0585	8.95628	8.84873
ASHG19A3A011229	0.000345	4.66833	up	coding	NM_000095	COMP	RefSeq_coding	2471	chr19	-	18893583	18902114		TGATGGCGATGGTATAGGGGATGCCTGTGACAACTGTCCCCAGAAGAGCAACCCGGATCA	1311	Hs.1584	GO:0005509|GO:0005518|GO:0005201|GO:0043395|GO:0008201|GO:0005515|GO:0006916|GO:0006915|GO:0007155|GO:0060173|GO:0009887|GO:0001501|GO:0031012|GO:0005576|GO:0005615|GO:0005578	NP_000086	Cartilage oligomeric matrix protein	310.015	4390.05	8.82421	11.0471	419.591	285.059	272.792	184.162	388.471	4999.45	3906.49	3041.52	4759.55	5243.22	9.10564	9.06707	8.40556	8.16344	9.37934	11.1382	11.069	10.8102	11.0598	11.1584
ASHG19A3A043940	0.0173271	4.08174	up	coding	NM_005437	NCOA4	RefSeq_coding	3502	chr10	+	51572363	51590733		AGGGGTAAAGCAGCCTGTCGCTTGCCGGGCAGCTGGTGAGTCGGTGACCTGGCCTGTGAG	8031	Hs.643658	GO:0050681|GO:0005515|GO:0003713|GO:0030521|GO:0008584|GO:0045893|GO:0005634	NP_005428	Nuclear receptor coactivator 4	10.3558	74.0202	3.52477	5.55395	7.77177	5.44722	12.1823	19.0346	7.34312	57.6657	178.267	46.4625	38.0608	49.6446	2.99212	2.93134	3.6519	4.75629	3.29219	5.47082	6.53608	5.02072	5.28998	5.45217
ASHG19A3A001133	0.000151	2.79912	up	coding	NM_001025368	VEGFA	RefSeq_coding	3554	chr6	+	43737945	43754221	NM_001033756,"	AGAAAGATAGAGCAAGACAAGAAAATCCCTGTGGGCCTTGCTCAGAGCGGAGAAAGCATT	7422	Hs.73793	GO:0043498|GO:0042056|GO:0005125|GO:0050840|GO:0001968|GO:0008083|GO:0008083|GO:0008201|GO:0008201|GO:0005161|GO:0005515|GO:0046982|GO:0042803|GO:0043183|GO:0043184|GO:0005172|GO:0001525|GO:0002575|GO:0007596|GO:0071456|GO:0050930|GO:0050930|GO:0007275|GO:0043066|GO:0007399|GO:0030168|GO:0002576|GO:0048008|GO:0050918|GO:0045766|GO:0045766|GO:0043536|GO:0051781|GO:0030335|GO:0008284|GO:0051272|GO:…	NP_003367	Vascular endothelial growth factor A	19.1345	103.139	4.729	6.21397	16.7036	12.5558	25.3702	20.011	21.0318	88.5181	156.864	77.2507	89.2917	103.768	4.37729	4.71022	4.73394	4.83039	4.99314	6.06807	6.28093	5.80851	6.38265	6.52967
ASHG19A3A002869	0.00238478	3.13719	up	coding	NM_001145812	SH2B1	RefSeq_coding	3145	chr16	+	28875295	28885533		TTCGGGAAATATCAGAACTGAGCCAGGAGCTGCTGCCGCCCACCCCTCGTCTTCTGGCTG	25970	Hs.15744	GO:0004871|GO:0007596|GO:0035556|GO:0005737|GO:0005829|GO:0016020|GO:0005634	NP_056318	SH2B adaptor protein 1	132.893	842.775	7.40589	9.05537	106.996	85.4134	240.149	123.568	108.341	831.282	1095.02	785.472	763.053	739.051	6.903	7.16846	8.18079	7.48719	7.29002	8.95342	9.44383	9.08064	8.93175	8.86718
ASHG19A3A004538	0.00233591	4.10055	up	coding	NM_006704	SUGT1	RefSeq_coding	1705	chr13	+	53226830	53262433		CTAGAAACTTTTACAGAAGGACAAAAATTAGATAGTGCAGATGCTAATTTCAGTGTCTGG	10910	Hs.281902	GO:0005488|GO:0007067|GO:0000776|GO:0000151	NP_006695	SGT1, suppressor of G2 allele of SKP1 (S. cerevisiae)"	7.04273	48.2052	2.97462	5.01044	7.37869	5.44722	9.87416	5.38833	7.12524	44.4018	58.9544	43.5166	45.214	48.9393	2.67786	2.93134	3.43602	2.91091	2.91699	5.09935	4.10287	4.91269	5.50545	5.43186
ASHG19A3A028878	0.016609	4.04125	up	coding	NM_001007189	C5orf53	RefSeq_coding	2900	chr5	+	139505520	139508391		TAGCGAGGTCTGCTGTACTGCTTATTGAAGTATTGTGATTATTTTAGGCATTGATTCTTA	492311	Hs.696360	GO:0005576	NP_001007190	Chromosome 5 open reading frame 53	14.9392	99.5415	3.91803	5.93283	18.3501	5.44722	12.6581	31.0495	7.19108	97.6038	49.1228	95.9598	133.804	121.217	4.49913	2.93134	3.68864	5.45677	3.01426	6.20583	3.67495	6.13487	6.90345	6.74507
ASHG19A3A031661	0.00404496	2.85616	up	coding	NM_001031623	ZNF451	RefSeq_coding	5241	chr6	+	56954827	57035098		ACTTTTTTGGTCATCTACCAGGGCATCTAAACCAAGGAACATTTATTTGGGGCTTTCAAG	26036	Hs.485628	GO:0003677|GO:0046872|GO:0005515|GO:0008270|GO:0005622|GO:0005634	NP_056370	Zinc finger protein 451	9.98744	45.2833	3.40045	4.91453	7.55632	5.44722	22.3538	7.30881	7.27103	40.6643	60.4072	54.1585	31.6406	39.5459	2.82352	2.93134	4.53433	3.53959	3.17347	4.97674	4.16368	5.25601	5.05667	5.11953
ASHG19A3A051729	6.47e-05	8.67164	up	coding	NM_000624	SERPINA5	RefSeq_coding	2312	chr14	+	95047730	95059457		TGCTTAAGAACCTCGATAGCAATGCGGTCGTGATCATGGTGAATTACATCTTCTTTAAAG	5104	Hs.159628	GO:0032190|GO:0005539|GO:0008201|GO:0030414|GO:0002020|GO:0004867|GO:0007342|GO:0010951|GO:0030162|GO:0007283|GO:0005576|GO:0005576|GO:0005576|GO:0016020|GO:0043234	NP_000615	Serpin peptidase inhibitor, clade A (alpha-1 antiproteinase, antitrypsin), member 5"	8.98821	147.073	3.59383	6.71014	11.4924	5.44722	11.4772	5.89685	10.6274	157.048	123.894	145.328	162.889	146.208	3.92609	2.93134	3.59225	3.36054	4.15895	6.86588	5.78786	6.75103	7.15696	6.98897
ASHG19A3A031338	0.0156786	12.5512	up	coding	NM_019111	HLA-DRA	RefSeq_coding	1267	chr6	+	32407646	32412821		TCATTATTGGGACCATCTTCATCATCAAGGGATTGCGCAAAAGCAATGCAGCAGAACGCA	3122	Hs.520048	GO:0032395|GO:0031295|GO:0050852|GO:0002504|GO:0019221|GO:0006955|GO:0060333|GO:0005794|GO:0042613|GO:0005783|GO:0005789|GO:0005768|GO:0005887|GO:0031902|GO:0005765|GO:0005764|GO:0005886|GO:0005886|GO:0005886	NP_061984	Major histocompatibility complex, class II, DR alpha"	28.9432	235.839	3.67331	7.32306	120.812	5.44722	6.28222	5.01602	7.15813	223.896	203.122	148.379	371.9	231.899	7.08249	2.93134	2.88329	2.5123	2.95713	7.34828	6.78436	6.78277	8.13708	7.5628
ASHG19A3A023630	0.00898342	2.26042	up	coding	NM_003907	EIF2B5	RefSeq_coding	2898	chr3	+	183852809	183863098	AK310207,"	AACACTACAGCGGGGCAAAGAGGAGAACATTTCTTGTGACAATCTCGTCCTGGAAATCAA	8893	Hs.283551	GO:0005085|GO:0005085|GO:0005085|GO:0005515|GO:0016740|GO:0003743|GO:0003743|GO:0031369|GO:0016070|GO:0014002|GO:0048708|GO:0044267|GO:0051716|GO:0010467|GO:0042552|GO:0032057|GO:0014003|GO:0001541|GO:0045948|GO:0006417|GO:0009749|GO:0009408|GO:0009408|GO:0009408|GO:0043434|GO:0006950|GO:0006412|GO:0006413|GO:0006413|GO:0005737|GO:0005829|GO:0005851|GO:0005634	NP_003898	Eukaryotic translation initiation factor 2B, subunit 5 epsilon, 82kDa"	35.1515	139.824	5.49705	6.67364	44.8033	21.6735	44.0258	47.0521	18.203	144.579	171.022	107.772	134.381	141.368	5.68872	5.37275	5.55335	6.06032	4.81011	6.754	6.45557	6.30459	6.90899	6.94507
ASHG19A3A001643	0.00150372	3.29383	up	coding	NM_001097577	ANG	RefSeq_coding	742	chr14	+	21156931	21162343		AACTGCCAGATTTTTGTAAGATTCTTCCTCCTGGGAGCCTGTGTTGGAAGAGATGGTGAT	283	Hs.283749	GO:0003677|GO:0003779|GO:0005507|GO:0004519|GO:0008201|GO:0016787|GO:0004522|GO:0042277|GO:0005515|GO:0019843|GO:0005102|GO:0004540|GO:0030041|GO:0032431|GO:0007202|GO:0032148|GO:0001525|GO:0001525|GO:0001525|GO:0007154|GO:0008219|GO:0030154|GO:0016477|GO:0006651|GO:0042592|GO:0007275|GO:0048662|GO:0017148|GO:0001556|GO:0001541|GO:0001890|GO:0001938|GO:0042327|GO:0050714|GO:0050714|GO:0009303|GO:…	NP_001136	Angiogenin, ribonuclease, RNase A family, 5"	91.9808	605.459	6.8722	8.59197	108.687	55.1009	123.047	62.813	110.256	519.903	532.002	416.953	782.552	775.884	6.93033	6.55838	7.08167	6.47273	7.31788	8.39741	8.42141	8.25813	8.96372	8.91915
ASHG19A3A030017	0.018055	3.44968	up	coding	NM_170724	PKHD1	RefSeq_coding	11604	chr6	-	51585647	51952423		ATTGCTACCTTTGCTGCCAGATCTTTTCCTTCATAAAGTCAATGTGACATTTACTCATTT	5314	Hs.662050	GO:0005515|GO:0004872|GO:0016337|GO:0042384|GO:0042592|GO:0001822|GO:0051271|GO:0031362|GO:0016324|GO:0016021|GO:0016020|GO:0005932	NP_733842	Polycystic kidney and hepatic disease 1 (autosomal recessive)	16.5269	120.029	4.47558	6.26204	19.1914	10.1603	20.5428	24.6508	8.08922	106.601	75.0267	92.9765	193.631	131.91	4.5563	4.46954	4.40535	5.1255	3.82121	6.3369	4.67237	6.0875	7.3605	6.85293
ASHG19A3A005436	0.00479725	3.80772	up	coding	NM_030914	URM1	RefSeq_coding	1389	chr9	+	131133597	131153015		TAACGATGCCGACTGGGAGCTACTGGGTGAGCTGGACTACCAGCTTCAGGACCAGGACAG	81605	Hs.495229	GO:0005515|GO:0016783|GO:0008033|GO:0034227|GO:0002098|GO:0005737|GO:0005829	NP_112176	Ubiquitin related modifier 1	16.9046	105.241	4.31148	6.24041	16.4815	5.44722	27.7806	19.0945	15.719	109.629	138.159	79.1377	111.29	87.9896	4.36336	2.93134	4.86979	4.76128	4.63164	6.3763	6.01596	5.84555	6.6676	6.29665
ASHG19A3A045985	0.000162	5.94304	up	coding	NM_139022	TSPAN32	RefSeq_coding	1376	chr11	+	2323242	2339430		TGGAGGACGCCATGCTGGACACCTACGACCTGGTATATGAGCAGGCGATGAAAGGTACGT	10077	Hs.271954	GO:0003674|GO:0007267|GO:0016021|GO:0005622|GO:0016020	NP_620591	Tetraspanin 32	6.15796	64.1715	2.84919	5.42039	7.6029	5.44722	5.09944	5.35453	7.28572	58.0726	106.014	38.5211	71.8215	46.4279	2.85348	2.93134	2.40099	2.85986	3.20029	5.48127	5.45632	4.70831	6.10158	5.35446
ASHG19A3A030958	0.0100306	3.49867	up	coding	NM_001718	BMP6	RefSeq_coding	3105	chr6	+	7727010	7881960		GCTGAAGTTGTGTGTACAAGACTCTTGACAGTTGTGCTTCTCTAGGAGGTTGGGTTTTTT	654	Hs.285671	GO:0070700|GO:0005125|GO:0008083|GO:0046982|GO:0030509|GO:0060395|GO:0051216|GO:0001958|GO:0001654|GO:0040007|GO:0006955|GO:0006954|GO:0001822|GO:0030539|GO:0007275|GO:0032349|GO:0030501|GO:0045666|GO:0045669|GO:0010862|GO:0045944|GO:0001501|GO:0005576|GO:0005615	NP_001709	Bone morphogenetic protein 6	8.49511	62.3894	3.61599	5.4228	8.79158	8.37108	8.10637	5.30056	11.906	63.2352	80.4588	47.2367	55.9748	65.0415	3.49825	4.25331	3.26277	2.77362	4.292	5.60218	4.83436	5.04526	5.77806	5.85412
ASHG19A3A050801	0.00735437	2.5412	up	coding	NM_004124	GMFB	RefSeq_coding	4125	chr14	-	54941208	54955744		GTTCATATTGCATGTTTATTTTGGACAGTCTTTTGTTAAGCATGGTGCTTGTACTGGTTT	2764	Hs.151413	GO:0003779|GO:0008047|GO:0008083|GO:0004860|GO:0004871|GO:0007399|GO:0006468|GO:0007165|GO:0005622	NP_004115	Glia maturation factor, beta"	44.9746	194.137	5.79866	7.14417	65.9163	28.5363	68.1244	41.2129	21.0831	209.79	197.018	179.958	192.5	191.417	6.2123	5.71614	6.20544	5.86267	4.99673	7.25945	6.72467	7.05857	7.3522	7.32593
ASHG19A3A034530	0.0377473	2.46321	up	coding	NM_001135211	FKBP6	RefSeq_coding	1544	chr7	+	72742154	72772641		TGTTTCGTGCGCTTCCATTACGGATCATACCTCGCACCTCACCGCGTGGCCTCTGTAGTT	8468	Hs.661266	GO:0005528|GO:0005488|GO:0016853|GO:0003755|GO:0018208|GO:0006457|GO:0016020	NP_003593	FK506 binding protein 6, 36kDa"	15.1488	52.963	3.86349	5.16403	7.61715	5.44722	26.3352	28.9463	7.39795	49.1432	71.0615	64.1335	39.1886	41.2882	2.86259	2.93134	4.79146	5.35702	3.37502	5.24259	4.54879	5.52413	5.32487	5.17975
ASHG19A3A037749	0.0300389	2.41891	up	coding	NM_000264	PTCH1	RefSeq_coding	7957	chr9	-	98205265	98270831		GACTATCTGCACCGGCCCAGCTACTGCGACGCCGCCTTCGCTCTGGAGCAGATTTCCAAG	5727	Hs.494538	GO:0008158|GO:0008201|GO:0005113|GO:0005515|GO:0004872|GO:0009653|GO:0008283|GO:0021904|GO:0009953|GO:0030326|GO:0008544|GO:0042593|GO:0003007|GO:0035137|GO:0043616|GO:0030879|GO:0060603|GO:0060644|GO:0050680|GO:0040015|GO:0001843|GO:0001841|GO:0009887|GO:0007389|GO:0016485|GO:0040008|GO:0008589|GO:0010157|GO:0042493|GO:0032355|GO:0009612|GO:0014070|GO:0032526|GO:0007165|GO:0007224|GO:0005887|GO:…	NP_001077076	Patched 1	12.0678	43.7002	3.58846	4.86282	8.30246	5.44722	10.7895	28.7227	7.07692	34.9372	70.4993	42.3233	34.4647	36.2767	3.26688	2.93134	3.52791	5.34466	2.87152	4.75965	4.52953	4.86698	5.16481	4.99314
ASHG19A3A001626	0.00159839	4.09605	up	coding	NM_001085425	ARSA	RefSeq_coding	1966	chr22	-	51063449	51066607		GGAGCTTCAGGAGGCGGCCGTCAGGACCCCTCGGTCCCATGTCCATGGGGGCACCGCGGT	410	Hs.88251	GO:0004065|GO:0005509|GO:0004098|GO:0016787|GO:0008484|GO:0006914|GO:0007339|GO:0007417|GO:0043627|GO:0045471|GO:0051597|GO:0007584|GO:0009268|GO:0001669|GO:0005737|GO:0005768|GO:0005615|GO:0031232|GO:0000299|GO:0005764|GO:0005886	NP_001078897	Arylsulfatase A	14.1002	109.906	4.27708	6.31132	8.82272	17.5565	15.8914	11.8057	16.4249	95.0296	154.745	83.0732	103.729	112.955	3.51068	5.11413	4.00519	4.06769	4.68773	6.16342	6.25207	5.91894	6.57352	6.64863
ASHG19A3A010906	0.0124984	2.22738	up	coding	NM_139159	DPP9	RefSeq_coding	4286	chr19	-	4675245	4723855		AATGAATGCAAGACCGGCTTCTGCCATTTGTACAAAGTCACCGCCGTTTTAAAATCCCAG	91039	Hs.515081	GO:0004177|GO:0008233|GO:0008236|GO:0006508|GO:0005737|GO:0005829|GO:0016020	NP_631898	Dipeptidyl-peptidase 9	10.544	41.6296	3.59666	4.75201	7.4297	5.44722	11.852	19.1498	8.84112	33.1908	43.7542	38.3859	42.3958	50.4215	2.71392	2.93134	3.62332	4.76511	3.94962	4.68699	3.47394	4.70303	5.42236	5.47372
ASHG19A3A041040	0.0161696	2.32308	up	coding	NM_053052	SNAP47	RefSeq_coding	2388	chr1	+	227922696	227968932		ATTTCTGCTTTTAGGGCCCCGTTTCCATCCAGAAATAAAGGGAAATGCTGGCTTCAGAGT	116841	Hs.325081	GO:0005737|GO:0012505|GO:0016020|GO:0048471	NP_444280	Synaptosomal-associated protein, 47kDa"	49.9771	190.529	5.91448	7.13052	79.7792	36.5208	74.2716	38.7501	20.5638	209.102	235.768	159.971	166.959	180.844	6.47932	6.02586	6.33157	5.7711	4.96458	7.25568	7.06243	6.8916	7.1875	7.2554
ASHG19A3A030488	0.000334	4.47093	up	coding	NM_001040874	HIST2H2AA4	RefSeq_coding	534	chr1	+	149822627	149823160		TACTGCTCCCTAAGAAGACGGAGAGTCACCACAAGGCAAAGGGCAAGTGAGGCTGACGTC	723790	Hs.530461	GO:0003677|GO:0006334|GO:0005694|GO:0000786|GO:0005634	NP_001035807	Histone cluster 2, H2aa4"	363.542	5181.03	9.12469	11.2853	383.72	348.838	411.958	219.385	453.811	5548.61	4918.74	4382.1	5385.57	5670.16	8.94634	9.39887	9.17717	8.46656	9.63452	11.2681	11.401	11.2898	11.2241	11.2433
ASHG19A3A022087	0.0333495	2.06271	up	coding	NM_001146686	LOC647309	RefSeq_coding	3624	chr3	-	190570525	190580465		GGTTTTACTGAAAAATTGAGTGGGCTCAGTTTCTGCAGCGCTTTCTTCCACTGCAAGATG	647309	Hs.518490	GO:0003682|GO:0006260|GO:0007049|GO:0008283|GO:0005634	NP_001140158	Geminin coiled-coil domain-containing protein 1	13.8699	46.0805	3.90055	4.94509	7.71387	5.44722	28.5715	12.3103	15.3065	43.1236	61.6305	52.4964	35.4296	37.7226	2.93189	2.93134	4.91477	4.12638	4.59836	5.05909	4.21109	5.20619	5.20148	5.04758
ASHG19A3A052885	5.09e-05	3.58596	up	coding	NM_002009	FGF7	RefSeq_coding	3936	chr15	+	49715374	49779522		GACTCTTCTGTCGAACACAGTGGTACCTGAGGATCGATAAAAGAGGCAAAGTAAAAGGGA	2252	Hs.567268	GO:0042056|GO:0008083|GO:0008201|GO:0005111|GO:0031532|GO:0060445|GO:0008544|GO:0008543|GO:0008543|GO:0008543|GO:0031069|GO:0008286|GO:0030324|GO:0010463|GO:0001541|GO:0006656|GO:0008654|GO:0050918|GO:0051781|GO:0008284|GO:0050679|GO:0060501|GO:0051549|GO:0010838|GO:0050731|GO:0034394|GO:0060665|GO:0009611|GO:0061033|GO:0007165|GO:0043129|GO:0042060|GO:0005794|GO:0005576|GO:0005576|GO:0005615	NP_002000	Fibroblast growth factor 7	6.24111	40.9155	2.86118	4.70354	7.5125	5.44722	5.67559	5.56464	7.00559	29.9553	80.6444	29.6908	27.6586	36.6285	2.79343	2.93134	2.64514	3.12301	2.81299	4.53782	4.84012	4.25149	4.88219	5.0061
ASHG19A3A019500	0.00367192	5.81077	up	coding	NM_153334	SCARF2	RefSeq_coding	3508	chr22	-	20778874	20792146		TGGCCAGGAGTGGACTTGGTTAGGGCTACCTTCTCATTGGTTGCAGCCAGAGGCACTTCT	91179	Hs.474251	GO:0005515|GO:0004872|GO:0007155|GO:0016021|GO:0016020	NP_878315	Scavenger receptor class F, member 2"	10.5118	83.8377	3.35871	5.89744	7.49273	5.44722	25.2322	7.3845	7.0022	76.8582	131.966	70.0252	70.6121	69.7271	2.77709	2.93134	4.72677	3.54764	2.81071	5.87554	5.92396	5.65661	6.07707	5.95401
ASHG19A3A005785	0.00474257	3.11711	up	coding	NM_130842	PTPRN2	RefSeq_coding	4791	chr7	-	157331750	158380482		GGCCGGCAGCTCCCGGGGCGTCTGGATGGAGTGTTTGGAAGGTGCCAGAAGGTTCCGGCA	5799	Hs.490789	GO:0016787|GO:0005515|GO:0004872|GO:0005001|GO:0034260|GO:0006470|GO:0005737|GO:0005887|GO:0016020|GO:0005624|GO:0030141|GO:0043195	NP_570858	Protein tyrosine phosphatase, receptor type, N polypeptide 2"	19.0776	128.474	4.73424	6.37445	17.4517	16.8198	25.0099	16.9829	19.1239	65.2166	288.054	61.5656	102.532	125.004	4.43603	5.06325	4.71249	4.58952	4.8699	5.64634	7.4169	5.4641	6.5589	6.78601
ASHG19A3A051668	7.95e-05	25.2483	up	coding	NM_013231	FLRT2	RefSeq_coding	7185	chr14	+	85996487	86094269		CGCACACTTTGTTAATGACAAACTTCACTCTACACTATACAGTACCTTGTTGATATATTC	23768	Hs.729001	GO:0030674|GO:0005057|GO:0008150|GO:0007155|GO:0005887|GO:0016020|GO:0005578	NP_037363	Fibronectin leucine rich transmembrane protein 2	11.7011	496.379	3.7249	8.38302	23.2669	5.44722	11.9616	10.4475	7.38247	531.867	432.335	443.434	535.423	538.837	4.80856	2.93134	3.63239	3.90015	3.35206	8.42849	8.08791	8.32899	8.53945	8.53023
ASHG19A3A005724	0.0127873	2.53771	up	coding	NM_001170795	C2orf28	RefSeq_coding	958	chr2	+	27435218	27440044	NM_080592,"	GGAAAGGGCTCTGGCGCTACCCGAGATATGCACCCAATGTCCAGGGAGCGTGCAAAATTT	51374	Hs.9527	GO:0003674|GO:0008150|GO:0005575|GO:0016021|GO:0005886	NP_542159	Chromosome 2 open reading frame 28	58.4513	238.685	6.10535	7.44888	90.6485	33.4807	95.7339	49.3097	23.0838	236.03	323.894	227.114	188.728	217.661	6.65899	5.91376	6.7071	6.12727	5.11965	7.41554	7.61542	7.39897	7.32785	7.48661
ASHG19A3A040325	0.0402454	2.43991	up	coding	NM_001170569	CXorf56	RefSeq_coding	2408	chrX	-	118672112	118699372		GGTTCTTGAAGGCGAATTTCCTCTGGCTGTGATCTGGGAGCCACTTCTCAACGAAGATTG	63932	Hs.248572	GO:0005515	NP_071384	Chromosome X open reading frame 56	19.4064	66.9208	4.21993	5.50676	7.38042	5.44722	36.1651	20.2702	27.7693	59.2132	64.4994	67.831	70.7554	72.3048	2.67835	2.93134	5.26793	4.85062	5.37143	5.50641	4.32436	5.61118	6.08047	6.01138
ASHG19A3A035878	0.0060365	2.4535	up	coding	NM_005648	TCEB1	RefSeq_coding	668	chr8	-	74858633	74884346		GCATGTTGCCTGTATGCAGTTGAACTATATAAAGTTCATTGCAAAGCAGATTATCTTGTT	6921	Hs.554594	GO:0005515|GO:0010467|GO:0044419|GO:0050434|GO:0006357|GO:0006368|GO:0006366|GO:0006511|GO:0016032|GO:0005829|GO:0005654|GO:0005654|GO:0005634	NP_005639	Transcription elongation factor B (SIII), polypeptide 1 (15kDa, elongin C)"	61.1662	265.287	6.2854	7.58024	89.3534	56.8838	68.3621	56.8949	34.3365	301.495	249.429	255.419	258.511	261.58	6.64059	6.60104	6.21025	6.32299	5.65211	7.74201	7.15575	7.57065	7.71869	7.7141
ASHG19A3A031110	2.21e-05	7.44156	up	coding	NM_003545	HIST1H4E	RefSeq_coding	377	chr6	+	26204872	26205248		GCTACCGCTTAAACGACTCAGCATCTCGACTTCCCAAATCAAAGGCCCTTTTCAGGGCCG	8367	Hs.662174		NP_003536	Histone cluster 1, H4e"	248.077	5600.45	8.48561	11.3812	320.49	215.15	230.228	201.981	272.534	5950.09	5010.27	4636.34	6377.99	6027.55	8.63858	8.61428	8.1025	8.31704	8.75568	11.3596	11.4224	11.3671	11.4275	11.3296
ASHG19A3A005464	0.000147	2.74044	up	coding	NM_031372	HNRPDL	RefSeq_coding	3510	chr4	-	83344348	83351378		ATACTAAAGGAGAACATTGGAGAAAACAGGAGGAGATGTTAAAGTAACCCATCTTGCAGG	9987	Hs.527105	GO:0003677|GO:0003723|GO:0003690|GO:0000166|GO:0008143|GO:0005515|GO:0003697|GO:0006396|GO:0005737|GO:0030530|GO:0005634	NP_112740	Heterogeneous nuclear ribonucleoprotein D-like	111.641	612.581	7.20241	8.65682	133.622	101.121	123.851	119.856	79.7577	706.766	643.571	500.462	607.123	604.984	7.23233	7.40681	7.09141	7.44374	6.83777	8.76254	8.70322	8.48825	8.67719	8.6529
ASHG19A3A047883	0.00344183	2.34438	up	coding	NM_133503	DCN	RefSeq_coding	2151	chr12	-	91539035	91573359		GCCAGGGGACACAGAAGAGAAGCCCACTATCTCATTTAATCTTTACAACTCTCTTGCAAG	1634	Hs.728830	GO:0005518|GO:0050840|GO:0005539|GO:0047485|GO:0007568|GO:0001822|GO:0009887|GO:0019800|GO:0001890|GO:0032496|GO:0009612|GO:0007519|GO:0042060|GO:0005589|GO:0031012|GO:0005576|GO:0005615|GO:0005578	NP_598014	Decorin	244.664	1435.51	8.45199	9.6812	335.483	227.778	202.408	198.479	259.17	1545.37	1090.5	1296.02	1608.1	1637.57	8.71279	8.71106	7.88354	8.28116	8.6714	9.69361	9.43398	9.72945	9.77718	9.77176
ASHG19A3A044598	0.00258322	4.45195	up	coding	NM_024066	ERI3	RefSeq_coding	1769	chr1	-	44686742	44820939		AGAACATTGCCAACATCATGAAGACACTCGCCTATCGAGGCTTCATCTTCAAGCAGACAT	79033	Hs.132497	GO:0004527|GO:0016787|GO:0046872|GO:0003676|GO:0005622	NP_076971	ERI1 exoribonuclease family member 3	14.734	101.39	4.03087	6.18531	24.5095	5.44722	27.3798	7.90566	8.42781	114.956	111.402	90.9988	92.8366	96.7581	4.87701	2.93134	4.84591	3.6072	3.89289	6.44118	5.55985	6.05607	6.43573	6.43372
ASHG19A3A001092	0.000168	5.776	up	coding	NM_001024644	XCR1	RefSeq_coding	1251	chr3	-	46062291	46068979		CTCAAGACGCATGTAAAGAGGTGTAGATTCAGATGCTCTAAACGTCCCTGCCATCTGGTC	2829	Hs.248116	GO:0004930|GO:0004950|GO:0004872|GO:0007186|GO:0007187|GO:0006935|GO:0007204|GO:0006954|GO:0051209|GO:0034097|GO:0005887|GO:0005886|GO:0005886	NP_005274	Chemokine (C motif) receptor 1	38.1415	420.326	5.64606	8.17613	43.2484	29.8805	58.2741	29.4959	29.8086	412.573	372.299	388.193	458.849	469.716	5.63899	5.77026	5.97425	5.38293	5.46389	8.12239	7.84213	8.1629	8.37025	8.38299
ASHG19A3A034160	0.00530919	2.28988	up	coding	NM_015060	AVL9	RefSeq_coding	2353	chr7	+	32535175	32623779		TTTACCTGAAGAATGGAAGTATTTGCCCTTCCTTGCCTTACCAGATGGCGCACACAACTA	23080	Hs.128056	GO:0016021|GO:0016020	NP_055875	AVL9 homolog (S. cerevisiase)	21.5299	90.8248	4.82259	6.01786	23.2893	12.6792	27.688	33.3759	10.6173	90.3971	103.176	90.2056	93.3266	77.0186	4.80912	4.72173	4.86323	5.56103	4.15782	6.09626	5.39943	6.04283	6.44374	6.10705
ASHG19A3A023829	0.00316713	2.43564	up	coding	NM_001347	DGKQ	RefSeq_coding	4653	chr4	-	952675	967344		CTGCCTGAATGCAACAGTAATTTATATCCAGGACAAATACAGTCTGGGCGTCACTATCCT	1609	Hs.584858	GO:0005524|GO:0033613|GO:0004143|GO:0004143|GO:0019900|GO:0046872|GO:0000166|GO:0043274|GO:0005515|GO:0016740|GO:0007186|GO:0007205|GO:0007596|GO:0035556|GO:0030168|GO:0070528|GO:0034339|GO:0033198|GO:0070493|GO:0005737|GO:0005856|GO:0005829|GO:0016607|GO:0005634|GO:0005886|GO:0005886	NP_001338	Diacylglycerol kinase, theta 110kDa"	36.0592	158.429	5.57514	6.85944	48.4833	31.4635	38.7346	24.9016	36.7132	169.978	175.438	135.392	153.001	158.338	5.79892	5.83324	5.36361	5.13685	5.74309	6.97149	6.50791	6.64818	7.07855	7.09107
ASHG19A3A019870	0.0110069	2.44515	up	coding	NM_002490	NDUFA6	RefSeq_coding	1202	chr22	-	42481530	42486888		ATGTTTATGAAGAATGCCCATGTCACAGACCCCAGGGTGGTTGATCTTCTGGTCATTAAG	4700	Hs.274416	GO:0008137|GO:0006120|GO:0022904|GO:0006979|GO:0006810|GO:0016020|GO:0005743|GO:0031966|GO:0005747|GO:0005747|GO:0005739|GO:0070469	NP_002481	NADH dehydrogenase (ubiquinone) 1 alpha subcomplex, 6, 14kDa"	132.592	572.203	7.28952	8.57945	168.328	77.9837	251.946	113.302	51.4025	574.031	534.086	657.621	565.194	530.08	7.57945	7.0413	8.2631	7.3556	6.20815	8.51593	8.4273	8.84777	8.59548	8.51075
ASHG19A3A001305	0.000555	5.40079	up	coding	NM_001039667	ANGPTL4	RefSeq_coding	1853	chr19	+	8429010	8439257		GCTCACAATGTCAGCCGCCTGCACCATGGAGGCTGGACAGTAATTCAGAGGCGCCACGAT	51129	Hs.9613	GO:0004857|GO:0005102|GO:0030154|GO:0044255|GO:0007275|GO:0043066|GO:0051005|GO:0045766|GO:0051260|GO:0001666|GO:0007165|GO:0070328|GO:0005576|GO:0005615|GO:0005578	NP_647475	Angiopoietin-like 4	8.54625	71.1615	3.20629	5.63946	7.40323	5.44722	14.1698	8.60204	7.10897	75.2578	88.9462	68.0512	65.085	58.4673	2.69299	2.93134	3.82764	3.67903	2.90045	5.84721	5.06558	5.61618	5.97203	5.69631
ASHG19A3A037914	0.00190704	2.12913	up	coding	NM_004672	MAP3K6	RefSeq_coding	4333	chr1	-	27681669	27693337		ACCACAGGCACCCAAGCACTACCAGACAAAGCGTATTAAACAGAACACTTTTGAACCTTT	9064	Hs.194694	GO:0005524|GO:0004709|GO:0000287|GO:0000166|GO:0004674|GO:0016740|GO:0007257|GO:0006468|GO:0007165	NP_004663	Mitogen-activated protein kinase kinase kinase 6	105.67	429.862	7.11268	8.20295	145.167	91.1551	89.2714	89.3571	113.398	436.976	400.506	362.243	455.94	493.643	7.3605	7.26476	6.59708	6.98504	7.35604	8.18656	7.96516	8.0676	8.36486	8.43057
ASHG19A3A045658	0.0199611	4.39719	up	coding	NM_003063	SLN	RefSeq_coding	738	chr11	-	107578108	107582787		AATGTTAGAGGAAGTCTTTGTCAGCCCTTATAGCTATCATGTGAATAAAGTTAAGTCAAC	6588	Hs.334629	GO:0030234|GO:0006816|GO:0051924|GO:0016021|GO:0016020|GO:0016529|GO:0033017	NP_003054	Sarcolipin	7.08067	67.1318	3.19171	5.3283	8.6255	5.44722	8.53757	5.41941	7.37365	57.437	36.81	48.986	103.45	88.9758	3.41657	2.93134	3.30588	2.96604	3.33873	5.4641	3.19293	5.10122	6.56997	6.31326
ASHG19A3A012379	0.00671287	6.07209	up	coding	NM_024656	GLT25D1	RefSeq_coding	3593	chr19	+	17666510	17693965		TGTTTGAGGATGACCTGCGTTTTGAGATCTTCTTCAAGAGACGTCTGATGAACCTCATGC	79709	Hs.418795	GO:0050211|GO:0016757|GO:0009103|GO:0005783|GO:0005788	NP_078932	Glycosyltransferase 25 domain containing 1	8.16279	82.225	3.16369	5.76588	8.85214	5.44722	14.2639	5.1396	7.11104	75.6217	70.5049	59.2433	116.666	89.0891	3.52521	2.93134	3.838	2.62127	2.90263	5.8543	4.53001	5.39943	6.73054	6.31513
ASHG19A3A008988	0.00431803	6.14789	up	coding	NM_001001683	MED11	RefSeq_coding	860	chr17	+	4634722	4636894		CTTGGCCTAATGAAAATACATACTTCTTCATTCGGAGAGACAAAACAAGAACTAGAGTTT	400569	Hs.725355	GO:0016455|GO:0005515|GO:0006357|GO:0016592|GO:0005634	NP_001001683	Mediator complex subunit 11	17.589	181.141	4.40748	7.02757	13.9509	13.7134	21.129	31.9106	7.24118	199.762	164.936	169.756	195.809	175.444	4.15895	4.81728	4.45094	5.49514	3.11507	7.18966	6.37845	6.97513	7.3769	7.2177
ASHG19A3A041789	0.00848237	2.16613	up	coding	NM_012151	F8A1	RefSeq_coding	1720	chrX	+	154611748	154613449		TTTATTCCTTACAGCTTCCTTGTAACCACAGCCCTAAATCCATGATAAAGCTACTCTTGT	8263	Hs.533543		NP_036283	Coagulation factor VIII-associated (intronic transcript) 1	165.123	692.809	7.69789	8.81302	236.903	80.925	242.558	99.0914	166.136	719.115	645.892	675.167	717.78	706.09	8.12714	7.09287	8.19602	7.14279	7.93065	8.7849	8.70976	8.87996	8.86718	8.82327
ASHG19A3A013872	0.0085691	2.2182	up	coding	NM_181575	AUP1	RefSeq_coding	1612	chr2	-	74753775	74756974		TCAGGGTCCTCATTTCCAACCATGTGACACCTTTCGACCACAACATAGTCAATTTGCTTA	550	Hs.411480	GO:0005515|GO:0005783|GO:0005789|GO:0016021|GO:0043231|GO:0016020|GO:0005730|GO:0005634	NP_853553	Ancient ubiquitous protein 1	57.5041	227.19	6.2166	7.36599	66.2313	50.4264	70.508	67.4834	32.8713	239.659	209.464	245.161	225.155	216.512	6.21898	6.43838	6.2575	6.57546	5.59268	7.43536	6.84575	7.51382	7.55452	7.48049
ASHG19A3A039464	0.00559521	3.71501	up	coding	NM_001039374	KIAA1984	RefSeq_coding	1727	chr9	+	139690789	139702192		ATGATCAAGATCATCACCAGCCAGAACATCCACCTGCTGTATTTGGACCTGCTGGATTAT	84960	Hs.728796		NP_001034463	KIAA1984	12.3897	71.4549	3.7377	5.63107	7.39455	5.44722	22.5207	18.5795	8.00657	69.9526	74.6717	70.637	68.4312	73.5819	2.68684	2.93134	4.54631	4.72169	3.80234	5.74873	4.66172	5.67017	6.03697	6.03777
ASHG19A3A045546	0.000289	2.71498	up	coding	NM_021825	CCDC90B	RefSeq_coding	1585	chr11	-	82972505	82997377		AATCATACAGGATTTTGTGGGTATTGGTTGAATATTTGTAAACCATTCCCTAGCCTACAT	60492	Hs.368866	GO:0016021|GO:0016020|GO:0005739	NP_068597	Coiled-coil domain containing 90B	45.3444	217.286	5.87688	7.31783	53.5575	29.693	69.7088	39.651	34.1117	214.355	237.833	221.864	197.332	215.044	5.9328	5.76201	6.24055	5.80565	5.64341	7.28806	7.07704	7.36359	7.38739	7.47306
ASHG19A3A051730	1.62e-07	35.6999	up	coding	NM_001085	SERPINA3	RefSeq_coding	1629	chr14	+	95078713	95090389		AGAACATCTTCTTCATGAGCAAAGTCACCAATCCCAAGCAAGCCTAGAGCTTGCCATCAA	12	Hs.534293	GO:0003677|GO:0030414|GO:0005515|GO:0004867|GO:0004867|GO:0006953|GO:0006954|GO:0030277|GO:0010951|GO:0019216|GO:0030162|GO:0005576|GO:0005576|GO:0005622|GO:0005634	NP_001076	Serpin peptidase inhibitor, clade A (alpha-1 antiproteinase, antitrypsin), member 3"	61.1799	6075.08	6.31723	11.4751	76.1341	43.9177	80.0665	49.4813	56.3002	6477.14	4883.4	4883.94	6903.78	7227.13	6.41541	6.2626	6.44265	6.13166	6.33385	11.4815	11.3939	11.4403	11.5121	11.5476
ASHG19A3A004598	7.05e-05	3.55569	up	coding	NM_007234	DCTN3	RefSeq_coding	846	chr9	-	34613547	34620496		GGCCCAGATCCACATTCAGCAGCAGGACCAGTGTGTGGAAATCACTGAGGAGTCCAAGGC	11258	Hs.511768	GO:0005515|GO:0005198|GO:0000086|GO:0000910|GO:0007017|GO:0007067|GO:0000278|GO:0032154|GO:0000777|GO:0005737|GO:0005856|GO:0005829|GO:0005869|GO:0005815|GO:0030496|GO:0048471|GO:0005819	NP_077324	Dynactin 3 (p22)	54.3023	357.804	6.15809	7.98822	63.8968	47.1445	71.1677	45.9317	43.3705	389.36	424.273	288.413	340.133	346.843	6.16812	6.35065	6.27017	6.02524	5.97628	8.05785	8.05927	7.74598	8.0335	8.04451
ASHG19A3A054926	0.0153091	2.4158	up	coding	NM_003119	SPG7	RefSeq_coding	3096	chr16	+	89574804	89624173		TGCCAAAAAGAGCAAGATCCTGTCCAAGGAAGAACAGAAAGTGGTTGCGTTTCATGAGTC	6687	Hs.185597	GO:0005524|GO:0046872|GO:0004222|GO:0017111|GO:0000166|GO:0008233|GO:0051082|GO:0008270|GO:0008089|GO:0008219|GO:0007005|GO:0007399|GO:0030163|GO:0006508|GO:0016021|GO:0016020|GO:0031966|GO:0005739	NP_955399	Spastic paraplegia 7 (pure and complicated autosomal recessive)	10.3392	49.0467	3.75962	5.03212	15.901	9.11599	11.1082	8.45485	7.1158	39.1312	88.0351	39.3647	36.2442	42.4581	4.31791	4.34966	3.55894	3.66364	2.90796	4.92194	5.04257	4.74381	5.23038	5.22191
ASHG19A3A001122	7.63e-05	7.65651	up	coding	NM_001025201	CHN1	RefSeq_coding	2509	chr2	-	175664041	175870170		CGCGGCCAAGCCTCCTGCCTCGCAGCGGTCCCCCGCGTCCCGGCCTGCAGCCTCCCCGGG	1123	Hs.380138	GO:0005096|GO:0005070|GO:0046872|GO:0051056|GO:0007264|GO:0005829|GO:0005622	NP_001813	Chimerin (chimaerin) 1	486.798	13337.7	9.71744	12.6541	466.763	449.103	544.208	491.465	482.453	15368.4	12377.3	11981.4	13149.8	13811.6	9.29708	9.82018	9.69689	10.0436	9.72945	12.7772	12.7574	12.7772	12.4492	12.5096
ASHG19A3A036390	0.00256154	3.75881	up	coding	NM_006207	PDGFRL	RefSeq_coding	1502	chr8	+	17434700	17500623		TAAAATGAAGGACAGGGACTCAGCCAATTCAGCACCAAAGACGCAGTCTATCATGATGCA	5157	Hs.458573	GO:0004992|GO:0005019|GO:0008150|GO:0005575|GO:0005576	NP_006198	Platelet-derived growth factor receptor-like	7.26779	44.4534	2.9763	4.88658	7.41087	5.44722	11.0567	5.31856	7.10563	40.3047	59.0494	41.8964	42.0396	38.9769	2.69822	2.93134	3.55413	2.80028	2.89754	4.9639	4.10645	4.852	5.41263	5.09791
ASHG19A3A017750	0.000542	4.94558	up	coding	NM_033550	TP53RK	RefSeq_coding	3384	chr20	-	45313004	45318276		TATAAGGCTAGTACCTGCTTTGTTGGGGTATGGTTGGCTCGTGTGCATTAAGTCAACAAA	112858	Hs.440263	GO:0005524|GO:0000166|GO:0002039|GO:0005515|GO:0004674|GO:0004713|GO:0009103|GO:0006468|GO:0016020|GO:0005634	NP_291028	TP53 regulating kinase	8.44702	77.6184	3.40432	5.71046	8.90226	5.44722	12.9943	5.31169	9.57959	65.3932	69.8102	96.6362	54.7688	101.484	3.54603	2.93134	3.71665	2.7895	4.03808	5.65109	4.50612	6.14383	5.75108	6.50018
ASHG19A3A051533	0.000183	6.10903	up	coding	NM_015383	NBPF14	RefSeq_coding	3689	chr1	-	148003642	148025848	NM_183372,NM_173638,NM_017940,NM_001170755,NM_001102663,NM_001101663,NM_001039703,NM_001037675,AX747492,"	TTACAGCAGCACATTTCACTCATTAGAGGAACAGCAAGTCTGCATGGCTGTTGACATAGG	55672	Hs.714127	GO:0005737	NP_060410	Neuroblastoma breakpoint family, member 1"	6.14337	62.0777	2.80878	5.41973	7.59692	5.44722	5.15115	5.29314	7.22844	60.4416	78.3045	53.4832	50.8956	67.2638	2.85018	2.93134	2.40758	2.76305	3.09176	5.53618	4.77025	5.23441	5.65819	5.89961
ASHG19A3A001501	0.00129037	3.7818	up	coding	NM_001077394	DPH5	RefSeq_coding	1828	chr1	-	101455179	101491362		ATCAAAGAATACGAGGAGAAGAACCAGCAGTTACCGAGGAGACACTTTGTGTTGGCTTAG	51611	Hs.440776	GO:0004164|GO:0008168|GO:0016740|GO:0008152|GO:0017183|GO:0005575	NP_057042	DPH5 homolog (S. cerevisiae)	11.187	88.509	4.01979	5.93887	8.74184	13.5097	9.17455	14.1886	10.3203	85.9192	136.642	48.2549	74.484	97.245	3.47514	4.79725	3.36453	4.33853	4.12353	6.02739	5.99312	5.07801	6.15484	6.44099
ASHG19A3A015782	0.0227563	2.22768	up	coding	NM_006857	SNRNP27	RefSeq_coding	1433	chr2	+	70121089	70132348		AATGGGAAGAATGAAAAAGCATAACTAGATTTTTCTATCTTCTGTGGTCGCCCGCCCCCC	11017	Hs.54649	GO:0003676|GO:0008380|GO:0008150|GO:0006397|GO:0005575|GO:0005634	NP_006848	Small nuclear ribonucleoprotein 27kDa (U4/U6.U5)	40.8711	163.233	5.72807	6.88361	35.7087	39.773	60.1027	46.6376	22.1335	168.464	151.424	171.365	172.909	152.001	5.38063	6.13558	6.01458	6.04747	5.0621	6.95936	6.20644	6.9891	7.22601	7.03715
ASHG19A3A001283	0.0123017	4.69182	up	coding	NM_001039457	ATP6V0B	RefSeq_coding	979	chr1	+	44440601	44443971		TTCTGGGCCTGCGCGCTGGCCGTGGGTTCCTGACGGAGACTTCGCCCTTCATGTGGTCCA	533	Hs.596514	GO:0015078|GO:0005215|GO:0015991|GO:0006879|GO:0008286|GO:0006811|GO:0015992|GO:0033572|GO:0055085|GO:0010008|GO:0010008|GO:0016021|GO:0016020|GO:0033179|GO:0005774|GO:0005773	NP_004038	ATPase, H+ transporting, lysosomal 21kDa, V0 subunit b"	20.9785	152.047	4.57402	6.80417	7.627	18.4062	38.8196	30.5045	9.5353	144.587	168.035	162	135.951	149.66	2.86892	5.17121	5.36787	5.43009	4.03201	6.75414	6.41995	6.90708	6.92277	7.01691
ASHG19A3A001012	3.45e-05	2.75281	up	coding	NM_001014839	NCDN	RefSeq_coding	3446	chr1	+	36023392	36032378		CTTCGCCGCTCGGGGCCGCAGCCTGTGTGATCTCATCGCCGCCCTGTCGTGACTTCATCA	23154	Hs.121870	GO:0031175|GO:0030424|GO:0042995|GO:0005737|GO:0005829|GO:0030425|GO:0043025|GO:0005634	NP_055099	Neurochondrin	62.5323	314.263	6.3638	7.82471	66.1128	41.2025	71.4306	66.3507	67.5648	304.605	327.31	324.498	334.697	280.204	6.21686	6.18266	6.27607	6.55068	6.59272	7.75715	7.63732	7.91525	8.01508	7.79873
ASHG19A3A011218	0.0361868	2.52915	up	coding	NM_012321	LSM4	RefSeq_coding	1167	chr19	-	18417717	18434001		TTTCTTGGAGCCTCTCCGAGCAGCAACCAGACGGGAGATTTTTATTTTAAGCTGTTCATG	25804	Hs.515255	GO:0003723|GO:0005515|GO:0016070|GO:0008380|GO:0043928|GO:0016071|GO:0006397|GO:0000288|GO:0005688|GO:0005829|GO:0005634|GO:0030532	NP_036453	LSM4 homolog, U6 small nuclear RNA associated (S. cerevisiae)"	100.47	433.051	6.88186	8.22051	109.952	63.939	132.045	164.546	31.8658	471.207	395.275	509.452	339.634	449.684	6.9473	6.75774	7.19183	7.96258	5.54986	8.28116	7.94463	8.5105	8.03155	8.33472
ASHG19A3A011546	0.00734014	3.56493	up	coding	NM_001033719	ZNF404	RefSeq_coding	1868	chr19	-	44376515	44384288		ACTCTTAATGTAATGAGAGGGAAAGCCTTTAGCCATGGCACATTTTTACTGTTGTCACTA	342908	Hs.76561	GO:0003677|GO:0046872|GO:0008270|GO:0006355|GO:0005622|GO:0005634	NP_001028891	Zinc finger protein 404	6.24349	41.7986	2.92644	4.76032	8.04269	5.44722	5.02829	5.35337	7.34586	36.2091	43.1219	37.5744	44.6309	47.4569	3.15444	2.93134	2.39253	2.85822	3.29568	4.81218	3.44801	4.66778	5.48793	5.3857
ASHG19A3A008343	0.00489844	8.60821	up	coding	NM_005557	KRT16	RefSeq_coding	1720	chr17	-	39766032	39769079		CAGTACGAGCAGATGGCAGAGAAAAACCGCAGAGACGCTGAGACCTGGTTCCTGAGCAAG	3868	Hs.655160	GO:0005515|GO:0005200|GO:0008283|GO:0007010|GO:0008544|GO:0045104|GO:0005882	NP_005548	Keratin 16	21.469	289.878	4.47533	7.58104	46.1706	5.44722	26.7718	16.159	12.7965	234.664	280.417	142.759	399.323	392.228	5.73082	2.93134	4.81681	4.52004	4.37762	7.407	7.36975	6.72738	8.22277	8.17831
ASHG19A3A013433	0.00913801	2.81823	up	coding	NM_015662	IFT172	RefSeq_coding	5430	chr2	-	27667240	27712571		ATTTAAGCGGCCAGGGAAGGCTGCTAACAAGGACAACTGGAATAAATTCCTTATGGCCAT	26160	Hs.127401	GO:0005488|GO:0042384|GO:0007368|GO:0009953|GO:0007275|GO:0001841|GO:0016485|GO:0007224|GO:0005929	NP_056477	Intraflagellar transport 172 homolog (Chlamydomonas)	10.6457	64.9146	3.98258	5.47737	9.37575	13.5954	10.5971	9.46405	10.1964	59.9756	91.6573	43.9353	65.1115	63.8932	3.71284	4.80446	3.50828	3.77687	4.11044	5.52399	5.135	4.92826	5.97265	5.82692
ASHG19A3A005102	0.00113066	3.45675	up	coding	NM_019554	S100A4	RefSeq_coding	564	chr1	-	153516095	153518282		TCAGCGCTTCTTCTTTCTTGGTTTGGTGCTTCTGAGATGTGGGCTTGCACACGCTGTTGC	6275	Hs.654444	GO:0050786|GO:0005509|GO:0048306|GO:0042802|GO:0005515|GO:0001837|GO:0043123|GO:0043005|GO:0005634|GO:0048471	NP_062427	S100 calcium binding protein A4	10.067	58.1184	3.52376	5.31317	7.77725	5.44722	13.4894	16.2078	7.41357	53.7867	71.8185	51.4679	58.1521	55.3671	2.99841	2.93134	3.76311	4.52471	3.40121	5.37247	4.57067	5.17875	5.82809	5.61589
ASHG19A3A006978	5.57e-05	11.9615	up	coding	NM_203495	COMMD6	RefSeq_coding	1683	chr13	-	76099349	76111991		TTGAAATGACGATTCCACAGTTTCAGAATTTCTACAGACAGTTCAAGGAAATTGCTGCAG	170622	Hs.508266	GO:0005515|GO:0005737|GO:0005634	NP_987093	COMM domain containing 6	127.5	3901.08	7.3317	10.912	188.06	110.656	171.096	95.4787	72.21	4211.75	3565.12	3038.31	4405.55	4284.69	7.74397	7.53988	7.59756	7.08892	6.68818	10.9287	10.9744	10.8064	10.9576	10.893
ASHG19A3A040646	4.27e-06	7.42007	up	coding	NM_001122898	CD99	RefSeq_coding	1207	chrX	+	2609227	2659348	NM_002414,"	TTTCCCATGGGATGTGAAAGGCTGGCCATTATTAAGTCCCTGTAACTCAAATGTCAACCC	4267	Hs.653349	GO:0007155|GO:0005737|GO:0005887|GO:0005886	NP_002405	CD99 molecule	179.817	3629.44	7.94477	10.8362	207.736	154.895	218.482	180.336	137.638	3869.37	3075.53	3283.98	3892.71	4025.61	7.90504	8.0375	8.01028	8.12387	7.64716	10.8293	10.7938	10.917	10.8157	10.8252
ASHG19A3A045331	0.0231177	2.86107	up	coding	NM_001178031	SF1	RefSeq_coding	3365	chr11	-	64532075	64545232		AACCGTACCAAGGATAGCTCCTCTGCTTCTACAGCAAGGCAGGGTTTTCATCCGGGAGAG	7536	Hs.502829	GO:0003723|GO:0003702|GO:0046872|GO:0003676|GO:0005515|GO:0003714|GO:0008270|GO:0008380|GO:0000389|GO:0000398|GO:0000245|GO:0005730|GO:0005634|GO:0005634|GO:0005840|GO:0005681	NP_973727	Splicing factor 1	12.2279	57.1426	3.75204	5.2686	7.5074	5.44722	23.4909	10.8619	13.8319	48.7518	104.388	43.0802	36.6667	52.8263	2.78968	2.93134	4.61678	3.94997	4.47242	5.23083	5.42532	4.89749	5.24475	5.5446
ASHG19A3A021576	0.00319857	2.90985	up	coding	NM_015103	PLXND1	RefSeq_coding	6977	chr3	-	129274055	129325582		ATATATTAAAAAACGTATCATGCACCAACTGTGAATAGCTGCCGCTTGCGCAGAGGACCC	23129	Hs.301685	GO:0004872|GO:0017154|GO:0007411|GO:0060666|GO:0007275|GO:0001569|GO:0007165|GO:0016021|GO:0005622|GO:0005886	NP_055918	Plexin D1	15.9304	76.3246	4.21102	5.75197	26.9421	5.44722	18.9601	14.9763	13.3265	70.8447	92.2018	66.2759	70.9344	81.3658	5.00333	2.93134	4.27974	4.4127	4.428	5.76496	5.14869	5.57764	6.08441	6.18413
ASHG19A3A002242	0.00987341	3.0899	up	coding	NM_001134365	MAP4	RefSeq_coding	4855	chr3	-	47892179	47951878		CAAGCATCAGCCTGGAGGAGGCCGGGTTCAGATTCAGAACAAGAAAGTGGACATCTCTAA						11.3254	63.5234	3.80751	5.43507	18.07	5.44722	14.2255	9.23764	9.64649	42.4037	112.591	52.9124	58.194	51.5156	4.47802	2.93134	3.83327	3.74917	4.04577	5.03599	5.58231	5.22029	5.82884	5.50794
ASHG19A3A036436	0.0241647	2.21381	up	coding	NM_001013842	C8orf58	RefSeq_coding	2075	chr8	+	22457121	22461660		TTCAAAGCCAGTGCTCAGCTTCTCTGCTCCGTACTAGCGTTTACAGGTCTTAATTCAAAC	541565	Hs.553539		NP_775957	Chromosome 8 open reading frame 58	41.9901	151.79	5.64862	6.79516	28.7631	19.7739	93.6557	35.6497	32.108	153.214	169.292	128.997	157.7	149.747	5.08993	5.26441	6.67489	5.65285	5.56103	6.83303	6.43555	6.57477	7.11445	7.01799
ASHG19A3A034072	9.15e-06	2.45758	up	coding	NM_007276	CBX3	RefSeq_coding	1837	chr7	+	26241098	26252974		TCCTCGCCCCGCCTCCCCCTTCCCTCCCCTTGGGGACCACCGGGCGCCACGCCGCGAACG	11335	Hs.381189	GO:0003682|GO:0019899|GO:0016565|GO:0005515|GO:0019904|GO:0006333|GO:0006338|GO:0000785|GO:0000779|GO:0031618|GO:0005635|GO:0005719|GO:0005720|GO:0005637|GO:0005634|GO:0005819	NP_057671	Chromobox homolog 3	30412.3	83417.4	15.0761	16.3734	36045.2	30096.4	24245.6	18778.9	42895.5	94002.4	77016.9	67388.8	86944.1	91734.8	15.1352	15.068	14.945	14.9617	15.2707	16.508	16.3109	16.3641	16.2507	16.4331
ASHG19A3A044839	0.00391286	2.82805	up	coding	NM_000184	HBG2	RefSeq_coding	583	chr11	-	5274420	5276011	AF130098,AF116719,AF116717,"	GCAGAGCTTTCAAGGATAGGCTTTATTCTGCAAGCAATCAAATAATAAATCTATTCTGCT	3048	Hs.302145	GO:0020037|GO:0046872|GO:0019825|GO:0005344|GO:0007596|GO:0006810|GO:0005833	NP_000175	Hemoglobin, gamma G"	382.31	3180.97	9.17939	10.6792	582.831	374.221	274.521	254.691	425.286	3393.31	2703.99	2640.24	3553.11	3614.21	9.68103	9.50388	8.41681	8.76684	9.52838	10.675	10.634	10.6544	10.7284	10.7042
ASHG19A3A050711	0.0314092	2.20545	up	coding	NM_001144891	MBIP	RefSeq_coding	1658	chr14	-	36767763	36789882		GTAATCAGGCTGTAGAAGAACGACTACAAAATATTGAGGCCCACTTGCGGTTACAGACAG	51562	Hs.368647	GO:0042802|GO:0005515|GO:0004860|GO:0043966|GO:0000173|GO:0005671|GO:0005737|GO:0005730|GO:0005634	NP_057670	MAP3K12 binding inhibitory protein 1	12.9859	57.4734	4.0649	5.20597	9.00421	12.1066	23.5439	12.9605	7.31406	52.4174	95.3241	38.5505	72.1125	28.9625	3.58559	4.66727	4.62074	4.20332	3.24757	5.3308	5.22426	4.71047	6.10895	4.65536
ASHG19A3A035612	0.00121612	2.55362	up	coding	NM_006167	NKX3-1	RefSeq_coding	3281	chr8	-	23536206	23540450		CAGCACCCCCACCAAACTTTATTTTTCTATGTGTTTTTTGCAACATATGAGTGTTTTGAA	4824	Hs.55999	GO:0030284|GO:0030331|GO:0005515|GO:0003700|GO:0003700|GO:0016563|GO:0008134|GO:0000976|GO:0016564|GO:0060442|GO:0048754|GO:0060664|GO:0030520|GO:0007275|GO:0060770|GO:0071899|GO:0032582|GO:0043569|GO:0051781|GO:0010552|GO:0045931|GO:0006355|GO:0007431|GO:0006351|GO:0006351|GO:0005634|GO:0005634	NP_006158	NK3 homeobox 1	37.4651	177.221	5.63438	6.98692	40.7031	22.2186	52.4914	37.4975	34.4149	196.675	154.729	160.399	196.888	177.412	5.55961	5.40409	5.82598	5.72616	5.65604	7.17202	6.25176	6.89417	7.38422	7.23244
ASHG19A3A004535	5.99e-05	2.0568	up	coding	NM_006696	BRD8	RefSeq_coding	3253	chr5	-	137492585	137514358		TCCTGCCTTCCTTCTCTCTCTCTTTGATGGAGGAACCAGGGGACGCCGCTGTGCCATTGA	10902	Hs.519337	GO:0003700|GO:0004887|GO:0007166|GO:0016568|GO:0043968|GO:0043967|GO:0040008|GO:0006357|GO:0006355|GO:0007165|GO:0006351|GO:0035267|GO:0005739|GO:0005730|GO:0005634|GO:0005634	NP_631938	Bromodomain containing 8	339.354	1975.14	9.05512	10.0955	398.374	298.592	401.209	316.04	282.554	1987.67	1944.91	1646.02	2176.33	2120.79	9.00992	9.14553	9.13144	9.17595	8.81276	10.02	10.2038	10.0432	10.1431	10.0676
ASHG19A3A036986	0.0332861	3.27721	up	coding	NM_052924	RHPN1	RefSeq_coding	3795	chr8	+	144451024	144466389		AGATTCACCAGCAGATTGACAAGGAGCTGCAGATGCGGACGGGCGCTGAGAACCTCTACA	114822	Hs.521912	GO:0007165|GO:0005622	NP_443156	Rhophilin, Rho GTPase binding protein 1"	11.0631	62.1535	3.54484	5.2573	8.1668	5.44722	18.6752	16.0122	7.01422	35.9121	155.988	45.2289	29.499	44.1399	3.21035	2.93134	4.25622	4.50745	2.81883	4.7991	6.27017	4.9787	4.96366	5.27489
ASHG19A3A052122	0.0133351	4.12103	up	coding	NM_203349	SHC4	RefSeq_coding	4556	chr15	-	49115933	49255641		ATTAATACACAGGCTCTTCAAAGTACACCTGGCTCTGCTGGAAATCAAAGGTCAGCCCAA	399694	Hs.642615	GO:0019904|GO:0030971|GO:0035556|GO:0030054|GO:0005886|GO:0045211|GO:0045202	NP_976224	SHC (Src homology 2 domain containing) family, member 4"	9.39154	62.6328	3.3155	5.3585	7.43191	5.44722	13.2241	13.7427	7.11174	95.0622	82.8908	51.0356	29.4621	54.7136	2.71596	2.93134	3.73759	4.28896	2.90364	6.1637	4.90249	5.16521	4.96237	5.59875
ASHG19A3A002832	5.42e-05	2.27154	up	coding	NM_001145463	YIF1B	RefSeq_coding	2880	chr19	-	38794199	38806606		GGTGCTGCGTAGCCATCTTTGTGTTCATGTTTCCCCTTTTGCCGGGCGCGGTGGCTCATG	90522	Hs.280741	GO:0016021|GO:0016020	NP_291035	Yip1 interacting factor homolog B (S. cerevisiae)	83.1042	345.32	6.76644	7.9501	101.061	57.0774	85.2528	91.4989	80.6305	351.157	386.309	317.448	335.166	336.517	6.81954	6.60564	6.53008	7.02469	6.85222	7.93152	7.90863	7.8819	8.0164	8.01206
CUST_11_PI418767722	5.07e-06	3.22902	up	coding	NM_001003	RPLP1	RefSeq_coding	512	chr15	+	69745158	69747884	NM_213725,"	GTCTGATGATGACATGGGCTTTGGTCTTTTTGACTAAACCTCTTTTATAACATGTTCAAT	6176	Hs.356502	GO:0003723|GO:0005515|GO:0003735|GO:0044267|GO:0031018|GO:0010467|GO:0006412|GO:0006414|GO:0006415|GO:0019058|GO:0016032|GO:0019083|GO:0005737|GO:0005829|GO:0005829|GO:0022625|GO:0005622|GO:0005840	NP_998890	Ribosomal protein, large, P1"	5139.58	37450.1	13.2027	14.8938	6321.91	5042.26	5239.61	4015.53	5078.58	39477.5	34037.7	32746.5	40635.1	40353.7	13.2943	13.2417	13.238	13.3128	12.9268	14.8619	14.9196	14.9196	14.9617	14.8061
ASHG19A3A020386	0.00114776	3.7719	up	coding	NM_014310	RASD2	RefSeq_coding	3047	chr22	+	35937351	35950043		TGTATATACAAGTACACACAGATGTACACACAGATGTACACATGCTCCAGCCCCAGCTCT	23551	Hs.474711	GO:0005525|GO:0003924|GO:0000166|GO:0043548|GO:0031624|GO:0006184|GO:0007626|GO:0031397|GO:0051897|GO:0033235|GO:0043949|GO:0007165|GO:0007264|GO:0001963|GO:0005622|GO:0005886	NP_055125	RASD family, member 2"	30.1844	198.785	5.27282	7.18811	23.0258	11.8787	45.2561	33.4996	37.2617	204.544	244.151	167.431	192.152	185.647	4.79526	4.64412	5.59607	5.56564	5.76303	7.22451	7.12456	6.95382	7.3489	7.28877
ASHG19A3A042994	0.0189515	2.97072	up	coding	NM_032772	ZNF503	RefSeq_coding	3198	chr10	-	77157604	77161513		GCTGAGAAGGGGACAAGGTTTACGTCATGTACTAAAATAATAGACAATGTATCGCTTTAA	84858	Hs.195710	GO:0046872|GO:0003676|GO:0008270|GO:0005622|GO:0005634	NP_116161	Zinc finger protein 503	24.7892	123.164	4.91762	6.48844	39.2212	15.3984	34.1746	7.70843	27.4433	124.355	145.569	103.894	122.102	119.902	5.51005	4.9529	5.18401	3.5849	5.35625	6.55154	6.12379	6.25012	6.78864	6.72809
ASHG19A3A038322	0.0043173	3.18778	up	coding	NM_004972	JAK2	RefSeq_coding	5285	chr9	+	4985244	5128182		AGAAGTAGCACCTCCAGCCGTGCTTGAAAATATACAAAGCAACTGTCATGGCCCAATTTC	3717	Hs.656213	GO:0005524|GO:0042169|GO:0033130|GO:0005131|GO:0020037|GO:0042393|GO:0035401|GO:0043560|GO:0005143|GO:0004715|GO:0000166|GO:0051428|GO:0043548|GO:0005515|GO:0004672|GO:0004713|GO:0004713|GO:0004713|GO:0005102|GO:0007186|GO:0007259|GO:0060397|GO:0007262|GO:0042977|GO:0000186|GO:0031103|GO:0007596|GO:0006928|GO:0016568|GO:0019221|GO:0019221|GO:0007204|GO:0007167|GO:0030218|GO:0035409|GO:0009755|GO:…	NP_004963	Janus kinase 2	17.9404	90.829	4.31518	5.98773	12.7732	5.44722	35.3828	24.9081	11.1907	80.0039	89.5425	80.6566	108.094	95.848	4.05166	2.93134	5.23369	5.13696	4.22223	5.93077	5.08242	5.87345	6.63104	6.42096
ASHG19A3A004652	0.000795	7.85131	up	coding	NM_012385	NUPR1	RefSeq_coding	884	chr16	-	28548661	28550495		TATAGCCTGGCCCATTCCTACCTCGGAGGTGGAGGCCGGAAAGGTCGCACCAAGAGAGAA	26471	Hs.513463	GO:0003674|GO:0016049|GO:0006917|GO:0005634	NP_036517	Nuclear protein, transcriptional regulator, 1"	34.7594	480.007	5.38396	8.3569	46.1625	20.486	62.9261	13.9435	30.2787	485.054	478.849	410.138	480.648	545.346	5.73056	5.30517	6.08481	4.31401	5.48528	8.31726	8.25813	8.24166	8.42429	8.54316
ASHG19A3A029890	2.76e-06	44.4619	up	coding	NM_018643	TREM1	RefSeq_coding	948	chr6	-	41243711	41254457		AAGACTACCATGATCATGGTTTACTGCGCGTCCGAATGGTCAACCTTCAAGTGGAAGATT	54210	Hs.283022	GO:0004872|GO:0007596|GO:0006959|GO:0035556|GO:0050900|GO:0005576|GO:0016021|GO:0005886	NP_061113	Triggering receptor expressed on myeloid cells 1	6.12411	437.959	2.74735	8.22185	7.41135	5.44722	5.3777	5.30019	7.08407	478.423	372.788	387.623	467.471	483.489	2.69871	2.93134	2.45699	2.77251	2.8772	8.2983	7.84502	8.16113	8.39206	8.41272
ASHG19A3A022679	0.00046	8.55011	up	coding	NM_153703	PODN	RefSeq_coding	3019	chr1	+	53527884	53551173		TTCAGGCCTGTGGGGGAAGTTCCGGGTGCCTTTATTTTTTATTCTTTTCTAAGGAAAAAA	127435	Hs.729189	GO:0005518|GO:0030336|GO:0008285|GO:0005737|GO:0005576|GO:0005615|GO:0005578	NP_714914	Podocan	30.6646	554.005	5.36737	8.46331	32.6874	30.3532	38.5129	21.9579	29.8117	429.65	409.122	475.952	808.456	646.847	5.26114	5.7905	5.35662	4.96449	5.4641	8.16706	8.00227	8.41939	8.99969	8.72816
ASHG19A3A010131	0.0015011	2.84421	up	coding	NM_001143823	ZFP161	RefSeq_coding	3540	chr18	-	5289018	5296039		ATTCTGTGCTCGTGCAGGAGGAGGGCTGCTACCATCAGGGACGTGCACGATTTCCCCCAC	7541	Hs.592340	GO:0003677|GO:0046872|GO:0008270|GO:0000122|GO:0005622|GO:0005634	NP_003400	Zinc finger protein 161 homolog (mouse)	42.9796	230.397	5.80674	7.31477	42.2309	21.3456	54.751	41.8506	54.7199	154.384	245.879	153.892	311.96	285.87	5.60618	5.35461	5.88962	5.8878	6.2955	6.84298	7.13445	6.83465	7.93849	7.82329
ASHG19A3A053628	1.05e-05	3.94916	up	coding	NM_024816	RABEP2	RefSeq_coding	2280	chr16	-	28915742	28936532		TGCACAGAGGCAAGGCCAGACTTTTCCGTCGTTTATTTTCAATAAATAAGCAGCTCAGCG	79874	Hs.555978	GO:0005096|GO:0008083|GO:0006897|GO:0015031|GO:0005737|GO:0005769	NP_079092	Rabaptin, RAB GTPase binding effector protein 2"	35.0896	258.376	5.55139	7.53294	45.8468	22.746	37.5897	35.5367	33.7291	297.123	250.568	207.624	258.944	277.62	5.72053	5.43527	5.32322	5.64849	5.62947	7.72262	7.16492	7.26904	7.72132	7.78679
ASHG19A3A054363	0.0474807	2.10557	up	coding	NM_001077180	METTL9	RefSeq_coding	3209	chr16	+	21610855	21668791		TTGTTAAAAGATATCAGAAGTGTCTTGGAGCCAACTAGAGGCAGGGTCATCCTTGCCCTT	51108	Hs.279583		NP_057109	Methyltransferase like 9	50.3615	158.266	5.79392	6.86813	36.4222	29.1712	124.052	45.2524	16.9094	159.802	216.857	158.04	130.455	126.175	5.40777	5.7412	7.09388	6.00253	4.72423	6.88955	6.9105	6.87522	6.86832	6.79707
ASHG19A3A020502	0.0133059	2.71617	up	coding	NM_001098	ACO2	RefSeq_coding	2744	chr22	+	41865128	41924992		CTAGAGAACCTTTTGTTCTTGCAAGGAAAACAAGAATCCAAAACCAGTGACTGTTCTGTG	50	Hs.643610	GO:0051539|GO:0003994|GO:0052632|GO:0005506|GO:0052633|GO:0016829|GO:0046872|GO:0006101|GO:0006091|GO:0008152|GO:0006099|GO:0006099|GO:0005759|GO:0005739|GO:0005634	NP_001089	Aconitase 2, mitochondrial"	23.0558	112.674	4.91071	6.35229	31.1589	21.025	28.3591	10.825	23.9109	124.346	132.654	94.6042	107.875	103.89	5.19874	5.33599	4.90177	3.94543	5.17165	6.55123	5.93607	6.11465	6.62844	6.53105
ASHG19A3A029978	0.00873597	6.69961	up	coding	NM_153840	GPR110	RefSeq_coding	3095	chr6	-	46967813	47010082		AATGACATTGTCTTTGGATTTGGGTCCAAGGATGATGAATATACCCTGCCCTGCAGCAGT	266977	Hs.256897	GO:0004930|GO:0007186|GO:0007218|GO:0016021|GO:0005886	NP_722582	G protein-coupled receptor 110	15.014	175.069	4.18591	6.92998	16.1023	11.5221	16.9276	23.4931	7.02491	168.656	130.948	174.092	165.776	235.872	4.33314	4.61088	4.10233	5.05596	2.82722	6.96151	5.9099	7.01368	7.17887	7.58595
ASHG19A3A051397	0.00561194	2.3721	up	coding	NM_005399	PRKAB2	RefSeq_coding	5431	chr1	-	146626686	146644129		AGGAGGTCTTCATCTCTGGGTCCTTCAACAATTGGAGCACCAAGATTCCACTGATTAAGA	5565	Hs.50732	GO:0005515|GO:0019901|GO:0006853|GO:0007050|GO:0044255|GO:0006112|GO:0008286|GO:0042304|GO:0046320|GO:0007165|GO:0031588|GO:0005952|GO:0005829|GO:0005829|GO:0005654	NP_005390	Protein kinase, AMP-activated, beta 2 non-catalytic subunit"	11.0558	46.9028	3.72837	4.97453	8.35481	5.44722	15.5145	9.15459	16.8078	45.1829	60.5544	44.7849	40.5527	43.439	3.28857	2.93134	3.96594	3.73906	4.71693	5.12302	4.16877	4.96308	5.36491	5.25288
ASHG19A3A009458	1.36e-06	3.95194	up	coding	NM_000981	RPL19	RefSeq_coding	748	chr17	+	37356535	37360980	NR_026660,ENST00000498753,ENST00000438827,ENST00000433839,ENST00000407744,"	ATGTGTTCAAAAACAAGCGGATTCTCATGGAACACATCCACAAGCTGAAGGCAGACAAGG	6143	Hs.381061	GO:0003723|GO:0003735|GO:0044267|GO:0031018|GO:0010467|GO:0006412|GO:0006414|GO:0006415|GO:0019058|GO:0016032|GO:0019083|GO:0005829|GO:0005829|GO:0022625|GO:0005622|GO:0005840	NP_000972	Ribosomal protein L19	693.057	10598.9	10.2848	12.2673	897.684	594.48	820.662	549.776	602.681	11736.8	9410.05	8877.24	11480.1	11490.3	10.3681	10.2881	10.4289	10.2373	10.1015	12.3339	12.2851	12.2683	12.2384	12.211
ASHG19A3A033922	0.000851	3.6106	up	coding	NM_015622	C7orf28A	RefSeq_coding	1834	chr7	+	5938340	5965601	NM_198097,"	TCACTTCCGTGCACCCGGATTTAATGAAGATTCTCGGTGACATCAACAGTGACTTTACCA	51622	Hs.530000	GO:0005765|GO:0016020	NP_056437	CCZ1 vacuolar protein trafficking and biogenesis associated homolog (S. cerevisiae)	40.6216	265.568	5.72731	7.57955	50.4828	30.7118	57.5622	39.3862	24.9649	296.764	256.13	232.059	266.176	276.714	5.85205	5.80414	5.95666	5.7965	5.22718	7.72118	7.20752	7.43133	7.75459	7.78311
ASHG19A3A003870	0.013006	2.61729	up	coding	NM_001184720	GYG1	RefSeq_coding	2000	chr3	+	148709194	148745455	ENST00000460864,ENST00000426437,"	TCAAAGACACCTGCTCATATGTAAATGTGGAAGATGTCTCAGGAGCCATATCACATCTGT	2992	Hs.477892	GO:0005536|GO:0008466|GO:0046872|GO:0005515|GO:0016757|GO:0005975|GO:0006006|GO:0005978|GO:0005980|GO:0005829|GO:0005829|GO:0005625	NP_004121	Glycogenin 1	11.0847	55.9348	3.86912	5.2572	8.64267	9.47322	17.1224	12.8918	7.29359	56.6442	75.1787	58.7262	44.5346	44.5905	3.42485	4.39273	4.11924	4.19503	3.21377	5.44524	4.67708	5.38656	5.4849	5.2922
ASHG19A3A004710	0.00624937	2.01044	up	coding	NM_014164	FXYD5	RefSeq_coding	914	chr19	+	35645624	35660787		CCGGCTTAGGACCCCCAGCTCCGACATGTCGCCCTCTGGTCGCCTGTGTCTTCTCACCAT	53827	Hs.333418	GO:0003779|GO:0045296|GO:0005216|GO:0006811|GO:0030033|GO:0046588|GO:0016021|GO:0016020	NP_659003	FXYD domain containing ion transport regulator 5	95.892	352.688	6.97318	7.9807	91.6389	88.0332	103.923	127.808	68.0564	381.198	400.776	337.139	311.026	333.299	6.67538	7.21481	6.83073	7.54231	6.60269	8.0342	7.96698	7.96491	7.93652	8.00087
ASHG19A3A012538	0.017776	4.71908	up	coding	NM_001037	SCN1B	RefSeq_coding	1463	chr19	+	35521591	35531352		ATTGTGGTGTTGACCATATGGCTCGTGGCAGAGATGATTTACTGCTACAAGAAGATCGCT	6324	Hs.436646	GO:0005244|GO:0005248|GO:0007411|GO:0006811|GO:0006814|GO:0007268|GO:0016021|GO:0016020	NP_950238	Sodium channel, voltage-gated, type I, beta"	6.99405	65.5184	3.2186	5.45711	7.75129	8.832	5.81326	5.08208	7.49161	63.601	63.2272	58.4356	52.3875	89.9406	2.96962	4.31738	2.70958	2.57717	3.51926	5.61105	4.27544	5.37821	5.69267	6.32817
ASHG19A3A029845	0.0277018	2.73043	up	coding	NM_016059	PPIL1	RefSeq_coding	1750	chr6	-	36822605	36842800		CAGGAGAGGAAGGAAGTTAATACCTATGTAATACATAGAAACTTCCACAATAAAATGCCA	51645	Hs.27693	GO:0016853|GO:0003755|GO:0008380|GO:0000398|GO:0006457|GO:0071013	NP_057143	Peptidylprolyl isomerase (cyclophilin)-like 1	18.1343	95.5175	4.59899	6.04812	30.62	16.4237	17.3605	13.8687	12.3985	108.363	84.6073	80.0105	92.1915	112.415	5.17385	5.03309	4.14422	4.30504	4.33877	6.36112	4.94973	5.86232	6.4263	6.64113
ASHG19A3A005537	0.000187	3.91487	up	coding	NM_032645	RAPSN	RefSeq_coding	1541	chr11	-	47459314	47470730		CCACCGGAGCCGTGGGGACCTGGAGCTGAGCCAGCTCAAGCTGCACTGTCTGAGCGAGAG	5913	Hs.81218	GO:0033130|GO:0005488|GO:0046872|GO:0008270|GO:0007268|GO:0005794|GO:0030054|GO:0005737|GO:0005856|GO:0031594|GO:0005886|GO:0045211	NP_116034	Receptor-associated protein of the synapse	6.79592	51.9943	3.09714	5.0661	8.40836	5.44722	5.06013	7.74553	7.31835	37.2097	81.2957	28.7779	56.2024	56.4859	3.31392	2.93134	2.39605	3.58962	3.25476	4.852	4.85771	4.19597	5.78299	5.64184
ASHG19A3A047907	0.00067	3.07693	up	coding	NM_001514	GTF2B	RefSeq_coding	1651	chr1	-	89318321	89357301		AAACAAGTACAGATGGCAGCTACACATATAGCCCGTAAAGCTGTGGAACTGGACTTGGTT	2959	Hs.481852	GO:0003677|GO:0016251|GO:0046872|GO:0005515|GO:0046966|GO:0008134|GO:0030528|GO:0003743|GO:0008270|GO:0010467|GO:0044419|GO:0006355|GO:0006368|GO:0006366|GO:0006367|GO:0006367|GO:0016032|GO:0005654|GO:0005654|GO:0005634	NP_001505	General transcription factor IIB	25.7983	143.221	5.09374	6.71523	39.1315	16.4275	32.6698	20.233	20.5296	147.781	172.411	118.8	141.022	136.092	5.50729	5.0342	5.11627	4.84867	4.96227	6.78844	6.47258	6.45266	6.96983	6.89266
ASHG19A3A034682	0.00966264	3.08048	up	coding	NM_012449	STEAP1	RefSeq_coding	1330	chr7	+	89783688	89794140	NM_207342,NM_001164460,"	AGTCTGTCTTACCCAATGAGGCGATCCTACAGATACAAGTTGCTAAACTGGGCATATCAA	26872	Hs.61635	GO:0015267|GO:0009055|GO:0050660|GO:0005506|GO:0046872|GO:0016491|GO:0005215|GO:0022900|GO:0006811|GO:0006826|GO:0006810|GO:0005911|GO:0005768|GO:0010008|GO:0005887|GO:0005886	NP_036581	Six transmembrane epithelial antigen of the prostate 1	16.9713	99.496	4.53667	6.15982	8.91664	16.7125	23.3591	18.3834	17.485	108.984	122.612	77.9634	92.5743	95.3459	3.55261	5.05495	4.60862	4.70567	4.76148	6.36798	5.76336	5.82252	6.43194	6.41332
ASHG19A3A020447	1.89e-05	4.68074	up	coding	NM_006855	KDELR3	RefSeq_coding	1705	chr22	+	38864082	38879444		CCCCATCTTTGTCTTGAAACAAAAACTGTTTTAAGACGTCTACGTTGAATTATTCAGAGA	11015	Hs.528305	GO:0046923|GO:0004872|GO:0006621|GO:0015031|GO:0016192|GO:0005783|GO:0005789|GO:0016021|GO:0016020	NP_057839	KDEL (Lys-Asp-Glu-Leu) endoplasmic reticulum protein retention receptor 3	90.9859	876.742	6.86731	9.09404	128.449	62.6845	113.286	68.606	81.9046	963.007	818.021	781.891	897.852	922.939	7.17274	6.73412	6.95657	6.59852	6.87457	9.12539	9.04705	9.07175	9.11122	9.11481
ASHG19A3A054979	0.00648406	2.17015	up	coding	NM_006224	PITPNA	RefSeq_coding	3660	chr17	-	1421284	1466110		TACAAGGCAGAGGAAGACCCAGCAAAATTTAAATCTATCAAAACAGGCCGAGGACCCTTG	5306	Hs.429819	GO:0008525|GO:0008526|GO:0005543|GO:0005515|GO:0007411|GO:0006629|GO:0015914|GO:0006810|GO:0007601|GO:0005737|GO:0005622	NP_006215	Phosphatidylinositol transfer protein, alpha"	23.855	95.5132	4.98475	6.10255	29.9033	13.5626	32.8361	28.6705	14.3023	79.6171	149.185	78.536	78.6727	91.5552	5.14113	4.80199	5.12494	5.34154	4.51417	5.92463	6.17821	5.83349	6.22339	6.35302
ASHG19A3A034307	3.12e-05	4.7011	up	coding	NM_001100159	C7orf57	RefSeq_coding	2167	chr7	+	48075116	48100893		TTTTCCAAACTCATTAGCAATGGTTATAAGGATGAGTGGTTGCAGCAGCAGCAGCGAGCT	136288	Hs.258357		NP_001093629	Chromosome 7 open reading frame 57	6.33993	52.5773	2.92814	5.16113	7.74789	5.44722	5.83589	5.52219	7.14646	51.8734	77.2353	46.3918	42.0169	45.3689	2.96586	2.93134	2.72167	3.08124	2.94057	5.3159	4.73945	5.01855	5.41198	5.31977
ASHG19A3A004221	0.00235876	6.45157	up	coding	NM_004000	CHI3L2	RefSeq_coding	1486	chr1	+	111770280	111786060		ATGGACCAGAAGTCTCTCTGGGCAGGTGTAGTGGTCTTGCTGCTTCTCCAGGGAGGTAAG	1117	Hs.514840	GO:0043169|GO:0004568|GO:0016787|GO:0005975|GO:0006032|GO:0005576|GO:0005615	NP_003991	Chitinase 3-like 2	10.813	124.728	3.81022	6.49987	10.6632	10.7984	17.0462	8.45036	7.10676	128.172	130.249	129.317	127.128	108.776	3.84014	4.53709	4.11213	3.66311	2.89862	6.59447	5.89587	6.57798	6.83786	6.59315
ASHG19A3A050975	0.000936	6.54427	up	coding	NM_002632	PGF	RefSeq_coding	1758	chr14	-	75408539	75422291		TCCCTGCAGGGCCATCTGACTGCCAAGCCAGATTCTCTTGAATAAAGTATTCTAGTGTGG	5228	Hs.252820	GO:0008083|GO:0008201|GO:0001525|GO:0030154|GO:0007267|GO:0007275|GO:0051781|GO:0008284|GO:0007165|GO:0048010|GO:0005576|GO:0016020	NP_002623	Placental growth factor	18.2657	214.072	4.55978	7.27001	17.6533	9.95094	36.4461	10.546	16.7323	224.835	202.591	182.544	227.154	233.236	4.44829	4.44749	5.28029	3.91167	4.71115	7.35305	6.77954	7.0829	7.56377	7.57079
ASHG19A3A042971	0.00188142	2.38323	up	coding	NM_172171	CAMK2G	RefSeq_coding	3821	chr10	-	75572258	75634338		GGGACAGAACAGCCCCCTCTGCAGGCATGCAGCCCCAGCCTTCTCTCTGCTCCTCAGCCA	818	Hs.523045	GO:0005524|GO:0004723|GO:0005516|GO:0004683|GO:0000166|GO:0016740|GO:0019221|GO:0030073|GO:0060333|GO:0006468|GO:0007268|GO:0005954|GO:0005829|GO:0005829|GO:0030666|GO:0005654|GO:0005886	NP_751913	Calcium/calmodulin-dependent protein kinase II gamma	283.206	1805.42	8.73453	9.98745	271.644	199.065	343.471	319.904	281.947	1734.73	1942.78	1651.25	1794.8	1903.52	8.35352	8.47515	8.83406	9.19934	8.81059	9.83605	10.2023	10.0504	9.90756	9.94094
ASHG19A3A054652	0.0143653	4.90482	up	coding	NM_001145774	GPR56	RefSeq_coding	4058	chr16	+	57673206	57698944		TGCAAACAAGAACCCCTCATCTGCCACGCACGTTCTTAATGTATCTATAGTCTGCCTGAT	9289	Hs.513633	GO:0004930|GO:0007186|GO:0007420|GO:0007155|GO:0007155|GO:0007267|GO:0007218|GO:0016021|GO:0005887|GO:0005886	NP_958933	G protein-coupled receptor 56	49.3354	446.424	5.83195	8.12615	31.5311	31.0777	116.6	26.8493	40.6194	407.195	377.662	208.317	637.8	601.147	5.21516	5.82023	6.99843	5.24407	5.88186	8.10872	7.86868	7.27429	8.73113	8.64794
ASHG19A3A043623	0.0264526	2.99141	up	coding	NM_153498	CAMK1D	RefSeq_coding	2242	chr10	+	12391582	12871731		TTCCACTCTTCTCAGTGTAGGTAACCGTCTATGGTGTGTTTTTTCATTAATGACAAAAAA	57118	Hs.659517	GO:0005524|GO:0005516|GO:0004683|GO:0000166|GO:0016740|GO:0006468|GO:0042981|GO:0005954|GO:0005737|GO:0005634	NP_705718	Calcium/calmodulin-dependent protein kinase ID	20.5088	86.0491	4.31156	5.89239	32.6888	5.44722	41.9952	5.6055	16.8075	94.9134	76.3022	87.0646	86.567	85.3984	5.26126	2.93134	5.48465	3.16378	4.7168	6.16127	4.71195	5.98714	6.34822	6.25336
ASHG19A3A053054	0.000229	5.11471	up	coding	NM_001428	ENO1	RefSeq_coding	1812	chr1	-	8921062	8938780	BC050642,"	ATTGGCCCAAGTCATTGTTTTTCTCGCCTCACTTTCCACCAAGTGTCTAGAGTCATGTGA	2023	Hs.517145	GO:0003677|GO:0016829|GO:0000287|GO:0004634|GO:0005515|GO:0003700|GO:0004252|GO:0003714|GO:0016564|GO:0005975|GO:0006094|GO:0006006|GO:0006096|GO:0030308|GO:0000122|GO:0045892|GO:0009615|GO:0006351|GO:0005737|GO:0005829|GO:0005634|GO:0000015|GO:0005886|GO:0030017	NP_001419	Enolase 1, (alpha)"	1646.61	24830.6	11.6856	14.0402	1832.4	1263.32	2741.68	1173.33	1222.33	27063.3	21780.4	22058.5	26059.5	27191.1	11.6017	11.4695	12.4366	11.6676	11.2524	14.0844	13.9967	14.1317	13.9249	14.0634
ASHG19A3A010975	0.000898	3.35716	up	coding	NM_006351	TIMM44	RefSeq_coding	2017	chr19	-	7991603	8008708		TTCCATCTTGTGCATAAGCCTGAGATTTGGAAAGAATAAAACACCGAATTGCAGAAGAGC	10469	Hs.465784	GO:0005524|GO:0015450|GO:0051087|GO:0019899|GO:0000166|GO:0005515|GO:0006886|GO:0006626|GO:0055085|GO:0016020|GO:0005744|GO:0005759|GO:0005739	NP_006342	Translocase of inner mitochondrial membrane 44 homolog (yeast)	46.5781	292.602	5.94565	7.69289	60.2591	41.0541	52.355	45.4733	33.7489	358.212	258.816	240.579	308.019	297.383	6.08909	6.17733	5.82162	6.00999	5.63019	7.95923	7.22511	7.48739	7.92622	7.86646
ASHG19A3A043705	0.00828032	4.03754	up	coding	NM_012228	MSRB2	RefSeq_coding	1811	chr10	+	23384426	23410941		TTTCAGTGGGATCTACCTGAATAACAAGGAAGCAGGAATGTATCATTGCGTGTGCTGCGA	22921	Hs.461420	GO:0046872|GO:0016491|GO:0008113|GO:0000318|GO:0003700|GO:0008270|GO:0055114|GO:0030091|GO:0006351|GO:0005739	NP_036360	Methionine sulfoxide reductase B2	12.638	96.9232	4.0584	6.07188	12.9878	8.47261	21.5339	12.8599	7.33592	92.8159	82.8936	108.121	101.364	99.4223	4.07125	4.26686	4.48062	4.19162	3.28165	6.13105	4.90268	6.3097	6.5445	6.47146
ASHG19A3A032753	0.00936324	2.06373	up	coding	NM_001012331	NTRK1	RefSeq_coding	2647	chr1	+	156830670	156851642		CCGGGATGGGGCCCTGGATAGCCTCCACCACCTGCCCGGCGCAGAGAACCTGACTGAGCT	4914	Hs.406293	GO:0005524|GO:0043121|GO:0005030|GO:0000166|GO:0005515|GO:0016740|GO:0004675|GO:0004714|GO:0007265|GO:0000186|GO:0007190|GO:0007202|GO:0030154|GO:0007275|GO:0048011|GO:0007399|GO:0048015|GO:0007264|GO:0007169|GO:0005768|GO:0005768|GO:0005887|GO:0005886|GO:0005886	NP_002520	Neurotrophic tyrosine kinase, receptor, type 1"	49.4735	177.521	5.9814	7.02666	51.1985	21.0497	70.3557	55.3377	49.426	179.602	250.028	154.968	137.121	165.888	5.87208	5.33759	6.25349	6.2876	6.15622	7.04592	7.16163	6.84467	6.93219	7.14887
ASHG19A3A005472	0.000608	2.37581	up	coding	NM_031485	GRWD1	RefSeq_coding	2456	chr19	+	48949029	48957163		TATGTGCTCTACCACCGAGCGCAGACTGGCGCCCCCTGTCTCAGCTTTGACATAGTCCGG	83743	Hs.400625	GO:0005730|GO:0005634	NP_113673	Glutamate-rich WD repeat containing 1	51.8449	223.943	6.10775	7.35617	46.6836	40.8005	65.2645	58.1165	48.3594	235.934	235.487	218.023	217.7	212.572	5.74636	6.17073	6.13847	6.35731	6.12588	7.41466	7.0604	7.33666	7.5079	7.46123
ASHG19A3A044511	0.0184729	3.4783	up	coding	NM_033340	CASP7	RefSeq_coding	2433	chr10	+	115438934	115490662		AAGCAACGTCTAGGAGACCACAGTGGATGCCACAGCGGGCCCGAAGCGGATCAGCCTTGT	840	Hs.9216	GO:0004197|GO:0008234|GO:0008233|GO:0005515|GO:0008635|GO:0007568|GO:0006915|GO:0006921|GO:0007507|GO:0008629|GO:0006508|GO:0001836|GO:0009411|GO:0005737|GO:0005829|GO:0005829|GO:0005789|GO:0005792|GO:0031966|GO:0005654|GO:0005625	NP_203126	Caspase 7, apoptosis-related cysteine peptidase"	12.4626	73.2045	3.76067	5.55905	16.6312	5.44722	18.8153	14.334	7.08515	67.2433	161.336	65.1563	32.5671	39.7195	4.37228	2.93134	4.26741	4.35399	2.87833	5.69259	6.33271	5.54876	5.09399	5.12721
ASHG19A3A011427	0.0100162	2.80025	up	coding	NM_001398	ECH1	RefSeq_coding	1276	chr19	-	39306063	39322497		AATGAGTTTCTCAAGCCCAAGGCCTTATCTTCACCCCACAAACAATAAAGCAAAGTAAAG	1891	Hs.196176	GO:0004300|GO:0016853|GO:0005515|GO:0006635|GO:0006631|GO:0006091|GO:0006629|GO:0005739|GO:0005777	NP_001389	Enoyl CoA hydratase 1, peroxisomal"	345.651	2451.52	8.87606	10.3616	497.474	155.82	609.474	214.227	251.262	2657.36	2169.2	2224.45	2686.8	2519.79	9.39846	8.04798	9.88671	8.42509	8.62206	10.3855	10.3576	10.4175	10.3786	10.2689
ASHG19A3A000973	0.00830717	3.2478	up	coding	NM_001012762	CTU2	RefSeq_coding	1681	chr16	+	88772890	88781784		CTGCCGCGTGAACATGAAGGACTTGGGCCTGGGGCTTGCAGGAGATCCGGGACTGTCTGA	348180	Hs.592074	GO:0005515|GO:0008033|GO:0034227|GO:0002098|GO:0005737|GO:0043234|GO:0005625	NP_001012780	Cytosolic thiouridylase subunit 2 homolog (S. pombe)	25.983	154.146	5.03325	6.73271	26.4152	18.0079	23.6071	50.19	11.6949	122.538	272.245	73.8024	147.496	154.65	4.97476	5.14395	4.62497	6.14994	4.27261	6.53008	7.31333	5.734	7.02648	7.05966
ASHG19A3A023644	0.0203596	6.05142	up	coding	NM_182917	EIF4G1	RefSeq_coding	5662	chr3	+	184032970	184053145		TAGCTCCGTTCGTGATCCGGGAGCCTGGTGCCAGCGAGACCTGGAATTTCCGGTCTGGTT	1981	Hs.433750	GO:0005515|GO:0008135|GO:0003743|GO:0016070|GO:0044267|GO:0010467|GO:0008286|GO:0044419|GO:0016071|GO:0000288|GO:0000289|GO:0006446|GO:0006446|GO:0006412|GO:0006413|GO:0005737|GO:0005829|GO:0005829|GO:0016281	NP_937887	Eukaryotic translation initiation factor 4 gamma, 1"	15.6833	138.707	4.03608	6.63335	7.73881	41.7031	10.0472	11.4105	7.51666	147.541	145.862	99.7991	134.547	165.786	2.95634	6.19696	3.45239	4.02023	3.55449	6.7853	6.1298	6.19314	6.91017	7.14836
ASHG19A3A021035	0.0211051	2.21458	up	coding	NM_022911	SLC26A6	RefSeq_coding	2662	chr3	-	48663157	48672926	NM_001040454,"	TAATGTCAACACCAGCCTTGAAGACATGAGGAGCAACAACGTTGAGGACTGCAAGATGAT	65010	Hs.631925	GO:0005452|GO:0008271|GO:0005215|GO:0006811|GO:0008272|GO:0055085|GO:0016021|GO:0005886	NP_602298	Solute carrier family 26, member 6"	11.7634	52.7646	3.98679	5.13383	7.75101	12.342	13.756	12.1563	12.8118	36.9588	86.1929	69.1045	32.345	39.2218	2.96943	4.68887	3.78712	4.10939	4.37916	4.84106	4.99387	5.64072	5.08561	5.10788
ASHG19A3A031280	0.00454432	2.93093	up	coding	NM_001177519	MICA	RefSeq_coding	1369	chr6	+	31371370	31383090	NM_000247,"	GCTGGTGCTTCAGAGTCATTGGCAGACATTCCATGTTTCTGCTGTTGCTGCTGGCTGCTG	100507436	Hs.130838	GO:0030881|GO:0046703|GO:0019882|GO:0019835|GO:0042742|GO:0051607|GO:0046629|GO:0002418|GO:0006974|GO:0009408|GO:0002223|GO:0042612|GO:0009986|GO:0005737|GO:0005615|GO:0005887|GO:0005886	NP_001170990	MHC class I polypeptide-related sequence A	41.4876	220.016	5.77366	7.32502	31.2073	42.04	57.6152	47.4692	29.1062	236.013	214.541	223.667	213.292	212.566	5.20042	6.20523	5.95757	6.07241	5.43267	7.41527	6.88899	7.37624	7.48382	7.46079
ASHG19A3A027583	0.00796755	3.40366	up	coding	NM_001012301	ARSI	RefSeq_coding	3225	chr5	-	149675908	149682525		TCTGGAAGACTGGCCAAGGTTGTGGAGGAGCTTGTGAACTTGATTAAAGTGTCGTAACAT	340075	Hs.591252	GO:0004065|GO:0016787|GO:0046872|GO:0005783|GO:0005576	NP_001012301	Arylsulfatase family, member I"	6.34254	43.4667	3.07067	4.83775	7.63218	5.70805	5.78389	5.53325	7.05532	44.4787	62.5879	33.7604	31.2653	45.241	2.87313	3.84531	2.69011	3.09302	2.85177	5.10152	4.25005	4.48186	5.03984	5.3155
ASHG19A3A047048	0.0174442	2.53569	up	coding	NM_017768	LRRC40	RefSeq_coding	2958	chr1	-	70610496	70671275		AATAAACTTCAGTCACTTACAGATGACCTGCGACTCTTGCCTGCACTGACTGTTCTTGAT	55631	Hs.147836		NP_060238	Leucine rich repeat containing 40	27.3904	137.376	5.1764	6.51878	31.4896	15.7308	32.7519	39.2698	17.7099	126.581	88.97	133.36	194.722	143.247	5.21341	4.97803	5.12164	5.792	4.77693	6.57594	5.06594	6.62266	7.36914	6.96021
ASHG19A3A027154	0.0108775	3.54841	up	coding	NM_018343	RIOK2	RefSeq_coding	3980	chr5	-	96496571	96519005		ACAAGAACTCTGAGTATCACTTCTTCAGGCAGTGCTGTAAGCTGTTCAACAATTCCTCCA	55781	Hs.27021	GO:0005524|GO:0016301|GO:0000166|GO:0004674|GO:0006468	NP_060813	RIO kinase 2 (yeast)	19.7299	126.596	4.66889	6.49606	20.2065	14.1593	34.8004	8.53285	20.9501	145.301	115.072	118.546	125.812	128.249	4.62183	4.85317	5.2092	3.67117	4.98909	6.76182	5.628	6.44959	6.82404	6.81685
ASHG19A3A019430	0.000624	2.04427	up	coding	NM_031890	CECR6	RefSeq_coding	5043	chr22	-	17597188	17602213		ACGCCGCGCCGCCCCTGCATCTGCCCGCCCCCTCGGCCGCTACCGCTGGGGCCAAGGCAC	27439	Hs.209577		NP_114096	Cat eye syndrome chromosome region, candidate 6"	1501.76	13277.7	11.6175	12.6491	1663.73	1300.82	1629.33	1202.93	1712.01	15030.8	12286.8	11452.9	13635.4	13982.8	11.4275	11.521	11.689	11.7043	11.7458	12.743	12.7456	12.7041	12.5224	12.5305
ASHG19A3A005919	0.00501606	11.9106	up	coding	NM_139026	ADAMTS13	RefSeq_coding	4680	chr9	+	136287119	136324507		GCCGGCAGCTGCTGAGCCTGCTCAGCGCCAACGAGCAGTGCCGCGTGGCCTTCGGCCCCA	11093	Hs.131433	GO:0005509|GO:0005178|GO:0004222|GO:0008237|GO:0008233|GO:0005515|GO:0008270|GO:0007160|GO:0009100|GO:0007229|GO:0043171|GO:0030168|GO:0016485|GO:0006508|GO:0009986|GO:0005576|GO:0005615|GO:0005578	NP_620596	ADAM metallopeptidase with thrombospondin type 1 motif, 13"	8.00791	178.14	3.15803	6.7322	8.94271	5.44722	13.3697	5.26848	7.01145	105.664	134.528	71.1404	296.834	282.533	3.56335	2.93134	3.75086	2.72766	2.81695	6.32351	5.96375	5.6815	7.88354	7.80871
ASHG19A3A006462	0.00157193	2.21641	up	coding	NM_177542	SNRPD2	RefSeq_coding	882	chr19	-	46190712	46195443		TCCAGGACAGAGATGACAGAGGCTTAGGCCATGGAGCCTCCTCAACAAGCCCAAGAGTGA	6633	Hs.515472	GO:0005515|GO:0016070|GO:0008380|GO:0010467|GO:0034660|GO:0000398|GO:0000398|GO:0000387|GO:0000245|GO:0005689|GO:0071013|GO:0005829|GO:0005829|GO:0005654|GO:0005654|GO:0005634|GO:0030532|GO:0005681	NP_808210	Small nuclear ribonucleoprotein D2 polypeptide 16.5kDa	33.5938	131.882	5.43928	6.5875	41.4407	14.6199	43.4526	28.2168	40.2388	135.756	187.503	124.554	82.5642	129.032	5.58299	4.89085	5.53571	5.31844	5.86839	6.6704	6.63258	6.52354	6.28597	6.82501
ASHG19A3A031138	3.16e-05	14.0993	up	coding	NM_021064	HIST1H2AG	RefSeq_coding	498	chr6	+	27100816	27101313		TCTGTACTAGTTTGTGGCAGCTCAAGTAAAATCGAGTCCAAACCAACGGCTCTTTTCAGG	8969	Hs.51011	GO:0003677|GO:0019899|GO:0006334|GO:0005694|GO:0000786|GO:0005634	NP_066408	Histone cluster 1, H2ag"	33.9168	1052.7	5.49213	9.30968	38.8175	36.2709	43.7391	23.4738	27.2825	1011.96	991.253	870.437	1146.67	1243.2	5.49598	6.01891	5.5451	5.05416	5.34648	9.18318	9.30993	9.20861	9.39423	9.45244
ASHG19A3A024069	0.000146	6.16468	up	coding	NM_001085400	RELL1	RefSeq_coding	3622	chr4	-	37612256	37687999		CAAGTGTATTTTTAACTGTCTGGTTTGTACTTTTATGACTTTTGTACTACCAAAGCGGAG	768211	Hs.283378	GO:0005737|GO:0016021|GO:0015630|GO:0005886	NP_001078869	RELT-like 1	37.0338	451.144	5.62147	8.2455	45.8126	28.5614	49.8956	29.31	31.5895	494.956	344.663	417.203	496.715	502.183	5.71961	5.71703	5.75535	5.37536	5.54	8.34218	7.71979	8.25859	8.45484	8.45208
ASHG19A3A005432	0.000856	2.39687	up	coding	NM_030877	CTNNBL1	RefSeq_coding	1897	chr20	+	36322433	36500519		GGAACCACTGAGAAGGAACATGAAGAGCATGTCTGTTCGATCCTGGCTTCCCTCCTGCGG	56259	Hs.472667	GO:0019899|GO:0005515|GO:0043065|GO:0016445|GO:0005730|GO:0005634	NP_110517	Catenin, beta like 1"	203.853	1171.57	8.1545	9.41565	225.154	168.21	233.398	163.94	228.565	1243.34	898.552	909.274	1505.86	1300.84	8.03827	8.17442	8.13423	7.95378	8.47178	9.43558	9.17534	9.2588	9.70351	9.50501
ASHG19A3A009939	1.4e-05	19.7156	up	coding	NM_001276	CHI3L1	RefSeq_coding	1867	chr1	-	203148058	203155922		TCTACAGCTTTGCCAATATAAGCAACGATCACATCGACACCTGGGAGTGGAATGATGTGA	1116	Hs.382202	GO:0003824|GO:0043169|GO:0004568|GO:0005201|GO:0005529|GO:0005975|GO:0006032|GO:0005576|GO:0005615|GO:0005578	NP_001267	Chitinase 3-like 1 (cartilage glycoprotein-39)	6.59982	214.291	2.97748	7.27874	7.60375	5.44722	7.38965	5.51126	7.04721	210.316	228.996	168.811	227.122	236.21	2.85408	2.93134	3.1895	3.06726	2.8452	7.26325	7.01416	6.96501	7.56343	7.58784
ASHG19A3A018314	0.0113878	2.79227	up	coding	NM_003286	TOP1	RefSeq_coding	3734	chr20	+	39657461	39753124		ATGTGATTTTACCCAGATGAGCCAGTATTTCAAAGCCCAGACGGAAGCTCGGAAACAGAT	7150	Hs.472737	GO:0005524|GO:0003677|GO:0003918|GO:0003917|GO:0031490|GO:0003682|GO:0000166|GO:0005515|GO:0006260|GO:0006265|GO:0006268|GO:0040016|GO:0044419|GO:0016310|GO:0012501|GO:0042493|GO:0005737|GO:0000228|GO:0005730|GO:0005654|GO:0005634|GO:0043204	NP_003277	Topoisomerase (DNA) I	10.0962	49.7682	3.55128	5.03272	7.4375	5.48217	13.0663	17.4045	7.09035	36.4251	99.0282	40.577	32.2405	40.5699	2.72078	3.80099	3.72378	4.6276	2.88325	4.82005	5.3095	4.79526	5.08202	5.15677
ASHG19A3A029772	0.015612	2.45625	up	coding	NM_033554	HLA-DPA1	RefSeq_coding	1157	chr6	-	33032793	33041378		TTATAGACCCCACAACATGCGCCCTGAAGACAGAATGTTCCATATCAGAGCTGTGATCTT	3113	Hs.347270	GO:0032395|GO:0031295|GO:0050852|GO:0002504|GO:0019221|GO:0006955|GO:0060333|GO:0005794|GO:0042613|GO:0005783|GO:0005789|GO:0005768|GO:0010008|GO:0005887|GO:0005765|GO:0005886|GO:0005886	NP_291032	Major histocompatibility complex, class II, DP alpha 1"	13.4153	56.3568	3.97457	5.27103	12.1338	5.44722	28.4464	9.72042	11.3287	55.3396	85.1446	46.3102	41.6018	53.3878	3.98847	2.93134	4.90746	3.8084	4.23719	5.41447	4.96458	5.01509	5.39892	5.56208
ASHG19A3A006888	0.0100949	2.04267	up	coding	NM_199442	COPE	RefSeq_coding	981	chr19	-	19010323	19030199		ACTACCTCGCCCACGAGAGTCGGAGCACAGCCATGACAGTGCAGATCCTGCTGAAGCTGG	11316	Hs.10326	GO:0005488|GO:0005198|GO:0048205|GO:0016044|GO:0006891|GO:0015031|GO:0006890|GO:0016192|GO:0030126|GO:0005794|GO:0000139|GO:0005737|GO:0031410|GO:0005829|GO:0005829|GO:0016020	NP_955476	Coatomer protein complex, subunit epsilon"	27.9639	106.276	5.23607	6.26653	20.1652	27.4858	40.523	28.3025	23.3429	103.223	154.66	88.0046	77.8203	107.671	4.61903	5.67285	5.42855	5.32315	5.13677	6.28711	6.25069	6.00606	6.20934	6.57944
ASHG19A3A002642	0.00108631	5.79165	up	coding	NM_001143888	BSDC1	RefSeq_coding	2925	chr1	-	32830706	32860062		ACGGCCAGCGTGGTCAAGGAGAAGCTGGCTATTGCAGCCTGTTCCCGGGGCGCTTGCTTC	55108	Hs.353454	GO:0005515	NP_060515	BSD domain containing 1	9.42571	84.5754	3.36122	5.8952	7.75068	5.44722	12.8724	5.0462	16.0121	55.1965	101.679	100.652	73.2542	92.0946	2.96901	2.93134	3.70582	2.5457	4.65425	5.41097	5.36832	6.20511	6.13086	6.36073
ASHG19A3A038319	0.037746	2.47407	up	coding	NM_203453	PPAPDC2	RefSeq_coding	3023	chr9	+	4662297	4665256		GATCATTTCACCTGATGTTTTTGAAGCATCCTAAGTACAGTAGAGTAGAAAACTGATTTC	403313	Hs.107510	GO:0016787|GO:0016021|GO:0016020	NP_982278	Phosphatidic acid phosphatase type 2 domain containing 2	12.3068	51.8	3.78114	5.08803	14.0514	5.44722	10.2462	5.47872	26.3103	57.2652	62.9493	34.9276	56.4806	47.3773	4.16734	2.93134	3.47435	3.03393	5.29872	5.45979	4.26351	4.54331	5.7905	5.38302
ASHG19A3A001654	7.04e-07	5.44139	up	coding	NM_001097640	FUT3	RefSeq_coding	2205	chr19	-	5842898	5851485		CATCCACTGCTCGCTGCCTCTCCAGGTGACCTACAGGGAGCTCCGCTCGACACTGCAAGG	2525	Hs.169238	GO:0017060|GO:0008417|GO:0016757|GO:0005975|GO:0006486|GO:0005794|GO:0032580|GO:0016021|GO:0016020|GO:0005624	NP_001091110	Fucosyltransferase 3 (galactoside 3(4)-L-fucosyltransferase, Lewis blood group)"	89.3668	1097.63	6.87202	9.31599	100.197	58.4179	97.9401	94.386	95.8933	1000.3	801.861	800.245	1421.97	1463.8	6.80571	6.63985	6.73942	7.07101	7.1041	9.17124	9.02081	9.10473	9.63976	9.64343
ASHG19A3A001364	0.00045	4.83438	up	coding	NM_001040452	RUFY1	RefSeq_coding	2439	chr5	+	178986731	179037019		AGTGGCTCTTCTGACCCAAGGCCCCGCCGTCCAGCTTCTAAGTGCCAGATGATGGAGGAG	80230	Hs.306769	GO:0008289|GO:0046872|GO:0008270|GO:0006897|GO:0015031|GO:0005737|GO:0031901|GO:0005768|GO:0016020	NP_079434	RUN and FYVE domain containing 1	23.1587	211.742	4.9766	7.24993	28.3447	17.7241	31.9549	19.5595	18.2105	194.162	264.365	142.602	213.489	244.091	5.0701	5.12606	5.08163	4.79455	4.81066	7.15186	7.2604	6.72524	7.48522	7.62694
ASHG19A3A033245	0.0333733	2.1482	up	coding	NM_005641	TAF6	RefSeq_coding	2737	chr7	-	99704701	99716979	NM_139123,"	ATTGAAGGATTCGTAGGAGTTCGCCAGGGAAGTGGGACACGACCCCCTCTTGTAAACCCG	6878	Hs.489309	GO:0003677|GO:0016251|GO:0005515|GO:0003700|GO:0003700|GO:0016986|GO:0010467|GO:0045786|GO:0008285|GO:0051090|GO:0006368|GO:0006366|GO:0006367|GO:0006367|GO:0006367|GO:0006351|GO:0016032|GO:0071339|GO:0005737|GO:0005654|GO:0005654|GO:0005634|GO:0005669|GO:0033276	NP_647476	TAF6 RNA polymerase II, TATA box binding protein (TBP)-associated factor, 80kDa"	27.1671	103.784	5.08165	6.18478	16.7627	10.4891	43.3295	43.3518	21.9022	72.2071	200.11	86.7704	82.8793	76.9535	4.38212	4.50605	5.53196	5.9391	5.04904	5.79098	6.75459	5.98133	6.29117	6.10582
ASHG19A3A005541	0.00131125	4.23824	up	coding	NM_032781	PTPN5	RefSeq_coding	3156	chr11	-	18749477	18813389		CGGCGCCCGGAGCCCGCTCTGGCCGCTTGCTTTTTGCTGAGAAAGCTTCCTGCCCTGGAA	84867	Hs.79092	GO:0016787|GO:0001784|GO:0004725|GO:0006470|GO:0016021	NP_116170	Protein tyrosine phosphatase, non-receptor type 5 (striatum-enriched)"	16.3937	133.526	4.50837	6.59183	9.39147	13.1455	19.9873	18.4502	20.9939	113.931	132.332	140.364	140.804	140.198	3.71466	4.76232	4.36278	4.71091	4.99116	6.42803	5.93029	6.69983	6.96843	6.93258
ASHG19A3A001134	0.0085125	2.73898	up	coding	NM_001025370	VEGFA	RefSeq_coding	3422	chr6	+	43737945	43754221		AAGAAAGATAGAGCAAGACAAGAAAAATGTGACAAGCCGAGGCGGTGAGCCGGGCAGGAG	7422	Hs.73793	GO:0043498|GO:0042056|GO:0005125|GO:0050840|GO:0001968|GO:0008083|GO:0008083|GO:0008201|GO:0008201|GO:0005161|GO:0005515|GO:0046982|GO:0042803|GO:0043183|GO:0043184|GO:0005172|GO:0001525|GO:0002575|GO:0007596|GO:0071456|GO:0050930|GO:0050930|GO:0007275|GO:0043066|GO:0007399|GO:0030168|GO:0002576|GO:0048008|GO:0050918|GO:0045766|GO:0045766|GO:0043536|GO:0051781|GO:0030335|GO:0008284|GO:0051272|GO:…	NP_003367	Vascular endothelial growth factor A	13.1421	74.8389	4.15439	5.60803	12.3119	13.6787	20.2477	5.52557	13.9467	49.9919	164.456	43.4722	44.7902	71.4843	4.00606	4.81401	4.38333	3.08588	4.48267	5.2678	6.37319	4.91119	5.4931	5.99489
ASHG19A3A010165	0.0248072	2.04465	up	coding	NM_001128626	SPIRE1	RefSeq_coding	5444	chr18	-	12446511	12657912		ACGGCGCCGTCACCCTGGCGCCCGCGGCCGACGACGCGGGAGAGCCGCCCCCAGTTGCGG	56907	Hs.515283	GO:0003779|GO:0005515|GO:0008270|GO:0006810|GO:0005737|GO:0005856|GO:0048471	NP_064533	Spire homolog 1 (Drosophila)	42.2053	151.475	5.75713	6.78899	26.1319	25.2295	58.9615	61.5207	39.1831	145.111	243.174	139.183	106.106	123.803	4.96032	5.56321	5.98945	6.44134	5.83134	6.76018	7.11744	6.68818	6.60564	6.77348
ASHG19A3A003640	0.00197941	2.10264	up	coding	NM_001172304	MASTL	RefSeq_coding	3509	chr10	+	27443752	27475848		CAAAAAAGAAGATCCTGTATGCCACATCAGACCCCAAATCAGATCAAGTCGGGAACTCCA	84930	Hs.276905	GO:0005524|GO:0000166|GO:0051721|GO:0004674|GO:0016740|GO:0000086|GO:0007049|GO:0051301|GO:0007067|GO:0034048|GO:0006468|GO:0006974|GO:0005813|GO:0032154|GO:0005737|GO:0005856|GO:0005634	NP_116233	Microtubule associated serine/threonine kinase-like	66.4499	255.853	6.44773	7.51993	76.2809	52.0653	81.4527	66.1241	56.3267	241.248	242.856	223.006	285.243	286.913	6.41777	6.47599	6.4651	6.54521	6.33456	7.44327	7.11522	7.3719	7.84165	7.82761
ASHG19A3A026920	0.0026888	6.48622	up	coding	NM_020978	AMY2B	RefSeq_coding	2215	chr1	+	104097321	104122147	NM_001008221,NM_001008219,NM_001008218,NM_000699,ENST00000440059,"	TTAATCCAGACACTACTTGTGGCAATGACTGGGTCTGTGAACATCGATGGCGCCAAATAA	280	Hs.484588	GO:0004556|GO:0016798|GO:0046872|GO:0005975|GO:0007586|GO:0005576	NP_066188	Amylase, alpha 2B (pancreatic)"	8.93762	97.5133	3.36795	6.06533	8.08554	5.44722	16.8164	5.19007	9.14887	100.222	82.8052	80.7035	113.571	110.265	3.17359	2.93134	4.09133	2.65504	3.98847	6.24451	4.90049	5.87491	6.69503	6.61173
ASHG19A3A009688	4.05e-05	17.7719	up	coding	NM_138281	DLX4	RefSeq_coding	2012	chr17	+	48046561	48052322		ATTGGAGCTTGAGCTTCACACCACCAGCTTCCAGAGATTAAAGTTTGTACAAAACATTGC	1748	Hs.591167	GO:0005515|GO:0043565|GO:0003700|GO:0030528|GO:0007275|GO:0006355|GO:0006351|GO:0006351|GO:0005634	NP_612138	Distal-less homeobox 4	6.85559	200.666	3.02616	7.17768	7.91225	5.44722	8.4391	5.23358	7.2458	207.535	192.469	169.883	221.963	211.478	3.09604	2.93134	3.29568	2.68307	3.12464	7.24232	6.68267	6.97599	7.53416	7.45326
ASHG19A3A005080	0.0127193	2.12671	up	coding	NM_018920	PCDHGA7	RefSeq_coding	4605	chr5	+	140762466	140892546		TAAAGAAAACCTGCCAAGTATTCAGCAAGCCCCGCCCAACACGGACTGGCGTTTCTCTCA	5098	Hs.368160	GO:0005509|GO:0016339|GO:0007155|GO:0007156|GO:0016021|GO:0016020|GO:0005886	NP_115779	Protocadherin gamma subfamily C, 3"	40.8331	152.705	5.70494	6.79356	52.1089	22.998	65.5052	31.5811	31.9721	127.386	253.816	122.086	138.819	121.418	5.89692	5.44781	6.14361	5.48163	5.5547	6.58555	7.19009	6.4947	6.95	6.74746
ASHG19A3A002860	0.0453701	3.18193	up	coding	NM_001145725	LYAR	RefSeq_coding	1486	chr4	-	4269430	4291748		GTCCGACCTGGGAGGCTGGGGCTCAGAGAGCAATGTTTGCTGTCTTCCATTGGAGTGACT	55646	Hs.425427	GO:0046872|GO:0005515|GO:0005730|GO:0005634	NP_060286	Ly1 antibody reactive homolog (mouse)	50.3326	358.46	6.00224	7.67214	62.5993	56.6004	52.2687	25.1704	55.024	205.763	196.928	182.809	606.103	600.699	6.14225	6.59527	5.81788	5.15201	6.30379	7.23308	6.72316	7.08401	8.67477	8.64571
ASHG19A3A012580	0.0111033	2.40069	up	coding	NM_001172630	ARHGAP33	RefSeq_coding	4242	chr19	+	36266416	36279724		TACCTCAGCCTGGCTAGATGATGGTGATGAGCTGGACTTCAGCCCACCCCGCTGCCTGGA	115703	Hs.515364	GO:0005096|GO:0035091|GO:0005515|GO:0007154|GO:0015031|GO:0007165|GO:0005622	NP_443180	Rho GTPase activating protein 33	28.6594	130.963	5.22757	6.49102	15.7521	20.1002	47.7353	29.5158	30.1935	93.0163	195.77	105.874	65.4987	194.655	4.30747	5.28311	5.68135	5.3845	5.48141	6.13426	6.71291	6.2778	5.98086	7.34926
ASHG19A3A054518	0.000177	5.3964	up	coding	NM_000632	ITGAM	RefSeq_coding	4742	chr16	+	31271287	31344211		ATTGTGTTTTGAGGTTTCCTTCAGACAGATTCCAGGCGATGTGCAAGTGTATGCACGTGT	3684	Hs.172631	GO:0001948|GO:0043395|GO:0008201|GO:0001846|GO:0004872|GO:0050798|GO:0007596|GO:0007155|GO:0045123|GO:0007229|GO:0007159|GO:0050900|GO:0030593|GO:0009897|GO:0016021|GO:0008305|GO:0005634|GO:0005886	NP_001139280	Integrin, alpha M (complement component 3 receptor 3 subunit)"	6.35343	60.3606	2.9431	5.3751	7.7776	5.44722	5.87262	5.48307	7.18662	57.025	75.9143	50.9557	58.7355	59.1722	2.99915	2.93134	2.74196	3.03936	3.00369	5.45417	4.70103	5.16287	5.84024	5.71717
ASHG19A3A054103	1.87e-07	292.043	up	coding	NM_000558	HBA1	RefSeq_coding	576	chr16	+	226678	227520	NM_000517,"	AGAACCCACCATGGTGCTGTCTCCTGCCGACAAGACCAACGTCAAGGCCGCCTGGGGTAA	3039	Hs.449630		NP_000549	Hemoglobin, alpha 1"	173.627	68337.2	7.89287	16.0829	190.46	180.603	188.546	144.49	164.038	69115.6	62667.2	55597.1	80774.2	73531.9	7.76735	8.29227	7.75529	7.73907	7.91037	16.0182	16.0734	16.0182	16.1736	16.1312
ASHG19A3A045255	0.0494647	3.10943	up	coding	NM_013402	FADS1	RefSeq_coding	4432	chr11	-	61567102	61584529		TGACACAGATGAACCATATTCCCATGCACATTGATCATGACCGGAACATGGACTGGGTTT	3992	Hs.503546	GO:0000248|GO:0020037|GO:0016491|GO:0005515|GO:0007568|GO:0019369|GO:0007267|GO:0044255|GO:0009267|GO:0022900|GO:0046456|GO:0008654|GO:0045595|GO:0032868|GO:0007584|GO:0014070|GO:0006950|GO:0009744|GO:0033189|GO:0006810|GO:0006636|GO:0005783|GO:0005789|GO:0016021|GO:0016020|GO:0005624|GO:0005792|GO:0005634	NP_037534	Fatty acid desaturase 1	19.5098	111.843	4.66534	6.30199	15.3695	32.1738	17.1662	23.5277	9.31205	123.867	97.372	107.527	108.031	122.42	4.27682	5.86102	4.1231	5.0586	4.00717	6.54661	5.27188	6.30155	6.63053	6.75939
ASHG19A3A003059	0.00198498	2.70768	up	coding	NM_001160246	RPAIN	RefSeq_coding	1362	chr17	+	5322960	5336340		AGGAAATTCAACAGGAGCTGATCAACCAAGGCCTGTGATACTTGGGCTGTGATCCTCTAG	84268	Hs.462086	GO:0046872|GO:0032403|GO:0006310|GO:0006281|GO:0006261|GO:0006606|GO:0009411|GO:0016605|GO:0016605|GO:0005737|GO:0005737|GO:0005730|GO:0005634	NP_001153739	RPA interacting protein	20.8153	100.757	4.71816	6.15522	27.5999	7.48211	34.196	12.7719	22.0265	76.6604	127.513	146.273	72.1531	81.183	5.03615	4.133	5.185	4.18041	5.05626	5.87253	5.85033	6.76133	6.11072	6.18118
ASHG19A3A047053	0.00018	13.3646	up	coding	NM_001024956	SC5DL	RefSeq_coding	7019	chr11	+	121163576	121184117		TAAAAGAAGATGGAGAGACTTCAGCGCCTGGGACTCGGGTGGGCGAGGCGGAAGGTGTCC	6309	Hs.287749	GO:0000248|GO:0005506|GO:0050046|GO:0016491|GO:0006695|GO:0033490|GO:0006633|GO:0006629|GO:0055114|GO:0005783|GO:0005789|GO:0016021|GO:0016020|GO:0005792	NP_008849	Sterol-C5-desaturase (ERG3 delta-5-desaturase homolog, S. cerevisiae)-like"	40.3986	1185.21	5.68871	9.42905	56.5548	33.1356	44.3729	20.652	47.2776	1141.42	1119.35	779.631	1531.12	1354.51	6.005	5.89921	5.56483	4.87822	6.09626	9.32877	9.46641	9.06752	9.72478	9.55776
ASHG19A3A032720	0.000853	5.06925	up	coding	NM_138701	C7orf11	RefSeq_coding	953	chr7	-	40172342	40174251		CTCTGGAAGTACCTACCACATTTTAGAGATTTACCGTTTCCATATATTTAACATTCCTGG	136647	Hs.654989	GO:0007049|GO:0051301|GO:0007067|GO:0005737|GO:0005856|GO:0005815|GO:0005634	NP_619646	Chromosome 7 open reading frame 11	38.2573	378.182	5.68559	8.02737	35.0138	40.2649	42.2406	43.9272	29.8401	458.445	314.548	343.435	373.683	400.797	5.35543	6.15344	5.49472	5.95895	5.46543	8.24056	7.56564	7.99067	8.14101	8.19896
ASHG19A3A018425	0.00922314	2.36969	up	coding	NM_017895	DDX27	RefSeq_coding	2711	chr20	+	47835831	47860612		AAAGGAAACAGTTGGGCTTGCCCCACCAGAGACGAGGAGGAAACTTTAAATCTAAATCCA	55661	Hs.65234	GO:0005524|GO:0008026|GO:0004386|GO:0016787|GO:0003676|GO:0000166|GO:0005515|GO:0005634	NP_060365	DEAD (Asp-Glu-Ala-Asp) box polypeptide 27	66.7475	271.422	6.37762	7.62232	110.965	60.4732	68.0618	60.9539	33.2835	297.998	272.516	266.205	257.693	262.697	6.9604	6.6871	6.20359	6.42699	5.61003	7.72705	7.31506	7.63257	7.71591	7.72104
ASHG19A3A003887	5.52e-05	3.83924	up	coding	NM_001280	CIRBP	RefSeq_coding	1397	chr19	+	1269266	1273169		TACAGAGACAGTTATGACAGTTACGCTACACACAACGAGTAAAAACCCTTCCTGCTCAAG	1153	Hs.618145	GO:0003723|GO:0070181|GO:0003730|GO:0000166|GO:0005515|GO:0030371|GO:0048255|GO:0017148|GO:0045727|GO:0009411|GO:0009409|GO:0034063|GO:0005737|GO:0005737|GO:0005654|GO:0005634|GO:0005634|GO:0010494	NP_001271	Cold inducible RNA binding protein	200.492	1864.22	8.08645	10.0273	288.905	135.171	244.029	170.565	163.789	2056.09	1752.47	1647.32	1995.44	1869.76	8.46036	7.83293	8.20796	8.02312	7.90789	10.0569	10.0747	10.0451	10.0307	9.92903
ASHG19A3A048739	0.000752	3.79592	up	coding	NM_002332	LRP1	RefSeq_coding	14905	chr12	+	57522281	57607123		ATCAATAATCGTGTCTTCAAGATCCATAAGTTTGGCCACAGCCCCTTGGTCAACCTGACA	4035	Hs.162757	GO:0034187|GO:0034185|GO:0005509|GO:0070325|GO:0042954|GO:0002020|GO:0005515|GO:0032403|GO:0004872|GO:0007205|GO:0007568|GO:0043277|GO:0008283|GO:0042157|GO:0042953|GO:0007275|GO:0030178|GO:0045768|GO:0010875|GO:0032370|GO:0006898|GO:0032374|GO:0032429|GO:0030136|GO:0005905|GO:0005737|GO:0030425|GO:0005768|GO:0005887|GO:0005624|GO:0043025|GO:0005634|GO:0005886	NP_002323	Low density lipoprotein receptor-related protein 1	27.0175	189.191	5.18423	7.10868	19.831	21.4058	37.85	34.4576	21.5429	196.534	208.943	155.625	207.866	176.986	4.59797	5.35768	5.3322	5.60599	5.02733	7.17063	6.84099	6.85206	7.45158	7.22817
ASHG19A3A027599	0.000122	6.17287	up	coding	NM_181776	SLC36A2	RefSeq_coding	3439	chr5	-	150694539	150727151		AAAGGCAACATGGGCACAGGGATCCTGGGACTACCCCTCGCTGTGAAGAACGCGGGCATC	153201	Hs.483877	GO:0015180|GO:0015193|GO:0015171|GO:0015187|GO:0005280|GO:0003333|GO:0006865|GO:0034641|GO:0015816|GO:0006811|GO:0035524|GO:0015992|GO:0055085|GO:0005737|GO:0016021|GO:0005886	NP_861441	Solute carrier family 36 (proton/amino acid symporter), member 2"	57.7218	723.761	6.22327	8.84921	49.1187	47.0513	76.6556	39.6442	76.1394	684.557	680.194	589.188	794.011	870.857	5.81473	6.34846	6.37996	5.80535	6.76783	8.72396	8.78007	8.7069	8.98466	9.05047
ASHG19A3A028538	0.0397129	3.64641	up	coding	NM_014899	RHOBTB3	RefSeq_coding	5566	chr5	+	95066849	95132069		AGCATGCCAAGCAGGGAACTGGCATCCATGAACCTTGATATAGTTGACCTGCTTAAAAAG	22836	Hs.445030	GO:0005524|GO:0016887|GO:0017137|GO:0016787|GO:0000166|GO:0005515|GO:0006200|GO:0042147|GO:0006810|GO:0005794	NP_055714	Rho-related BTB domain containing 3	14.7935	103.308	4.13776	6.00424	25.06	9.75603	18.7612	13.3362	7.05399	63.9724	74.1815	217.705	77.9489	82.7304	4.9052	4.42472	4.26197	4.24637	2.85055	5.62026	4.64749	7.33399	6.21219	6.20728
ASHG19A3A020100	0.00629446	3.70202	up	coding	NM_007310	COMT	RefSeq_coding	2035	chr22	+	19950069	19957496	NM_001135162,NM_001135161,NM_000754,"	CCAGACCTGAGTGGCAGAAAGCAAAAAGTTCCTTTGCTGCTTTAATTTTTAAATTTTCTT	1312	Hs.370408	GO:0008171|GO:0016206|GO:0000287|GO:0008168|GO:0005515|GO:0016740|GO:0042420|GO:0008210|GO:0007565|GO:0007612|GO:0032259|GO:0048609|GO:0045963|GO:0048662|GO:0042136|GO:0042135|GO:0050668|GO:0042493|GO:0032496|GO:0014070|GO:0048265|GO:0007268|GO:0006805|GO:0005737|GO:0005829|GO:0016021|GO:0043231|GO:0005624|GO:0005792|GO:0005739|GO:0005886|GO:0005625	NP_009294	Catechol-O-methyltransferase	13.5899	98.6888	4.2178	6.10611	16.5947	8.28158	10.1196	10.9904	21.9632	95.536	87.4153	95.8762	108.116	106.501	4.36941	4.24163	3.45998	3.96559	5.05241	6.17285	5.02615	6.1334	6.63159	6.56658
ASHG19A3A041523	0.000734	2.77471	up	coding	NM_016024	RBMX2	RefSeq_coding	1528	chrX	+	129535942	129547316		TCAGCCAGCTCCATGCCCAAACCTTCCTGTTTGCAGAACTTTTTAATGTCTTTTCTTTTT	51634	Hs.727603	GO:0003723|GO:0000166	NP_057108	RNA binding motif protein, X-linked 2"	76.5499	387.882	6.61603	8.08837	75.1256	59.4398	123.029	69.4135	55.7414	408.034	354.184	390.917	398.385	387.889	6.39752	6.66418	7.08128	6.61686	6.32032	8.11151	7.764	8.17701	8.22045	8.16887
ASHG19A3A026981	0.0024171	2.85628	up	coding	NM_018268	WDR41	RefSeq_coding	2608	chr5	-	76728068	76788332		TCATGCTCAGAAGATGGCAGTGTACGCATTTGGGAGTTAAGAGAAAAACAGCAGCTTGCA	55255	Hs.482573		NP_060738	WD repeat domain 41	22.7028	116.316	4.89521	6.40934	27.192	15.7177	38.0233	13.7854	18.7957	119.594	144.766	111.205	102.484	103.534	5.0163	4.97739	5.33966	4.29437	4.8483	6.49824	6.11184	6.35185	6.55802	6.52676
ASHG19A3A010433	0.015009	2.12775	up	coding	NM_032048	EMILIN2	RefSeq_coding	4009	chr18	+	2847027	2914088		GCCACGTCTTCCAGATTTCTACTGATTTGCAAGATCTGGTCAAATTTCAGCCATCAGCAA	84034	Hs.532815	GO:0030023|GO:0005515|GO:0008150|GO:0007155|GO:0005576|GO:0005578	NP_114437	Elastin microfibril interfacer 2	64.8992	255.028	6.3942	7.48353	77.4957	54.6108	78.2568	41.8685	72.264	284.419	234.004	171.92	294.452	290.347	6.43742	6.54521	6.41042	5.88831	6.68963	7.66117	7.04922	6.99539	7.8732	7.83866
ASHG19A3A024302	0.0171934	5.40952	up	coding	NM_144646	IGJ	RefSeq_coding	1413	chr4	-	71521258	71532348		AGAACCATTTGCTTTTCTGGGGAGTCCTGGCGGTTTTTATTAAGGCTGTTCATGTGAAAG	3512	Hs.643431	GO:0003823|GO:0006955|GO:0005576	NP_653247	Immunoglobulin J polypeptide, linker protein for immunoglobulin alpha and mu polypeptides"	6.76973	79.6544	3.0952	5.5307	8.68844	5.44722	7.12931	5.38769	7.19601	50.7389	44.4321	56.8897	137.119	109.093	3.44851	2.93134	3.15998	2.90999	3.02619	5.2842	3.50331	5.3369	6.93203	6.59708
ASHG19A3A009400	0.00819414	3.41938	up	coding	NM_052857	ZNF830	RefSeq_coding	1657	chr17	+	33288548	33290203		GTGGTATTTGGAATGTATGTATCTTCTGAACCCTACATCAAGTTGAAAAGGTTTGTTTTC	91603	Hs.413678	GO:0046872|GO:0001832|GO:0007049|GO:0051301|GO:0007067|GO:0007275|GO:0005737|GO:0005730|GO:0005634	NP_443089	Zinc finger protein 830	6.12041	35.3443	2.74615	4.51989	7.49821	5.44722	5.35042	5.17897	7.12726	39.9765	39.3823	34.6686	31.8625	30.8316	2.78199	2.93134	2.44933	2.64812	2.91998	4.95272	3.29867	4.52872	5.06676	4.75257
ASHG19A3A036427	0.0212161	3.00142	up	coding	NM_001128431	SLC39A14	RefSeq_coding	4699	chr8	+	22224761	22280247	NM_015359,NM_001135154,"	CCGGCCGCCTGGGACCTTGCGGTGAGGCTGCGCGGGGCCGAGGCCGCCTCCGAGCGCCAG	23516	Hs.491232	GO:0046873|GO:0005385|GO:0006811|GO:0055085|GO:0071577|GO:0071577|GO:0005794|GO:0005783|GO:0016021|GO:0030027|GO:0005886|GO:0005886	NP_056174	Solute carrier family 39 (zinc transporter), member 14"	49.1652	270.14	5.94824	7.53388	32.6024	74.8747	47.8086	28.9435	61.5969	358.373	310.089	130.56	290.438	261.24	5.25753	6.98333	5.68372	5.35662	6.46	7.96017	7.54319	6.59249	7.86155	7.71201
ASHG19A3A044420	0.000261	6.42018	up	coding	NM_001077493	NFKB2	RefSeq_coding	3061	chr10	+	104154228	104162280		CCTGCTGGCAGGCGAGGTGTCGCGACCGGTCCCAGGTGGGTCGGGCGCGGAGAGAAGCCG	4791	Hs.73090	GO:0003677|GO:0005515|GO:0003700|GO:0003713|GO:0002755|GO:0002755|GO:0002756|GO:0002756|GO:0008063|GO:0030198|GO:0002268|GO:0002467|GO:0045087|GO:0051092|GO:0006355|GO:0007165|GO:0048536|GO:0034130|GO:0034134|GO:0034138|GO:0034142|GO:0002224|GO:0006351|GO:0033257|GO:0005737|GO:0005829|GO:0005654|GO:0005634	NP_002493	Nuclear factor of kappa light polypeptide gene enhancer in B-cells 2 (p49/p100)	6.20593	70.7951	2.85103	5.53364	7.98704	5.44722	5.1266	5.22766	7.24113	56.8176	155.036	46.7879	52.4145	42.9195	3.12666	2.93134	2.40421	2.67812	3.11481	5.44947	6.25685	5.03049	5.69371	5.23769
ASHG19A3A046733	0.0407796	2.01155	up	coding	NM_176071	P2RY2	RefSeq_coding	2613	chr11	+	72929501	72947393		AACTGGACGGCTTGAACGCGCCTGTGGGTCCGTGGTTGAACTTTGTCTCCACGGGAGCGT	5029	Hs.339	GO:0031686|GO:0005524|GO:0004930|GO:0045030|GO:0045028|GO:0004872|GO:0007200|GO:0007568|GO:0006873|GO:0071347|GO:0071415|GO:0007204|GO:0009790|GO:0030279|GO:0032722|GO:0010976|GO:0060406|GO:0032308|GO:0014911|GO:0042312|GO:0070848|GO:0019233|GO:0042060|GO:0016324|GO:0016323|GO:0005769|GO:0005887|GO:0005764|GO:0005739|GO:0005886|GO:0005886	NP_788086	Purinergic receptor P2Y, G-protein coupled, 2"	10.6792	46.6015	3.93304	4.94135	11.3217	6.48304	7.29124	8.85275	19.4471	33.4672	76.6865	40.9891	47.9518	33.9129	3.90923	3.97924	3.17925	3.70463	4.89287	4.69742	4.72343	4.81394	5.58277	4.8892
CUST_28_PI426249100	0.0488419	3.14953	up	coding	NM_002146_Exon1-	NM_002146	HOX cluster	612	chr17	-	46651198	46651810	NM_002146,"	TGAAAACTTTTTTCTCTCAGTTTGGAAGAAGCCCTTCGTCATGAATGGGATCTGCAGAGT						20.4717	160.28	4.82801	6.48315	17.0363	16.9241	28.2007	22.3294	17.8679	107.686	90.211	60.3995	289.594	253.51	4.40433	5.07073	4.8935	4.98442	4.78707	6.35125	5.09862	5.43092	7.85862	7.67633
ASHG19A3A038905	0.0338576	3.01508	up	coding	NM_001827	CKS2	RefSeq_coding	627	chr9	+	91926112	91931617		CCAGTCAGTTTTTCTCTTAAGTGCCTGTTTGAGTTTACTGAAACAGTTTACTTTTGTTCA	1164	Hs.83758	GO:0016538|GO:0007049|GO:0051301|GO:0008283|GO:0048015|GO:0000079|GO:0007051	NP_001818	CDC28 protein kinase regulatory subunit 2	43.9888	228.568	5.7494	7.34159	35.9678	69.3564	32.6879	62.3777	19.5541	317.67	202.893	187.623	213.71	220.945	5.39034	6.87626	5.11759	6.4613	4.9015	7.80994	6.78215	7.12456	7.48606	7.50525
ASHG19A3A001415	0.000439	3.79707	up	coding	NM_001042450	SLC5A10	RefSeq_coding	2091	chr17	+	18855477	18924003		ATGATCAGCCGCGCATTGTTCCCAGATGATGTGGGCTGCGTGGTGCCGTCCGAGTGCCTG	125206	Hs.462418	GO:0005215|GO:0006811|GO:0006814|GO:0055085|GO:0016021|GO:0016020	NP_689564	Solute carrier family 5 (sodium/glucose cotransporter), member 10"	21.6701	152.438	4.8893	6.81418	17.1082	19.5635	32.6412	18.1369	20.901	149.666	183.35	164.526	132.353	132.295	4.40973	5.24895	5.11472	4.68722	4.98585	6.80496	6.59127	6.929	6.88929	6.85639
ASHG19A3A011128	0.0237614	3.07008	up	coding	NM_138352	SAMD1	RefSeq_coding	1617	chr19	-	14199229	14201232		CATCAAGGTGCTTCAGCAAGGCCACTTTGAGGATGATGACCCCGATGGCTTCTTAGGCTG	90378	Hs.140309	GO:0005737|GO:0005576	NP_612361	Sterile alpha motif domain containing 1	17.7271	79.3609	4.19496	5.81323	7.58258	5.57634	22.0018	45.5183	7.95657	59.8244	120.268	78.9997	67.9471	69.7652	2.84143	3.82086	4.51059	6.01151	3.7904	5.52046	5.72007	5.84319	6.02739	5.95504
CUST_12_PI426249100	0.0100558	2.52753	up	coding	NM_004503_Exon1+	NM_004503	HOX cluster	512	chr12	+	54422193	54422705	uc.343+,NM_153693,NM_004503,"	AAACACCTTAGGACATAACACACAGACCTCAATCGCTCAGGATTTTAGTTCTGAGCAGGG						7.51492	36.8491	3.24285	4.58058	8.3493	5.44722	10.1865	5.16022	8.43139	31.6908	53.4787	35.3782	32.5215	31.1763	3.28591	2.93134	3.46778	2.63547	3.89374	4.62058	3.85523	4.56509	5.09202	4.76997
ASHG19A3A005637	8.6e-06	6.23437	up	coding	NM_033375	MYO1C	RefSeq_coding	4757	chr17	-	1367481	1394972		ggccccgcccgcgccggAAGAGCCACGCCGGCCCTGGGCAGTGACGGGGTTCGGGTGACC	4641	Hs.286226	GO:0005524|GO:0003779|GO:0005516|GO:0003774|GO:0000166|GO:0005515|GO:0051028|GO:0015031|GO:0055085|GO:0009925|GO:0005737|GO:0031941|GO:0016328|GO:0005902|GO:0005643|GO:0005730|GO:0005654|GO:0005634|GO:0005886|GO:0060171|GO:0001725|GO:0016461	NP_203693	Myosin IC	122.848	1818.69	7.35439	9.99463	137.884	120.248	125.539	98.9274	131.64	2082.66	1946.99	1511.27	1726.1	1826.41	7.28235	7.65995	7.11209	7.14068	7.57688	10.0703	10.2072	9.93234	9.85998	9.9034
ASHG19A3A030713	3.75e-06	6.17857	up	coding	NM_004425	ECM1	RefSeq_coding	2161	chr1	+	150480486	150486264		TTGGACAATATCAAGAACATCTGCCACCTGAGGCGCTTCCGCTCTGTGCCACGCAACCTG	1893	Hs.81071	GO:0043236|GO:0002020|GO:0008022|GO:0005515|GO:0004871|GO:0031214|GO:0030502|GO:0010466|GO:0001503|GO:0043123|GO:0045766|GO:0001938|GO:0007165|GO:0005576|GO:0005578	NP_073155	Extracellular matrix protein 1	27.2538	314.503	5.19397	7.82124	37.6191	17.2295	31.6575	25.5877	24.1754	332.406	317.283	309.7	299.288	313.839	5.45126	5.09168	5.06708	5.17363	5.18621	7.86428	7.5781	7.84317	7.89128	7.92938
ASHG19A3A012924	0.0137635	2.9982	up	coding	NM_175063	C19orf63	RefSeq_coding	2048	chr19	+	50979735	50986607		TTGCTCACAGCCCTGCGTCCTGCTGCGCCAGGGCCCGCGCCACCGCCACAGGAGGCCTGA	284361	Hs.515550	GO:0005576|GO:0016021|GO:0016020	NP_996261	Chromosome 19 open reading frame 63	29.1107	183.331	5.3097	6.8938	32.3918	23.3006	35.4832	30.6414	23.7367	119.99	149.633	103.254	256.08	287.697	5.24951	5.46484	5.23801	5.43549	5.16064	6.5021	6.18387	6.24122	7.71085	7.83096
ASHG19A3A052540	0.0102147	2.23641	up	coding	NM_001150	ANPEP	RefSeq_coding	3740	chr15	-	90328126	90358072		CATTCACTTCAGAAATAATACCAACAACTGGAGGGAGATCCCAGAAAACCTGATGGACCA	290	Hs.1239	GO:0004177|GO:0046872|GO:0008237|GO:0008233|GO:0042277|GO:0004872|GO:0008270|GO:0001525|GO:0030154|GO:0006725|GO:0044419|GO:0007275|GO:0006508|GO:0005793|GO:0005737|GO:0005829|GO:0005887|GO:0005886|GO:0005625|GO:0031983|GO:0012506	NP_001141	Alanyl (membrane) aminopeptidase	11.8492	50.1251	3.89107	5.05225	12.7072	7.80242	18.0953	13.8647	6.77646	50.2766	88.972	40.9128	38.267	32.197	4.04528	4.17509	4.20984	4.30456	2.72056	5.27453	5.06634	4.81093	5.29612	4.81334
ASHG19A3A040379	3.58e-06	30.1792	up	coding	NM_017413	APLN	RefSeq_coding	3238	chrX	-	128779237	128788933		GAACACTTTCAGGACTTTTTAGCCAGTTTGCCTTTCTTGAAAAATGTTATGTTTTCAGCA	8862	Hs.303084	GO:0031704|GO:0005179|GO:0005102|GO:0042756|GO:0006955|GO:0007595|GO:0045776|GO:0045906|GO:0051461|GO:0008284|GO:0051466|GO:0031652|GO:0042327|GO:0045909|GO:0050878|GO:0043576|GO:0002026|GO:0007165|GO:0005576|GO:0005576|GO:0005615|GO:0048471	NP_059109	Apelin	6.3598	333.137	2.95685	7.87233	7.81449	5.44722	5.89746	5.29665	7.34315	338.572	304.276	283.723	382.387	356.729	3.04102	2.93134	2.7524	2.76723	3.29225	7.88554	7.51049	7.72118	8.16836	8.07607
ASHG19A3A022928	0.000344	15.4577	up	coding	NM_018004	TMEM45A	RefSeq_coding	1564	chr3	+	100211462	100296285		TTCCTTGTTCGGAACAATGTACTTCTGGAGCTATTGCGGTCAAGTCTCATTCTGCTTCAG	55076	Hs.658956	GO:0016021|GO:0016020	NP_060474	Transmembrane protein 45A	12.1681	284.022	3.71217	7.66242	11.9007	5.44722	25.6847	10.631	7.17692	279.491	271.89	247.287	341.076	280.367	3.96839	2.93134	4.75338	3.92102	2.98673	7.63762	7.31025	7.5256	8.03866	7.79999
ASHG19A3A037144	0.00134307	6.99128	up	coding	NM_006684	CFHR4	RefSeq_coding	1292	chr1	+	196857211	196887762		TCCTTCAGGAAGTTACTGGGATTACATTCATTGCACACAAGATGGTTGGTCACCAACGGT	10877	Hs.710100	GO:0005319|GO:0006869|GO:0005576	NP_006675	Complement factor H-related 4	9.16295	105.189	3.40013	6.20568	15.8577	5.44722	11.6922	5.76682	7.05079	109.18	97.235	85.2439	117.703	116.585	4.31477	2.93134	3.61002	3.29646	2.84804	6.3699	5.269	5.95621	6.74339	6.68992
ASHG19A3A052317	0.004825	2.96315	up	coding	NM_001004439	ITGA11	RefSeq_coding	5035	chr15	-	68594049	68724492		ATCAAATACATCGCCAGTGACCCTGATGACAAGCACTTCTTCAATGTCACTGATGAGGCT	22801	Hs.436416	GO:0005518|GO:0004872|GO:0007155|GO:0007160|GO:0007229|GO:0007517|GO:0016021|GO:0008305|GO:0005886	NP_001004439	Integrin, alpha 11"	12.3547	59.1225	3.77084	5.33797	16.3015	5.44722	18.4003	14.4551	7.16943	55.6393	73.2827	53.8104	60.8211	52.0587	4.34915	2.93134	4.23497	4.36549	2.97324	5.42086	4.61874	5.24423	5.88402	5.52201
ASHG19A3A004229	0.00118006	2.61141	up	coding	NM_004047	ATP6V0B	RefSeq_coding	1028	chr1	+	44440601	44443971		ATTTTTGATTTGGGCTTCCGCTTTGATGTGGCATGGTTCCTGACGGAGACTTCGCCCTTC	533	Hs.596514	GO:0015078|GO:0005215|GO:0015991|GO:0006879|GO:0008286|GO:0006811|GO:0015992|GO:0033572|GO:0055085|GO:0010008|GO:0010008|GO:0016021|GO:0016020|GO:0033179|GO:0005774|GO:0005773	NP_004038	ATPase, H+ transporting, lysosomal 21kDa, V0 subunit b"	30.464	146.381	5.35968	6.74451	28.8002	24.2396	44.8297	28.4033	26.0471	142.724	155.817	162.005	134.61	136.748	5.09168	5.51422	5.58127	5.32786	5.28338	6.73816	6.26698	6.90715	6.91095	6.89932
ASHG19A3A010063	0.000455	2.76503	up	coding	NM_002949	MRPL12	RefSeq_coding	1052	chr17	+	79670406	79674548		GACAAAGTGAAGCTGATCAAGGAAATCAAGAACTACATCCAAGGCATCAACCTCGTCCAG	6182	Hs.109059	GO:0003723|GO:0005515|GO:0003735|GO:0045893|GO:0006390|GO:0006412|GO:0005622|GO:0005762|GO:0005739|GO:0005840	NP_002940	Mitochondrial ribosomal protein L12	35.8476	181.754	5.59044	7.05774	35.4535	34.0096	42.7681	41.352	25.6549	164.843	225.843	150.271	202.96	164.855	5.37132	5.93517	5.51388	5.86839	5.26346	6.9311	6.99071	6.8031	7.4222	7.14157
ASHG19A3A027707	0.000177	5.82943	up	coding	NM_138369	BOD1	RefSeq_coding	1934	chr5	-	173034147	173043666		CAAAACTTAACCACATCTTCAGGCCACAAATAGAACGAGCAATTCATGAGTTCCTGGCGG	91272	Hs.425091	GO:0007049|GO:0051301|GO:0007067|GO:0000777|GO:0005737|GO:0005856|GO:0005815	NP_612378	Biorientation of chromosomes in cell division 1	18.4393	197.996	4.628	7.17136	23.006	10.263	17.0158	28.8181	13.0933	220.589	200.64	180.512	190.938	197.298	4.79448	4.47986	4.10905	5.35032	4.40632	7.32813	6.75966	7.06324	7.34156	7.3642
ASHG19A3A045986	7.5e-05	3.53832	up	coding	NM_004356	CD81	RefSeq_coding	1497	chr11	+	2398546	2418649		ACAACATCCTGACTCCGTCATTTAATAAAGAAGGAACATCAGGCATGCTACCAGGCCTGT	975	Hs.54457	GO:0005515|GO:0000187|GO:0008283|GO:0046718|GO:0044419|GO:0006661|GO:0046488|GO:0043128|GO:0008284|GO:0050731|GO:0008104|GO:0050776|GO:0046813|GO:0005887|GO:0005886	NP_004347	CD81 molecule	465.259	5852.35	9.6125	11.4356	595.737	376.054	499.978	401.574	452.954	6616.67	5202.13	5552.09	4814.77	7076.08	9.72054	9.51694	9.5467	9.64803	9.63029	11.5091	11.4668	11.6128	11.0741	11.5149
ASHG19A3A023830	0.0233614	2.15025	up	coding	NM_134425	SLC26A1	RefSeq_coding	1141	chr4	-	972863	987183		ATGCTAGTGGGCCTGAGGATTACCTTTCGTCTTCCTCTTTCCTCTGTGGAAGATGATATT	10861	Hs.658244	GO:0015108|GO:0019531|GO:0008271|GO:0015116|GO:0015116|GO:0005215|GO:0006811|GO:0008272|GO:0008272|GO:0055085|GO:0016021|GO:0005886	NP_998778	Solute carrier family 26 (sulfate transporter), member 1"	16.112	67.5825	4.43935	5.54386	8.73911	10.2093	21.8266	20.6841	19.1008	61.7009	75.1445	76.6821	66.2875	58.0976	3.47387	4.47453	4.49913	4.88067	4.86857	5.56798	4.67608	5.79475	5.99447	5.68602
ASHG19A3A020951	0.0301427	2.54371	up	coding	NM_018075	ANO10	RefSeq_coding	2743	chr3	-	43407818	43663560		ACCTGATAAGCCACGGCATATCCAGATGAAACTAGCCAGACTGGAATTTGAGTCTTTGGA	55129	Hs.656657	GO:0005254|GO:0005216|GO:0006811|GO:0034707|GO:0016021|GO:0016020	NP_060545	Anoctamin 10	13.0041	56.0987	3.91216	5.25909	22.1576	5.58438	22.9216	7.26394	7.09329	60.9755	72.6514	49.3764	45.1168	52.3735	4.74227	3.82273	4.57539	3.53443	2.88596	5.5496	4.59771	5.11346	5.50217	5.53252
ASHG19A3A011668	0.041978	2.43326	up	coding	NM_016246	HSD17B14	RefSeq_coding	1277	chr19	-	49316273	49339934		ACCCTGGTTTCTGAGACCATCCGCCGATTTGGCCGCCTGGATTGTGTTGTCAACAACGCT	51171	Hs.18788	GO:0004303|GO:0016491|GO:0005515|GO:0047045|GO:0055114|GO:0006706|GO:0005813|GO:0005737|GO:0005829	NP_057330	Hydroxysteroid (17-beta) dehydrogenase 14	20.786	95.8875	4.80305	6.08594	10.016	23.5273	24.6532	18.996	26.7374	93.8147	97.8299	92.948	105.524	89.3214	3.7732	5.47867	4.69122	4.75359	5.31856	6.1448	5.28184	6.0868	6.5979	6.31833
ASHG19A3A029069	0.00575737	2.45956	up	coding	NM_015315	LARP1	RefSeq_coding	6644	chr5	+	154092461	154197161		TTTGGACATTGACCCCAAACTGCAAGAATACCTCGGCAAATTCCGACGTCTTGAAGACTT	23367	Hs.292078	GO:0003723|GO:0005515	NP_056130	La ribonucleoprotein domain family, member 1"	12.0676	52.7084	3.84158	5.13998	21.1628	5.44722	17.7285	8.00983	7.98964	57.2774	58.4517	46.8822	50.3983	50.5322	4.68156	2.93134	4.17824	3.6188	3.79797	5.45998	4.08413	5.03329	5.64571	5.47681
ASHG19A3A054118	0.000217	2.19243	up	coding	NM_004204	PIGQ	RefSeq_coding	2921	chr16	+	620003	634108		GGCGTGAAGTTCCGTGTCCTCCGGCACGAGGCCGGCAGGCCCCTCCGCCTCCTGATGCAG	9091	Hs.644153	GO:0017176|GO:0016757|GO:0006501|GO:0005975|GO:0044267|GO:0043687|GO:0016254|GO:0005789|GO:0016021|GO:0016020	NP_683721	Phosphatidylinositol glycan anchor biosynthesis, class Q"	134.761	594.766	7.5005	8.63303	121.391	122.836	164.361	133.313	131.903	595.396	651.932	574.543	550.831	601.128	7.09077	7.68727	7.5378	7.60783	7.57884	8.55941	8.71917	8.6724	8.5667	8.64749
ASHG19A3A052896	6.48e-05	2.22938	up	coding	NM_007112	THBS3	RefSeq_coding	3176	chr1	-	155165380	155177690		TACAGATTCATTTGGTGATGCCTGTGACAATTGCCCCAACGTTCCCAACAATGACCAGAA	7059	Hs.169875	GO:0005509|GO:0008201|GO:0005198|GO:0060346|GO:0007155|GO:0007160|GO:0003417|GO:0043931|GO:0005576|GO:0048471	NP_009043	Thrombospondin 3	40.5537	162.201	5.73307	6.88971	46.5373	20.0046	49.8116	47.9114	38.5033	166.126	165.885	177.41	145.054	156.53	5.74199	5.27847	5.75223	6.08472	5.80795	6.94092	6.38894	7.03778	7.00483	7.0761
ASHG19A3A045915	9.12e-05	4.37251	up	coding	NM_025092	ATHL1	RefSeq_coding	3270	chr11	+	289137	295687		TTGCCAAAAAGGAACTTTTCATGTCATGCAGTTGAGGGGACTTAGTCTCAATCCCAGGCT	80162	Hs.353181	GO:0016798|GO:0005975	NP_079368	ATH1, acid trehalase-like 1 (yeast)"	6.85211	53.3823	3.04163	5.17009	7.46546	5.44722	7.93038	6.35133	7.06619	54.1148	78.8183	57.4374	41.737	34.8042	2.74675	2.93134	3.24375	3.42459	2.86171	5.38127	4.78575	5.35118	5.40299	4.92926
ASHG19A3A039861	0.0300673	2.73046	up	coding	NM_015698	GPKOW	RefSeq_coding	1669	chrX	-	48970345	48980079		ATGATAATTGAAGATGTCCTAAGCCCAGATACCTGTGTATGTCGGACAGATGAAGGCCGA	27238	Hs.503666	GO:0003674|GO:0003676|GO:0008150|GO:0005622|GO:0005730|GO:0005634	NP_056513	G patch domain and KOW motifs	21.2546	79.9922	4.374	5.82314	12.0151	5.44722	25.1735	54.6478	8.98936	81.6848	99.2542	69.7496	80.0103	69.2619	3.97924	2.93134	4.72321	6.2682	3.96802	5.9579	5.3155	5.6522	6.24595	5.94416
ASHG19A3A043977	0.022533	3.34066	up	coding	NM_014571	HEYL	RefSeq_coding	4131	chr1	-	40089103	40105348		CATTGAGCACAGGGCCTGGTCCATAGTTGGCGTTCAATAAATACTTGTTGAAGAAGTGAA	26508	Hs.472566	GO:0003677|GO:0003700|GO:0030528|GO:0007219|GO:0007275|GO:0007399|GO:0006355|GO:0006351|GO:0005634	NP_055386	Hairy/enhancer-of-split related with YRPW motif-like	6.8914	50.3746	3.09795	4.83808	8.34784	5.44722	5.1349	5.28606	10.241	34.5502	41.3378	23.2146	72.8865	79.8837	3.28551	2.93134	2.40522	2.7527	4.11497	4.74219	3.37335	3.79307	6.1248	6.15699
ASHG19A3A052274	0.00421939	5.44661	up	coding	NM_005707	PDCD7	RefSeq_coding	2866	chr15	-	65409717	65426174		AAAGAATGGTGGACATTCTACGGGCTTTGGAGAAATTGAGGAAACTGAGGAAAGAGGCTG	10081	Hs.458596	GO:0008380|GO:0006915|GO:0006917|GO:0051384|GO:0005689|GO:0005634	NP_005698	Programmed cell death 7	8.33956	81.43	3.35913	5.80449	15.8085	8.19759	5.1631	5.34282	7.18579	67.6262	125.472	46.8872	64.3226	102.842	4.31143	4.23119	2.40898	2.84249	3.00158	5.70077	5.81614	5.03346	5.95647	6.51562
ASHG19A3A009569	0.0105898	2.87801	up	coding	NM_153006	NAGS	RefSeq_coding	2086	chr17	+	42082031	42086435		TTCCTTTGGGTCTTGCAGTTTTTCAGGAGGCCTTGATTAAAATGCAAATACTTGTCTGAG	162417	Hs.8876	GO:0004042|GO:0008415|GO:0016740|GO:0006526|GO:0008652|GO:0034641|GO:0006536|GO:0008152|GO:0000050|GO:0005759|GO:0005739	NP_694551	N-acetylglutamate synthase	6.40836	33.9572	2.93637	4.46144	8.84231	5.44722	5.26744	5.39033	7.0945	35.0626	38.5449	32.6762	32.6608	30.8416	3.52072	2.93134	2.42773	2.91471	2.88736	4.76547	3.26572	4.42563	5.09741	4.75296
ASHG19A3A031117	0.00230723	4.0369	up	coding	NM_003525	HIST1H2BI	RefSeq_coding	437	chr6	+	26273203	26273639		AGCTCCAAGTAAACTAGTTACCTGGGTAAAAGCGCTAACGACCCAAAGGCTCTTCTAAGA	8346	Hs.553506		NP_003516	Histone cluster 1, H2bi"	33.6717	240.577	5.42312	7.43637	48.3366	23.8356	52.3241	20.6284	23.2339	250.709	245.566	189.351	241.692	275.565	5.79518	5.49521	5.82039	4.87646	5.12836	7.49198	7.13319	7.13576	7.64231	7.77862
ASHG19A3A005895	0.00265928	2.57078	up	coding	NM_138795	ARL8A	RefSeq_coding	2345	chr1	-	202101976	202113866		CAAACCTCAGCTGCAGGGCATCCCGGTCTTAGTCCTGGGTAACAAGCGAGACCTTCCGGG	127829	Hs.497399	GO:0005525|GO:0003924|GO:0043014|GO:0048487|GO:0000166|GO:0006184|GO:0007049|GO:0051301|GO:0007059|GO:0007067|GO:0007264|GO:0005737|GO:0005768|GO:0005622|GO:0031902|GO:0005765|GO:0016020|GO:0030496|GO:0051233	NP_620150	ADP-ribosylation factor-like 8A	23.0844	108.804	4.93858	6.30079	21.4416	14.3501	40.9528	21.4147	17.2631	91.6011	159.461	89.1912	104.63	99.1389	4.69879	4.86979	5.44744	4.92845	4.74843	6.11399	6.3115	6.02478	6.58516	6.46849
ASHG19A3A052716	0.0143097	2.92758	up	coding	NM_017582	UBE2Q1	RefSeq_coding	3223	chr1	-	154521050	154531120		AATACAGTCTGACAAGAGCACAGCAGTCCTACAAGTCCTTGGTGCAGATCCACGAAAAAA	55585	Hs.607928	GO:0005524|GO:0016881|GO:0016874|GO:0000166|GO:0005515|GO:0004842|GO:0043687	NP_060052	Ubiquitin-conjugating enzyme E2Q family member 1	76.2749	363.578	6.45137	8.00108	83.797	38.0295	157.25	71.5968	30.7009	422.889	398.053	294.331	338.463	364.155	6.54982	6.07738	7.46747	6.65831	5.50386	8.15014	7.95686	7.76998	8.02819	8.10022
ASHG19A3A016998	0.010733	2.35612	up	coding	NM_138802	ZFAND2B	RefSeq_coding	1319	chr2	+	220071537	220074369		TGTAGCCGAAACTTCTGCATCAAGCACCGGCATCCACTGGACCATGATTGCTCTGGGGAG	130617	Hs.534540	GO:0046872|GO:0005515|GO:0008270|GO:0005783	NP_620157	Zinc finger, AN1-type domain 2B"	20.1138	89.2687	4.76497	6.00138	24.0894	17.4411	21.6179	27.143	10.2776	89.6221	110.193	83.7108	79.4023	83.4159	4.85538	5.10608	4.48622	5.25817	4.11897	6.08394	5.53813	5.929	6.23653	6.21929
ASHG19A3A046540	0.00251253	3.44711	up	coding	NM_005528	DNAJC4	RefSeq_coding	1300	chr11	+	63997752	64001752		ATGCACCTTAACTTCATGGATGAAAAGGATCGGATCATCACAGCCTTCTACAACGAAGCC	3338	Hs.172847	GO:0031072|GO:0051082|GO:0006457|GO:0006986|GO:0016021|GO:0016020|GO:0005624|GO:0005739	NP_005519	DnaJ (Hsp40) homolog, subfamily C, member 4"	22.9405	147.868	4.96314	6.74853	24.9864	19.142	18.5992	30.8991	21.0756	151.106	146.846	145.27	143.568	152.55	4.90095	5.22092	4.24966	5.4482	4.99599	6.81517	6.14368	6.75048	6.99094	7.04238
ASHG19A3A006890	9.7e-05	3.4431	up	coding	NM_199444	COPE	RefSeq_coding	978	chr19	-	19010323	19030199		CACTGCCTGGGTCAGCCTGGCCACGGATAGTGGCTACCCAGAGACGCTGGTCAACCTCAT	11316	Hs.10326	GO:0005488|GO:0005198|GO:0048205|GO:0016044|GO:0006891|GO:0015031|GO:0006890|GO:0016192|GO:0030126|GO:0005794|GO:0000139|GO:0005737|GO:0031410|GO:0005829|GO:0005829|GO:0016020	NP_955476	Coatomer protein complex, subunit epsilon"	18.3593	120.406	4.67859	6.4623	20.9262	13.0772	20.5567	21.6424	15.5938	118.324	153.52	128.722	104.964	96.4994	4.66739	4.75656	4.40683	4.9428	4.61939	6.4835	6.2347	6.57248	6.59101	6.42982
ASHG19A3A001699	0.0285622	2.66654	up	coding	NM_001098787	BET1L	RefSeq_coding	2830	chr11	-	202923	207422		TCAGAACCGGTACCTGGATGGCATGGACTCGGATTTCACAAGCATGACCAGCCTGCTTAC	51272	Hs.414418	GO:0005484|GO:0015031|GO:0042147|GO:0005794|GO:0000139|GO:0031201|GO:0005768|GO:0030173|GO:0016021|GO:0016020	NP_057610	Blocked early in transport 1 homolog (S. cerevisiae)-like	18.708	78.8538	4.39791	5.81288	7.45118	6.02807	25.4295	29.9836	24.6478	68.3266	105.596	80.2466	68.6933	71.4066	2.73317	3.90037	4.73819	5.40727	5.21053	5.71599	5.44789	5.86587	6.04208	5.99255
ASHG19A3A005669	0.000679	3.76868	up	coding	NM_052900	CSMD3	RefSeq_coding	12643	chr8	-	113235160	114449242		TCATAACAAGACCCCTCGCTGTGTTGTTATTTCCTGTGGAGAACTACCTACACCTCCAAA	114788	Hs.91381	GO:0016021|GO:0005886	NP_937757	CUB and Sushi multiple domains 3	90.6261	762.009	6.91108	8.82514	90.2146	82.9442	98.6774	88.4391	92.8551	763.743	561.465	410.425	1094.55	979.862	6.65298	7.12724	6.7497	6.96945	7.05604	8.85239	8.50151	8.24301	9.34369	9.1851
ASHG19A3A004288	0.0192057	2.56004	up	coding	NM_004437	EPB41	RefSeq_coding	5823	chr1	+	29213602	29446558		AAGACCATCACTTATGAGGCTGCCCAGACTGTAAAAGGTGGGATTTCAGAGACACGTATT	2035	Hs.175437	GO:0005545|GO:0003779|GO:0005515|GO:0030507|GO:0005200|GO:0030036|GO:0008015|GO:0030866|GO:0032092|GO:0005794|GO:0005938|GO:0030863|GO:0005737|GO:0019898|GO:0043231|GO:0005634|GO:0005886|GO:0043234|GO:0008091|GO:0014731	NP_976218	Erythrocyte membrane protein band 4.1 (elliptocytosis 1, RH-linked)"	9.59139	47.3417	3.5052	4.86136	7.46441	12.0231	5.63061	5.26756	17.5713	38.5179	99.3585	22.7797	29.6916	46.3608	2.74589	4.65906	2.62767	2.72634	4.76703	4.89981	5.31838	3.76524	4.97169	5.35169
ASHG19A3A018240	2.81e-05	2.21376	up	coding	NM_014183	DYNLRB1	RefSeq_coding	702	chr20	+	33104203	33128761	AF111848,"	AGAACGATCTCACCTTCCTTCGAATTCGCTCCAAGAAAAATGAAATTATGGTTGCACCAG	83658	Hs.593920	GO:0003777|GO:0005515|GO:0007018|GO:0006810|GO:0007632|GO:0005737|GO:0005868|GO:0005868|GO:0005856|GO:0005874	NP_054902	Dynein, light chain, roadblock-type 1"	212.186	1096.65	8.21546	9.36196	276.95	171.763	232.576	183.261	196.383	1183.23	971.424	950.99	1209.95	1167.68	8.38494	8.20847	8.12437	8.15282	8.2067	9.37336	9.2852	9.31075	9.45734	9.38314
ASHG19A3A021003	0.0025658	6.08015	up	coding	NM_001134878	KIF9	RefSeq_coding	3603	chr3	-	47269516	47324337		AGTCAGTTTTCGAACTAGAGGGGGCTTTGGGATCACCAGTCGGAGCCCTTCGTGTTACAG	64147	Hs.373947	GO:0005524|GO:0003777|GO:0000166|GO:0007596|GO:0007018|GO:0005737|GO:0005856|GO:0005874	NP_878905	Kinesin family member 9	8.75587	91.7388	3.4288	6.03291	7.45486	10.5217	6.20437	12.4964	7.102	96.5884	126.561	67.6291	86.5329	81.3824	2.73648	4.50922	2.85649	4.14774	2.89408	6.18907	5.83488	5.60808	6.34759	6.18493
ASHG19A3A024486	0.000445	3.1998	up	coding	NM_000345	SNCA	RefSeq_coding	3215	chr4	-	90645250	90758350		CCTCACGCCTTGCCTTCAAGCCTTCTGCCTTTCCACCCTCGTGAGCGGAGAACTGGGAGT	6622	Hs.21374	GO:0030544|GO:0043014|GO:0005509|GO:0043027|GO:0045502|GO:0005504|GO:0008198|GO:0042393|GO:0019894|GO:0000287|GO:0060961|GO:0051219|GO:0005515|GO:0048156|GO:0008270|GO:0006919|GO:0006916|GO:0055074|GO:0008219|GO:0043154|GO:0051585|GO:0045920|GO:0035067|GO:0031115|GO:0032769|GO:0051622|GO:0010642|GO:0051612|GO:0070495|GO:0032410|GO:0045807|GO:0060732|GO:0033138|GO:0071902|GO:0001921|GO:0051281|GO:…	NP_009292	Synuclein, alpha (non A4 component of amyloid precursor)"	73.4154	432.204	6.55646	8.23444	66.2369	43.7319	109.571	84.4813	63.0554	467.892	460.495	445.11	363.219	424.305	6.2191	6.25772	6.90708	6.90309	6.49531	8.26909	8.1936	8.33472	8.10872	8.26606
ASHG19A3A050668	0.0010006	2.62327	up	coding	NM_001911	CTSG	RefSeq_coding	924	chr14	-	25042724	25045466		GCCAGAGCCTTAATAAACGTCCACAGAGTATAAATAACCAATTCCTCATTTGTTCATTAA	1511	Hs.421724	GO:0008201|GO:0008233|GO:0004252|GO:0004252|GO:0050832|GO:0006955|GO:0044130|GO:0070946|GO:0050778|GO:0006508|GO:0032496|GO:0009986|GO:0031012|GO:0005576|GO:0005615|GO:0005886|GO:0030141	NP_001902	Cathepsin G	22.6958	111.349	4.91214	6.3035	25.5531	11.2371	21.6102	21.6238	33.4547	119.354	106.742	91.3549	115.538	123.754	4.93267	4.5836	4.48547	4.94191	5.61703	6.4946	5.46979	6.06171	6.71857	6.77285
ASHG19A3A053388	0.0199539	2.51877	up	coding	NM_002528	NTHL1	RefSeq_coding	1067	chr16	-	2089815	2097867		TGGACACGCATGTGCACAGAATCGCCAACAGGCTGAGGTGGACCAAGAAGGCAACCAAGT	4913	Hs.66196	GO:0051539|GO:0019104|GO:0003677|GO:0003906|GO:0003690|GO:0004519|GO:0016798|GO:0016829|GO:0046872|GO:0000703|GO:0000703|GO:0005515|GO:0006281|GO:0006284|GO:0006285|GO:0006285|GO:0045008|GO:0006296|GO:0005739|GO:0005654|GO:0005654|GO:0005634	NP_002519	Nth endonuclease III-like 1 (E. coli)	14.9385	67.2015	4.21325	5.54597	14.2337	12.406	22.358	18.5545	7.14009	59.335	110.622	56.1067	53.6684	56.2754	4.18275	4.69578	4.53502	4.71948	2.93322	5.50916	5.54661	5.3136	5.72365	5.63683
ASHG19A3A010060	0.0222079	2.68297	up	coding	NM_014935	PLEKHA6	RefSeq_coding	7434	chr1	-	204187981	204329044		ACAGCACCATAGAGTATGAGCACCTCGAGTCTGAGGTCTCTGCCCTGCACGATGACCTCT	22874	Hs.253146		NP_055750	Pleckstrin homology domain containing, family A member 6"	21.7629	105.168	4.79435	6.21818	23.1057	12.7826	40.9841	22.8719	9.07019	81.3917	117.738	84.1843	121.971	120.554	4.80002	4.731	5.44851	5.01585	3.97637	5.95262	5.67709	5.93785	6.78689	6.73645
ASHG19A3A031659	0.00401875	3.32214	up	coding	NM_152731	BEND6	RefSeq_coding	2727	chr6	+	56819772	56892138		AACTAACAAACACCCGGAAAGAAAACAGCCGACTTCGACAGTCTTTGGTCATGCTTCAAG	221336	Hs.582993		NP_689944	BEN domain containing 6	26.5113	156.252	5.11238	6.84449	28.4163	23.5038	45.1477	21.5832	13.9055	154.266	180.196	138.857	156.014	151.928	5.07446	5.47705	5.59144	4.93975	4.47919	6.84167	6.55828	6.68464	7.10143	7.03644
ASHG19A3A015425	0.00971801	2.1284	up	coding	NM_017877	C2orf18	RefSeq_coding	3912	chr2	+	26987141	27004099		GACTACAGCTGCCTTGTCTAAAACCTGGGATCTTAAAAGTGTTATTTTGGCTTTTATTTT	54978	Hs.516034	GO:0016021|GO:0005765|GO:0016020	NP_060347	Chromosome 2 open reading frame 18	51.1996	197.33	6.06468	7.15445	64.4865	45.2567	63.3001	49.4008	33.5537	229.757	176.785	206.448	189.541	184.116	6.17919	6.3002	6.09267	6.12941	5.6219	7.37948	6.52233	7.26234	7.33256	7.27553
ASHG19A3A008190	0.000542	12.3376	up	coding	NM_001145027	SLFN12L	RefSeq_coding	2749	chr17	-	33801925	33864880		AAGGGCCTGTGTTGATGTACAAGAAGAAAGTAACATGGAAGCCTTGGCTGCTGATTTTTT						6.36792	137.371	2.89186	6.51684	7.55545	5.44722	6.35787	5.39116	7.08791	102.048	106.721	100.889	185.475	191.724	2.82296	2.93134	2.90762	2.91599	2.88138	6.27057	5.46909	6.20949	7.30694	7.32813
ASHG19A3A033348	3.48e-05	2.69502	up	coding	NM_182715	SYPL1	RefSeq_coding	2149	chr7	-	105730952	105752758		TGGTCTCGTCGGTCCCCTCCTCCGCCCCGTCGTCCTGACTCTCTCTCCCTCCTTTCCTCA	6856	Hs.80919	GO:0005215|GO:0007268|GO:0031410|GO:0030659|GO:0016021|GO:0005887|GO:0042470|GO:0016020|GO:0030141|GO:0008021	NP_874384	Synaptophysin-like 1	35740.8	105771	15.2712	16.7015	34802.3	33842.5	36358.3	31366.7	42333.9	104909	90832.8	93131.4	119712	120271	15.1153	15.155	15.3394	15.4934	15.2529	16.6603	16.5759	16.6603	16.7333	16.8776
ASHG19A3A004141	0.0258684	2.01429	up	coding	NM_003345	UBE2I	RefSeq_coding	1221	chr16	+	1359637	1375390		CTCGCCGGGGCTGCGGCCGCCCGAGGGACTTTGAACATGTCGGGGATCGCCCTCAGCAGA	7329	Hs.302903	GO:0005524|GO:0043398|GO:0019789|GO:0016881|GO:0043425|GO:0019899|GO:0016874|GO:0000166|GO:0008022|GO:0005515|GO:0016566|GO:0008134|GO:0004842|GO:0007049|GO:0051301|GO:0007059|GO:0044419|GO:0007067|GO:0000122|GO:0072500|GO:0045892|GO:0051091|GO:0033145|GO:0043687|GO:0043161|GO:0006464|GO:0016925|GO:0016567|GO:0010469|GO:0006511|GO:0016605|GO:0005737|GO:0030425|GO:0001650|GO:0005634|GO:0045202|GO:…	NP_919237	Ubiquitin-conjugating enzyme E2I (UBC9 homolog, yeast)"	47.7897	172.127	5.94052	6.95079	47.0973	31.689	74.9248	55.1864	30.0508	210.25	223.245	171.933	87.7567	167.453	5.75893	5.84172	6.3444	6.28279	5.47475	7.26249	6.96967	6.99567	6.36414	7.16198
ASHG19A3A023868	2.52e-05	3.49465	up	coding	NM_002337	LRPAP1	RefSeq_coding	1586	chr4	-	3514289	3534224		CCACCGGAAATACCATGCACAGAGTCCTTAAAAAATAGAGTGCAGTATTTAAACCACCCG	4043	Hs.533136	GO:0004873|GO:0008201|GO:0050750|GO:0048019|GO:0051082|GO:0070326|GO:0032091|GO:0009968|GO:0010916|GO:0006457|GO:0016192|GO:0009986|GO:0005737|GO:0005783|GO:0016021|GO:0005886|GO:0048237|GO:0031982	NP_002328	Low density lipoprotein receptor-related protein associated protein 1	232.092	2056.53	8.3397	10.1449	340.196	173.015	255.913	200.891	190.446	2341.56	1902.6	1777.08	2115.46	2145.94	8.73336	8.21819	8.29376	8.30264	8.15056	10.2309	10.1717	10.1368	10.1015	10.0834
ASHG19A3A024235	0.00364209	2.14862	up	coding	NM_001010874	TECRL	RefSeq_coding	2843	chr4	-	65144184	65275178		TATTGCAGCTTCCTCCATTGTCACACTGTATGCTACAGACCTAGGTCAACAAGTCAGTTG	253017	Hs.227752	GO:0016627|GO:0006629|GO:0055114|GO:0005737|GO:0016021|GO:0016020	NP_001010874	Trans-2,3-enoyl-CoA reductase-like"	41.8669	161.961	5.74704	6.85045	45.4633	20.7398	41.6428	37.1056	64.3831	169.522	136.424	155.965	174.846	173.051	5.70975	5.31838	5.47234	5.71022	6.5245	6.96784	5.99003	6.85611	7.23879	7.19949
ASHG19A3A027551	0.0035701	2.54993	up	coding	NM_001127381	PPP2R2B	RefSeq_coding	2097	chr5	-	145969069	146258457		TCGTGGGGCTGCTGACGCGGTTGGGAGGAGCCTCGCCTTTAATGCACCAGCCGCCTCCAG	5521	Hs.655213	GO:0005515|GO:0008601|GO:0006915|GO:0008219|GO:0007165|GO:0005737|GO:0005856|GO:0016020|GO:0005741|GO:0005739|GO:0000159	NP_858064	Protein phosphatase 2, regulatory subunit B, beta"	21.686	107.603	4.89956	6.25002	21.789	16.7361	26.4932	27.7298	15.6821	93.0341	188.268	85.2753	63.3065	108.133	4.72014	5.05698	4.80109	5.2922	4.62741	6.1345	6.64059	5.95697	5.93325	6.5848
ASHG19A3A052353	0.00149762	3.17721	up	coding	NM_000520	HEXA	RefSeq_coding	2437	chr15	-	72635778	72668520		TGACATCTGACCTGACATTTGCCTATGAACGTTTGTCACACTTCCGCTGTGAATTGCTGA	3073	Hs.604479	GO:0004563|GO:0043169|GO:0004553|GO:0005515|GO:0046982|GO:0007628|GO:0005975|GO:0048667|GO:0006689|GO:0030203|GO:0019915|GO:0007626|GO:0007040|GO:0042552|GO:0050885|GO:0050884|GO:0007605|GO:0019953|GO:0001501|GO:0005764|GO:0016020	NP_000511	Hexosaminidase A (alpha polypeptide)	68.7361	387.311	6.41493	8.08269	89.1964	50.1094	111.761	53.3648	39.2487	422.828	358.556	367.624	402.735	384.814	6.63778	6.4294	6.93593	6.23774	5.8338	8.14974	7.78572	8.08692	8.23156	8.1595
ASHG19A3A002383	0.0235486	2.20968	up	coding	NM_001136006	GART	RefSeq_coding	3515	chr21	-	34876238	34915198		ACACACGGCTTTCAGGCGCTCTCAGGTTTCATTTTCCTTTGGAATTTCTGCTTTACAGAC	2618	Hs.473648	GO:0005524|GO:0016874|GO:0046872|GO:0008168|GO:0000166|GO:0004637|GO:0004641|GO:0004644|GO:0005515|GO:0016740|GO:0006189|GO:0009058|GO:0055086|GO:0048513|GO:0009113|GO:0006144|GO:0006164|GO:0009168|GO:0010035|GO:0010033|GO:0005737|GO:0005829	NP_780294	Phosphoribosylglycinamide formyltransferase, phosphoribosylglycinamide synthetase, phosphoribosylaminoimidazole synthetase"	12.5584	43.1437	3.66637	4.8102	8.00106	5.44722	27.9236	14.2134	7.20661	45.7618	46.0803	53.6221	37.812	32.4423	3.13302	2.93134	4.87764	4.34113	3.04871	5.13989	3.56379	5.2383	5.2825	4.82654
ASHG19A3A030694	0.000717	3.38501	up	coding	NM_001001788	RAET1G	RefSeq_coding	1144	chr6	-	150238013	150244214		AATGACAAGGATATGACCATGTCCTTCCATTACATCTCAATGGGAGACTGCACAGGATGG	353091	Hs.558792	GO:0005515|GO:0019882|GO:0006955|GO:0042612|GO:0016021|GO:0005886	NP_001001788	Retinoic acid early transcript 1G	8.88653	52.4345	3.39563	5.15479	8.65944	5.44722	8.90715	14.2877	7.13114	48.1962	80.8171	47.1133	44.1194	41.9266	3.43343	2.93134	3.34067	4.34893	2.92378	5.21292	4.84461	5.03999	5.47303	5.20339
ASHG19A3A012560	0.000129	2.46015	up	coding	NM_032635	TMEM147	RefSeq_coding	869	chr19	+	36036544	36038428		GATGTACCTTTTCCCTGCCTCACTCCAGGTTTTAGTGAAGTAAACAGTATTTGGAAAGTT	10430	Hs.9234	GO:0005515|GO:0016021|GO:0016020	NP_116024	Transmembrane protein 147	166.836	886.323	7.81146	9.11021	189.537	129.239	226.198	162.986	126.219	989.696	852.892	804.551	898.824	885.655	7.75771	7.76683	8.07231	7.9435	7.51696	9.15543	9.10113	9.11257	9.11257	9.06935
ASHG19A3A033720	0.0187448	2.3162	up	coding	NM_015694	ZNF777	RefSeq_coding	3125	chr7	-	149128460	149158053		CCCATCTAGTTGGGGATAGAACTTTATAATTACCTTTTGGATACTGTGGTTCTATTTGAT	27153	Hs.38512	GO:0003677|GO:0046872|GO:0003674|GO:0008270|GO:0008150|GO:0006355|GO:0005575|GO:0005622|GO:0005634	NP_056509	Zinc finger protein 777	7.60189	33.9821	3.23912	4.45089	9.00566	5.44722	10.5458	6.06563	6.94519	37.5125	39.0994	29.0045	29.1263	35.1676	3.58618	2.93134	3.50337	3.38582	2.78891	4.86323	3.28688	4.20918	4.94941	4.94574
ASHG19A3A009092	0.000453	7.08619	up	coding	NM_001141	ALOX15B	RefSeq_coding	2730	chr17	+	7942357	7952442		ATACACCCTGCACATCAACACACTCGCCCGGGAGCTGCTTATCGTGCCAGGGCAGGTGGT	247	Hs.111256	GO:0050473|GO:0005506|GO:0016165|GO:0046872|GO:0016491|GO:0006631|GO:0006917|GO:0019370|GO:0006629|GO:0045786|GO:0030336|GO:0008285|GO:0045926|GO:0055114|GO:0030850|GO:0030856|GO:0005737|GO:0005622	NP_001132	Arachidonate 15-lipoxygenase, type B"	30.2727	491.656	5.32148	8.14649	34.4079	14.3641	36.2504	29.5712	36.7697	276.47	330.067	243.322	827.229	781.191	5.3333	4.87089	5.27135	5.38705	5.74483	7.62483	7.64963	7.50416	9.02572	8.92814
ASHG19A3A046894	0.0266794	2.46452	up	coding	NM_032930	C11orf70	RefSeq_coding	1273	chr11	+	101918198	101954144		TGAGGATGTGATTAGCCCATATCTGGAAACAACAAAGCTTATCTATAAGGATCTGGTGAG	85016	Hs.98328		NP_116319	Chromosome 11 open reading frame 70	7.96224	33.5024	3.12067	4.42198	9.01572	5.44722	13.5304	5.20798	6.6099	32.1776	46.5811	28.68	30.5248	29.5485	3.59022	2.93134	3.7669	2.66519	2.64973	4.64038	3.58299	4.18924	5.0099	4.6874
ASHG19A3A011974	0.0468784	2.17333	up	coding	NM_001700	AZU1	RefSeq_coding	912	chr19	+	827830	832017		TTCCATCAGCAGCATGAGCGAGAATGGCTACGACCCCCAGCAGAACCTGAACGACCTGAT	566	Hs.72885	GO:0003824|GO:0008201|GO:0004252|GO:0015643|GO:0007205|GO:0006916|GO:0045123|GO:0006935|GO:0050829|GO:0008347|GO:0050930|GO:0006954|GO:0048246|GO:0001774|GO:0042117|GO:0045348|GO:0045785|GO:0050754|GO:0050725|GO:0050766|GO:0042535|GO:0006508|GO:0043114|GO:0042582|GO:0005576	NP_001691	Azurocidin 1	29.5577	104.41	5.04402	6.16393	19.8662	18.0976	70.171	31.952	7.70154	78.0625	199.355	120.244	54.0095	70.3778	4.60098	5.15026	6.24858	5.4965	3.72378	5.89692	6.74721	6.47338	5.73209	5.97005
ASHG19A3A017901	0.0104938	6.7631	up	coding	NM_020362	C1orf128	RefSeq_coding	1641	chr1	+	24104875	24114720		AAACTTCGGAGCAGATACGACAAAGGTCTTTTATATTGGCCTGAGAGGAGAGTGGACTGA	57095	Hs.31819		NP_065095	Chromosome 1 open reading frame 128	15.947	123.804	3.73632	6.494	7.4675	5.44722	8.16446	7.14874	51.5069	110.15	193.825	98.1452	105.421	111.479	2.7484	2.93134	3.26872	3.52234	6.2108	6.38303	6.6946	6.1679	6.59642	6.62807
ASHG19A3A049539	0.0221168	2.39183	up	coding	NM_000621	HTR2A	RefSeq_coding	3564	chr13	-	47407512	47471169		AAAGCTGCAGAATGCCACCAACTATTTCCTGATGTCACTTGCCATAGCTGATATGCTGCT	3356	Hs.654586	GO:0071886|GO:0004930|GO:0008144|GO:0004435|GO:0032403|GO:0004872|GO:0051378|GO:0004993|GO:0070371|GO:0007208|GO:0007568|GO:0008219|GO:0007613|GO:0043267|GO:0051967|GO:0014065|GO:0006661|GO:0043406|GO:0008284|GO:0045907|GO:0014059|GO:0051209|GO:0051209|GO:0042493|GO:0006950|GO:0019233|GO:0007210|GO:0030431|GO:0007268|GO:0001659|GO:0005737|GO:0043198|GO:0005887|GO:0005886|GO:0005886|GO:0005886	NP_001159419	5-hydroxytryptamine (serotonin) receptor 2A	13.3275	54.2342	3.93812	5.19624	8.06285	5.44722	16.5778	20.2576	16.2921	58.0993	72.105	57.0311	46.4851	37.4506	3.16409	2.93134	4.06841	4.85006	4.67672	5.48192	4.57875	5.34035	5.54238	5.03778
ASHG19A3A032737	0.0020479	6.66644	up	coding	NM_001077663	URGCP	RefSeq_coding	3636	chr7	-	43915502	43946231		GCGCGGAGGAAGCGAAGGAGGCGGGAGCGGAGACCTCGCTGCGCTCATGGCGTCGCCCGG	55665	Hs.709317		NP_060390	Upregulator of cell proliferation	25.5019	281.432	4.9292	7.66612	39.7995	8.17368	43.8544	13.6771	22.0049	241.136	378.519	226.549	282.235	278.723	5.5307	4.22873	5.54838	4.28331	5.05487	7.44287	7.87427	7.39551	7.82706	7.79087
ASHG19A3A002099	0.000127	3.92106	up	coding	NM_001128914	PCBP2	RefSeq_coding	3043	chr12	+	53845885	53874945		TCCCATGACGCATGGCAACACCGGATTCAGTGCAGGTTTGGATGCATCTGCTCAGACTAC	5094	Hs.546271	GO:0003677|GO:0003723|GO:0019899|GO:0005515|GO:0031625|GO:0008380|GO:0010467|GO:0045087|GO:0016071|GO:0050687|GO:0032480|GO:0000398|GO:0043161|GO:0009615|GO:0005737|GO:0005737|GO:0005829|GO:0005654|GO:0005634|GO:0030529	NP_114366	Poly(rC) binding protein 2	179.828	1729.63	7.95935	9.9306	184.021	171.313	191.508	205.463	146.835	1935.7	1586.12	1499.29	1821.78	1805.27	7.7106	8.20627	7.7836	8.35061	7.74568	9.98082	9.94469	9.92189	9.91887	9.88671
ASHG19A3A030891	0.000535	10.2861	up	coding	NM_000904	NQO2	RefSeq_coding	1139	chr6	+	3000066	3019994		TATGCACACCAGGAACCCAAGTCTTTCAACGGATCCTTGAAGAATGTGGCTGTAGATGAA	4835	Hs.533050	GO:0008753|GO:0050662|GO:0001512|GO:0009055|GO:0046872|GO:0055114|GO:0005737|GO:0005730|GO:0005634	NP_000895	NAD(P)H dehydrogenase, quinone 2"	11.9377	212.717	3.91136	7.27399	16.1001	7.61394	17.7878	11.0623	7.1243	221.175	215.652	187.589	220.095	219.072	4.33303	4.15102	4.18239	3.97473	2.91563	7.33156	6.89726	7.12436	7.52155	7.49521
ASHG19A3A042960	0.000197	3.59827	up	coding	NM_001144000	AGAP5	RefSeq_coding	2426	chr10	-	75434033	75457554	uc001jeu.3,uc001jei.2,NR_029396,ENST00000436180,ENST00000339771,"	TTAGCCTTTCTGCCAATCCAGAGGCAAGCACAATATTCCAGAGGAACTCTCAAACAGATG	729092	Hs.651147	GO:0008060|GO:0046872|GO:0008270|GO:0032312	NP_001137472	ArfGAP with GTPase domain, ankyrin repeat and PH domain 5"	14.4183	88.0968	4.1122	5.9595	17.8516	5.44722	21.5113	17.7733	9.50817	94.2696	97.9155	88.1876	90.4446	69.6665	4.46274	2.93134	4.47871	4.65934	4.02885	6.15137	5.28448	6.00917	6.39956	5.9529
ASHG19A3A008810	0.00293815	2.94158	up	coding	NM_004035	ACOX1	RefSeq_coding	7514	chr17	-	73937588	73975444		TCATGCCCGCCTGGAACTTGGAGATCATTGGCACTTATGCCCAGACAGAGATGGGTCATG	51	Hs.464137	GO:0003995|GO:0003997|GO:0003997|GO:0003997|GO:0050660|GO:0047485|GO:0044255|GO:0044255|GO:0033540|GO:0033540|GO:0019395|GO:0006091|GO:0006629|GO:0055114|GO:0006693|GO:0007283|GO:0000038|GO:0005737|GO:0005739|GO:0005782|GO:0005778|GO:0005777	NP_009223	Acyl-CoA oxidase 1, palmitoyl"	13.0988	78.1971	4.23476	5.79135	9.89646	14.1658	17.398	14.0139	10.0196	73.4642	112.817	61.6409	70.7451	72.318	3.76191	4.85414	4.14798	4.32069	4.08908	5.81298	5.58587	5.46574	6.08034	6.01183
ASHG19A3A034961	0.0445592	2.38982	up	coding	NM_198267	ING3	RefSeq_coding	1240	chr7	+	120590816	120597034		GACTGTATGTATCAGTCCTTATTTAGAGACTGCCTGCTTTTTAATTCATATAGCTCTTTG	54556	Hs.489811	GO:0004402|GO:0046872|GO:0008270|GO:0016568|GO:0043968|GO:0043967|GO:0043065|GO:0040008|GO:0035267|GO:0032777|GO:0005634	NP_938008	Inhibitor of growth family, member 3"	9.35138	40.5033	3.44735	4.70426	22.1024	5.44722	5.9482	5.79667	7.4624	33.9026	43.1166	36.3785	49.5106	39.6082	4.73869	2.93134	2.77261	3.31496	3.47916	4.71549	3.44792	4.61042	5.62518	5.12226
ASHG19A3A053211	0.0174235	3.0376	up	coding	NM_002201	ISG20	RefSeq_coding	974	chr15	+	89182038	89198879		CTTTTTGGGACAGCAACTACCTTGCTTTTGGAAAATACATTTTTAATAGTAAAGTGGCTC	3669	Hs.459265	GO:0000175|GO:0003723|GO:0004527|GO:0008859|GO:0016787|GO:0046872|GO:0008310|GO:0000738|GO:0006401|GO:0008283|GO:0019221|GO:0009615|GO:0060337|GO:0016605|GO:0005622|GO:0005654|GO:0005634	NP_002192	Interferon stimulated exonuclease gene 20kDa	12.9394	68.5359	3.83582	5.43875	7.6317	5.44722	12.1464	20.1259	19.346	84.9166	48.8385	51.6893	85.111	72.124	2.87273	2.93134	3.64841	4.84146	4.88513	6.01183	3.66531	5.18435	6.3249	6.00735
ASHG19A3A018828	0.00198703	2.06277	up	coding	NM_031459	SESN2	RefSeq_coding	3503	chr1	+	28586005	28609001		TCTTTGGCTTTGCTACCAGTTCCATATGATGAGAAATAAACGTTCGCTGAGGTTTTGTTT	83667	Hs.469543	GO:0007050|GO:0005737|GO:0005634	NP_113647	Sestrin 2	92.1072	337.073	6.85121	7.89579	149.275	59.07	113.992	65.7795	72.4195	399.189	300.043	324.468	322.504	339.161	7.40236	6.65642	6.96701	6.53749	6.69276	8.08644	7.48123	7.91511	7.97559	8.02061
ASHG19A3A050587	2.85e-06	2.56043	up	coding	NM_001344	DAD1	RefSeq_coding	711	chr14	-	23033806	23058143		TCTGCCTTTCATTAAATGTAACCTTTTGCCTTCCAAATTAAAGAACTCCATGCCACTCCT	1603	Hs.82890	GO:0004579|GO:0016740|GO:0006916|GO:0006915|GO:0001824|GO:0044267|GO:0043687|GO:0018279|GO:0018279|GO:0042493|GO:0007584|GO:0005789|GO:0016021|GO:0016020|GO:0008250	NP_001335	Defender against cell death 1	338.213	2525.17	9.04334	10.3997	423.091	276.552	393.031	279.096	319.295	2672.2	2244.6	2250.62	2787.29	2671.17	9.11546	9.02244	9.09563	8.94557	9.03759	10.3898	10.4023	10.4338	10.4266	10.3461
ASHG19A3A022465	0.00913192	4.72082	up	coding	NM_005107	EXOG	RefSeq_coding	3146	chr3	+	38537762	38567796		ATCAGGCAAAGCGGGTGCCTAGATGGGTTCTTGAACATATTTCCAAAAGCAAGATAATGG	9941	Hs.517897	GO:0004519|GO:0016787|GO:0046872|GO:0003676|GO:0008150|GO:0005575|GO:0016020|GO:0005743|GO:0005739	NP_005098	Endo/exonuclease (5'-3'), endonuclease G-like"	7.13103	68.2501	3.30626	5.5453	7.82038	7.38563	7.76136	5.39459	7.29319	54.1007	70.0161	79.6452	58.1336	79.3547	3.04888	4.11796	3.22742	2.92411	3.21294	5.38106	4.51265	5.85635	5.82775	6.14869
ASHG19A3A033589	0.00395091	6.55833	up	coding	NM_205855	FAM180A	RefSeq_coding	1818	chr7	-	135414346	135433594		TTGTAGTTTCCTGGAAGACACATCTGATTCATGCCATCATGTGACCTGGGCTGGAAGAAA	389558	Hs.55200	GO:0005576	NP_995327	Family with sequence similarity 180, member A"	6.4047	94.5004	2.95448	5.66781	7.57408	5.44722	5.81119	6.07216	7.11885	43.571	290.075	39.6602	48.6334	50.5628	2.83562	2.93134	2.70801	3.38694	2.91051	5.07225	7.43077	4.75641	5.60187	5.47777
ASHG19A3A046539	0.00867583	3.34455	up	coding	NM_032344	NUDT22	RefSeq_coding	1149	chr11	+	63993737	63997487	NM_001128612,"	GCTGGGCAGCTGGTGGTACATGAACTCTTTTCCAGTGTCCTTCAGGAGATCTGTGATGAG	84304	Hs.656074	GO:0016787	NP_115720	Nudix (nucleoside diphosphate linked moiety X)-type motif 22	19.8512	99.4813	4.41516	6.15697	27.9002	5.44722	35.2306	10.871	19.8068	102.788	116.085	84.2364	83.5445	110.753	5.05001	2.93134	5.22633	3.95078	4.91732	6.28139	5.64651	5.93894	6.30043	6.61758
ASHG19A3A004933	0.00657763	2.41423	up	coding	NM_016951	CKLF	RefSeq_coding	689	chr16	+	66586471	66599970	NM_001040138,"	GAAGTGGTTATTTTGGCCTTTGCTTGATATTATCAACTCACTGGTAACAACAGTATTCAT	51192	Hs.15159	GO:0008009|GO:0008283|GO:0006935|GO:0048247|GO:0048246|GO:0030593|GO:0032940|GO:0005576|GO:0005615|GO:0016021|GO:0016020	NP_857592	Chemokine-like factor	13.3559	65.7151	4.23225	5.50381	9.87748	6.98833	16.6249	18.7019	14.5871	67.1107	74.2604	76.4707	52.1621	58.5717	3.75993	4.05721	4.07405	4.7324	4.53765	5.68994	4.65011	5.78926	5.68826	5.70147
ASHG19A3A041735	9.37e-05	2.51132	up	coding	NM_001163257	PLXNB3	RefSeq_coding	6377	chrX	+	153029650	153044801		CCTGGCTCTTTCCCCCAGCTGCGGAGGGTTCCTCCTTGCAGCCGGCCCTGGCTGCCCAAG	5365	Hs.632833	GO:0005515|GO:0004872|GO:0007411|GO:0007275|GO:0007165|GO:0016021|GO:0005622|GO:0005886	NP_005384	Plexin B3	137.527	720.525	7.53132	8.85977	139.746	122.878	167.88	136.602	120.529	772.745	771.626	635.622	647.166	775.466	7.30333	7.6878	7.57197	7.64736	7.44615	8.86655	8.9626	8.80873	8.74276	8.9182
ASHG19A3A035744	0.000636	2.49839	up	coding	NM_005195	CEBPD	RefSeq_coding	1269	chr8	-	48649475	48650726		CAGACAAACCCTTTGTATTGTAGATAAGAGGAAAAGACTGAGCATGCTCACTTTTTTATA	1052	Hs.440829	GO:0046983|GO:0043565|GO:0003700|GO:0006355|GO:0006366|GO:0005634	NP_005186	CCAAT/enhancer binding protein (C/EBP), delta"	158.57	844.188	7.72265	9.04365	206.738	144.042	186.387	113.121	142.563	942.654	806.163	702.637	976.531	792.953	7.899	7.92702	7.73254	7.35206	7.70262	9.09771	9.02803	8.93632	9.21059	8.94557
CUST_18_PI418767722	0.00356033	4.08354	up	coding	NM_000754	COMT	RefSeq_coding	2304	chr22	+	19929262	19957496	NM_007310,NM_001135162,NM_001135161,"	CCAGACCTGAGTGGCAGAAAGCAAAAAGTTCCTTTGCTGCTTTAATTTTTAAATTTTCTT	1312	Hs.370408	GO:0008171|GO:0016206|GO:0000287|GO:0008168|GO:0005515|GO:0016740|GO:0042420|GO:0008210|GO:0007565|GO:0007612|GO:0032259|GO:0048609|GO:0045963|GO:0048662|GO:0042136|GO:0042135|GO:0050668|GO:0042493|GO:0032496|GO:0014070|GO:0048265|GO:0007268|GO:0006805|GO:0005737|GO:0005829|GO:0016021|GO:0043231|GO:0005624|GO:0005792|GO:0005739|GO:0005886|GO:0005625	NP_009294	Catechol-O-methyltransferase	11.7954	98.0245	4.05546	6.08528	18.7535	7.31567	12.5838	9.2469	11.0772	101.382	87.8239	79.0353	105.451	116.429	4.52644	4.10741	3.6832	3.75065	4.20963	6.26097	5.03657	5.84405	6.59686	6.68797
ASHG19A3A053001	0.00120211	10.1706	up	coding	NM_001145102	SMAD3	RefSeq_coding	5997	chr15	+	67418053	67487532		CAGGATGGGACAACTGCATGGAAACCCACACTCGGGCCTGTGTTGAGCAACCACGTTTGA	4088	Hs.36915	GO:0070412|GO:0001102|GO:0008013|GO:0070410|GO:0046872|GO:0010843|GO:0005515|GO:0042803|GO:0019901|GO:0043565|GO:0003700|GO:0003700|GO:0008134|GO:0005160|GO:0030618|GO:0031625|GO:0007183|GO:0006919|GO:0007050|GO:0045216|GO:0019049|GO:0006955|GO:0006917|GO:0030308|GO:0045930|GO:0042177|GO:0001933|GO:0000122|GO:0000122|GO:0090263|GO:0035413|GO:0010718|GO:0042993|GO:0045944|GO:0045944|GO:0031053|GO:…	NP_005893	SMAD family member 3	22.2352	351.551	4.59309	7.93942	24.7818	5.44722	25.4537	40.5427	14.9503	280.313	335.945	323.789	408.296	409.412	4.89029	2.93134	4.73934	5.83715	4.5673	7.64162	7.67898	7.91138	8.24352	8.22161
ASHG19A3A004922	0.00567925	8.93994	up	coding	NM_016815	GYPC	RefSeq_coding	1019	chr2	+	127413683	127454245		AGCACGGCGTGGCCTCTCAGCCTCGAGCCTGATCCAGGGATGTCTGGATGGCCGGATGGC	2995	Hs.59138	GO:0005515|GO:0030863|GO:0005887|GO:0005886	NP_058131	Glycophorin C (Gerbich blood group)	12.1717	153.082	3.65395	6.81422	7.47948	12.388	5.51252	28.342	7.13638	167.346	178.522	138.545	138.085	142.911	2.76332	4.69355	2.55873	5.32487	2.9293	6.95	6.53917	6.6815	6.94264	6.95779
ASHG19A3A025500	0.00163649	2.19631	up	coding	NM_017830	OCIAD1	RefSeq_coding	2005	chr4	+	48833059	48863833	NM_001168254,NM_001079839,"	ATCTTTAACACAAAAGACTGACCCCTCAGTCAGGCCTATGCATGAAAGAGTGCCAAAAAA	54940	Hs.518750	GO:0005515|GO:0005768	NP_060300	OCIA domain containing 1	84.9346	325.695	6.73516	7.87024	117.784	56.2713	126.955	64.5827	59.0797	354.114	339.59	313.959	304.783	316.03	7.04547	6.58596	7.12911	6.51279	6.40247	7.9411	7.6944	7.86323	7.91454	7.93795
ASHG19A3A031157	6.06e-05	3.18186	up	coding	NM_003511	HIST1H2AL	RefSeq_coding	470	chr6	+	27833106	27833575		AGGCAAATAATGTCTCCATAGAATCACTTTCCAATACAACGGCTCTTTTCAGAGCCACCT	8332	Hs.233568		NP_003502	Histone cluster 1, H2al"	65.9562	394.503	6.43983	8.1097	70.7401	52.5829	79.2904	55.2078	71.9601	411.867	380.678	365.685	399.092	415.195	6.31513	6.49013	6.42856	6.28356	6.68177	8.12019	7.8842	8.08111	8.22212	8.24087
ASHG19A3A006484	0.00125955	3.9789	up	coding	NM_178150	FBXO18	RefSeq_coding	3540	chr10	+	5932213	5979555		GGCAGCGGGGTCCGGGTCCGGAGCGCCACATGAGACGGTTTAAGCGGAAGCATCTTACTG	84893	Hs.498543	GO:0005524|GO:0004003|GO:0003677|GO:0004386|GO:0016787|GO:0000166|GO:0006281|GO:0005634	NP_835363	F-box protein, helicase, 18"	30.4708	231.655	5.34244	7.33481	38.5846	22.2951	33.6874	21.2582	36.5289	212.646	276.392	123.187	270.523	275.526	5.48635	5.40758	5.16277	4.91924	5.73627	7.27693	7.33881	6.50718	7.77278	7.77835
ASHG19A3A039468	0.000461	3.76581	up	coding	NM_206920	MAMDC4	RefSeq_coding	3669	chr9	+	139746818	139755249		TATGCTGAGGCCTGGGCGTTCCCTGCCCTGTGCTGACTCTGTTGCTCTGTGAATAAACAC	158056	Hs.376780	GO:0015031|GO:0016021|GO:0016020	NP_996803	MAM domain containing 4	73.4179	551.006	6.59555	8.50852	62.2625	66.5835	91.5799	82.0373	64.6265	580.024	445.848	533.742	573.609	621.805	6.13441	6.81343	6.63884	6.85885	6.53224	8.52793	8.13828	8.57935	8.61198	8.68505
ASHG19A3A054207	0.00193968	2.23929	up	coding	NM_016333	SRRM2	RefSeq_coding	9379	chr16	+	2802329	2821411		ACAGCAAATTCAGGAAAAAGTGGCGACCTTTCGACTCATGTTGCTGGAGAAGGATGTGAA	23524	Hs.433343	GO:0070742|GO:0003723|GO:0047485|GO:0005515|GO:0008380|GO:0000398|GO:0015030|GO:0071013|GO:0016607|GO:0005634	NP_057417	Serine/arginine repetitive matrix 2	69.3466	285.165	6.50369	7.66673	92.2483	58.996	76.4903	62.8581	56.1405	293.176	278.51	230.501	318.644	304.994	6.68481	6.65435	6.37571	6.47353	6.33007	7.7	7.35522	7.4213	7.95893	7.89821
ASHG19A3A044379	0.000436	10.7116	up	coding	NM_001146289	LEPRE1	RefSeq_coding	2715	chr1	-	43212005	43232755		TAAATGGGGACTTCGATGGCGGAAACTTTTATTTCACTGAACTGGATGCCAAGACCGTGA	64175	Hs.720014	GO:0031418|GO:0005488|GO:0005506|GO:0046872|GO:0003674|GO:0016705|GO:0016702|GO:0019797|GO:0008285|GO:0055114|GO:0005575|GO:0005783|GO:0005576|GO:0005578	NP_071751	Leucine proline-enriched proteoglycan (leprecan) 1	7.07713	124.256	3.01158	6.43269	7.48372	5.44722	5.68957	9.64553	7.1196	128.373	95.0428	124.629	137.262	135.971	2.76766	2.93134	2.64978	3.79797	2.91116	6.59649	5.21818	6.52428	6.93304	6.89146
ASHG19A3A046572	0.00892309	2.73991	up	coding	NM_013299	SAC3D1	RefSeq_coding	1584	chr11	+	64808375	64812299		GAGCACTTAGGTTTCTTTTTCCATGGTTTCCAGGTAATAAAAGGAACTTGTTTTGTTGGT	29901	Hs.23642	GO:0005515|GO:0007049|GO:0051301|GO:0007067|GO:0005737|GO:0005856|GO:0005815|GO:0005819	NP_037431	SAC3 domain containing 1	34.5001	176.902	5.53552	6.98965	30.6289	39.8683	31.4777	41.102	29.4236	203.803	169.206	140.428	186.944	184.13	5.17429	6.13987	5.0569	5.85834	5.4482	7.21953	6.43473	6.70039	7.31788	7.2757
ASHG19A3A032131	0.0407267	2.7668	up	coding	NM_004952	EFNA3	RefSeq_coding	1782	chr1	+	155051347	155060006		CCTGGGCCTTTTTCAAGTGCTTTGGCTGTGACTTTCATACTCTGCTCTTAGTCTAAAAAA	1944	Hs.516656	GO:0046875|GO:0005005|GO:0007267|GO:0031225|GO:0005887|GO:0005886	NP_004943	Ephrin-A3	15.9496	77.1963	4.27588	5.7441	12.966	12.5152	30.1453	16.9245	7.19686	75.9598	77.1333	79.3084	81.7559	71.8244	4.06969	4.70462	4.99296	4.58402	3.02811	5.85972	4.73601	5.85017	6.27378	6.00081
ASHG19A3A029570	0.000805	6.15379	up	coding	NM_003510	HIST1H2AK	RefSeq_coding	460	chr6	-	27805658	27806117		TGGAGCAGTTCATTACTCATACCTCGGTCCAAACCAAAAAGGTTCTTTTCAGAGCCACCT	8330	Hs.558421	GO:0003677|GO:0006334|GO:0005694|GO:0000786|GO:0005634	NP_003501	Histone cluster 1, H2ak"	41.6946	514.585	5.76997	8.39145	48.603	39.1409	27.7391	39.8631	53.127	541.97	372.511	446.368	622.305	589.772	5.80168	6.11477	4.86659	5.81347	6.25336	8.44995	7.84299	8.33742	8.70411	8.62278
ASHG19A3A005435	0.00109486	2.21081	up	coding	NM_030913	SEMA6C	RefSeq_coding	3928	chr1	-	151104164	151119140		TCTGGCCCTGGGGATTCTGCTTATGGCGTGCGCCGGGACCTGCCCCCAGCCTCGGCCTCC	10500	Hs.516316	GO:0004872|GO:0030154|GO:0007275|GO:0007399|GO:0016021|GO:0016020	NP_112175	Sema domain, transmembrane domain (TM), and cytoplasmic domain, (semaphorin) 6C"	70.7994	282.795	6.5293	7.67387	83.8139	47.3735	85.1302	74.871	62.8082	264.983	404.879	224.342	255.199	264.573	6.55042	6.35669	6.52781	6.7229	6.48866	7.56564	7.98536	7.38138	7.70764	7.72935
ASHG19A3A029525	0.00135723	9.48424	up	coding	NM_003513	HIST1H2AB	RefSeq_coding	477	chr6	-	26033319	26033796		GTTTTTCTGTCAGCAGACAAAATCAGCCTAACAGCAAAGGCTCTTTTCAGAGCCACCTAC	8335	Hs.248174	GO:0003677|GO:0006334|GO:0005694|GO:0000786|GO:0005634	NP_003504	Histone cluster 1, H2ab"	10.9065	183.246	3.80328	7.04882	22.1452	8.01724	5.98814	11.0257	7.35649	190.936	172.598	168.232	175.153	209.312	4.7412	4.20641	2.78653	3.96958	3.3127	7.12706	6.4748	6.95924	7.2411	7.4419
ASHG19A3A051445	1.9e-05	8.54486	up	coding	NM_002306	LGALS3	RefSeq_coding	1017	chr14	+	55595934	55612147	NR_003225,"	AACTGGGGAAGGGAAGAAAGACAGTCGGTTTTCCCATTTGAAAGTGGGAAACCATTCAAA	3958	Hs.531081	GO:0019863|GO:0005515|GO:0005529|GO:0030154|GO:0030198|GO:0045087|GO:0001501|GO:0005737|GO:0031012|GO:0005743|GO:0005634|GO:0005886|GO:0005578	NP_002297	Lectin, galactoside-binding, soluble, 3"	211.435	5193.51	8.18458	11.2796	283.823	187.115	272.288	163.662	150.286	5657.12	4598.39	4281.68	5642.02	5788.34	8.43095	8.35779	8.40179	7.95036	7.78202	11.2966	11.2909	11.2624	11.276	11.2723
ASHG19A3A040571	0.000531	2.88235	up	coding	NM_002910	RENBP	RefSeq_coding	1507	chrX	-	153200722	153210232		ATGGATGTATTGTCGCCTGTACCGCACTTTCGAGCGCTTCCGCCATGCTCAGCTTCTGGA	5973	Hs.158331	GO:0005524|GO:0050121|GO:0004866|GO:0016853|GO:0004476|GO:0042803|GO:0017076|GO:0006044|GO:0006013|GO:0010951|GO:0008217	NP_002901	Renin binding protein	19.4149	93.4342	4.47987	6.00712	18.7791	5.44722	23.3331	27.6646	21.8503	83.2902	80.0573	120.174	98.9699	84.6798	4.52887	2.93134	4.60578	5.28812	5.04526	5.98407	4.82265	6.47258	6.51486	6.24145
ASHG19A3A012203	0.000273	2.58247	up	coding	NM_001111307	PDE4A	RefSeq_coding	4794	chr19	+	10531332	10580307		CGGCCCGGCCTGCGCACGACCCGCATGTCCTGGCCCTCGTCCTTCCATGGCACTGGCACC	5141	Hs.89901	GO:0004115|GO:0004115|GO:0016787|GO:0046872|GO:0008081|GO:0005515|GO:0006198|GO:0042493|GO:0007165|GO:0042995|GO:0005737|GO:0005829|GO:0005829|GO:0005626|GO:0005624|GO:0005634|GO:0048471|GO:0005886|GO:0032587|GO:0005625	NP_006193	Phosphodiesterase 4A, cAMP-specific"	87.1585	434.587	6.85489	8.22364	81.2997	77.7498	89.993	94.184	92.5659	406.847	422.95	389.38	538.55	415.21	6.50601	7.03715	6.61011	7.06855	7.05264	8.10793	8.05405	8.16968	8.54522	8.24134
ASHG19A3A045909	0.000136	3.12472	up	coding	NM_053280	ODF3	RefSeq_coding	1331	chr11	+	196760	200256		ATCTTTGACCACTCCAAGTAGGAGAAACCGGCCCAGGGCTCCCTTAGAGCCGAGAACAGT	113746	Hs.350949	GO:0030154|GO:0007275|GO:0007283|GO:0005737|GO:0001520	NP_444510	Outer dense fiber of sperm tails 3	58.9809	346.211	6.2929	7.93663	52.3439	53.4894	68.068	66.9841	54.0189	331.094	367.957	286.093	378.907	367.004	5.90321	6.51602	6.20368	6.56568	6.2759	7.85862	7.82247	7.73605	8.15727	8.10872
ASHG19A3A001564	0.00933709	3.86648	up	coding	NM_001079864	TAX1BP1	RefSeq_coding	3340	chr7	+	27779737	27869384		TAGAAAATCCAGCAGAAAGGAAAATGGAAGATGGAGCAGATGGTGCTTTTTACCCAGATG	8887	Hs.34576	GO:0042802|GO:0019900|GO:0005515|GO:0008270|GO:0006916|GO:0006915|GO:0032088|GO:0032480|GO:0005829|GO:0005622	NP_006015	Tax1 (human T-cell leukemia virus type I) binding protein 1	39.2009	239.874	5.48886	7.43988	68.2854	16.9147	57.1758	13.9976	39.6311	256.185	283.875	178.653	253.37	227.289	6.26176	5.06974	5.947	4.31926	5.84652	7.51858	7.39446	7.04893	7.69945	7.53796
ASHG19A3A004090	7e-05	6.25325	up	coding	NM_002961	S100A4	RefSeq_coding	512	chr1	-	153516097	153518282		TCAGCGCTTCTTCTTTCTTGGTTTGATCCTGACTGCTGTCATGGCGTGCCCTCTGGAGAA	6275	Hs.654444	GO:0050786|GO:0005509|GO:0048306|GO:0042802|GO:0005515|GO:0001837|GO:0043123|GO:0043005|GO:0005634|GO:0048471	NP_062427	S100 calcium binding protein A4	47.6104	602.169	5.98874	8.63335	52.8848	44.8694	44.8961	42.3141	53.0875	627.623	548.792	552.802	666.688	614.942	5.91526	6.28834	5.58374	5.90411	6.25226	8.62872	8.4645	8.62307	8.77828	8.67217
ASHG19A3A004721	0.00382024	2.18722	up	coding	NM_014281	PUF60	RefSeq_coding	1853	chr8	-	144898548	144911537		GCAGCAGCAGCTCACCAACCTGCAGATGGCGGCTCAGCGGCAGCGGGCGCTGGCCATCAT	22827	Hs.521924	GO:0003677|GO:0003723|GO:0000166|GO:0005515|GO:0008380|GO:0006915|GO:0006397|GO:0019907|GO:0005634|GO:0030529	NP_510965	Poly-U binding splicing factor 60KDa	18.8925	78.4586	4.64999	5.77908	20.5383	17.4387	30.2673	9.73733	16.4811	82.4085	123.847	77.5109	46.4627	62.0639	4.64291	5.10543	4.99859	3.81074	4.69228	5.96993	5.78701	5.81398	5.54206	5.78244
ASHG19A3A031297	0.000431	2.26048	up	coding	NM_004847	AIF1	RefSeq_coding	1491	chr6	+	31582993	31584796		TAAAAAGTTTACTTTTGTGGTAGCAAAAGGGGAACCTGCCTTTATTGCCCTCCTGCCACA	199	Hs.76364	GO:0051015|GO:0005509|GO:0051017|GO:0007050|GO:0006954|GO:0008285|GO:0006950|GO:0005884|GO:0042995|GO:0005737|GO:0005856|GO:0005634|GO:0005886|GO:0032587	NP_116573	Allograft inflammatory factor 1	95.7953	420.867	6.9863	8.16292	98.1166	74.2024	103.375	91.8194	111.463	412.224	377.834	339.912	529.174	445.192	6.77562	6.9689	6.82092	7.0307	7.33534	8.12133	7.87003	7.97467	8.52502	8.32358
ASHG19A3A044057	0.021131	4.03274	up	coding	NM_145306	C10orf35	RefSeq_coding	1092	chr10	+	71390002	71393347		GGCTACTTTATTGTTTAGGACAAGTGGTAGTGGCATTCTATTTATTGTGACCTTTTCAAT	219738	Hs.522992	GO:0016021|GO:0016020	NP_660349	Chromosome 10 open reading frame 35	6.72337	59.1145	3.27438	5.28614	7.81633	6.73549	5.99563	5.77039	7.299	60.3187	53.3338	57.9823	64.1185	59.8191	3.04421	4.01789	2.78883	3.29859	3.22241	5.53252	3.84835	5.36675	5.95183	5.73126
ASHG19A3A014254	0.00210208	3.37941	up	coding	NM_019044	CCDC93	RefSeq_coding	6794	chr2	-	118673148	118771697		TACAGTGAGAAACTGGACAAAGAGCAAGCAGCCCTCGAGAAGATAGAATCCAAAGCTGAT	54520	Hs.107845		NP_061917	Coiled-coil domain containing 93	17.1249	110.306	4.55381	6.31058	21.9802	13.9839	15.665	23.1808	10.8145	80.3282	143.606	92.4824	118.856	116.255	4.73175	4.83874	3.98199	5.03604	4.18053	5.93547	6.09694	6.07975	6.7553	6.68544
ASHG19A3A017479	0.00662318	4.46145	up	coding	NM_000099	CST3	RefSeq_coding	818	chr20	-	23614293	23618574		TTTGCCGTCGGCGAGTACAACAAAGCCAGCAACGACATGTACCACAGCCGCGCGCTGCAG	1471	Hs.304682	GO:0001540|GO:0004869|GO:0030414|GO:0002020|GO:0060009|GO:0006915|GO:0007420|GO:0001775|GO:0070301|GO:0034599|GO:0042747|GO:0006952|GO:0007566|GO:0001654|GO:0043206|GO:0008584|GO:0060313|GO:0060548|GO:0010711|GO:0060311|GO:0010716|GO:0010703|GO:0010466|GO:0045740|GO:0008284|GO:0043067|GO:0034103|GO:0048678|GO:0009743|GO:0042493|GO:0032355|GO:0001666|GO:0010035|GO:0031667|GO:0014070|GO:0051789|GO:…	NP_000090	Cystatin C	128.193	1046.79	7.14959	9.3071	122.381	58.6435	317.457	65.9637	76.5189	1178.98	938.257	873.412	1120.75	1122.53	7.1028	6.64675	8.68453	6.5412	6.77268	9.36879	9.24025	9.2137	9.37068	9.34209
ASHG19A3A020291	0.00391463	5.44217	up	coding	NM_001039570	KREMEN1	RefSeq_coding	6152	chr22	+	29469065	29542803		GCAGGGATTTTGACTTTGGATGACAAGGCTTTATTTGTAAATATGCTCTTAATATGCAAC	83999	Hs.229335	GO:0005515|GO:0016055|GO:0007154|GO:0060828|GO:0016021|GO:0016020|GO:0005624	NP_114434	Kringle containing transmembrane protein 1	12.4454	105.441	3.71286	6.15704	29.3361	5.44722	9.94904	10.208	7.28659	110.161	88.828	70.2386	119.706	138.272	5.11472	2.93134	3.44272	3.87359	3.2019	6.38336	5.0637	5.66189	6.76289	6.91335
ASHG19A3A022454	0.0104583	8.48152	up	coding	NM_015873	VILL	RefSeq_coding	2787	chr3	+	38035077	38048675		ACTCTGACTTCCAAGATATCTTTGGGAAATCCAAGGAGGAATTCTACAGCATGGCCACGT	50853	Hs.103665	GO:0003779|GO:0005200|GO:0051693|GO:0007010|GO:0015629	NP_056957	Villin-like	15.0654	166.279	3.81478	6.89911	7.96097	8.16569	46.584	5.17895	7.43731	192.81	162.902	127.639	171.54	176.506	3.11543	4.22774	5.64275	2.64807	3.43992	7.14203	6.35185	6.55838	7.21762	7.22564
ASHG19A3A002050	0.0025932	5.18497	up	coding	NM_001127890	SPG21	RefSeq_coding	1734	chr15	-	65255363	65282251		TGGATGGGGTTACCGGGTTATCGCTGTTCATCTTTTTGGCGCTTCTTTGGGAGGCTTTTT	51324	Hs.242458	GO:0042609|GO:0050851|GO:0008219|GO:0005794|GO:0005737|GO:0005829|GO:0005768|GO:0010008|GO:0016020|GO:0030140	NP_057714	Spastic paraplegia 21 (autosomal recessive, Mast syndrome)"	11.3982	94.4666	3.68696	6.0613	10.6711	5.44722	18.0031	15.6938	7.17553	91.8633	100.969	76.9647	88.9381	113.599	3.84106	2.93134	4.20083	4.47743	2.98414	6.11785	5.35287	5.80168	6.37821	6.65587
ASHG19A3A031154	0.000144	2.10587	up	coding	NM_003521	HIST1H2BM	RefSeq_coding	446	chr6	+	27782821	27783266		ATCTCTTCCAAGGCTATGGGAATCATGAACTCCTTCGTCAACGACATCTTTGAGCGTATC	8342	Hs.182432	GO:0003677|GO:0006334|GO:0005694|GO:0000786|GO:0005634	NP_003512	Histone cluster 1, H2bm"	245.349	1283.23	8.48977	9.56419	260.166	219.792	274.804	217.676	254.307	1338.78	1178.66	1205.73	1352.74	1340.24	8.28299	8.65175	8.41821	8.45655	8.63936	9.52779	9.54274	9.63295	9.57783	9.53963
ASHG19A3A047374	0.000294	8.96718	up	coding	NM_000900	MGP	RefSeq_coding	661	chr12	-	15034826	15038828		GAGAAATGCAAATACCTTCATATCCCCTCAGCAGAGATGGAGAGCTAAAGTCCAAGAGAG	4256	Hs.365706	GO:0005509|GO:0048306|GO:0005201|GO:0008147|GO:0048754|GO:0001502|GO:0030154|GO:0030324|GO:0007275|GO:0001503|GO:0006461|GO:0030500|GO:0051592|GO:0009725|GO:0009612|GO:0007584|GO:0005783|GO:0031012|GO:0005576|GO:0005615|GO:0043234|GO:0005578	NP_001177768	Matrix Gla protein	215.177	5411.65	8.16649	11.3311	315.308	195.901	220.173	100.525	243.978	6090.91	4847.94	4098.36	6010	6011.03	8.61491	8.44735	8.02788	7.16745	8.57489	11.3912	11.3845	11.1963	11.3613	11.3225
ASHG19A3A032654	3.46e-06	8.81605	up	coding	NM_203288	RP9	RefSeq_coding	1184	chr7	-	33134411	33149002		GGTGACAAAGAATGCCCTTTCTTTATCAAAGGCAACCAAAAGTTAGAGCAGTTCAGAGTG	6100	Hs.326805	GO:0046872|GO:0003676|GO:0005515|GO:0008270|GO:0008380|GO:0050896|GO:0007601|GO:0005634	NP_976033	Retinitis pigmentosa 9 (autosomal dominant)	7.12307	113.733	3.23173	6.37186	7.81179	5.44722	8.45931	6.4502	7.44682	116.163	138.372	100.109	98.2338	115.785	3.03724	2.93134	3.29787	3.43769	3.45451	6.45557	6.02009	6.19838	6.50501	6.68025
ASHG19A3A023212	7.12e-05	2.95344	up	coding	NM_001171905	NUDT16	RefSeq_coding	5943	chr3	+	131100514	131107673		TCCCCTTATCCCTGCAGGGATTGGGCCTTGCAGCACCGCCCAGGCTCGGATTGGTCCGAG	131870	Hs.282050	GO:0003723|GO:0016787|GO:0046872|GO:0005730|GO:0005654|GO:0005634	NP_689608	Nudix (nucleoside diphosphate linked moiety X)-type motif 16	37.6662	203.8	5.66329	7.22569	39.5412	27.9375	48.6994	37.7301	34.4231	210.836	229.313	181.386	193.462	204.005	5.5228	5.69117	5.71207	5.73366	5.65674	7.26604	7.01738	7.07357	7.3591	7.41236
ASHG19A3A054123	0.013666	2.72404	up	coding	NM_138418	FAM195A	RefSeq_coding	928	chr16	+	691848	698474		AGCGACCAGCCCCTGGGGCTGGCAGGGAGGAGCTCCAGGCTAATAAAGTGGAGAAACTGT	84331	Hs.417710		NP_612427	Family with sequence similarity 195, member A"	43.2509	201.896	5.70751	7.15325	65.5531	18.8291	71.3837	36.6356	23.853	178.994	201.837	192.943	133.58	302.125	6.20429	5.19948	6.2746	5.69117	5.168	7.04226	6.77384	7.16428	6.90094	7.88495
ASHG19A3A051157	0.00307093	4.24518	up	coding	NM_152326	ANKRD9	RefSeq_coding	1626	chr14	-	102973197	102976128		GGCGCTGGATTTTGGGACAAAACTATTTTTCAGAGCGTTGTACCGGCACTTTATATATAT	122416	Hs.432945		NP_689539	Ankyrin repeat domain 9	28.8496	219.981	5.23473	7.32055	38.6512	31.1366	32.6522	28.7938	13.0144	235.869	215.961	204.454	219.329	224.29	5.48923	5.82193	5.1155	5.34816	4.39881	7.41424	6.90084	7.24665	7.5175	7.52353
ASHG19A3A018830	0.000721	13.8655	up	coding	NM_004414	RCAN1	RefSeq_coding	2457	chr21	-	35888785	35987382		CCCAGCGCCACCATCGCCTGTCACCTGGACCCGCGCGTGTTCGTGGACGGCCTGTGCCGG	1827	Hs.282326	GO:0003677|GO:0005515|GO:0003700|GO:0008015|GO:0019722|GO:0007417|GO:0007165|GO:0006351|GO:0005634	NP_981963	Regulator of calcineurin 1	83.0779	2863.25	6.6753	10.4687	45.6117	89.0923	115.602	45.4916	119.592	2630.94	2848.85	1327.23	3961.53	3547.71	5.71379	7.23328	6.98777	6.01062	7.43106	10.3716	10.6902	9.75721	10.8403	10.6844
ASHG19A3A005242	0.0312809	3.45321	up	coding	NM_021972	SPHK1	RefSeq_coding	1881	chr17	+	74380689	74383941		CCGCGGGTCGAGGTTATGGATCCAGTGGTCGGTTGCGGACGTGGCCTCTTTGGTTTTGTT	8877	Hs.68061	GO:0005524|GO:0017050|GO:0017050|GO:0003677|GO:0005516|GO:0004143|GO:0000287|GO:0000287|GO:0000166|GO:0005515|GO:0051721|GO:0008481|GO:0008481|GO:0016740|GO:0051084|GO:0007205|GO:0006916|GO:0019722|GO:0044267|GO:0035556|GO:0043066|GO:0042346|GO:0051092|GO:0045766|GO:0030307|GO:0030335|GO:0048146|GO:0045931|GO:0031398|GO:0045987|GO:0006457|GO:0010803|GO:0007165|GO:0046521|GO:0006665|GO:0006670|GO:…	NP_892010	Sphingosine kinase 1	13.2827	73.2908	3.80074	5.58868	10.7996	5.44722	13.6568	5.39285	31.1169	37.6469	122.022	41.4429	84.2379	81.1043	3.85382	2.93134	3.77856	2.92045	5.51954	4.86889	5.75197	4.83301	6.31034	6.17919
ASHG19A3A001492	0.000624	3.3672	up	coding	NM_001077206	SEC31A	RefSeq_coding	3902	chr4	-	83739814	83812400		GTACCACCTTATCCACAGCCACAGCGTCCTCAGAATGGTTGGAATGACCCTCCAGCTTTG	22872	Hs.370024	GO:0048306|GO:0005515|GO:0048208|GO:0006888|GO:0006888|GO:0016044|GO:0044267|GO:0043687|GO:0018279|GO:0015031|GO:0051592|GO:0016192|GO:0030127|GO:0012507|GO:0005737|GO:0031410|GO:0005829|GO:0005783|GO:0005789|GO:0005768|GO:0043231|GO:0016020|GO:0048471	NP_057295	SEC31 homolog A (S. cerevisiae)	73.9607	455.778	6.5381	8.28965	100.604	43.5752	110.105	64.2777	51.2418	431.412	448.061	426.51	436.815	536.09	6.81362	6.25197	6.91434	6.50565	6.20491	8.17082	8.1477	8.28453	8.32158	8.5236
ASHG19A3A020936	0.000228	4.424	up	coding	NM_004206	SEC22C	RefSeq_coding	1519	chr3	-	42589474	42623428		GGGCAAAACCATTTACTTTACATATTCGTTTTCAATACTTGCTGTTCATGTTACACAAGC	9117	Hs.445892	GO:0006888|GO:0015031|GO:0016192|GO:0005783|GO:0005789|GO:0016021|GO:0016020	NP_116752	SEC22 vesicle trafficking protein homolog C (S. cerevisiae)	27.9706	225.238	5.19976	7.34511	39.0515	15.7979	37.0066	19.8512	28.1456	247.268	203.435	222.89	236.226	216.37	5.50423	4.98369	5.30231	4.81756	5.39102	7.47444	6.78751	7.37135	7.6136	7.47867
ASHG19A3A050409	0.00448999	2.29092	up	coding	NM_002271	IPO5	RefSeq_coding	6019	chr13	+	98605928	98676549		TTTTTGATTCAGTCAGCTCTCAAAATGTGGGACTGCGGGAAGCTGCCCTTCACATTTTCT	3843	Hs.712598	GO:0005095|GO:0008536|GO:0005515|GO:0008565|GO:0006607|GO:0044419|GO:0006886|GO:0006610|GO:0005737|GO:0005643|GO:0005730|GO:0005634	NP_002262	Importin 5	16.6549	70.3018	4.41747	5.61339	20.9508	10.1897	23.6117	21.1023	7.42013	62.5099	97.9843	77.1731	66.05	47.7917	4.66918	4.47248	4.62529	4.90845	3.41193	5.58716	5.28564	5.80644	5.99032	5.39742
ASHG19A3A037724	0.00840919	8.60505	up	coding	NM_021570	BARX1	RefSeq_coding	1498	chr9	-	96713910	96717608		TTATTATGATCTTGAATGCGGACAATTGGGGCCAAACGAGGAAGGACACAGACCCAAAAG	56033	Hs.164960	GO:0043565|GO:0003700|GO:0030528|GO:0009952|GO:0007267|GO:0055123|GO:0030855|GO:0007275|GO:0030178|GO:0048513|GO:0006355|GO:0048536|GO:0009888|GO:0006351|GO:0000228|GO:0005634	NP_067545	BARX homeobox 1	12.9629	140.148	3.52719	6.63238	30.6913	5.44722	16.7912	5.32005	6.56479	129.624	211.876	74.3421	138.413	146.484	5.17705	2.93134	4.09031	2.80232	2.63495	6.60943	6.86832	5.74593	6.94661	6.99158
ASHG19A3A015310	0.0297758	2.1796	up	coding	NM_182626	C2orf48	RefSeq_coding	1902	chr2	+	10281508	10351856		ACCAGCCTTACGTCTTGAAAGGGAATCCCCTGCTTCTGCGTGTCAGGTGTTACTCGGGGT	348738	Hs.676025		NP_872432	Chromosome 2 open reading frame 48	26.3578	114.854	5.14754	6.2716	26.9536	15.9754	39.0654	26.2551	23.5394	85.14	120.633	63.058	155.238	150.198	5.00357	4.99832	5.37683	5.2104	5.14858	6.01521	5.72795	5.49833	7.09434	7.02219
ASHG19A3A012837	0.000259	7.73488	up	coding	NM_015603	CCDC9	RefSeq_coding	2093	chr19	+	47759730	47775208		TACTTTTGGGGAGTTCCTGTCCCAGCACAAAGCTGAGGCCAGCAGCCGCAGAAGGAGAAA	26093	Hs.227782		NP_056418	Coiled-coil domain containing 9	7.43034	113.404	3.38341	6.33478	7.83172	5.78338	6.02841	10.1408	7.36736	97.9704	134.407	79.5862	117.46	137.597	3.06216	3.85904	2.8009	3.86536	3.32958	6.21137	5.96074	5.85485	6.73981	6.90715
ASHG19A3A042665	0.000702	4.48491	up	coding	NM_001098206	HNRNPF	RefSeq_coding	2667	chr10	-	43881064	43903299		CCTCGGCTGCGCCGCGTGTCCTCGGAGCGCGGTCCCTGTATTGGTCTCCTGCTCCTAGAG	3185	Hs.808	GO:0003723|GO:0017025|GO:0000166|GO:0005515|GO:0003727|GO:0006396|GO:0008380|GO:0010467|GO:0000398|GO:0000398|GO:0043484|GO:0043484|GO:0071013|GO:0005737|GO:0030530|GO:0005730|GO:0005654|GO:0005634	NP_004957	Heterogeneous nuclear ribonucleoprotein F	557.425	9617.13	9.933	12.0981	591.229	532.788	691.991	482.996	488.122	12070.8	9667.24	9396.68	12140.5	4810.42	9.70477	10.0997	10.1057	10.0009	9.75385	12.3902	12.3408	12.3658	12.3339	11.0598
ASHG19A3A012188	0.000888	2.06894	up	coding	NM_006221	PIN1	RefSeq_coding	997	chr19	+	9945998	9960358		TTTCTAGTTAGGCCACGCTCCTCTGTTCAGTCGCAAAGGTGAACACTCATGCGGCCCAGC	5300	Hs.465849	GO:0016853|GO:0003755|GO:0050815|GO:0050816|GO:0050816|GO:0005515|GO:0007049|GO:0030512|GO:0032480|GO:0051443|GO:0006457|GO:0007088|GO:0060393|GO:0005654|GO:0005634	NP_006212	Peptidylprolyl cis/trans isomerase, NIMA-interacting 1"	141.34	559.913	7.50934	8.55823	202.206	98.5272	192.387	113.501	100.08	594.645	563.392	571.854	527.567	542.104	7.86094	7.36828	7.79281	7.3577	7.16695	8.55837	8.50853	8.66643	8.52038	8.53745
ASHG19A3A040756	0.000231	3.54184	up	coding	NM_006406	PRDX4	RefSeq_coding	921	chrX	+	23685644	23704513		TCAGTGGATGAGACACTACGTTTGGTTCAAGCATTCCAGTACACTGACAAACACGGAGAA	10549	Hs.83383	GO:0016491|GO:0008379|GO:0007252|GO:0045454|GO:0055114|GO:0005737|GO:0005576|GO:0005615|GO:0005739	NP_006397	Peroxiredoxin 4	181.343	1538.33	7.95236	9.77686	233.366	169.956	191.726	188.343	123.324	1799.02	1288.22	1323.37	1633.35	1647.71	8.09775	8.19483	7.78653	8.19778	7.48494	9.88259	9.66697	9.75446	9.79691	9.78339
ASHG19A3A007059	0.00150543	25.8215	up	coding	NM_212474	FN1	RefSeq_coding	7912	chr2	-	216225180	216300791		CCCCTGATTGGAAGGAAAAAGACAGGACAAGAAGCTCTCTCTCAGACAACCATCTCATGG	2335	Hs.203717	GO:0005518|GO:0005201|GO:0008201|GO:0005515|GO:0006953|GO:0001525|GO:0007596|GO:0007155|GO:0016477|GO:0050900|GO:0018149|GO:0030168|GO:0002576|GO:0008360|GO:0009611|GO:0034446|GO:0005793|GO:0031012|GO:0031012|GO:0005576|GO:0005576|GO:0005576|GO:0005615|GO:0005577|GO:0031093|GO:0005578	NP_997647	Fibronectin 1	741.896	32983.5	9.98641	14.6769	1226.62	228.801	1146.48	221.656	885.922	31258.3	30529.2	27519.9	38113.5	37496.4	10.9013	8.71977	11.0598	8.48313	10.7681	14.4757	14.7365	14.6705	14.7934	14.7086
ASHG19A3A040957	0.00589156	2.28707	up	coding	NM_003173	SUV39H1	RefSeq_coding	2745	chrX	+	48555130	48567404		TGGTTCCACTGGTCTCAAAAGTCACCTGCCTACAAATGTACAAAAGGCGAAGGTTCTGAT	6839	Hs.522639	GO:0008757|GO:0003682|GO:0042054|GO:0046974|GO:0018024|GO:0047485|GO:0005515|GO:0016740|GO:0008270|GO:0007049|GO:0030154|GO:0006333|GO:0016568|GO:0006325|GO:0000183|GO:0051567|GO:0034968|GO:0016571|GO:0044419|GO:0006364|GO:0005677|GO:0000775|GO:0000794|GO:0000792|GO:0005634|GO:0033553	NP_003164	Suppressor of variegation 3-9 homolog 1 (Drosophila)	12.8427	60.8971	4.1792	5.3727	20.4611	8.85461	8.44274	12.7864	13.6687	53.155	92.5846	44.3283	66.1021	48.3153	4.63749	4.31993	3.29619	4.18294	4.45945	5.3539	5.15828	4.94481	5.99157	5.41496
ASHG19A3A004486	0.0258376	2.01308	up	coding	NM_006340	BAIAP2	RefSeq_coding	3352	chr17	+	79008946	79091232		GTGGCCAGATTCTGAGCCGCCTGACTAGAGTTAGAATCCCTTTGCCCACGTCCAGCTGAA	10458	Hs.128316	GO:0017124|GO:0008093|GO:0008022|GO:0005515|GO:0007409|GO:0046847|GO:0008286|GO:0007165|GO:0030054|GO:0005737|GO:0030175|GO:0005730|GO:0005634|GO:0005886|GO:0001726	NP_059345	BAI1-associated protein 2	25.8509	89.7761	5.00158	6.01099	13.8769	14.0718	53.0468	32.1709	16.088	86.718	127.831	87.8593	75.544	70.9282	4.15232	4.8455	5.84221	5.50818	4.6597	6.03815	5.85672	6.00357	6.17443	5.98208
ASHG19A3A026898	9.48e-06	4.19499	up	coding	NM_016283	TAF9	RefSeq_coding	962	chr5	-	68647554	68665409	NM_001015891,"	CAGGTGGATAGTATATAGGTTTATGCCTGTGTTTCTTTTTCTCCATGAGAAAGCTAAACA	6880	Hs.653163	GO:0005524|GO:0070742|GO:0003677|GO:0033613|GO:0004017|GO:0004402|GO:0016301|GO:0000166|GO:0002039|GO:0010843|GO:0005515|GO:0003713|GO:0003713|GO:0016740|GO:0010467|GO:0043966|GO:0043066|GO:0032435|GO:0030307|GO:0010552|GO:0060760|GO:0006974|GO:0070555|GO:0006368|GO:0006366|GO:0006367|GO:0006367|GO:0016032|GO:0015030|GO:0071339|GO:0000125|GO:0030914|GO:0005730|GO:0005654|GO:0005654|GO:0005654|GO:…	NP_057367	TAF9 RNA polymerase II, TATA box binding protein (TBP)-associated factor, 32kDa"	54.3836	436.304	6.15194	8.22061	79.7333	42.0129	54.1994	48.3861	47.5864	536.953	423.584	334.755	448.975	437.252	6.47853	6.204	5.87396	6.09973	6.10348	8.43883	8.05666	7.95586	8.34698	8.30471
ASHG19A3A046417	0.00512046	3.86338	up	coding	NM_001032295	SERPING1	RefSeq_coding	1832	chr11	+	57365704	57382326	NM_000062,"	AATCTGAGTTTGGTGATCCTGGTACCCCAGAACCTGAAACATCGTCTTGAAGACATGGAA	710	Hs.384598	GO:0030414|GO:0005515|GO:0004867|GO:0008015|GO:0007596|GO:0007597|GO:0006958|GO:0045087|GO:0001869|GO:0010951|GO:0030168|GO:0002576|GO:0005576|GO:0005576|GO:0005615|GO:0031093	NP_001027466	Serpin peptidase inhibitor, clade G (C1 inhibitor), member 1"	40.5125	264.867	5.60809	7.55795	77.3896	23.1358	50.4849	20.3263	31.2259	252.685	253.345	222.567	331.676	264.06	6.43573	5.45498	5.77222	4.85436	5.52313	7.50247	7.18672	7.36828	8.00489	7.72739
ASHG19A3A030500	0.00109582	3.78994	up	coding	NM_016074	BOLA1	RefSeq_coding	872	chr1	+	149871154	149872347		CAGAATTGCACCAGACCTGATGAGTTGGAAACAATCCTATACATTAAAAGAAATTACACT	51027	Hs.13880	GO:0005515|GO:0005576|GO:0005739	NP_057158	BolA homolog 1 (E. coli)	34.4838	242.058	5.52029	7.44247	40.2496	29.1462	43.305	23.7047	36.0137	282.399	214.463	227.512	239.641	246.276	5.5449	5.73991	5.5311	5.06852	5.71703	7.65268	6.88801	7.40088	7.63038	7.64039
ASHG19A3A039847	0.0300213	5.0878	up	coding	NM_001042498	SLC35A2	RefSeq_coding	2619	chrX	-	48760888	48769235		AATTTGGAAATCCCGGGGCTATTCATACATTGAGCTTTTAGGAGCGGAGGAGAAAAGCCA	7355	Hs.21899	GO:0005459|GO:0005338|GO:0005351|GO:0072334|GO:0015785|GO:0006012|GO:0055085|GO:0005794|GO:0000139|GO:0016021|GO:0016020|GO:0005634	NP_005651	Solute carrier family 35 (UDP-galactose transporter), member A2"	15.222	136.978	4.18123	6.52827	25.4216	13.8407	14.9745	5.02152	16.8515	113.816	105.879	103.531	201.035	160.629	4.92704	4.82678	3.91216	2.5201	4.72008	6.42722	5.45354	6.24451	7.40832	7.10778
ASHG19A3A041460	0.00694437	4.00431	up	coding	NM_145305	SLC25A43	RefSeq_coding	2557	chrX	+	118533257	118588435		TTTTCTACTATTTACCAACAGGAAGGGTTCCTTGCCCTTTATCGAGGGGTTTCCCTCACT	203427	Hs.496658	GO:0005488|GO:0055085|GO:0016021|GO:0016020|GO:0005743|GO:0005739	NP_660348	Solute carrier family 25, member 43"	15.1985	130.533	4.38332	6.38487	9.01638	10.3741	23.0944	21.1251	12.3824	81.4229	95.8522	91.0678	207.654	176.67	3.59066	4.492	4.58746	4.90994	4.33655	5.95323	5.23742	6.0569	7.45016	7.22665
ASHG19A3A002081	0.00282435	6.6281	up	coding	NM_001128428	FSTL5	RefSeq_coding	4837	chr4	-	162305050	163085186		GTGGAAGACTCTGCTAGAAAGACCCGTCTGGGAATTGGGAACATGTTCTATGTTTTTTAT	56884	Hs.32452	GO:0005509|GO:0005576	NP_064501	Follistatin-like 5	6.4065	75.7633	2.91889	5.64748	8.89342	5.44722	5.35058	5.36168	6.97962	51.2132	76.7115	54.9893	105.656	90.2472	3.54197	2.93134	2.44939	2.87002	2.80172	5.29787	4.72403	5.28184	6.60002	6.33365
ASHG19A3A026467	0.000615	3.23015	up	coding	NM_032479	MRPL36	RefSeq_coding	626	chr5	-	1798499	1799956		AAAGTGACTGGAAGCAAACGCCCTAAAAGTTACCCATCACGTTTCAGTGTAAATGAGTAA	64979	Hs.719465	GO:0003735|GO:0006412|GO:0005622|GO:0005762|GO:0005739|GO:0005840	NP_115868	Mitochondrial ribosomal protein L36	70.8488	432.522	6.50867	8.20027	102.639	53.8017	82.0098	67.4602	48.3336	515.995	344.695	395.128	433.431	473.36	6.84435	6.52476	6.47418	6.57512	6.12496	8.38838	7.72029	8.19045	8.31189	8.39035
ASHG19A3A037557	0.000517	4.30717	up	coding	NM_001206	KLF9	RefSeq_coding	5208	chr9	-	72999514	73029573		CGGATAGATTGAGATGTTCTTTCACATCAGATGATCTGTAACACTGTAAGATACTGATCT	687	Hs.150557	GO:0003677|GO:0046872|GO:0003700|GO:0030528|GO:0008270|GO:0007566|GO:0050847|GO:0006357|GO:0006351|GO:0005622|GO:0005634	NP_001197	Kruppel-like factor 9	27.5267	223.84	5.21253	7.31927	39.2147	22.7511	29.0792	22.2561	24.3324	254.279	214.969	163.755	232.375	253.82	5.50978	5.43574	4.94168	4.98057	5.19486	7.50981	6.89188	6.92139	7.59496	7.6783
ASHG19A3A029333	0.000245	2.44173	up	coding	NM_001069	TUBB2A	RefSeq_coding	1621	chr6	-	3153903	3157783		CTGTTGATGTAATGATGTGGAACTCCTCTAAAAATTACAGTATTGTCTGTGAAGGTATCT	7280	Hs.654543	GO:0005525|GO:0003924|GO:0000166|GO:0042277|GO:0005515|GO:0005198|GO:0051084|GO:0044267|GO:0007018|GO:0007067|GO:0030182|GO:0006457|GO:0051258|GO:0005737|GO:0005856|GO:0005874	NP_001060	Tubulin, beta 2A"	162.846	831.484	7.74788	9.03578	235.233	110.582	198.388	125.749	144.275	923.301	849.817	754.796	783.207	846.298	8.11361	7.5392	7.85069	7.51532	7.72055	9.07885	9.09645	9.02081	8.96485	9.01793
ASHG19A3A023245	0.00355332	3.1456	up	coding	NM_021203	SRPRB	RefSeq_coding	2880	chr3	+	133502876	133540335		AGAGACACTCAGACGTCCATTACTGACAGCTGTGCTGTATACAGAGTCAACAATAACAGG	58477	Hs.12152	GO:0005525|GO:0000166|GO:0005515|GO:0004872|GO:0005737|GO:0005783|GO:0005789|GO:0016021|GO:0016020|GO:0030529	NP_067026	Signal recognition particle receptor, B subunit"	6.32797	36.6346	2.9136	4.56694	7.65167	5.44722	5.93324	5.39849	7.20923	38.9475	45.173	37.0554	23.6636	38.3333	2.88564	2.93134	2.76683	2.93133	3.05287	4.91614	3.52908	4.64186	4.67685	5.07078
ASHG19A3A017665	4.55e-05	18.3303	up	coding	NM_005461	MAFB	RefSeq_coding	3378	chr20	-	39314518	39317876		CTGCCGCAACAGAAATTGTTTTTATTTCATGTAAAATAAGGGATCAATTTCAAACCCTGC	9935	Hs.169487	GO:0005515|GO:0043565|GO:0003700|GO:0008134|GO:0035284|GO:0042472|GO:0045647|GO:0045944|GO:0007585|GO:0021571|GO:0021572|GO:0007379|GO:0007423|GO:0005634|GO:0005667	NP_005452	V-maf musculoaponeurotic fibrosarcoma oncogene homolog B (avian)	7.64471	238.197	3.22554	7.4217	11.4547	5.44722	5.61734	8.5301	7.17417	261.32	212.718	224.139	244.056	248.752	3.92213	2.93134	2.62261	3.67095	2.98068	7.54539	6.87522	7.37981	7.65516	7.65292
ASHG19A3A039035	0.00150302	2.19631	up	coding	NM_080655	C9orf30	RefSeq_coding	1175	chr9	+	103189641	103213511		ATATGTGCTGGAATGTAAGAAAAGTGATGCGCGAACTATTGCCCTTAAGCAGCGTACCTG	91283	Hs.530272	GO:0042802	NP_542386	Chromosome 9 open reading frame 30	16.1078	70.6097	4.47821	5.61329	21.7815	10.9693	15.0428	20.2824	12.4633	85.3572	101.782	62.6876	50.8083	52.4135	4.7197	4.55577	3.9192	4.85183	4.34454	6.01734	5.37016	5.48899	5.6563	5.53363
ASHG19A3A019681	0.025142	2.08697	up	coding	NM_004861	GAL3ST1	RefSeq_coding	1791	chr22	-	30950623	30960876		TCTGCCTCCCCTTAAAGGGGAGACCTCAGAAGTAAAGGAATTTGATGTTGTGTTTTTGTT	9514	Hs.17958	GO:0001733|GO:0008146|GO:0016740|GO:0009058|GO:0006682|GO:0042552|GO:0006487|GO:0007283|GO:0005794|GO:0000139|GO:0005887|GO:0016020|GO:0005624	NP_004852	Galactose-3-O-sulfotransferase 1	32.9841	132.138	5.46628	6.52768	41.4544	24.4574	42.2415	30.332	26.4352	143.498	113.671	108.832	117.677	177.013	5.58331	5.5264	5.4949	5.42256	5.30422	6.74507	5.60179	6.31961	6.743	7.22895
ASHG19A3A008564	0.0124462	2.3564	up	coding	NM_016504	MRPL27	RefSeq_coding	728	chr17	-	48445228	48450562		TATGTTCATGCTGGGAACATCATTGCAACACAGCGCCATTTCCGCTGGCACCCAGGTGCC	51264	Hs.7736	GO:0003735|GO:0006412|GO:0005622|GO:0005762|GO:0005739|GO:0005840	NP_057588	Mitochondrial ribosomal protein L27	41.412	169.773	5.72776	6.96435	30.1831	35.5467	50.6531	67.2426	23.4344	182.029	192.391	185.68	149.597	139.168	5.15508	5.99431	5.77651	6.57066	5.14224	7.06345	6.6822	7.10853	7.0448	6.92277
ASHG19A3A005228	0.00254584	3.88337	up	coding	NM_021805	SIGIRR	RefSeq_coding	1657	chr11	-	405715	417397		CGCGAGCCCCAGGTCCTGGCAGCAGCCTCTGACCTGTCCAGGTGCCCTGTCCAGCTGACT	59307	Hs.501624	GO:0005515|GO:0004888|GO:0006953|GO:0045087|GO:0045079|GO:0001960|GO:0031665|GO:0043433|GO:0007165|GO:0016021|GO:0016020	NP_068577	Single immunoglobulin and toll-interleukin 1 receptor (TIR) domain	28.2218	197.943	5.2266	7.18391	17.8012	29.6142	42.649	29.9347	21.1099	216.822	215.589	194.588	172.509	190.205	4.46012	5.75873	5.51049	5.40479	4.99888	7.30422	6.89627	7.17684	7.22323	7.31901
ASHG19A3A003287	0.0281977	2.47129	up	coding	NM_001165258	TMEM14C	RefSeq_coding	1201	chr6	+	10723147	10731358		TTGTAGACAGCCGGGGCCTTCGTGAGACCGCTTGTTTTCTGCAGGTGCAGGCCTGGGGTA	51522	Hs.519557	GO:0006783|GO:0016021|GO:0016020|GO:0031966|GO:0005739	NP_057546	Transmembrane protein 14C	16.5164	79.0538	4.50095	5.80622	20.0633	16.9545	9.78147	23.1611	12.6214	81.5654	91.9536	78.1856	67.4635	76.1007	4.61275	5.07225	3.42642	5.034	4.35933	5.95548	5.14185	5.82609	6.01734	6.09033
ASHG19A3A020996	0.00103381	2.75115	up	coding	NM_000258	MYL3	RefSeq_coding	942	chr3	-	46899356	46904973		TTTGAAACTTTCCTGCCTATGCTCCAGCACATTTCCAAGAACAAGGACACAGGCACCTAT	4634	Hs.517939	GO:0003785|GO:0005509|GO:0003774|GO:0032038|GO:0008307|GO:0060048|GO:0030049|GO:0032781|GO:0006942|GO:0002026|GO:0007519|GO:0055010|GO:0031672|GO:0031674|GO:0005829|GO:0005859|GO:0016459|GO:0030017	NP_000249	Myosin, light chain 3, alkali; ventricular, skeletal, slow"	22.6121	111.849	4.8956	6.35564	37.7594	12.7323	20.2815	20.4744	21.8127	106.849	148.695	109.644	93.9049	100.153	5.45617	4.72737	4.38605	4.86526	5.04316	6.33961	6.17243	6.33185	6.45204	6.48226
ASHG19A3A039635	0.00295795	5.08885	up	coding	NM_016448	DTL	RefSeq_coding	4428	chr1	+	212208918	212278186		TTCTGTACGGGTGGAAGAGATGGCAACATTATGGTCTGGGATACCAGGTGCAACAAAAAA	51514	Hs.656473	GO:0005515|GO:0004842|GO:0006260|GO:0031572|GO:0006513|GO:0000209|GO:0000209|GO:0051726|GO:0006974|GO:0009411|GO:0019985|GO:0006511|GO:0006511|GO:0031464|GO:0031465|GO:0005813|GO:0005737|GO:0005856|GO:0016020|GO:0031965|GO:0005634	NP_057532	Denticleless homolog (Drosophila)	6.2362	58.8386	2.86149	5.20883	7.48541	5.44722	5.7288	5.16938	7.3502	79.8266	72.2978	26.1799	52.3401	63.5488	2.76971	2.93134	2.66241	2.64141	3.30257	5.92793	4.58552	4.0195	5.69138	5.81982
ASHG19A3A032439	0.000347	9.07541	up	coding	NM_004227	CYTH3	RefSeq_coding	4482	chr7	-	6201413	6312242		GTTCCTTTATAAAGGAGAAGGCCTAAATAAGACCGTCATTGGGGACTACCTGGGTGAAAG	9265	Hs.487479	GO:0005545|GO:0005086|GO:0008095|GO:0032012|GO:0030155|GO:0016192|GO:0005737|GO:0005622|GO:0005624|GO:0005886	NP_004218	Cytohesin 3	6.15496	89.4554	2.7753	5.95726	7.48662	5.44722	5.59357	5.0607	7.18669	69.7615	102.316	62.6986	107.347	105.154	2.77087	2.93134	2.61187	2.55849	3.00393	5.74463	5.38115	5.48943	6.62145	6.54965
ASHG19A3A054148	0.00606461	2.0532	up	coding	NM_001053	SSTR5	RefSeq_coding	2674	chr16	+	1128780	1131454	NM_001172560,"	TCCAAGGCTGCTCTGCTAAGTTAAAGACACCCGAAAGCGCTTGACTCAGGTCCCCGGAGT	6755	Hs.449840	GO:0004930|GO:0004872|GO:0004994|GO:0007186|GO:0007187|GO:0071385|GO:0042593|GO:0007193|GO:0008285|GO:0050796|GO:0005737|GO:0005887|GO:0005886|GO:0005886	NP_001166031	Somatostatin receptor 5	19.4203	75.3621	4.69027	5.72814	19.2722	8.21554	30.2864	16.7604	22.5671	65.2949	115.496	67.7824	71.1527	57.0842	4.56166	4.23348	4.99934	4.56944	5.08743	5.64818	5.63523	5.61003	6.08792	5.65935
ASHG19A3A042523	0.00363488	2.02519	up	coding	NM_022365	DNAJC1	RefSeq_coding	2213	chr10	-	22045477	22292650		CCATGCAAACTGGGGATTTGGTTTTGCCTTACACTAAAAGCATTACCTCACCTCATCCAG	64215	Hs.499000	GO:0001671|GO:0003677|GO:0051087|GO:0031072|GO:0005515|GO:0051082|GO:0045861|GO:0006457|GO:0050708|GO:0006417|GO:0005783|GO:0005783|GO:0005789|GO:0016021|GO:0016020|GO:0005792|GO:0031965|GO:0005634	NP_071760	DnaJ (Hsp40) homolog, subfamily C, member 1"	32.1933	119.46	5.4294	6.44746	23.4951	23.6466	44.8917	37.939	30.994	111.896	139.729	130.474	107.497	107.703	4.822	5.48593	5.58344	5.7409	5.51472	6.40398	6.03842	6.59184	6.62322	6.57982
ASHG19A3A043219	0.00417113	2.04339	up	coding	NM_032112	MRPL43	RefSeq_coding	1016	chr10	-	102746026	102747272		GCTGTGATGGGCTAGGCACTTTATATCTGTGTGAATACAGATTTATAAAACAGGTTAATA	84545	Hs.421848	GO:0005515|GO:0003735|GO:0006412|GO:0005761|GO:0005739|GO:0005840	NP_789764	Mitochondrial ribosomal protein L43	96.074	353.769	6.9415	7.97246	135.521	83.8539	117.784	84.4825	58.7297	396.772	348.512	346.87	333.17	343.519	7.25422	7.14464	7.0132	6.90331	6.39212	8.07812	7.73687	8.00553	8.00908	8.0327
ASHG19A3A053681	0.000723	3.51454	up	coding	NM_004765	BCL7C	RefSeq_coding	877	chr16	-	30899116	30905399		ACAGCAACCAGAGTTTCCATTCGGAAGGTTCCCTGCAAAAGGGCACAGAGCCCAGTCCTG	9274	Hs.658547	GO:0006915	NP_004756	B-cell CLL/lymphoma 7C	41.6435	258.102	5.74115	7.55449	46.408	25.0363	68.4837	41.2068	27.0827	272.85	318.721	217.857	238.856	242.227	5.73815	5.55526	6.21326	5.86224	5.33683	7.60738	7.5867	7.33534	7.62546	7.61755
ASHG19A3A011226	1.7e-05	6.57467	up	coding	NM_004750	CRLF1	RefSeq_coding	1824	chr19	-	18704036	18717660		CTAGGGCCCCTCCAAAAGAGTCCTTTTAAATAAATGAGCTATTTAGGTGCTGTGATTGTG	9244	Hs.114948	GO:0019955|GO:0004872|GO:0001657|GO:0005576|GO:0005615	NP_004741	Cytokine receptor-like factor 1	168.4	2904.76	7.8442	10.5611	199.033	170.281	157.306	148.624	166.758	3123.23	2483.03	2333.94	3228.54	3355.06	7.83894	8.1959	7.46782	7.78123	7.93709	10.5819	10.5261	10.4789	10.6045	10.6142
ASHG19A3A025634	0.00344271	4.29193	up	coding	NM_001134476	LRRC8B	RefSeq_coding	7766	chr1	+	89990396	90063418		CCGGAGCGGCCCAGGAGCACGCCGCGGGGAGCGCGGGCGTCCGGGGCTGGAGTCGCGCAG	23507	Hs.482017	GO:0016021|GO:0016020	NP_056165	Leucine rich repeat containing 8 family, member B"	12.3176	90.0974	3.82857	5.9302	7.82913	26.353	6.0604	13.972	7.37356	70.8113	191.808	62.9452	59.2261	65.6959	3.05899	5.61758	2.81087	4.31676	3.33866	5.76395	6.67489	5.49514	5.85043	5.8666
ASHG19A3A051359	0.0205872	2.24817	up	coding	NM_001030055	ARHGAP5	RefSeq_coding	9604	chr14	+	32546494	32628932		AAGTTCTTGAACTATTTTACCAGCTTTAACTTTGGGGCTCTTAGTTTCTTTTCTCCAGAT	394	Hs.592313	GO:0005525|GO:0005096|GO:0003924|GO:0005100|GO:0042169|GO:0006184|GO:0007266|GO:0007155|GO:0051056|GO:0007165|GO:0007264|GO:0005737|GO:0005829|GO:0005622|GO:0016020	NP_001164	Rho GTPase activating protein 5	24.7778	100.598	5.003	6.17175	25.6627	20.6456	43.4646	23.2344	10.8819	99.5717	112.375	101.043	106.833	83.1695	4.93738	5.31451	5.53632	5.03896	4.18781	6.23534	5.57887	6.21286	6.61686	6.2148
ASHG19A3A051293	2.37e-05	5.30725	up	coding	NM_004050	BCL2L2	RefSeq_coding	3580	chr14	+	23776011	23780966		CCCCACTTATTCTAGGGCACACAAACACTATTTTACTTTTTTAAAATCATAAAACGGCAG	599	Hs.410026	GO:0005515|GO:0006916|GO:0042981|GO:0007283|GO:0016020|GO:0031966|GO:0005739	NP_004041	BCL2-like 2	40.535	416.432	5.76784	8.17581	46.4266	32.4051	41.0359	42.6268	40.1803	468.098	391.329	386.511	410.27	425.95	5.73873	5.87006	5.45008	5.91376	5.8666	8.27015	7.92889	8.15747	8.25027	8.27225
ASHG19A3A002147	0.00372169	2.40445	up	coding	NM_001130081	PLD1	RefSeq_coding	5493	chr3	-	171318619	171528273		ATCAGCAGCATTGACAGCACCTCCAATACCGGGTCCATCCGTAGTTTACAGACAGGTGTG	5337	Hs.382865	GO:0070290|GO:0016787|GO:0035091|GO:0004630|GO:0007265|GO:0007154|GO:0006935|GO:0050830|GO:0016042|GO:0006654|GO:0008654|GO:0009395|GO:0030335|GO:0043434|GO:0007264|GO:0005794|GO:0031985|GO:0000139|GO:0005737|GO:0005783|GO:0005789|GO:0005768|GO:0030027|GO:0031902|GO:0016020|GO:0005792|GO:0048471|GO:0031982	NP_002653	Phospholipase D1, phosphatidylcholine-specific"	19.0911	78.5948	4.50173	5.76744	19.9468	8.40156	46.5964	11.4099	9.10078	62.3986	101.453	113.234	57.1996	58.6877	4.60638	4.25755	5.64319	4.02006	3.98149	5.58414	5.36361	6.3786	5.80609	5.70476
ASHG19A3A028384	0.000915	2.59756	up	coding	NM_014886	NSA2	RefSeq_coding	1104	chr5	+	74063102	74072734		CTGTGATGTTTCTGAATACTACCAAACAGCCATACATGTCTGCAATGAAGAGATTTATTA	10412	Hs.482526	GO:0006364|GO:0005730|GO:0005634|GO:0030529	NP_055701	NSA2 ribosome biogenesis homolog (S. cerevisiae)	166.613	956.383	7.80937	9.18652	235.76	151.269	148.416	150.733	146.889	1148.22	759.705	897.385	1085.87	890.74	8.11713	8.00392	7.37437	7.80509	7.74632	9.33623	8.9409	9.24535	9.3356	9.07452
ASHG19A3A003289	0.000944	2.33415	up	coding	NM_001165415	LDHA	RefSeq_coding	1957	chr11	+	18415935	18429765		TAAAGATAAGGAACAGTGGAAAGAGTGCAGATACACTTTGGGGGATCCAAAAGGAGCTGC	3939	Hs.2795	GO:0004459|GO:0016491|GO:0005515|GO:0044262|GO:0006096|GO:0055114|GO:0006090|GO:0005737|GO:0005829	NP_005557	Lactate dehydrogenase A	658.857	5505.99	10.1452	11.3681	1065.92	512.213	729.537	495.533	491.086	6004.96	5334.5	4657.88	5702.18	5830.46	10.6455	10.0423	10.2072	10.0639	9.76722	11.3736	11.501	11.3794	11.2992	11.2874
ASHG19A3A044088	0.00834593	2.76604	up	coding	NM_001852	COL9A2	RefSeq_coding	2831	chr1	-	40766162	40782939		AAGCTCCCAAGTTGGGTACAAACCAGGATATTGGAGTTACTCTATCCTGGAGTTAACTAG	1298	Hs.418012	GO:0030020|GO:0007411|GO:0001501|GO:0005594|GO:0005576|GO:0005578	NP_001843	Collagen, type IX, alpha 2"	57.2072	279.534	6.14809	7.61591	88.6391	49.1101	52.173	27.5154	68.5981	330.179	249.858	203.178	291.451	323.002	6.63006	6.40388	5.81453	5.27941	6.61256	7.85704	7.15875	7.23605	7.86539	7.96232
ASHG19A3A054629	8.98e-06	2.93685	up	coding	NM_005952	MT1X	RefSeq_coding	468	chr16	+	56716381	56718107		GTTTTCCTCTTGATCGGGAACTCCTGCTTCTCCTTGCCTCGAAATGGACCCCAACTGCTC	4501	Hs.374950	GO:0046872|GO:0010038	NP_005943	Metallothionein 1X	282.188	2299.92	8.73954	10.2938	303.461	256.793	331.385	265.239	254.063	2418.54	2196.37	2136.32	2400.47	2347.87	8.54669	8.90736	8.76392	8.84182	8.63791	10.2728	10.3796	10.3681	10.2527	10.196
ASHG19A3A035570	2.38e-06	3.77615	up	coding	NM_177924	ASAH1	RefSeq_coding	2618	chr8	-	17913924	17941879		GTAGCCTGGAAGGCTCTCTCTCTTTCTCTACGCCACCCTTTTCGTGGCACTGAAAAGCCC	427	Hs.527412	GO:0003824|GO:0017040|GO:0016787|GO:0006672|GO:0006629|GO:0005764	NP_808592	N-acylsphingosine amidohydrolase (acid ceramidase) 1	130.397	1097.08	7.45296	9.36988	139.203	106.739	147.587	135.873	122.584	1089.12	1033.75	1032.37	1162.05	1168.1	7.29702	7.4859	7.36828	7.63978	7.47384	9.26665	9.36215	9.42746	9.40936	9.38378
ASHG19A3A055025	0.00384715	3.26833	up	coding	NM_032294	CAMKK1	RefSeq_coding	3583	chr17	-	3763624	3796337	NM_172206,"	CAAGCGATGAGCAAACTCTATAAGAGTGTTTTAAAAATTAACTTCCCAGGAAGTGAGTTA	84254	Hs.8417	GO:0005524|GO:0005516|GO:0004683|GO:0000166|GO:0016740|GO:0006468|GO:0007268|GO:0005737|GO:0005829|GO:0005634	NP_757344	Calcium/calmodulin-dependent protein kinase kinase 1, alpha"	29.6731	179.13	5.3021	7.01066	42.1924	25.4908	35.4013	23.0946	22.1866	176.935	168.035	155.376	194.437	200.864	5.60558	5.57527	5.23468	5.0294	5.06558	7.0269	6.41987	6.84883	7.36684	7.39084
ASHG19A3A054497	0.00290208	2.94848	up	coding	NM_001142544	CTF1	RefSeq_coding	1678	chr16	+	30907927	30914880		TGCCTCCCAGCAGATCTGTGGAGACAAAACAAGCAACACCTTAAAAGAGTTTTATTTCTG	1489	Hs.483811	GO:0005125|GO:0005146|GO:0008283|GO:0007267|GO:0007517|GO:0007399|GO:0008284|GO:0005576|GO:0005615	NP_001321	Cardiotrophin 1	55.1011	284.902	6.10458	7.66456	82.0929	36.2685	69.9154	28.9831	58.2457	297.41	282.325	223.14	278.562	343.071	6.52064	6.01874	6.24413	5.35891	6.38051	7.72458	7.38311	7.37307	7.8108	8.03122
ASHG19A3A005106	0.00411147	3.0771	up	coding	NM_019598	KLK12	RefSeq_coding	945	chr19	-	51532347	51538148		CTGGAGTCTACACCTATATTTGCAACTCCACTCTTGTTGGCCTGGGAACTTCTTGGAACT	43849	Hs.411572	GO:0008233|GO:0004252|GO:0008236|GO:0006508|GO:0005576|GO:0005625	NP_665902	Kallikrein-related peptidase 12	13.2881	82.2273	4.19579	5.81736	9.1315	6.0852	20.6419	14.0634	16.5187	78.3752	77.507	73.241	101.383	80.6305	3.63554	3.91047	4.41239	4.32594	4.69462	5.90217	4.74743	5.72216	6.545	6.17006
ASHG19A3A029554	5.25e-05	6.18619	up	coding	NM_021058	HIST1H2BJ	RefSeq_coding	481	chr6	-	27100095	27100575		TAAGTAAACAGTGAGTTGGTTGCAAACTCTCAACCCTAACGGCTCTTTTAAGAGCCACCC	8970	Hs.656567	GO:0003677|GO:0042742|GO:0006334|GO:0005694|GO:0000786|GO:0005634	NP_066402	Histone cluster 1, H2bj"	38.8592	477.814	5.71229	8.34134	37.8182	39.6437	43.1876	38.4977	35.1488	493.41	465.488	382.632	530.722	516.82	5.45819	6.13131	5.52729	5.76096	5.68372	8.3387	8.21114	8.14546	8.52793	8.4835
ASHG19A3A035167	0.000224	4.56593	up	coding	NM_004905	PRDX6	RefSeq_coding	1715	chr1	+	173446485	173457946		TTACAATTGTGAAGAGCCCACAGAAAAGTTACCTTTTCCCATCATCGATGATAGGAATCG	9588	Hs.120	GO:0016209|GO:0004602|GO:0016787|GO:0016491|GO:0051920|GO:0004623|GO:0005515|GO:0045454|GO:0042744|GO:0016042|GO:0055114|GO:0009395|GO:0006979|GO:0005737|GO:0016023|GO:0005829|GO:0005764	NP_004896	Peroxiredoxin 6	86.4518	822.463	6.82238	9.01329	99.0714	88.5095	89.1502	96.5809	58.9472	923.806	738.858	731.823	839.298	878.529	6.79069	7.2236	6.59417	7.10524	6.39818	9.07995	8.90503	8.98369	9.03676	9.061
ASHG19A3A053748	3.9e-05	4.34225	up	coding	NM_153337	SNX20	RefSeq_coding	3304	chr16	-	50700210	50715264		GCTCCTAAGTCGTGGGCCTGGTTTCAGCTTTGATTGCCCACTCTTGGCTTTCAACCCGTA	124460	Hs.715778	GO:0035091|GO:0005515|GO:0007154|GO:0015031|GO:0005737|GO:0005768|GO:0010008|GO:0005634|GO:0005886	NP_878274	Sorting nexin 20	72.4667	647.079	6.57304	8.69148	70.4698	51.923	79.4307	72.1058	88.4043	533.773	529.635	593.821	876.881	701.286	6.30894	6.47309	6.43124	6.66913	6.98279	8.43139	8.41174	8.72008	9.08143	8.81276
ASHG19A3A006346	0.00819643	2.45752	up	coding	NM_173065	IL28RA	RefSeq_coding	4418	chr1	-	24480647	24513751		TCTAAGCCCACCTGCTTCTTGCTGGAGGTCCCAGGACTTTTCTGGACACACACACCCTGT	163702	Hs.221375	GO:0004896|GO:0005515|GO:0004872|GO:0019221|GO:0008285|GO:0050691|GO:0016021|GO:0032002|GO:0016020	NP_775088	Interleukin 28 receptor, alpha (interferon, lambda receptor)"	19.8137	95.8901	4.79051	6.08771	17.5372	18.1545	24.8463	19.1398	19.3905	82.327	107.484	98.0139	113.314	78.3114	4.44171	5.15412	4.704	4.76401	4.8887	5.96885	5.48341	6.16552	6.69117	6.12962
ASHG19A3A032150	0.0276886	2.60929	up	coding	NM_016108	AIG1	RefSeq_coding	1385	chr6	+	143382022	143661439		AGAGATGATATACCCGAAGCTGCTGGATAATTTTATCCCAGGGTGGCTGAATCACGGAAT	51390	Hs.567501	GO:0016021|GO:0016020	NP_057192	Androgen-induced 1	16.6129	66.2207	4.15009	5.53375	31.9106	5.44722	27.3629	8.07105	10.2729	58.9159	100.014	60.3287	47.1405	64.7045	5.23083	2.93134	4.84528	3.62446	4.11854	5.4993	5.33322	5.42895	5.5603	5.84697
ASHG19A3A014711	0.020103	2.07746	up	coding	NM_020943	CWC22	RefSeq_coding	3279	chr2	-	180809603	180871780	CR616945,"	ATAGCAGTTCAGAGTCTTCCAGTGAAGAGAGCGACTCTTCATCCATCAGTAGTCATAGCT	57703	Hs.311363	GO:0003723|GO:0005515|GO:0016070|GO:0008380|GO:0000398|GO:0048024|GO:0071013|GO:0005634|GO:0005681	NP_065994	CWC22 spliceosome-associated protein homolog (S. cerevisiae)	18.7016	75.7337	4.67253	5.72735	13.2342	12.0383	30.3864	19.1968	18.6523	83.8753	87.0377	63.6375	69.7997	74.3184	4.09182	4.66074	5.00321	4.76872	4.83815	5.99447	5.01482	5.51246	6.06229	6.0527
ASHG19A3A032223	0.0269872	2.21717	up	coding	NM_000125	ESR1	RefSeq_coding	6330	chr6	+	152128813	152424406		TCGCGTGTCGGCGGGACATGCGCTGCGTCGCCTCTAACCTCGGGCTGTGCTCTTTTTCCA	2099	Hs.208124	GO:0008013|GO:0019899|GO:0030284|GO:0034056|GO:0042562|GO:0046872|GO:0030235|GO:0005515|GO:0032403|GO:0043565|GO:0003700|GO:0005496|GO:0003707|GO:0008134|GO:0030528|GO:0008270|GO:0008209|GO:0001547|GO:0002064|GO:0060750|GO:0030520|GO:0010467|GO:0008584|GO:0060749|GO:0060745|GO:0043526|GO:0002076|GO:0048146|GO:0048386|GO:0045885|GO:0060527|GO:0060523|GO:0060687|GO:0034339|GO:0006355|GO:0032355|GO:…	NP_001116214	Estrogen receptor 1	21.5181	88.5631	4.81685	5.96557	17.2757	13.3056	39.2437	14.408	23.3575	77.113	131.512	59.6987	94.4567	80.0346	4.42378	4.779	5.38324	4.36061	5.13761	5.8806	5.91738	5.41198	6.45898	6.1589
ASHG19A3A035477	1.98e-06	8.15703	up	coding	NM_005217	DEFA3	RefSeq_coding	501	chr8	-	6873391	6875816	NM_001042500,"	TACTCCTGTACCTTCTGCTCAATTTCCTTTCCTCATCTCAAATAAATGCCTTGTTACAAG	1668	Hs.654448	GO:0042742|GO:0050832|GO:0031640|GO:0009615|GO:0005576|GO:0005615	NP_005208	Defensin, alpha 3, neutrophil-specific"	396.501	11177.7	9.33568	12.3637	468.607	359.453	417.679	328.883	407.883	11732.7	10245.3	9770.67	12340.4	11799.3	9.30587	9.44784	9.20465	9.25986	9.46019	12.3313	12.4405	12.4405	12.3558	12.2506
ASHG19A3A029780	0.000269	3.71509	up	coding	NM_022553	VPS52	RefSeq_coding	2990	chr6	-	33218048	33239662		TACCTTTTCATCTGTGAATTTTTTGTTGTGTCTGGCCCAGCTGCACACGACCTGTTCCAT	6293	Hs.480356	GO:0015031|GO:0005794|GO:0005768|GO:0010008|GO:0016020	NP_072047	Vacuolar protein sorting 52 homolog (S. cerevisiae)	11.2402	75.0614	3.80769	5.70109	9.17205	5.44722	20.8272	11.2826	9.47175	79.2144	77.923	79.3507	54.2414	84.5777	3.65217	2.93134	4.42617	4.00366	4.02514	5.91751	4.75998	5.85091	5.73745	6.23961
ASHG19A3A053797	0.000311	3.56858	up	coding	NM_013242	C16orf80	RefSeq_coding	1308	chr16	-	58147496	58163296		TTACTTCTCAGACAGACTCTACTCAGAAGATGAGCTGCCGGCAGAGTTCAAACTGTATCT	29105	Hs.532755	GO:0007275	NP_037374	Chromosome 16 open reading frame 80	21.7656	133.964	4.76029	6.59564	33.5077	6.32519	33.771	22.0217	13.2022	154.187	128.721	138.422	121.91	126.581	5.29524	3.95462	5.16715	4.96807	4.41639	6.84071	5.87006	6.68033	6.78575	6.80135
ASHG19A3A001690	0.000126	3.61162	up	coding	NM_001098631	IRF5	RefSeq_coding	2741	chr7	+	128578270	128590086	NM_002200,NM_001098628,"	TGTCAAGTGGCCGCCCACTCTGCAGCCGCCCACTCTGCAGCCGCCCGTGGTGCTGGGTCC						69.5917	476.067	6.50813	8.36077	66.4701	51.9105	81.6972	59.8381	88.0425	481.855	523.489	464.362	459.595	451.033	6.22386	6.47225	6.46822	6.39911	6.9772	8.31033	8.39206	8.38986	8.37246	8.33916
ASHG19A3A005343	0.0329071	3.97059	up	coding	NM_024107	TMUB2	RefSeq_coding	1942	chr17	+	42264353	42269098		CAAAACATTTAGTCTGGTCTTTTCAGCGTGGACCCTGCCAGCAGCCAGGCCATGGAGCTC	79089	Hs.181391	GO:0016021|GO:0016020	NP_803190	Transmembrane and ubiquitin-like domain containing 2	9.23467	73.8915	3.33	5.31936	7.48542	5.44722	14.1015	11.9336	7.2057	176.421	94.1856	44.773	25.8719	28.2061	2.76973	2.93134	3.81979	4.08295	3.0462	7.02349	5.1992	4.96244	4.79412	4.61753
ASHG19A3A046115	4.58e-05	2.23712	up	coding	NM_177972	TUB	RefSeq_coding	6175	chr11	+	8102908	8127653		CACCGCCCCGCCCCCGAGAGACATGACTTCCAAGCCGCATTCCGACTGGATTCCCTACAG	7275	Hs.568986	GO:0050766|GO:0050896|GO:0005737|GO:0005576|GO:0043231|GO:0005634|GO:0005886	NP_813977	Tubby homolog (mouse)	1465.31	13879	11.5657	12.7274	1854.55	1315.03	1571.73	981.374	1603.87	15496.2	11389.5	12212.1	15295.7	15001.4	11.6247	11.5428	11.6162	11.3939	11.6509	12.8023	12.6092	12.8107	12.7574	12.6573
ASHG19A3A011378	3.89e-05	12.4834	up	coding	NM_152658	THAP8	RefSeq_coding	1825	chr19	-	36525886	36545664		ATCTTTGCAAATCAGTACGACAGCCTCAGAGCAGAGCAAGGGTTGTTTGGGAGAATCATA	199745	Hs.350209	GO:0003677|GO:0046872	NP_689871	THAP domain containing 8	6.16789	118.022	2.78292	6.42486	7.84995	5.44722	5.34217	5	7.20012	99.4015	165.448	95.0596	115.417	114.781	3.06973	2.93134	2.44709	2.43147	3.03495	6.23224	6.38465	6.1206	6.71734	6.66945
ASHG19A3A003589	0.00168499	7.42958	up	coding	NM_001171632	NOSTRIN	RefSeq_coding	1863	chr2	+	169659099	169721849		AGGTCACATCTGTTCTTCAGCAAAGTTGTGTTAGCAGTGCCTGGGCCTGGGCCTCAGAGG	115677	Hs.189780	GO:0005515|GO:0006897|GO:0046209|GO:0050999|GO:0005737|GO:0016023|GO:0005856|GO:0005886|GO:0005886	NP_443178	Nitric oxide synthase trafficker	6.47596	85.903	2.96491	5.85819	9.15447	5.44722	5.94212	5.36253	6.47344	72.5693	103.668	44.7901	102.086	106.402	3.64515	2.93134	2.77064	2.872	2.60541	5.79723	5.41113	4.96335	6.55377	6.56547
ASHG19A3A031091	0.000526	2.77915	up	coding	NM_003529	HIST1H3A	RefSeq_coding	469	chr6	+	26020717	26021186		GATTACTGTGGTCTCTCTGACGGTCCAAGCAAAGGCTCTTTTCAGAGCCACCACCTTTTC	8350	Hs.546315		NP_003520	Histone cluster 1, H3a"	130.053	769.91	7.44866	8.9233	140.644	126.183	131.153	116.097	136.19	823.133	630.572	736.098	710.73	949.017	7.31408	7.72639	7.18044	7.39279	7.62958	8.94407	8.67191	8.99221	8.85652	9.15179
ASHG19A3A034605	0.00963874	2.35859	up	coding	NM_002835	PTPN12	RefSeq_coding	3240	chr7	+	77166772	77269388		ATTCATCCAGAGGGTCCAGGCCATGAAGAGTCCTGACCACAATGGGGAGGACAACTTCGC	5782	Hs.61812	GO:0017124|GO:0016787|GO:0004726|GO:0005515|GO:0006470|GO:0005737|GO:0005829|GO:0005625	NP_002826	Protein tyrosine phosphatase, non-receptor type 12"	19.6878	84.9626	4.6688	5.90672	35.7741	11.1978	14.2369	22.4335	14.7968	97.7457	109.096	92.4694	59.7546	65.7477	5.38387	4.57978	3.83502	4.99095	4.55437	6.20802	5.51602	6.07956	5.86232	5.86767
ASHG19A3A035697	0.00263189	7.71034	up	coding	NM_001102560	PPAPDC1B	RefSeq_coding	776	chr8	-	38124498	38126738		CCTTGACTATTTGGGTAAATATTACAGAACAGAAAGGTAGTTTACCTTCATGAGATTTGC	84513	Hs.567619	GO:0016787|GO:0008195|GO:0016021|GO:0016020	NP_115872	Phosphatidic acid phosphatase type 2 domain containing 1B	7.23025	114.413	3.38014	6.32693	10.9624	6.06184	5.73734	6.1777	7.21202	134.592	94.9744	119.561	112.654	110.283	3.87229	3.90545	2.66476	3.40047	3.05772	6.65815	5.217	6.46389	6.68322	6.6124
ASHG19A3A054801	0.000159	2.07063	up	coding	NM_007285	GABARAPL2	RefSeq_coding	1031	chr16	+	75600248	75611778		AGGAAAAGGATCCAGCTTCCTTCTGAAAAGGCGATCTTCCTGTTTGTGGATAAGACAGTC	11345	Hs.461379	GO:0051117|GO:0050811|GO:0050811|GO:0000149|GO:0048487|GO:0008017|GO:0005515|GO:0006914|GO:0006891|GO:0032781|GO:0015031|GO:0005794|GO:0000139|GO:0000421|GO:0005829|GO:0005622|GO:0005624	NP_009216	GABA(A) receptor-associated protein-like 2	111.218	440.243	7.20281	8.25288	116.178	81.4161	127.215	129.161	102.118	459.909	435.686	406.848	446.562	452.209	7.02459	7.09966	7.13195	7.5611	7.19675	8.2467	8.0989	8.23305	8.34356	8.34218
ASHG19A3A006577	0.00120759	2.96204	up	coding	NM_181742	ORC4L	RefSeq_coding	2795	chr2	-	148691732	148779136		cagcagcagcagcaacagcagcagcaAAGGGATTTGAATTTGTTGAAATGAGCAGTCGTA	5000	Hs.558364	GO:0005524|GO:0003677|GO:0003688|GO:0017111|GO:0000166|GO:0005515|GO:0006260|GO:0006270|GO:0000082|GO:0000216|GO:0000084|GO:0000075|GO:0000278|GO:0005664|GO:0005654|GO:0005654|GO:0005634|GO:0000808	NP_859526	Origin recognition complex, subunit 4"	268.584	2088.22	8.58874	10.1553	369.565	283.015	253.98	168.539	267.822	2249.16	1811.25	1714.09	2181.9	2484.71	8.88135	9.05621	8.27902	8.00109	8.72604	10.1717	10.1148	10.0882	10.1474	10.2545
ASHG19A3A054427	0.0174525	2.87401	up	coding	NM_018690	APOB48R	RefSeq_coding	3733	chr16	+	28505992	28510282		TCTTGATGTATCATTCATGGAGCAGGCAAAACCAGACGTCTGGGAAGACCGTGAACTTAA	55911	Hs.200333	GO:0004872|GO:0030229|GO:0008203|GO:0006869|GO:0008202|GO:0006810|GO:0006641|GO:0042627|GO:0034362|GO:0005886|GO:0034361	NP_061160	Apolipoprotein B48 receptor	9.77094	41.0681	3.23403	4.7571	7.54255	5.44722	23.3726	5.25437	7.23792	29.6783	58.7247	41.2933	34.5118	41.1325	2.81421	2.93134	4.60933	2.70727	3.10799	4.52396	4.09396	4.82678	5.16648	5.17429
ASHG19A3A017617	0.000848	2.6055	up	coding	NM_001791	CDC42	RefSeq_coding	2182	chr1	+	22379119	22419435	NM_001039802,"	GTAGATGCATTAGTGTTGAACCAATGCTTTCTCATGTCTCAATTCTTTGTATATGCATTC	998	Hs.467637	GO:0005525|GO:0003924|GO:0000166|GO:0005515|GO:0031996|GO:0006184|GO:0031295|GO:0030036|GO:0007411|GO:0007596|GO:0007173|GO:0007163|GO:0030225|GO:0042692|GO:0042059|GO:0031333|GO:0051149|GO:0031274|GO:0051056|GO:0007264|GO:0005737|GO:0005829|GO:0005829|GO:0030175|GO:0005622|GO:0005886|GO:0005886	NP_426359	Cell division cycle 42 (GTP binding protein, 25kDa)"	153.36	853.211	7.66967	9.05123	212.296	107.13	147.594	182.126	117.652	1003.78	701.523	829.864	853.244	877.641	7.94216	7.49154	7.36889	8.13924	7.4065	9.17376	8.82628	9.14438	9.05264	9.05907
ASHG19A3A033256	0.0395208	3.40472	up	coding	NM_145030	C7orf47	RefSeq_coding	960	chr7	-	100032911	100034094		CCAAAGATCCCTGGAGGGCTAGTTCGTATTTTTGTGTTAAACTATTTGTTAGAATAAAGT	221908	Hs.413359		NP_659467	Chromosome 7 open reading frame 47	33.216	197.719	5.31619	7.08372	48.6081	33.6262	35.5887	40.3075	7.94983	256.531	136.549	171.062	195.439	229.015	5.80195	5.91994	5.24194	5.82843	3.78867	7.52023	5.99138	6.98563	7.37415	7.54722
ASHG19A3A045697	0.00136301	2.02744	up	coding	NM_001009881	ZCCHC11	RefSeq_coding	5845	chr1	-	52888947	53018743		TGCATCAAAACTTCATGCATCAGGGAAATGCCCGATTCCAGCCCAACAAACCTTTCTATA	23318	Hs.655407	GO:0050265|GO:0046872|GO:0003676|GO:0016779|GO:0005515|GO:0016740|GO:0008270|GO:0031123|GO:0001816|GO:0031047|GO:0071044|GO:0010587|GO:0010586|GO:0032088|GO:0031054|GO:0031664|GO:0019827|GO:0005737|GO:0005730|GO:0005634	NP_056084	Zinc finger, CCHC domain containing 11"	43.289	153.378	5.79884	6.8185	59.6954	22.7377	59.2833	38.3668	36.3618	154.95	186.764	136.549	154.514	134.116	6.07659	5.43517	5.99709	5.75601	5.72935	6.8487	6.62371	6.66021	7.08892	6.87097
ASHG19A3A000550	0.00962608	3.91232	up	coding	NM_000235	LIPA	RefSeq_coding	2654	chr10	-	90973329	91011660		CAGCGGCCCGGCAGGACAGCTCCAGAATGAAAATGCGGTTCTTGGGGTTGGTGGTCTGTT	3988	Hs.643030	GO:0016787|GO:0016298|GO:0004771|GO:0000902|GO:0008283|GO:0001816|GO:0006631|GO:0048873|GO:0006954|GO:0016042|GO:0030324|GO:0016125|GO:0048771|GO:0005764	NP_001121077	Lipase A, lysosomal acid, cholesterol esterase"	9.53867	74.1084	3.67459	5.64261	8.44373	12.59	9.40934	5.15503	12.0953	37.1099	119.177	100.492	55.4277	58.3352	3.32813	4.71346	3.39074	2.63191	4.3087	4.84836	5.70193	6.203	5.76675	5.69302
ASHG19A3A016036	0.000879	4.76533	up	coding	NM_014044	UNC50	RefSeq_coding	1167	chr2	+	99225041	99234975		AATTTTCATTATCGAAAACAGACGAAGGACCAGTGGGCCAGAGATGACCCTGCTTTCTTG	25972	Hs.13370	GO:0003723|GO:0007166|GO:0015031|GO:0005794|GO:0000139|GO:0016021|GO:0016020|GO:0005637|GO:0005634	NP_054763	Unc-50 homolog (C. elegans)	20.3829	179.915	4.78105	7.03363	12.8286	17.0547	34.8896	18.664	18.4776	157.299	208.63	146.476	202.33	184.839	4.05721	5.0793	5.21302	4.72812	4.82761	6.8676	6.83786	6.76326	7.41762	7.28179
ASHG19A3A015860	0.0173523	2.31107	up	coding	NM_001381	DOK1	RefSeq_coding	1908	chr2	+	74781859	74784662		CCTGGATCCTTACTCCTGCATTGTTCTTTGCCAGAGACCTATTTAAAAATTTTAAAATTC	1796	Hs.103854	GO:0005158|GO:0007265|GO:0007166|GO:0008543|GO:0008286|GO:0007243|GO:0007165|GO:0007169|GO:0005737|GO:0005829|GO:0005829|GO:0048471	NP_001372	Docking protein 1, 62kDa (downstream of tyrosine kinase 1)"	120.948	529.812	7.26369	8.47224	104.028	83.4055	118.167	219.572	79.566	600.213	484.362	477.7	528.089	558.694	6.86193	7.13517	7.01913	8.46897	6.83323	8.57169	8.27375	8.42578	8.52184	8.56815
ASHG19A3A003755	0.0242893	2.12252	up	coding	NM_001174122	ZFYVE27	RefSeq_coding	2680	chr10	+	99496877	99520663		GTGATGGTGTTCGATACTTGCTCAGGTTCTATGGGGCTCTTCTGGGCACAGTCTGCATGC	118813	Hs.523194	GO:0046872|GO:0008270|GO:0008219|GO:0016021|GO:0016020	NP_653189	Zinc finger, FYVE domain containing 27"	9.79216	34.916	3.40161	4.48739	7.48432	5.44722	14.3704	14.4279	7.23088	33.2798	51.5573	36.6349	22.3369	30.7712	2.76825	2.93134	3.84945	4.36305	3.09597	4.69102	3.76968	4.62252	4.60431	4.74944
ASHG19A3A052910	0.00322658	2.76618	up	coding	NM_004855	PIGB	RefSeq_coding	2227	chr15	+	55611132	55647845		GAGTTTCATGATGATGCATCATTGCCTACTCACTTGATCACCTTCAGCATTTTGGAAGAG	9488	Hs.612814	GO:0004376|GO:0000030|GO:0016757|GO:0006501|GO:0006506|GO:0044267|GO:0043687|GO:0016254|GO:0005783|GO:0005789|GO:0005789|GO:0016021|GO:0031227|GO:0016020	NP_004846	Phosphatidylinositol glycan anchor biosynthesis, class B"	16.7473	85.3098	4.45603	5.92392	28.8752	8.45785	22.9472	13.6219	9.83426	84.8629	96.2209	90.1997	80.0804	75.1852	5.09521	4.26497	4.57688	4.27695	4.06611	6.01119	5.24673	6.04268	6.24728	6.07172
ASHG19A3A011581	1.5e-05	3.28402	up	coding	NM_001983	ERCC1	RefSeq_coding	3400	chr19	-	45910590	45927177	NM_001166049,"	GCCCCTACCTTTAGTGAGCTTATCTGCACACTCCAAGTTTAACTATAGTTCCTTATAGTT	2067	Hs.435981	GO:0003684|GO:0004519|GO:0016787|GO:0008022|GO:0005515|GO:0019904|GO:0003697|GO:0000014|GO:0043566|GO:0006310|GO:0006281|GO:0006312|GO:0032205|GO:0006289|GO:0006289|GO:0006289|GO:0000718|GO:0006295|GO:0006296|GO:0006979|GO:0006283|GO:0005737|GO:0000784|GO:0005730|GO:0005654|GO:0005654|GO:0000109|GO:0005634	NP_973730	Excision repair cross-complementing rodent repair deficiency, complementation group 1 (includes overlapping antisense sequence)"	77.0136	483.858	6.6514	8.36686	88.9519	58.5965	100.942	65.326	71.2513	502.65	453.914	482.298	504.586	475.84	6.63399	6.6447	6.78462	6.52781	6.66587	8.35911	8.16863	8.43729	8.47286	8.39641
ASHG19A3A012166	0.000172	2.38725	up	coding	NM_001005415	2-Mar	RefSeq_coding	1434	chr19	+	8478186	8503897	NM_016496,"	GCCGTGGGTCTCATTGCCCTCACCATCGCCCTCTTCACCATCTATGTCCTCTGGACGCTG	51257	Hs.631861	GO:0016874|GO:0046872|GO:0004842|GO:0008270|GO:0006897|GO:0016567|GO:0031410|GO:0005783|GO:0005789|GO:0005768|GO:0010008|GO:0016021|GO:0005765|GO:0016020	NP_057580	Membrane-associated ring finger (C3HC4) 2	178.593	939.221	7.93472	9.19007	179.667	135.219	232.605	188.813	156.659	931.494	945.717	998.19	899.212	921.491	7.67192	7.8335	8.12493	8.20334	7.83993	9.08884	9.2506	9.38596	9.11327	9.1117
ASHG19A3A035468	0.0180426	2.1813	up	coding	NM_005218	DEFB1	RefSeq_coding	484	chr8	-	6728096	6735529		TGAGAACTTCCTACCTTCTGCTGTTTACTCTCTGCTTACTTTTGTCTGAGATGGCCTCAG	1672	Hs.32949	GO:0007186|GO:0006935|GO:0042742|GO:0006955|GO:0045087|GO:0045087|GO:0009617|GO:0009617|GO:0005576	NP_005209	Defensin, beta 1"	40.1051	151.757	5.66411	6.7893	36.4801	34.5645	68.0701	42.8403	18.5707	155.877	153.343	169.461	151.508	128.594	5.40933	5.95435	6.20382	5.91978	4.8333	6.85639	6.23211	6.97128	7.06608	6.82064
ASHG19A3A021141	0.000216	3.02564	up	coding	NM_003280	TNNC1	RefSeq_coding	705	chr3	-	52485107	52488057		AGTTCATGAAGGGTGTGGAGTAGATGCTGACCTTCACCCAGAGCTGCCTATGCCCAGCCT	7134	Hs.118845	GO:0051015|GO:0005509|GO:0048306|GO:0005515|GO:0042803|GO:0031013|GO:0031013|GO:0031014|GO:0060048|GO:0030049|GO:0043462|GO:0006937|GO:0006937|GO:0032972|GO:0055010|GO:0005829|GO:0005861	NP_003271	Troponin C type 1 (slow)	20.2084	116.751	4.81409	6.41133	18.2519	15.685	22.6452	22.0578	22.4022	99.7305	144.165	110.51	118.182	111.168	4.49116	4.97563	4.55526	4.97017	5.07824	6.23755	6.10531	6.34252	6.74805	6.62322
CUST_15_PI418767722	0.000705	2.50215	up	coding	NM_001614	ACTG1	RefSeq_coding	1919	chr17	-	79476998	79479827		TTTCCTTTCTTAGCTGATGTCTTTGGCCAGAACACCGTGGGCTGTTACTTGCTTTGAGTT	71	Hs.514581	GO:0005524|GO:0042802|GO:0000166|GO:0005515|GO:0019901|GO:0005200|GO:0034332|GO:0007411|GO:0007596|GO:0034329|GO:0045216|GO:0006928|GO:0051592|GO:0030424|GO:0005737|GO:0005856|GO:0005829|GO:0005829|GO:0043234	NP_001605	Actin, gamma 1"	1082.18	11087.7	11.0326	12.3558	1675.6	813.817	1321.3	781.806	818.37	11727.5	10358.4	10280.5	11658.1	11413.9	11.4394	10.7924	11.3309	10.9819	10.6185	12.3278	12.4588	12.5268	12.2617	12.2039
ASHG19A3A020901	0.00562265	2.60923	up	coding	NM_033027	CSRNP1	RefSeq_coding	3188	chr3	-	39183343	39195102		CTTGTGGGAACACCTTGTACCTGAGCTTACAGGTACCAATAAAGAGGCTTTATTTTTAGC	64651	Hs.370950	GO:0003677|GO:0003674|GO:0003700|GO:0006915|GO:0060325|GO:0060021|GO:0048008|GO:0045944|GO:0009791|GO:0006355|GO:0048705|GO:0006351|GO:0005575|GO:0005634	NP_149016	Cysteine-serine-rich nuclear protein 1	54.821	260.285	6.13473	7.51835	82.7473	44.9647	65.8461	41.1365	39.4104	289.071	268.322	166.07	275.568	302.391	6.53262	6.29082	6.15153	5.85972	5.83895	7.68117	7.28526	6.94264	7.79681	7.88588
ASHG19A3A014205	0.00583458	6.73581	up	coding	NM_022662	ANAPC1	RefSeq_coding	6329	chr2	-	112526640	112641741	uc010fgu.1,"	AATATGGATTGCTGTTTGAACGAAGCGCTTCTTCACATGAAGTACCTCCAGGTTCACCCA	64682	Hs.436527	GO:0031145|GO:0031145|GO:0000075|GO:0051301|GO:0007067|GO:0000278|GO:0007094|GO:0051436|GO:0051437|GO:0070979|GO:0051439|GO:0005680|GO:0005829|GO:0005829|GO:0005654|GO:0005654|GO:0005634	NP_073153	Anaphase promoting complex subunit 1	8.97929	127.53	3.6627	6.41455	7.52984	8.31918	10.9978	7.87045	10.1792	113.007	89.6928	107.678	181.365	145.908	2.80644	4.24662	3.5485	3.60323	4.10872	6.41619	5.0862	6.30357	7.281	6.98582
ASHG19A3A009974	0.0256566	2.50426	up	coding	NM_024311	MFSD11	RefSeq_coding	2538	chr17	+	74733782	74775336		ATCTTGGGCTTTCTGTATTCTGAAGACAGCGCCCCAGCATTTGCCATCTTCAAGTTTGTT	79157	Hs.73965	GO:0003674|GO:0008150|GO:0005575|GO:0016021|GO:0016020	NP_077287	Major facilitator superfamily domain containing 11	14.0077	46.3917	3.62558	4.94997	7.67735	5.44722	40.0288	9.66072	7.22449	42.2029	65.6804	56.6553	32.1839	35.2361	2.9035	2.93134	5.40953	3.80023	3.08331	5.02861	4.36313	5.32981	5.07983	4.94845
ASHG19A3A033302	0.00218309	2.58674	up	coding	NM_006989	RASA4	RefSeq_coding	5626	chr7	-	102220093	102257205	NR_024116,ENST00000424092,"	AAGGTTGAGGAAAAGAGCTTTGGCGGCTCGCACGTCATGCAGGTCATCTACACGGACGAC	10156	Hs.696339	GO:0005096|GO:0005096|GO:0046872|GO:0035556|GO:0051056|GO:0005737|GO:0005829|GO:0005622|GO:0005886	NP_008920	RAS p21 protein activator 4	10.6902	52.1944	3.77008	5.14121	14.2782	5.44722	10.6637	9.09868	13.9632	51.1657	66.5415	49.7539	49.8054	43.7056	4.18725	2.93134	3.51529	3.73215	4.48436	5.2969	4.39195	5.12407	5.63201	5.26114
ASHG19A3A010098	0.00041	6.78941	up	coding	NM_001004431	METRNL	RefSeq_coding	1348	chr17	+	81037566	81052589		CAAGGATGCCCTGGCCGATTGGAAATGCTGTAAAATGCAAACTAAGTTATTATATTTTTT	284207	Hs.378821	GO:0005576	NP_001004431	Meteorin, glial cell differentiation regulator-like"	33.0676	429.007	5.42762	8.1909	39.4318	25.458	47.5822	18.534	34.3322	420.054	374.744	368.35	489.893	491.992	5.51837	5.5739	5.67584	4.71798	5.65199	8.14023	7.85517	8.09022	8.44215	8.42675
ASHG19A3A018889	0.00391188	4.28487	up	coding	NM_001007246	BRWD1	RefSeq_coding	2488	chr21	-	40668365	40685556		GTGCTCTTCAGTAGAGGATTTTCTGTGATCCTACAATGAAGGGAAAGCTATATAATTTAT	54014	Hs.654740	GO:0003674|GO:0008150|GO:0005737|GO:0005634	NP_387505	Bromodomain and WD repeat domain containing 1	6.33356	49.6555	2.9204	5.01966	7.61278	5.44722	5.98799	5.32689	7.29291	51.4384	49.8651	41.7908	47.8622	57.321	2.85916	2.93134	2.78621	2.81256	3.21274	5.30452	3.70142	4.84811	5.57987	5.66435
ASHG19A3A006284	0.0197437	2.08872	up	coding	NM_170775	KCNN2	RefSeq_coding	1457	chr5	+	113769226	113832196		gagaccaagaacccaccaattccggacgcaGTACCATGATCAACAGGATGTTACTAGCAA	3781	Hs.98280	GO:0005516|GO:0005216|GO:0016286|GO:0006811|GO:0006813|GO:0016021|GO:0016020	NP_740721	Potassium intermediate/small conductance calcium-activated channel, subfamily N, member 2"	86.1247	335.472	6.78871	7.85133	128.241	90.7231	62.0907	79.927	69.6418	344.527	281.005	256.575	369.974	425.282	7.16976	7.25835	6.06481	6.81732	6.63332	7.90685	7.37399	7.57615	8.12985	8.26978
ASHG19A3A005434	0.0045969	3.87846	up	coding	NM_030900	TBRG4	RefSeq_coding	1956	chr7	-	45139699	45151317	NM_004749,"	GATGGAGGTCAGCGGTGGTGCTCGCTGCGGTTTGGAATCACTTGCTAGGAGTCTTGTCTC	9238	Hs.231411	GO:0005524|GO:0005515|GO:0004672|GO:0000080|GO:0006915|GO:0007050|GO:0045333|GO:0008284|GO:0005739	NP_954573	Transforming growth factor beta regulator 4	13.0572	85.0178	3.94604	5.90153	7.54306	6.94006	12.4071	9.39754	28.998	56.3924	101.92	81.9694	90.0798	94.7275	2.81469	4.04957	3.66866	3.76895	5.42835	5.4391	5.37372	5.89786	6.39368	6.40327
ASHG19A3A018262	0.00170216	5.71002	up	coding	NM_003116	SPAG4	RefSeq_coding	1452	chr20	+	34203808	34208965		TTCCTTGGGGAAATTCACCTTCGATGTTGAGAAATCGGAGATTCAGACTTTCCACCTGCA	6676	Hs.123159	GO:0042802|GO:0005198|GO:0007283|GO:0005929|GO:0005737|GO:0005856|GO:0035086|GO:0019861|GO:0016021|GO:0016020|GO:0005874	NP_003107	Sperm associated antigen 4	15.8863	161.27	4.36494	6.87843	30.5772	11.2715	18.3901	9.66078	9.5319	156.702	160.324	180.691	156.76	151.874	5.17218	4.58669	4.23407	3.8003	4.03146	6.86294	6.32125	7.06547	7.10648	7.03603
ASHG19A3A009164	0.0335614	4.50933	up	coding	NM_004278	PIGL	RefSeq_coding	1163	chr17	+	16120508	16229572		AAGCCTTGAAGGGTTTTCAGATCCAAGGAACAAAGGGGAAAATAGACAAAGGAGTGCAGA	9487	Hs.499793	GO:0000225|GO:0000225|GO:0016787|GO:0006501|GO:0006506|GO:0044267|GO:0043687|GO:0016254|GO:0005783|GO:0005789|GO:0016021|GO:0016020	NP_004269	Phosphatidylinositol glycan anchor biosynthesis, class L"	11.7329	77.3778	3.48377	5.65668	16.6037	5.44722	24.4245	5	7.18926	38.8235	161.906	50.1362	49.2533	86.77	4.37015	2.93134	4.67608	2.43147	3.00979	4.91183	6.33953	5.13696	5.61832	6.27677
ASHG19A3A008994	0.00121767	2.83993	up	coding	NM_153827	MINK1	RefSeq_coding	5035	chr17	+	4736634	4801355	NM_001024937,"	GGGCACCCCAAAGCCTCCAGGGCCCCCTGCTCAGCCCCCTGGCCCGCCCAACGCCTCTAG	50488	Hs.443417	GO:0005524|GO:0000166|GO:0005515|GO:0004672|GO:0004674|GO:0005083|GO:0016740|GO:0007254|GO:0007243|GO:0007275|GO:0045060|GO:0006468|GO:0006950|GO:0005737	NP_733763	Misshapen-like kinase 1	432.937	4066.13	9.47404	10.9799	433.553	354.776	575.22	349.914	451.22	4412.07	5252.65	3455.62	3533.24	3677.08	9.16812	9.42825	9.78192	9.36814	9.62378	10.9819	11.4844	10.9927	10.7244	10.716
ASHG19A3A021559	0.0129106	2.99608	up	coding	NM_152499	CCDC24	RefSeq_coding	1505	chr1	+	44457279	44462196		ACAAAGCACAGCAGCCGCTCAGAGACAGGAATAGAAATTTCATTAAAATCTATGGACTTT	149473	Hs.632394		NP_689712	Coiled-coil domain containing 24	31.189	161.965	5.27482	6.8579	23.1324	22.6343	28.2581	19.0359	62.8842	168.914	148.057	138.904	181.057	172.892	4.80163	5.42923	4.89686	4.75656	6.48983	6.96306	6.16325	6.68508	7.27919	7.19892
ASHG19A3A045746	0.016842	2.7258	up	coding	NM_001098526	AMICA1	RefSeq_coding	1957	chr11	-	118064441	118095809		TTTGAAAGTTGAGAGCAGCATGTTTTGCCCACTGAAACTCATCCTGCTGCCAGTGTTACT	120425	Hs.16291	GO:0007596|GO:0007155|GO:0050900|GO:0050776|GO:0030054|GO:0016021|GO:0005886|GO:0005886	NP_694938	Adhesion molecule, interacts with CXADR antigen 1"	10.0785	47.8598	3.49547	4.94215	7.7167	5.44722	15.3557	14.5331	7.33974	41.638	36.8944	48.8609	55.8883	56.0174	2.93454	2.93134	3.95122	4.37252	3.28773	5.01012	3.19712	5.09658	5.77675	5.63019
ASHG19A3A025376	0.00310556	4.88271	up	coding	NM_001169117	STIM2	RefSeq_coding	5222	chr4	+	26862312	27027003		TCACCTTGGGCTCGGTGCGTGCAAAAGTGAATGAGACTAAGTAGTAAAGCTCTCAAAAAA	57620	Hs.135763	GO:0005246|GO:0005509|GO:0005515|GO:0032237|GO:0032237|GO:0006874|GO:0006811|GO:0032235|GO:0051928|GO:0051928|GO:0005783|GO:0005789|GO:0016021|GO:0005886	NP_065911	Stromal interaction molecule 2	6.59466	59.6581	3.00482	5.29251	7.47619	5.44722	5.76722	7.02416	7.25854	77.0508	54.3752	55.8885	57.0828	53.8934	2.75925	2.93134	2.67689	3.50782	3.14882	5.87936	3.89773	5.30716	5.80284	5.57543
ASHG19A3A019535	0.00683911	5.19198	up	coding	NM_138957	MAPK1	RefSeq_coding	1499	chr22	-	22123319	22221970		AGGCGCTGCCTTTTGTTTCTAGAATATTATGTTCCTCAAGGTCCATTATTTTGTATTCTT	5594	Hs.431850	GO:0005524|GO:0003677|GO:0004707|GO:0008353|GO:0016301|GO:0016301|GO:0031435|GO:0000166|GO:0019902|GO:0001784|GO:0005515|GO:0004674|GO:0008134|GO:0050853|GO:0070371|GO:0000189|GO:0000165|GO:0002755|GO:0002755|GO:0002756|GO:0002756|GO:0007265|GO:0050852|GO:0008063|GO:0000187|GO:0000186|GO:0007411|GO:0007596|GO:0007049|GO:0006935|GO:0019858|GO:0007173|GO:0006917|GO:0045087|GO:0008286|GO:0044419|GO:…	NP_620407	Mitogen-activated protein kinase 1	6.28916	62.0952	2.92794	5.30422	7.49085	5.44722	5.65192	5.60639	7.24944	43.8543	45.296	68.358	71.9365	81.0314	2.77534	2.93134	2.6364	3.16564	3.13095	5.08128	3.53366	5.624	6.10457	6.17759
ASHG19A3A051406	0.000171	3.52693	up	coding	NM_014315	KLHDC2	RefSeq_coding	1808	chr14	+	50234786	50249855		GAAGGAGAAGTAATTGTTTTTGGTGGATGTGCCAACAACTTGCTTGTCCATCACAGAGCT	23588	Hs.509264	GO:0005515|GO:0005634	NP_055130	Kelch domain containing 2	45.3028	287.464	5.87313	7.69154	59.1027	27.8226	63.2227	44.848	31.5182	316.594	275.392	262.019	294.204	289.109	6.06192	5.68602	6.09138	5.98986	5.53647	7.80537	7.33295	7.61141	7.87214	7.83586
ASHG19A3A019466	0.0103615	2.32599	up	coding	NM_173793	C22orf39	RefSeq_coding	1988	chr22	-	19430672	19435755		TTCTTTGGGGCAGAATAATCTATCACGTTAGAAGGGTGTCCATTAAAGAACAGTATTTCC	128977	Hs.659565		NP_776154	Chromosome 22 open reading frame 39	9.35743	38.8827	3.40821	4.62606	8.41095	5.44722	13.0308	12.7992	7.09899	32.1012	74.5639	28.3466	29.3949	30.0067	3.31487	2.93134	3.72026	4.18361	2.89099	4.63762	4.6597	4.16456	4.9581	4.71033
ASHG19A3A005037	0.000838	2.96086	up	coding	NM_018411	HR	RefSeq_coding	5363	chr8	-	21971933	21988565		GCGCATCCGCCGCTTTCTCCAGATGGTGCAGGGCCTGGTGAGCACAGTCAGCGTCACTCA	55806	Hs.272367	GO:0003677|GO:0042826|GO:0046872|GO:0003700|GO:0046966|GO:0003714|GO:0042809|GO:0043433|GO:0051291|GO:0006355|GO:0006351|GO:0000118|GO:0016604|GO:0005634	NP_060881	Hairless homolog (mouse)	57.1611	340.949	6.23187	7.79788	60.8837	36.542	64.2837	57.1719	66.9243	269.293	289.19	194.054	462.993	489.215	6.10472	6.02662	6.11564	6.33078	6.5816	7.58595	7.42567	7.174	8.3822	8.42159
ASHG19A3A032743	0.000803	4.23289	up	coding	NM_000290	PGAM2	RefSeq_coding	888	chr7	-	44102326	44105186		AGGATGCCAAGATGGAGTTTGACATCTGCTACACGTCAGTGCTGAAGCGGGCCATCCGCA	5224	Hs.632642	GO:0004083|GO:0046538|GO:0004082|GO:0048037|GO:0016787|GO:0016853|GO:0004619|GO:0005975|GO:0006094|GO:0006006|GO:0006096|GO:0006096|GO:0010035|GO:0046689|GO:0007283|GO:0006941|GO:0005575|GO:0005829|GO:0005634|GO:0005625	NP_000281	Phosphoglycerate mutase 2 (muscle)	7.72432	64.1556	3.3615	5.44314	9.76176	6.15272	5.40925	10.384	6.91386	52.0612	119.566	46.7516	51.9789	50.4198	3.74936	3.92261	2.46516	3.89263	2.77773	5.32052	5.70816	5.02948	5.68398	5.47356
ASHG19A3A036454	0.00199325	6.18034	up	coding	NM_014265	ADAM28	RefSeq_coding	3220	chr8	+	24151579	24212725		ATTTTTGTGGTGGTTGCTATGGTAATCCGGCACCAGAGCTCCAGAGAAAAGCAGAAGAAA	10863	Hs.174030	GO:0046872|GO:0004222|GO:0008237|GO:0008233|GO:0008270|GO:0006508|GO:0007283|GO:0005576|GO:0016021|GO:0005886	NP_068547	ADAM metallopeptidase domain 28	6.4143	74.6718	2.99512	5.6228	7.80926	5.44722	6.15683	5.15234	7.50585	68.8587	66.6643	51.0445	84.3318	102.46	3.03482	2.93134	2.84177	2.62975	3.5379	5.72802	4.3966	5.1657	6.3115	6.51219
ASHG19A3A044942	0.042348	2.36183	up	coding	NM_198516	GALNTL4	RefSeq_coding	2531	chr11	-	11292420	11643561		TGAAGTCTGGATGGATGAATTTAAAAGCCACGTCTACATGGCATGGAACATACCGCAGGA	374378	Hs.655152	GO:0004653|GO:0005529|GO:0016757|GO:0005794|GO:0000139|GO:0016021|GO:0016020	NP_940918	UDP-N-acetyl-alpha-D-galactosamine:polypeptide N-acetylgalactosaminyltransferase-like 4	10.8699	49.5183	3.8106	5.0505	11.575	9.17515	16.8334	9.69981	7.06593	44.9733	72.5066	44.3998	29.1184	56.5936	3.93463	4.35704	4.09366	3.80631	2.86137	5.11712	4.59291	4.94792	4.94886	5.64571
ASHG19A3A035622	0.0198063	2.13957	up	coding	NM_022659	EBF2	RefSeq_coding	2297	chr8	-	25701572	25902392		TAATTACAGTACCTCCAGCAACAGTATGAATGGCTACAGCAATGTCCCCATGGCCAACTT	64641	Hs.710674	GO:0003677|GO:0046872|GO:0030528|GO:0007275|GO:0006355|GO:0005634	NP_073150	Early B-cell factor 2	55.9146	242.142	6.20372	7.30104	68.8903	39.7936	63.3929	57.7064	49.7897	154.954	196.248	151.305	406.38	301.824	6.27516	6.13687	6.09493	6.34518	6.16644	6.84883	6.7179	6.81417	8.24087	7.88342
ASHG19A3A018510	0.00378262	4.07583	up	coding	NM_000516	GNAS	RefSeq_coding	1926	chr20	+	57466425	57486249	NM_001077489,"	GCCCCCTCGGCCTCGGCTCGAGGGGCGGGGAGCTGCGCGCGCCCCTCGGTCCGACCGACA	2778	Hs.125898	GO:0031683|GO:0005525|GO:0003924|GO:0003924|GO:0004016|GO:0019001|GO:0005085|GO:0042802|GO:0035255|GO:0003674|GO:0031852|GO:0000166|GO:0005515|GO:0004871|GO:0004871|GO:0007186|GO:0006184|GO:0006184|GO:0007190|GO:0007191|GO:0007191|GO:0007596|GO:0006171|GO:0051216|GO:0071377|GO:0048701|GO:0035116|GO:0001958|GO:0006112|GO:0007565|GO:0046907|GO:0030168|GO:0045669|GO:0045672|GO:0040032|GO:0009791|GO:…	NP_536351	GNAS complex locus	57.6196	439.621	6.17747	8.20456	49.9364	39.1275	108.39	45.7409	44.9032	342.645	641.483	263.257	489.257	461.462	5.83895	6.11427	6.89005	6.01913	6.02493	7.89996	8.69901	7.61884	8.43922	8.36579
ASHG19A3A053731	0.0135766	2.16032	up	coding	NM_030790	ITFG1	RefSeq_coding	2261	chr16	-	47189299	47495015		ACAACGTGCTTGGTTTAGGTCGGAGCGCAAATTTTCTTGACCATCTCTACGTTGGTATTC	81831	Hs.42217	GO:0004872|GO:0016021|GO:0016020	NP_060562	Neuropilin (NRP) and tolloid (TLL)-like 2	46.4081	162.138	5.77077	6.88202	89.1925	18.663	60.223	27.3064	36.6555	191.726	182.331	124.339	155.423	156.869	6.63768	5.18972	6.01814	5.26721	5.7411	7.13401	6.58127	6.52081	7.09601	7.07798
ASHG19A3A025528	8.78e-05	5.03409	up	coding	NM_133267	GSX2	RefSeq_coding	1212	chr4	+	54966247	54968122		TCTATGTCGACTCGCTCATCATCAAGGACACCTCACGGCCTGCGCCCTCGCTGCCTGAAC	170825	Hs.371899	GO:0005515|GO:0043565|GO:0003700|GO:0030528|GO:0007420|GO:0021798|GO:0048853|GO:0021575|GO:0048665|GO:0021889|GO:0007389|GO:0002087|GO:0006355|GO:0021527|GO:0060163|GO:0005634	NP_573574	GS homeobox 2	110.473	1286.46	7.20305	9.53478	115.379	106.525	109.332	101.29	119.84	1161.39	1003.78	1110.24	1658.85	1498.05	7.01416	7.48312	6.90363	7.17997	7.43436	9.34757	9.32728	9.52893	9.80639	9.66373
ASHG19A3A033543	0.0099906	2.43039	up	coding	NM_005600	NIT1	RefSeq_coding	1385	chr1	+	161087890	161090857		ATTGGCTCAAGCTGGAGCAGAGATACTTACCTATCCTTCAGCTTTTGGATCCATTACAGG	4817	Hs.599361	GO:0016810|GO:0000257|GO:0008150|GO:0006807|GO:0005737|GO:0005739	NP_005591	Nitrilase 1	13.1716	51.9294	3.83126	5.11245	10.9947	5.44722	15.8088	26.3556	7.25162	46.8098	56.3505	55.04	54.3022	47.1448	3.87599	2.93134	3.99693	5.21734	3.13471	5.17	3.99154	5.28346	5.74021	5.37704
ASHG19A3A031790	0.0179986	3.06082	up	coding	NM_002526	NT5E	RefSeq_coding	4087	chr6	+	86159301	86205496		ATTGCACTGGGACATTCGGGTTTTGAAATGGATAAACTCATCGCTCAGAAAGTGAGGGGT	4907	Hs.153952	GO:0008253|GO:0008198|GO:0016788|GO:0046872|GO:0000166|GO:0006196|GO:0006259|GO:0046086|GO:0050728|GO:0055086|GO:0006144|GO:0006164|GO:0006195|GO:0006206|GO:0046135|GO:0031225|GO:0005737|GO:0005624|GO:0005886|GO:0005886	NP_002517	5'-nucleotidase, ecto (CD73)"	18.4595	109.132	4.64959	6.26351	16.7462	17.8368	19.5563	28.0979	10.0603	128.923	95.8413	107.738	111.421	101.739	4.38092	5.13317	4.32729	5.31214	4.09445	6.60284	5.23712	6.30428	6.67004	6.50328
ASHG19A3A001421	0.00234396	5.10011	up	coding	NM_001042467	MLPH	RefSeq_coding	3687	chr2	+	238395877	238463960		AGGCCGGGCGTCTTCTGAGAGTCAGGGTCTAGGTGCTGGAGTGCGCACGGAGGCCGATGT	79083	Hs.102406	GO:0017137|GO:0003779|GO:0046872|GO:0051010|GO:0031489|GO:0008270|GO:0030318|GO:0032400|GO:0043473|GO:0006605|GO:0015629|GO:0005737	NP_077006	Melanophilin	8.62677	77.7034	3.33385	5.68438	8.04211	5.44722	13.6617	8.7435	7.23935	41.2689	165.976	55.9549	60.5448	64.7723	3.15425	2.93134	3.77914	3.69412	3.1104	4.99774	6.39009	5.30882	5.87693	5.84832
ASHG19A3A035693	0.0115644	3.95901	up	coding	NM_014462	LSM1	RefSeq_coding	935	chr8	-	38020860	38034026		TATTTCAGTTCAAAATGAACTATATGCCTGGCACCGCCAGCCTCATCGAGGACATTGACA	27257	Hs.425311	GO:0003723|GO:0005515|GO:0016070|GO:0008380|GO:0000375|GO:0043928|GO:0071044|GO:0016071|GO:0006397|GO:0000288|GO:0005737|GO:0005829|GO:0005634|GO:0030529	NP_055277	LSM1 homolog, U6 small nuclear RNA associated (S. cerevisiae)"	11.6998	67.2981	3.54759	5.53273	8.01899	5.44722	28.5914	9.25911	7.18212	61.5695	119.806	52.4992	49.3372	53.2785	3.14243	2.93134	4.91603	3.75242	2.99574	5.56518	5.71288	5.20647	5.6205	5.55863
ASHG19A3A034267	0.00556508	2.46704	up	coding	NM_006555	YKT6	RefSeq_coding	2783	chr7	+	44240577	44253892		GATGACTTGGTGTCCAAATCCGAGGTGCTGGGAACACAGTCTAAAGCCTTCTATAAAACT	10652	Hs.520794	GO:0005484|GO:0019706|GO:0016740|GO:0006888|GO:0015031|GO:0042147|GO:0006904|GO:0006903|GO:0005794|GO:0000139|GO:0031201|GO:0031201|GO:0005737|GO:0031410|GO:0030659|GO:0005829|GO:0005783|GO:0005768|GO:0005887|GO:0016020|GO:0005739	NP_006546	YKT6 v-SNARE homolog (S. cerevisiae)	17.5301	79.2871	4.51053	5.81331	13.7469	11.0563	37.8931	14.263	10.6915	73.7591	99.2385	88.6321	69.3126	65.4935	4.1398	4.56509	5.3339	4.34569	4.16818	5.81833	5.31497	6.01644	6.05388	5.86293
ASHG19A3A024475	0.00320847	2.85498	up	coding	NM_152542	PPM1K	RefSeq_coding	3725	chr4	-	89181533	89205888		ACCTTGGCTTTTCTAGAAATAGATAAAGCCTTTTCGAGTCATGCCCGCCTGTCTGCTGAT	152926	Hs.291000	GO:0016787|GO:0046872|GO:0004722|GO:0006470|GO:0005759|GO:0005739|GO:0008287	NP_689755	Protein phosphatase, Mg2+/Mn2+ dependent, 1K"	18.3391	99.0506	4.62384	6.13732	15.6676	10.1763	33.4857	18.1618	14.204	92.1488	100.618	96.3881	109.482	96.6162	4.30027	4.47126	5.15365	4.68871	4.5053	6.12158	5.34629	6.14069	6.64647	6.43157
ASHG19A3A033185	0.0277246	2.2225	up	coding	NM_002612	PDK4	RefSeq_coding	3710	chr7	-	95212814	95225925		TAGTGACTCACAGACAGGAAACCCAAGCCACATTGGAAGCATTGATCCTAACTGTGATGT	5166	Hs.8364	GO:0005524|GO:0000166|GO:0004672|GO:0004740|GO:0016740|GO:0000155|GO:0005975|GO:0006006|GO:0018106|GO:0006090|GO:0010510|GO:0005743|GO:0005759|GO:0005739	NP_002603	Pyruvate dehydrogenase kinase, isozyme 4"	11.737	42.8772	3.65629	4.80847	19.9346	5.44722	13.6903	12.6414	6.97169	40.5717	71.9341	30.9798	34.6719	36.2284	4.6053	2.93134	3.78145	4.16466	2.79869	4.97352	4.57377	4.331	5.17301	4.99106
ASHG19A3A008099	0.000362	3.12625	up	coding	NM_174887	IFT20	RefSeq_coding	1016	chr17	-	26655352	26662495		AGAAGCTCAACAGCAGCAACTTCAAGCCCTAATAGCAGAAAAGAAAATGCAGCTAGAAAG	90410	Hs.705431	GO:0005515|GO:0030030|GO:0005794|GO:0005814|GO:0005929|GO:0005737|GO:0005856|GO:0005932	NP_777547	Intraflagellar transport 20 homolog (Chlamydomonas)	48.7174	272.882	5.97222	7.61666	71.7933	34.7938	61.9667	38.7873	36.2457	331.684	283.916	220.918	248.817	279.074	6.33856	5.9626	6.06282	5.77301	5.72414	7.86174	7.39474	7.35604	7.67796	7.79281
ASHG19A3A051016	0.0212614	2.13932	up	coding	NM_012245	SNW1	RefSeq_coding	2146	chr14	-	78183945	78227497		GTACACATAAATGAAAATTTCGCCAAATTGGCAGAAGCCCTCTACATTGCTGATCGGAAG	22938	Hs.445498	GO:0005112|GO:0005515|GO:0016564|GO:0008380|GO:0010467|GO:0000398|GO:0000398|GO:0006357|GO:0071013|GO:0044428|GO:0005730|GO:0005654|GO:0005634|GO:0005681	NP_036377	SNW domain containing 1	23.7801	113.016	4.98151	6.07867	33.9356	11.906	26.944	20.2546	25.8601	263.003	107.315	63.6592	64.5127	66.5912	5.31284	4.6467	4.82466	4.84977	5.2736	7.55382	5.47973	5.51292	5.9611	5.88576
ASHG19A3A039140	0.000245	2.80339	up	coding	NM_032888	COL27A1	RefSeq_coding	5583	chr9	+	116918230	117072974		AGGAGAGATCTTTAAAACCTTACACTACCTCAGCAACCTCATCCAGAGCATTAAGACGCC	85301	Hs.494892	GO:0005201|GO:0007155|GO:0005581|GO:0005576	NP_116277	Collagen, type XXVII, alpha 1"	22.26	114.676	4.90093	6.3881	22.562	12.0162	35.3734	22.5166	18.832	107.361	141.681	107.522	104.886	111.93	4.76769	4.65758	5.23319	4.99524	4.85095	6.34618	6.06904	6.30126	6.58953	6.63449
ASHG19A3A015781	0.0326301	2.00008	up	coding	NM_178439	GMCL1	RefSeq_coding	2402	chr2	+	70056817	70106730		CAGTTGGTGTATTGAAAGCTTTCCTTTAACATTTTCACCTGCTCATTGTGATTCCTCCTT	64395	Hs.293971	GO:0030154|GO:0007275|GO:0007283|GO:0005635|GO:0016363|GO:0005634	NP_848526	Germ cell-less homolog 1 (Drosophila)	15.4652	63.7078	4.44186	5.44192	12.0803	10.5217	19.0804	16.8736	18.7701	63.7872	66.8371	68.7997	64.2993	54.8156	3.98457	4.50922	4.28992	4.579	4.84661	5.6158	4.4027	5.63357	5.95572	5.60179
ASHG19A3A018435	2.86e-06	15.4797	up	coding	NM_005194	CEBPB	RefSeq_coding	1837	chr20	+	48807375	48809212		GAAAAGAGGCGTCTGTATATTTTGGGAATCTTTTCCGTTTCAAGCATTAAGAACACTTTT	1051	Hs.517106	GO:0003677|GO:0005515|GO:0046982|GO:0042803|GO:0043565|GO:0003700|GO:0003705|GO:0016563|GO:0008134|GO:0006953|GO:0006916|GO:0050873|GO:0001892|GO:0006955|GO:0006917|GO:0006954|GO:0060644|GO:0033598|GO:0030182|GO:0045944|GO:0045408|GO:0006355|GO:0032496|GO:0006366|GO:0006351|GO:0005737|GO:0016363|GO:0005634	NP_005185	CCAAT/enhancer binding protein (C/EBP), beta"	57.1944	2157.92	6.24366	10.196	68.9387	51.8825	54.2275	61.8846	49.0385	2322.15	1864.65	1743.77	2343.89	2515.16	6.27626	6.47156	5.87532	6.45009	6.14506	10.2191	10.1506	10.1148	10.2285	10.2667
ASHG19A3A001362	0.0272863	2.71514	up	coding	NM_001040437	C6orf48	RefSeq_coding	842	chr6	+	31802692	31807539		CGTTCATCGCCGTGTTATCCTTGAGTAAAGaagcgggcttttgccatgttgtccaggctg	50854	Hs.640836		NP_001035528	Chromosome 6 open reading frame 48	98.4443	402.105	6.69744	8.13847	195.641	26.824	145.837	37.8258	86.0939	402.786	412.971	369.803	368.302	456.665	7.81291	5.64096	7.35096	5.73745	6.94493	8.09751	8.02018	8.09846	8.12387	8.35231
ASHG19A3A053492	0.0264356	2.42205	up	coding	NM_014153	ZC3H7A	RefSeq_coding	3859	chr16	-	11844442	11876408		TTAGGAAGATACAAAAAGGCTTACGATGCTGTAGCAAAGTGCTCCTTAGCAGTGCCTCAG	29066	Hs.371856	GO:0046872|GO:0003676|GO:0008270|GO:0005622|GO:0005634	NP_054872	Zinc finger CCCH-type containing 7A	10.9368	49.018	3.76159	5.03781	7.62049	11.5629	18.378	9.79169	7.33111	48.9798	78.8731	48.2997	33.7876	35.15	2.86481	4.61454	4.23329	3.81955	3.27575	5.2378	4.78752	5.07881	5.13961	4.94533
ASHG19A3A005041	0.00218592	2.55755	up	coding	NM_018473	ACOT13	RefSeq_coding	4118	chr6	+	24667262	24705293		CAATTTTGAGAGAGTTTTGGGAAAGATTACTCTTGTCTCTGCTGCTCCTGGGAAAGTGAT	55856	Hs.727546	GO:0016291|GO:0016787|GO:0051289|GO:0005737|GO:0005739	NP_060943	Acyl-CoA thioesterase 13	37.4458	165.318	5.53985	6.89461	65.7192	15.3263	43.1185	33.5958	29.4693	159.477	150.681	162.798	180.857	172.775	6.20778	4.94574	5.52507	5.5703	5.45037	6.88685	6.19585	6.91379	7.27819	7.19838
ASHG19A3A038225	2.08e-06	10.2998	up	coding	NM_002725	PRELP	RefSeq_coding	5833	chr1	+	203444882	203460477		GCTTAACTACAACAAGCTGACAGACAGGGGACTCCCCAAGAACTCCTTTAATATCTCCAA	5549	Hs.632481	GO:0005201|GO:0008201|GO:0007569|GO:0001501|GO:0031012|GO:0005576|GO:0005578	NP_958505	Proline/arginine-rich end leucine-rich repeat protein	271.919	9174.84	8.6737	12.0382	297.691	220.279	314.139	274.208	253.277	9599.07	8107.64	8205.79	9626.22	10335.5	8.51281	8.65545	8.66117	8.90675	8.63233	11.9991	12.0743	12.1262	11.9495	12.0423
ASHG19A3A017271	0.0271229	2.14483	up	coding	NM_006899	IDH3B	RefSeq_coding	1539	chr20	-	2639042	2644843	NM_174856,"	TTCATCAAGTCTGTCATCGGTCACCTGCAGACTAAAGGGAGCTAGAGCCCTTTATTTCTT	3420	Hs.436405	GO:0051287|GO:0009055|GO:0004449|GO:0000287|GO:0016491|GO:0016616|GO:0006102|GO:0055114|GO:0050896|GO:0006099|GO:0007601|GO:0005759|GO:0005739	NP_777281	Isocitrate dehydrogenase 3 (NAD+) beta	54.2007	193.331	6.04974	7.15061	75.2129	46.2481	64.5946	66.0149	18.9329	216.523	219.108	180.675	173.891	176.457	6.3992	6.32645	6.12316	6.54284	4.85708	7.30159	6.92929	7.06526	7.23146	7.22544
ASHG19A3A047390	0.0394931	2.13652	up	coding	NM_002907	RECQL	RefSeq_coding	3795	chr12	-	21621844	21654603		AAAGTTAATCACTGCCCTGCTCTGAGAACTCGGGCCTTTAGGGGCACGTTCGCCTGCTGA	5965	Hs.235069	GO:0005524|GO:0043140|GO:0004003|GO:0003677|GO:0003678|GO:0000739|GO:0016787|GO:0000166|GO:0005515|GO:0006310|GO:0006281|GO:0006260|GO:0000733|GO:0005634	NP_116559	RecQ protein-like (DNA helicase Q1-like)	19.8484	80.4284	4.67186	5.76712	15.4224	8.24644	32.9542	13.7239	28.8951	58.0504	166.39	68.0649	56.9369	52.6996	4.28126	4.23782	5.12919	4.28727	5.42377	5.48071	6.39832	5.61633	5.7992	5.54104
ASHG19A3A024327	7.71e-06	34.764	up	coding	NM_002704	PPBP	RefSeq_coding	1307	chr4	-	74852757	74853900		AAACATCCAAAGTTTGGAAGTGATCGGGAAAGGAACCCATTGCAACCAAGTCGAAGTGAT	5473	Hs.2164	GO:0008009|GO:0005355|GO:0008083|GO:0007596|GO:0006935|GO:0042742|GO:0015758|GO:0006955|GO:0030168|GO:0002576|GO:0051781|GO:0005576|GO:0005576|GO:0005615|GO:0031093	NP_002695	Pro-platelet basic protein (chemokine (C-X-C motif) ligand 7)	6.20583	341.316	2.79123	7.91075	8.04704	5.44722	5.35869	5	7.17621	343.595	346.77	273.066	372.703	370.445	3.15645	2.93134	2.45149	2.43147	2.98541	7.90363	7.72906	7.66317	8.13875	8.11916
ASHG19A3A015163	0.0201257	2.99584	up	coding	NM_030768	ILKAP	RefSeq_coding	1480	chr2	-	239079043	239112324		ACTGCCACGTGTGTTCTGGCTGTAGACAACATTCTTTATATTGCCAACCTCGGAGATAGT	80895	Hs.92033	GO:0016787|GO:0046872|GO:0005515|GO:0004722|GO:0045786|GO:0006470|GO:0007090|GO:0005737|GO:0008287	NP_110395	Integrin-linked kinase-associated serine/threonine phosphatase	8.69922	52	3.52738	5.11034	8.21188	6.9594	10.8325	10.3514	7.14092	44.4621	57.1583	69.3955	43.9092	45.0747	3.22994	4.05245	3.53151	3.8886	2.93442	5.10052	4.02657	5.64634	5.46757	5.31071
ASHG19A3A031810	0.0129509	3.16404	up	coding	NM_012381	ORC3L	RefSeq_coding	2528	chr6	+	88299842	88377166		TAAGTCTTATTGTGAAAACCACCTTGGCAGCACAGCTAAGAGAATAGAGGAGTTCCTGGC	23595	Hs.410228	GO:0003677|GO:0003688|GO:0005515|GO:0006260|GO:0000082|GO:0000216|GO:0000084|GO:0000075|GO:0000278|GO:0005664|GO:0005654|GO:0005654|GO:0005634|GO:0000808	NP_862820	Origin recognition complex, subunit 3"	10.0349	64.8279	3.82247	5.48424	9.20682	10.0124	17.2844	5.45047	8.22067	65.9915	93.4516	48.7737	62.0429	53.8797	3.66884	4.45475	4.13507	3.00328	3.85043	5.66337	5.18115	5.09356	5.90803	5.5751
ASHG19A3A046309	0.00161811	5.3537	up	coding	NM_003713	PPAP2B	RefSeq_coding	3310	chr1	-	56960432	57045257		GGAGCCGGGGCCGACCCGCCACTATCCGCAGCAGCCTCGGCCAGGAGGCGACCCGGGCGC	8613	Hs.405156	GO:0016787|GO:0042577|GO:0008195|GO:0004721|GO:0005515|GO:0042392|GO:0001568|GO:0044329|GO:0044328|GO:0044330|GO:0001702|GO:0008354|GO:0034109|GO:0006629|GO:0001933|GO:0006644|GO:0051091|GO:0050821|GO:0030111|GO:0006665|GO:0005794|GO:0005912|GO:0005789|GO:0016021|GO:0016020|GO:0005886	NP_003704	Phosphatidic acid phosphatase type 2B	28.0095	269.073	5.19639	7.61692	12.0847	29.5342	36.2723	29.8059	32.3507	286.004	344.161	239.255	234.297	241.65	3.98497	5.7558	5.2723	5.39815	5.57072	7.6673	7.71817	7.47933	7.60585	7.61395
ASHG19A3A004943	4.26e-06	104.301	up	coding	NM_017495	RBM38	RefSeq_coding	2401	chr20	+	55966462	55984384		GCCAAGCCGCGGAGCCTCCAGACGGGCTTTGCCATTGGGGTGCAGCAGCTGCACCCCACC	55544	Hs.236361	GO:0003723|GO:0003730|GO:0003729|GO:0000166|GO:0070935|GO:0006977|GO:0006978|GO:0007049|GO:0007050|GO:0007050|GO:0006397|GO:0008285|GO:0043484|GO:0005737|GO:0005829|GO:0005829|GO:0005634|GO:0005634	NP_906270	RNA binding motif protein 38	28.9662	9016.01	5.29771	12.0023	21.4456	28.9825	30.0634	31.2844	33.0551	10122	7620.03	6468.84	10298.5	10570.7	4.69923	5.73366	4.98875	5.46828	5.59866	12.0924	11.9807	11.8025	12.0599	12.0761
ASHG19A3A021350	0.000724	3.38656	up	coding	NM_015429	ABI3BP	RefSeq_coding	4488	chr3	-	100468180	100712334		ACACACCCACGAAGAAAACCTTTACCACCAAATAATGTCACTGGAAAGCCAGGAAGTGCA	25890	Hs.477015	GO:0005518|GO:0008201|GO:0030198|GO:0010811|GO:0031012|GO:0005576|GO:0005615|GO:0005614	NP_056244	ABI family, member 3 (NESH) binding protein"	36.069	219.404	5.56916	7.32898	40.3068	29.5163	44.9188	22.392	43.2113	235.506	233.467	218.32	196.887	212.838	5.54661	5.75519	5.58461	4.98838	5.97101	7.41236	7.04692	7.33832	7.38412	7.46321
ASHG19A3A046430	0.019814	2.0021	up	coding	NM_053023	ZFP91	RefSeq_coding	5233	chr11	+	58346586	58388513		CTTTCATGGGAGAGACAGGTAGTTACCTGAATATAGGTTGAAAAGGTTATGTAAAAAGAA	1270	Hs.524920	GO:0005127|GO:0005125|GO:0008083|GO:0005138|GO:0005515|GO:0048143|GO:0030154|GO:0070120|GO:0040007|GO:0060081|GO:0007275|GO:0048644|GO:0043524|GO:0046533|GO:0007399|GO:0048666|GO:0043526|GO:0046427|GO:0043410|GO:0048680|GO:0030307|GO:0008284|GO:0046887|GO:0014068|GO:0042517|GO:0051291|GO:0060075|GO:0046668|GO:0007165|GO:0030424|GO:0032838|GO:0005737|GO:0005829|GO:0005615|GO:0043231|GO:0043025|GO:…	NP_000605	Ciliary neurotrophic factor	61.9372	219.979	6.32103	7.32255	67.5535	62.8167	72.264	73.1385	33.9135	266.593	229.004	198.156	193.745	212.398	6.2488	6.73673	6.29337	6.68933	5.63695	7.57486	7.0144	7.20183	7.36189	7.45976
ASHG19A3A018358	0.000154	2.85821	up	coding	NM_031286	SH3BGRL3	RefSeq_coding	1131	chr1	+	26606212	26608012		ACATTCCTTACCCATTAGTCTCAGAAATTGTCTTAAGCAACAGCCCCAAATGCTGGCTGC	83442	Hs.109051	GO:0009055|GO:0015035|GO:0045454|GO:0005737|GO:0005634	NP_112576	SH3 domain binding glutamic acid-rich protein like 3	227.339	1603.07	8.31809	9.8332	319.478	183.534	257.162	202.935	173.586	1682	1404	1430.29	1757.4	1741.65	8.63457	8.32253	8.30072	8.32442	8.0082	9.80396	9.77044	9.85431	9.8839	9.85338
ASHG19A3A044764	0.00590517	2.27916	up	coding	NM_001142946	C11orf21	RefSeq_coding	2262	chr11	-	2317506	2323143		CCCTGGAGCTGGTGAGGCGGGCCTGGAGCACCACCCGCTTCTGGGACACCTCTTCATCAG	29125	Hs.559181	GO:0005737	NP_001136418	Chromosome 11 open reading frame 21	23.8289	100.122	4.98551	6.17402	18.0177	19.2042	40.9101	25.4964	15.5159	89.927	155.321	81.3578	87.2331	86.7695	4.47391	5.2247	5.44624	5.16856	4.61416	6.08822	6.26164	5.8865	6.35705	6.27667
ASHG19A3A008848	0.000275	2.80668	up	coding	NM_004762	CYTH1	RefSeq_coding	3311	chr17	-	76670130	76778376		TTGTTTTTGCCTTGTAAACTAGCGCCAAGGAACTGCAGCAAATAAACTCCAACTCTGCCC	9267	Hs.191215	GO:0005086|GO:0005515|GO:0032012|GO:0030155|GO:0016192|GO:0005737|GO:0005622|GO:0005886	NP_059430	Cytohesin 1	81.2641	425.209	6.71307	8.20193	102.036	58.9844	107.922	77.9573	59.421	427.052	423.7	368.295	461.374	445.624	6.83432	6.6541	6.88361	6.78307	6.41024	8.15931	8.05785	8.08957	8.37751	8.32542
ASHG19A3A015231	0.0310676	2.68186	up	coding	NM_005018	PDCD1	RefSeq_coding	2115	chr2	-	242792033	242801058		ATTCCTGAAATTATTTAAAGGGGTTGGCCGGGCTCCCACCAGGGCCTGGGTGGGAAGGTA	5133	Hs.158297	GO:0004725|GO:0004871|GO:0031295|GO:0006915|GO:0006959|GO:0007275|GO:0007165|GO:0009897|GO:0016021|GO:0005886|GO:0005886	NP_005009	Programmed cell death 1	16.3972	76.8032	4.27907	5.70231	7.76978	12.7682	38.0584	13.6023	9.78759	57.0098	153.567	51.7207	51.6468	70.072	2.98987	4.72952	5.34061	4.27464	4.06073	5.45357	6.23534	5.18508	5.67555	5.962
ASHG19A3A009288	6.68e-05	5.90619	up	coding	NM_015626	WSB1	RefSeq_coding	2849	chr17	+	25621105	25640645		TTGCTCCAGATGGTTCATACTTTGCTTGGTCACAAGGACATCGCACAGTAAAGCTTGTTC	26118	Hs.446017	GO:0005515|GO:0008150|GO:0035556|GO:0005622	NP_599027	WD repeat and SOCS box-containing 1	7.96024	90.5741	3.44247	6.0047	11.878	5.44722	6.10017	8.0778	8.298	103.878	95.1257	84.6011	75.8092	93.4564	3.96519	2.93134	2.82412	3.62497	3.86673	6.29543	5.22029	5.94539	6.17848	6.38391
ASHG19A3A012901	0.00259155	2.84238	up	coding	NM_021228	SCAF1	RefSeq_coding	4323	chr19	+	50145381	50161905		GCCATACTATCAGAAGAAGGACATCACCAAGGAGGAGTACAAGGACATCCTGAGGAAGGC	58506	Hs.103521	GO:0003723|GO:0019904|GO:0008380|GO:0006397|GO:0006366|GO:0005634	NP_067051	SR-related CTD-associated factor 1	16.5505	94.3473	4.513	6.0201	21.8204	10.0351	22.6972	14.111	14.0887	66.2332	191.983	70.529	62.8577	80.1342	4.72199	4.45706	4.5588	4.3314	4.49574	5.66981	6.67809	5.66704	5.9248	6.16076
ASHG19A3A034956	0.0271004	2.59692	up	coding	NM_016200	NAA38	RefSeq_coding	12520	chr7	+	117824085	117844091		CTCTTCACAGGGGGTAGAACAAGTGGTACTAGGATTATACATTGTAAGAGGTGACAACGT	51691	Hs.655046	GO:0003723|GO:0017070|GO:0005515|GO:0008380|GO:0000398|GO:0005634|GO:0030529	NP_057284	N(alpha)-acetyltransferase 38, NatC auxiliary subunit"	37.7563	163.187	5.51829	6.89509	51.5074	41.581	33.771	51.1843	10.7379	195.806	190.491	129.261	149.724	150.656	5.88052	6.19428	5.16719	6.17575	4.17369	7.16448	6.66169	6.57728	7.04713	7.02487
ASHG19A3A016239	0.00447313	3.1662	up	coding	NM_013412	RABL2A	RefSeq_coding	2187	chr2	+	114384816	114400974	NM_001130923,NM_001130921,NM_001130920,NM_001003789,"	GTTAGGAATACACAAGCGGTAAAATCGAGTCCTTACAGCCATACCACAAGGTACGTCCAT	11159	Hs.446425	GO:0005525|GO:0003924|GO:0000166|GO:0006184|GO:0007264	NP_038198	RAB, member of RAS oncogene family-like 2A"	32.6289	182.211	5.39246	7.05521	40.3388	24.974	54.3956	23.5397	19.8965	187.869	218.068	138.848	172.542	193.728	5.5476	5.55261	5.88007	5.05909	4.92291	7.10359	6.92139	6.68446	7.2239	7.3427
ASHG19A3A027055	0.00932948	2.99006	up	coding	NM_174909	TMEM167A	RefSeq_coding	4608	chr5	-	82348666	82373272		CCTGTGATTTTAAGAGTACAGAGAATCATGCACATCTCTGATTAGTTCATATATGTCTAG	153339	Hs.355606	GO:0005794|GO:0000139|GO:0016021|GO:0016020	NP_777569	Transmembrane protein 167A	41.2074	212.118	5.68304	7.26321	50.3009	29.6682	61.2961	48.8418	15.9301	225.264	198.429	204.043	207.5	225.357	5.84775	5.76072	6.04644	6.11247	4.64783	7.3556	6.74004	7.24331	7.44873	7.52838
ASHG19A3A001655	2.31e-05	5.37169	up	coding	NM_001097641	FUT3	RefSeq_coding	2066	chr19	-	5842898	5851485		CATCCACTGCTCGCTGCCTCTCCAGATACTCTGACCCATGGATCCCCTGGGTGCAGCCAA	2525	Hs.169238	GO:0017060|GO:0008417|GO:0016757|GO:0005975|GO:0006486|GO:0005794|GO:0032580|GO:0016021|GO:0016020|GO:0005624	NP_001091110	Fucosyltransferase 3 (galactoside 3(4)-L-fucosyltransferase, Lewis blood group)"	130.97	1663.2	7.44966	9.87504	121.696	107.197	174.551	129.752	121.651	1711.49	1693.23	1338.68	1642.11	1930.49	7.0946	7.49311	7.63275	7.56795	7.4599	9.82445	10.0284	9.76599	9.80041	9.95599
ASHG19A3A051966	0.000755	2.97428	up	coding	NM_020154	C15orf24	RefSeq_coding	1075	chr15	-	34376225	34394053		TTATTGATATTTGTGCTTCTGCCTAAAGTGGTCAACACAAGTGATCCTGACATGAGACGG	56851	Hs.160565	GO:0030246|GO:0004180|GO:0017076|GO:0008150|GO:0005737|GO:0016021|GO:0016020	NP_064539	Chromosome 15 open reading frame 24	67.5765	353.772	6.3986	7.97114	79.0929	31.1857	84.2496	96.3719	46.9826	399.436	335.317	353.764	347.062	333.281	6.46596	5.82356	6.51294	7.10194	6.08862	8.08728	7.67537	8.03298	8.0597	8.00039
ASHG19A3A011996	0.00122935	2.63349	up	coding	NM_024407	NDUFS7	RefSeq_coding	799	chr19	+	1383882	1395587		TGGAGATGATGCACATGGCAGCACCCCGCTACGACATGGACCGCTTTGGCGTGGTCTTCC	374291	Hs.211914	GO:0051539|GO:0008137|GO:0003954|GO:0046872|GO:0016655|GO:0005515|GO:0048038|GO:0006120|GO:0032981|GO:0022904|GO:0006810|GO:0005743|GO:0005747|GO:0005747|GO:0005747|GO:0005739|GO:0070469	NP_077718	NADH dehydrogenase (ubiquinone) Fe-S protein 7, 20kDa (NADH-coenzyme Q reductase)"	31.2952	147.552	5.36553	6.7625	29.0387	16.6799	42.2041	43.3262	25.227	138.748	185.632	166.842	110.692	135.848	5.10223	5.05259	5.49334	5.93798	5.24151	6.69851	6.61358	6.94877	6.66169	6.88997
ASHG19A3A025229	0.000261	3.91154	up	coding	NM_015274	MAN2B2	RefSeq_coding	4242	chr4	+	6576901	6624188		ATTCATTCACAAAACACAAACCCAGGACTTTCTGCCTAAGGCAGAGCACAAGACTCACAG	23324	Hs.188464	GO:0004559|GO:0030246|GO:0046872|GO:0008270|GO:0005975|GO:0006013|GO:0005576	NP_056089	Mannosidase, alpha, class 2B, member 2"	16.5105	118.281	4.455	6.42273	19.1788	6.43954	28.9458	14.316	13.6726	111.497	125.877	117.158	119.715	117.158	4.55499	3.97279	4.93558	4.35177	4.45985	6.39832	5.82414	6.43082	6.763	6.69738
ASHG19A3A004236	0.0242994	3.3236	up	coding	NM_004116	FKBP1B	RefSeq_coding	971	chr2	+	24272583	24286548		AGGTTTTGAAGAGGGTGCAGCCCAGATGAGCTTGGGGCAGAGGGCGAAGCTGACCTGCAC	2281	Hs.709461	GO:0005528|GO:0016853|GO:0003755|GO:0005515|GO:0005102|GO:0005219|GO:0006458|GO:0042098|GO:0030073|GO:0006936|GO:0010459|GO:0032513|GO:0019227|GO:0018208|GO:0022417|GO:0042026|GO:0032234|GO:0010881|GO:0060314|GO:0060314|GO:0014808|GO:0009749|GO:0051775|GO:0006939|GO:0034704|GO:0005737|GO:0005829|GO:0033017	NP_473374	FK506 binding protein 1B, 12.6 kDa"	13.1645	82.0947	4.01607	5.74881	17.1064	5.44722	14.2306	15.4592	13.5791	48.4508	179.456	49.0007	73.6936	59.8725	4.40965	2.93134	3.83412	4.45506	4.45016	5.22006	6.54965	5.10178	6.14009	5.73249
ASHG19A3A007919	0.0042912	3.70529	up	coding	NM_003762	VAMP4	RefSeq_coding	2126	chr1	-	171672159	171711214		ACAGCTTTTAGCAACAGATCCAAACAACTTCGAAGGCAAATGTGGTGGCGTGGATGCAAA	8674	Hs.6651	GO:0016192|GO:0005794|GO:0000139|GO:0005768|GO:0016021|GO:0005764|GO:0016020	NP_003753	Vesicle-associated membrane protein 4	8.1351	62.7672	3.4805	5.37008	8.79925	5.44722	9.42078	5.921	11.0872	46.9456	127.304	38.9882	52.7714	47.8263	3.50172	2.93134	3.39236	3.36611	4.21094	5.1742	5.84597	4.72937	5.70224	5.39864
ASHG19A3A004116	0.00429144	4.17408	up	coding	NM_003218	TERF1	RefSeq_coding	2900	chr8	+	73921096	73959987	ENST00000477545,ENST00000432946,"	AAGCTAATTTGGATACAAGAAAAAGGTCTCACAAGAATCTTTTCTTATCTAAGTTGCAAC	7013	Hs.442707	GO:0008301|GO:0003677|GO:0008656|GO:0003691|GO:0042802|GO:0008017|GO:0005515|GO:0046982|GO:0042803|GO:0010521|GO:0042162|GO:0000086|GO:0006919|GO:0001309|GO:0007049|GO:0051301|GO:0006917|GO:0007067|GO:0007094|GO:0008156|GO:0051974|GO:0032214|GO:0032211|GO:0031116|GO:0045840|GO:0045931|GO:0051260|GO:0000723|GO:0007004|GO:0007004|GO:0010834|GO:0000781|GO:0005737|GO:0005856|GO:0000783|GO:0000783|GO:…	NP_059523	Telomeric repeat binding factor (NIMA-interacting) 1	12.2904	97.4378	4.04959	6.11104	23.1377	8.20559	6.04443	14.4167	9.64734	101.595	101.323	84.5756	108	91.696	4.80219	4.23195	2.80592	4.36187	4.046	6.26382	5.36136	5.945	6.62989	6.35515
ASHG19A3A046454	0.00275258	2.31282	up	coding	NM_145243	OMA1	RefSeq_coding	1928	chr1	-	58946391	59012446		ACCATACAGCAGAAAATTGGAGGCCGAAGCTGACAAAATTGGACTACTGCTTGCTGCAAA	115209	Hs.425769	GO:0046872|GO:0004222|GO:0008233|GO:0006508|GO:0016021|GO:0016020|GO:0031966|GO:0005739	NP_660286	OMA1 homolog, zinc metallopeptidase (S. cerevisiae)"	10.8252	52.6106	3.95438	5.16403	14.5198	5.86554	15.7878	7.0756	10.8773	47.464	76.1549	52.6532	42.0092	44.7717	4.20513	3.87181	3.99503	3.51247	4.18744	5.18972	4.70918	5.2113	5.41179	5.29815
ASHG19A3A029536	0.024253	2.10627	up	coding	NM_005320	HIST1H1D	RefSeq_coding	777	chr6	-	26234440	26235216		AAAGTGAAACTGGCGGGACGTTCCCCTTTGAAAATTTTAAACGGCTCTTTTCAGAGCCAC	3007	Hs.136857	GO:0003677|GO:0006334|GO:0016584|GO:0005694|GO:0000786|GO:0005634	NP_005311	Histone cluster 1, H1d"	72.233	291.053	6.5526	7.62729	103.209	62.3507	61.9277	60.3547	73.323	371.218	189.774	257.026	349.602	287.645	6.85129	6.72684	6.06183	6.41146	6.71159	8.00247	6.65587	7.58109	8.06651	7.83053
ASHG19A3A029154	0.000169	2.76571	up	coding	NM_001031711	ERGIC1	RefSeq_coding	2949	chr5	+	172261222	172379683		AAATGTTTTAGTTCTTTCCCCACTCGTTGGGTTCAACTAGATTAAAAGGCTGATTTTCAG	57222	Hs.509163	GO:0005515|GO:0006888|GO:0016192|GO:0005793|GO:0033116|GO:0005794|GO:0000139|GO:0005783|GO:0005789|GO:0016021|GO:0016020	NP_001026881	Endoplasmic reticulum-golgi intermediate compartment (ERGIC) 1	204.277	1324.04	8.12734	9.59499	296.545	164.684	230.45	169.081	160.627	1450.78	1155.38	1210.35	1412	1391.71	8.50451	8.14361	8.10457	8.00724	7.87674	9.60714	9.50861	9.63878	9.63029	9.5901
ASHG19A3A011610	0.0420644	2.25487	up	coding	NM_032040	CCDC8	RefSeq_coding	3336	chr19	-	46913586	46916919		TATAAGGTACAGTAAAAGCGTCTGAAAAATGCATTCAAAACACAGATTCTGGGGCCCTCG	83987	Hs.97876	GO:0005886	NP_114429	Coiled-coil domain containing 8	8.81625	40.0317	3.52071	4.69376	7.4798	9.87498	11.8142	7.62344	7.28881	40.0856	65.8108	29.7468	33.5938	30.9216	2.76371	4.43852	3.61996	3.57597	3.20541	4.9573	4.36801	4.25484	5.13119	4.75747
ASHG19A3A036121	1.83e-05	3.10833	up	coding	NM_014846	KIAA0196	RefSeq_coding	4173	chr8	-	126036504	126104061		AAGATACCTGAAATTCCTGCAGATGTTGTGGGTGCCCTTCTGTTCCTGGAGGATTATGTT	9897	Hs.270043	GO:0008219|GO:0071203	NP_055661	KIAA0196	224.462	1799.43	8.3275	9.96364	267.541	199.154	249.789	216.057	189.771	1831.24	1553.07	1461.98	2157.47	1993.37	8.32694	8.47678	8.24722	8.44336	8.14322	9.89761	9.91016	9.89127	10.1243	9.99492
ASHG19A3A004669	0.0101844	6.15586	up	coding	NM_013281	FLRT3	RefSeq_coding	3773	chr20	-	14304642	14318260		TAGGATTGCTTTTTCTCGTCTTCCTGGGTTCTGAAGTAACGGAAGCTACCTTGTATAAAG	23767	Hs.41296	GO:0030674|GO:0005057|GO:0008150|GO:0007155|GO:0005887|GO:0016020|GO:0005578	NP_938205	Fibronectin leucine rich transmembrane protein 3	6.44386	75.8445	2.90486	5.52682	7.94747	5.44722	6.6294	5	7.19523	49.1027	59.2086	46.8033	131.548	92.5601	3.10985	2.93134	3.02762	2.43147	3.02402	5.24186	4.11286	5.03109	6.87977	6.36852
ASHG19A3A011410	0.006531	2.92109	up	coding	NM_032689	ZNF607	RefSeq_coding	4364	chr19	-	38187264	38210691		AACGGAGAAAACTTGGACCCCTGGCTCCGGTTCCGGGACCTTTTGGTTCCACCTGAAGAA	84775	Hs.116622	GO:0003677|GO:0046872|GO:0008270|GO:0006355|GO:0005622|GO:0005634	NP_116078	Zinc finger protein 607	16.5426	76.2095	4.19748	5.74398	23.2562	5.44722	31.5101	9.89967	12.5998	83.6966	93.0054	74.0219	67.2174	63.1059	4.80781	2.93134	5.0586	3.83223	4.35739	5.99032	5.16964	5.73834	6.01131	5.8103
ASHG19A3A036419	0.0392161	2.62974	up	coding	NM_022749	FAM160B2	RefSeq_coding	3759	chr8	+	21946713	21961890		AACTGCGTCTGGACTCTTAGATTCATAAAATATTCGAGGGTTTGGGAGTCACAGACCCTC	64760	Hs.491223		NP_073586	Family with sequence similarity 160, member B2"	32.8897	144.661	5.3175	6.71242	43.0477	26.686	53.443	11.1791	30.0925	145.816	160.991	111.282	153.684	151.532	5.63161	5.63495	5.85412	3.99015	5.47668	6.76594	6.32796	6.35295	7.08249	7.03278
ASHG19A3A008419	0.00273915	2.46237	up	coding	NM_003132	SRM	RefSeq_coding	1273	chr1	-	11114648	11120091		TTTGAGTTCATGAAACAGAATCAGGATGCCTTCGACGTGATCATCACTGACTCCTCAGAC	6723	Hs.76244	GO:0004766|GO:0016740|GO:0034641|GO:0006595|GO:0008295|GO:0005829	NP_003123	Spermidine synthase	47.2611	203.387	5.91043	7.21048	82.0874	34.3165	42.6402	42.861	34.4006	216.404	204.82	188.562	220.838	186.31	6.52028	5.94548	5.50995	5.92089	5.65556	7.30066	6.80151	7.13054	7.52618	7.2935
ASHG19A3A012054	0.00114682	2.03556	up	coding	NM_172251	MRPL54	RefSeq_coding	628	chr19	+	3762664	3767562		AACAGAACATCTGGCGCCACAACCGGCTGAGCAAGAACAAGAGGTTGTAGCATGGAGGGC	116541	Hs.356578	GO:0005739|GO:0005840	NP_758455	Mitochondrial ribosomal protein L54	47.2848	175.251	5.98789	7.01332	46.3727	49.4555	49.7955	43.233	47.5674	179.911	224.196	154.314	144.368	173.464	5.73706	6.41278	5.75181	5.93461	6.10319	7.04874	6.97772	6.83928	6.99869	7.20215
ASHG19A3A050095	1.07e-06	5.7956	up	coding	NM_014059	C13orf15	RefSeq_coding	1126	chr13	+	42031541	42045013		AACAGCTTCAGCTTCAGTGATGAAAAACTGAATTCTCCAACAGACTCTACCCCAGCTCTT	28984	Hs.507866	GO:0007049|GO:0000079|GO:0005737|GO:0005856|GO:0005815|GO:0005634	NP_054778	Chromosome 13 open reading frame 15	152.556	2177.78	7.68902	10.224	166.313	122.052	177.685	148.468	148.265	2277.47	2048.72	2006.72	2249.97	2305.99	7.56089	7.67921	7.66333	7.77908	7.76259	10.1876	10.2841	10.2913	10.1815	10.1754
ASHG19A3A001497	0.000438	4.86043	up	coding	NM_001077262	UBXN11	RefSeq_coding	1384	chr1	-	26608774	26633195		ATAGGTGCCCCTGTGAGTCGGCAAGGGGACTCATTGGCGCCCCCTGAGGTGGACTTTGAC	91544	Hs.145061	GO:0005737|GO:0005856	NP_892120	UBX domain protein 11	31.0112	277.059	5.37341	7.6545	29.4	39.1745	31.1665	23.1071	32.2078	262.485	327.033	242.464	283.461	269.853	5.1171	6.11577	5.03984	5.03008	5.56428	7.55149	7.63546	7.49919	7.83293	7.75342
ASHG19A3A006440	0.0293688	2.86231	up	coding	NM_175940	DUOX1	RefSeq_coding	5501	chr15	+	45422191	45457774		TGCAGTCCCGGGCTCTGGTGACGCCGTGGCCGCAGGGTCTCCATTTTGGGACATTCTAAT	53905	Hs.272813	GO:0016174|GO:0050661|GO:0005509|GO:0009055|GO:0050660|GO:0020037|GO:0016491|GO:0004601|GO:0042335|GO:0019221|GO:0042446|GO:0050665|GO:0042744|GO:0055114|GO:0051591|GO:0051591|GO:0006979|GO:0042554|GO:0016324|GO:0016021|GO:0005886	NP_787954	Dual oxidase 1	11.0086	61.4134	3.87754	5.39472	7.4635	11.8759	6.79524	14.4888	14.4193	57.9644	76.9654	53.6206	66.1471	52.3694	2.74503	4.6439	3.1043	4.36941	4.52505	5.4792	4.73175	5.23824	5.99224	5.53217
ASHG19A3A009765	0.0457262	2.07221	up	coding	NM_138962	MSI2	RefSeq_coding	1581	chr17	+	55333930	55757299		TTGATTGCAACGGCCTTTACAAATGGATACCATTGAGCAGGTGCTTTCGTTGCCATCTCA	124540	Hs.658922	GO:0000166|GO:0008266|GO:0003727|GO:0048864|GO:0005737|GO:0005844	NP_733839	Musashi homolog 2 (Drosophila)	8.50165	37.0399	3.53197	4.58314	7.46717	6.41829	5.74735	11.7106	11.1648	35.9035	56.6983	31.2389	30.4095	30.9491	2.74808	3.96895	2.66792	4.05604	4.21886	4.79855	4.00562	4.34689	5.00568	4.75894
[truncated: 1,480 more rows]

## Sheet: regression_vs_normal_down
# Fold Change cut-off: 2.0 # P-value cut-off: 0.05 # Condition pairs: regression_vs_normal # Column A: ProbeName, it represents probe name. # Column B: P-value, the p-values calculated from t-test. # Column C: Absolute Fold change, the absolute fold change between two groups. # Column D: Regulation, it depicts which group has greater or lower intensity values wrt other group. # Column E ~ T: Anno…
[truncated: 812 more rows]
