# Supplementary material for: Landscape of RNAs in human lumbar disc degeneration
Source: Oncotarget. 2016 Aug 17;7(39):63166–76. doi: 10.18632/oncotarget.11334 (PMC5325354; doi:10.18632/oncotarget.11334)
Supplement: Supplementary file 7 [file oncotarget-07-63166-s007.xlsx]

## Sheet: R vs N
# Condition pairs: R vs N # Fold Change cut-off: 2.0 # P-value cut-off: 0.05 # Column "ID": array ID of the probes, each miRNA always has its unique probe, but some miRNAs may have two different probes. # Column "Name": the name of each miRNA. # Column "Fold change": the ratio of normalized intensities between two conditions (use normalized data, ratio scale). # Column "P-value": T-test result be…
R vs N 2.0 fold up regulated miRNAs
		Fold change	P-value	FDR	ForeGround										ForeGround-BackGround												Normalized												CV-value
ID	Name	R vs N	R vs N	R vs N	N1	N2	N3	N4	N5	R1	R2	R3	R4	R5	N1	N2	N3	N4	N5	R1	R2	R3	R4	R5	Mean of N group	Mean of R group	N1	N2	N3	N4	N5	R1	R2	R3	R4	R5	Mean of N group	Mean of R group	N group	R group
169221	hsa-miR-4748	3.03777	0.0354732	0.387107	229	116.5	155	162	90	85	448.5	317	299.5	396.5	108	48	92	39	40	50.5	311.5	252	163.5	221.5	65.4	199.8	0.336449	0.120452	0.20242	0.108484	0.0986436	0.115561	0.883688	0.690411	0.367829	0.574578	0.17329	0.526413	0.577307	0.562573
17470	kshv-miR-K12-2-5p	6.17141	0.0104533	0.293925	184	102	93.5	208	75	63.5	486	329	470.5	601	62	29.5	27.5	73	22.5	29	340.5	264.5	332.5	429	42.9	279.1	0.193146	0.0740276	0.0605061	0.20306	0.0554871	0.0663616	0.965957	0.724658	0.748031	1.11284	0.117245	0.72357	0.632914	0.554025
147919	kshv-miR-K12-12-3p	3.32233	0.00882634	0.293925	215.5	118	142.5	187	103.5	141.5	461	325	325.5	380	81	46.5	77.5	60.5	50.5	107	312.5	250.5	189.5	201	63.2	212.1	0.252336	0.116688	0.170517	0.168289	0.124538	0.244851	0.886525	0.686301	0.426322	0.521401	0.166474	0.55308	0.323894	0.443812
168673	hsa-miR-4656	3.34644	0.00268402	0.227991	145	91	81.5	147.5	78	72.5	217.5	106	223	231.5	9	17	15.5	16.5	25	38.5	72	39	82.5	48.5	16.6	56.1	0.0280374	0.04266	0.0341034	0.0458971	0.0616523	0.0881007	0.204255	0.106849	0.185602	0.125811	0.04247	0.142124	0.302005	0.354951
147776	hsa-miR-4317	4.97925	0.038509	0.387107	151	84	73.5	148.5	59	57	238.5	222.5	202.5	241	24	14	8.5	18	7	24.5	93.5	147	60.5	44.5	14.3	74	0.0747664	0.0351317	0.0187019	0.0500695	0.0172626	0.0560641	0.265248	0.40274	0.136108	0.115435	0.0391864	0.195119	0.612069	0.711965
168708	hsa-miR-296-5p	2.41789	0.0499908	0.387107	149	87.5	89	185	80.5	46.5	246.5	139	244.5	251	16	18	28	56	30.5	13	102	69	102.5	76.5	29.7	72.6	0.0498442	0.0451694	0.0616062	0.155772	0.0752158	0.0297483	0.289362	0.189041	0.230596	0.198444	0.0775215	0.187438	0.583858	0.51478
145705	hsa-miR-431-5p	6.77137	0.0197956	0.343107	193	84.5	79	183	72	43	566.5	454	407.5	425	68.5	16	17.5	67.5	22.5	9	432	389.5	274.5	267.5	38.4	274.5	0.213396	0.0401506	0.0385039	0.187761	0.0554871	0.020595	1.22553	1.06712	0.617548	0.693904	0.10706	0.72494	0.804274	0.645638
42700	hsa-miR-631	3.13013	0.0253956	0.346056	207.5	109.5	106	240	107	109.5	471.5	302	306	408.5	80.5	37.5	37.5	109	54.5	73	325.5	236.5	172.5	224	63.8	206.3	0.250779	0.0941029	0.0825083	0.303199	0.134402	0.167048	0.923404	0.647945	0.388076	0.581064	0.172998	0.541508	0.570071	0.524361
147817	hsa-miR-3196	3.34428	0.0159264	0.343107	240.5	138.5	142	168.5	192.5	209	338.5	313.5	683	416	97.5	64.5	33.5	43.5	139.5	174	192	244.5	545.5	200	75.7	271.2	0.303738	0.161857	0.0737074	0.121001	0.34402	0.398169	0.544681	0.669863	1.22722	0.518807	0.200865	0.671748	0.584547	0.484062
169120	hsa-miR-4787-3p	2.18546	0.0451283	0.387107	156	97	127.5	170	94	60.5	238	183	214	315	27	26	36	43.5	42	26	89	118.5	76.5	70	34.9	76	0.0841121	0.0652447	0.0792079	0.121001	0.103576	0.0594966	0.252482	0.324658	0.172103	0.181582	0.0906284	0.198064	0.240948	0.49939
168642	hsa-miR-642b-3p	2.50305	0.0210814	0.343107	186.5	115.5	226.5	162	110	199	414.5	178	315	379.5	60	43.5	162.5	31	59	165	267	117.5	176	140	71.2	173.1	0.186916	0.109159	0.357536	0.0862309	0.145499	0.377574	0.757447	0.321918	0.395951	0.363165	0.177068	0.443211	0.609078	0.40109
147979	hsa-miR-3150a-3p	22.8388	0.00344152	0.227991	142.5	79.5	65.5	128	55	33.5	479	241.5	448	274	24	12.5	2	4	4.5	-1	340.5	176.5	318	100.5	9.4	186.9	0.0747664	0.0313676	0.00440044	0.0111266	0.0110974	N/A	0.965957	0.483562	0.715411	0.2607	0.0265517	0.606408	1.08427	0.499968
148351	hsa-miR-3945	3.47902	0.0126499	0.315686	245	120.5	116	158.5	82	131.5	434.5	320	307	448	125	52	55.5	36	33	96	296	258.5	176.5	270	60.3	219.4	0.389408	0.130489	0.122112	0.100139	0.081381	0.21968	0.839716	0.708219	0.397075	0.700389	0.164706	0.573016	0.771501	0.446154
168564	hsa-miR-548at-5p	6.27914	0.0430046	0.387107	243.5	153	104	225	191.5	271	346.5	897	1752.5	680	124.5	84.5	40.5	106.5	142.5	236	208.5	831.5	1622.5	514	99.7	682.5	0.38785	0.212045	0.0891089	0.296245	0.351418	0.540046	0.591489	2.27808	3.65017	1.33333	0.267333	1.67862	0.447516	0.779229
145724	hsa-miR-887-3p	14.493	0.0203965	0.343107	128.5	72	64	132.5	53	36	196	152	166.5	188	6.5	1.5	1.5	5	1	-0.5	54.5	87.5	32	15.5	3.1	37.8	0.0202492	0.00376412	0.00330033	0.0139082	0.00246609	N/A	0.15461	0.239726	0.071991	0.0402075	0.00873759	0.126634	0.909994	0.706721
168646	hsa-miR-4731-3p	3.22529	0.0430311	0.387107	130	75.5	96	148	82.5	54.5	195.5	152.5	190.5	214	3.5	1.5	31	18	27.5	17	55	88.5	56.5	32	16.3	49.8	0.0109034	0.00376412	0.0682068	0.0500695	0.0678175	0.0389016	0.156028	0.242466	0.127109	0.0830091	0.0401523	0.129503	0.770691	0.596137
168898	hsa-miR-5008-3p	3.88643	0.00768715	0.293925	195	145.5	141.5	294.5	90	147	458.5	536.5	542	581	70.5	75	73	166.5	38	108.5	308.5	472	408	400.5	84.6	339.5	0.219626	0.188206	0.160616	0.463143	0.0937115	0.248284	0.875177	1.29315	0.917885	1.03891	0.225061	0.874682	0.626312	0.441431
147682	hsv1-miR-H6-5p	2.28181	0.0154956	0.343107	236.5	197	153.5	244.5	148	173	354	388.5	580.5	390	117.5	132	93.5	124.5	100	140	219.5	324.5	447.5	221.5	113.5	270.6	0.366044	0.331242	0.205721	0.346314	0.246609	0.320366	0.622695	0.889041	1.00675	0.574578	0.299186	0.682686	0.231681	0.39723
17953	hsa-miR-183-3p	5.21478	0.0208196	0.343107	1044.5	479	580.5	1204	507	485	6369	3162.5	4686.5	4166	923.5	406.5	519.5	1076	455	448	6221.5	3098	4551	3986.5	676.1	3661	2.87695	1.02008	1.14301	2.99305	1.12207	1.02517	17.6496	8.48767	10.2385	10.3411	1.83103	9.54841	0.55143	0.620705
42501	hcmv-miR-US33-5p	5.25092	0.0112108	0.293925	184	98.5	148.5	231.5	85	133	619	500.5	393.5	518	60.5	28	83.5	102.5	30	96	471.5	436	254.5	341	60.9	319.8	0.188474	0.0702635	0.183718	0.285118	0.0739827	0.21968	1.33759	1.19452	0.572553	0.884565	0.160311	0.841782	0.562092	0.541653
42533	hiv1-miR-H1	2.14555	0.0405828	0.387107	149	96.5	86	134.5	78.5	61.5	196	129.5	197	210	25.5	23	22.5	8	25.5	23	50	66.5	59.5	28	20.9	45.4	0.0794393	0.0577164	0.049505	0.0222531	0.0628853	0.0526316	0.141844	0.182192	0.133858	0.0726329	0.0543598	0.116632	0.38668	0.454956
148650	hsa-miR-516a-5p	9.40543	0.00809902	0.293925	131.5	81.5	69	117.5	64.5	35	212.5	194.5	276	219	9.5	12	6.5	-7.5	12	-2	73.5	132	133	40.5	6.5	75.4	0.029595	0.0301129	0.0143014	N/A	0.0295931	N/A	0.208511	0.361644	0.299213	0.105058	0.0259006	0.243606	0.298706	0.458658
148261	hsa-miR-208a-5p	2.59351	0.0399871	0.387107	199	138	158.5	325	120.5	102.5	377.5	346.5	464.5	604.5	75	65.5	93	200.5	62	66.5	224	284	328.5	424.5	99.2	265.5	0.233645	0.164366	0.20462	0.557719	0.152898	0.152174	0.635461	0.778082	0.739033	1.10117	0.26265	0.681183	0.639872	0.503786
168653	hsa-miR-3158-5p	2.18534	0.0273068	0.348471	819	583	2267	1245	1480	1416	3814.5	2084	3174.5	2808.5	705.5	515.5	2206	1130.5	1431	1382	3672.5	2023.5	3044.5	2639.5	1197.7	2552.4	2.19782	1.2936	4.85369	3.14465	3.52898	3.16247	10.4184	5.54384	6.84927	6.84695	3.00375	6.56419	0.449504	0.400381
146185	bkv-miR-B1-5p	12.2299	0.018847	0.343107	155	89	84	179.5	75.5	57.5	786.5	334.5	968.5	558	41.5	17.5	23	58.5	26	24.5	648	274.5	833	382	33.3	432.4	0.129283	0.0439147	0.0506051	0.162726	0.0641184	0.0560641	1.8383	0.752055	1.87402	0.990921	0.0901295	1.10227	0.586519	0.697869
17546	hsa-miR-585-3p	2.48386	0.0384525	0.387107	318.5	241	185.5	369.5	416	854	330.5	783	1043	463.5	193	168	123	247.5	364	816.5	184	721.5	906	288	219.1	583.2	0.601246	0.421581	0.270627	0.688456	0.897657	1.86842	0.521986	1.97671	2.03825	0.747082	0.575913	1.43049	0.419833	0.512743
145840	hsa-let-7f-1-3p	2.72919	0.0305808	0.373285	151	107.5	140	227	97.5	66	335.5	247	385.5	320	26.5	37.5	76.5	104.5	46	29	189	187	246	145	58.2	159.2	0.0825545	0.0941029	0.168317	0.290682	0.11344	0.0663616	0.53617	0.512329	0.553431	0.376135	0.149819	0.408885	0.569669	0.498507
168753	hsa-miR-4741	4.60878	0.00600775	0.293925	274.5	156	198	303	173	183	894.5	669.5	1159.5	906	153	87	138	181.5	123	149	743	609	1025.5	733.5	136.5	652	0.476636	0.218319	0.30363	0.504868	0.303329	0.340961	2.1078	1.66849	2.30709	1.90272	0.361356	1.66541	0.341866	0.466844
169322	hsa-miR-4534	2.13306	0.000788971	0.199742	1957	1648.5	1926	1885.5	1021	3434	3950.5	2607	4708.5	3680	1834.5	1575	1862.5	1765.5	968.5	3399.5	3807.5	2546	4569.5	3506.5	1601.2	3565.8	5.71495	3.95232	4.09791	4.91099	2.38841	7.77918	10.8014	6.97534	10.2801	9.09598	4.21292	8.9864	0.294404	0.180136
169388	hsa-miR-663a	2.96921	0.0390025	0.387107	1386	1190.5	1917.5	1838.5	1675	1455.5	2163	4748	7870	7488	1267	1118.5	1855.5	1706.5	1623.5	1417.5	2014	4684.5	7736	7310	1514.2	4632.4	3.94704	2.80678	4.08251	4.74687	4.0037	3.24371	5.71348	12.8342	17.4038	18.9624	3.91738	11.6315	0.178558	0.598559
148509	hsa-miR-328-5p	5.9512	0.0253545	0.346056	134.5	83.5	90	125.5	76	57	232	244	256	254.5	10	15.5	28.5	2.5	28	22	81.5	185	120.5	70.5	16.9	95.9	0.0311526	0.0388959	0.0627063	0.0069541	0.0690506	0.0503432	0.231206	0.506849	0.271091	0.182879	0.0417519	0.248474	0.600651	0.670807
R vs N 2.0 fold down regulated miRNAs
		Fold change	P-value	FDR	ForeGround										ForeGround-BackGround												Normalized												CV-value
ID	Name	R vs N	R vs N	R vs N	N1	N2	N3	N4	N5	R1	R2	R3	R4	R5	N1	N2	N3	N4	N5	R1	R2	R3	R4	R5	Mean of N group	Mean of R group	N1	N2	N3	N4	N5	R1	R2	R3	R4	R5	Mean of N group	Mean of R group	N group	R group
145838	hsa-miR-125b-1-3p	0.0681785	0.0334625	0.37958	156	107	69	128.5	100	35.5	126	74	132	162.5	31.5	38	9	0	51	0.5	-12	5.5	0.5	-12.5	25.9	-3.6	0.0981308	0.0953576	0.019802	N/A	0.125771	0.00114416	N/A	0.0150685	0.00112486	N/A	0.0847653	0.00577917	0.535988	1.39203
147722	hsa-miR-4306	0.297107	0.00206658	0.227991	16685	13013.5	14280	23047.5	24062.5	11668.5	4699	2752	5311.5	4894	16559	12941	14213	22922	24007.5	11635	4556	2685.5	5178.5	4719.5	18128.5	5754.9	51.5857	32.4743	31.2717	63.7608	59.2047	26.6247	12.9248	7.35753	11.6502	12.2425	47.6594	14.16	0.315973	0.515519
168878	hsa-miR-5100	0.3335	0.0253943	0.346056	3673	12328	12639.5	4597.5	8671	8233.5	682	2547	2037	1363.5	3546.5	12258.5	12576.5	4466	8620.5	8201	538.5	2481	1896.5	1174.5	8293.6	2858.3	11.0483	30.7616	27.6711	12.4228	21.2589	18.7666	1.52766	6.79726	4.26659	3.04669	20.6325	6.88096	0.427905	1.00547
42502	hsa-miR-204-3p	0.419538	0.0355962	0.387107	18125	17920.5	4016	20653	16606.5	3884.5	9132	3021	9447	9321	17999	17848.5	3949.5	20520.5	16552.5	3844	8985	2956.5	9306	9141	15374	6846.5	56.0717	44.7892	8.68977	57.0807	40.82	8.79634	25.4894	8.1	20.9359	23.7121	41.4903	17.4067	0.473359	0.479188
42522	ebv-miR-BART19-3p	0.431169	0.0165268	0.343107	284.5	376	275	359.5	395	296.5	208.5	194.5	196.5	316.5	159.5	305	195.5	228	342.5	260	58	128	55.5	51	246.1	110.5	0.496885	0.76537	0.430143	0.634214	0.844636	0.594966	0.164539	0.350685	0.124859	0.132296	0.63425	0.273469	0.275335	0.738628
32946	hsa-miR-486-5p	0.426532	0.0430563	0.387107	368.5	656	637	484.5	359.5	593.5	233.5	181	201.5	242.5	247.5	585	572.5	359.5	309	559	103	118	74.5	70	414.7	184.9	0.771028	1.46801	1.25963	1	0.762022	1.27918	0.292199	0.323288	0.167604	0.181582	1.05214	0.44877	0.293681	1.04534
148384	hsa-miR-3648	0.242209	0.0110261	0.293925	630.5	476.5	790	437	695.5	631.5	192	77	149	190	506.5	405.5	725	311	641	595	50.5	15	13.5	12	517.8	137.2	1.57788	1.01757	1.59516	0.86509	1.58076	1.36156	0.143262	0.0410959	0.0303712	0.0311284	1.32729	0.321483	0.268589	1.81456
46258	hsa-miR-1184	0.147331	0.00838106	0.293925	687	1234.5	476.5	870	654	454	146	85	161	174	559	1163.5	414	742	603	420.5	1.5	20	24	-0.5	696.3	93.1	1.74143	2.9197	0.910891	2.06398	1.48705	0.962243	0.00425532	0.0547945	0.0539933	N/A	1.82461	0.268821	0.407585	1.7219
169226	hsa-miR-4419a	0.448375	0.0497886	0.387107	186.5	124.5	108.5	147.5	163.5	84	166	92.5	164.5	197	61	53.5	46.5	28.5	111.5	48.5	14.5	31	29.5	18	60.2	28.3	0.190031	0.134253	0.10231	0.0792768	0.274969	0.110984	0.0411348	0.0849315	0.0663667	0.0466926	0.156168	0.0700219	0.50169	0.409717
46810	hsa-miR-1827	0.296695	0.000889325	0.199742	918.5	981	1028.5	834	847	797.5	302.5	240	288.5	246	794.5	911.5	966.5	714.5	797	762.5	164.5	179	151	67.5	836.8	264.9	2.47508	2.28733	2.12651	1.98748	1.96547	1.74485	0.466667	0.490411	0.339708	0.175097	2.16838	0.643347	0.0988732	0.976713
17561	ebv-miR-BART6-3p	0.153883	0.0415628	0.387107	1348	2602.5	1611	893	5396	1172.5	300.5	350.5	262.5	306	1231.5	2534	1549	772	5346.5	1137.5	152	288	130.5	129.5	2286.6	367.5	3.83645	6.35885	3.40814	2.14743	13.185	2.60297	0.431206	0.789041	0.293588	0.335927	5.78716	0.890547	0.761906	1.09701
169328	hsa-miR-4769-5p	0.245242	2.49399e-05	0.0280075	463.5	476	439	455.5	462	255	240.5	92	192.5	242	344	407.5	377	335.5	411	220.5	99.5	32	61.5	70	375	96.7	1.07165	1.02258	0.829483	0.933241	1.01356	0.504577	0.28227	0.0876712	0.138358	0.181582	0.974105	0.238891	0.097401	0.690148
168769	hsa-miR-5002-5p	0.397484	0.0331239	0.379573	135	131	95	155	93	56.5	150	87	135	145	21	63	32	31.5	45.5	22.5	9	25.5	4.5	-24.5	38.6	7.4	0.0654206	0.158093	0.070407	0.0876217	0.112207	0.0514874	0.0255319	0.069863	0.0101237	N/A	0.0987499	0.0392515	0.383632	0.677801
169110	hsa-miR-4497	0.406194	0.0192043	0.343107	10918	11791	3325.5	10120	7970.5	3855	4342	2474.5	4197	4531	10791	11724	3262.5	9992.5	7920	3820	4201	2413	4071.5	4362	8738	3773.5	33.6168	29.4203	7.17822	27.7955	19.5314	8.74142	11.9177	6.61096	9.15973	11.3152	23.5085	9.549	0.445127	0.223173
11038	hsa-miR-299-5p	0.463838	0.00903035	0.293925	130.5	102	83	141	75.5	47.5	146.5	73	149	168	12.5	32.5	21.5	18.5	23.5	11.5	7.5	9.5	13	-6	21.7	7.1	0.0389408	0.0815558	0.0473047	0.0514604	0.0579531	0.0263158	0.0212766	0.0260274	0.0292463	N/A	0.055443	0.0257165	0.291193	0.12824
42902	hsa-miR-185-5p	0.369146	0.00323717	0.227991	438.5	453	353	385	613.5	240.5	278	103.5	322.5	320	319.5	381	290.5	263.5	563	203	132	42	186.5	141	363.5	140.9	0.995327	0.956085	0.639164	0.732962	1.38841	0.464531	0.374468	0.115068	0.419573	0.365759	0.94239	0.34788	0.308336	0.390916
168832	hsa-miR-4674	0.39806	0.0367744	0.387107	273	154.5	315.5	261	133.5	189.5	181.5	97	160.5	209	149.5	84	254	140	84	156.5	39	38.5	24.5	38.5	142.3	59.4	0.465732	0.21079	0.558856	0.38943	0.207152	0.358124	0.110638	0.105479	0.0551181	0.0998703	0.366392	0.145846	0.425044	0.827601
168639	hsa-miR-4533	0.439184	0.0246749	0.346056	444	470.5	825.5	611.5	1110	478.5	357.5	344	347.5	369	331	402.5	765	491	1062	444	221.5	286.5	217	180.5	610.3	269.9	1.03115	1.01004	1.68317	1.36579	2.61899	1.01602	0.628369	0.784932	0.488189	0.468223	1.54183	0.677146	0.429588	0.336909
168925	hsa-miR-1273g-3p	0.24879	0.00220961	0.227991	275	294.5	298	285.5	348	187	155	102	150	163	154	225	236	157.5	299.5	153.5	12.5	41.5	20	-8	214.4	43.9	0.479751	0.564617	0.519252	0.438108	0.738594	0.351259	0.035461	0.113699	0.0449944	N/A	0.548065	0.136353	0.212319	1.08137

## Sheet: Volcano Plot
Volcano Plots Volcano Plots are useful tool for visualizing differential expression between two different conditions. They are constructed using fold-change values and p-values, and thus allow you to visulaize the relationship between fold-change (magnitude of change) and statistical significance (which takes both magnitude of change and variability into consideration). They also allow subsets of…
