# Supplementary material for: Landscape of RNAs in human lumbar disc degeneration
Source: Oncotarget. 2016 Aug 17;7(39):63166–76. doi: 10.18632/oncotarget.11334 (PMC5325354; doi:10.18632/oncotarget.11334)
Supplement: Supplementary file 8 [file oncotarget-07-63166-s008.xls]

## Sheet: Volcano Plots
Volcano Plots Volcano Plots are useful tools for visualizing differential expression between two different conditions. They are constructed using fold-change values and P-values, and thus allow you to visulaize the relationship between fold-change (magnitude of change) and statistical significance (which takes both magnitude of change and variability into consideration). They also allow subsets o…

## Sheet: regression_vs_normal_up
# Fold Change cut-off: 2.0 # P-value cut-off: 0.05 # Condition pairs: regression_vs_normal # Column A: ProbeName, it represents probe name. # Column B: P-value, the p-values calculated from paired t-test. # Column C: Absolute Fold change, the absolute fold change between two groups. # Column D: Regulation, it depicts which group has greater or lower intensity values wrt other group. # Column E ~ …
regression_vs_normal 2.0 fold up regulated LncRNAs
	P-value	Fold Change and Regulation		Annotations																		Group Raw Intensity		Group Normalized Intensity		Raw Intensities										Normalized Intensities
ProbeName	p-value	FCAbsolute	regulation	type	seqname	GeneSymbol	source	RNAlength	chrom	strand	txStart	txEnd	Xhyb	probeSeq	relationship	Associated_gene_acc	Associated_gene_name	Associated_protein_name	Associated_gene_strand	Associated_gene_start	Associated_gene_end	[normal](raw)	[regression](raw)	[normal](normalized)	[regression](normalized)	[normal1](raw)	[normal2](raw)	[normal3](raw)	[normal4](raw)	[normal5](raw)	[regression1](raw)	[regression2](raw)	[regression3](raw)	[regression4](raw)	[regression5](raw)	[normal1](normalized)	[normal2](normalized)	[normal3](normalized)	[normal4](normalized)	[normal5](normalized)	[regression1](normalized)	[regression2](normalized)	[regression3](normalized)	[regression4](normalized)	[regression5](normalized)
ASHG19A3A014810	0.000641	2.17062	up	noncoding	ENST00000399556	AC010746.4	Ensembl	865	chr2	-	198244424	198245616	NM_199185,NM_002520,NM_001037738,ENST00000434232,ENST00000428039,ENST00000393516,"	GGACAAGAATCCTTCAAAAAACAGGAAAAAACTCCTAAAACACCTAAAAGGACCTAGTTC	intergenic							434.624	3059.99	9.49923	10.6173	526.486	426.597	468.097	373.121	378.821	3773.95	2426.05	2451.77	2905.35	3742.84	9.49432	9.73259	9.43398	9.5032	9.33207	10.8034	10.497	10.5578	10.4833	10.7451
ASHG19A3A042599	0.000237	4.16712	up	noncoding	uc001iwf.2	EPC1	UCSC_knowngene	919	chr10	-	32556714	32557633		GGCATACATTATCCTTAAGGTTTTTAATCCCACCTGGAAAAATTGTGATAGAATTCTCAC	intergenic							42.2971	335.716	5.82777	7.88682	49.7652	38.3438	41.7799	41.6282	39.9686	380.598	302.43	301.564	357.362	336.625	5.83488	6.08783	5.47769	5.88039	5.85808	8.03122	7.49684	7.80359	8.09022	8.01225
ASHG19A3A032929	0.00379898	6.36684	up	noncoding	ENST00000340779	RP11-797H7.5	Ensembl	1062	chr7	-	64348904	64350478		ATTTAACCCTCAGGTTTTTTAAATAAAATGCAAGTGCAGGGGCTTGGGCTCGGGACTCCT	intergenic							11.6604	119.048	3.7574	6.42797	7.57543	5.95984	31.3345	5.78218	7.65028	106.579	190.759	88.4123	92.7207	116.771	2.83658	3.8886	5.04854	3.30543	3.70782	6.33596	6.6646	6.01339	6.43352	6.6924
ASHG19A3A038476	0.000995	10.8102	up	noncoding	ENST00000452496	ASS1P12	Ensembl	1227	chr9	+	32945993	32947220	NM_054012,NM_000050,"	TTGAAATTTGCTGAGCTGGTGTATACCGGTTTCTGGCATAGCCCTGAGTGTGAATTTGTC	intergenic							11.2814	214.278	3.83603	7.27036	7.43723	7.2547	19.7746	5.89232	16.0483	207.616	204.621	184.162	241.288	233.702	2.72067	4.09799	4.34506	3.35896	4.65749	7.24289	6.79998	7.0949	7.63978	7.57423
ASHG19A3A010323	2.83e-05	2.69993	up	noncoding	ENST00000462935	RP11-9H16.1	Ensembl	626	chr18	-	49371374	49372000		ATAAAAGGAAACAGAATGCCAAAATCAGCAGTCTCCTGGAGGAGCAGTTCCAGCAAGGAA	intergenic							839.387	9331.12	10.6244	12.0573	1190.02	676.569	895.6	692.816	741.932	10846	7052.46	8447.91	9818.52	10490.7	10.8472	10.5002	10.597	10.716	10.4614	12.1994	11.8679	12.1759	11.979	12.0643
ASHG19A3A046591	0.000924	3.40248	up	noncoding	uc010rog.1	NEAT1	UCSC_knowngene	17357	chr11	+	65190268	65207625	NR_028272,CR591879,"	AATCTTAAAAAGTCCACAGCAGATGCATCCGGCTCGAGGGGCCATCAGCTTTGAATAAAT	intergenic							61.7381	392.853	6.32047	8.08705	89.7729	49.4297	65.129	60.2078	44.1512	409.121	319.105	398.882	404.564	432.591	6.64637	6.41155	6.13469	6.40838	6.00135	8.11361	7.58887	8.20627	8.23483	8.29169
ASHG19A3A020855	0.00138861	2.48486	up	noncoding	ENST00000429309	AC138972.1	Ensembl	333	chr3	-	32676713	32677046	NM_000989,"	GAAAATACTACAGAGTGTGCACACTGGCTATCATTGATCCAGGTGACTCTGACATCGTTA	intergenic							463.979	3922.43	9.60243	10.9156	515.56	438.136	577.897	459.108	329.196	4710.64	3262.21	3057.47	4274.17	4307.66	9.45387	9.77995	9.7887	9.89493	9.0947	11.0741	10.8721	10.817	10.9148	10.9
ASHG19A3A044754	0.000379	3.06968	up	noncoding	CR607245		RNAdb	1357	chr11	-	2016422	2018128	NR_002196,"	AGCAAGGAGGCTGCAGGGGCTCGGCCTGCGGGCGCCGGTCCCACGAGGCACTGCGGCCCA	intergenic							47.9572	272.102	6.00174	7.61982	42.9716	47.7791	46.0748	47.6644	55.2962	309.759	357.472	218.753	217.682	256.842	5.62955	6.36798	5.62423	6.07757	6.30935	7.77976	7.77835	7.34235	7.50769	7.69096
ASHG19A3A051572	0.0344285	2.5489	up	noncoding	NR_027046	LOC145474	RefSeq_NR	1859	chr14	+	71954577	71956418		ATATATTCTTCAGTGTGATTTAGGTGAGTCAGGAATTTTTCCTCTGGAGACTGCCTAAAT	intergenic							7.28047	42.2526	3.4251	4.77497	7.69163	7.79932	5.84209	7.08159	7.98772	37.651	54.6454	33.8205	48.1178	37.0282	2.91429	4.17418	2.72618	3.51329	3.79754	4.86908	3.91328	4.48454	5.58669	5.02128
ASHG19A3A032777	0.000106	2.36908	up	noncoding	ENST00000455449	AC073115.5	Ensembl	532	chr7	-	46037138	46037670		TCACTTCCTAGATGAGGAAGTTAAACTCATCAAGAAGATGGGTGACCACCTGACCAACCT	intergenic							153.931	768.859	7.66666	8.91099	216.443	110.174	179.601	116.466	146.972	942.549	733.628	571.176	672.094	924.847	7.97467	7.53372	7.68042	7.3971	7.7474	9.09694	8.8895	8.66443	8.78599	9.11807
ASHG19A3L0000808	0.0250034	2.02829	up	noncoding	AK226132	lincRNA-ZFP106	lincRNA	5684	chr15	-	42707320	42783303	NM_022473,"	TTTTCCAGGAAAGGCTCCAGTGGTTCTTACTTGATCCAAAAAATGTCAAGAATTAATCTA	exon sense-overlapping	NM_022473	ZFP106	zinc finger protein 106 homolog	-	42705020	42749730	33.1726	125.674	5.47424	6.4945	35.2553	28.5073	47.6152	28.9434	25.5418	127.7	119.336	124.29	113.792	143.254	5.36423	5.71502	5.67736	5.35651	5.25805	6.58927	5.70454	6.52042	6.69785	6.9604
ASHG19A3A028175	0.0145342	2.74864	up	noncoding	uc001ebq.1	AK092511	UCSC_knowngene	2131	chr1	+	112282462	112290420		AGCCCTGCCCTCGCGGGCGGAGCAGAGACGCCGCCGCTTGGCCGGTTCACGCCTGTCACA	intronic antisense	NM_198926	C1orf183	hypothetical protein LOC55924 isoform 2	-	112264685	112298419	33.745	157.072	5.38489	6.84361	21.7632	14.1819	61.8217	29.0535	41.9045	169.859	225.733	131.674	145.22	112.871	4.71851	4.85562	6.05922	5.36327	5.92782	6.96993	6.98964	6.60437	7.00653	6.64757
ASHG19A3A028175	0.0145342	2.74864	up	noncoding	uc001ebq.1	AK092511	UCSC_knowngene	2131	chr1	+	112282462	112290420		AGCCCTGCCCTCGCGGGCGGAGCAGAGACGCCGCCGCTTGGCCGGTTCACGCCTGTCACA	bidirectional	NM_019099	C1orf183	hypothetical protein LOC55924 isoform 1	-	112264685	112282046	33.745	157.072	5.38489	6.84361	21.7632	14.1819	61.8217	29.0535	41.9045	169.859	225.733	131.674	145.22	112.871	4.71851	4.85562	6.05922	5.36327	5.92782	6.96993	6.98964	6.60437	7.00653	6.64757
ASHG19A3A039741	0.000164	2.50651	up	noncoding	ENST00000449334	RP11-348H3.2	Ensembl	478	chr1	+	212997368	212997846		ATAACATTTCCCTGCAGGATTACATTGCAGTGAAGAAGTATGCCAAGCACCTGCCTCACA	intergenic							246.225	1560.91	8.47816	9.80384	281.47	202.56	322.457	226.585	198.051	1743.2	1517.86	1307.36	1544.27	1691.85	8.42102	8.50797	8.71198	8.5232	8.22663	9.83936	9.87868	9.73793	9.73793	9.82529
ASHG19A3A016564	0.000208	4.28162	up	noncoding	AK124958		misc_RNA	1922	chr2	+	170495991	170497913		GTGGAAGGAAAAAACATAAATGAAGTTAATGCACTTCTTTTCCTAGCCCAAAAGTCACTG	intergenic							32.1402	254.416	5.41903	7.51719	35.5504	22.0233	43.6703	24.0803	35.3769	267.638	245.119	221.071	263.776	274.477	5.37536	5.39257	5.54283	5.09228	5.69214	7.57999	7.13078	7.35696	7.74485	7.77338
ASHG19A3A052906	0.000133	3.71441	up	noncoding	ENST00000399198	RP11-209K10.1	Ensembl	888	chr15	+	53176695	53178670	ENST00000445182,"	TGAAAAAGAAAAGCAGGCTGCTGTTGAAAAGGCTGTGACCAAGGAGGAATTTCAGGGTGA	intergenic							217.039	2089.02	8.27188	10.165	263.189	205.633	205.451	225.766	185.156	2382.14	1809.89	1832.54	2172.2	2248.3	8.29926	8.5336	7.90504	8.51694	8.10457	10.2527	10.114	10.1776	10.1358	10.145
ASHG19A3A023597	0.00159812	3.25929	up	noncoding	NR_004053	SOX2OT	RefSeq_NR	2529	chr3	+	181328150	181459003		TCGCTTTTTTACCTGCCAATCAAACTGCTACAAGACAACACCCTGATCTGGCATGGACAT	intron sense-overlapping	NM_003106	SOX2	transcription factor SOX-2	+	181429711	181432223	15.9696	88.295	4.24764	5.9522	19.2309	5.44722	23.3123	15.6952	16.1622	76.7233	97.2733	90.3001	107.85	69.3281	4.55921	2.93134	4.60431	4.47768	4.66567	5.87358	5.2699	6.04457	6.62747	5.94548
ASHG19A3A054030	0.0211673	2.97714	up	noncoding	uc010chq.2	DKFZp434O0320	UCSC_knowngene	1531	chr16	-	86365455	86371167		GAAGGAAAATAAGGCAGGGAAACAGGCTGGAGACTGCGGGTGCTGCGTGATGTTGTTTAG	intergenic							17.1291	113.512	4.51442	6.08835	24.9429	10.4106	21.4425	10.0856	18.7639	65.5346	302.839	50.0089	55.038	94.1387	4.89856	4.49719	4.47327	3.85719	4.84591	5.65418	7.50001	5.13346	5.75926	6.39482
ASHG19A3A043310	0.00349601	2.55588	up	noncoding	ENST00000430685	RP11-214N15.5	Ensembl	241	chr10	-	114308390	114308631	uc011mct.1,NM_001402,ENST00000436459,ENST00000325349,"	AAATTCTTAAAGTCTGGTGATGCTGCCATTGTTGGTATGGTTCCTGGCAAGCCCATGTGT	intronic antisense	NM_145206	VTI1A	vesicle transport through interaction with	+	114206755	114578504	1358.78	14040.2	11.3972	12.751	1641.15	1016.17	2093.73	816.206	1226.67	17728.6	12568.6	10534.8	14142.9	15226.3	11.3922	11.168	12.1001	11.0613	11.2644	13.0653	12.7973	12.5921	12.6011	12.6994
ASHG19A3A029987	0.00484743	4.39445	up	noncoding	ENST00000434225	RBMXP1	Ensembl	306	chr6	-	48180387	48181905		ATGATCATGATCATGACTATTCAGATCATCCAAGTGGAAGTTCCTACAGAGATTCATATG	intergenic							15.1846	123.911	4.29505	6.43073	16.9317	10.6558	5.79138	27.2547	15.2895	153.01	113.714	84.2049	122.747	145.878	4.39568	4.52396	2.69515	5.26433	4.5961	6.83116	5.60271	5.93805	6.79611	6.98563
ASHG19A3A054475	0.0058557	2.71413	up	noncoding	uc002dxm.2	LOC23117	UCSC_knowngene	1138	chr16	+	30234297	30235813	uc002djn.3,uc002dit.2,"	TTTGGGTGATGATGGTTCCACGTCAGCGGCCCTCCGCCTCTTGGGTTTGCGTGACGGTTC	intergenic							18.5704	93.0364	4.61969	6.06018	18.8053	10.008	11.9443	26.0837	26.0106	99.8071	114.526	87.0786	86.2347	77.5356	4.53039	4.45393	3.6308	5.20194	5.28138	6.2389	5.61618	5.98742	6.34261	6.11577
ASHG19A3A008387	6e-07	52.0571	up	noncoding	AK023939		misc_RNA	3065	chr17	-	41434887	41437957		GGTACGTCACTATCCAGTCTACTTTTTCCATTGACGTGGCTGAGTCATATGTAGTATGAC	intergenic							6.66303	709.145	3.11929	8.82131	7.46729	5.44722	7.1278	5.85258	7.42029	742.442	628.797	580.621	813.526	780.34	2.74832	2.93134	3.1598	3.34465	3.41232	8.82025	8.6672	8.68544	9.00665	8.927
ASHG19A3A032809	0.00260799	2.7257	up	noncoding	ENST00000444843	CTD-2021A8.2	Ensembl	739	chr7	-	51454059	51454798	ENST00000434161,ENST00000426314,"	TTGACTTTTGGTGGCCTCTTCAGGCCCAGAACTTGACCTCCAGTCGGCCTTGGCAGGCCC	intergenic							27.5033	136.521	5.19756	6.64418	19.997	20.1522	44.2638	24.9813	28.1223	146.54	160.265	136.774	129.661	109.363	4.60933	5.28604	5.56146	5.14113	5.38982	6.77582	6.32043	6.6631	6.86095	6.60062
ASHG19A3A053634	0.000143	4.95612	up	noncoding	uc010vds.1	IMAA	UCSC_knowngene	1587	chr16	-	29564406	29606709	uc002dja.2,NR_027155,NR_027154,NR_002473,NR_002453,NM_015092,ENST00000309865,"	TATTAGTTGGATGGCATAGAGATCATACTCAGAAACCTTCGCTCACGCAGCAGGTATCTG	intergenic							8.55874	76.6799	3.44713	5.75634	9.53923	5.44722	13.9364	6.50486	7.36606	74.0693	88.607	75.7509	63.5906	81.3814	3.72814	2.93134	3.80498	3.44341	3.32777	5.82476	5.05726	5.77463	5.94021	6.18484
ASHG19A3A026458	0.00052	4.61013	up	noncoding	ENST00000412047	RP4-581O6.1	Ensembl	152	chr1	+	100308165	100308317	ENST00000495111,"	TGGTAATAAAATCAGGTAGAACTCCAAAAGGAGACATTGGAGAAGAATCAAGCTGGGTCT	intergenic							125.464	1327.59	7.37702	9.58183	133.362	135.949	139.107	133.809	85.0922	1411.44	1058.96	1131.08	1377.24	1659.22	7.22817	7.84048	7.27272	7.61475	6.929	9.57783	9.39654	9.5467	9.59378	9.79429
ASHG19A3A011827	0.0106266	2.55344	up	noncoding	BC020462		misc_RNA	715	chr19	-	54705040	54711515		TCGATGTGCTTCTGGGAATCCAGGCGGACAATGAAGGACGGGATGTTCACCACCTGCTTG	natural antisense	NM_001013	RPS9	40S ribosomal protein S9	+	54704725	54711515	12.354	62.5741	3.98311	5.33556	19.5467	18.377	10.6426	5.84908	7.35489	48.4151	138.359	37.7017	41.5721	46.8226	4.58039	5.16882	3.51317	3.3432	3.30999	5.21891	6.01978	4.67414	5.39742	5.36754
ASHG19A3A024508	0.000396	5.59602	up	noncoding	ENST00000507207	RP11-1299A16.1	Ensembl	168	chr4	-	99634954	99635122		AAGAAGGGTATAGAGCCTGGGATGTCTGAACCAATCGTTTTGAGCCTGCTTTGGAGATAA	intergenic							6.26824	65.2593	2.95429	5.43869	7.21761	5.44722	5.4457	5.82465	7.40602	47.5514	71.4266	47.1093	83.6572	76.5522	2.6237	2.93134	2.4949	3.33106	3.39042	5.19266	4.56	5.03993	6.30237	6.09847
ASHG19A3A028120	0.000868	2.36304	up	noncoding	ENST00000477670	CTD-2284O10.1	Ensembl	797	chr5	+	37085157	37085954	NM_001007,"	ATTTCTCTTCCCCGAGGAAAGGGTATCTGCCTCACTATTGCTGAAGAGAGAGACAAAAGA	intergenic							867.905	8183.36	10.6377	11.8784	1124.14	603.731	1298.27	634.841	678.537	9141.94	6703.49	7541.42	8752.94	8776.99	10.7451	10.3136	11.2864	10.5328	10.3107	11.9378	11.7988	12.023	11.8215	11.8109
ASHG19A3A047739	0.0162106	2.54824	up	noncoding	AF318328		misc_RNA	1179	chr12	-	58211996	58213155		TTTCACCTATCCCTAGAGAAAGATGGTATGGAGCAAGGCAGGAGGAGTTAAAACCAGCTT	intergenic							16.2472	80.8127	4.42081	5.77031	18.2601	11.672	31.2167	10.5641	9.52329	53.3443	159.415	58.0328	45.9974	87.2735	4.49153	4.62513	5.04296	3.91371	4.03069	5.35958	6.31096	5.36779	5.52859	6.2846
ASHG19A3A008585	0.00280369	4.20722	up	noncoding	G43341		misc_RNA	150	chr17	-	49248955	49249105		AGAATGATCAATCCTGTTGCCTCTAAGTCAATGGAATGAAGAGCTGTGTCCAGGGACACA	natural antisense	NM_001018136	NME1-NME2	NME1-NME2 protein	+	49230896	49249105	9.04305	68.7918	3.4745	5.54736	7.84365	5.44722	13.7063	5.68655	12.5316	58.2271	82.5116	48.6541	85.6979	68.8681	3.06783	2.93134	3.7831	3.2392	4.351	5.48455	4.89232	5.08976	6.33434	5.93585
ASHG19A3A008585	0.00280369	4.20722	up	noncoding	G43341		misc_RNA	150	chr17	-	49248955	49249105		AGAATGATCAATCCTGTTGCCTCTAAGTCAATGGAATGAAGAGCTGTGTCCAGGGACACA	natural antisense	NM_001198682	NME2	nucleoside diphosphate kinase B isoform b	+	49243632	49249105	9.04305	68.7918	3.4745	5.54736	7.84365	5.44722	13.7063	5.68655	12.5316	58.2271	82.5116	48.6541	85.6979	68.8681	3.06783	2.93134	3.7831	3.2392	4.351	5.48455	4.89232	5.08976	6.33434	5.93585
ASHG19A3A008585	0.00280369	4.20722	up	noncoding	G43341		misc_RNA	150	chr17	-	49248955	49249105		AGAATGATCAATCCTGTTGCCTCTAAGTCAATGGAATGAAGAGCTGTGTCCAGGGACACA	natural antisense	NM_001018138	NME2	nucleoside diphosphate kinase B isoform a	+	49244082	49249105	9.04305	68.7918	3.4745	5.54736	7.84365	5.44722	13.7063	5.68655	12.5316	58.2271	82.5116	48.6541	85.6979	68.8681	3.06783	2.93134	3.7831	3.2392	4.351	5.48455	4.89232	5.08976	6.33434	5.93585
ASHG19A3A008585	0.00280369	4.20722	up	noncoding	G43341		misc_RNA	150	chr17	-	49248955	49249105		AGAATGATCAATCCTGTTGCCTCTAAGTCAATGGAATGAAGAGCTGTGTCCAGGGACACA	natural antisense	NM_001018137	NME2	nucleoside diphosphate kinase B isoform a	+	49242795	49249105	9.04305	68.7918	3.4745	5.54736	7.84365	5.44722	13.7063	5.68655	12.5316	58.2271	82.5116	48.6541	85.6979	68.8681	3.06783	2.93134	3.7831	3.2392	4.351	5.48455	4.89232	5.08976	6.33434	5.93585
ASHG19A3A008585	0.00280369	4.20722	up	noncoding	G43341		misc_RNA	150	chr17	-	49248955	49249105		AGAATGATCAATCCTGTTGCCTCTAAGTCAATGGAATGAAGAGCTGTGTCCAGGGACACA	natural antisense	NM_002512	NME2	nucleoside diphosphate kinase B isoform a	+	49243632	49249105	9.04305	68.7918	3.4745	5.54736	7.84365	5.44722	13.7063	5.68655	12.5316	58.2271	82.5116	48.6541	85.6979	68.8681	3.06783	2.93134	3.7831	3.2392	4.351	5.48455	4.89232	5.08976	6.33434	5.93585
ASHG19A3A008585	0.00280369	4.20722	up	noncoding	G43341		misc_RNA	150	chr17	-	49248955	49249105		AGAATGATCAATCCTGTTGCCTCTAAGTCAATGGAATGAAGAGCTGTGTCCAGGGACACA	natural antisense	NM_001018139	NME2	nucleoside diphosphate kinase B isoform a	+	49243861	49249105	9.04305	68.7918	3.4745	5.54736	7.84365	5.44722	13.7063	5.68655	12.5316	58.2271	82.5116	48.6541	85.6979	68.8681	3.06783	2.93134	3.7831	3.2392	4.351	5.48455	4.89232	5.08976	6.33434	5.93585
ASHG19A3A012966	0.000259	3.0818	up	noncoding	ENST00000477141	CTD-3099C6.4	Ensembl	156	chr19	+	53067328	53067484	ENST00000490784,"	AATAAAATCAGGTCCAACTTTAAAAGGAGACATTGGAGAAGAACCAAGCTGGGTCTATAA	intergenic							278.435	2431.6	8.69651	10.3203	346.854	286.206	258.471	243.62	257.021	3396.54	2335.21	1756.66	2856.23	1813.37	8.76993	9.0735	8.30651	8.67572	8.65685	10.676	10.448	10.1213	10.4623	9.8938
ASHG19A3A052327	0.0187207	2.44166	up	noncoding	AK127294		misc_RNA	4073	chr15	-	70598856	70602887		ATGGTGGAGAGTACAGGGAAATAGATTTGACTAGATAGGAGGAGGTTCATTCCCTCCCAA	intergenic							138.382	725.225	7.47473	8.76258	180.339	127.711	140.663	72.8819	170.317	727.895	549.458	383.27	1042.56	922.944	7.6778	7.74714	7.28938	6.68425	7.97506	8.80151	8.46773	8.14712	9.2811	9.11546
ASHG19A3A027851	0.00154531	5.34564	up	noncoding	ENST00000507989	RP11-661C8.2	Ensembl	559	chr5	+	946429	956635		AAATAACAAGAGCTGGCGGATGCAGCCTCACCTCGCTAGAGCCAGGCATTGTTCTGCACC	intergenic							20.9993	214.655	4.82482	7.24318	24.7897	15.4442	32.0962	20.2792	12.3872	201.775	181.323	176.711	251.653	261.811	4.89076	4.95714	5.08736	4.85151	4.33734	7.20413	6.57132	7.03212	7.69226	7.7161
ASHG19A3A043471	0.00107935	2.44154	up	noncoding	ENST00000418634	RP13-439H18.7	Ensembl	693	chr10	-	134958115	134958808		TCTGAAAACAAGGAATTTAATGCAGAAGTACACGGAAGGGCATCATGGGCCAGAATGTTG	intergenic							119.417	568.322	7.27803	8.56582	140.249	89.0927	170.961	115.285	81.4947	633.985	617.91	454.672	574.616	560.425	7.30849	7.23341	7.59682	7.38319	6.86821	8.63936	8.63902	8.36282	8.61428	8.57361
ASHG19A3A034572	0.00202672	3.39369	up	noncoding	ENST00000403118	AC005102.1	Ensembl	479	chr7	+	75464980	75465459		AGATTGATACATAACAGACACCTGCACAGAGCGTAAACAGAGGTGGCATGACTAGAAACC	intergenic							10.0221	61.4213	3.63977	5.40263	8.48861	5.44722	17.8264	9.02914	9.31928	51.1471	97.0849	46.9466	49.6112	62.3168	3.34832	2.93134	4.18603	3.7251	4.00805	5.29637	5.2657	5.03475	5.62807	5.78824
ASHG19A3A011204	1.13e-05	2.59572	up	noncoding	ENST00000469924	CTD-3131K8.1	Ensembl	477	chr19	-	17700403	17700880	NR_026911,NM_000982,ENST00000497298,ENST00000495531,ENST00000494303,ENST00000491435,ENST00000485945,ENST00000482905,ENST00000480465,ENST00000472093,ENST00000471393,ENST00000461458,ENST00000441274,ENST00000422570,ENST00000418441,ENST00000417077,ENST00000416102,ENST00000407436,ENST00000403916,ENST00000401418,ENST00000396599,"	AAATGATCAGAAAAAGAAAGAAGCCAAAGAGAAAGGTGCCTGGGTTCAACTGAAGCGCCA	intergenic							491.022	4468.22	9.7111	11.0872	578.497	466.103	561.073	399.707	449.727	5147.49	4094.27	3530.41	4823.88	4745.02	9.66476	9.88478	9.74366	9.6417	9.6206	11.1785	11.1282	11.0175	11.0798	11.0321
ASHG19A3A027020	0.0175468	2.03368	up	noncoding	NR_003665	LOC441089	RefSeq_NR	1362	chr5	-	79646423	79647785	NM_004269,"	CTTGTGTTTTGTGGGGCTTGGGGTTTGGTAACTTATTTTTATAAGCAATAAACCTTTTGT	intergenic							47.5307	179.581	5.97337	6.99747	58.4519	41.3301	41.2325	40.7939	55.8453	205.485	151.644	157.711	186.936	196.129	6.04962	6.18681	5.45979	5.84685	6.3238	7.23099	6.20903	6.87268	7.31768	7.35696
ASHG19A3A051854	9.57e-06	6.11878	up	noncoding	NR_024396	MGC23270	RefSeq_NR	2518	chr14	+	105287537	105290055		AGCATTTTCATGGATTACAAATGTCTTAGCCCCTGCCCTTTCAAGCAGTTCCTTAGCTCC	intergenic							101.195	1447.46	7.07611	9.68936	103.66	88.3801	107.346	102.467	104.121	1462.96	1143.37	1240.81	1653.32	1736.83	6.85691	7.22178	6.87741	7.19901	7.22544	9.62378	9.49432	9.67321	9.80483	9.85065
ASHG19A3A022416	2.12e-05	2.05039	up	noncoding	ENST00000396544	AC104306.1	Ensembl	369	chr3	+	32549446	32549817	NM_000993,ENST00000413849,ENST00000395150,ENST00000393325,"	ACCTATGTACCGGTTACCACTTTCAAAAATCTACAGACAGTCAATGTGGATGAGAACTAA	intergenic							1417.07	12599.6	11.5119	12.5478	1912.54	1253.2	1475.27	985.312	1459.02	14704.8	11512.2	9648.07	13440.5	13692.3	11.6712	11.4583	11.5099	11.4053	11.5149	12.7084	12.6282	12.4234	12.4963	12.4827
ASHG19A3A009319	0.0421919	3.04162	up	noncoding	BC033139		misc_RNA	1079	chr17	+	27078189	27079232		TCAAATTGACTTACTTATCTAGGGAGAAATGGGGCCCTCCTGCCTAGGTGAGAAACTAGA	intergenic							11.8006	54.7625	3.5778	5.18264	7.25571	5.44722	30.3656	8.33786	7.59665	54.6293	100.185	36.8014	42.7587	39.4386	2.63607	2.93134	5.00224	3.65174	3.66763	5.39622	5.33715	4.63022	5.43413	5.1155
ASHG19A3A035657	0.000179	8.56102	up	noncoding	BC012900		misc_RNA	2118	chr8	-	29190579	29192682		CATCTTTCAGAGTGATACCATTTCTACATTTGATAATGCCTGTATTCCTGTAGGATGTAT	exon sense-overlapping	NM_001394	DUSP4	dual specificity protein phosphatase 4 isoform	-	29190578	29208267	7.36121	113.44	3.23828	6.33606	7.47074	5.44722	10.3118	5.70423	7.87206	117.883	109.104	101.818	126.665	111.731	2.75254	2.93134	3.48122	3.25449	3.77181	6.4767	5.51626	6.22258	6.83219	6.63258
ASHG19A3A035657	0.000179	8.56102	up	noncoding	BC012900		misc_RNA	2118	chr8	-	29190579	29192682		CATCTTTCAGAGTGATACCATTTCTACATTTGATAATGCCTGTATTCCTGTAGGATGTAT	exon sense-overlapping	NM_057158	DUSP4	dual specificity protein phosphatase 4 isoform	-	29190578	29206322	7.36121	113.44	3.23828	6.33606	7.47074	5.44722	10.3118	5.70423	7.87206	117.883	109.104	101.818	126.665	111.731	2.75254	2.93134	3.48122	3.25449	3.77181	6.4767	5.51626	6.22258	6.83219	6.63258
ASHG19A3A039449	0.00999961	4.13708	up	noncoding	AK021425		misc_RNA	1832	chr1	+	210417766	210419598		GATGGTTTAAACTAGGTGCAGAACTGTCCCATGAAGAGAAGAATGATATCAGTATTTAAA	intergenic							13.7647	105.726	3.98928	6.03789	13.9318	5.44722	29.924	10.4906	9.02994	137.773	56.728	79.4915	115.648	138.992	4.15716	2.93134	4.98069	3.90529	3.97193	6.68974	4.0071	5.85303	6.71962	6.91998
ASHG19A3A031531	0.000908	4.64358	up	noncoding	AK096036		misc_RNA	2642	chr6	+	42750664	42753300		ACATACAGGCTTCTAGGTCTAGCCAGGCCATCTAGTTTAGTCAAGACAGCTGTGTAACAA	intergenic							8.32801	70.4306	3.39207	5.60731	8.21373	5.44722	14.1095	5.54774	8.32187	74.4435	78.9912	57.8975	68.93	71.8907	3.23086	2.93134	3.82041	3.10661	3.87114	5.83177	4.79125	5.36406	6.04695	6.00253
ASHG19A3A051349	0.0437416	2.76148	up	noncoding	ENST00000480072	RP11-829H16.1	Ensembl	201	chr14	+	31288919	31289120		AAGTTTGAAAAGAGGTACAAGACAGGCAAGAACAAGTGGTTCTTCCAGGACCTAGATTTT	intergenic							786.494	8383.21	10.345	11.8104	1256.4	798.978	315.075	622.537	939.48	11630.7	3159.54	6780.1	9568.52	10777.2	10.9383	10.7601	8.66863	10.4896	10.8684	12.3065	10.8181	11.8767	11.9401	12.1108
ASHG19A3A036612	1.91e-07	6.8182	up	noncoding	ENST00000471393	RP11-400K9.1	Ensembl	478	chr8	+	54445467	54446264		ACAAAGGGAAAGAGGAGAGACACCTGACCCGTGTTCTCTAGGCCTTTTAGAAGACATGGA	intergenic							52.9453	757.453	6.13511	8.9045	60.6529	38.3317	57.4965	55.9057	52.3394	807.483	666.158	618.792	808.261	886.573	6.09983	6.08728	5.95487	6.30178	6.23178	8.9238	8.75029	8.77923	8.99858	9.0706
ASHG19A3A038356	4.28e-05	2.47757	up	noncoding	ENST00000391389	RP11-134K1.2	Ensembl	531	chr9	+	8713310	8713841		AAGAAAATGAAGAAGTCTTCAGGGGAGACTGTCTACTGTGGTCAGGTGTTTGAGAAGTCC	intronic antisense	NM_001171025	PTPRD	receptor-type tyrosine-protein phosphatase delta	-	8314245	8733946	115.316	561.145	7.24682	8.55574	154.235	87.1329	118.776	116.439	99.9963	664.048	574.806	519.046	515.269	532.553	7.44615	7.19756	7.02763	7.39667	7.16609	8.68971	8.53822	8.53945	8.49541	8.51593
ASHG19A3A038356	4.28e-05	2.47757	up	noncoding	ENST00000391389	RP11-134K1.2	Ensembl	531	chr9	+	8713310	8713841		AAGAAAATGAAGAAGTCTTCAGGGGAGACTGTCTACTGTGGTCAGGTGTTTGAGAAGTCC	intronic antisense	NM_001040712	PTPRD	receptor-type tyrosine-protein phosphatase delta	-	8314245	8733946	115.316	561.145	7.24682	8.55574	154.235	87.1329	118.776	116.439	99.9963	664.048	574.806	519.046	515.269	532.553	7.44615	7.19756	7.02763	7.39667	7.16609	8.68971	8.53822	8.53945	8.49541	8.51593
ASHG19A3A038356	4.28e-05	2.47757	up	noncoding	ENST00000391389	RP11-134K1.2	Ensembl	531	chr9	+	8713310	8713841		AAGAAAATGAAGAAGTCTTCAGGGGAGACTGTCTACTGTGGTCAGGTGTTTGAGAAGTCC	intronic antisense	NM_002839	PTPRD	receptor-type tyrosine-protein phosphatase delta	-	8314245	10612723	115.316	561.145	7.24682	8.55574	154.235	87.1329	118.776	116.439	99.9963	664.048	574.806	519.046	515.269	532.553	7.44615	7.19756	7.02763	7.39667	7.16609	8.68971	8.53822	8.53945	8.49541	8.51593
ASHG19A3A038356	4.28e-05	2.47757	up	noncoding	ENST00000391389	RP11-134K1.2	Ensembl	531	chr9	+	8713310	8713841		AAGAAAATGAAGAAGTCTTCAGGGGAGACTGTCTACTGTGGTCAGGTGTTTGAGAAGTCC	intronic antisense	NM_130391	PTPRD	receptor-type tyrosine-protein phosphatase delta	-	8314245	8733946	115.316	561.145	7.24682	8.55574	154.235	87.1329	118.776	116.439	99.9963	664.048	574.806	519.046	515.269	532.553	7.44615	7.19756	7.02763	7.39667	7.16609	8.68971	8.53822	8.53945	8.49541	8.51593
ASHG19A3A038356	4.28e-05	2.47757	up	noncoding	ENST00000391389	RP11-134K1.2	Ensembl	531	chr9	+	8713310	8713841		AAGAAAATGAAGAAGTCTTCAGGGGAGACTGTCTACTGTGGTCAGGTGTTTGAGAAGTCC	intronic antisense	NM_130393	PTPRD	receptor-type tyrosine-protein phosphatase delta	-	8314245	8733946	115.316	561.145	7.24682	8.55574	154.235	87.1329	118.776	116.439	99.9963	664.048	574.806	519.046	515.269	532.553	7.44615	7.19756	7.02763	7.39667	7.16609	8.68971	8.53822	8.53945	8.49541	8.51593
ASHG19A3A038356	4.28e-05	2.47757	up	noncoding	ENST00000391389	RP11-134K1.2	Ensembl	531	chr9	+	8713310	8713841		AAGAAAATGAAGAAGTCTTCAGGGGAGACTGTCTACTGTGGTCAGGTGTTTGAGAAGTCC	intronic antisense	NM_130392	PTPRD	receptor-type tyrosine-protein phosphatase delta	-	8314245	8733946	115.316	561.145	7.24682	8.55574	154.235	87.1329	118.776	116.439	99.9963	664.048	574.806	519.046	515.269	532.553	7.44615	7.19756	7.02763	7.39667	7.16609	8.68971	8.53822	8.53945	8.49541	8.51593
ASHG19A3A007338	0.0344937	3.07683	up	noncoding	NR_024538	GSTM4	RefSeq_NR	1359	chr1	+	110198697	110204330		CAAGCTGGGCCTGGACTTTCCCAATGTGGGGAGACAGAAGAGGAGAAGATTCGTGTGGAC	exon sense-overlapping	NM_000850	GSTM4	glutathione S-transferase Mu 4 isoform 1	+	110198697	110204331	13.453	81.5358	4.06202	5.68346	29.3535	5.5138	10.1409	5.66821	16.5885	42.4138	174.326	36.5808	60.076	94.2822	5.1155	3.80797	3.46294	3.22255	4.70112	5.03657	6.4946	4.62017	5.86881	6.39716
ASHG19A3A007338	0.0344937	3.07683	up	noncoding	NR_024538	GSTM4	RefSeq_NR	1359	chr1	+	110198697	110204330		CAAGCTGGGCCTGGACTTTCCCAATGTGGGGAGACAGAAGAGGAGAAGATTCGTGTGGAC	exon sense-overlapping	NM_147148	GSTM4	glutathione S-transferase Mu 4 isoform 2	+	110198697	110208123	13.453	81.5358	4.06202	5.68346	29.3535	5.5138	10.1409	5.66821	16.5885	42.4138	174.326	36.5808	60.076	94.2822	5.1155	3.80797	3.46294	3.22255	4.70112	5.03657	6.4946	4.62017	5.86881	6.39716
CUST_380_PI426073487	0.000421	7.77735	up	noncoding	uc.382+	uc.382	UCR	200	chr15	+	35918911	35919111		TTGGCTCTCATTAGAACAGCTTTATATGTGCAAATGTATTTGGGTCTGGTTGCCACTTTT	intergenic							6.4569	88.5537	2.99679	5.95606	8.53747	5.44722	5.07024	5	8.22957	90.0571	110.945	57.2592	93.5841	90.9227	3.37132	2.93134	2.39737	2.43147	3.85243	6.09058	5.55217	5.34679	6.44781	6.34297
ASHG19A3A012995	5.56e-05	3.02203	up	noncoding	uc001hyk.1	BC133032	UCSC_knowngene	316	chr1	-	237167402	237167718	NM_005951,ENST00000464121,"	AGTGCAAAAAGTGCAAATGCACCTCCTGCAAGAAGAGCTGCTGCTCCTGTTGCCCCCTGG	intergenic							1207.36	14750.9	11.2475	12.843	1538.32	1259.94	1227.02	822.32	1189.22	18666.8	13859.8	11683.6	15283.6	14260.7	11.2909	11.468	11.1785	11.0791	11.2209	13.1718	12.9835	12.7383	12.7526	12.5688
ASHG19A3H0000038	0.0102616	2.01117	up	noncoding	nc-HOXA9-79-	nc-HOXA9-79	HOX cluster	248	chr7	-	27209027	27209275		TTGTTGGGATCCACCTTTCTCTCGACAGCACGACACTGCCTTCATTACTTCAGTTGAAAT	intergenic							39.9337	139.383	5.65129	6.65933	63.5753	21.4223	55.6061	33.0935	25.9712	146.026	142.03	125.204	152.685	130.969	6.16155	5.35796	5.90866	5.54914	5.27917	6.76986	6.07489	6.5312	7.07593	6.84477
ASHG19A3A022617	0.000178	3.14051	up	noncoding	ENST00000450668	RP11-159C21.3	Ensembl	321	chr1	+	53174793	53175114		CAGAAAACGATGAGACGTCTGAGTACCATTAGGAAGCAGCGGGATAAGCTGATAAAGGAA	intergenic							81.9985	484.284	6.72111	8.37211	92.1176	61.8785	119.524	77.8299	58.6423	530.57	486.483	444.273	463.337	496.757	6.68267	6.7161	7.03622	6.77983	6.39073	8.42354	8.28192	8.33186	8.38373	8.43949
ASHG19A3A000065	0.000765	3.20821	up	noncoding	ENST00000366181	RP11-296A18.3	Ensembl	2366	chr1	-	51660766	51700768		ACCACCTGGGAAGACAAGTAATCAGGTCCAGCTTCGGTGTGAGGCCCTCAATCCAGAACA	intergenic							23.1275	134.256	4.92527	6.60704	17.0299	18.4935	33.0083	13.8953	33.2103	92.348	201.266	127.61	110.96	139.093	4.40328	5.17755	5.13196	4.30824	5.60532	6.12462	6.7674	6.55802	6.66402	6.92112
ASHG19A3A024199	0.00809005	4.58483	up	noncoding	uc003hay.2	AK096319	UCSC_knowngene	3518	chr4	-	56294073	56297591		CACCTGCTTCATGTGGCACATAACTTGTAAGAATCACATTTTGGATTTTAAAGAAAGACT	intergenic							6.41142	61.1154	3.08387	5.28074	7.88453	5.44722	5	5.64506	8.08028	69.6545	45.2578	52.5739	81.0929	56.9979	3.08465	2.93134	2.38166	3.20234	3.81938	5.74253	3.53208	5.2087	6.26343	5.65696
ASHG19A3A033064	0.00130457	4.75522	up	noncoding	ENST00000445314	AC007000.12	Ensembl	939	chr7	-	76682094	76688755	NR_003666,NM_001099435,ENST00000515340,ENST00000420373,"	TTCCAGAAACTTCGGTTCCAGTTCTTCTGTTCCATGAGCGGCAGGGCTTGGGTTTCCCGG	intergenic							8.41372	70.6708	3.37752	5.62703	8.35151	5.44722	5.27126	14.8223	8.17633	70.8404	104.106	62.4155	64.4102	51.582	3.28736	2.93134	2.42883	4.39894	3.84113	5.76457	5.41928	5.48286	5.95851	5.50995
ASHG19A3A045075	0.000106	4.77595	up	noncoding	ENST00000478433	RP5-916O11.1	Ensembl	450	chr11	-	36018775	36019225		ATGTGGCACTGATCTTTAGCCAGAGAACTCTCTGAAACCACTAAAGAGATCCTGGGAACT	intronic antisense	NM_174902	LDLRAD3	low-density lipoprotein receptor class A	+	35965611	36252841	367.111	5684.67	9.13924	11.395	522.089	268.966	472.257	266.386	305.857	6118.66	4847.9	4463.5	6052.02	6941.27	9.47628	8.97155	9.44652	8.84909	8.95278	11.4053	11.3829	11.3176	11.3683	11.501
ASHG19A3A037781	9.95e-06	7.19334	up	noncoding	uc004axb.2	BC070371	UCSC_knowngene	1370	chr9	-	99957619	99958989	NM_024639,"	GCCAACCTAAATCTACCTCAGGTAAGTAGTTAGATTAACTTTTTCAAGATTTCAGACCAA	intergenic							18.1209	251.702	4.61403	7.46069	23.1712	7.50188	23.5357	19.0195	17.376	284.291	190.262	221.281	290.874	271.802	4.80351	4.13576	4.61985	4.75507	4.75596	7.66028	6.65951	7.35883	7.86296	7.76187
ASHG19A3A020755	0.000257	3.47293	up	noncoding	uc003bze.1	CR623576	UCSC_knowngene	1632	chr3	-	14984293	14985925		TTCCCATAGACTGGGGAAGCTTAATTGCCTTTACAAGTACTTATGTACAACTTTGTATCA	intergenic							62.2256	385.136	6.2834	8.07956	92.0895	35.7507	88.1815	43.1245	51.9821	429.095	377.693	356.288	383.651	378.951	6.68201	6.00212	6.57993	5.93066	6.22229	8.16453	7.86953	8.04361	8.17587	8.14424
ASHG19A3A048240	0.00232008	2.30802	up	noncoding	ENST00000468701	RP11-476M19.1	Ensembl	347	chr12	+	3578115	3578462		AGCTATATTCCTGTGTGAGTGTGCAATTCACAGCAAAGTAGTCAGGAACAGATCTAGTGA	intergenic							79.5896	334.426	6.68671	7.89336	93.4663	66.3742	83.9564	102.285	51.8657	407.823	352.881	283.218	307.947	320.263	6.70226	6.80835	6.50791	7.19562	6.2194	8.11042	7.75832	7.71908	7.92523	7.95378
ASHG19A3A053321	0.00826152	3.10541	up	noncoding	uc010utu.1	FLJ00038	UCSC_knowngene	1905	chr15	+	102501015	102514287		TGGAAAAGCATGAGTGGGGTGATGTGCCTTAAAGCATCAGACACTTGGGCCTCGGGCATC	intergenic							10.5687	62.5807	3.7262	5.36098	8.55709	5.44722	12.2166	16.0896	10.5332	48.9457	123.68	38.1589	58.6148	43.5044	3.38242	2.93134	3.65408	4.51417	4.14898	5.23646	5.7829	4.69363	5.83765	5.25426
ASHG19A3A044517	0.0235071	2.93768	up	noncoding	uc001laz.2	AK000154	UCSC_knowngene	5435	chr10	+	115671514	115676949		GGTGAGAATGTGTTTATACTGTATATGGAAACCTAATGCCTCTTTTCTAAAGCTTTGTAC	exon sense-overlapping	NM_198514	NHLRC2	NHL repeat-containing protein 2	+	115614390	115672265	24.9681	137.585	5.03141	6.58609	26.7262	22.0616	34.0155	31.955	10.0821	148.184	112.758	113.304	169.597	144.082	4.99142	5.39495	5.17714	5.49659	4.09698	6.79165	5.5847	6.37927	7.20612	6.96873
ASHG19A3A011217	0.000184	3.3313	up	noncoding	ENST00000467018	CTC-251H24.1	Ensembl	154	chr19	-	18396152	18396306	NM_001000,ENST00000495111,ENST00000460281,ENST00000446011,ENST00000424573,ENST00000422215,"	GAAATAAAATCAGGTACAACTCCAAAAGGACACTGGAGAAGAACCAAGCTGGGTCTATAA	intergenic							341.174	3510.79	9.05258	10.7887	442.273	354.638	346.735	302.213	260.011	4005.4	3265.86	2632.54	3398.95	4251.21	9.20697	9.42631	8.85414	9.09977	8.67572	10.8705	10.8744	10.6519	10.6662	10.8803
ASHG19A3A041577	0.00484362	3.71787	up	noncoding	ENST00000426910	RP11-265D19.5	Ensembl	5675	chrX	+	134566884	134572559		AACCTGCATCTGCAGAAGGCTCTGACCGCCTGTGAACATGACTGCCAAGTGCTCCTGGAA	intergenic							14.4157	98.7844	4.25556	6.15004	14.9468	9.65955	23.0354	16.996	7.44104	104.562	118.647	82.6935	82.2084	105.811	4.24335	4.4139	4.58333	4.59095	3.44629	6.30629	5.69334	5.91087	6.28173	6.55795
ASHG19A3A031776	9.05e-06	4.77869	up	noncoding	ENST00000403475	RP11-378G13.2	Ensembl	994	chr6	+	84102134	84103128	NM_002046,ENST00000513513,ENST00000434621,ENST00000425487,ENST00000423411,BC078673,"	CTCAACGACCACTTTGTCAAGCTCATTTCCTGGTATGACAATGAATTTGGCTGCAGCAAC	intronic antisense	NM_002395	ME1	NADP-dependent malic enzyme	-	83920109	84140938	1051.09	18341.2	11.0258	13.2824	1460.2	773.288	1210.21	868.353	943.418	19217.2	15433.5	16406.7	21135.5	19513.1	11.2059	10.706	11.1551	11.1814	10.8803	13.2279	13.2208	13.3606	13.4306	13.1718
ASHG19A3A014388	0.0145118	2.98667	up	noncoding	ENST00000419784	RP1-156L9.1	Ensembl	840	chr2	-	132741509	132751734	ENST00000448748,"	AGATGAGGAGAAATTCGAAGTATTCCAACGTCTGCCCTCATGAATAGATCAAGCCTTGGG	intergenic							30.1357	167.913	5.31689	6.89543	18.0555	31.509	45.4999	27.5422	28.0719	155.182	141.818	160.693	207.754	174.119	4.47649	5.83551	5.60414	5.28116	5.38716	6.85075	6.07145	6.89794	7.45054	7.20646
ASHG19A3A009102	0.000596	2.36053	up	noncoding	ENST00000479856	RP11-713H12.1	Ensembl	347	chr17	+	8464547	8464894	NR_002309,NM_001029,ENST00000473326,ENST00000471178,ENST00000470205,ENST00000447425,ENST00000444468,ENST00000419089,ENST00000419030,ENST00000393490,ENST00000391676,"	ACATTACCGTGTGAGTTGTGCAATTCACAGCAAAGTAGTCAGGAATCGATCTCGTGAAGC	intronic antisense	NM_005964	MYH10	myosin-10	-	8377529	8534036	261.653	1590.8	8.5836	9.82271	344.642	227.904	273.76	278.428	183.529	1779.59	1432.42	1418.27	1755.82	1567.92	8.76183	8.71198	8.41395	8.93714	8.0931	9.86995	9.79604	9.84513	9.88125	9.72119
ASHG19A3A038930	0.0103092	4.19186	up	noncoding	ENST00000432119	RP11-100G15.3	Ensembl	779	chr9	+	94871294	94872377		TATTGACACTTTGTAGATGTCGTATGACTATTCCCATGTGTCTCTATCTACTGGTGAGGG	intronic antisense	NM_178324	SPTLC1	serine palmitoyltransferase 1 isoform b	-	94841345	94877690	10.0854	89.1394	3.82361	5.8912	8.00199	8.25988	15.0009	10.6507	8.51356	63.276	71.1314	91.6302	121.375	98.2842	3.1336	4.23898	3.91542	3.92363	3.90643	5.60347	4.55085	6.06629	6.77954	6.45586
ASHG19A3A038930	0.0103092	4.19186	up	noncoding	ENST00000432119	RP11-100G15.3	Ensembl	779	chr9	+	94871294	94872377		TATTGACACTTTGTAGATGTCGTATGACTATTCCCATGTGTCTCTATCTACTGGTGAGGG	intronic antisense	NM_006415	SPTLC1	serine palmitoyltransferase 1 isoform a	-	94793426	94877690	10.0854	89.1394	3.82361	5.8912	8.00199	8.25988	15.0009	10.6507	8.51356	63.276	71.1314	91.6302	121.375	98.2842	3.1336	4.23898	3.91542	3.92363	3.90643	5.60347	4.55085	6.06629	6.77954	6.45586
CUST_469_PI426073487	0.0110262	2.24235	up	noncoding	uc.471+	uc.471	UCR	239	chrX	+	41208370	41208609	NM_001356,"	GCCCTTGTACATTTTGCCCATAACTTTTTACAAAGTACTTCTTTTATTGCACATTCAGAG	exon sense-overlapping	NM_001193416	DDX3X	ATP-dependent RNA helicase DDX3X isoform 2	+	41192650	41209524	37.8204	158.554	5.66938	6.83439	41.1257	36.1108	45.985	35.1098	30.7709	189.307	153.594	130.652	166.755	152.461	5.57354	6.01316	5.62171	5.63161	5.50688	7.11557	6.23583	6.59375	7.18587	7.04094
CUST_469_PI426073487	0.0110262	2.24235	up	noncoding	uc.471+	uc.471	UCR	239	chrX	+	41208370	41208609	NM_001356,"	GCCCTTGTACATTTTGCCCATAACTTTTTACAAAGTACTTCTTTTATTGCACATTCAGAG	exon sense-overlapping	NM_001193417	DDX3X	ATP-dependent RNA helicase DDX3X isoform 3	+	41192650	41209524	37.8204	158.554	5.66938	6.83439	41.1257	36.1108	45.985	35.1098	30.7709	189.307	153.594	130.652	166.755	152.461	5.57354	6.01316	5.62171	5.63161	5.50688	7.11557	6.23583	6.59375	7.18587	7.04094
CUST_469_PI426073487	0.0110262	2.24235	up	noncoding	uc.471+	uc.471	UCR	239	chrX	+	41208370	41208609	NM_001356,"	GCCCTTGTACATTTTGCCCATAACTTTTTACAAAGTACTTCTTTTATTGCACATTCAGAG	exon sense-overlapping	NM_001356	DDX3X	ATP-dependent RNA helicase DDX3X isoform 1	+	41192650	41209524	37.8204	158.554	5.66938	6.83439	41.1257	36.1108	45.985	35.1098	30.7709	189.307	153.594	130.652	166.755	152.461	5.57354	6.01316	5.62171	5.63161	5.50688	7.11557	6.23583	6.59375	7.18587	7.04094
ASHG19A3A041119	2.47e-05	2.55046	up	noncoding	ENST00000422565	RP13-470G3.1	Ensembl	375	chrX	+	67819940	67820315	NM_000993,ENST00000413849,ENST00000396544,ENST00000395150,ENST00000393325,"	GTTACCTATGTACCTGTTACCACTTTCGAAAATCTACAGACAGTCAATGTGGATGAGAAC	intergenic							1581.74	16394.9	11.6919	13.0427	2180.64	1459.24	1446.05	1202.95	1619.8	19421.5	13220.4	13761.8	17348.8	18221.8	11.8779	11.7278	11.4844	11.7062	11.6634	13.2555	12.909	13.032	12.9805	13.0364
ASHG19A3A041433	9.4e-05	3.49938	up	noncoding	ENST00000434365	RP1-241P17.3	Ensembl	1310	chrX	+	114937130	114938440	NM_001404,"	AAGAATGCCTTCGCCAGTGTCATCCTCTTTGGAACCAACAATATCAGCTCCATTTCTGGA	intergenic							594.469	7647.31	9.98395	11.7911	846.075	411.101	723.705	440.339	551.125	8389.59	7194.48	6707.27	7193.94	8751.26	10.2759	9.67321	10.196	9.82445	9.95021	11.8326	11.8945	11.866	11.5527	11.8095
ASHG19A3A042241	0.000101	6.54464	up	noncoding	ENST00000458678	RP11-435F13.1	Ensembl	957	chr1	+	241082952	241083909		AATACTTTGTCAAACCATGAAACTAAGGTGGCTATGGTGGTTGCAGTAACAGCAGTAGCT	intronic antisense	NM_002924	RGS7	regulator of G-protein signaling 7	-	240938816	241520478	30.1869	385.244	5.35687	8.06719	34.2167	27.8373	33.8191	32.8357	22.2255	385.217	366.138	321.175	418.231	435.459	5.32538	5.68685	5.16964	5.53491	5.06759	8.04769	7.81518	7.9007	8.27407	8.2983
ASHG19A3A052850	0.00955082	2.47011	up	noncoding	ENST00000507729	AC122108.1	Ensembl	1916	chr15	+	45021319	45025045	uc001zue.2,"	TGTGGACATTCTGGACCACATAAATAAAGACAACACCCTAGAGATGGTGAAGTAAGTTGT	intergenic							8.19879	40.5251	3.39839	4.70297	7.89377	5.44722	13.2417	6.42123	7.99009	43.8084	60.8537	27.3654	34.6807	35.9174	3.0883	2.93134	3.7398	3.43425	3.79825	5.07942	4.18002	4.10363	5.17341	4.97835
ASHG19A3A028388	1.65e-05	3.29682	up	noncoding	ENST00000477662	CTD-2503O16.1	Ensembl	156	chr5	+	74227486	74227642	NM_001000,ENST00000495111,ENST00000446011,ENST00000424573,ENST00000422215,"	AATAAAATCAGGTACAACTCCAAAAGGAGACATTGGAGAAGAACTAAGCTGGGTCTATTA	intergenic							594.815	7478.93	10.0295	11.7506	806.947	523.043	623.023	530.544	490.519	8488.41	6646.57	6190.21	7980.8	8088.65	10.196	10.0804	9.92504	10.1815	9.76453	11.8421	11.7859	11.7398	11.6959	11.689
ASHG19A3A023632	0.000963	2.0859	up	noncoding	ENST00000433853	RP11-778D9.4	Ensembl	732	chr3	+	183867491	183868223		AAATCCATGAAGTTTGTGGATGGCCTGACGATCCACAGTGGAGACCCTATTAACTACTAC	intergenic							423.002	2709.46	9.41989	10.4806	548.722	371.922	524.345	356.562	313.459	3002.62	2539.85	2096.08	2955.9	2952.87	9.57242	9.49432	9.62759	9.41003	8.99507	10.5314	10.5565	10.3437	10.5064	10.4648
ASHG19A3A027669	0.00784309	2.94526	up	noncoding	BC082768		NRED	1750	chr5	-	167975501	167977154	uc003lzy.3,"	CTTGGGTTTTGCTTGTTTGTATTGGATAACCATTAAGCCAACTTCAGTTTCTCTGCCTTT	intergenic							36.7057	183.83	5.50643	7.06483	26.4723	23.7223	44.9085	69.3862	19.0393	200.463	179	189.207	184.064	166.415	4.9773	5.48975	5.58409	6.61634	4.86467	7.19497	6.54327	7.13493	7.29702	7.15394
ASHG19A3A025587	9.46e-05	5.1004	up	noncoding	ENST00000507344	RP11-51P8.1	Ensembl	768	chr4	+	66724478	66725922		CAAACATTTTTAGGTATGTAGAAACAATGTATACACACACATGCACACACACATTAGTGC	intergenic							41.1707	404.016	5.78871	8.13932	39.5562	37.3489	42.44	36.8276	49.6806	409.519	394.089	364.051	426.97	425.452	5.52348	6.05507	5.5027	5.69858	6.1637	8.11512	7.93979	8.07339	8.29775	8.27054
ASHG19A3A010989	0.00155175	2.75061	up	noncoding	ENST00000503096	RP11-365D23.1	Ensembl	1137	chr1	-	214778812	214782183	uc010crb.1,NM_031213,NM_001130111,"	AGAGCTACGCACTCCTTTCCTTTTGGAAGCAAGAAGAAAATACGTGAAAACAGAAATTAA	intronic antisense	NM_016343	CENPF	centromere protein F	+	214776531	214837914	172.553	1068.5	7.87096	9.33071	223.63	174.258	124.133	189.737	151.007	1304.42	948.475	869.586	1100.35	1119.68	8.02677	8.23326	7.09552	8.20943	7.78983	9.49851	9.25607	9.20735	9.35319	9.33846
ASHG19A3A041289	0.00141646	4.36467	up	noncoding	HIT000067356		H-invDB	599	chrX	+	99928327	99928925		ACACACATACCATTCTCACAGGAGGCCACATGGTGCAGTAGAGTCAGACTTTGATTCAAA	intergenic							10.9176	92.6919	3.93141	6.05728	8.45888	7.91414	12.1761	9.53828	16.5004	99.3465	119.41	80.5094	81.0044	83.1894	3.3354	4.19162	3.65136	3.78538	4.6933	6.23161	5.70597	5.87105	6.26207	6.21571
ASHG19A3A013814	7.06e-05	2.60814	up	noncoding	ENST00000446011	AC016700.6	Ensembl	156	chr2	-	70480986	70481142	uc002qbl.2,NR_003699,NM_052969,NM_001000,ENST00000495111,ENST00000477662,ENST00000460281,ENST00000459631,ENST00000453780,ENST00000424573,ENST00000422215,ENST00000416137,CD048049,"	AATAAAATCAGGTACAACTCCAAAAGGAGACATTGGAGAAGAACCAAGCTGGGTCTATAA	intergenic							751.875	7828.32	10.427	11.81	978.035	620.233	909.206	604.011	647.892	9337.24	6714.21	6254.99	7949.71	8885.49	10.4938	10.3631	10.6248	10.4254	10.2277	11.9634	11.8095	11.7594	11.6923	11.8254
ASHG19A3L0000524	0.00353408	3.97448	up	noncoding	BG898852	lincRNA-RAB3IP	lincRNA	605	chr12	-	70474248	70474753		AGATTTCATTAGGCACACACACACCTACACACATTACAGAAGGAAACTAAAATATTTCAG	intergenic							24.7647	174.577	4.98541	6.97617	45.5157	18.5891	25.0036	22.3736	12.3416	187.54	162.083	161.632	176.747	184.884	5.71106	5.18407	4.71207	4.98744	4.33239	7.10048	6.34141	6.90543	7.25119	7.28235
ASHG19A3A015598	0.000415	2.50617	up	noncoding	ENST00000423051	AC012354.8	Ensembl	461	chr2	+	45223551	45224012		ATTCTGGAGAATCTTGTGTTTGGCAAAGGATCCCAAGCAAAGACCTTCCCTGAGATTCTC	intergenic							72.4095	333.979	6.56907	7.89455	67.7787	59.8356	98.1803	74.1801	62.0728	333.447	342.706	298.265	353.865	341.614	6.2526	6.67092	6.74285	6.70797	6.47102	7.86868	7.71181	7.78599	8.07923	8.02706
ASHG19A3A007131	0.00456715	3.18539	up	noncoding	NR_003186	NCF1B	RefSeq_NR	1552	chr7	+	72634673	72649978	NR_003187,NM_000265,"	TCAAGCGGGGGGCGCCGCCCCGCAGGTCGTCCATCCGCAACGTGCACAGCATCCACCAGC	intergenic							12.0657	57.9625	3.63938	5.31084	7.61061	5.44722	22.8752	17.0876	7.30771	45.3565	87.2209	59.126	53.5991	44.5102	2.85746	2.93134	4.57116	4.59993	3.23698	5.12732	5.0195	5.39577	5.72173	5.2899
ASHG19A3A008556	7.26e-05	7.77651	up	noncoding	BC014215		RNAdb	1809	chr17	-	48240884	48242677		TGGGCCTAGGGGTGGGAAGGGAGGTCACAGGGTCTTTAAACTTCTTAGTTTGAAAAATTT	bidirectional	NM_001135697	SGCA	alpha-sarcoglycan isoform 2 precursor	+	48243365	48253293	6.38707	89.4292	2.98609	5.94521	7.24531	5.44722	6.24363	5.67075	7.32843	66.4028	167.487	54.2266	71.3781	87.6511	2.6328	2.93134	2.8703	3.22516	3.27084	5.67326	6.41163	5.25848	6.09196	6.29071
ASHG19A3A008556	7.26e-05	7.77651	up	noncoding	BC014215		RNAdb	1809	chr17	-	48240884	48242677		TGGGCCTAGGGGTGGGAAGGGAGGTCACAGGGTCTTTAAACTTCTTAGTTTGAAAAATTT	bidirectional	NM_000023	SGCA	alpha-sarcoglycan isoform 1 precursor	+	48243365	48253293	6.38707	89.4292	2.98609	5.94521	7.24531	5.44722	6.24363	5.67075	7.32843	66.4028	167.487	54.2266	71.3781	87.6511	2.6328	2.93134	2.8703	3.22516	3.27084	5.67326	6.41163	5.25848	6.09196	6.29071
ASHG19A3A040307	0.0285779	7.43975	up	noncoding	ENST00000508034	AL513314.1	Ensembl	1627	chr1	+	222646951	222650378	ENST00000512765,ENST00000512171,"	AAGCATGAACTGGGCCTGGTGAGGTCGACTTGAGAAAGTTCAGGGCCTGGAGAGAAGGCT	intergenic							41.9868	204.508	4.32239	7.21765	8.80557	5.44722	9.01996	178.979	7.68255	203.083	236.988	158.172	228.394	195.905	3.5038	2.93134	3.35131	8.10756	3.71794	7.2138	7.07156	6.87601	7.57065	7.35622
ASHG19A3A029813	3.71e-06	15.4691	up	noncoding	ENST00000339867	RP3-391O22.3	Ensembl	399	chr6	-	34544034	34544433		TTCATAGCATTTGCTTATTCCGTGAAGTCTAGGGACAGGAAGATGGTTGGTGACCTGACT	intergenic							49.1691	1813.15	6.02906	9.98039	53.8663	46.5583	52.8106	56.5741	36.0363	1939.1	1657.78	1486.29	2026.68	1955.9	5.94114	6.33456	5.83539	6.31662	5.71762	9.98222	9.99674	9.90541	10.0463	9.97124
ASHG19A3A049124	1.84e-05	3.04758	up	noncoding	ENST00000485633	RP11-614L17.1	Ensembl	492	chr12	+	121354547	121355039	ENST00000374520,"	TATAATGTTGATGGCCACCACCCTCAAGACATCATAGATGACATCAACAGTGGTGCTGTG	intergenic							484.497	5306.75	9.69541	11.3031	581.627	415.456	495.52	428.962	500.922	5535.76	4127.09	4699.88	5956.94	6214.08	9.67855	9.68932	9.5313	9.77529	9.80257	11.2624	11.1444	11.3922	11.3469	11.3693
ASHG19A3A050799	0.000375	3.42468	up	noncoding	AK022936		misc_RNA	2867	chr14	-	54890278	54893145		CCCTTAAGTAGCCCTACCTTACTCCTTAGAGCTTATTTTGCTTTTGTATTTAATAAAAGC	intergenic							94.8527	646.44	6.93735	8.71331	123.207	83.5646	124.796	69.5677	73.1281	698.291	552.663	596.333	686.935	697.975	7.11399	7.13931	7.1046	6.62087	6.70797	8.74752	8.47678	8.72522	8.81059	8.80647
ASHG19A3A012832	0.0052403	4.22696	up	noncoding	BC000986		misc_RNA	1240	chr19	+	47291071	47292296		TGAGTTTGGTCTTTAGTCGCCTCTGAGAACTTTAATTCCTCGAATATAAAGTGCAGGTGT	natural antisense	NM_005628	SLC1A5	neutral amino acid transporter B(0) isoform 1	-	47278139	47291842	6.37964	52.3207	2.99345	5.07307	7.71047	5.44722	5.76606	5.24825	7.72619	66.7467	47.7868	40.5584	43.6174	62.8941	2.92938	2.93134	2.67586	2.69933	3.73133	5.68037	3.62617	4.7942	5.45959	5.80502
ASHG19A3A012832	0.0052403	4.22696	up	noncoding	BC000986		misc_RNA	1240	chr19	+	47291071	47292296		TGAGTTTGGTCTTTAGTCGCCTCTGAGAACTTTAATTCCTCGAATATAAAGTGCAGGTGT	bidirectional	NM_001145144	SLC1A5	neutral amino acid transporter B(0) isoform 2	-	47278139	47290545	6.37964	52.3207	2.99345	5.07307	7.71047	5.44722	5.76606	5.24825	7.72619	66.7467	47.7868	40.5584	43.6174	62.8941	2.92938	2.93134	2.67586	2.69933	3.73133	5.68037	3.62617	4.7942	5.45959	5.80502
ASHG19A3A035595	0.00351604	3.53946	up	noncoding	AK125621		misc_RNA	2750	chr8	-	22471420	22474170		TCTCAAGGAAGCTAGATCAGATCTGACCACTTAATTTACAAACTCTAGATGGCAAAAGTC	natural antisense	NM_021174	KIAA1967	p30 DBC protein	+	22462538	22477983	6.38794	43.2839	3.00105	4.82458	7.62599	5.44722	5.87853	5.69198	7.29601	44.2859	49.3073	53.1613	32.0598	37.6052	2.86817	2.93134	2.74389	3.24343	3.21839	5.09538	3.68195	5.22781	5.07423	5.04352
ASHG19A3A045696	4.23e-05	5.13238	up	noncoding	ENST00000393026	AP002884.1	Ensembl	1074	chr11	-	112138012	112139094	NM_003932,ENST00000456632,ENST00000439405,ENST00000417082,"	AACCCAAAGGTTATGAATCTTATCAGTAAATTGTCAGCCAAATTTGGAGGTCAAGAGTAA	intergenic							90.9435	975.604	6.86494	9.22457	125.957	76.0105	118.037	65.715	68.9979	1075.58	868.116	927.593	1001.89	1004.84	7.14534	7.00483	7.01654	6.53632	6.62166	9.25322	9.13031	9.28603	9.23957	9.2137
ASHG19A3A027518	0.0182676	3.43732	up	noncoding	ENST00000511085	AC005740.4	Ensembl	419	chr5	-	141416271	141416690		AATCAAGATTGGACAACCCACTGTTTCCTACTTCGTGAAGGCAGCAGCTGGGATTGAAAA	intergenic							17.3348	115.153	4.50443	6.28571	9.98963	7.92014	33.23	16.6853	18.8487	122.271	137.609	56.3105	165.469	94.1041	3.77084	4.19273	5.14257	4.56351	4.8525	6.52846	6.00874	5.32017	7.17704	6.39415
ASHG19A3A007116	0.0154351	2.08157	up	noncoding	NR_003085	PMS2	RefSeq_NR	2846	chr7	-	6012870	6048737		CCATGGAGCGAGCTGAGAGCTCGAGAACCTGCTAAGGCCATCAAACCTATTGATCGGAAG	exon sense-overlapping	NM_000535	PMS2	mismatch repair endonuclease PMS2 isoform a	-	6012869	6048737	9.23452	41.7301	3.72007	4.77774	7.96956	7.2545	12.1495	10.8829	7.91605	41.5815	66.2177	41.4733	25.5927	33.7854	3.11975	4.09781	3.64891	3.95243	3.78145	5.00858	4.38092	4.83471	4.7806	4.8839
ASHG19A3A007116	0.0154351	2.08157	up	noncoding	NR_003085	PMS2	RefSeq_NR	2846	chr7	-	6012870	6048737		CCATGGAGCGAGCTGAGAGCTCGAGAACCTGCTAAGGCCATCAAACCTATTGATCGGAAG	bidirectional	NM_006303	AIMP2	aminoacyl tRNA synthase complex-interacting	+	6048881	6063465	9.23452	41.7301	3.72007	4.77774	7.96956	7.2545	12.1495	10.8829	7.91605	41.5815	66.2177	41.4733	25.5927	33.7854	3.11975	4.09781	3.64891	3.95243	3.78145	5.00858	4.38092	4.83471	4.7806	4.8839
ASHG19A3A024289	0.000487	2.07521	up	noncoding	ENST00000509304	RP11-618I10.4	Ensembl	709	chr4	-	70172184	70172893		GAAGCTACAGGAAACCAACTACGATGTAATGCTTAAAGACCCTGTGATTCCCCATGGAGA	intergenic							42.8179	159.748	5.79651	6.84977	36.1768	21.1731	59.1407	52.4922	45.1069	141.551	163.348	140.113	188.956	164.771	5.39848	5.34661	5.99352	6.21305	6.03091	6.72555	6.35753	6.6971	7.32872	7.13995
ASHG19A3A020292	0.000697	2.70274	up	noncoding	ENST00000437933	FTHL1	Ensembl	532	chr1	+	38010363	38010895		AACACATTACCTGAATGAGCAGGGGAAATCCATCAAGAATTGGGTGACCATGTGACCAAC	intronic antisense	NM_024700	SNIP1	smad nuclear-interacting protein 1	-	38002141	38019903	762.686	7800.79	10.3823	11.8167	1213.28	507.19	830.251	488.001	774.707	8525.66	6324.76	7006.79	8665.15	8481.61	10.8803	10.021	10.4519	10.022	10.536	11.8545	11.7295	11.9401	11.8069	11.7525
ASHG19A3A031336	2.35e-06	15.6494	up	noncoding	ENST00000432375	HNRPA1P2	Ensembl	960	chr6	+	32292995	32293955		ATACTTTGCCAAACCATGAAACCAAAGTGGCTATTGTGGTTCCAGTAGCAGCAGTAGCTA	intronic antisense	NM_006781	C6orf10	chromosome 6 open reading frame 10	-	32260474	32339656	35.8707	1303.91	5.58552	9.55356	47.2625	33.0569	32.1041	34.8566	32.0733	1511.06	1162.51	927.404	1441.21	1477.36	5.76303	5.89581	5.08766	5.62152	5.55961	9.6597	9.51755	9.2852	9.65268	9.65268
ASHG19A3A020045	0.00990628	2.04717	up	noncoding	ENST00000344033	FAM32B	Ensembl	428	chr22	+	17694617	17695045		TTCAACAGACACCTGGACACACTCACGGAGCATTACATTCCCAGAGTCAGCTGGACGAAA	intergenic							34.5363	125.022	5.48039	6.51402	44.7758	23.8685	45.8566	40.9246	17.2559	137.459	152.808	110.036	111.342	113.465	5.68759	5.49752	5.61709	5.85182	4.74793	6.6865	6.22551	6.33558	6.66831	6.65419
ASHG19A3A010015	0.00259467	2.29207	up	noncoding	uc002jvt.1	AK127460	UCSC_knowngene	4597	chr17	+	76492734	76499138		GCTTTTTGTTATAATCTCTGATAGCGTTTTCATAGCCTTCCTCCAGCCTGGCAAATGCCA	natural antisense	NM_173628	DNAH17	dynein heavy chain 17, axonemal"	-	76419777	76573476	62.1377	269.116	6.34786	7.54451	66.6492	42.6283	81.7663	64.3011	55.3435	238.936	203.352	265.358	366.618	271.314	6.2286	6.22386	6.47004	6.50622	6.31058	7.43152	6.78641	7.62723	8.1182	7.7592
ASHG19A3A023932	0.0236911	2.181	up	noncoding	ENST00000514230	RP11-1286E23.3	Ensembl	434	chr4	-	9168022	9171996	uc001lxy.2,NR_024248,NM_019109,NM_001136152,NM_001015050,ENST00000515248,ENST00000503331,ENST00000450217,AK123648,"	TTACATGAGCTAGTGAAACATGAAGAAAACGGCCTGGTCTTTGAGGACTCAGAGGAACTG	intergenic							7.54909	32.276	3.25015	4.37514	7.41243	5.44722	7.10114	5.5872	12.1975	33.5485	42.7098	30.6476	25.2251	29.2492	2.69927	2.93134	3.15656	3.14417	4.31943	4.70112	3.43124	4.30999	4.76274	4.67063
ASHG19A3A016171	0.0463546	2.79729	up	noncoding	ENST00000451204	AC108938.3	Ensembl	136	chr2	+	111257676	111257812	NM_153712,"	GATCCAGAAATATCTTGAGCACCCTCTGCTGCTTGAGCCAGGTCATCGCAAGTTTGACAT	intergenic							14.6523	81.6219	4.25144	5.73547	8.23099	12.5803	23.8935	20.6106	7.94606	57.5463	69.7183	62.2743	119.899	98.6715	3.23796	4.71256	4.64365	4.87486	3.78818	5.46736	4.50369	5.48004	6.76514	6.46113
ASHG19A3A048586	0.00023	2.84121	up	noncoding	ENST00000468715	RP11-122C9.1	Ensembl	747	chr1	-	97144429	97145176	NM_000971,ENST00000493874,ENST00000457119,ENST00000452484,ENST00000449390,ENST00000449200,ENST00000398410,"	GCGAATTGCTTTGACAGATAACGCTTTGATTGCTCGATCTCTTGGTAAATACGGCATCAT	intergenic							982.658	11664.6	10.9289	12.4354	1209.7	930.375	915.184	840.1	1017.93	12695	9780.92	10471.8	12915.1	12460.3	10.8769	11.0089	10.6438	11.1254	10.9895	12.4866	12.3558	12.5763	12.4234	12.335
ASHG19A3A019861	0.0212682	2.1653	up	noncoding	ENST00000448085	HMGN2L10	Ensembl	265	chr22	-	42105228	42105493		ATAAAGCCAAGGTGAAGGACGAACCACAGAGAAGATCCACAAGGTTGTCTGCAAAATCTG	intronic antisense	NM_152513	MEI1	meiosis inhibitor protein 1	+	42095517	42195459	39.7443	154.705	5.69962	6.81419	44.2076	50.5448	27.2032	44.0855	32.6804	169.835	174.867	127.531	126.538	174.752	5.67139	6.44099	4.83647	5.96463	5.58461	6.96967	6.50092	6.55678	6.83102	7.21253
ASHG19A3A036712	0.000349	2.14944	up	noncoding	ENST00000446498	RP3-476K8.4	Ensembl	535	chr1	-	26781143	26781678	NM_001035006,NM_000985,ENST00000504072,ENST00000467688,ENST00000452862,ENST00000447415,ENST00000444020,ENST00000422360,ENST00000420302,ENST00000414070,ENST00000401798,ENST00000395729,ENST00000391360,"	TTCCTAAACCAGAAGAGGAGGTTGCCCAGAAGAAAATGATATCCCAAAGAAACTGAAGAA	intronic antisense	NM_205861	DHDDS	dehydrodolichyl diphosphate synthase isoform b	+	26758801	26797795	1624.78	14752.9	11.7302	12.8342	2343.27	1479.62	1680.01	1125.1	1495.87	20435.4	13721	13131.5	13366	13110.8	12.0079	11.7478	11.7398	11.5999	11.5558	13.3722	12.9557	12.9349	12.4866	12.4216
ASHG19A3A036712	0.000349	2.14944	up	noncoding	ENST00000446498	RP3-476K8.4	Ensembl	535	chr1	-	26781143	26781678	NM_001035006,NM_000985,ENST00000504072,ENST00000467688,ENST00000452862,ENST00000447415,ENST00000444020,ENST00000422360,ENST00000420302,ENST00000414070,ENST00000401798,ENST00000395729,ENST00000391360,"	TTCCTAAACCAGAAGAGGAGGTTGCCCAGAAGAAAATGATATCCCAAAGAAACTGAAGAA	intronic antisense	NM_024887	DHDDS	dehydrodolichyl diphosphate synthase isoform a	+	26758801	26797795	1624.78	14752.9	11.7302	12.8342	2343.27	1479.62	1680.01	1125.1	1495.87	20435.4	13721	13131.5	13366	13110.8	12.0079	11.7478	11.7398	11.5999	11.5558	13.3722	12.9557	12.9349	12.4866	12.4216
ASHG19A3A025419	0.0351451	2.59559	up	noncoding	ENST00000503465	RP11-83C7.1	Ensembl	500	chr4	+	38368534	38387380		AGTAATATGGCTCAAGATTTTTGAACTGCCCAGGCTCTACTCAGGCTCTTGGACATCTTG	intergenic							10.6202	54.7771	3.81122	5.18729	7.72624	11.0726	6.97087	19.7888	7.54263	39.029	63.9534	48.108	66.0551	56.74	2.94372	4.56717	3.142	4.81299	3.59022	4.91889	4.30362	5.07326	5.99045	5.65021
ASHG19A3A050401	0.0114491	2.46839	up	noncoding	ENST00000456305	RP4-655N15.3	Ensembl	504	chr1	-	117317741	117318245		ACATTACCTCAATGAACCAGTGAAATCCATCAAAGAATTGGGTGTCCACGTGACCAACTT	intergenic							73.835	299.77	6.45337	7.75694	118.846	34.5487	108.876	37.7359	69.1687	287.686	326.926	270.415	312.493	301.331	7.05721	5.95394	6.8974	5.7339	6.6244	7.67455	7.63451	7.65203	7.94171	7.8819
ASHG19A3L0002274	0.00412358	2.22477	up	noncoding	AW391396	lincRNA-ATP11C-2	lincRNA	766	chrX	-	138516716	139115600		TGCTGTAGTCCACTATAATTTCCAAAATCATTATAGTTCCCACCACCACCATAGTTACCA	intron sense-overlapping	NM_001013403	CXorf66	hypothetical protein LOC347487 precursor	-	139037883	139047677	34.6792	140.622	5.53439	6.68804	33.5508	29.8565	51.6738	29.2922	29.0227	134.591	153.001	150.161	135.265	130.089	5.29709	5.76902	5.80195	5.37467	5.42923	6.65799	6.22784	6.80193	6.91668	6.83578
ASHG19A3L0002274	0.00412358	2.22477	up	noncoding	AW391396	lincRNA-ATP11C-2	lincRNA	766	chrX	-	138516716	139115600		TGCTGTAGTCCACTATAATTTCCAAAATCATTATAGTTCCCACCACCACCATAGTTACCA	intron sense-overlapping	NM_001171876	MCF2	proto-oncogene DBL isoform c	-	138663929	138790381	34.6792	140.622	5.53439	6.68804	33.5508	29.8565	51.6738	29.2922	29.0227	134.591	153.001	150.161	135.265	130.089	5.29709	5.76902	5.80195	5.37467	5.42923	6.65799	6.22784	6.80193	6.91668	6.83578
ASHG19A3L0002274	0.00412358	2.22477	up	noncoding	AW391396	lincRNA-ATP11C-2	lincRNA	766	chrX	-	138516716	139115600		TGCTGTAGTCCACTATAATTTCCAAAATCATTATAGTTCCCACCACCACCATAGTTACCA	intron sense-overlapping	NM_001099855	MCF2	proto-oncogene DBL isoform a	-	138663929	138790381	34.6792	140.622	5.53439	6.68804	33.5508	29.8565	51.6738	29.2922	29.0227	134.591	153.001	150.161	135.265	130.089	5.29709	5.76902	5.80195	5.37467	5.42923	6.65799	6.22784	6.80193	6.91668	6.83578
ASHG19A3L0002274	0.00412358	2.22477	up	noncoding	AW391396	lincRNA-ATP11C-2	lincRNA	766	chrX	-	138516716	139115600		TGCTGTAGTCCACTATAATTTCCAAAATCATTATAGTTCCCACCACCACCATAGTTACCA	intron sense-overlapping	NM_005369	MCF2	proto-oncogene DBL isoform b	-	138663929	138725000	34.6792	140.622	5.53439	6.68804	33.5508	29.8565	51.6738	29.2922	29.0227	134.591	153.001	150.161	135.265	130.089	5.29709	5.76902	5.80195	5.37467	5.42923	6.65799	6.22784	6.80193	6.91668	6.83578
ASHG19A3L0002274	0.00412358	2.22477	up	noncoding	AW391396	lincRNA-ATP11C-2	lincRNA	766	chrX	-	138516716	139115600		TGCTGTAGTCCACTATAATTTCCAAAATCATTATAGTTCCCACCACCACCATAGTTACCA	intron sense-overlapping	NM_001171877	MCF2	proto-oncogene DBL isoform d	-	138663929	138725000	34.6792	140.622	5.53439	6.68804	33.5508	29.8565	51.6738	29.2922	29.0227	134.591	153.001	150.161	135.265	130.089	5.29709	5.76902	5.80195	5.37467	5.42923	6.65799	6.22784	6.80193	6.91668	6.83578
ASHG19A3L0002274	0.00412358	2.22477	up	noncoding	AW391396	lincRNA-ATP11C-2	lincRNA	766	chrX	-	138516716	139115600		TGCTGTAGTCCACTATAATTTCCAAAATCATTATAGTTCCCACCACCACCATAGTTACCA	intron sense-overlapping	NM_001010986	ATP11C	probable phospholipid-transporting ATPase IG	-	138808504	138914447	34.6792	140.622	5.53439	6.68804	33.5508	29.8565	51.6738	29.2922	29.0227	134.591	153.001	150.161	135.265	130.089	5.29709	5.76902	5.80195	5.37467	5.42923	6.65799	6.22784	6.80193	6.91668	6.83578
ASHG19A3L0002274	0.00412358	2.22477	up	noncoding	AW391396	lincRNA-ATP11C-2	lincRNA	766	chrX	-	138516716	139115600		TGCTGTAGTCCACTATAATTTCCAAAATCATTATAGTTCCCACCACCACCATAGTTACCA	intron sense-overlapping	NM_173694	ATP11C	probable phospholipid-transporting ATPase IG	-	138808504	138914447	34.6792	140.622	5.53439	6.68804	33.5508	29.8565	51.6738	29.2922	29.0227	134.591	153.001	150.161	135.265	130.089	5.29709	5.76902	5.80195	5.37467	5.42923	6.65799	6.22784	6.80193	6.91668	6.83578
ASHG19A3L0002274	0.00412358	2.22477	up	noncoding	AW391396	lincRNA-ATP11C-2	lincRNA	766	chrX	-	138516716	139115600		TGCTGTAGTCCACTATAATTTCCAAAATCATTATAGTTCCCACCACCACCATAGTTACCA	intronic antisense	NM_000133	F9	coagulation factor IX preproprotein	+	138612894	138645617	34.6792	140.622	5.53439	6.68804	33.5508	29.8565	51.6738	29.2922	29.0227	134.591	153.001	150.161	135.265	130.089	5.29709	5.76902	5.80195	5.37467	5.42923	6.65799	6.22784	6.80193	6.91668	6.83578
ASHG19A3L0002274	0.00412358	2.22477	up	noncoding	AW391396	lincRNA-ATP11C-2	lincRNA	766	chrX	-	138516716	139115600		TGCTGTAGTCCACTATAATTTCCAAAATCATTATAGTTCCCACCACCACCATAGTTACCA	intron sense-overlapping	NM_001171878	MCF2	proto-oncogene DBL isoform e	-	138663929	138725000	34.6792	140.622	5.53439	6.68804	33.5508	29.8565	51.6738	29.2922	29.0227	134.591	153.001	150.161	135.265	130.089	5.29709	5.76902	5.80195	5.37467	5.42923	6.65799	6.22784	6.80193	6.91668	6.83578
ASHG19A3L0002274	0.00412358	2.22477	up	noncoding	AW391396	lincRNA-ATP11C-2	lincRNA	766	chrX	-	138516716	139115600		TGCTGTAGTCCACTATAATTTCCAAAATCATTATAGTTCCCACCACCACCATAGTTACCA	intron sense-overlapping	NM_001171879	MCF2	proto-oncogene DBL isoform f	-	138663929	138725000	34.6792	140.622	5.53439	6.68804	33.5508	29.8565	51.6738	29.2922	29.0227	134.591	153.001	150.161	135.265	130.089	5.29709	5.76902	5.80195	5.37467	5.42923	6.65799	6.22784	6.80193	6.91668	6.83578
ASHG19A3A036146	0.015329	2.28888	up	noncoding	uc003yti.2	AK094705	UCSC_knowngene	5753	chr8	-	133133105	133138858		GGAACACAACTATTCCACAAGTGGCCTTTAGTGCTCTTTATAATATGATTTCCTGTAATT	exon sense-overlapping	NM_001204824	KCNQ3	potassium voltage-gated channel subfamily KQT	-	133133104	133459509	9.93056	41.3817	3.5576	4.75224	7.7358	5.44722	16.7376	12.0261	7.7061	48.9703	44.0565	43.6427	36.5768	33.662	2.95298	2.93134	4.08423	4.09384	3.7256	5.23734	3.48761	4.91649	5.24143	4.87833
ASHG19A3A036146	0.015329	2.28888	up	noncoding	uc003yti.2	AK094705	UCSC_knowngene	5753	chr8	-	133133105	133138858		GGAACACAACTATTCCACAAGTGGCCTTTAGTGCTCTTTATAATATGATTTCCTGTAATT	exon sense-overlapping	NM_004519	KCNQ3	potassium voltage-gated channel subfamily KQT	-	133133104	133493004	9.93056	41.3817	3.5576	4.75224	7.7358	5.44722	16.7376	12.0261	7.7061	48.9703	44.0565	43.6427	36.5768	33.662	2.95298	2.93134	4.08423	4.09384	3.7256	5.23734	3.48761	4.91649	5.24143	4.87833
ASHG19A3A016930	0.000839	3.14526	up	noncoding	ENST00000457497	AC016708.2	Ensembl	318	chr2	+	215711851	215712169	NR_026898,NM_006013,"	ATGGTGGCTGAGAAGTGGCTCATCCCAGATGGCTGTGGGGTCAAGTACATCCCCAATCGT	intergenic							2692.44	24947.8	12.4025	14.0557	3448	1956.66	4103.86	1860.82	2092.86	28896.9	21735.7	20641.4	25956.8	27508.1	12.5509	12.1442	12.9614	12.358	11.9979	14.2888	13.9838	13.99	13.8891	14.1265
ASHG19A3A028108	0.000201	8.78261	up	noncoding	AL713738		misc_RNA	1301	chr5	+	35878417	35879701		CAAACATTTCGCAGAGCTGCTTAGTATATAAGCGTACAATGTATGTAATAACCATCTCAT	intergenic							7.5204	125.884	3.29902	6.43367	7.72514	5.44722	9.20612	7.62242	7.60111	127.719	100.19	98.8293	171.889	130.793	2.94243	2.93134	3.36847	3.57582	3.67703	6.5899	5.33725	6.1789	7.21953	6.84274
ASHG19A3A029296	0.00262326	3.02263	up	noncoding	ENST00000412295	CTC-338M12.9	Ensembl	549	chr5	+	180708375	180710653		TAGTAGGAGCCTTGGAGGGTGGGTAGGTGCATGGAGGGTGACAGCAGCGCTGGTTCCGTT	intergenic							46.3637	254.581	5.89376	7.48956	53.8242	49.7262	50.6974	23.4387	54.1323	188.489	451.933	190.251	219.515	222.715	5.94031	6.41966	5.77865	5.05193	6.27823	7.10926	8.1622	7.143	7.51839	7.51496
ASHG19A3A013694	1.96e-05	3.55041	up	noncoding	ENST00000439197	AC016727.3	Ensembl	166	chr2	-	61816632	61816798		ACAATATGTGCCTCCAGTGTTTCCATCGGTATGCGAAGGATATAGGTTTCATTAAGTTGG	intergenic							255.891	2466.53	8.53344	10.3614	362.113	207.604	263.156	226.02	220.56	2926.91	2033.27	2149.22	2410.05	2813.2	8.85065	8.54708	8.34023	8.51915	8.41009	10.5012	10.2697	10.3764	10.2562	10.4036
ASHG19A3A013307	5.18e-05	25.5517	up	noncoding	ENST00000431117	AC008278.3	Ensembl	568	chr2	-	15808807	15820608		ATTAACTTGTTATTCTAAGTAATCCTCTGTTGAAAGCTGTGAGCCGCCTGGGGTGGACGA	intergenic							8.69622	512.482	3.73317	8.40852	9.08046	8.08667	9.13497	5.65864	11.5203	479.089	447.428	410.201	610.28	615.412	3.61426	4.21663	3.36217	3.21418	4.25861	8.29983	8.14546	8.24214	8.68278	8.6724
ASHG19A3A026806	0.000536	2.92651	up	noncoding	uc003jqp.2	BC071555	UCSC_knowngene	2841	chr5	-	55232480	55235321		GCAGTGAATTGCATGTGCTAATTGTAACCACAGCTATTTTTATGTTGACATAACTCCAAA	exon sense-overlapping	NM_175767	IL6ST	interleukin-6 receptor subunit beta isoform 2	-	55230924	55290821	95.1472	534.327	6.92898	8.47816	149.934	78.6209	94.539	88.0955	64.5471	625.393	487.505	452.04	547.983	558.716	7.40903	7.05314	6.68834	6.96443	6.52996	8.62278	8.28495	8.35231	8.56225	8.56853
ASHG19A3A026806	0.000536	2.92651	up	noncoding	uc003jqp.2	BC071555	UCSC_knowngene	2841	chr5	-	55232480	55235321		GCAGTGAATTGCATGTGCTAATTGTAACCACAGCTATTTTTATGTTGACATAACTCCAAA	exon sense-overlapping	NM_002184	IL6ST	interleukin-6 receptor subunit beta isoform 1	-	55230924	55290821	95.1472	534.327	6.92898	8.47816	149.934	78.6209	94.539	88.0955	64.5471	625.393	487.505	452.04	547.983	558.716	7.40903	7.05314	6.68834	6.96443	6.52996	8.62278	8.28495	8.35231	8.56225	8.56853
ASHG19A3A026806	0.000536	2.92651	up	noncoding	uc003jqp.2	BC071555	UCSC_knowngene	2841	chr5	-	55232480	55235321		GCAGTGAATTGCATGTGCTAATTGTAACCACAGCTATTTTTATGTTGACATAACTCCAAA	exon sense-overlapping	NM_001190981	IL6ST	interleukin-6 receptor subunit beta isoform 3	-	55230924	55290821	95.1472	534.327	6.92898	8.47816	149.934	78.6209	94.539	88.0955	64.5471	625.393	487.505	452.04	547.983	558.716	7.40903	7.05314	6.68834	6.96443	6.52996	8.62278	8.28495	8.35231	8.56225	8.56853
ASHG19A3A046467	0.000429	3.51189	up	noncoding	ENST00000427762	RP4-592A1.2	Ensembl	690	chr1	-	59096512	59097202	NM_013411,NM_001625,"	ATCAGATGATAATGAAAAGGCCTTGAAAATCTGCCGGCAAGCCTACCACACTCAAACCAC	intergenic							46.4197	299.254	5.93441	7.74666	49.6162	38.9321	62.4638	50.0234	31.0629	304.228	298.112	272.106	320.119	301.704	5.83034	6.10715	6.07257	6.14506	5.51695	7.75505	7.4708	7.65935	7.96516	7.88294
ASHG19A3A021440	0.00178381	11.6859	up	noncoding	uc003ebh.1	BC016962	UCSC_knowngene	1794	chr3	-	114033681	114035475		GTGACAGTATCCTTACCTGCCATTTAATATTAGCCTCGTATTTTTCTCACGTATATTTAC	intergenic							17.6921	352.971	4.38153	7.92823	15.3232	14.2313	32.1647	19.6518	7.08973	340.429	281.462	317.823	442.793	382.348	4.27279	4.85983	5.09107	4.80123	2.88272	7.89259	7.37759	7.88342	8.33536	8.15217
ASHG19A3A012034	0.000718	2.1582	up	noncoding	uc010xhe.1	DKFZp434J194	UCSC_knowngene	2188	chr19	+	3121806	3123994		CCGATGGAAGTCGACTTTTCATATCTTTCTCCTGAAATGAACTCTGTTTTAAATTGGAAT	intergenic							182.882	865.528	7.95876	9.06859	259.5	147.596	169.458	168.28	169.575	927.173	725.398	774.952	973.422	926.695	8.27843	7.9644	7.58575	7.99744	7.96778	9.0846	8.86937	9.061	9.20801	9.11997
ASHG19A3A044468	0.00815265	9.26465	up	noncoding	ENST00000429110	RP11-432B10.1	Ensembl	528	chr10	+	109136307	109160994		TTTGGAATAGCGGCATCAACAGCTACATGGACCTGCTTCTGGGAAAAACAAGTGTAACTG	intergenic							110.175	2575.47	6.98378	10.1955	87.6036	133.369	116.896	29.8394	183.17	3054.8	1978.54	621.015	3946.47	3276.52	6.61548	7.8108	7.0024	5.40027	8.08996	10.5547	10.2277	8.78359	10.8322	10.5794
ASHG19A3A037568	0.00293829	2.05248	up	noncoding	ENST00000418852	RP11-61E5.1	Ensembl	494	chr9	-	74722734	74723228	NM_001207,NM_001037637,"	TTTACAAACCAAGGAACAGTGATCCACTTTAACCACCCTAAGGTTCAGGCATCTCTGGCA	intergenic							287.781	1521.51	8.73753	9.7749	341.046	315.289	337.47	258.629	186.47	1655.52	1447.6	1432.6	1540.96	1530.84	8.73818	9.23611	8.80229	8.79686	8.11422	9.78339	9.80961	9.85843	9.73442	9.68865
ASHG19A3A040134	6.23e-07	4.63075	up	noncoding	ENST00000399569	RP1-321O10.2	Ensembl	1089	chrX	-	85415234	85416363		TTCTCAGACTATCCTCCTCTGGGTCACTTTGGTGTTTGTGATATGAGACAGACAGTTGCT	intronic antisense	NM_053281	DACH2	dachshund homolog 2 isoform a	+	85403454	86087605	462.602	7803.51	9.60221	11.8135	531.747	422.119	562.622	375.636	420.885	8198.4	7054.97	6800.49	8934.44	8029.24	9.51755	9.72119	9.74876	9.51256	9.51098	11.8025	11.8712	11.8818	11.8405	11.6712
ASHG19A3A040134	6.23e-07	4.63075	up	noncoding	ENST00000399569	RP1-321O10.2	Ensembl	1089	chrX	-	85415234	85416363		TTCTCAGACTATCCTCCTCTGGGTCACTTTGGTGTTTGTGATATGAGACAGACAGTTGCT	intronic antisense	NM_001139514	DACH2	dachshund homolog 2 isoform b	+	85403454	86087605	462.602	7803.51	9.60221	11.8135	531.747	422.119	562.622	375.636	420.885	8198.4	7054.97	6800.49	8934.44	8029.24	9.51755	9.72119	9.74876	9.51256	9.51098	11.8025	11.8712	11.8818	11.8405	11.6712
ASHG19A3A028025	0.00129739	4.11143	up	noncoding	NR_027028	GUSBP1	RefSeq_NR	703	chr5	+	21459588	21497305	uc011cnn.1,uc010iyn.2,uc003jxm.2,uc003jxm.2,NR_029426,NR_027386,NR_024054,NR_003660,NR_003504,ENST00000513408,ENST00000512685,ENST00000423899,ENST00000380734,ENST00000355132,"	ACATCACAATCCCATTATTCAGAGCGTGTATGGAGTGGAAACGCTTGTAGGGTTTCACCA	intergenic							24.0497	175.818	4.96382	7.00346	25.8554	13.5995	17.4024	23.7325	39.6586	188.623	173.324	173.897	168.448	174.797	4.94663	4.80511	4.14898	5.07116	5.84721	7.11043	6.48333	7.01207	7.19873	7.21272
ASHG19A3A033387	0.0303439	3.19486	up	noncoding	ENST00000413533	AC079621.4	Ensembl	2027	chr7	-	112375220	112378748		AAGAAGCCCATGCTCATGGTTGAAGGTGTGCTTCAAAAGTGCCCTTCTATTGATTACTTT	intergenic							16.8327	96.9267	4.25661	5.93236	26.3312	5.44722	19.481	23.7222	9.18185	39.4675	99.7537	62.6257	151.293	131.493	4.96986	2.93134	4.31957	5.06998	3.99229	4.93369	5.32698	5.48799	7.06379	6.84936
ASHG19A3A039481	0.000929	4.54604	up	noncoding	ENST00000456356	RP11-229P13.23	Ensembl	748	chr9	+	139957986	139959033		TGGAAATCCTGAGTCGGGGGAACAGGCTTTGCCTATGACGTGCCTGGGAGCTGTCTGGGG	natural antisense	NM_178448	C9orf140	protein C9orf140	-	139956578	139965028	6.69076	62.2251	3.17323	5.35784	7.76055	5.44722	7.0726	5.53878	7.63467	57.373	123.081	36.5925	43.6614	50.4178	2.97951	2.93134	3.15414	3.098	3.70315	5.46219	5.7726	4.62058	5.46038	5.47344
ASHG19A3A023181	0.0392886	2.82864	up	noncoding	ENST00000433902	RP13-685P2.5	Ensembl	486	chr3	+	129034362	129043390		GGTGCCCTTCACCTGCAGAAGCGTGTCGTTCTGCACCAGCGCCTTGATCGAGTACTTGAG	natural antisense	NM_006026	H1FX	histone H1x	-	129033613	129035120	31.398	165.192	5.19423	6.69434	70.6447	14.6494	21.6847	33.0982	16.913	141.099	97.2989	100.871	228.796	257.894	6.31389	4.89308	4.49009	5.54952	4.7246	6.72177	5.27009	6.20886	7.57368	7.69732
ASHG19A3A033022	0.00218131	2.18115	up	noncoding	NR_002206	GTF2IP1	RefSeq_NR	3638	chr7	-	74601105	74653445		GCGCTGCCTCCCTCGCCCCGCGGCTCCCCCTTGCAACTTGGCGGGCCTCCTCCCTTTTGT	intergenic							14301	45923.7	14.2035	15.3286	12917.2	12938.6	12277.4	8534.95	24837.2	52098.6	42043.5	41734.6	48477	45264.8	13.9249	14.2155	14.2065	14.1425	14.5283	15.4263	15.3394	15.5036	15.3058	15.068
ASHG19A3A046486	3.9e-06	3.07194	up	noncoding	ENST00000490750	RPLP0P2	Ensembl	961	chr11	+	61404151	61405112	NR_002775,NM_053275,NM_001002,ENST00000413306,"	TTCCAGGCTTTAGGTATCATCACTAAAATCTCCAGGGGCGCCATTGAAATCCTGAGTGAT	intergenic							730.734	9047	10.4036	12.0227	888.77	607.277	813.2	637.317	707.105	9790.45	7670.02	8217.37	10016.9	9540.26	10.3576	10.32	10.4175	10.5405	10.3822	12.0401	11.9947	12.1323	12.0126	11.9339
ASHG19A3A053016	0.00495691	2.32288	up	noncoding	uc002art.2	TMEM84	UCSC_knowngene	2228	chr15	+	69365265	69388161		AATGGATGGACTCCACCTCCGCAGCCACGCCTGCCCGTTTGCGCTTACTGAACAGAGGTC	intergenic							56.3317	232.428	6.19639	7.41231	36.7599	47.056	75.5156	53.0415	69.2856	235.232	252.032	229.21	232.218	213.447	5.42069	6.34871	6.35606	6.22915	6.62735	7.41102	7.17758	7.41365	7.5936	7.4657
ASHG19A3A028581	0.000168	2.16984	up	noncoding	ENST00000513279	CTC-425H14.1	Ensembl	656	chr5	+	102368079	102368735		AACATTAAGCCCAAGAACCCTGTGGAGAAGATAGACTTTGACAGTGTGTCCAGCATCATG	intergenic							127.431	554.203	7.41726	8.53485	143.274	124.112	136.149	123.098	110.52	582.455	561.753	477.705	574.384	574.72	7.3427	7.7	7.23896	7.4828	7.32185	8.53256	8.5029	8.42634	8.61382	8.59863
ASHG19A3A054040	0.0170625	3.44692	up	noncoding	AK055320		misc_RNA	3345	chr16	-	87355670	87359015		TTTAGTGAGAAAGGGTTGAGCTGTCCTTCTTTTTCCTTCCTTTTAAAAAGCATTTGGGCT	intergenic							20.7205	122.319	4.67468	6.45999	8.22336	17.5075	22.7982	38.4537	16.6196	114.905	120.257	122.276	122.271	131.889	3.23556	5.11055	4.56533	5.75893	4.70303	6.44046	5.71961	6.49679	6.79027	6.85282
ASHG19A3A037394	3.25e-05	3.54159	up	noncoding	ENST00000449433	RBPJP5	Ensembl	1258	chr9	-	41884909	41886167	NM_203284,NM_203283,NM_015874,NM_005349,ENST00000451936,ENST00000411556,ENST00000357305,"	AAATGATGGAATCATATATTCCACCAGCCTTACCTTTACCTACACACCAGAAGCAGGGCC	intergenic							69.1643	462.56	6.47818	8.30257	89.3078	43.3751	90.7803	60.4918	61.8666	547.429	454.484	373.25	436.076	501.561	6.64011	6.245	6.6241	6.41452	6.46715	8.46204	8.17123	8.11069	8.31871	8.4502
ASHG19A3A040291	0.00616619	3.6178	up	noncoding	ENST00000423016	CTD-2230M5.1	Ensembl	168	chrX	-	113623440	113623608	NM_012470,"	AACTTACAGACTTCCACAAGCAAGTCACTAGTGCTGAGGAATGTAACCAAGTTTGCTGGG	intergenic							9.08627	64.7931	3.6245	5.47961	16.5982	7.93205	8.11445	5.21992	7.56676	73.7502	91.8677	48.3478	54.0635	55.9365	4.36958	4.19403	3.26351	2.67259	3.62279	5.81807	5.13978	5.08013	5.73264	5.62745
ASHG19A3A025817	4.34e-05	3.8127	up	noncoding	ENST00000437802	COX7A2P2	Ensembl	321	chr4	+	97823951	97824272		CCAGCAATCACTTGGTTCACATTCATTCAGCTCTCTATGGACCAGAAATCTGATAAATGA	intergenic							163.334	1470.15	7.79299	9.7238	209.727	142.556	153.642	167.002	143.746	1702.99	1261.62	1291.48	1569.78	1524.9	7.92278	7.91282	7.42835	7.98596	7.71502	9.82018	9.63976	9.72209	9.75385	9.68313
ASHG19A3A014064	9.11e-05	3.27745	up	noncoding	ENST00000421314	MTL1	Ensembl	186	chr1	-	16567707	16567893	NM_005952,"	AATGAAAAGAGTGCACATGCACCTCCTGCAAGAAGAGCTGCTGCTCCTGCTGCCCTGTGG	intergenic							1257.51	16417.8	11.347	13.0596	1444.55	1177.96	1360.55	1091.67	1212.81	18502.7	15622	13823.8	16783.3	17357.4	11.1869	11.3596	11.3845	11.5589	11.2451	13.1504	13.2555	13.0395	12.909	12.9434
ASHG19A3A036862	3.68e-06	5.0747	up	noncoding	ENST00000422478	RP11-709P2.1	Ensembl	527	chr8	+	114388897	114389474		TTTCCAGCAAAGGAACCAACTCCACATTCAACCGGGTTGTGCTGAAGAGGTTGTTTATGA	intronic antisense	NM_198123	CSMD3	CUB and sushi domain-containing protein 3	-	113235158	114449242	195.327	2591.81	8.08729	10.4306	228.157	181.003	217.479	191.676	158.321	2733.94	2351.14	2177.63	2886.06	2810.28	8.0597	8.29641	7.99922	8.22529	7.85582	10.4237	10.4579	10.396	10.4739	10.4014
ASHG19A3A036862	3.68e-06	5.0747	up	noncoding	ENST00000422478	RP11-709P2.1	Ensembl	527	chr8	+	114388897	114389474		TTTCCAGCAAAGGAACCAACTCCACATTCAACCGGGTTGTGCTGAAGAGGTTGTTTATGA	intronic antisense	NM_052900	CSMD3	CUB and sushi domain-containing protein 3	-	113235158	114449242	195.327	2591.81	8.08729	10.4306	228.157	181.003	217.479	191.676	158.321	2733.94	2351.14	2177.63	2886.06	2810.28	8.0597	8.29641	7.99922	8.22529	7.85582	10.4237	10.4579	10.396	10.4739	10.4014
ASHG19A3A036862	3.68e-06	5.0747	up	noncoding	ENST00000422478	RP11-709P2.1	Ensembl	527	chr8	+	114388897	114389474		TTTCCAGCAAAGGAACCAACTCCACATTCAACCGGGTTGTGCTGAAGAGGTTGTTTATGA	natural antisense	NM_198124	CSMD3	CUB and sushi domain-containing protein 3	-	113235158	114389382	195.327	2591.81	8.08729	10.4306	228.157	181.003	217.479	191.676	158.321	2733.94	2351.14	2177.63	2886.06	2810.28	8.0597	8.29641	7.99922	8.22529	7.85582	10.4237	10.4579	10.396	10.4739	10.4014
ASHG19A3A014670	0.0215044	2.11489	up	noncoding	ENST00000417086	AC009336.23	Ensembl	984	chr2	-	177040721	177053268		CGACCGGGGGCTGCCTGGGCAAGGGCGGGGCGAGAGGGCAGAACGCCTGCTCTCGGACAG	bidirectional	NM_024501	HOXD1	homeobox protein Hox-D1	+	177053306	177055635	78.3926	291.618	6.61044	7.69103	134.946	43.0678	83.6434	66.636	63.6699	253.928	503.489	230.081	230.543	240.05	7.24617	6.23621	6.5021	6.55786	6.50988	7.5074	8.33584	7.41959	7.58492	7.60738
ASHG19A3A013654	0.000748	4.56463	up	noncoding	CR609715		misc_RNA	1695	chr1	-	247350699	247352392		GTTTGGAGGAGTAGTTAGTATTTGGCTCATATAATGTGTTAGGTAACTATTCTAAGCCAT	intergenic							8.86888	74.9081	3.50966	5.70015	15.8811	5.44722	9.2728	5.51675	8.22654	80.2439	78.1632	66.1884	70.213	79.732	4.31573	2.93134	3.37596	3.07385	3.8514	5.93447	4.76692	5.57585	6.06904	6.15449
ASHG19A3A050416	0.00562094	3.33851	up	noncoding	AF339771		misc_RNA	824	chr13	+	99740072	99740877		TTACCTTGGCTCTCTAAGCTGTATCTACTTCTATACAAGGCGAACAATTTTGTCTTTTTA	intergenic							8.66071	50.7106	3.33683	5.07603	11.207	5.44722	14.0955	5	7.55382	60.3335	58.1711	52.6992	41.9439	40.4053	3.89695	2.93134	3.81948	2.43147	3.60491	5.53299	4.07295	5.21292	5.40991	5.15139
ASHG19A3A048797	0.00101916	6.58978	up	noncoding	AK098081		misc_RNA	2404	chr12	+	64842500	64844903		CAGGTCTTCGCTCTTGTCATTAGATATCAAAGAACTGAAATTAGTTGGAATTGTAAGCAG	intergenic							13.2535	170.089	4.17974	6.89997	18.0734	8.76412	7.64033	10.1271	21.6628	207.691	144.576	127.277	188.068	182.835	4.47829	4.3073	3.21452	3.86361	5.03499	7.24379	6.10912	6.55442	7.32477	7.26778
ASHG19A3A028765	0.000281	2.25891	up	noncoding	ENST00000498453	RP11-114H7.1	Ensembl	532	chr5	+	130325589	130326121		GAGGAGATGATGCGTTGCTTCCAGCATAAGTATGATGGGATCATCCTTCCTGACAAATAA	intergenic							513.656	4065.73	9.79868	10.9743	637.7	502.252	495.14	478.948	454.238	4296	3585	3506.31	4428.05	4513.29	9.84425	10.0028	9.52779	9.98222	9.6363	10.9603	10.9807	11.0089	10.9658	10.9558
ASHG19A3A026148	0.0157531	2.74202	up	noncoding	ENST00000505168	RP11-588F18.1	Ensembl	528	chr4	+	151948241	151948769		TGACCCTACATTTACACACTTTTCTCGAACAAGATCACACCTATTCAGTCCAAAGAAGCA	intergenic							20.975	107.933	4.80377	6.259	13.1485	15.9736	38.1795	19.2648	18.3087	117.578	99.3109	110.351	109.857	102.567	4.08557	4.99822	5.34597	4.77327	4.81579	6.47309	5.3171	6.34056	6.65097	6.5133
ASHG19A3A007449	0.00430349	4.04281	up	noncoding	NR_026966	LOC100130691	RefSeq_NR	5223	chr2	-	178148235	178257419		CAAACTCCACGCCACCTGGTTTGCTCAACAGCAAAAGACACGGCCGGGTGCGGTGGCTCA	bidirectional	NM_003659	AGPS	alkyldihydroxyacetonephosphate synthase,"	+	178257470	178408564	22.916	224.297	4.92923	6.94459	21.1624	10.1499	23.9743	30.6313	28.6618	109.666	166.881	66.6246	426.474	351.838	4.68151	4.46798	4.6495	5.43517	5.41198	6.37659	6.40398	5.58621	8.29485	8.06132
ASHG19A3A031877	0.0163062	4.32075	up	noncoding	ENST00000406773	RP1-121G13.3	Ensembl	777	chr6	+	100978151	100978928		AGTACAGTGATTGCAAATCACGTGTCTAATTATGATGAAGGAGCATGGCCTGTTCTTATT	intronic antisense	NM_006828	ASCC3	activating signal cointegrator 1 complex subunit	-	100956607	101329224	6.35598	60.548	2.98229	5.09357	7.74461	5.44722	5.77181	5.36415	7.45211	41.734	44.4948	27.0653	86.3125	103.133	2.9623	2.93134	2.67975	2.87423	3.46382	5.01354	3.50622	4.08239	6.34466	6.52104
ASHG19A3A016319	0.0138129	2.04188	up	noncoding	ENST00000456388	AC108059.1	Ensembl	214	chr2	+	128824767	128824981	NM_020189,"	TGACTTGGTGGTTGAAATTACTCCAAAAGGCAGAGCCCTGGTACCTGACAGTGTAAAGAA	intergenic							109.277	412.825	7.13012	8.16002	112.934	108.239	165.422	95.778	64.0123	492.236	367.113	406.787	385.174	412.815	6.9857	7.50599	7.54893	7.09211	6.51785	8.33472	7.81912	8.23242	8.18079	8.23305
ASHG19A3A041109	0.000539	5.57362	up	noncoding	ENST00000412159	RP11-133K18.1	Ensembl	1677	chrX	+	65717589	65719266		AACTTGGCTATGAATGTTGGCAAGGCCGGAGGTTTCTTCAAGAAGGAAGATGTGGTCATT	intergenic							23.1596	242.265	4.97221	7.45083	27.8784	21.1692	18.9527	30.1245	17.6731	270.66	231.808	215.334	238.322	255.199	5.04854	5.34629	4.27894	5.41328	4.77402	7.59338	7.03485	7.31843	7.62222	7.68527
ASHG19A3A048143	0.000353	3.0457	up	noncoding	ENST00000472241	RP11-338K17.1	Ensembl	394	chr12	-	124205792	124206186		AAGTTCAAAGAGTGGAACAAGACTGGCAAGAACAAGTGGTTCTTCCAGAAGCTGTGGTTT	intronic antisense	NM_012463	ATP6V0A2	V-type proton ATPase 116 kDa subunit a isoform	+	124196864	124246301	175.603	1228.45	7.88448	9.49125	232.074	160.514	204.819	124.111	156.498	1336.46	1142.49	920.458	1400.39	1342.45	8.08928	8.10224	7.89996	7.49311	7.8378	9.52644	9.49292	9.27587	9.61746	9.54356
ASHG19A3A044370	2.31e-05	3.02451	up	noncoding	ENST00000444633	RP11-379D21.3	Ensembl	681	chr10	+	100807395	100808076		CTGTGGCCCTTCAAAGTATCTTCTCCACAAGGTGGAATGAAGAAAAAGACCACCCATTTT	intronic antisense	NM_001166246	HPSE2	heparanase-2 isoform 4	-	100216833	100995632	583.719	6515.21	9.98022	11.5769	832.815	492.223	633.642	474.767	485.146	7544.3	5897.39	5011.89	6721.86	7400.61	10.2527	9.97755	9.96546	9.96688	9.73855	11.6923	11.6582	11.4751	11.4877	11.5712
ASHG19A3A044370	2.31e-05	3.02451	up	noncoding	ENST00000444633	RP11-379D21.3	Ensembl	681	chr10	+	100807395	100808076		CTGTGGCCCTTCAAAGTATCTTCTCCACAAGGTGGAATGAAGAAAAAGACCACCCATTTT	intronic antisense	NM_001166245	HPSE2	heparanase-2 isoform 3	-	100216833	100995632	583.719	6515.21	9.98022	11.5769	832.815	492.223	633.642	474.767	485.146	7544.3	5897.39	5011.89	6721.86	7400.61	10.2527	9.97755	9.96546	9.96688	9.73855	11.6923	11.6582	11.4751	11.4877	11.5712
ASHG19A3A044370	2.31e-05	3.02451	up	noncoding	ENST00000444633	RP11-379D21.3	Ensembl	681	chr10	+	100807395	100808076		CTGTGGCCCTTCAAAGTATCTTCTCCACAAGGTGGAATGAAGAAAAAGACCACCCATTTT	intronic antisense	NM_001166244	HPSE2	heparanase-2 isoform 2	-	100216833	100995632	583.719	6515.21	9.98022	11.5769	832.815	492.223	633.642	474.767	485.146	7544.3	5897.39	5011.89	6721.86	7400.61	10.2527	9.97755	9.96546	9.96688	9.73855	11.6923	11.6582	11.4751	11.4877	11.5712
ASHG19A3A044370	2.31e-05	3.02451	up	noncoding	ENST00000444633	RP11-379D21.3	Ensembl	681	chr10	+	100807395	100808076		CTGTGGCCCTTCAAAGTATCTTCTCCACAAGGTGGAATGAAGAAAAAGACCACCCATTTT	intronic antisense	NM_021828	HPSE2	heparanase-2 isoform 1	-	100216833	100995632	583.719	6515.21	9.98022	11.5769	832.815	492.223	633.642	474.767	485.146	7544.3	5897.39	5011.89	6721.86	7400.61	10.2527	9.97755	9.96546	9.96688	9.73855	11.6923	11.6582	11.4751	11.4877	11.5712
ASHG19A3A023468	0.000329	2.63871	up	noncoding	ENST00000468527	KRT8P12	Ensembl	998	chr3	+	160283234	160285987		GGCGCTGCGGCCACGCCCATCGCCTCCAGCCCGGCTCGCCCATTGGCTAACCAGGCTCCG	natural antisense	NM_002268	KPNA4	importin subunit alpha-4	-	160217961	160283376	87.9467	435.971	6.8464	8.24623	84.8393	58.6842	105.421	85.5901	105.199	471.878	460.494	399.33	438.623	409.529	6.56997	6.64769	6.84848	6.92421	7.24165	8.28372	8.19335	8.20712	8.32507	8.22191
ASHG19A3A043157	0.000948	3.01723	up	noncoding	uc010ohs.1	GJB3	UCSC_knowngene	764	chr1	-	35250363	35251175		TGAAGATTTTCTTCTCGGTAGGTCGGGCAATGTAGCAGTCCACGATGTTGGGGCAGGGGG	natural antisense	NM_024009	GJB3	gap junction beta-3 protein	+	35246789	35251965	8.93721	55.2114	3.59423	5.18745	8.36738	6.41772	5	17.2378	7.66314	43.2545	93.9762	36.0915	61.0028	41.7322	3.29481	3.96877	2.38166	4.61359	3.71231	5.06283	5.19422	4.59671	5.88831	5.19519
ASHG19A3A043157	0.000948	3.01723	up	noncoding	uc010ohs.1	GJB3	UCSC_knowngene	764	chr1	-	35250363	35251175		TGAAGATTTTCTTCTCGGTAGGTCGGGCAATGTAGCAGTCCACGATGTTGGGGCAGGGGG	natural antisense	NM_001005752	GJB3	gap junction beta-3 protein	+	35247910	35251967	8.93721	55.2114	3.59423	5.18745	8.36738	6.41772	5	17.2378	7.66314	43.2545	93.9762	36.0915	61.0028	41.7322	3.29481	3.96877	2.38166	4.61359	3.71231	5.06283	5.19422	4.59671	5.88831	5.19519
CUST_391_PI426073487	0.0391131	2.14202	up	noncoding	uc.393+	uc.393	UCR	275	chr15	+	74914241	74914516		ATATATGCTGTGTGCCTTATGAAATGCTGGGATCTGGAAAATCCAACCAACCAACCCACC	exon sense-overlapping	NM_003992	CLK3	dual specificity protein kinase CLK3 isoform b	+	74900712	74922542	15.4785	59.0637	4.25138	5.35035	23.7057	7.20188	20.6586	18.5394	7.28715	46.7222	84.4614	56.3041	49.5808	58.2503	4.83276	4.08923	4.41358	4.71867	3.20266	5.16758	4.94582	5.31992	5.62751	5.69095
CUST_391_PI426073487	0.0391131	2.14202	up	noncoding	uc.393+	uc.393	UCR	275	chr15	+	74914241	74914516		ATATATGCTGTGTGCCTTATGAAATGCTGGGATCTGGAAAATCCAACCAACCAACCCACC	exon sense-overlapping	NM_001130028	CLK3	dual specificity protein kinase CLK3 isoform a	+	74907334	74922542	15.4785	59.0637	4.25138	5.35035	23.7057	7.20188	20.6586	18.5394	7.28715	46.7222	84.4614	56.3041	49.5808	58.2503	4.83276	4.08923	4.41358	4.71867	3.20266	5.16758	4.94582	5.31992	5.62751	5.69095
ASHG19A3A028296	0.0438681	2.06524	up	noncoding	ENST00000445031	RP11-5P22.1	Ensembl	492	chr5	+	65867886	65868380	ENST00000486414,ENST00000448870,ENST00000420177,ENST00000403866,ENST00000394293,ENST00000326259,"	ATGATGAGAACTTCATTCTAAAGCATACAGGTCCTGGCATCTTGTCCCTGGCAAATGCTG	intergenic							332.606	1892.05	8.98175	10.0281	361.275	436.832	235.738	388.108	241.077	2229.69	1409.97	1834.66	2037.21	1948.74	8.84356	9.77476	8.15112	9.58516	8.55414	10.1646	9.77995	10.1799	10.0515	9.96437
ASHG19A3A045747	0.0206298	2.94835	up	noncoding	uc009yzx.1	AK289390	UCSC_knowngene	2435	chr11	-	118097405	118099840		TTGTAACTCTTGGTATCTTTACTGCATCATAGTCAATAAACTTCTTTGTACCCTTTGGCT	intergenic							15.6084	96.2035	4.46442	6.02433	11.7971	12.1224	19.0353	19.5128	15.5743	98.795	75.6123	135.842	94.1877	76.5808	3.95724	4.66908	4.2864	4.79138	4.61799	6.22451	4.69076	6.6524	6.45473	6.09923
ASHG19A3A039987	0.0347457	2.32691	up	noncoding	ENST00000428431	RP13-100A9.2	Ensembl	301	chrX	-	63946627	63946928		GTCATTGAAGAGCAGGTAGCAGCTCTTGAGCAGACAGCTTAAAAGTTAAATGCATTTTTT	intergenic							9.75207	40.8602	3.49526	4.71368	17.6752	5.44722	12.5942	5.82015	7.22367	43.2857	40.5855	32.7954	44.3091	43.3256	4.45039	2.93134	3.68389	3.32918	3.08148	5.06386	3.34401	4.43204	5.47867	5.2498
ASHG19A3A042242	0.00217283	2.61171	up	noncoding	ENST00000413994	RP11-527D7.1	Ensembl	473	chr1	+	241587697	241596792		TGGGCCTGGGGCCCGCAATCTACTCCGGAGGCTTTCCCACTGGGCAGGGTCGCTAGCAGG	intergenic							32.7234	155.649	5.41983	6.80483	21.9908	20.0111	52.404	32.4418	36.7696	118.436	172.246	125.413	179.747	182.401	4.73254	5.27887	5.82293	5.52022	5.74463	6.4848	6.47021	6.53352	7.27103	7.26458
ASHG19A3A017658	0.0018203	3.00202	up	noncoding	G42951		misc_RNA	129	chr20	-	37357863	37357992		TTCTGATATACATTTCATCTTATTCACCACGAGCACACCACACGCACAGTAGAACAGTTC	natural antisense	NM_080552	SLC32A1	vesicular inhibitory amino acid transporter	+	37353104	37358015	9.94131	55.139	3.60389	5.18982	7.9793	5.44722	16.7555	10.7806	8.74386	55.4076	66.9769	75.0706	44.464	33.7758	3.12412	2.93134	4.08636	3.94024	3.93738	5.41625	4.40683	5.75992	5.48268	4.88342
ASHG19A3A019620	1.06e-05	3.74731	up	noncoding	ENST00000450463	CTB-1048E9.7	Ensembl	807	chr22	-	26818036	26819159		AAAGACATAGAAAAGCCTTGCCAATCCATTTATCCTCTCCAGATGTTTTCATTAGAAAAG	intergenic							187.705	1730.49	8.00736	9.91321	242.736	150.262	211.666	169.193	164.669	1757.69	1445.75	1479.4	1979.2	1990.42	8.16453	7.99193	7.95411	8.00908	7.91714	9.85065	9.80802	9.90002	10.0139	9.99348
ASHG19A3A042702	0.0490562	2.44141	up	noncoding	uc001jcf.2	DL492557	UCSC_knowngene	2513	chr10	-	45950065	45952578		AGTATTACCACTTGAATAATTCTCTGTACAGGGGGGTTTGTGCTATACACTGGGATGTCT	intergenic							27.3605	108.879	5.00013	6.28784	46.1718	16.8164	46.4394	9.50562	17.8692	107.378	110.232	112.05	113.416	101.318	5.73093	5.06283	5.63888	3.78072	4.78726	6.34649	5.53867	6.36372	6.69285	6.49749
ASHG19A3A037444	0.0149518	3.32698	up	noncoding	ENST00000305671	RP11-374M1.7	Ensembl	201	chr9	-	44997999	44998719	NR_024060,ENST00000457969,ENST00000452258,ENST00000443514,ENST00000436698,ENST00000377544,BC002886,AK131029,"	CAGCGGACCCACGTCAGAGAAGATGCTTGTATCTTTTCACGGCTCTTCTCTGAGAAATGA	intergenic							6.89031	45.1556	3.11122	4.84543	7.7547	5.44722	5.77994	8.09638	7.37333	39.1079	31.6239	46.8415	59.2067	48.9982	2.97309	2.93134	2.6859	3.62728	3.33848	4.92121	2.99105	5.03184	5.84993	5.43314
ASHG19A3A037643	0.0127295	4.29233	up	noncoding	AK091880		misc_RNA	1932	chr9	-	88151354	88153286		CAGGATTGACATTTTGCCCTCAAAATTTTATGTTCAATGTTCCTGTCCTTTGTTTAGAAG	intergenic							9.21853	66.9473	3.35796	5.45972	20.5106	5.44722	7.49266	5.45116	7.19102	58.6929	55.8783	72.3885	84.5257	63.251	4.64077	2.93134	3.19983	3.00384	3.01401	5.49436	3.97117	5.70522	6.31467	5.81318
ASHG19A3A011244	0.00533743	2.09226	up	noncoding	NR_027307	LOC729991-MEF2B	RefSeq_NR	2268	chr19	-	19256375	19303400	NM_001145785,"	CCTGGCCCCCTGGCAGCCCTCGAGGGGTGATGGGCCCCCCGCCGTGTCCTCCCAGCCCAG	exon sense-overlapping	NM_001145783	MEF2BNB	protein MEF2BNB isoform 2	-	19292684	19303400	571.374	4335.89	9.98505	11.0501	570.349	462.541	585.589	570.655	667.735	4990.86	4465.03	3711.55	4222.69	4289.3	9.64052	9.87205	9.81655	10.3112	10.2849	11.1306	11.2465	11.0798	10.8988	10.8949
ASHG19A3A011244	0.00533743	2.09226	up	noncoding	NR_027307	LOC729991-MEF2B	RefSeq_NR	2268	chr19	-	19256375	19303400	NM_001145785,"	CCTGGCCCCCTGGCAGCCCTCGAGGGGTGATGGGCCCCCCGCCGTGTCCTCCCAGCCCAG	exon sense-overlapping	NM_001145784	MEF2BNB	protein MEF2BNB isoform 1	-	19287712	19303400	571.374	4335.89	9.98505	11.0501	570.349	462.541	585.589	570.655	667.735	4990.86	4465.03	3711.55	4222.69	4289.3	9.64052	9.87205	9.81655	10.3112	10.2849	11.1306	11.2465	11.0798	10.8988	10.8949
ASHG19A3A011244	0.00533743	2.09226	up	noncoding	NR_027307	LOC729991-MEF2B	RefSeq_NR	2268	chr19	-	19256375	19303400	NM_001145785,"	CCTGGCCCCCTGGCAGCCCTCGAGGGGTGATGGGCCCCCCGCCGTGTCCTCCCAGCCCAG	natural antisense	NM_134440	RFXANK	DNA-binding protein RFXANK isoform b	+	19303007	19312678	571.374	4335.89	9.98505	11.0501	570.349	462.541	585.589	570.655	667.735	4990.86	4465.03	3711.55	4222.69	4289.3	9.64052	9.87205	9.81655	10.3112	10.2849	11.1306	11.2465	11.0798	10.8988	10.8949
ASHG19A3A011244	0.00533743	2.09226	up	noncoding	NR_027307	LOC729991-MEF2B	RefSeq_NR	2268	chr19	-	19256375	19303400	NM_001145785,"	CCTGGCCCCCTGGCAGCCCTCGAGGGGTGATGGGCCCCCCGCCGTGTCCTCCCAGCCCAG	exon sense-overlapping	NM_001145785	MEF2B	myocyte-specific enhancer factor 2B isoform a	-	19256375	19281098	571.374	4335.89	9.98505	11.0501	570.349	462.541	585.589	570.655	667.735	4990.86	4465.03	3711.55	4222.69	4289.3	9.64052	9.87205	9.81655	10.3112	10.2849	11.1306	11.2465	11.0798	10.8988	10.8949
ASHG19A3A011244	0.00533743	2.09226	up	noncoding	NR_027307	LOC729991-MEF2B	RefSeq_NR	2268	chr19	-	19256375	19303400	NM_001145785,"	CCTGGCCCCCTGGCAGCCCTCGAGGGGTGATGGGCCCCCCGCCGTGTCCTCCCAGCCCAG	exon sense-overlapping	NM_005919	MEF2BNB-MEF2B	myocyte enhancer factor 2B isoform b	-	19256375	19303400	571.374	4335.89	9.98505	11.0501	570.349	462.541	585.589	570.655	667.735	4990.86	4465.03	3711.55	4222.69	4289.3	9.64052	9.87205	9.81655	10.3112	10.2849	11.1306	11.2465	11.0798	10.8988	10.8949
ASHG19A3A011244	0.00533743	2.09226	up	noncoding	NR_027307	LOC729991-MEF2B	RefSeq_NR	2268	chr19	-	19256375	19303400	NM_001145785,"	CCTGGCCCCCTGGCAGCCCTCGAGGGGTGATGGGCCCCCCGCCGTGTCCTCCCAGCCCAG	natural antisense	NM_003721	RFXANK	DNA-binding protein RFXANK isoform a	+	19303007	19312678	571.374	4335.89	9.98505	11.0501	570.349	462.541	585.589	570.655	667.735	4990.86	4465.03	3711.55	4222.69	4289.3	9.64052	9.87205	9.81655	10.3112	10.2849	11.1306	11.2465	11.0798	10.8988	10.8949
ASHG19A3A040803	2.21e-05	8.16769	up	noncoding	ENST00000431458	FTLL2	Ensembl	528	chrX	+	30648414	30648942		AGAGTCACTTCCTAGATGAGTAAGTGAAGTTCATCAAGAAGATGGGTGACCACCTGACCA	intergenic							75.4206	1375.42	6.5982	9.62813	103.621	50.755	96.4284	65.8411	60.4576	1430.59	1255.3	1007.94	1556.73	1626.57	6.85611	6.44498	6.71822	6.53898	6.43272	9.59853	9.63029	9.39728	9.74533	9.76922
ASHG19A3A047539	0.00242794	2.22173	up	noncoding	NR_024266	LOC144438	RefSeq_NR	4024	chr12	-	49082249	49086229		GCTATCAGTTTGATATCTTGCTGTCAAGTATGTTTCTCAATCTGTATTTATCCATCCCAT	intergenic							35.4065	144.912	5.56048	6.71217	32.956	22.5211	46.785	45.0225	29.7477	156.643	139.249	141.591	151.397	135.681	5.27453	5.42157	5.65021	5.99447	5.46162	6.86226	6.03295	6.71304	7.065	6.88757
ASHG19A3A039992	0.00189465	12.3978	up	noncoding	ENST00000433352	RP11-151G12.1	Ensembl	961	chrX	-	64547867	64551113		CAGTAACAGTGAGATTCTGCAGCATTTTTGGAAGAAAAGGGCCTGGGTAGATAAAATACT	intergenic							11.9688	249.932	3.77743	7.40944	9.69365	6.01466	5.49196	5.54611	33.0978	227.665	181.959	191.151	322.636	326.248	3.74324	3.89784	2.54028	3.10489	5.6009	7.36859	6.57828	7.1504	7.97588	7.97405
ASHG19A3A024626	0.000542	2.13515	up	noncoding	ENST00000512518	RP11-402J6.2	Ensembl	299	chr4	-	113451529	113451828		AGAAACAAGCTGGACCACTCTGCTGTCATCAGGTTTCTGCTGACCACTGAGTCTGCCATG	intergenic							697.547	5749.55	10.3326	11.427	809.546	666.203	686.009	666.379	659.596	6238.22	5362.93	5043.22	6141.61	5961.79	10.2013	10.4692	10.0908	10.6383	10.2635	11.4297	11.5174	11.4894	11.3858	11.3126
ASHG19A3A027395	0.00256176	5.29478	up	noncoding	ENST00000429606	AC010240.3	Ensembl	459	chr5	-	132323343	132323802		TACGGGCAGTAGATGAATCGAAAAGGTGGATTCCACAGACCTTTGGATTTCATTGCATGA	intergenic							10.7091	84.6465	3.48176	5.88633	8.16934	5.44722	7.82299	25.0086	7.09743	82.0728	87.9901	69.5831	92.3784	91.2082	3.21163	2.93134	3.23328	5.14249	2.89004	5.96404	5.04142	5.64976	6.42925	6.34715
ASHG19A3A053323	0.00843015	2.08232	up	noncoding	NR_003659	WASH3P	RefSeq_NR	2590	chr15	+	102501015	102516807	uc010scz.1,uc009vir.2,NR_028269,NR_024540,ENST00000326632,"	ATAAAGAACTGAGCAGAAACCAACAGTGTGCTTTTAATAAAGGATCTCTAGCTGTGCAGG	intergenic							29.9696	116.735	5.32183	6.38002	32.7045	20.1555	30.5084	24.9171	41.5623	121.142	110.962	108.126	111.046	132.4	5.26214	5.28627	5.00858	5.13782	5.91436	6.51555	5.55229	6.30981	6.66506	6.85741
ASHG19A3A012310	0.00608552	5.78758	up	noncoding	ENST00000500959	AC012318.2	Ensembl	1469	chr19	+	14625581	14627682		TATTTTGTCTTCGTTTCGAATGCTCTTTCCGTCGGGGTTTAGCCGCTTGTGGGAGATTTT	natural antisense	NM_006145	DNAJB1	dnaJ homolog subfamily B member 1	-	14625581	14629201	6.24488	73.7163	2.97821	5.51117	7.84347	5.44722	5	5.45213	7.48159	53.7129	51.2939	57.5859	111.384	94.6051	3.06771	2.93134	2.38166	3.00465	3.50569	5.37091	3.75884	5.35507	6.66895	6.40208
ASHG19A3A024026	0.000259	3.02282	up	noncoding	ENST00000514223	RP11-496D24.1	Ensembl	265	chr4	-	24659733	24659998	NM_006476,NM_001165877,ENST00000440646,"	TAGTGCTCAGACTGGTAGCTTCAAACAGCTCACAGTTAAGGAAGCTGTGCTGAATGGTTT	intergenic							204.003	1485.13	8.13719	9.73308	280.33	190.464	233.636	180.641	134.945	1782.15	1324.51	1222.73	1561.2	1535.04	8.41174	8.39502	8.13708	8.12667	7.61542	9.87128	9.69614	9.65618	9.75064	9.69115
ASHG19A3A008063	0.00633444	3.94879	up	noncoding	ENST00000416871	AC015818.10	Ensembl	261	chr17	-	20319105	20320016	NM_014230,ENST00000456184,"	GGAAGACAAAGCCTTCCAGAAAGAGATAGGCCTCAAGATTCTGGTGTTCAAAGCTTACAG	intergenic							15.1622	114.363	4.38747	6.36888	13.1067	16.8895	20.9789	17.0278	7.80807	118.414	121.845	105.538	107.004	119.011	4.08217	5.06766	4.43893	4.59419	3.75442	6.48455	5.74883	6.27324	6.61867	6.71913
ASHG19A3A025957	0.0016002	2.6567	up	noncoding	ENST00000426314	RP11-384K6.2	Ensembl	2486	chr4	+	119553428	119555914	NR_026999,ENST00000444843,ENST00000434161,"	TTGACTTTTGGCGGCCTCTTCAGGCCCAGAACTTGACCTCCAGTCGGCCTTTGCAGGCCC	intergenic							39.7134	184.632	5.67345	7.08308	45.9938	28.9731	66.2504	31.9089	25.4407	181.656	196.96	201.195	170.114	173.235	5.72555	5.73294	6.16127	5.49505	5.25245	7.06188	6.72368	7.22047	7.20862	7.20077
ASHG19A3A021330	0.000411	3.11878	up	noncoding	HIT000273064		H-invDB	635	chr3	-	96336366	96337000		AACTGAGCTCCTTACACTCAATTGGACCAATCTATTACCTTATAGAAGAACTAATGTTAG	intergenic							4243.8	32311.8	12.9804	14.6214	5688.24	4582.58	4409.05	2738.41	3800.75	33844.1	24843.5	26770.3	39399	36701.9	13.1586	13.1363	13.0712	12.8603	12.6757	14.6125	14.3926	14.5695	14.8619	14.6705
ASHG19A3A016146	0.00133665	2.24759	up	noncoding	uc002tel.2	BC022365	UCSC_knowngene	1720	chr2	+	109301977	109303697	NR_027467,"	CTCAATGGCAGGGATACTATATTGGTAATTATGTTTTCATATAGCAACCACCACAGTATA	exon sense-overlapping	NM_001193483	LIMS1	LIM and senescent cell antigen-like-containing	+	109150856	109303702	109.056	452.584	7.10273	8.27111	181.548	70.4518	122.309	83.9828	86.9869	511.374	392.114	416.028	468.145	475.259	7.68758	6.8989	7.07089	6.89522	6.96104	8.37673	7.93242	8.25589	8.39502	8.39548
ASHG19A3A016146	0.00133665	2.24759	up	noncoding	uc002tel.2	BC022365	UCSC_knowngene	1720	chr2	+	109301977	109303697	NR_027467,"	CTCAATGGCAGGGATACTATATTGGTAATTATGTTTTCATATAGCAACCACCACAGTATA	exon sense-overlapping	NM_001193482	LIMS1	LIM and senescent cell antigen-like-containing	+	109223616	109303702	109.056	452.584	7.10273	8.27111	181.548	70.4518	122.309	83.9828	86.9869	511.374	392.114	416.028	468.145	475.259	7.68758	6.8989	7.07089	6.89522	6.96104	8.37673	7.93242	8.25589	8.39502	8.39548
ASHG19A3A016146	0.00133665	2.24759	up	noncoding	uc002tel.2	BC022365	UCSC_knowngene	1720	chr2	+	109301977	109303697	NR_027467,"	CTCAATGGCAGGGATACTATATTGGTAATTATGTTTTCATATAGCAACCACCACAGTATA	exon sense-overlapping	NM_001193484	LIMS1	LIM and senescent cell antigen-like-containing	+	109237701	109303702	109.056	452.584	7.10273	8.27111	181.548	70.4518	122.309	83.9828	86.9869	511.374	392.114	416.028	468.145	475.259	7.68758	6.8989	7.07089	6.89522	6.96104	8.37673	7.93242	8.25589	8.39502	8.39548
ASHG19A3A016146	0.00133665	2.24759	up	noncoding	uc002tel.2	BC022365	UCSC_knowngene	1720	chr2	+	109301977	109303697	NR_027467,"	CTCAATGGCAGGGATACTATATTGGTAATTATGTTTTCATATAGCAACCACCACAGTATA	exon sense-overlapping	NM_004987	LIMS1	LIM and senescent cell antigen-like-containing	+	109204766	109303702	109.056	452.584	7.10273	8.27111	181.548	70.4518	122.309	83.9828	86.9869	511.374	392.114	416.028	468.145	475.259	7.68758	6.8989	7.07089	6.89522	6.96104	8.37673	7.93242	8.25589	8.39502	8.39548
ASHG19A3A016146	0.00133665	2.24759	up	noncoding	uc002tel.2	BC022365	UCSC_knowngene	1720	chr2	+	109301977	109303697	NR_027467,"	CTCAATGGCAGGGATACTATATTGGTAATTATGTTTTCATATAGCAACCACCACAGTATA	exon sense-overlapping	NM_001193485	LIMS1	LIM and senescent cell antigen-like-containing	+	109271266	109303702	109.056	452.584	7.10273	8.27111	181.548	70.4518	122.309	83.9828	86.9869	511.374	392.114	416.028	468.145	475.259	7.68758	6.8989	7.07089	6.89522	6.96104	8.37673	7.93242	8.25589	8.39502	8.39548
ASHG19A3A016146	0.00133665	2.24759	up	noncoding	uc002tel.2	BC022365	UCSC_knowngene	1720	chr2	+	109301977	109303697	NR_027467,"	CTCAATGGCAGGGATACTATATTGGTAATTATGTTTTCATATAGCAACCACCACAGTATA	exon sense-overlapping	NM_001193488	LIMS1	LIM and senescent cell antigen-like-containing	+	109204921	109303702	109.056	452.584	7.10273	8.27111	181.548	70.4518	122.309	83.9828	86.9869	511.374	392.114	416.028	468.145	475.259	7.68758	6.8989	7.07089	6.89522	6.96104	8.37673	7.93242	8.25589	8.39502	8.39548
ASHG19A3A038633	6.96e-05	3.25848	up	noncoding	ENST00000357305	BX649597.1	Ensembl	783	chr9	+	43313713	43314502		ACAAATGCCAGCACAAATTCAACCAGTGTCACATCATCTACACCAACAGTGGTATCCTAA	intergenic							173.851	1320.17	7.88897	9.59316	207.036	135.196	191.558	197.361	138.103	1445.41	1235.27	1147.85	1388.13	1384.17	7.90042	7.83313	7.78518	8.27296	7.65314	9.60429	9.60429	9.56611	9.60596	9.58516
ASHG19A3A032203	0.00723147	3.92192	up	noncoding	ENST00000440904	MTX1P1	Ensembl	838	chr1	+	155200765	155204116	NM_198883,NM_002455,"	TTTTTGGATAGACACCAAGAACTACGTAGAAGTGACCCGGAAGTGGTATGCAGAGGCTAT	intergenic							7.28218	59.7098	3.2515	5.22306	8.63193	5.44722	9.39332	5.39515	7.5433	55.0836	118.336	24.7241	43.6008	56.8043	3.42027	2.93134	3.38897	2.9254	3.59153	5.40747	5.68815	3.90872	5.45907	5.65189
ASHG19A3A043935	5.39e-06	3.17301	up	noncoding	ENST00000413846	RP11-526K21.2	Ensembl	330	chr10	+	51117658	51117988	ENST00000429323,"	TTCATGCCAAATTCTGAAGCAATCTTCCTGCTAAGGCCACTGGACACAGAATCTGTGTGA	intronic antisense	NM_003631	PARG	poly(ADP-ribose) glycohydrolase	-	51026324	51371331	779.601	9796.61	10.469	12.1348	1113.63	708.989	751.475	575.533	748.384	11082.6	9209.33	7840.09	9954.04	10897	10.7261	10.5565	10.2545	10.3283	10.4796	12.2259	12.2421	12.0761	12.0056	12.1244
ASHG19A3A025407	0.0243115	2.26264	up	noncoding	ENST00000508199	RP11-103J17.1	Ensembl	538	chr4	+	37080198	37127046		TGACCTGCTGCCTGCTATCTTAACACGAATTCTTCATCTGAATGGATGAGCTTTTCACAG	intergenic							15.6203	70.8262	4.38506	5.56307	27.5653	9.58441	11.536	12.8131	16.603	94.2829	88.5204	67.9656	67.4844	35.8778	5.03507	4.40597	3.59701	4.1852	4.70206	6.15195	5.05477	5.61388	6.0179	4.97683
ASHG19A3A027282	0.0351739	2.24938	up	noncoding	ENST00000504479	RP11-950K24.1	Ensembl	192	chr5	-	118468385	118468577		ATAGCCAGCAGCAATGCCAATATAGGACTAATTGTCAACCCAGAAAAGGGACTTGCTCCA	intronic antisense	NM_005509	DMXL1	dmX-like protein 1	+	118407083	118584822	11.5889	49.7676	3.86556	5.03509	7.70776	6.22772	24.3694	12.0185	7.62114	37.1347	87.7418	33.3104	43.0701	47.5809	2.92707	3.9371	4.67281	4.09302	3.6978	4.84886	5.03507	4.45852	5.44302	5.38996
ASHG19A3A007360	5.29e-05	12.0465	up	noncoding	NR_024609	FLJ44054	RefSeq_NR	2928	chr13	+	114586609	114626485		GCACCCAGTGTGTTGGGTGCACACACAGGTGTCGGGCCCCAGGCTGGAGGCCACGTGCCA	intergenic							8.36605	171.697	3.37838	6.96893	7.43387	5.44722	10.553	6.60573	11.7904	152.182	194.341	145.642	177.595	188.727	2.71804	2.93134	3.50388	3.45686	4.2818	6.82458	6.69998	6.75459	7.25568	7.30982
ASHG19A3A031318	0.02497	2.1108	up	noncoding	ENST00000434689	XXbac-BPG254B15.10	Ensembl	223	chr6	+	31851537	31851831		TGAGGAGCTACTCCAGGTATAAGGAAGAGAGTTGGGGAGGTTCCTGGGGCTGGGGGCAGG	natural antisense	NM_006709	EHMT2	histone-lysine N-methyltransferase EHMT2 isoform	-	31847536	31865464	20.1016	103.715	4.7987	5.87648	19.7939	21.1158	17.867	23.9776	17.754	49.3799	300.725	49.5093	43.2504	75.7082	4.59563	5.34183	4.18938	5.08708	4.77958	5.24951	7.48451	5.11748	5.44842	6.08251
ASHG19A3A031318	0.02497	2.1108	up	noncoding	ENST00000434689	XXbac-BPG254B15.10	Ensembl	223	chr6	+	31851537	31851831		TGAGGAGCTACTCCAGGTATAAGGAAGAGAGTTGGGGAGGTTCCTGGGGCTGGGGGCAGG	natural antisense	NM_025256	EHMT2	histone-lysine N-methyltransferase EHMT2 isoform	-	31847536	31865464	20.1016	103.715	4.7987	5.87648	19.7939	21.1158	17.867	23.9776	17.754	49.3799	300.725	49.5093	43.2504	75.7082	4.59563	5.34183	4.18938	5.08708	4.77958	5.24951	7.48451	5.11748	5.44842	6.08251
ASHG19A3A022555	0.000717	4.14699	up	noncoding	ENST00000413087	RP11-91E8.1	Ensembl	861	chr3	+	46064787	46065648	NM_030759,"	TAAAGGCTGAAAAGGCCAGACTTCTAAAAAGGTCCAGTAGAAAAGGAGCTGGATGTAGAT	intronic antisense	NM_001024644	XCR1	chemokine XC receptor 1	-	46062290	46068979	6.60968	52.1976	3.09382	5.14588	9.74139	5.44722	5	5.4247	7.43509	44.0401	77.7092	42.7457	43.542	52.9509	3.74753	2.93134	2.38166	2.97233	3.43625	5.08673	4.75306	4.88409	5.45747	5.54807
ASHG19A3A022555	0.000717	4.14699	up	noncoding	ENST00000413087	RP11-91E8.1	Ensembl	861	chr3	+	46064787	46065648	NM_030759,"	TAAAGGCTGAAAAGGCCAGACTTCTAAAAAGGTCCAGTAGAAAAGGAGCTGGATGTAGAT	intronic antisense	NM_005283	XCR1	chemokine XC receptor 1	-	46062290	46068979	6.60968	52.1976	3.09382	5.14588	9.74139	5.44722	5	5.4247	7.43509	44.0401	77.7092	42.7457	43.542	52.9509	3.74753	2.93134	2.38166	2.97233	3.43625	5.08673	4.75306	4.88409	5.45747	5.54807
ASHG19A3A032958	0.000137	4.39018	up	noncoding	CR613195		RNAdb	553	chr7	-	66452689	66453239	NM_016038,"	TGATTATCTGAGAAACAGATATAGAAAAATTGTGCCGGACTTACCTTTCATTGAACATGC	exon sense-overlapping	NM_016038	SBDS	ribosome maturation protein SBDS	-	66452689	66460588	122.624	1205.49	7.35088	9.48516	137.297	120.438	121.123	140.096	94.167	1332.85	1076.96	1108.86	1255.13	1253.63	7.27367	7.66117	7.05323	7.69023	7.0761	9.52367	9.41945	9.52779	9.49358	9.4613
ASHG19A3A048029	0.00033	2.33322	up	noncoding	ENST00000443562	RP5-1007M22.2	Ensembl	770	chr1	-	90048799	90097750		ATGCGGAATCTTTTCACTTTTTCAAAGATGGCTTTGGCCTGTTCACCCTCCTTCTTGTCC	natural antisense	NM_001134476	LRRC8B	leucine-rich repeat-containing protein 8B	+	89990396	90063420	129.77	634.898	7.44269	8.66501	142.653	102.273	143.282	130.015	130.627	677.433	472.66	552.288	787.585	684.525	7.33902	7.42072	7.31788	7.57121	7.56462	8.70919	8.23575	8.62242	8.97409	8.78359
ASHG19A3A048029	0.00033	2.33322	up	noncoding	ENST00000443562	RP5-1007M22.2	Ensembl	770	chr1	-	90048799	90097750		ATGCGGAATCTTTTCACTTTTTCAAAGATGGCTTTGGCCTGTTCACCCTCCTTCTTGTCC	bidirectional	NM_032270	LRRC8C	leucine-rich repeat-containing protein 8C	+	90098643	90185094	129.77	634.898	7.44269	8.66501	142.653	102.273	143.282	130.015	130.627	677.433	472.66	552.288	787.585	684.525	7.33902	7.42072	7.31788	7.57121	7.56462	8.70919	8.23575	8.62242	8.97409	8.78359
ASHG19A3A048029	0.00033	2.33322	up	noncoding	ENST00000443562	RP5-1007M22.2	Ensembl	770	chr1	-	90048799	90097750		ATGCGGAATCTTTTCACTTTTTCAAAGATGGCTTTGGCCTGTTCACCCTCCTTCTTGTCC	natural antisense	NM_015350	LRRC8B	leucine-rich repeat-containing protein 8B	+	90024271	90063420	129.77	634.898	7.44269	8.66501	142.653	102.273	143.282	130.015	130.627	677.433	472.66	552.288	787.585	684.525	7.33902	7.42072	7.31788	7.57121	7.56462	8.70919	8.23575	8.62242	8.97409	8.78359
ASHG19A3A034166	0.000938	4.25471	up	noncoding	ENST00000505003	RP11-225B17.1	Ensembl	109	chr7	+	32827945	32828054	NM_207173,"	CAAAGAGAGAACTGGAAGGGTATTTGGCCAGGTGTACCTTCCTGGGCTCTTCCAAGGTGA	intergenic							7.88939	58.8558	3.204	5.29306	7.76101	5.44722	5.79353	13.1677	7.27745	42.2735	65.524	48.5152	66.7415	71.2247	2.98041	2.93134	2.69659	4.22644	3.18524	5.03127	4.35803	5.08546	6.00198	5.98858
ASHG19A3A026345	0.00307497	8.54986	up	noncoding	AK130554		misc_RNA	3938	chr4	+	181093602	181095668		GCACACAAGGGCACTCCAGCTATGAAAGTTTGATAGATTTTATACTGAAGAAGTATAAAA	intergenic							6.13046	92.5906	2.78797	5.88387	7.40309	5.44722	5.23759	5.38988	7.17451	82.6633	60.1775	74.1022	126.341	119.669	2.69289	2.93134	2.42042	2.91397	2.98122	5.97373	4.15186	5.74012	6.82883	6.72479
ASHG19A3A039475	1.01e-06	3.34625	up	noncoding	ENST00000427600	RP11-543B16.1	Ensembl	361	chr1	+	211346829	211347190	NM_001028,ENST00000327878,"	CAAGTAATTTACACCAGAAATACCAAGGGTGGAGATGCTCCAGCTACTGGTGAAGATGCA	intergenic							1295.79	16946	11.3745	13.117	1720.7	1162	1367.48	945.335	1283.43	18134.7	15132.5	14250.7	18620.2	18592.2	11.4799	11.3405	11.3939	11.3442	11.3138	13.1074	13.1792	13.1074	13.0956	13.0956
ASHG19A3L0002953	0.00742619	2.16732	up	noncoding	DB288399	lincRNA-ZNF672	lincRNA	558	chr1	+	249123012	249123570		CAATGATGAGAAAAAGGACACTATCTCACTTCCCATGTAGGTGATAGTCTATGGTGCTCA	intergenic							77.5793	320.927	6.67135	7.78726	82.0915	62.7104	77.4013	66.3629	99.3301	347.563	237.489	276.313	381.424	361.848	6.5206	6.73462	6.39432	6.55103	7.15618	7.91714	7.07506	7.68505	8.16571	8.09336
CUST_339_PI426073487	0.00154612	4.89134	up	noncoding	uc.341+	uc.341	UCR	314	chr12	+	54382917	54383231		TTTTAACAGAGGAGATAAAGGCAGAAAACACCACAGGAAATTGGCTGACAGCAAAGAGCG	exon sense-overlapping	NM_017409	HOXC10	homeobox protein Hox-C10	+	54378945	54384062	7.43607	72.5025	3.30472	5.59495	8.34654	5.44722	10.0901	5.78838	7.50808	78.1724	60.2725	63.3179	71.802	88.9478	3.28502	2.93134	3.45672	3.30916	3.54136	5.89893	4.15758	5.5045	6.10091	6.31283
ASHG19A3A016186	0.0214854	2.06036	up	noncoding	ENST00000437300	RP11-219C24.6	Ensembl	1425	chr1	+	13411550	13414482	NM_001039361,ENST00000438176,"	TTCAACTTTCATGGAAATGAGACCTCCATGAATGCTCTGAAAGACCTGCTGCGTCACACA	intergenic							12.4246	46.3583	3.88369	4.92659	13.1416	5.44722	20.4027	15.6276	7.50377	40.2498	55.1867	37.2141	45.7327	53.4081	4.08478	2.93134	4.39469	4.47215	3.53549	4.96237	3.93738	4.64897	5.52154	5.56267
ASHG19A3A007601	0.000306	6.02285	up	noncoding	NR_027942	COX11	RefSeq_NR	1124	chr17	-	53029258	53046064	NM_001162862,"	TGGACAGTATTTCAATAAAATACAGGCTTCAAAGCTGCACAGAGTCTACGTTTTAGAGAG	bidirectional	NM_178509	STXBP4	syntaxin-binding protein 4	+	53046125	53241449	6.34056	67.9357	2.93643	5.52688	7.73233	5.44722	5.79148	5.54719	7.1846	82.0932	77.6157	48.6091	70.1648	61.1958	2.94938	2.93134	2.69523	3.10625	2.99995	5.96478	4.75025	5.08861	6.0678	5.76293
ASHG19A3A007601	0.000306	6.02285	up	noncoding	NR_027942	COX11	RefSeq_NR	1124	chr17	-	53029258	53046064	NM_001162862,"	TGGACAGTATTTCAATAAAATACAGGCTTCAAAGCTGCACAGAGTCTACGTTTTAGAGAG	natural antisense	NM_005486	TOM1L1	TOM1-like protein 1	+	52978051	53039328	6.34056	67.9357	2.93643	5.52688	7.73233	5.44722	5.79148	5.54719	7.1846	82.0932	77.6157	48.6091	70.1648	61.1958	2.94938	2.93134	2.69523	3.10625	2.99995	5.96478	4.75025	5.08861	6.0678	5.76293
ASHG19A3A007601	0.000306	6.02285	up	noncoding	NR_027942	COX11	RefSeq_NR	1124	chr17	-	53029258	53046064	NM_001162862,"	TGGACAGTATTTCAATAAAATACAGGCTTCAAAGCTGCACAGAGTCTACGTTTTAGAGAG	exon sense-overlapping	NM_001162862	COX11	cytochrome c oxidase assembly protein COX11,"	-	53038566	53046064	6.34056	67.9357	2.93643	5.52688	7.73233	5.44722	5.79148	5.54719	7.1846	82.0932	77.6157	48.6091	70.1648	61.1958	2.94938	2.93134	2.69523	3.10625	2.99995	5.96478	4.75025	5.08861	6.0678	5.76293
ASHG19A3A007601	0.000306	6.02285	up	noncoding	NR_027942	COX11	RefSeq_NR	1124	chr17	-	53029258	53046064	NM_001162862,"	TGGACAGTATTTCAATAAAATACAGGCTTCAAAGCTGCACAGAGTCTACGTTTTAGAGAG	exon sense-overlapping	NM_004375	COX11	cytochrome c oxidase assembly protein COX11,"	-	53038566	53046064	6.34056	67.9357	2.93643	5.52688	7.73233	5.44722	5.79148	5.54719	7.1846	82.0932	77.6157	48.6091	70.1648	61.1958	2.94938	2.93134	2.69523	3.10625	2.99995	5.96478	4.75025	5.08861	6.0678	5.76293
ASHG19A3A007601	0.000306	6.02285	up	noncoding	NR_027942	COX11	RefSeq_NR	1124	chr17	-	53029258	53046064	NM_001162862,"	TGGACAGTATTTCAATAAAATACAGGCTTCAAAGCTGCACAGAGTCTACGTTTTAGAGAG	exon sense-overlapping	NM_001162861	COX11	cytochrome c oxidase assembly protein COX11,"	-	53038566	53046064	6.34056	67.9357	2.93643	5.52688	7.73233	5.44722	5.79148	5.54719	7.1846	82.0932	77.6157	48.6091	70.1648	61.1958	2.94938	2.93134	2.69523	3.10625	2.99995	5.96478	4.75025	5.08861	6.0678	5.76293
ASHG19A3A046164	0.0318655	2.09818	up	noncoding	BC031228		misc_RNA	1305	chr11	+	13484987	13486257		AGACTCTGGTATTTTGCTGTAGTTTCCACTCACCTTCCTTTGGACACATTATTTTCATAT	bidirectional	NM_032320	BTBD10	BTB/POZ domain-containing protein 10	-	13409555	13484838	25.5552	104.233	5.11521	6.18435	23.266	18.4425	34.5732	32.0171	19.4771	105.39	87.3228	110.98	102.749	114.722	4.8084	5.17396	5.19958	5.49917	4.89496	6.31953	5.02332	6.34894	6.56114	6.66882
ASHG19A3A014506	9.05e-06	11.9322	up	noncoding	ENST00000440805	AC092662.1	Ensembl	661	chr2	-	156120674	156121335		TACATACGCCTAATCTACTCTGCTTCAATTACACTATTCCCCATGTACAACAATGTAAAA	intergenic							448.306	16652.9	9.49859	13.0754	622.436	288.574	578.989	359.483	392.048	17918.4	14217.2	14118.2	18566.6	18444.2	9.79691	9.08733	9.79262	9.42666	9.38945	13.0912	13.0395	13.0912	13.0837	13.0712
ASHG19A3A007178	0.0207056	2.75745	up	noncoding	NR_015366	LOC388796	RefSeq_NR	1045	chr20	-	37049266	37063962		GAAGAGCCTCTGGAAATCTGCGTGGGTCTCAGCCTTAGATCCAAGGACAGTCCAAGGAAG	intergenic							14.4896	64.2329	4.00771	5.47105	22.7369	5.44722	22.4796	14.3544	7.42999	55.5992	109.967	53.9652	46.9241	54.7092	4.77928	2.93134	4.54331	4.35571	3.42894	5.41983	5.5333	5.2488	5.55484	5.59849
ASHG19A3A028900	6.2e-05	7.97674	up	noncoding	ENST00000513215	VTRNA1-3	Ensembl	245	chr5	+	140105742	140105987		TTTAGCTCAGCGGTTACTTCGCGTGTCATCAAACCACCTCTCTGGGTTGTTCGAGACCCG	intergenic							37.2508	610.615	5.64124	8.63704	41.6272	36.086	31.3008	34.0532	43.1867	656.075	549.887	498.21	682.242	666.663	5.58805	6.01201	5.04708	5.58857	5.97049	8.67719	8.46939	8.48118	8.80282	8.75461
ASHG19A3A033048	1.19e-05	73.8202	up	noncoding	ENST00000421546	AC005077.14	Ensembl	3495	chr7	-	75700786	75704281		TTCTGACTCGGCTCGTGCCCAGATCCCGGCAGCATTCGTACGACCAAAACCTCCTCCAGC	intergenic							213.511	31090.5	8.24672	14.4527	226.129	185.882	205.807	208.127	241.609	33149.2	18858.8	25475.3	35819.8	42149.6	8.04656	8.34567	7.90761	8.37627	8.55748	14.5895	13.6435	14.4757	14.6705	14.8841
ASHG19A3L0001681	0.000844	2.716	up	noncoding	exon2995+	lincRNA-FOXD1-2	lincRNA	180	chr5	+	72715548	72715727		GCGAGCCCCGCCGCGCCGAGCCTCCCGGGCGTCCGCAGGCCTGGCGCACACCGAAGCGGG								151.038	887.461	7.66755	9.10903	170.826	147.457	143.686	122.699	170.52	1084.74	853.141	834.659	854.701	810.059	7.5996	7.96232	7.32221	7.47663	7.97698	9.26076	9.10314	9.1566	9.05498	8.96968
ASHG19A3A019215	0.00795314	2.99315	up	noncoding	ENST00000414532	RP5-1166H10.2	Ensembl	4281	chr1	+	31190939	31199591		TCTGAGCCCCTGCCCTCGGAGAATTATGAAATTAAAAATTATCAAATGCCATGATGGGAA	natural antisense	NM_002379	MATN1	cartilage matrix protein precursor	-	31184123	31196432	74.2052	409.012	6.51963	8.10129	121.314	65.52	91.9722	42.2522	49.9672	487.046	298.707	345.642	422.708	490.955	7.08985	6.78923	6.64574	5.90178	6.17155	8.32202	7.47444	8.00039	8.28453	8.42509
ASHG19A3A015677	0.000134	2.22127	up	noncoding	ENST00000434851	EIF3FP3	Ensembl	1086	chr2	+	58478574	58479660	NM_003754,ENST00000414503,"	TACCTGGCCAACCTCACACAGTCACAGATTGCCCTCAATGAAAAACTTGTAAACCTGTGA	intergenic							354.575	2267.17	9.11761	10.269	472.571	307.188	407.049	316.438	269.629	2551.55	2176.65	1925.83	2340	2341.81	9.31678	9.19579	9.15731	9.1779	8.74028	10.3247	10.3608	10.2397	10.2265	10.1933
ASHG19A3A020069	0.0122861	2.39268	up	noncoding	NR_002733	DGCR5	RefSeq_NR	5427	chr22	+	18958026	18982141		GCATGGGATTAAGCAAATGTTTCCTAATCATGTTTGTCCCTGTGCTCTGGCTTCTTGACC	intergenic							17.645	82.7512	4.59905	5.85768	10.8377	12.1121	20.8041	24.4399	20.0314	79.8393	83.9216	79.4247	85.8252	84.7451	3.85791	4.66796	4.4239	5.11413	4.93136	5.92815	4.92994	5.85182	6.33626	6.24222
ASHG19A3A031658	1.61e-05	3.08658	up	noncoding	ENST00000407033	RP11-472M19.3	Ensembl	555	chr6	+	56735988	56736543	NM_001035006,NM_000985,ENST00000452862,ENST00000444020,ENST00000422360,ENST00000401798,ENST00000395729,ENST00000391360,"	CCTAAACCAGAAGAGGGGGTTGCCTAGAAGAAAAAGATATCCCAGAAGAAACTGAAGAAA	intergenic							1365.74	16628.9	11.452	13.078	1890.69	1220.46	1505.26	971.827	1240.45	18088.1	14874.3	14029.2	17631	18521.8	11.6582	11.4084	11.536	11.3774	11.2801	13.0956	13.1309	13.0603	13.0197	13.0837
ASHG19A3A009329	0.000881	3.67216	up	noncoding	uc002hec.1	AL110163	UCSC_knowngene	2917	chr17	+	27876001	27878918		GCATTAAAAGCTGTTACCAAGTTGTCAGAACATAAGAGCGAAAACAAGGTCATATGTAAT	exon sense-overlapping	NM_025142	TAOK1	serine/threonine-protein kinase TAO1 isoform 2	+	27717942	27878921	52.1835	340.976	6.04264	7.91927	77.6744	36.3159	71.2261	31.5223	44.1788	367.292	375.481	269.321	350.776	342.01	6.44064	6.01978	6.27109	5.47889	6.00281	7.99275	7.85934	7.6468	8.06957	8.02788
ASHG19A3A009329	0.000881	3.67216	up	noncoding	uc002hec.1	AL110163	UCSC_knowngene	2917	chr17	+	27876001	27878918		GCATTAAAAGCTGTTACCAAGTTGTCAGAACATAAGAGCGAAAACAAGGTCATATGTAAT	exon sense-overlapping	NM_020791	TAOK1	serine/threonine-protein kinase TAO1 isoform 1	+	27717942	27878921	52.1835	340.976	6.04264	7.91927	77.6744	36.3159	71.2261	31.5223	44.1788	367.292	375.481	269.321	350.776	342.01	6.44064	6.01978	6.27109	5.47889	6.00281	7.99275	7.85934	7.6468	8.06957	8.02788
ASHG19A3A048391	1.98e-05	2.07178	up	noncoding	ENST00000475592	RP11-392P7.1	Ensembl	756	chr12	+	13003915	13004671		AATTGCGAAGAGACACAGACTTTCCTCTCTGTGAGCTTCTACATCTAAGTCTGAGTCCAG	intergenic							1399.87	12684.9	11.4991	12.55	1831.52	1411.82	1315.92	942.136	1497.94	14028	12050.1	8865.12	13867.6	14613.7	11.5999	11.6712	11.3205	11.342	11.5619	12.6128	12.7187	12.259	12.5547	12.6045
ASHG19A3A037573	0.0168461	2.43277	up	noncoding	ENST00000453787	RP11-151D14.1	Ensembl	583	chr9	-	75486643	75489025		AAGAGAAATAAGAGTGACCATATGTTCCTTAAGAGAAGCAAAGAGCAGCTCCTGTTCCTG	intergenic							21.8573	95.8963	4.78537	6.06797	8.65418	15.7496	38.6119	23.651	22.6198	62.6488	128.327	68.6883	98.8464	120.971	3.43114	4.97955	5.35991	5.06469	5.09155	5.59056	5.86373	5.63184	6.51304	6.74068
ASHG19A3A033893	0.0132633	2.5785	up	noncoding	NR_027816	SDK1	RefSeq_NR	3133	chr7	+	4169316	4308629		AATTAGATCCAGAAGCCCTGCACACAGCCATCCTCAGGGAGAAAGCACAGTTGGCTGGGC	exon sense-overlapping	NM_152744	SDK1	protein sidekick-1 precursor	+	3341079	4308631	18.296	92.3821	4.61966	5.98619	24.5092	12.4504	27.9685	12.5681	13.9841	76.3909	175.985	50.9799	76.4537	82.1007	4.87693	4.69923	4.88026	4.15541	4.4865	5.86781	6.51402	5.16364	6.18783	6.19769
ASHG19A3A038731	1.83e-06	6.7842	up	noncoding	ENST00000411645	RP11-6B6.3	Ensembl	353	chr1	+	205594610	205595281		CACCATGAAGACTTCTTTCTCTACGTTGCCTACAGTGACCAAAGTGTCTACAGTCTGTGA	intronic antisense	NM_021795	ELK4	ETS domain-containing protein Elk-4 isoform b	-	205588395	205602000	86.472	1290.45	6.80458	9.56676	115.142	57.3732	106.426	79.7012	73.7176	1384.68	1188.7	1155.28	1374.11	1349.49	7.01139	6.61295	6.86561	6.81233	6.72064	9.56246	9.55277	9.57367	9.5914	9.5535
ASHG19A3A038731	1.83e-06	6.7842	up	noncoding	ENST00000411645	RP11-6B6.3	Ensembl	353	chr1	+	205594610	205595281		CACCATGAAGACTTCTTTCTCTACGTTGCCTACAGTGACCAAAGTGTCTACAGTCTGTGA	intronic antisense	NM_001973	ELK4	ETS domain-containing protein Elk-4 isoform a	-	205585234	205602000	86.472	1290.45	6.80458	9.56676	115.142	57.3732	106.426	79.7012	73.7176	1384.68	1188.7	1155.28	1374.11	1349.49	7.01139	6.61295	6.86561	6.81233	6.72064	9.56246	9.55277	9.57367	9.5914	9.5535
ASHG19A3A050616	0.0156012	2.23047	up	noncoding	BC045654		misc_RNA	1210	chr14	-	23763290	23763794	HIT000013995,"	GGGAAATCCTTCCTTAAGAAGACCATCTGAGTTACATTCTGCTTCTTCTTCTTCTTTTTT	intergenic							31.2999	128.546	5.38752	6.54486	24.3209	32.254	36.5932	41.4434	21.888	123.539	138.25	116.859	137.396	126.683	4.86667	5.86399	5.28604	5.87286	5.04803	6.54228	6.0179	6.42751	6.93439	6.80223
ASHG19A3A021706	6.4e-05	3.85872	up	noncoding	ENST00000477300	RP11-8J23.1	Ensembl	404	chr3	-	143574580	143574984		TCAGTCTGTCCAACCTGCAGGTCACTCGACCTACAGTTGAGATAAATTTCAAAATGCCTC	intergenic							239.206	2473.45	8.41758	10.3657	316.509	212.429	277.807	178.336	210.948	2675.42	1994.5	2253.92	2711.63	2731.79	8.62357	8.59007	8.43729	8.10112	8.33584	10.3933	10.2373	10.4354	10.3933	10.3693
ASHG19A3L0001340	2.13e-05	6.81836	up	noncoding	AK094780	lincRNA-GALNTL2-1	lincRNA	3105	chr3	+	15935568	16270147	NM_054110,"	GTACCAGCACAATTTGAGCATTCCCATTAACAAAGGTGTTCACAGTTGAGAAACTCTCCT	exon sense-overlapping	NM_054110	GALNTL2	polypeptide	+	16216183	16271253	39.1154	528.43	5.69592	8.46535	47.0446	29.1171	54.4429	33.3583	31.6143	539.823	475.72	477.164	555.043	594.4	5.75782	5.73888	5.88122	5.5608	5.54089	8.44636	8.24773	8.42354	8.57566	8.63345
ASHG19A3A007804	0.000903	2.04644	up	noncoding	NR_033661	IGLL5	RefSeq_NR	955	chr22	+	23229959	23238011		CCAGCCTGCGGAGCCTGTGGGGCAGGTCAGCCCAAGGCCAACCCCACTGTCACTCTGTTC	exon sense-overlapping	NM_001178126	IGLL5	immunoglobulin lambda-like polypeptide 5	+	23229959	23238013	42.1	158.069	5.81921	6.85233	44.1702	33.5402	52.5642	44.8948	35.3307	126.688	235.728	125.827	142.9	159.204	5.67006	5.91577	5.82817	5.99112	5.69095	6.57728	7.06188	6.5388	6.98674	7.09696
ASHG19A3L0002696	0.0252264	2.17763	up	noncoding	BX106769	lincRNA-HOOK2	lincRNA	739	chr19	-	12889934	12890671		TGTCAATATCTGGGCTGTAGGGGGCCTGCCAGAGTCCTCCATGGTGATGATGCATGGAGT	intergenic							11.0439	46.1885	3.78621	4.90897	18.8361	5.44722	9.10275	9.34634	12.4873	31.5725	81.5314	31.9985	42.2441	43.5962	4.53193	2.93134	3.35962	3.76147	4.34667	4.61569	4.86459	4.38851	5.41833	5.25771
ASHG19A3A051205	0.000554	2.1307	up	noncoding	ENST00000392301	AB019441.29	Ensembl	627	chr14	-	106444606	106445233	uc003jhx.2,NM_001012,ENST00000467270,"	CTAGAGGGCAAAGAGTTGGAGTTCTATCTTAGGAAAATCAAGGCCCAGAAAGGCAAATAA	intergenic							1921.93	16418	11.9542	13.0456	2823.99	1817.85	2044.42	1088.41	1834.98	19084.5	15009.6	12485.3	17084	18426.6	12.2738	12.0463	12.0623	11.5527	11.8361	13.2157	13.1504	12.8407	12.9557	13.0653
ASHG19A3L0000699	4.43e-05	5.29663	up	noncoding	CR749802	lincRNA-MBNL2-1	lincRNA	4571	chr13	+	97794089	98046372	NM_207304,NM_144778,"	TGTATCAATACTATGTTTTGGTTGTAATATTCAGTTCACCCACCCAATGTACAACCAATG	exon sense-overlapping	NM_144778	MBNL2	muscleblind-like protein 2 isoform 1	+	97874573	98046374	52.6523	565.427	6.13234	8.53742	58.9121	45.9987	59.8711	48.7405	49.7392	621.199	474.214	488.137	653.617	589.969	6.05834	6.31902	6.00948	6.10947	6.16539	8.61469	8.24214	8.45178	8.75541	8.62307
ASHG19A3L0000699	4.43e-05	5.29663	up	noncoding	CR749802	lincRNA-MBNL2-1	lincRNA	4571	chr13	+	97794089	98046372	NM_207304,NM_144778,"	TGTATCAATACTATGTTTTGGTTGTAATATTCAGTTCACCCACCCAATGTACAACCAATG	exon sense-overlapping	NM_207304	MBNL2	muscleblind-like protein 2 isoform 3	+	97874573	98046374	52.6523	565.427	6.13234	8.53742	58.9121	45.9987	59.8711	48.7405	49.7392	621.199	474.214	488.137	653.617	589.969	6.05834	6.31902	6.00948	6.10947	6.16539	8.61469	8.24214	8.45178	8.75541	8.62307
ASHG19A3A017971	0.0305619	2.36402	up	noncoding	ENST00000427639	RPL7P2	Ensembl	268	chr20	+	2056200	2056468		TTATTCTCTCCACGAGGTGGAATGAAGTAACAGACCACCCATTTCACAGAAGGTGGAGAT	intergenic							151.527	853.391	7.64525	8.8865	202.571	126.774	190.607	120.227	117.456	1028.56	307.412	831.256	1046.75	1052.99	7.86361	7.73444	7.77599	7.44873	7.40349	9.20224	7.5278	9.14728	9.28645	9.26872
ASHG19A3A046758	0.000284	2.06795	up	noncoding	ENST00000462248	RP11-147I3.1	Ensembl	379	chr11	+	74630631	74631010	NM_000993,ENST00000449897,ENST00000413849,ENST00000393325,"	ACCTATGTACCTGTTACCACTTTCAAAAATCTATAGACAGTCATTGTGGATGAGAACTAA	intronic antisense	NM_182969	XRRA1	X-ray radiation resistance-associated protein 1	-	74551954	74660232	1397.73	12325	11.4595	12.5077	2073.51	1312.14	1347.85	853.394	1401.78	13743.1	11158.2	9982.11	13349.8	13391.9	11.8051	11.536	11.3633	11.1538	11.4394	12.5791	12.5763	12.4564	12.4777	12.4492
ASHG19A3A007925	0.000116	2.55657	up	noncoding	ENST00000417354	RP5-1116C7.1	Ensembl	568	chr1	-	172109460	172113934		CAGAGGAAACTAACCAACAGTGAGCATCTTCAACTAAAACTACCCCTGGATGTAATAAGT	intronic antisense	NM_015569	DNM3	dynamin-3 isoform a	+	171810620	172381857	39.1844	183.129	5.72417	7.07838	39.3203	32.5179	46.6565	41.3628	36.0643	186.818	218.368	173.438	164.006	173.016	5.51407	5.87396	5.64571	5.86864	5.71847	7.09552	6.92388	7.00734	7.16582	7.19933
ASHG19A3A007925	0.000116	2.55657	up	noncoding	ENST00000417354	RP5-1116C7.1	Ensembl	568	chr1	-	172109460	172113934		CAGAGGAAACTAACCAACAGTGAGCATCTTCAACTAAAACTACCCCTGGATGTAATAAGT	intronic antisense	NM_001136127	DNM3	dynamin-3 isoform b	+	171810620	172381857	39.1844	183.129	5.72417	7.07838	39.3203	32.5179	46.6565	41.3628	36.0643	186.818	218.368	173.438	164.006	173.016	5.51407	5.87396	5.64571	5.86864	5.71847	7.09552	6.92388	7.00734	7.16582	7.19933
ASHG19A3L0002481	7.54e-05	5.36928	up	noncoding	BC050642	lincRNA-ENO1-1	lincRNA	1898	chr1	-	8921062	9288096	NM_001428,"	ATTGGCCCAAGTCATTGTTTTTCTCGCCTCACTTTCCACCAAGTGTCTAGAGTCATGTGA	intronic antisense	NM_001215	CA6	carbonic anhydrase 6 precursor	+	9005921	9035148	1536.57	24999.6	11.6291	14.0538	2053.68	1209.52	2023.8	1235.66	1160.19	25884.4	22833.9	21880.9	27905.3	26493.4	11.7835	11.3982	12.0446	11.7499	11.1692	13.9967	14.1425	14.1026	14.0725	13.9547
ASHG19A3L0002481	7.54e-05	5.36928	up	noncoding	BC050642	lincRNA-ENO1-1	lincRNA	1898	chr1	-	8921062	9288096	NM_001428,"	ATTGGCCCAAGTCATTGTTTTTCTCGCCTCACTTTCCACCAAGTGTCTAGAGTCATGTGA	intron sense-overlapping	NM_024980	GPR157	probable G-protein coupled receptor 157	-	9164475	9189229	1536.57	24999.6	11.6291	14.0538	2053.68	1209.52	2023.8	1235.66	1160.19	25884.4	22833.9	21880.9	27905.3	26493.4	11.7835	11.3982	12.0446	11.7499	11.1692	13.9967	14.1425	14.1026	14.0725	13.9547
ASHG19A3L0002481	7.54e-05	5.36928	up	noncoding	BC050642	lincRNA-ENO1-1	lincRNA	1898	chr1	-	8921062	9288096	NM_001428,"	ATTGGCCCAAGTCATTGTTTTTCTCGCCTCACTTTCCACCAAGTGTCTAGAGTCATGTGA	intron sense-overlapping	NM_207420	SLC2A7	solute carrier family 2, facilitated glucose"	-	9063358	9086404	1536.57	24999.6	11.6291	14.0538	2053.68	1209.52	2023.8	1235.66	1160.19	25884.4	22833.9	21880.9	27905.3	26493.4	11.7835	11.3982	12.0446	11.7499	11.1692	13.9967	14.1425	14.1026	14.0725	13.9547
ASHG19A3L0002481	7.54e-05	5.36928	up	noncoding	BC050642	lincRNA-ENO1-1	lincRNA	1898	chr1	-	8921062	9288096	NM_001428,"	ATTGGCCCAAGTCATTGTTTTTCTCGCCTCACTTTCCACCAAGTGTCTAGAGTCATGTGA	exon sense-overlapping	NM_001201483	ENO1	c-myc promoter-binding protein-1 isoform MBP-1	-	8921058	8931635	1536.57	24999.6	11.6291	14.0538	2053.68	1209.52	2023.8	1235.66	1160.19	25884.4	22833.9	21880.9	27905.3	26493.4	11.7835	11.3982	12.0446	11.7499	11.1692	13.9967	14.1425	14.1026	14.0725	13.9547
ASHG19A3L0002481	7.54e-05	5.36928	up	noncoding	BC050642	lincRNA-ENO1-1	lincRNA	1898	chr1	-	8921062	9288096	NM_001428,"	ATTGGCCCAAGTCATTGTTTTTCTCGCCTCACTTTCCACCAAGTGTCTAGAGTCATGTGA	exon sense-overlapping	NM_001428	ENO1	alpha-enolase isoform 1	-	8921058	8939151	1536.57	24999.6	11.6291	14.0538	2053.68	1209.52	2023.8	1235.66	1160.19	25884.4	22833.9	21880.9	27905.3	26493.4	11.7835	11.3982	12.0446	11.7499	11.1692	13.9967	14.1425	14.1026	14.0725	13.9547
ASHG19A3L0002481	7.54e-05	5.36928	up	noncoding	BC050642	lincRNA-ENO1-1	lincRNA	1898	chr1	-	8921062	9288096	NM_001428,"	ATTGGCCCAAGTCATTGTTTTTCTCGCCTCACTTTCCACCAAGTGTCTAGAGTCATGTGA	intron sense-overlapping	NM_001135585	SLC2A5	solute carrier family 2, facilitated glucose"	-	9101426	9129887	1536.57	24999.6	11.6291	14.0538	2053.68	1209.52	2023.8	1235.66	1160.19	25884.4	22833.9	21880.9	27905.3	26493.4	11.7835	11.3982	12.0446	11.7499	11.1692	13.9967	14.1425	14.1026	14.0725	13.9547
ASHG19A3L0002481	7.54e-05	5.36928	up	noncoding	BC050642	lincRNA-ENO1-1	lincRNA	1898	chr1	-	8921062	9288096	NM_001428,"	ATTGGCCCAAGTCATTGTTTTTCTCGCCTCACTTTCCACCAAGTGTCTAGAGTCATGTGA	intron sense-overlapping	NM_003039	SLC2A5	solute carrier family 2, facilitated glucose"	-	9097004	9129887	1536.57	24999.6	11.6291	14.0538	2053.68	1209.52	2023.8	1235.66	1160.19	25884.4	22833.9	21880.9	27905.3	26493.4	11.7835	11.3982	12.0446	11.7499	11.1692	13.9967	14.1425	14.1026	14.0725	13.9547
ASHG19A3A044755	0.000526	9.4382	up	noncoding	NR_002196	H19	RefSeq_NR	2322	chr11	-	2016405	2019065		TTCATTTAGTAGCAGGCACAGGGGCAGCTCCGGCACGGCTTTCTCAGGCCTATGCCGGAG	intergenic							18.2845	295.181	4.49119	7.7297	10.0477	6.89077	15.9468	40.6729	17.8641	281.369	350.728	234.861	305.732	303.217	3.7753	4.04169	4.01093	5.84142	4.78662	7.64736	7.74615	7.44873	7.91764	7.88864
ASHG19A3L0002528	0.000426	2.14659	up	noncoding	chr7:73684091-73687309+	lincRNA-CLIP2	lincRNA	3219	chr7	+	73684091	73687309		AGACACTAGGAATGCCCTGTGGTTTCCTAAACTCTACTCCAGCCTCTGGTACAAACAAAT	intergenic							29.8973	118.278	5.29808	6.40012	28.9702	13.6141	40.7847	36.0313	30.086	98.1069	120.757	109.961	120.989	141.577	5.09896	4.80674	5.44104	5.6673	5.47637	6.21305	5.7302	6.33497	6.77632	6.94609
ASHG19A3A022009	0.00063	2.102	up	noncoding	ENST00000426289	RP4-533D7.3	Ensembl	220	chr1	+	46570627	46570847		GTATGGACTTATGTAGCAACTCAAATTGGAATAGAATGGAACCTGTCCCCTGATGGGAGA	intronic antisense	NM_003629	PIK3R3	phosphatidylinositol 3-kinase regulatory subunit	-	46505811	46598380	66.6475	249.277	6.4321	7.50386	75.4204	43.9506	94.1947	65.5186	54.1532	273.274	264.07	226.877	233.396	248.768	6.40258	6.26382	6.68322	6.53224	6.27866	7.6096	7.25851	7.39746	7.6006	7.65314
ASHG19A3A022009	0.00063	2.102	up	noncoding	ENST00000426289	RP4-533D7.3	Ensembl	220	chr1	+	46570627	46570847		GTATGGACTTATGTAGCAACTCAAATTGGAATAGAATGGAACCTGTCCCCTGATGGGAGA	intronic antisense	NM_001114172	PIK3R3	phosphatidylinositol 3-kinase regulatory subunit	-	46505811	46598708	66.6475	249.277	6.4321	7.50386	75.4204	43.9506	94.1947	65.5186	54.1532	273.274	264.07	226.877	233.396	248.768	6.40258	6.26382	6.68322	6.53224	6.27866	7.6096	7.25851	7.39746	7.6006	7.65314
ASHG19A3A051478	8.42e-05	2.31326	up	noncoding	ENST00000395150	RP11-112J1.1	Ensembl	375	chr14	+	59261371	59261747	NM_000993,ENST00000496160,ENST00000413849,ENST00000396544,ENST00000393325,"	ACCTATGTAACTGTTACCACTTTCAAAAATCTACAGACAGTCAATGTGGATGAGAACTAA	intergenic							1247.72	12300.3	11.3024	12.5124	1719.85	1200.43	1182.99	911.749	1223.59	13639.7	10091.8	10500.8	13625.6	13643.3	11.4769	11.3858	11.1197	11.276	11.2538	12.5615	12.4216	12.5821	12.5189	12.4777
ASHG19A3A038383	2.34e-05	2.25786	up	noncoding	ENST00000444159	RP11-490C5.1	Ensembl	742	chr9	+	15361390	15362132	NM_000971,ENST00000468715,ENST00000461190,ENST00000457119,ENST00000429441,ENST00000411964,ENST00000398410,ENST00000333817,"	ATTTTGTAGAAGGTGGAGATGCTGGCAACAGGGAGGACCAGATTAACAGGCTTCTTAGAA	intergenic							1666.01	15663.6	11.7842	12.9591	2183.6	1627.31	1640.74	1262.63	1615.78	16808.7	13401.3	13561.4	17248.5	17298.1	11.8818	11.8994	11.7001	11.7793	11.6604	12.9715	12.9237	13.0024	12.9715	12.9268
ASHG19A3A008046	4.38e-05	3.62243	up	noncoding	uc002gvw.2	AB055772	UCSC_knowngene	932	chr17	-	19349246	19350178	NM_002952,"	GCTCCAGCTGTGGCTACAACATAGGGTTTTTATACAAGAAAAATAAAGTGAATTAAGCGT	intergenic							1050.11	14856.4	10.9883	12.8453	1633.14	946.922	1010.14	729.186	931.161	16747.9	12285.7	11590.1	16659.9	16998.6	11.3858	11.0444	10.8379	10.8229	10.8506	12.9651	12.743	12.7187	12.8943	12.9055
ASHG19A3L0001244	0.00227419	4.794	up	noncoding	AA489880	lincRNA-PAX1-2	lincRNA	567	chr20	+	21587817	21588361		CTTTCAACAGATGTTTCAATATTTGTTCATTTGAGGAGAGGTGTCTGGGAGGGGTGCTGG	intergenic							6.38038	55.5423	2.87529	5.13651	8.81605	5.44722	5.66923	5.00507	6.96432	38.0228	117.74	29.3158	44.7552	47.8777	3.5076	2.93134	2.64252	2.49858	2.79638	4.88342	5.67747	4.22893	5.49206	5.40068
ASHG19A3A052684	0.0127426	2.54355	up	noncoding	uc010azc.2	LOC440248	UCSC_knowngene	3113	chr15	+	28899419	28930408	NR_002824,NM_004667,AF041081,"	ATTGGTGATAAAGTGCGGGTCAAAGCCTCTGTCACCACACCAAAATACAAATGGGGATCT	intergenic							31.998	144.226	5.35417	6.70101	51.7186	22.002	42.8567	24.106	19.3064	126.955	136.892	155.176	162.772	139.334	5.88638	5.39136	5.51737	5.09356	4.88219	6.58057	5.99709	6.84711	7.15628	6.924
ASHG19A3A047451	4.72e-05	3.44296	up	noncoding	ENST00000495623	RP11-627K11.1	Ensembl	606	chr12	-	31404925	31405531	NR_026712,NM_012423,ENST00000270634,BC021568,"	ATTTCTACAGAAACAAGTTGAAGTACCTCGCTTTCCTCCGCAAGCGGATGAACACCAACT	intergenic							470.104	5568.82	9.59498	11.3786	660.723	378.221	557.837	346.326	407.414	6325.8	5210.18	4728.16	6254.83	5325.11	9.90541	9.52779	9.73442	9.34994	9.45734	11.4403	11.4717	11.4053	11.4067	11.1692
ASHG19A3A021271	1.76e-05	3.76462	up	noncoding	ENST00000462675	RP11-803B1.7	Ensembl	943	chr3	-	75495919	75540353		ATTGCTGAGACAATCGTGTTCTCTCTCTCTCTCTGGATCACCGCCCAGAGACAAGGACTT	intergenic							353.202	4316.28	9.13593	11.0484	396.883	332.283	359.096	315.746	362.002	4574.42	3895.98	3714.31	4623.55	4773.16	9.00245	9.32728	8.91915	9.17376	9.25702	11.025	11.0613	11.0819	11.0321	11.0419
ASHG19A3A044954	0.0037422	2.67821	up	noncoding	ENST00000481845	RP11-23B7.1	Ensembl	158	chr11	-	13707045	13707203		AATAAAATCAGGTACAACTCCAAAAGGAAACACTGGAGAAGAACCAGACTGGGTCTATAA	intronic antisense	NM_032228	FAR1	fatty acyl-CoA reductase 1	+	13690205	13753893	56.6701	286.925	6.226	7.64727	64.3078	53.8482	51.2809	68.4443	45.4696	324.756	239.098	222.415	319.242	329.111	6.17607	6.52587	5.79279	6.59447	6.04079	7.83659	7.08516	7.36703	7.96258	7.98497
CUST_454_PI426073487	0.00134484	5.28663	up	noncoding	uc.456+	uc.456	UCR	320	chr20	+	42087755	42088075		GCGTGTTTTGTGGCCAAACCACCACCAAAAACCTCACACTGTGATGTAAGTACTTAGTGT	intron sense-overlapping	NM_006275	SRSF6	serine/arginine-rich splicing factor 6	+	42086503	42092244	6.33519	59.7859	2.92484	5.32718	7.73471	5.44722	5.81605	5.54062	7.13734	61.7091	59.8686	56.2155	63.9438	57.1926	2.95172	2.93134	2.71113	3.09994	2.93004	5.56807	4.14051	5.3175	5.94874	5.66111
ASHG19A3A055106	0.00184225	3.65957	up	noncoding	uc001tsw.2	C12orf47	UCSC_knowngene	1955	chr12	-	112277573	112280706		GATGGATTTAAGACATATTTTGGAGCGGAAAGTGACCAGAAGAGGTGTGCAGTTTCCAGG	natural antisense	NM_003668	MAPKAPK5	MAP kinase-activated protein kinase 5 isoform 1	+	112280278	112331228	6.23576	41.56	2.85455	4.72623	7.51749	5.44722	5.68422	5.52199	7.00787	49.7951	58.4465	26.4225	34.6544	38.4817	2.79783	2.93134	2.64818	3.08061	2.8148	5.26251	4.08394	4.036	5.17177	5.07692
ASHG19A3A055106	0.00184225	3.65957	up	noncoding	uc001tsw.2	C12orf47	UCSC_knowngene	1955	chr12	-	112277573	112280706		GATGGATTTAAGACATATTTTGGAGCGGAAAGTGACCAGAAGAGGTGTGCAGTTTCCAGG	natural antisense	NM_139078	MAPKAPK5	MAP kinase-activated protein kinase 5 isoform 2	+	112280278	112331228	6.23576	41.56	2.85455	4.72623	7.51749	5.44722	5.68422	5.52199	7.00787	49.7951	58.4465	26.4225	34.6544	38.4817	2.79783	2.93134	2.64818	3.08061	2.8148	5.26251	4.08394	4.036	5.17177	5.07692
ASHG19A3A011239	3.22e-05	3.20342	up	noncoding	ENST00000419498	RP11-544K18.2	Ensembl	388	chr1	-	220317305	220317693	NM_001030009,NM_001019,ENST00000455333,ENST00000413110,ENST00000403958,"	AATGGCAAAATAATCTGCTTCCATCCCGCCAGTTTGGTTTCATTGTACTGACAACCTCAG	intronic antisense	NM_018060	IARS2	isoleucyl-tRNA synthetase, mitochondrial"	+	220267454	220321383	759.968	9585.07	10.4289	12.1085	1053.27	545.589	903.668	597.238	700.074	10147.7	8348.97	8674.03	10458.3	10296.4	10.6264	10.1431	10.6071	10.4023	10.3655	12.0967	12.1108	12.2166	12.0829	12.0352
ASHG19A3A038095	0.00104636	2.47365	up	noncoding	uc004bvv.1	Y16709	UCSC_knowngene	154	chr9	-	131457267	131457421		TACAGAGAAAGGAGGAAAAAAGCTAGAATTCTATGCACTACTACACAGGGGCCTAGCACC	natural antisense	NM_003011	SET	protein SET isoform 2	+	131451508	131458675	21.3903	101.852	4.88188	6.18852	22.5275	17.1455	26.8531	17.1691	23.2563	90.2217	152.741	71.5367	91.0094	103.749	4.76511	5.08561	4.82076	4.60762	5.1303	6.0932	6.22466	5.68902	6.40661	6.5291
ASHG19A3A038095	0.00104636	2.47365	up	noncoding	uc004bvv.1	Y16709	UCSC_knowngene	154	chr9	-	131457267	131457421		TACAGAGAAAGGAGGAAAAAAGCTAGAATTCTATGCACTACTACACAGGGGCCTAGCACC	natural antisense	NM_001122821	SET	protein SET isoform 1	+	131445933	131458675	21.3903	101.852	4.88188	6.18852	22.5275	17.1455	26.8531	17.1691	23.2563	90.2217	152.741	71.5367	91.0094	103.749	4.76511	5.08561	4.82076	4.60762	5.1303	6.0932	6.22466	5.68902	6.40661	6.5291
ASHG19A3A034933	0.0103192	6.41551	up	noncoding	uc003vhh.1	BC022431	UCSC_knowngene	1187	chr7	+	114719011	114766368		GCCTATTGTTGAAGGTCGGCTCTTTAATGTGCAAATTAAGGTGTTTTATTTCCTTCATAT	intergenic							6.67219	100.084	3.07198	5.75354	8.86672	5.44722	5.31306	6.54558	7.1884	54.1614	55.1036	47.2299	179.467	164.457	3.53177	2.93134	2.43937	3.44976	3.00764	5.38331	3.93305	5.04482	7.26869	7.13783
ASHG19A3A014132	0.000346	2.46285	up	noncoding	ENST00000421071	AC068057.2	Ensembl	482	chr2	-	105365841	105371333		ACATGTTATATTGTGGCCCATGCCCTCCTCCTGAGTTCTTCAGTTTTAATCATTTCATTT	intergenic							205.067	1181.59	8.15608	9.45641	218.387	184.017	282.17	182.463	158.3	1195.93	1071.12	1064.29	1304.29	1272.31	7.98827	8.32577	8.46897	8.14288	7.8545	9.38676	9.41003	9.46832	9.53296	9.48398
ASHG19A3A014624	0.00834598	2.78304	up	noncoding	ENST00000420406	RP4-740C4.4	Ensembl	371	chr1	+	2357418	2362089		AGCAGGTGGCTTTTCTTGAGCGCCAACATTCTGCCCGTGGGTGAGTGAGGCCCTGGCTAC	intergenic							17.9748	101.57	4.59199	6.06865	21.0196	7.65275	18.5555	17.8959	24.75	50.5875	152.659	52.8917	127.739	123.971	4.67369	4.15541	4.24655	4.66883	5.21547	5.28064	6.22362	5.21891	6.84338	6.7767
ASHG19A3A040521	2.34e-05	3.56014	up	noncoding	ENST00000442676	RP4-741O10.3	Ensembl	126	chrX	-	150192077	150192203		ATGTTAATGGCCACCACCCTCATGACATCATAGATGACATCAACAGTGGTGCCATGGAAT	intergenic							629.499	8511.77	10.1023	11.9343	822.622	562.246	711.927	428.262	622.437	8952.25	7796.3	6813.8	9482.75	9513.74	10.2277	10.1896	10.1702	9.77359	10.1506	11.9152	12.0216	11.8901	11.917	11.9274
ASHG19A3A039787	0.0303256	2.93268	up	noncoding	ENST00000422979	RP1-192P9.1	Ensembl	469	chrX	-	45240771	45241240		ACATGAAGTTGTACATGGTGCCCTGGCCACTAGTGTTAATGATGTTTAACGTCAGTGCCA	intergenic							8.83449	41.6803	3.21705	4.76927	20.5476	5.44722	5.67305	5.49632	7.00821	41.124	42.0806	41.2724	35.9806	47.9441	4.64365	2.93134	2.64394	3.05141	2.81492	4.99203	3.40499	4.82522	5.2213	5.40281
ASHG19A3A027637	0.000577	2.53495	up	noncoding	ENST00000460082	CTB-47B8.1	Ensembl	306	chr5	-	157358265	157358571		AAACATTGAAGACGTCATTGCCAAGAGTATTAGCAAGCTTGCCAATGTACCTGCTGGTGG	intergenic							309.309	2196.85	8.87645	10.2184	411.351	306.892	296.271	261.158	270.871	2505	1751.79	1893.64	2319.17	2514.63	9.07452	9.19294	8.55524	8.81312	8.74644	10.3127	10.0728	10.2214	10.2191	10.266
ASHG19A3L0002207	0.0244292	4.15752	up	noncoding	chr9:137160729-137173954+	lincRNA-RXRA-2	lincRNA	13226	chr9	+	137160729	137173954		AGGAAAATTATAACTCATCCGAGAAAATGGCTTGTACGTGCTCAGCTCTTCTCGCGGGTT	intergenic							8.19171	67.2964	3.41611	5.47183	14.2374	6.91582	7.42256	5.31504	7.06771	50.4256	74.3534	45.7554	96.7198	69.228	4.18321	4.04608	3.19274	2.79508	2.86345	5.2779	4.65283	4.99664	6.4888	5.94299
ASHG19A3A034538	0.0177355	4.82972	up	noncoding	ENST00000378769	RP11-622P13.2	Ensembl	320	chr7	+	73150727	73152026		TTCTTGCCAGCAACTCTTAGACCAGGAAGCCTCGGATGGCAGCTATGAAGTCCTGTGGGC	natural antisense	NM_001145364	ABHD11	abhydrolase domain-containing protein 11 isoform	-	73150424	73153184	7.5494	76.025	3.19504	5.46698	8.34076	5.44722	11.2356	5.38571	7.33768	38.9076	79.767	29.8425	135.222	96.3859	3.28272	2.93134	3.56921	2.90736	3.28457	4.91488	4.81349	4.26177	6.91603	6.42873
ASHG19A3A034538	0.0177355	4.82972	up	noncoding	ENST00000378769	RP11-622P13.2	Ensembl	320	chr7	+	73150727	73152026		TTCTTGCCAGCAACTCTTAGACCAGGAAGCCTCGGATGGCAGCTATGAAGTCCTGTGGGC	natural antisense	NM_148913	ABHD11	abhydrolase domain-containing protein 11 isoform	-	73150426	73153184	7.5494	76.025	3.19504	5.46698	8.34076	5.44722	11.2356	5.38571	7.33768	38.9076	79.767	29.8425	135.222	96.3859	3.28272	2.93134	3.56921	2.90736	3.28457	4.91488	4.81349	4.26177	6.91603	6.42873
ASHG19A3A034538	0.0177355	4.82972	up	noncoding	ENST00000378769	RP11-622P13.2	Ensembl	320	chr7	+	73150727	73152026		TTCTTGCCAGCAACTCTTAGACCAGGAAGCCTCGGATGGCAGCTATGAAGTCCTGTGGGC	natural antisense	NM_148912	ABHD11	abhydrolase domain-containing protein 11 isoform	-	73150426	73153184	7.5494	76.025	3.19504	5.46698	8.34076	5.44722	11.2356	5.38571	7.33768	38.9076	79.767	29.8425	135.222	96.3859	3.28272	2.93134	3.56921	2.90736	3.28457	4.91488	4.81349	4.26177	6.91603	6.42873
ASHG19A3A037344	5.76e-06	2.56852	up	noncoding	ENST00000422509	RP11-405L18.4	Ensembl	473	chr9	-	37490417	37490890		ATGATTAGAAAAAGACAGAAGCAAAAGAGAAAGGTACCTGGGTTCAACTGAAGCGCCAGC	intronic antisense	NM_022490	POLR1E	DNA-directed RNA polymerase I subunit RPA49	+	37485944	37503693	122.329	638.408	7.33902	8.69996	161.903	94.2474	132.34	112.931	110.225	718.539	633.69	495.018	700.683	644.112	7.52414	7.30982	7.19473	7.3489	7.31751	8.78275	8.68078	8.47178	8.83844	8.72604
ASHG19A3A021945	0.00670781	3.4099	up	noncoding	ENST00000428618	RP11-816B4.1	Ensembl	249	chr3	-	172548770	172549019		AGAAGAGCAGAAGGCCTACTTTTCCAGTCTGCCTGCCCAAGGATTGGCCCTGTGTGGCTT	intergenic							18.7196	108.217	4.52625	6.29597	7.96723	12.8554	35.6966	22.6829	14.3957	90.554	132.324	108.955	106.894	102.358	3.11829	4.73819	5.24733	5.00468	4.52274	6.09847	5.93016	6.32218	6.61746	6.5116
ASHG19A3A049930	0.000494	2.57085	up	noncoding	ENST00000430308	RP11-110K8.1	Ensembl	634	chr13	+	22104828	22105462	NM_002027,NM_001018677,NM_001018676,"	ATTGGAAGATCCCTTCAAAGCAAACACAGCACAGAAAATGACTCACCAACAAATGTACAG	intronic antisense	NM_152726	EFHA1	EF-hand domain-containing family member A1	-	22066827	22178355	79.151	376.114	6.67987	8.04212	109.408	61.8732	94.047	68.4817	61.945	400.332	354.556	330.377	408.883	386.42	6.93919	6.71592	6.68101	6.59475	6.46849	8.0916	7.76615	7.94141	8.2459	8.16552
ASHG19A3A036322	0.00987079	3.60021	up	noncoding	NR_024362	FLJ10661	RefSeq_NR	1643	chr8	+	8086091	8096446		GTAACTGTGGGACAGGGGCTCTTCCATTTGAAAAATTAAAAGAGGCTTGGTTAAGGCACC	intergenic							10.9969	63.4882	3.58572	5.4338	20.8944	5.44722	10.1711	11.4291	7.04269	49.5053	86.3455	44.8008	70.8813	65.908	4.6655	2.93134	3.46662	4.02297	2.84215	5.25353	4.99746	4.96366	6.08304	5.8713
ASHG19A3A033911	0.0135516	2.09928	up	noncoding	uc001gcd.2	AK026668	UCSC_knowngene	4230	chr1	+	162495161	162499391		GACTTACCATAAGATGCACTGTTGATAATGCTTTCTGATGTGTGTTTGATAAGAGTGATA	exon sense-overlapping	NM_175866	UHMK1	serine/threonine-protein kinase Kist isoform 1	+	162467594	162499419	57.7469	211.633	6.19787	7.26777	82.2156	49.3646	62.7811	64.6537	29.7194	233.392	205.099	210.656	206.709	202.307	6.52297	6.40945	6.08167	6.51541	5.45988	7.39943	6.80496	7.29042	7.44356	7.40047
ASHG19A3A033911	0.0135516	2.09928	up	noncoding	uc001gcd.2	AK026668	UCSC_knowngene	4230	chr1	+	162495161	162499391		GACTTACCATAAGATGCACTGTTGATAATGCTTTCTGATGTGTGTTTGATAAGAGTGATA	exon sense-overlapping	NM_144624	UHMK1	serine/threonine-protein kinase Kist isoform 3	+	162467594	162499419	57.7469	211.633	6.19787	7.26777	82.2156	49.3646	62.7811	64.6537	29.7194	233.392	205.099	210.656	206.709	202.307	6.52297	6.40945	6.08167	6.51541	5.45988	7.39943	6.80496	7.29042	7.44356	7.40047
ASHG19A3A033911	0.0135516	2.09928	up	noncoding	uc001gcd.2	AK026668	UCSC_knowngene	4230	chr1	+	162495161	162499391		GACTTACCATAAGATGCACTGTTGATAATGCTTTCTGATGTGTGTTTGATAAGAGTGATA	exon sense-overlapping	NM_001184763	UHMK1	serine/threonine-protein kinase Kist isoform 2	+	162466963	162499419	57.7469	211.633	6.19787	7.26777	82.2156	49.3646	62.7811	64.6537	29.7194	233.392	205.099	210.656	206.709	202.307	6.52297	6.40945	6.08167	6.51541	5.45988	7.39943	6.80496	7.29042	7.44356	7.40047
ASHG19A3A041036	0.0199419	2.1437	up	noncoding	AF069137		RNAdb	276	chrX	+	53290372	53290623		TCTTTCTCTCGCACACATACACACACATGCAAACACACAGAGAGAGAAAGAGCCTGTTGT	intronic antisense	NM_001111125	IQSEC2	IQ motif and SEC7 domain-containing protein 2	-	53262064	53350522	27.7077	110.63	5.20963	6.30973	29.7903	26.1763	40.3825	18.9408	23.2488	110.821	151.462	73.1892	112.984	104.694	5.13636	5.60991	5.42294	4.74952	5.12941	6.38963	6.20659	5.72103	6.68743	6.54399
ASHG19A3A041036	0.0199419	2.1437	up	noncoding	AF069137		RNAdb	276	chrX	+	53290372	53290623		TCTTTCTCTCGCACACATACACACACATGCAAACACACAGAGAGAGAAAGAGCCTGTTGT	intronic antisense	NM_015075	IQSEC2	IQ motif and SEC7 domain-containing protein 2	-	53262057	53310796	27.7077	110.63	5.20963	6.30973	29.7903	26.1763	40.3825	18.9408	23.2488	110.821	151.462	73.1892	112.984	104.694	5.13636	5.60991	5.42294	4.74952	5.12941	6.38963	6.20659	5.72103	6.68743	6.54399
ASHG19A3A000361	0.000108	3.86968	up	noncoding	ENST00000455246	HOTAIR	Ensembl	918	chr12	-	54357532	54368731		CTGGGACAGAAGGAAAGCCCTCCAGCCTCCAGGCCCTGCCTTCTGCCTGCACATTCTGCC	intronic antisense	NM_014212	HOXC11	homeobox protein Hox-C11	+	54366909	54370203	145.189	1266.98	7.60071	9.55292	144.804	124.812	186.983	163.821	105.522	1256.68	1244.34	1189.47	1270.44	1373.98	7.35668	7.70817	7.73863	7.95251	7.24758	9.45734	9.61407	9.60984	9.50861	9.57476
ASHG19A3A026644	0.000923	2.45777	up	noncoding	ENST00000463864	CTD-2290C23.1	Ensembl	576	chr5	-	31822667	31823243	nc-HOXB9-193-,NM_001024921,NM_000661,ENST00000466501,ENST00000461606,"	ACATTGAGCTTGTTTCAAATTCAGTGGCTTTGATTCAGCAAGCCACAAGGTTAAAAACAA	intronic antisense	NM_178140	PDZD2	PDZ domain-containing protein 2	+	31799030	32111038	712.466	6588.39	10.281	11.5784	1023.47	622.735	800.528	413.073	702.527	7745.68	5754.41	4661.4	7254.9	7525.55	10.5764	10.3708	10.3832	9.70394	10.3708	11.7311	11.6331	11.3802	11.564	11.5834
ASHG19A3A034849	0.0204441	2.89674	up	noncoding	ENST00000442163	CTA-313A17.3	Ensembl	501	chr7	+	101969963	101983852	uc011kgn.1,uc010lbw.2,uc003udn.2,uc003ubz.1,uc003ubz.1,uc003txi.3,uc003tvo.2,NR_028059,NR_028058,NR_027777,NR_027776,NR_027775,NR_023383,NR_022007,NR_003614,NR_003085,NM_000535,ENST00000506558,ENST00000442338,ENST00000436228,ENST00000436017,ENST00000412466,ENST00000337023,ENST00000314850,"	AAGCAGTTATTTTCTACACTACCTGTGCGCCATAAGGAATTTCAAAGGAATATTAAGAAG	intergenic							21.0241	111.913	4.76241	6.29684	32.6435	15.5064	31.3814	11.8933	13.6958	122.55	96.3979	112.591	126.327	101.699	5.25884	4.96147	5.05202	4.07788	4.46183	6.53034	5.25191	6.37024	6.82865	6.50305
ASHG19A3L0001806	0.000665	6.0909	up	noncoding	chr6:47317091-47336991-	lincRNA-TNFRSF21-1	lincRNA	19901	chr6	-	47317091	47336991		AGAGGATACAAACACGAGTGGTACCTAGTTCCTGCCCTTAGGAAATCTGTCATTTATGGG	intergenic							38.755	467.57	5.67741	8.28407	45.2837	41.8671	47.4766	26.7418	32.4059	501.909	376.281	377.054	497.42	585.184	5.70318	6.19998	5.67252	5.23839	5.57298	8.35809	7.86247	8.12614	8.45796	8.61566
ASHG19A3A016657	0.000125	2.82509	up	noncoding	ENST00000433403	AC011998.4	Ensembl	117	chr2	+	178970363	178970480		TGTGGAACCTGATGGCATAGGTCTCACCTGCAGCCTGGCACCCAATATCACCTCACAGCT	intronic antisense	NM_001077197	PDE11A	dual 3',5'-cyclic-AMP and -GMP phosphodiesterase"	-	178487976	178973066	185.885	1180.38	7.96547	9.46377	258.58	129.397	234.729	153.412	153.307	1240.9	1134.41	1093.88	1202.8	1229.88	8.27083	7.76838	8.14361	7.83537	7.80914	9.43398	9.48398	9.51098	9.45342	9.43647
ASHG19A3A009213	0.00164045	2.70059	up	noncoding	ENST00000456184	AC107983.5	Ensembl	254	chr17	+	18430870	18431775	NM_014230,ENST00000416871,"	AAGACAAAGCCTTCCAGAAAGAGATAGGCCTCAAGATTCTGGTGTTCAAAGCTTACAGGT	intergenic							23.5033	118.242	4.98551	6.41878	26.7084	15.0786	35.6705	22.1681	17.8911	134.06	130.733	101.126	115.042	110.25	4.99054	4.92663	5.2458	4.97553	4.78904	6.65208	5.90459	6.21408	6.71186	6.61131
ASHG19A3L0003451	0.0114627	2.02035	up	noncoding	chr10:112147868-112175330+	lincRNA-DUSP5-3	lincRNA	27463	chr10	+	112147868	112175330		TTCTACTTCAGTCTGTATCCAGCCCCTGCACCCAGTATAATGTAGTAGAGTATTTCTCGG	intergenic							25.3372	95.9583	5.08473	6.09933	24.3993	17.2985	32.6799	36.1042	16.2042	94.8093	102.404	98.1723	95.2759	89.1303	4.87108	5.09619	5.11723	5.66981	4.66933	6.15961	5.38293	6.16835	6.47004	6.31572
ASHG19A3A018093	6.85e-05	3.40443	up	noncoding	ENST00000502069	AL121893.1	Ensembl	1325	chr20	+	18467194	18477848		TAACAAATTCAAATAATCAGGAGGATAAAGTAAAATAAGGGGCCGGGCATGGTGGCTCAT	natural antisense	NM_006606	RBBP9	putative hydrolase RBBP9	-	18467187	18477887	47.2994	299.239	5.9727	7.74012	60.5093	38.363	49.8138	39.9574	47.8535	267.678	371.876	226.45	304.804	325.387	6.09558	6.08851	5.7524	5.81727	6.10976	7.58034	7.83946	7.39524	7.91484	7.97069
ASHG19A3A027665	0.0103259	3.40439	up	noncoding	ENST00000441757	AC116917.2	Ensembl	306	chr5	-	163136210	163136518		CTCAGAGGAGGAGTATTCCACCAAAGAAGAGAAATATGAAAAGGAGATGAAACTGCTGGA	intergenic							9.61618	61.2711	3.54757	5.31497	15.7676	5.44722	10.4095	5.31311	11.1435	61.7871	101.856	28.3353	48.5867	65.7903	4.3087	2.93134	3.48947	2.79189	4.21646	5.56972	5.37183	4.16376	5.60078	5.86875
ASHG19A3A036840	1.62e-05	2.90179	up	noncoding	ENST00000465776	RP11-200A13.2	Ensembl	462	chr8	+	106023334	106023796		AGGTTAAGCCCAAGATCCCAAAGAGTGTCAGCTGCAAGTTCGATTGACTTGCCTATATTG	intergenic							444.983	4382.68	9.52775	11.0647	590.802	394.525	505.757	376.149	357.683	4817.75	3884.94	3764.41	4815.38	4630.92	9.70128	9.61069	9.57367	9.51649	9.23664	11.0967	11.057	11.099	11.0752	10.9956
ASHG19A3A014976	0.0106801	5.90536	up	noncoding	ENST00000457694	AC098820.2	Ensembl	666	chr2	-	217250010	217277419		TTGAAATGGAGGTGCCAAAAGATTGAAGAGATGTGGATTGCTGACCCACTGCATGAAGGT	bidirectional	NM_001127207	SMARCAL1	SWI/SNF-related matrix-associated	+	217277472	217347774	13.7033	90.3982	3.44815	6.01017	7.62154	5.44722	5.77707	42.6203	7.05012	67.5909	110.022	86.1006	85.3994	102.878	2.86549	2.93134	2.68286	5.91341	2.84763	5.70022	5.53451	5.97049	6.32929	6.51635
ASHG19A3A014976	0.0106801	5.90536	up	noncoding	ENST00000457694	AC098820.2	Ensembl	666	chr2	-	217250010	217277419		TTGAAATGGAGGTGCCAAAAGATTGAAGAGATGTGGATTGCTGACCCACTGCATGAAGGT	natural antisense	NM_014140	SMARCAL1	SWI/SNF-related matrix-associated	+	217277136	217347774	13.7033	90.3982	3.44815	6.01017	7.62154	5.44722	5.77707	42.6203	7.05012	67.5909	110.022	86.1006	85.3994	102.878	2.86549	2.93134	2.68286	5.91341	2.84763	5.70022	5.53451	5.97049	6.32929	6.51635
ASHG19A3A009780	7.33e-05	5.2521	up	noncoding	ENST00000422457	RP11-175B9.3	Ensembl	255	chr1	-	202440990	202441245	NM_001030,ENST00000495392,ENST00000486977,ENST00000457554,ENST00000423216,ENST00000368565,"	GGATGCTATAAAATCACCACGGTCTTTAGCCATGCACAAACGGTAGTTTTGTGTGTTGGC	intronic antisense	NM_032103	PPP1R12B	protein phosphatase 1 regulatory subunit 12B	+	202431870	202557697	1710.78	26081.5	11.7886	14.1815	2499.47	1763.7	1537.31	1037.07	1716.38	27238.6	23488.7	21906.1	30131.6	27642.3	12.1045	12.0114	11.5834	11.4926	11.7511	14.1132	14.2065	14.1132	14.3321	14.1425
ASHG19A3A009780	7.33e-05	5.2521	up	noncoding	ENST00000422457	RP11-175B9.3	Ensembl	255	chr1	-	202440990	202441245	NM_001030,ENST00000495392,ENST00000486977,ENST00000457554,ENST00000423216,ENST00000368565,"	GGATGCTATAAAATCACCACGGTCTTTAGCCATGCACAAACGGTAGTTTTGTGTGTTGGC	intronic antisense	NM_032104	PPP1R12B	protein phosphatase 1 regulatory subunit 12B	+	202431870	202557697	1710.78	26081.5	11.7886	14.1815	2499.47	1763.7	1537.31	1037.07	1716.38	27238.6	23488.7	21906.1	30131.6	27642.3	12.1045	12.0114	11.5834	11.4926	11.7511	14.1132	14.2065	14.1132	14.3321	14.1425
ASHG19A3A009780	7.33e-05	5.2521	up	noncoding	ENST00000422457	RP11-175B9.3	Ensembl	255	chr1	-	202440990	202441245	NM_001030,ENST00000495392,ENST00000486977,ENST00000457554,ENST00000423216,ENST00000368565,"	GGATGCTATAAAATCACCACGGTCTTTAGCCATGCACAAACGGTAGTTTTGTGTGTTGGC	intronic antisense	NM_002481	PPP1R12B	protein phosphatase 1 regulatory subunit 12B	+	202317829	202557697	1710.78	26081.5	11.7886	14.1815	2499.47	1763.7	1537.31	1037.07	1716.38	27238.6	23488.7	21906.1	30131.6	27642.3	12.1045	12.0114	11.5834	11.4926	11.7511	14.1132	14.2065	14.1132	14.3321	14.1425
ASHG19A3A035511	0.00554306	4.30845	up	noncoding	uc001gla.1	CR621436	UCSC_knowngene	2352	chr1	+	176812379	176814731		GAAAGGAGCTGATCTACTGTATTGTAATGTAAAACAGCTACAGCCAGTTATTTTGTAAGA	intergenic							6.17019	46.1635	2.79247	4.89964	7.43376	5.44722	5.57254	5.37013	7.02729	40.0136	46.9815	37.7464	49.0566	57.0194	2.71785	2.93134	2.60008	2.8838	2.82928	4.95356	3.59763	4.67627	5.61329	5.65746
ASHG19A3A044953	0.0204243	3.00185	up	noncoding	ENST00000421698	AC026843.1	Ensembl	270	chr11	-	13631941	13632211		TTAAAGCCAAGGTGAAGGACAAACCACAGAGAAGATCTGTGAGGTTGACTGCTAAACCTG	intergenic							10.6972	58.5629	3.74861	5.33446	8.35942	11.8306	5.9123	20.0887	7.29488	55.1274	86.3889	47.6322	48.5563	55.1095	3.29047	4.64009	2.75841	4.83786	3.21621	5.40864	4.99814	5.05718	5.59954	5.6088
ASHG19A3A032786	0.0196388	2.03586	up	noncoding	HIT000003753		H-invDB	1975	chr7	-	47994935	47996911		TGGTATGTTATAACTGGAAATACGCTGAGATTAAAAAGGAGATAAATTAGCCCCATTGGG	intergenic							12.064	46.858	3.91448	4.94012	10.7019	5.44722	10.6631	19.4067	14.101	47.8503	79.545	31.6866	32.0502	43.1575	3.8445	2.93134	3.51524	4.7848	4.49652	5.20171	4.80769	4.37297	5.07356	5.24466
ASHG19A3A029288	0.04302	2.61171	up	noncoding	ENST00000468453	CTB-14A14.1	Ensembl	592	chr5	+	180492085	180492677		GGCTCTTCGGCATATGGAGAGCTGATGCAAGCTGCAGAACAGGATGTTGAAAAGAGAAAA	intergenic							14.7368	63.7356	4.06151	5.44651	31.1075	7.41883	13.2617	14.8476	7.04834	66.2186	82.1785	44.5578	52.6769	73.0463	5.19625	4.12322	3.74159	4.40043	2.84605	5.66958	4.88324	4.95394	5.69902	6.02675
ASHG19A3A051185	0.0008	2.76678	up	noncoding	ENST00000491637	RPS2P4	Ensembl	891	chr14	-	105302330	105303221	ENST00000445918,"	TGAGATCATTGACGTTTTCCTGGGGGCCTCTCTCAAGGATGAGGTTTTGAAGATTATGCT	intergenic							422.956	3609.55	9.37169	10.8399	572.429	296.384	618.01	316.473	311.483	4027.68	3500.43	3260.4	3443.32	3815.9	9.65007	9.13183	9.91328	9.17859	8.98466	10.8803	10.9576	10.9013	10.6902	10.7701
ASHG19A3A039604	0.0124194	2.01667	up	noncoding	ENST00000388829	RP11-142G7.1	Ensembl	606	chrX	-	13396853	13397459	NM_201397,NM_000581,"	TGTGTCGCAACGATGTTGCCTAGAACTTTGAGAAGTTCCTGGTGGGCCCTGACGGTGTGC	intergenic							78.2575	284.953	6.6624	7.67437	90.4744	75.5133	92.2241	86.8807	46.1951	356.92	269.516	307.529	237.078	253.723	6.65715	6.99567	6.64879	6.94609	6.06429	7.95207	7.29316	7.83053	7.61862	7.67747
ASHG19A3A049468	0.00935291	5.72375	up	noncoding	ENST00000399049	RP11-527F15.1	Ensembl	318	chr13	-	39743765	39744087	NM_013248,"	TTTTTTGAAATGTTGCCTTCCAGCGAGTTCCAAATCAGCGTGGTAGACTGTCAGCCTGTT	intergenic							21.4648	186.777	4.57316	7.09012	17.3992	14.3102	26.2066	42.3234	7.08475	194.027	188.77	178.266	179.58	193.243	4.43249	4.86641	4.78411	5.90459	2.87817	7.1504	6.64647	7.04451	7.27053	7.33867
ASHG19A3A033980	0.000738	12.8355	up	noncoding	uc001gch.1	AF268386	UCSC_knowngene	4462	chr1	+	162751900	162756362		GGGGTAAAGGGCAAATGGATTTAATTTCTGCTTAAAACTATCATAGACGTTCCAAATAGA	intergenic							26.2543	633.15	5.00457	8.68664	40.6401	27.0722	22.8595	8.64431	32.0553	660.923	598.169	514.087	674.508	718.061	5.55807	5.65258	4.56955	3.68379	5.55884	8.68399	8.595	8.52562	8.79014	8.83844
ASHG19A3A035541	0.0139012	14.3466	up	noncoding	ENST00000500410	AC130352.2	Ensembl	2162	chr8	-	12452489	12522859		CGGTGCCTGGTTTGGGGAATGTTCGTGGGATATGTTCCAAAGGACTGACAGACCTATCAG	intergenic							11.5534	355.405	3.70073	7.54337	12.0811	19.1473	14.4213	5.21556	6.90179	180.726	194.586	124.47	692.815	584.426	3.98474	5.22155	3.85461	2.66995	2.77277	7.05553	6.70191	6.52233	8.82382	8.61324
ASHG19A3A012260	7.31e-05	2.49406	up	noncoding	ENST00000393336	CTD-2666L21.3	Ensembl	408	chr19	+	12370940	12371352		AATGCTGGCGTCACGCTCAGCAGCATCAGACACATGATCCTCAAGAACAAGTACCGCCCC	intergenic							535.525	4736.33	9.84586	11.1644	693.903	418.205	633.764	451.358	480.398	5032.36	4515.4	3919.88	4923.43	5290.59	9.97705	9.70227	9.96624	9.86099	9.72273	11.1423	11.2644	11.1423	11.1098	11.1629
ASHG19A3A000530	0.0108742	3.87274	up	noncoding	M31164		RNAdb	363	chr2	-	152236007	152236378		GAGATCAAGGAGTTCCAAAAGATTCCAACATAAACACTGTGTGTTTTGATCATCCTTTTT	natural antisense	NM_007115	TNFAIP6	tumor necrosis factor-inducible gene 6 protein	+	152214105	152236562	6.22078	43.4732	2.87033	4.82368	8.03548	5.44722	5.10138	5.25894	7.26086	46.6527	38.4155	50.316	41.1945	40.7874	3.15101	2.93134	2.4012	2.71385	3.15425	5.16559	3.2615	5.14328	5.38501	5.16303
ASHG19A3A038500	0.00492499	4.27814	up	noncoding	ENST00000419794	RP11-571F15.6	Ensembl	1249	chr9	+	34318404	34319653		TGGTGATGCACCAGACAGGCCTCTACAACTACTATGACAATGAGAAGGAAAAGCTGCAAA	intronic antisense	NM_194313	KIF24	kinesin-like protein KIF24	-	34252377	34329198	14.986	100.865	4.09237	6.18935	17.8258	5.44722	24.6012	6.12028	20.9356	95.9718	136.073	84.2407	84.838	103.202	4.46124	2.93134	4.6874	3.39326	4.98861	6.17924	5.98636	5.93922	6.32057	6.52137
ASHG19A3A043971	0.0232102	6.76222	up	noncoding	ENST00000434711	RP11-550A9.1	Ensembl	269	chr10	+	59272916	59273185		TACTTCTTTATGCCTGGTTTTACCCTACTGATCAGCTAGGACAACCGGCATTACTAGGCA	intergenic							6.38558	111.084	2.95714	5.71464	8.70379	5.44722	5.1666	5.39654	7.21374	50.5875	42.0247	46.5607	234.864	181.383	3.45532	2.93134	2.40946	2.92771	3.06186	5.28076	3.40295	5.02393	7.60738	7.25814
ASHG19A3A046698	0.00807564	2.12557	up	noncoding	AK125136		misc_RNA	3660	chr11	+	70995208	70998866		ATTGTAAATGCCACTGTGCCCCGGATCCCACTGTTTCACTCAACACTGTTCTTGATTGTT	intergenic							28.819	115.004	5.26995	6.3578	25.8192	19.6126	41.985	34.6946	21.9836	100.177	113.344	112.26	131.578	117.663	4.94443	5.25215	5.48425	5.61512	5.05382	6.24364	5.59595	6.36564	6.88033	6.70346
ASHG19A3A041498	2.86e-05	5.41233	up	noncoding	ENST00000441633	RP11-10B2.1	Ensembl	750	chrX	+	125605687	125606437		ACCACATGAAATATCCTATCATCTGTAGGCTCATTCATTTCCCTAACAGCAGTAATATAT	intergenic							1487.23	24580.8	11.5742	14.0104	1999.12	1086.53	1584.87	1022.23	1743.41	25145.7	21681.1	22249.8	27550	26277.2	11.7373	11.2538	11.6342	11.4695	11.7761	13.9065	13.9547	14.2065	14.0538	13.9306
ASHG19A3A008128	0.00560249	2.29332	up	noncoding	AK001838		RNAdb	2116	chr17	-	27584548	27586666	NM_020772,"	GTCCACTTTAATTTGGAATTCTGTGTGAGCTATGATCCAAGTTATCAGCTCTTTCCAACT	exon sense-overlapping	NM_020772	NUFIP2	nuclear fragile X mental retardation-interacting	-	27582853	27621166	21.6954	94.9973	4.87031	6.06775	17.7178	13.4942	35.0218	25.2273	17.0157	84.181	97.0957	94.4282	112.111	87.1701	4.45244	4.79593	5.21734	5.15462	4.73122	5.99973	5.26598	6.11214	6.67791	6.28299
ASHG19A3A020433	0.0137501	3.0046	up	noncoding	ENST00000433671	RP5-864K19.4	Ensembl	631	chr1	+	39325671	39385068		TGATTGTCCTCATCCTGCAACTGTACTTGCCCAACCGATATTTATTGATGCCTGCAGTGT	natural antisense	NM_017821	RHBDL2	rhomboid-related protein 2	-	39351478	39407456	11.3197	60.2436	3.70742	5.29459	7.54671	5.44722	15.7437	14.1454	13.7155	70.5321	51.7318	72.0881	59.8778	46.9881	2.81701	2.93134	3.99039	4.33459	4.46376	5.75861	3.77718	5.69997	5.86494	5.37226
ASHG19A3A020433	0.0137501	3.0046	up	noncoding	ENST00000433671	RP5-864K19.4	Ensembl	631	chr1	+	39325671	39385068		TGATTGTCCTCATCCTGCAACTGTACTTGCCCAACCGATATTTATTGATGCCTGCAGTGT	intronic antisense	NM_012333	MYCBP	C-Myc-binding protein	-	39328161	39339050	11.3197	60.2436	3.70742	5.29459	7.54671	5.44722	15.7437	14.1454	13.7155	70.5321	51.7318	72.0881	59.8778	46.9881	2.81701	2.93134	3.99039	4.33459	4.46376	5.75861	3.77718	5.69997	5.86494	5.37226
ASHG19A3A020433	0.0137501	3.0046	up	noncoding	ENST00000433671	RP5-864K19.4	Ensembl	631	chr1	+	39325671	39385068		TGATTGTCCTCATCCTGCAACTGTACTTGCCCAACCGATATTTATTGATGCCTGCAGTGT	natural antisense	NM_030772	GJA9	gap junction alpha-9 protein	-	39339738	39347298	11.3197	60.2436	3.70742	5.29459	7.54671	5.44722	15.7437	14.1454	13.7155	70.5321	51.7318	72.0881	59.8778	46.9881	2.81701	2.93134	3.99039	4.33459	4.46376	5.75861	3.77718	5.69997	5.86494	5.37226
ASHG19A3A020433	0.0137501	3.0046	up	noncoding	ENST00000433671	RP5-864K19.4	Ensembl	631	chr1	+	39325671	39385068		TGATTGTCCTCATCCTGCAACTGTACTTGCCCAACCGATATTTATTGATGCCTGCAGTGT	bidirectional	NM_022157	RRAGC	ras-related GTP-binding protein C	-	39305014	39325340	11.3197	60.2436	3.70742	5.29459	7.54671	5.44722	15.7437	14.1454	13.7155	70.5321	51.7318	72.0881	59.8778	46.9881	2.81701	2.93134	3.99039	4.33459	4.46376	5.75861	3.77718	5.69997	5.86494	5.37226
ASHG19A3A043904	0.00144021	4.6504	up	noncoding	ENST00000457349	CTD-2173J9.4	Ensembl	240	chr10	+	48138656	48139187		TTGCTTGTTTTCTCTGAACCGCAATAGGATGGTGTTCACAGCGATTCAAAGGGTGGCATT	intergenic							7.24457	55.139	3.0141	5.23146	7.70183	5.44722	10.6733	5.19629	7.20424	49.403	71.1502	49.0142	55.1366	50.9911	2.92196	2.93134	3.51595	2.65865	3.04262	5.24994	4.55155	5.10201	5.76201	5.49179
ASHG19A3A020167	0.0104105	4.93691	up	noncoding	uc011aio.1	10a.872B9 (locus 10a)	UCSC_knowngene	359	chr22	+	22569183	22569654		TACTGGACTCCAGCCTGAGGACGAGGCTGACTATTACTGCTCAGCATTGGACAGCAGCCT	intergenic							15.4347	178.588	4.15526	6.45887	25.6709	5.44722	12.3107	21.9315	11.8132	66.7121	80.8125	74.5774	355.644	315.192	4.93782	2.93134	3.66112	4.96287	4.28315	5.67989	4.84454	5.74991	8.08517	7.93482
ASHG19A3A042068	0.0237589	2.07966	up	noncoding	NR_001539	TTTY22	RefSeq_NR	427	chrY	+	9638761	9650854		TAGAAGAGCATATTCCAGCGATAACCTCACAGTCATGAAATGGTTCTTCCTCCAGCGTGA	intergenic							93.0601	378.026	6.9435	7.99984	102.161	98.1225	92.7128	77.1682	95.136	431.871	262.854	358.495	414.086	422.822	6.83578	7.36395	6.6587	6.76594	7.09311	8.17231	7.24997	8.05277	8.2631	8.26107
ASHG19A3A026569	0.0013664	3.98705	up	noncoding	ENST00000421542	FTHL10	Ensembl	552	chr5	-	17353990	17354544	uc003jfy.2,"	TTACCTGAATGAGCAGGTCAAAGCCATCAAAGAATTGGGTGACCACATGACCAACTTGTG	intergenic							909.999	13563.5	10.6682	12.6636	1467.54	684.228	628.526	631.66	1138.04	15320.3	8288.95	12032.1	15936.4	16239.9	11.2185	10.5165	9.94385	10.5221	11.1403	12.7709	12.1021	12.7817	12.8316	12.8316
ASHG19A3A015592	7.87e-05	3.14791	up	noncoding	ENST00000429825	AC013717.3	Ensembl	488	chr2	+	44497759	44498247	NM_000976,ENST00000495231,ENST00000484010,ENST00000477007,ENST00000432629,ENST00000374520,"	AACATTGCTCGACAGATGCAGCACTGATCCTTAGCCAGAGAACTCTCTGGAACCATTAAA	intergenic							836.848	10422.8	10.5888	12.2432	1192.34	615.906	941.755	589.047	845.188	11534.4	9637.44	8949.67	10981	11011.7	10.8532	10.3489	10.7042	10.373	10.6647	12.2989	12.3245	12.283	12.1632	12.1463
ASHG19A3A047201	0.000715	3.28198	up	noncoding	ENST00000495392	RP11-543P15.1	Ensembl	255	chr12	-	3320828	3321083	NM_001030,ENST00000457554,ENST00000422457,ENST00000413068,ENST00000368565,"	TAAAATCACCACGGTCTTTAGCCATGCACAAACAGTAGTTTTGTGTGTTGGCTGCTCCAC	intronic antisense	NM_001168320	TSPAN9	tetraspanin-9	+	3186520	3395730	1581.6	19202.1	11.6824	13.397	2205.16	1639.71	1234.75	1261.51	1566.9	20501.9	15084.6	17670	21222.4	21531.8	11.9033	11.9152	11.199	11.7751	11.6194	13.3845	13.1657	13.5264	13.4406	13.4676
ASHG19A3A047201	0.000715	3.28198	up	noncoding	ENST00000495392	RP11-543P15.1	Ensembl	255	chr12	-	3320828	3321083	NM_001030,ENST00000457554,ENST00000422457,ENST00000413068,ENST00000368565,"	TAAAATCACCACGGTCTTTAGCCATGCACAAACAGTAGTTTTGTGTGTTGGCTGCTCCAC	intronic antisense	NM_006675	TSPAN9	tetraspanin-9	+	3186520	3395730	1581.6	19202.1	11.6824	13.397	2205.16	1639.71	1234.75	1261.51	1566.9	20501.9	15084.6	17670	21222.4	21531.8	11.9033	11.9152	11.199	11.7751	11.6194	13.3845	13.1657	13.5264	13.4406	13.4676
CUST_934_PI426073487	0.000173	4.01967	up	noncoding	uc.455-	uc.455	UCR	245	chr20	-	34328378	34328623		TGAGTGACTTATCGCTGTACCGTGGTCCCCTAGGTAAAATGACTCAACTAAGAATTACCA	intron sense-overlapping	NM_004902	RBM39	RNA-binding protein 39 isoform b	-	34291530	34330193	16.4797	121.769	4.44538	6.45245	21.4016	5.95139	14.5232	18.9186	21.6035	123.747	118.37	117.896	120.94	127.89	4.6963	3.88716	3.86445	4.74788	5.03109	6.54521	5.68862	6.43945	6.77582	6.81317
CUST_934_PI426073487	0.000173	4.01967	up	noncoding	uc.455-	uc.455	UCR	245	chr20	-	34328378	34328623		TGAGTGACTTATCGCTGTACCGTGGTCCCCTAGGTAAAATGACTCAACTAAGAATTACCA	intron sense-overlapping	NM_184234	RBM39	RNA-binding protein 39 isoform a	-	34291530	34330193	16.4797	121.769	4.44538	6.45245	21.4016	5.95139	14.5232	18.9186	21.6035	123.747	118.37	117.896	120.94	127.89	4.6963	3.88716	3.86445	4.74788	5.03109	6.54521	5.68862	6.43945	6.77582	6.81317
ASHG19A3A030301	4.49e-06	2.84417	up	noncoding	ENST00000340697	RP11-67P15.1	Ensembl	291	chr6	-	99228137	99276855	NM_001024662,NM_000970,ENST00000426072,"	TGCTACCTGCGATCTGTGTTTGCTCTGACGAATGGAATTTATCCTCACAAATTGGTGTTT	intergenic							2102.33	21176.8	12.1332	13.6412	2644.53	1931.1	2213.7	1661.4	2060.93	22599.3	19050.8	18399	22898.1	22936.8	12.1759	12.1262	12.1866	12.2022	11.975	13.6274	13.6541	13.6435	13.6327	13.6482
ASHG19A3A052707	0.0159542	2.97758	up	noncoding	uc010azu.1	AK310030	UCSC_knowngene	1126	chr15	+	30916696	30918469		AAACTGGCCTTGAAGGAACAAGTGAAACTCATCCTGCTTTTCATGTTTGCTGGGTTTGCC	intergenic							6.23632	34.9624	2.87922	4.45336	8.10513	5.44722	5.09966	5.27032	7.25927	33.7559	36.9807	25.1513	43.3514	35.5729	3.18222	2.93134	2.40104	2.73084	3.15066	4.70918	3.20068	3.94238	5.45148	4.96308
ASHG19A3A035778	0.00346884	5.4916	up	noncoding	NR_027765	SBF1P1	RefSeq_NR	6125	chr8	-	56361758	56367881		ATAGTCCAGCCAGCTGGCTGCAGGCGAATTGTTTCTAGAACCAGAGTCTATATAAAGAGA	intronic antisense	NM_052898	XKR4	XK-related protein 4	+	56015016	56438710	23.9893	228.692	4.90124	7.35846	37.8783	18.8735	21.5026	9.72859	31.9636	250.949	199.082	216.683	236.506	240.238	5.46102	5.20307	4.4781	3.80943	5.55456	7.49456	6.74478	7.32858	7.61574	7.60865
ASHG19A3A029343	0.00187848	2.68896	up	noncoding	ENST00000404787	RP1-140K8.2	Ensembl	368	chr6	-	3914158	3914526	NM_001028,ENST00000427600,ENST00000392902,ENST00000327878,"	GCTCCTTAGTAAAGGACTTAACAAACTGTTTCAAAGCACAGAGTTCAAGTAATTTACACC	intergenic							250.112	1710.41	8.45747	9.88452	371.969	208.728	302.723	174.689	192.451	1844.88	1542.63	1187.23	1910.1	2067.22	8.89517	8.5613	8.59331	8.06698	8.17059	9.90756	9.90469	9.60714	9.96546	10.0377
ASHG19A3A021156	0.0126616	7.61301	up	noncoding	ENST00000459980	RP11-5O17.2	Ensembl	809	chr3	-	53098298	53099107		TTCCAGAAGCCAGCAGATGATATAACATCTCAGCTGGAGATCAATTTTGGAGACCTTGGC	intergenic							11.4595	141.901	3.71513	6.6436	7.60729	20.8117	8.87933	12.936	7.06311	156.624	122.156	115.571	149.127	166.029	2.85594	5.32277	3.33873	4.19964	2.85858	6.86202	5.75415	6.41197	7.03983	7.15002
ASHG19A3A018126	0.0312195	2.13419	up	noncoding	ENST00000439450	RP5-1097P24.1	Ensembl	439	chr20	+	22201191	22203921		CTTCAATAGTGAATTAGGTTCCCTCTACCATCTGAAATGTTACAGTTCGATAAAATAGGT	intergenic							28.2859	113.497	5.22806	6.32175	36.9607	20.3087	40.1642	19.8283	24.1677	119.811	102.149	95.9445	127.436	122.146	5.42855	5.296	5.4146	4.81554	5.18559	6.50018	5.37801	6.1345	6.84026	6.75577
ASHG19A3A052015	0.000342	2.21478	up	noncoding	ENST00000471253	RP11-133K1.1	Ensembl	938	chr15	-	40604552	40605490		TACAACCCTGAAGTGCTTGACATCACAGAGGAAACTTCCTTCTTGCTTCCTGAAGGTTGT	intergenic							377.136	2494.66	9.23253	10.3797	480.248	384.071	391.573	327.23	302.559	2863.86	2145.76	2062.31	2728.86	2672.53	9.33925	9.55071	9.08785	9.25103	8.93382	10.4789	10.3447	10.3254	10.4023	10.3472
ASHG19A3A019784	0.0442614	2.7661	up	noncoding	BC023989		misc_RNA	783	chr22	-	38244582	38245325		CGAGTAAATTATTCAAACGTTCGGACTTCACAAGACTAAACTTACTGGGGATAAAAATTG	bidirectional	NM_016091	EIF3L	eukaryotic translation initiation factor 3	+	38245369	38284638	7.13731	39.5355	3.22669	4.69454	8.79805	9.11983	5.22783	5.39397	7.14687	37.5794	54.294	36.9999	34.6606	34.1436	3.50129	4.35061	2.41785	2.92261	2.94107	4.86607	3.89404	4.63965	5.17207	4.90086
ASHG19A3A012392	0.000331	2.20632	up	noncoding	ENST00000435008	RP5-1097F14.1	Ensembl	495	chr1	-	231253576	231254071		ATCTTTTTCACGGCAAATGCTGGACCCAACACAAACGGTTCCCAGTTTTTCATCTGCACT	intergenic							355.006	2265.68	9.13261	10.2743	393.461	385.609	391.661	328.198	276.101	2442.27	2232.87	2011.8	2384.34	2257.12	8.98545	9.55935	9.0884	9.25527	8.77457	10.2831	10.3973	10.2948	10.2455	10.1506
ASHG19A3A017860	0.00048	3.09805	up	noncoding	ENST00000485427	C20orf83	Ensembl	219	chr20	-	58035673	58035892		AAGCTCATCTTCCTCTATCGCTCACTGGAGACCATGATCAAGTGGACTCGTGAGGAGTAG	intergenic							98.9769	606.212	7.00857	8.63993	133.879	95.35	110.281	83.287	72.0871	642.605	552.399	540.78	667.788	627.487	7.23573	7.32411	6.91785	6.88091	6.68425	8.6564	8.47594	8.59422	8.77886	8.69422
ASHG19A3A008093	0.0228757	3.66481	up	noncoding	uc001gjk.2	GAS5	UCSC_knowngene	1695	chr1	-	173833039	173837125		AATGGTGAGTTGGGGAACATAGAGAGTACACCTAAGTTCACATGAAGTTGTTTCTTCCCA	bidirectional	NM_032522	ZBTB37	zinc finger and BTB domain-containing protein 37	+	173837492	173842778	16.4546	89.1542	4.03144	5.90518	28.7623	5.44722	27.7689	13.0872	7.20763	72.1474	100.906	59.2994	141.089	72.3291	5.08982	2.93134	4.86897	4.21678	3.0503	5.78967	5.35186	5.40129	6.97094	6.01214
ASHG19A3A008093	0.0228757	3.66481	up	noncoding	uc001gjk.2	GAS5	UCSC_knowngene	1695	chr1	-	173833039	173837125		AATGGTGAGTTGGGGAACATAGAGAGTACACCTAAGTTCACATGAAGTTGTTTCTTCCCA	bidirectional	NM_001122770	ZBTB37	zinc finger and BTB domain-containing protein 37	+	173837492	173855774	16.4546	89.1542	4.03144	5.90518	28.7623	5.44722	27.7689	13.0872	7.20763	72.1474	100.906	59.2994	141.089	72.3291	5.08982	2.93134	4.86897	4.21678	3.0503	5.78967	5.35186	5.40129	6.97094	6.01214
ASHG19A3A025558	0.0141362	2.32836	up	noncoding	ENST00000502715	RP11-738E22.1	Ensembl	450	chr4	+	57938848	57939298		CATGCTGCCAAGCTCTGGAAACCCCCCACAGCTTTTAAGAAGCACCTGCAAGAAACCTAC	intronic antisense	NM_001553	IGFBP7	insulin-like growth factor-binding protein 7	-	57897243	57976539	69.4816	293.352	6.48672	7.70603	41.5228	69.5678	87.6137	88.553	60.1506	317.225	299.793	222.737	311.977	315.026	5.58521	6.88091	6.57102	6.97149	6.42497	7.80871	7.47986	7.36935	7.93885	7.9334
ASHG19A3A021625	1.32e-05	4.56316	up	noncoding	ENST00000512505	RPL39P5	Ensembl	151	chr3	-	134070780	134070931		ACTGGTAATAAAATCAGGTACAACTCCAAGAGGAGACATTGGAAAAGAACCAAGCTAGGT	intergenic							41.0445	354.24	5.77005	7.96009	53.3808	27.696	42.2019	44.6425	37.3014	392.766	400.559	309.23	421.238	247.409	5.92782	5.68135	5.49327	5.98366	5.76417	8.06698	7.96539	7.83993	8.28228	7.64584
ASHG19A3A045158	0.00442827	2.6279	up	noncoding	ENST00000331916	AC068339.1	Ensembl	918	chr11	-	55782513	55783433		TGAAGGAAAGCATATTTTCCACTTTTGCTGGTGTGAATAAGGTCGGGGCTCTGCTTGTCA	intergenic							8.31391	44.0396	3.44139	4.83529	8.4925	7.61874	5.12879	13.1054	7.22416	31.6176	83.1528	34.2168	38.2097	33.001	3.34935	4.15143	2.40443	4.21902	3.0827	4.61765	4.90965	4.50478	5.29426	4.85014
ASHG19A3A034830	1.12e-05	3.76791	up	noncoding	ENST00000458329	RP13-650G11.1	Ensembl	171	chr7	+	100525989	100526160		ATGTACTGCCAGTGTTTCCGTCAGTACAGGAAAGATATCGGTTTCATTAAGTTGCACTAA	intergenic							377.401	4680.81	9.23534	11.1491	482.171	322.513	445.59	329.604	307.127	4854.7	4127.91	3942.66	5360.59	5118.18	9.34477	9.2786	9.32815	9.26665	8.95855	11.1034	11.149	11.149	11.2173	11.1268
ASHG19A3A055152	0.0118432	3.13044	up	noncoding	uc002nrw.1	AK094188	UCSC_knowngene	2480	chr19	-	28221180	28237138		ACACATTTAATGACAGAAGTCTCAGGCTGGAAACACTCTTTTTGTAGAACATACAAATGG	intergenic							15.4561	71.0656	3.98056	5.62693	19.4354	5.44722	26.0335	19.3149	7.04974	77.3746	79.22	70.1945	63.5216	65.0173	4.5732	2.93134	4.77345	4.7776	2.84724	5.88472	4.79669	5.66087	5.93871	5.85367
ASHG19A3L0002604	8.16e-06	5.69932	up	noncoding	CN357896	lincRNA-NTF3-3	lincRNA	681	chr12	+	5488419	5489100		AAGTTTTTGAATGAATTAGTGGAGAAGGAATGATGGGCAGTCATGGGTTCCTGCCCTCGA	intergenic							6.5103	65.2853	2.9826	5.49338	7.79128	5.44722	5.28135	6.82234	7.20931	49.9313	103.051	52.9279	66.1019	54.4147	3.01397	2.93134	2.43116	3.48353	3.05297	5.26623	5.39694	5.22119	5.99138	5.59118
ASHG19A3A031559	0.000265	2.66158	up	noncoding	ENST00000314255	RP11-480N24.6	Ensembl	741	chr6	+	43331216	43331957		ATCTGAGATCACTGACTTTTTCCTGGGGGCCTCTCTCAAGGATGAGGTGTTGAAGATTAT	intronic antisense	NM_014345	ZNF318	zinc finger protein 318	-	43303807	43337181	400.627	3277.42	9.30457	10.7169	593.37	287.444	449.258	296.53	376.533	3648.93	3140.35	2874.67	3313.88	3409.26	9.71162	9.08218	9.34757	9.05907	9.32242	10.7571	10.8102	10.7397	10.637	10.6403
ASHG19A3A037407	0.000244	2.37434	up	noncoding	ENST00000454768	AC129778.2	Ensembl	519	chr9	-	42845767	42853794	NR_024443,NM_015440,ENST00000432011,ENST00000315293,"	TCTCACCAACCTGACAAAAAAGGTGTGCCAAGGGACTTCATCTTACCTATCAGTGATGTC	intergenic							108.482	501.31	7.1673	8.41482	121.428	96.4468	124.53	115.201	84.8056	534.265	519.576	447.321	479.609	525.779	7.09188	7.33832	7.10002	7.38239	6.92388	8.43181	8.38074	8.34023	8.42069	8.50063
ASHG19A3A009987	0.0293782	3.09276	up	noncoding	ENST00000432760	RP11-397P13.6	Ensembl	646	chr1	-	203774745	203775391		AGAAGCAGAGTTGGATACACTGGGTGATGAGCTTGTGGCTGACCAAGAGTTCTATTTAGA	intronic antisense	NM_014827	ZC3H11A	zinc finger CCCH domain-containing protein 11A	+	203764750	203823256	10.6469	72.3626	3.84107	5.46997	10.4678	8.81851	14.1715	12.5489	7.22759	36.5903	112.728	28.8923	102.782	80.8196	3.81938	4.31521	3.82785	4.15264	3.09027	4.82688	5.58436	4.20257	6.5619	6.17411
ASHG19A3A030923	0.0174089	6.75467	up	noncoding	AK092525		misc_RNA	2181	chr6	+	4492040	4496003		TTGAGGGCTCTTCCGATCTAAAATTGGTCCTAGTGACAAGGGGTGTTTGGGGAAATCAAA	intergenic							6.99049	101.468	3.20047	5.95636	8.90562	8.27747	5.31447	5.38986	7.06504	49.6361	81.1078	63.8259	172.76	140.009	3.54755	4.24066	2.43985	2.91377	2.86054	5.25805	4.8519	5.5164	7.22511	6.93033
ASHG19A3A055314	0.0489279	3.71374	up	noncoding	uc011auk.1	GHRLOS	UCSC_knowngene	1299	chr3	+	10329097	10335132		ACACCTGGCGCTGTGGTGCAGGCAAGAAAATCAGTCTGCGCTGAACAGGATGGAATTGGG	natural antisense	NM_001134944	GHRL	appetite-regulating hormone isoform 3	-	10327433	10334631	16.5977	94.1049	4.13677	6.02965	7.71715	18.8542	17.0043	32.2792	7.13353	90.825	91.8729	71.4646	110.031	106.332	2.93488	5.20148	4.10802	5.51323	2.92626	6.10309	5.1401	5.68745	6.65343	6.56416
ASHG19A3A055314	0.0489279	3.71374	up	noncoding	uc011auk.1	GHRLOS	UCSC_knowngene	1299	chr3	+	10329097	10335132		ACACCTGGCGCTGTGGTGCAGGCAAGAAAATCAGTCTGCGCTGAACAGGATGGAATTGGG	natural antisense	NM_001134946	GHRL	appetite-regulating hormone isoform 5	-	10327433	10334631	16.5977	94.1049	4.13677	6.02965	7.71715	18.8542	17.0043	32.2792	7.13353	90.825	91.8729	71.4646	110.031	106.332	2.93488	5.20148	4.10802	5.51323	2.92626	6.10309	5.1401	5.68745	6.65343	6.56416
ASHG19A3A055314	0.0489279	3.71374	up	noncoding	uc011auk.1	GHRLOS	UCSC_knowngene	1299	chr3	+	10329097	10335132		ACACCTGGCGCTGTGGTGCAGGCAAGAAAATCAGTCTGCGCTGAACAGGATGGAATTGGG	intronic antisense	NM_016362	GHRL	appetite-regulating hormone isoform 1	-	10327433	10332419	16.5977	94.1049	4.13677	6.02965	7.71715	18.8542	17.0043	32.2792	7.13353	90.825	91.8729	71.4646	110.031	106.332	2.93488	5.20148	4.10802	5.51323	2.92626	6.10309	5.1401	5.68745	6.65343	6.56416
ASHG19A3A055314	0.0489279	3.71374	up	noncoding	uc011auk.1	GHRLOS	UCSC_knowngene	1299	chr3	+	10329097	10335132		ACACCTGGCGCTGTGGTGCAGGCAAGAAAATCAGTCTGCGCTGAACAGGATGGAATTGGG	natural antisense	NM_001134945	GHRL	appetite-regulating hormone isoform 4	-	10327433	10334631	16.5977	94.1049	4.13677	6.02965	7.71715	18.8542	17.0043	32.2792	7.13353	90.825	91.8729	71.4646	110.031	106.332	2.93488	5.20148	4.10802	5.51323	2.92626	6.10309	5.1401	5.68745	6.65343	6.56416
ASHG19A3A055314	0.0489279	3.71374	up	noncoding	uc011auk.1	GHRLOS	UCSC_knowngene	1299	chr3	+	10329097	10335132		ACACCTGGCGCTGTGGTGCAGGCAAGAAAATCAGTCTGCGCTGAACAGGATGGAATTGGG	intronic antisense	NM_001134941	GHRL	appetite-regulating hormone isoform 2	-	10327433	10332419	16.5977	94.1049	4.13677	6.02965	7.71715	18.8542	17.0043	32.2792	7.13353	90.825	91.8729	71.4646	110.031	106.332	2.93488	5.20148	4.10802	5.51323	2.92626	6.10309	5.1401	5.68745	6.65343	6.56416
ASHG19A3A035591	0.00681002	4.15703	up	noncoding	ENST00000513362	AC087854.2	Ensembl	2989	chr8	-	22277141	22280192		ATACAGTCTGTGTCAGTTTTTCATAGAACGGCCTCTTCCGTGGTGCATTGTGGATGGTAA	natural antisense	NM_001128431	SLC39A14	zinc transporter ZIP14 isoform a	+	22224761	22280249	7.00582	52.153	3.03527	5.09083	7.6863	5.44722	9.28457	5.49711	7.11391	51.996	45.3509	52.1724	50.7729	60.4728	2.91012	2.93134	3.37684	3.0521	2.90596	5.31906	3.53542	5.1975	5.65513	5.74702
ASHG19A3A035591	0.00681002	4.15703	up	noncoding	ENST00000513362	AC087854.2	Ensembl	2989	chr8	-	22277141	22280192		ATACAGTCTGTGTCAGTTTTTCATAGAACGGCCTCTTCCGTGGTGCATTGTGGATGGTAA	intronic antisense	NM_001135154	SLC39A14	zinc transporter ZIP14 isoform c	+	22224761	22291640	7.00582	52.153	3.03527	5.09083	7.6863	5.44722	9.28457	5.49711	7.11391	51.996	45.3509	52.1724	50.7729	60.4728	2.91012	2.93134	3.37684	3.0521	2.90596	5.31906	3.53542	5.1975	5.65513	5.74702
ASHG19A3A035591	0.00681002	4.15703	up	noncoding	ENST00000513362	AC087854.2	Ensembl	2989	chr8	-	22277141	22280192		ATACAGTCTGTGTCAGTTTTTCATAGAACGGCCTCTTCCGTGGTGCATTGTGGATGGTAA	natural antisense	NM_015359	SLC39A14	zinc transporter ZIP14 isoform b	+	22224761	22280249	7.00582	52.153	3.03527	5.09083	7.6863	5.44722	9.28457	5.49711	7.11391	51.996	45.3509	52.1724	50.7729	60.4728	2.91012	2.93134	3.37684	3.0521	2.90596	5.31906	3.53542	5.1975	5.65513	5.74702
ASHG19A3A035591	0.00681002	4.15703	up	noncoding	ENST00000513362	AC087854.2	Ensembl	2989	chr8	-	22277141	22280192		ATACAGTCTGTGTCAGTTTTTCATAGAACGGCCTCTTCCGTGGTGCATTGTGGATGGTAA	natural antisense	NM_001135153	SLC39A14	zinc transporter ZIP14 isoform a	+	22225049	22280249	7.00582	52.153	3.03527	5.09083	7.6863	5.44722	9.28457	5.49711	7.11391	51.996	45.3509	52.1724	50.7729	60.4728	2.91012	2.93134	3.37684	3.0521	2.90596	5.31906	3.53542	5.1975	5.65513	5.74702
ASHG19A3A030502	0.000624	2.09056	up	noncoding	ENST00000426826	RP11-458I7.1	Ensembl	866	chr1	+	150025845	150027016		AGGGCTACCTCTGATCTGTGTTTGCCCCGACAAATGGAATTTATCCTTACAAATTGGTGT	intergenic							756.733	5978.88	10.3988	11.4627	1115.09	646.316	808.99	482.615	730.659	6812.92	5728.68	4233.68	6230.35	6888.79	10.7306	10.4196	10.4063	9.99954	10.4378	11.5527	11.6247	11.247	11.3962	11.4926
ASHG19A3A000519	0.00591548	2.32756	up	noncoding	HIT000191827		H-invDB	240	chr16	+	2012061	2012526	BC007583,"	TAGGTCTTAGAAATGGCATCAAAGGTGGCCTTGCCGAAGTTGCCCAGGGTGGCAGTGCAG	natural antisense	NM_002952	RPS2	40S ribosomal protein S2	-	2012061	2014827	10.5296	56.3677	3.96979	5.18861	9.1193	8.07222	7.13298	14.6616	13.6619	46.914	120.411	40.8606	39.3001	34.3522	3.63036	4.21368	3.16044	4.38566	4.45883	5.17335	5.72297	4.80912	5.32839	4.90922
ASHG19A3A024780	0.00106849	3.3994	up	noncoding	uc003iie.2	BC071807	UCSC_knowngene	197	chr4	-	141281972	141290504		CCACACGAGCTGGAGATTCAGGAAGCATCAGTAGAAGTCAATGGCCATTAATAAAAACAT	intronic antisense	NM_001153585	SCOC	short coiled-coil protein isoform 4	+	141264614	141303710	8.15524	50.492	3.33162	5.09689	9.26256	5.44722	9.96813	9.03073	7.06754	48.2543	69.5649	45.0427	39.7067	49.8916	3.69376	2.93134	3.44454	3.72544	2.863	5.2149	4.49948	4.97153	5.33849	5.46007
ASHG19A3A024780	0.00106849	3.3994	up	noncoding	uc003iie.2	BC071807	UCSC_knowngene	197	chr4	-	141281972	141290504		CCACACGAGCTGGAGATTCAGGAAGCATCAGTAGAAGTCAATGGCCATTAATAAAAACAT	intronic antisense	NM_001153635	SCOC	short coiled-coil protein isoform 5	+	141264596	141303710	8.15524	50.492	3.33162	5.09689	9.26256	5.44722	9.96813	9.03073	7.06754	48.2543	69.5649	45.0427	39.7067	49.8916	3.69376	2.93134	3.44454	3.72544	2.863	5.2149	4.49948	4.97153	5.33849	5.46007
ASHG19A3A024780	0.00106849	3.3994	up	noncoding	uc003iie.2	BC071807	UCSC_knowngene	197	chr4	-	141281972	141290504		CCACACGAGCTGGAGATTCAGGAAGCATCAGTAGAAGTCAATGGCCATTAATAAAAACAT	intronic antisense	NM_001153690	SCOC	short coiled-coil protein isoform 6	+	141264614	141303710	8.15524	50.492	3.33162	5.09689	9.26256	5.44722	9.96813	9.03073	7.06754	48.2543	69.5649	45.0427	39.7067	49.8916	3.69376	2.93134	3.44454	3.72544	2.863	5.2149	4.49948	4.97153	5.33849	5.46007
ASHG19A3A024780	0.00106849	3.3994	up	noncoding	uc003iie.2	BC071807	UCSC_knowngene	197	chr4	-	141281972	141290504		CCACACGAGCTGGAGATTCAGGAAGCATCAGTAGAAGTCAATGGCCATTAATAAAAACAT	intronic antisense	NM_001153446	SCOC	short coiled-coil protein isoform 4	+	141264596	141303710	8.15524	50.492	3.33162	5.09689	9.26256	5.44722	9.96813	9.03073	7.06754	48.2543	69.5649	45.0427	39.7067	49.8916	3.69376	2.93134	3.44454	3.72544	2.863	5.2149	4.49948	4.97153	5.33849	5.46007
ASHG19A3A024780	0.00106849	3.3994	up	noncoding	uc003iie.2	BC071807	UCSC_knowngene	197	chr4	-	141281972	141290504		CCACACGAGCTGGAGATTCAGGAAGCATCAGTAGAAGTCAATGGCCATTAATAAAAACAT	intronic antisense	NM_032547	SCOC	short coiled-coil protein isoform 4	+	141178439	141303710	8.15524	50.492	3.33162	5.09689	9.26256	5.44722	9.96813	9.03073	7.06754	48.2543	69.5649	45.0427	39.7067	49.8916	3.69376	2.93134	3.44454	3.72544	2.863	5.2149	4.49948	4.97153	5.33849	5.46007
ASHG19A3A045024	0.0112786	2.12672	up	noncoding	ENST00000437905	RP4-669L17.6	Ensembl	324	chr1	-	379129	379453	ENST00000505043,"	TGAAATCAACCTGCCTGCCTATCCAGAAGCCCGCAATTACTCAGTGCTACCATTTTATTT	intergenic							68.2702	272.185	6.47121	7.55984	98.0558	51.7123	65.1172	63.9946	62.471	217.51	218.407	245.98	356.411	322.616	6.77473	6.46849	6.1345	6.49824	6.48009	7.30849	6.92461	7.51839	8.08692	7.96078
ASHG19A3A018009	0.00105763	5.04422	up	noncoding	ENST00000419003	RP4-779E11.3	Ensembl	480	chr20	+	4173713	4176375	uc002wkq.2,"	TTTGTGCAAACCTCAGAACTGTGTCCTCCAAGGGCCTGGGGTATTTGGCAGGCGCTGTCT	intergenic							15.608	128.901	4.21822	6.55285	19.8414	5.44722	17.8854	16.4587	18.4074	108.729	156.46	110.179	142.164	126.974	4.59924	2.93134	4.19109	4.54618	4.82324	6.36519	6.27644	6.33768	6.97987	6.80506
ASHG19A3A020721	0.00458117	3.00599	up	noncoding	uc003bwp.1	NR_003112	UCSC_knowngene	657	chr3	-	12299295	12299952		GACTTCATGTCCTGAATTGAGGGTTTGAAGAAGATCTCTGCCTACATGAAGTCCAGCCAA	intergenic							9.79091	51.6257	3.52321	5.11105	8.72723	5.44722	5.42648	10.1867	19.1669	37.2221	64.1838	45.611	51.3891	59.7223	3.46761	2.93134	2.47304	3.87073	4.87331	4.85257	4.31247	4.99242	5.66969	5.7281
ASHG19A3A029633	6.92e-05	3.54014	up	noncoding	NR_001590	IFITM4P	RefSeq_NR	342	chr6	-	29718584	29718925	ENST00000441380,"	ATTCACCTACTCCCTGAAGTCTAGGGACAGGAAGATGGTTGGAGACCTGACTGGGGCCCA	intergenic							148.566	1162.01	7.6082	9.432	224.77	108.474	132.435	123.705	153.448	1309.43	1121.44	921.258	1130.78	1327.13	8.03665	7.50937	7.19629	7.48827	7.81038	9.50501	9.46832	9.27974	9.38124	9.52571
ASHG19A3A049775	0.000235	3.19618	up	noncoding	ENST00000416137	RP3-522D1.2	Ensembl	156	chr1	-	113433388	113433544	NM_001000,ENST00000495111,ENST00000446011,ENST00000424573,ENST00000422215,"	AATAAACTCAGGTACAACTCCAAAAGGAGACATTGGAGAAGAACCAAGCTGGATCTATAA	intergenic							479.887	5343.42	9.63137	11.3077	684.593	398.976	568.122	364.844	382.899	6221.6	4759.22	3697.9	5510.12	6528.24	9.96161	9.62166	9.76599	9.45387	9.35373	11.4275	11.3469	11.0778	11.2493	11.4372
ASHG19A3A039596	7.38e-06	4.0425	up	noncoding	ENST00000443728	RP11-2N21.2	Ensembl	411	chrX	-	12413875	12414286		ATTTATGGAGCTCACAGTCAGATGAACCATACATGAGCTCTTCCTGCCACATCCAGATGA	intronic antisense	NM_014728	FRMPD4	FERM and PDZ domain-containing protein 4	+	12156584	12742642	121.11	1072.8	7.3234	9.33865	139.058	99.6174	158.072	110.92	97.8821	1143.38	985.224	947.593	1151.38	1136.41	7.29678	7.38531	7.47721	7.32313	7.13457	9.33118	9.30225	9.30652	9.39784	9.35543
ASHG19A3A019316	0.000613	2.32422	up	noncoding	ENST00000448049	C21orf125	Ensembl	3507	chr21	+	44866480	44873773		AACTGTGGAACATACTGGCACTTGGGCCGGTGTGAAGCCACCCCCCTGCCATGAAAAATG	intergenic							72.9905	302.559	6.56148	7.77823	76.1238	46.3802	103.834	74.3857	64.2287	287.292	407.282	308.877	248.561	260.785	6.41504	6.32997	6.82918	6.71172	6.52149	7.67264	7.99429	7.83754	7.67658	7.7101
ASHG19A3A013878	7.77e-07	2.94972	up	noncoding	ENST00000421570	AC007387.2	Ensembl	150	chr2	-	74981796	74981946		CGCGTGAAATTCATGGACGTCACGAGCCGGTCCATCATCCGCAATGTAAAAGGCCCCGTT	intergenic							514.214	5468.98	9.79433	11.3549	598.212	458.916	586.539	426.308	501.097	6055.4	4953.2	4716.44	5845.1	5774.75	9.72543	9.86099	9.822	9.75925	9.80396	11.3774	11.4084	11.3982	11.3196	11.2709
ASHG19A3A046812	0.00911261	2.72906	up	noncoding	uc001pag.2	BC070093	UCSC_knowngene	2642	chr11	+	82997170	83134558		TTTCGTGAGGCGTCACATCCTGCTGCTTCACCCTCTGGTGCACGGGAGGACCAACTATTT	natural antisense	NM_021825	CCDC90B	coiled-coil domain-containing protein 90B,"	-	82972501	82997377	10.1621	43.0065	3.36331	4.81172	7.45663	5.44722	20.9769	9.83945	7.09056	27.6713	77.7506	40.287	33.0927	36.231	2.73807	2.93134	4.43872	3.82489	2.88354	4.41865	4.75423	4.78172	5.11283	4.99116
ASHG19A3A045118	0.000152	2.03738	up	noncoding	ENST00000473109	RP11-390K5.1	Ensembl	361	chr11	-	47212732	47213093	ENST00000457473,"	CCACCAGCGACTCATTGACTTGCACAGTCCTTCTGAGATTGTTAAGCAGATTACTTCCAT	intergenic							2052.95	16864.8	12.0823	13.109	2651.17	1977.18	2161.34	1373.81	2101.28	17876.9	14770.4	14393.6	19435.1	17848.1	12.1785	12.1686	12.1518	11.9033	12.0094	13.0756	13.1177	13.1245	13.2157	13.0116
ASHG19A3A020799	0.0489358	2.47592	up	noncoding	ENST00000449663	AC097635.4	Ensembl	396	chr3	-	20049343	20049739		TGACCCCTGCAGTCACAGAAGTTACAACTAGGAGATTATTCGGACATAACGATTACTCCC	intergenic							18.426	88.6463	4.63939	5.94735	19.5533	19.9945	27.6918	15.5784	9.31203	89.9388	92.7676	63.6101	96.3966	100.518	4.58093	5.27761	4.86358	4.46774	4.0071	6.08888	5.16432	5.51164	6.4848	6.48713
ASHG19A3A048046	1.01e-05	3.43872	up	noncoding	ENST00000486088	RP11-1028N23.1	Ensembl	380	chr12	-	116030408	116030788		GGCATTATTAAGCCTTCCCTCCATTGGCTTGCCCAGAAATACAACTGTGACAAGATGATC	intergenic							221.345	1957.16	8.29655	10.0784	277.765	189.504	248.267	190.869	200.318	2046.04	1647.83	1730.73	2215.36	2145.84	8.39416	8.38665	8.23709	8.21982	8.24505	10.0534	9.99104	10.1021	10.163	10.0826
ASHG19A3A016420	4.77e-05	2.73079	up	noncoding	ENST00000429515	AC097523.1	Ensembl	637	chr2	+	139036143	139036780		CCCAGTTCCTAAGGCTGTAACTTAACGGCAAGCCTGTCCATCATGGAGTTAACTAGTTAA	intergenic							373.02	3066.37	9.19066	10.64	520.153	296.474	449.091	300.888	298.494	3459.3	2873.41	2658.97	3164.27	3175.88	9.4695	9.13399	9.3464	9.09087	8.91257	10.6941	10.7076	10.6647	10.586	10.5475
ASHG19A3A014803	0.0182105	3.51229	up	noncoding	S81492		RNAdb	319	chr2	-	197629094	197629395	NM_012086,"	TATTGTTCTATATAAAGCACCGCAACTGAGAACAGAGCAATGGCAGCTGCTGTGTGAGGA	exon sense-overlapping	NM_012086	GTF3C3	general transcription factor 3C polypeptide 3	-	197627959	197664492	17.5628	95.7226	4.28111	6.09352	21.7206	6.66303	25.2997	27.4461	6.6843	112.659	109.796	79.1804	88.174	88.8038	4.71613	4.00688	4.73088	5.27549	2.67617	6.41231	5.52993	5.84697	6.36815	6.31026
ASHG19A3A020044	0.000284	2.88677	up	noncoding	ENST00000428401	AC005300.5	Ensembl	373	chr22	+	17673825	17674198		AATTAACCGTAACTGGCGGAAACCCAGAGGTATTCACAACGGGGTTCATAGAAGGTTCAA	intronic antisense	NM_017424	CECR1	adenosine deaminase CECR1 isoform a precursor	-	17660193	17690779	162.576	1059.82	7.76363	9.29309	232.857	138.287	166.64	155.094	120.002	1294.41	1047.12	636.588	1082.17	1238.79	8.09416	7.86891	7.5628	7.8545	7.4378	9.49292	9.38441	8.80953	9.33207	9.44652
ASHG19A3A020044	0.000284	2.88677	up	noncoding	ENST00000428401	AC005300.5	Ensembl	373	chr22	+	17673825	17674198		AATTAACCGTAACTGGCGGAAACCCAGAGGTATTCACAACGGGGTTCATAGAAGGTTCAA	intronic antisense	NM_177405	CECR1	adenosine deaminase CECR1 isoform b	-	17660191	17680545	162.576	1059.82	7.76363	9.29309	232.857	138.287	166.64	155.094	120.002	1294.41	1047.12	636.588	1082.17	1238.79	8.09416	7.86891	7.5628	7.8545	7.4378	9.49292	9.38441	8.80953	9.33207	9.44652
ASHG19A3A018231	0.000292	3.0192	up	noncoding	ENST00000453780	RP1-125I3.4	Ensembl	140	chr1	+	26215460	26215600	NM_001000,ENST00000495111,ENST00000446011,ENST00000424573,ENST00000422215,"	AATAAAATCAGGTACAACTCCAAAAGGAGACATCGGAGGAGAACCAAGCTGGGTCTATAA	intronic antisense	NM_001145454	STMN1	stathmin isoform b	-	26210676	26232993	481.692	5150.56	9.68336	11.2775	589.196	478.598	508.637	451.677	380.35	5983.57	4818.51	4515.28	4610.98	5824.43	9.69966	9.9338	9.57986	9.86504	9.33846	11.3683	11.3774	11.3358	11.026	11.2801
ASHG19A3A044059	0.000134	3.62473	up	noncoding	ENST00000438138	RP11-242G20.2	Ensembl	877	chr10	+	71538717	71539594		AATAAAGATCAGGTAGCTCAAAAGAAGGCAAGCTTTTTCAGAGCTCAAGAGCGGGCTGCT	intergenic							198.534	1772.51	8.09043	9.94831	255.87	164.911	253.285	179.005	139.599	1855.8	1565.91	1452.93	1997.52	1990.4	8.25731	8.14565	8.27275	8.1084	7.66806	9.91526	9.92189	9.88041	10.0314	9.99261
ASHG19A3A037001	0.000395	3.59442	up	noncoding	ENST00000509267	AC105049.1	Ensembl	2375	chr8	+	144934014	144939422		TAAAATTCTGAGATACGGCTCTAGGAACCCTGGATTTTGGACGGCTTGCTTCCCTTGTTT	intergenic							21.8986	144.756	4.88177	6.72753	19.1577	13.5263	28.7488	32.7668	15.2937	128.707	164.776	128.885	152.452	148.96	4.55373	4.79898	4.92638	5.53275	4.59701	6.6003	6.37698	6.57423	7.07386	7.01227
ASHG19A3A035232	0.000226	14.2427	up	noncoding	ENST00000433466	AC092214.4	Ensembl	940	chr7	+	143134126	143135066		CATAAACTTTCAGAATCACTGGCACTGGGCCTGGTAAGTGCTAATCTATGCCAACATCTG	intergenic							9.99511	210.955	3.39253	7.22468	7.50063	5.44722	14.8615	15.03	7.13625	200.903	187.014	171.453	261.231	234.171	2.78391	2.93134	3.90105	4.41732	2.92902	7.19791	6.62636	6.99065	7.73178	7.57667
ASHG19A3A009504	0.00149771	2.03119	up	noncoding	ENST00000514388	AC006070.11	Ensembl	532	chr17	+	39368957	39369489		TGCCTAAACCAGAGCTATGGATCCAGCTGCTGCTAGCCCTGCTGCCAATCAGCCTGTTGT	intergenic							20.7301	76.7524	4.7292	5.75152	26.2069	6.10777	30.9998	17.252	23.0843	70.0641	89.1663	92.6725	68.7352	63.1239	4.9639	3.91436	5.03286	4.61515	5.11973	5.7507	5.07162	6.08213	6.04268	5.81049
ASHG19A3A024530	0.000491	4.25803	up	noncoding	AK095074		RNAdb	2155	chr4	-	100817408	100819563		CAGCACAACACTCTGTACATTTCAGTCTGATATTCTACTTTGCCATTTAAGGACACCATT	intergenic							15.5037	108.237	4.17529	6.26548	13.205	5.44722	20.7901	27.5168	10.5593	110.931	100.646	107.986	111.534	110.089	4.09031	2.93134	4.42272	5.27955	4.15253	6.39146	5.34679	6.30833	6.67107	6.60972
ASHG19A3A033717	5.57e-05	3.74094	up	noncoding	ENST00000461005	RP4-800G7.1	Ensembl	181	chr7	-	148888134	148888315	NM_021029,ENST00000476382,ENST00000443749,"	ACGGACTTTCTGTAAGAAGTGTGGCAAGCACCAACCCCATAAAGTGACACAGTACAAGAA	intergenic							285.4	3014.43	8.7111	10.6145	393.098	249.93	317.661	201.499	264.812	3426.19	2562.86	2570.17	3152.36	3360.57	8.98466	8.87109	8.68544	8.31055	8.70377	10.6832	10.567	10.6198	10.584	10.6185
ASHG19A3A014941	0.000144	7.67253	up	noncoding	ENST00000429485	AC016697.2	Ensembl	615	chr2	-	209134066	209134681		AAGTTTAACAAGGATCAGCTGGAGGAGTTCAAGGTGGCCTTCAAGCTGTTTAACTGAGTG	intronic antisense	NM_152671	PIKFYVE	1-phosphatidylinositol-3-phosphate 5-kinase	+	209130990	209170271	7.18092	95.8231	3.15685	6.09656	8.45628	5.44722	5.50808	5.27599	11.217	82.5648	135.729	69.7267	83.5841	107.511	3.33385	2.93134	2.55523	2.73873	4.22512	5.97192	5.98006	5.65199	6.30115	6.57765
ASHG19A3A014941	0.000144	7.67253	up	noncoding	ENST00000429485	AC016697.2	Ensembl	615	chr2	-	209134066	209134681		AAGTTTAACAAGGATCAGCTGGAGGAGTTCAAGGTGGCCTTCAAGCTGTTTAACTGAGTG	intronic antisense	NM_015040	PIKFYVE	1-phosphatidylinositol-3-phosphate 5-kinase	+	209130990	209223475	7.18092	95.8231	3.15685	6.09656	8.45628	5.44722	5.50808	5.27599	11.217	82.5648	135.729	69.7267	83.5841	107.511	3.33385	2.93134	2.55523	2.73873	4.22512	5.97192	5.98006	5.65199	6.30115	6.57765
ASHG19A3A014941	0.000144	7.67253	up	noncoding	ENST00000429485	AC016697.2	Ensembl	615	chr2	-	209134066	209134681		AAGTTTAACAAGGATCAGCTGGAGGAGTTCAAGGTGGCCTTCAAGCTGTTTAACTGAGTG	intronic antisense	NM_001178000	PIKFYVE	1-phosphatidylinositol-3-phosphate 5-kinase	+	209130990	209170271	7.18092	95.8231	3.15685	6.09656	8.45628	5.44722	5.50808	5.27599	11.217	82.5648	135.729	69.7267	83.5841	107.511	3.33385	2.93134	2.55523	2.73873	4.22512	5.97192	5.98006	5.65199	6.30115	6.57765
ASHG19A3A051935	0.00133679	2.64975	up	noncoding	ENST00000433407	RP11-312B8.2	Ensembl	286	chr1	-	6894392	6894678		AATTGTACACCACAGATTCAGGCATGGACTCCGTGAGGAAACAACACCTAAACCAAAGAG	intronic antisense	NM_001195563	CAMTA1	calmodulin-binding transcription activator 1	+	6845383	6932107	250.658	1665.79	8.45858	9.86444	351.023	181.798	333.214	196.427	190.829	1871.05	1543.86	1204.41	1771.57	1938.07	8.79239	8.30471	8.77625	8.26526	8.15428	9.93234	9.90638	9.63112	9.89425	9.9581
ASHG19A3A051935	0.00133679	2.64975	up	noncoding	ENST00000433407	RP11-312B8.2	Ensembl	286	chr1	-	6894392	6894678		AATTGTACACCACAGATTCAGGCATGGACTCCGTGAGGAAACAACACCTAAACCAAAGAG	intronic antisense	NM_015215	CAMTA1	calmodulin-binding transcription activator 1	+	6845383	7829766	250.658	1665.79	8.45858	9.86444	351.023	181.798	333.214	196.427	190.829	1871.05	1543.86	1204.41	1771.57	1938.07	8.79239	8.30471	8.77625	8.26526	8.15428	9.93234	9.90638	9.63112	9.89425	9.9581
ASHG19A3A016687	0.0103385	2.11419	up	noncoding	BC020465		misc_RNA	1011	chr2	+	182414361	182521833		TCAAATCCCTGGAGTTCACATTCCTTAAGCAGTGACAGAGCGTGCCCTTCATATTCCATT	natural antisense	NM_001160277	CERKL	ceramide kinase-like protein isoform 7	-	182401400	182521834	28.3388	107.083	5.19094	6.27105	13.8492	17.246	44.8513	35.0647	30.6829	93.1983	125.345	107.949	116.172	92.7502	4.14898	5.09276	5.58207	5.62874	5.50217	6.13636	5.81387	6.30773	6.72512	6.37217
ASHG19A3A016687	0.0103385	2.11419	up	noncoding	BC020465		misc_RNA	1011	chr2	+	182414361	182521833		TCAAATCCCTGGAGTTCACATTCCTTAAGCAGTGACAGAGCGTGCCCTTCATATTCCATT	natural antisense	NM_001030313	CERKL	ceramide kinase-like protein isoform 4	-	182401400	182521834	28.3388	107.083	5.19094	6.27105	13.8492	17.246	44.8513	35.0647	30.6829	93.1983	125.345	107.949	116.172	92.7502	4.14898	5.09276	5.58207	5.62874	5.50217	6.13636	5.81387	6.30773	6.72512	6.37217
ASHG19A3A016687	0.0103385	2.11419	up	noncoding	BC020465		misc_RNA	1011	chr2	+	182414361	182521833		TCAAATCCCTGGAGTTCACATTCCTTAAGCAGTGACAGAGCGTGCCCTTCATATTCCATT	natural antisense	NM_001030312	CERKL	ceramide kinase-like protein isoform 3	-	182401400	182521834	28.3388	107.083	5.19094	6.27105	13.8492	17.246	44.8513	35.0647	30.6829	93.1983	125.345	107.949	116.172	92.7502	4.14898	5.09276	5.58207	5.62874	5.50217	6.13636	5.81387	6.30773	6.72512	6.37217
ASHG19A3A016687	0.0103385	2.11419	up	noncoding	BC020465		misc_RNA	1011	chr2	+	182414361	182521833		TCAAATCCCTGGAGTTCACATTCCTTAAGCAGTGACAGAGCGTGCCCTTCATATTCCATT	natural antisense	NM_001030311	CERKL	ceramide kinase-like protein isoform 2	-	182401400	182521834	28.3388	107.083	5.19094	6.27105	13.8492	17.246	44.8513	35.0647	30.6829	93.1983	125.345	107.949	116.172	92.7502	4.14898	5.09276	5.58207	5.62874	5.50217	6.13636	5.81387	6.30773	6.72512	6.37217
ASHG19A3A016687	0.0103385	2.11419	up	noncoding	BC020465		misc_RNA	1011	chr2	+	182414361	182521833		TCAAATCCCTGGAGTTCACATTCCTTAAGCAGTGACAGAGCGTGCCCTTCATATTCCATT	natural antisense	NM_201548	CERKL	ceramide kinase-like protein isoform 1	-	182401400	182521834	28.3388	107.083	5.19094	6.27105	13.8492	17.246	44.8513	35.0647	30.6829	93.1983	125.345	107.949	116.172	92.7502	4.14898	5.09276	5.58207	5.62874	5.50217	6.13636	5.81387	6.30773	6.72512	6.37217
ASHG19A3A032530	0.0134549	3.12188	up	noncoding	ENST00000429695	ASS1P11	Ensembl	1212	chr7	-	21259827	21261047		AACCCGTGGAACATGGACGAGAACCTCATGCACATCAGCTACGAAGCTGGAATCCTAGAG	intergenic							16.9482	81.3833	4.21924	5.86166	34.9933	5.44722	16.2526	17.9837	10.0643	68.2655	114.3	83.8122	64.8057	75.7332	5.35424	2.93134	4.04088	4.6746	4.09516	5.71448	5.61239	5.93122	5.96678	6.08343
ASHG19A3A021392	8.66e-06	2.13589	up	noncoding	ENST00000497682	RP11-702L6.2	Ensembl	407	chr3	-	109128524	109128931		CTAACTATTATGCCAAAAGAAATCCAGCTAGCACGCCGCATACAAGGAAAACGTGCTTAA	natural antisense	NM_001145553	FLJ25363	hypothetical protein LOC401082	+	109128836	109214014	576.387	4413.17	9.98344	11.0783	736.634	504.542	638.063	490.172	512.526	4924.48	4391.5	3836.3	4925.1	3988.48	10.0639	10.0116	9.97364	10.037	9.831	11.1197	11.2209	11.1197	11.1113	10.8198
ASHG19A3A041302	2.18e-05	5.95863	up	noncoding	ENST00000331267	RP1-164F3.6	Ensembl	462	chrX	+	100594904	100595922		TGACGAACACAAAGGGTAAGAGGCGAGGCACCAGATAGATGTTCTCTAGGCCTTTCAGAA	intergenic							64.9393	783.383	6.38011	8.9551	85.2501	40.9938	89.3613	51.7831	57.3081	776.769	755.444	683.624	779.104	921.973	6.57728	6.1747	6.59828	6.19348	6.35683	8.87517	8.9344	8.89782	8.95552	9.11257
ASHG19A3A052399	0.00344544	2.73725	up	noncoding	HIT000295730		H-invDB	1297	chr15	-	75613738	75615034		CTACCAGTTACACTGGGACTGTAACAGCATTTTTACTTTCTGTACAACAAAAATCTTTGT	intergenic							56.8801	286.13	6.20651	7.65925	76.6262	50.0195	49.2906	68.9995	39.4644	323.774	246.024	238.39	301.306	321.156	6.42426	6.42587	5.73376	6.60752	5.84115	7.83072	7.13588	7.47204	7.90172	7.95586
ASHG19A3A049944	0.0209789	3.05839	up	noncoding	ENST00000434567	RP11-40O20.4	Ensembl	254	chr13	+	23947561	23948155		ATTCTACACTACGATGAGGTGTCCATCATGGAGGTTAAGATCAATGCCCTCATTAAAGCA	intronic antisense	NM_014363	SACS	sacsin	-	23902964	24007841	20.2701	96.9751	4.5155	6.12828	22.2979	10.27	26.4636	35.1995	7.11929	93.087	122.327	96.1208	90.289	83.0516	4.7512	4.48078	4.79979	5.63475	2.91099	6.13534	5.75893	6.13687	6.39739	6.21286
ASHG19A3A014668	0.00517467	3.99795	up	noncoding	uc002ukq.2	BC034000	UCSC_knowngene	690	chr2	-	176999570	177001826		GACACAAGAAGCTTGGATGTGAAATAGCACTTCCTTCTGTGTTACAGAATAAAACAATAT	intergenic							20.7875	160.36	4.8332	6.83246	26.58	21.5466	20.551	21.0283	14.2315	183.255	134.464	147.402	173.045	163.636	4.98369	5.36441	4.40643	4.9037	4.50776	7.07015	5.962	6.77371	7.22677	7.12966
ASHG19A3A011175	0.000114	4.07851	up	noncoding	ENST00000512134	AC004510.2	Ensembl	579	chr19	-	15947286	15947865		TTTTTTGGGGTTTGGGGTCTTTGCTGCTCGCGCAGGCCCTCCTCCCCTCTAATCCCCGTC	intergenic							1041.55	16426.5	11.0304	13.0585	1074.15	979.921	1104.27	883.312	1166.12	18325.1	15553.6	13754.8	17187.6	17311.2	10.6602	11.1034	10.9944	11.2185	11.1758	13.1309	13.2417	13.0284	12.9614	12.9301
ASHG19A3A026068	0.000106	22.9359	up	noncoding	ENST00000503502	RP11-308D13.1	Ensembl	385	chr4	+	140467504	140467889		AATTGGGTGACCATGTAACCAACTTATGCAAGATGGGGGCCCCCAAATCTGGTATCTTTT	intronic antisense	NM_030648	SETD7	histone-lysine N-methyltransferase SETD7	-	140427191	140477577	45.3124	2267.86	5.69052	10.2101	99.9861	15.7902	35.4584	29.0444	46.2829	2450.86	1248.24	2065.22	2772.57	2802.44	6.80372	4.98298	5.2367	5.36292	6.06629	10.2849	9.6181	10.3297	10.4203	10.3973
ASHG19A3A048776	2.93e-05	3.23646	up	noncoding	ENST00000497406	RP11-557F20.1	Ensembl	723	chr12	+	59413949	59414672		CCAAGAGATGCAGACTCTTCTCTCAGCGAGCTTCTACTTCTGTCTGAATCCAGTCAAAAA	intergenic							946.807	12645.8	10.8735	12.5679	1052.91	924.855	964.512	822.957	968.804	13223.2	11169	10891.6	14229.5	13715.8	10.6248	10.9927	10.7461	11.0819	10.9218	12.5268	12.5821	12.6214	12.6128	12.4963
ASHG19A3L0001759	0.000346	5.02354	up	noncoding	AI354683	lincRNA-FRMD1-1	lincRNA	439	chr6	-	168501721	168502166		TGGGGTCCCTGCCCCGGGCTAAGTGCACCCTGCCTGCCTTCTGGAGGGAGCATTGGGCTT	intergenic							59.0731	596.199	6.29023	8.61893	48.3489	67.1775	61.4429	56.9998	61.3962	625.938	534.155	556.862	574.787	689.253	5.7956	6.8255	6.04904	6.32586	6.45512	8.62508	8.42849	8.63345	8.61594	8.79169
ASHG19A3A051552	6.47e-05	5.60974	up	noncoding	ENST00000493832	CTD-2325P2.2	Ensembl	494	chr14	+	69159806	69160300		TCTTTAGCCAGAGAACTCTCTGGAATCATTAAAGAGATCGTGAGGACTGCCTAGTCTGTG	intergenic							58.0038	647.126	6.23162	8.71955	67.3999	47.07	84.9321	43.9964	46.6208	662.667	644.082	531.233	682.042	715.608	6.2444	6.34894	6.5249	5.96211	6.07775	8.68644	8.70411	8.57093	8.80151	8.83479
ASHG19A3A035047	5.7e-06	4.01757	up	noncoding	ENST00000491343	RP11-128A6.1	Ensembl	752	chr7	+	128696072	128696824	NR_002187,"	CTCATGAGTGGTGTTTCCCTCAAGCCCGAATTCGTAGACATCATCAATGCCAAACAATGA	bidirectional	NM_012470	TNPO3	transportin-3 isoform 1	-	128594233	128695227	255.347	2854.29	8.55296	10.5593	310.559	201.611	300.482	254.117	209.966	3091.92	2564.3	2636.89	3038.98	2939.35	8.59214	8.50063	8.57972	8.76392	8.3284	10.5729	10.5687	10.6534	10.5391	10.4623
ASHG19A3A035047	5.7e-06	4.01757	up	noncoding	ENST00000491343	RP11-128A6.1	Ensembl	752	chr7	+	128696072	128696824	NR_002187,"	CTCATGAGTGGTGTTTCCCTCAAGCCCGAATTCGTAGACATCATCAATGCCAAACAATGA	bidirectional	NM_001191028	TNPO3	transportin-3 isoform 2	-	128594233	128695227	255.347	2854.29	8.55296	10.5593	310.559	201.611	300.482	254.117	209.966	3091.92	2564.3	2636.89	3038.98	2939.35	8.59214	8.50063	8.57972	8.76392	8.3284	10.5729	10.5687	10.6534	10.5391	10.4623
ASHG19A3A007581	0.00721686	2.5817	up	noncoding	ENST00000337023	PMS2L5	Ensembl	966	chr7	+	74306897	74322167	NR_027777,"	AACAGTCTGGATGCTGGTGCCACTAATATTGTGATGTCACCATTTCTACCTGCCACGTAT	bidirectional	NM_001025202	STAG3L2	STAG3-like protein 2	-	74299282	74306731	29.4065	133.214	5.21497	6.58329	17.7734	12.3968	45.03	30.2115	41.6207	143.167	129.737	132.529	148.248	112.387	4.45706	4.69445	5.58857	5.41713	5.91764	6.74231	5.88708	6.61427	7.03237	6.64043
ASHG19A3A034311	0.00108902	3.02262	up	noncoding	ENST00000447259	RP11-54B9.2	Ensembl	1306	chr1	+	166716593	166717899		TGTTAAGAAGCAGAAGAAGCTTCTGGTAGAAAAAAGGGGCAGCAGCTACCAAGAAACCAG	intergenic							161.787	1052.26	7.71627	9.31206	258.352	114.045	190.459	126.786	119.293	1057.74	1052.84	816.443	1183.43	1150.86	8.27015	7.58131	7.77409	7.52909	7.42669	9.23419	9.39162	9.13079	9.43558	9.36814
ASHG19A3A018441	0.000159	8.49274	up	noncoding	ENST00000444980	COX6CP2	Ensembl	225	chr20	+	49096303	49096528		CAGAAATTATGATTCCATAAAAGATTTTGAGATGAGGAAGGCTGGTATCTTTCAGAGTAC	intergenic							24.6214	400.143	5.01896	8.10519	37.7736	22.0083	16.5217	25.2715	21.5322	390.568	402.96	299.471	415.566	492.151	5.45677	5.39156	4.06286	5.15721	5.0264	8.06132	7.97663	7.79353	8.26717	8.4273
ASHG19A3A023071	0.0004	2.00981	up	noncoding	ENST00000496868	RP11-567P17.1	Ensembl	288	chr3	+	120440870	120441158		TAATTGAACAACCTTCCACTAACTTAGAGTGGTTATGTGGCTGCCCTCCACCCTACCATA	intronic antisense	NM_173825	RABL3	rab-like protein 3	-	120405527	120461384	83.8782	306.565	6.78051	7.78757	98.1402	65.8107	103.453	77.7491	74.2381	290.537	302.788	359.405	303.596	276.499	6.77597	6.7957	6.82274	6.778	6.73013	7.6878	7.49974	8.05633	7.91195	7.78202
ASHG19A3A036886	0.00185452	3.10817	up	noncoding	ENST00000442838	AC016405.1	Ensembl	929	chr8	+	123781512	123782441		TCCTGAGATTGTAAAGTCATTTCTCTTCCAGCTGCTAAAAGGCCTCGGATTCTGTCACAG	intergenic							42.7193	251.579	5.81892	7.45499	30.5567	33.5813	50.8253	41.206	57.4272	210.872	209.359	215.532	330.517	291.617	5.17113	5.91764	5.78257	5.86214	6.36112	7.26655	6.84477	7.31983	8.00061	7.84317
ASHG19A3A041856	0.00978994	4.34904	up	noncoding	NR_003589	TTTY1B	RefSeq_NR	940	chrY	-	9590764	9611928	NR_001538,"	TGATCGCTGGAAACTGCTCATCTGACTCCAGTCTCAAAAGAGGCTATGTGCAAGAATCGG	intergenic							7.69146	69.5783	3.43213	5.55283	10.0828	7.7223	8.0449	5.43927	7.16807	62.3928	81.0756	57.4439	95.6548	51.3243	3.77846	4.16511	3.25603	2.98937	2.97168	5.58382	4.85087	5.35169	6.47558	5.50217
ASHG19A3A026958	0.00500017	4.38382	up	noncoding	ENST00000440059	AMYP1	Ensembl	1023	chr1	+	104256344	104262493	NM_020978,NM_001008221,NM_001008219,NM_001008218,NM_000699,"	TTAATCCAGACACTACTTGTGGCAATGACTGCGTCTGTGAACATCGATGGCGCCAAATAA	intergenic							7.47852	56.2201	3.0762	5.20839	7.66075	5.44722	11.6871	5.43363	7.16393	66.4605	59.0885	42.5936	64.5284	48.4294	2.89197	2.93134	3.60957	2.98279	2.96531	5.67488	4.10817	4.87822	5.96153	5.41914
ASHG19A3A039615	7.35e-06	3.49296	up	noncoding	ENST00000444401	RP11-699A7.1	Ensembl	328	chrX	-	15135562	15135890		TTCCAAATTCCAAAGCAATCCTCCTGCTAAGGCCATTGGACACAAAATCCGTGTGATGCT	intergenic							603.7	8054.07	10.0554	11.8599	804.125	537.126	648.788	517.553	510.907	8488.75	7304.39	7054.84	8872	8550.37	10.1921	10.1175	10.0017	10.1401	9.82574	11.8435	11.9113	11.9456	11.8361	11.7628
ASHG19A3A043792	0.0170073	4.80707	up	noncoding	AX765717		misc_RNA	469	chr10	+	34400083	34408603		AGGGGAGTAGTTCTGCTCCCAAGAGTCCTGGGAGACCGAGCTGGCATTTTTCCTGCTTTG	natural antisense	NM_001184785	PARD3	partitioning defective 3 homolog isoform 2	-	34398487	35104253	14.0843	119.256	4.09523	6.36038	11.5302	18.3411	19.7464	14.0433	6.76032	77.2241	160.613	67.431	142.184	148.829	3.93002	5.16677	4.3424	4.32388	2.71306	5.8826	6.3238	5.60347	6.98044	7.0116
ASHG19A3A043792	0.0170073	4.80707	up	noncoding	AX765717		misc_RNA	469	chr10	+	34400083	34408603		AGGGGAGTAGTTCTGCTCCCAAGAGTCCTGGGAGACCGAGCTGGCATTTTTCCTGCTTTG	natural antisense	NM_001184791	PARD3	partitioning defective 3 homolog isoform 8	-	34398487	35104253	14.0843	119.256	4.09523	6.36038	11.5302	18.3411	19.7464	14.0433	6.76032	77.2241	160.613	67.431	142.184	148.829	3.93002	5.16677	4.3424	4.32388	2.71306	5.8826	6.3238	5.60347	6.98044	7.0116
ASHG19A3A043792	0.0170073	4.80707	up	noncoding	AX765717		misc_RNA	469	chr10	+	34400083	34408603		AGGGGAGTAGTTCTGCTCCCAAGAGTCCTGGGAGACCGAGCTGGCATTTTTCCTGCTTTG	natural antisense	NM_001184789	PARD3	partitioning defective 3 homolog isoform 6	-	34398487	35104253	14.0843	119.256	4.09523	6.36038	11.5302	18.3411	19.7464	14.0433	6.76032	77.2241	160.613	67.431	142.184	148.829	3.93002	5.16677	4.3424	4.32388	2.71306	5.8826	6.3238	5.60347	6.98044	7.0116
ASHG19A3A043792	0.0170073	4.80707	up	noncoding	AX765717		misc_RNA	469	chr10	+	34400083	34408603		AGGGGAGTAGTTCTGCTCCCAAGAGTCCTGGGAGACCGAGCTGGCATTTTTCCTGCTTTG	natural antisense	NM_001184790	PARD3	partitioning defective 3 homolog isoform 7	-	34398487	35104253	14.0843	119.256	4.09523	6.36038	11.5302	18.3411	19.7464	14.0433	6.76032	77.2241	160.613	67.431	142.184	148.829	3.93002	5.16677	4.3424	4.32388	2.71306	5.8826	6.3238	5.60347	6.98044	7.0116
ASHG19A3A043792	0.0170073	4.80707	up	noncoding	AX765717		misc_RNA	469	chr10	+	34400083	34408603		AGGGGAGTAGTTCTGCTCCCAAGAGTCCTGGGAGACCGAGCTGGCATTTTTCCTGCTTTG	natural antisense	NM_001184786	PARD3	partitioning defective 3 homolog isoform 3	-	34398487	35104253	14.0843	119.256	4.09523	6.36038	11.5302	18.3411	19.7464	14.0433	6.76032	77.2241	160.613	67.431	142.184	148.829	3.93002	5.16677	4.3424	4.32388	2.71306	5.8826	6.3238	5.60347	6.98044	7.0116
ASHG19A3A043792	0.0170073	4.80707	up	noncoding	AX765717		misc_RNA	469	chr10	+	34400083	34408603		AGGGGAGTAGTTCTGCTCCCAAGAGTCCTGGGAGACCGAGCTGGCATTTTTCCTGCTTTG	natural antisense	NM_001184787	PARD3	partitioning defective 3 homolog isoform 4	-	34398487	35104253	14.0843	119.256	4.09523	6.36038	11.5302	18.3411	19.7464	14.0433	6.76032	77.2241	160.613	67.431	142.184	148.829	3.93002	5.16677	4.3424	4.32388	2.71306	5.8826	6.3238	5.60347	6.98044	7.0116
ASHG19A3A043792	0.0170073	4.80707	up	noncoding	AX765717		misc_RNA	469	chr10	+	34400083	34408603		AGGGGAGTAGTTCTGCTCCCAAGAGTCCTGGGAGACCGAGCTGGCATTTTTCCTGCTTTG	natural antisense	NM_001184788	PARD3	partitioning defective 3 homolog isoform 5	-	34398487	35104253	14.0843	119.256	4.09523	6.36038	11.5302	18.3411	19.7464	14.0433	6.76032	77.2241	160.613	67.431	142.184	148.829	3.93002	5.16677	4.3424	4.32388	2.71306	5.8826	6.3238	5.60347	6.98044	7.0116
ASHG19A3A043792	0.0170073	4.80707	up	noncoding	AX765717		misc_RNA	469	chr10	+	34400083	34408603		AGGGGAGTAGTTCTGCTCCCAAGAGTCCTGGGAGACCGAGCTGGCATTTTTCCTGCTTTG	natural antisense	NM_019619	PARD3	partitioning defective 3 homolog isoform 1	-	34398487	35104253	14.0843	119.256	4.09523	6.36038	11.5302	18.3411	19.7464	14.0433	6.76032	77.2241	160.613	67.431	142.184	148.829	3.93002	5.16677	4.3424	4.32388	2.71306	5.8826	6.3238	5.60347	6.98044	7.0116
ASHG19A3L0001738	0.0012134	9.52127	up	noncoding	chr6:140218607-140237032-	lincRNA-CITED2-1	lincRNA	18426	chr6	-	140218607	140237032		GCTGTTTTAAGGTTCTGGATTTTTACCTGCCACTTTCTAGCTCTGAACTTTAATTTGATA	intergenic							7.82719	147.059	3.251	6.50215	7.80223	5.44722	10.7237	7.89277	7.27004	93.8388	82.1075	125.687	255.657	178.005	3.02673	2.93134	3.52045	3.6054	3.17106	6.14528	4.88162	6.53771	7.70874	7.23741
ASHG19A3A020192	0.00082	13.7831	up	noncoding	uc011aix.1	LM25	UCSC_knowngene	317	chr22	+	23261706	23262023	NR_033661,NM_001178126,"	AAGTCCCACAGAAGCTACAGTTGCCAGGTCACGCATGAAGGGAGCACCGTGGAGAAGACA	intergenic							29.9758	776.87	5.11265	8.89748	47.6663	6.31263	35.9063	17.3884	42.6055	646.325	768.639	483.743	949.933	1035.71	5.77659	3.95243	5.25576	4.62576	5.95269	8.66303	8.95733	8.44001	9.1779	9.24914
ASHG19A3A013721	6.32e-06	4.06133	up	noncoding	ENST00000425312	AC016734.2	Ensembl	657	chr2	-	63849308	63849965	NR_003131,"	TTTTGAATATATCTTGACTAAGCTGCAAGGCGAGGCCCCTTCCAAAACACTTGAGACAGC	intergenic							73.0763	577.969	6.57335	8.5953	91.0897	47.8757	80.7536	75.7746	69.8877	610.256	574.254	562.317	576.452	566.568	6.66676	6.37134	6.45266	6.73801	6.63799	8.5907	8.53489	8.64571	8.61947	8.58576
ASHG19A3A052506	0.00570001	2.72327	up	noncoding	uc002blm.2	DQ598270	UCSC_knowngene	299	chr15	-	85747262	85747561	uc010blu.1,uc002bkb.3,NR_027001,NR_026811,ENST00000400817,"	TGTGCGCTGGACTTGGAGCCCCTTGGAGTATGGCTTTTCACACGGGCTTCTATACCGCTT	intergenic							46.4175	206.183	5.79358	7.23892	60.199	29.2929	84.9965	39.3002	18.2986	219.42	216.975	221.082	198.509	174.93	6.08783	5.74619	6.52595	5.79322	4.81471	7.31918	6.91194	7.35741	7.39238	7.21368
ASHG19A3A024389	0.00352387	5.50177	up	noncoding	G36558		misc_RNA	448	chr4	-	80220268	80220716		AGGATTATATAGAGGAAAGGACTCAGGGTTGGGCATAAGCATCATGAAGACTAGGCACTG	intergenic							6.88493	65.6905	2.97192	5.43182	7.78821	5.44722	8.93856	5.05795	7.19274	46.0085	110.006	33.5326	68.6617	70.2437	3.00993	2.93134	3.34317	2.55653	3.01863	5.14669	5.53409	4.47056	6.04136	5.96639
ASHG19A3A024864	7.52e-05	2.85704	up	noncoding	ENST00000496058	RP11-555K12.2	Ensembl	459	chr4	-	153535026	153535485		TTGTCTCCTTCAATGACACCTTTGTCCATGTCACTGATGTTTCTGGCAAGGGAACTACCT	intergenic							213.769	1475.1	8.21612	9.73064	297.296	167.943	228.473	170.469	204.665	1592.65	1394.66	1284.61	1587.73	1515.88	8.51131	8.17231	8.09269	8.02201	8.28228	9.73855	9.76174	9.71486	9.76089	9.67719
ASHG19A3A012469	2.02e-05	2.65422	up	noncoding	ENST00000463110	RP11-359H18.1	Ensembl	252	chr19	+	23780142	23780394		AAAGTCACCACGGTCTTTAGTCATGCACAAATGGTAGTTTTGTGTGTTGGCTGCTCCACT	intergenic							1645.46	17317.3	11.7609	13.1692	2237.91	1582.92	1618.07	1192.75	1595.66	18430.7	15908.7	14995	18209	19043.2	11.9287	11.8638	11.6672	11.6959	11.649	13.1363	13.298	13.238	13.0562	13.1177
ASHG19A3A008323	0.0249059	2.4368	up	noncoding	ENST00000508151	AC006070.12	Ensembl	193	chr17	-	39343195	39343388		GTGAGTTCAGTTGCTACCATCCAGTCTGCTGCCAGACCACCAATCTGTGGATCCTGTTGT	intergenic							10.3286	44.3561	3.60694	4.89193	7.49647	5.75911	15.2447	15.9863	7.15666	38.3429	64.0777	41.705	36.5061	41.1488	2.78063	3.85416	3.94055	4.50438	2.95497	4.89287	4.30858	4.84478	5.23859	5.17482
ASHG19A3A033168	0.00536188	5.45289	up	noncoding	ENST00000426330	RP11-419N10.5	Ensembl	420	chr1	+	159728959	159729379		ATCAAAGAGAGGTAAAACCTGGGCAAGAACAAGTGGCTCTTCCAAAAGCTGTGGTTTTAG	intergenic							11.4985	111.925	3.83063	6.27765	19.4952	5.5316	16.7546	8.52236	7.18855	116.403	141.088	56.088	126.106	119.941	4.57712	3.81177	4.08607	3.67017	3.00802	6.45918	6.06018	5.31323	6.82677	6.72887
ASHG19A3A011331	0.00143245	2.25481	up	noncoding	ENST00000471178	CTD-2588C8.1	Ensembl	348	chr19	-	35024331	35024991	NR_002309,NM_001029,ENST00000480579,ENST00000473326,ENST00000470205,ENST00000419089,ENST00000419030,ENST00000405131,ENST00000393490,ENST00000391676,"	ACTACATTACTGTGTGAGTTGTGCAATTCACAGCAAAGTAGTCAGGAATCGATCTCATGA	intergenic							244.379	1345.6	8.44017	9.61317	368.127	204.789	235.876	239.926	173.174	1526.33	1210.02	1152.75	1406.17	1432.73	8.87612	8.52435	8.15255	8.64417	8.00363	9.67719	9.57367	9.57063	9.62378	9.6206
ASHG19A3H0000177	0.00590993	2.54304	up	noncoding	nc-HOXD1-48-	nc-HOXD1-48	HOX cluster	138	chr2	+	177046473	177046611		CCTGTGGAGTACACACACACACACACATATATATAAATTATGCTAGTAAAAAGTGTCTCT	intergenic							132.894	662.888	7.39668	8.74324	210.549	118.397	153.051	73.9161	108.556	657.061	610.161	560.183	734.016	753.019	7.92822	7.636	7.42196	6.70374	7.2935	8.67915	8.62007	8.63936	8.89056	8.88704
ASHG19A3A032953	6.52e-05	2.25994	up	noncoding	ENST00000433398	RP4-756H11.2	Ensembl	370	chr7	-	66071724	66072094	NM_007209,ENST00000450819,"	AACCAGACTCAGAAAGAAAACCTCAGGAAATTCTACAAGGGCAAGAAGTACAAGCCCCTG	intergenic							797.668	7159.87	10.5136	11.6898	1156.67	729.565	831.58	620.577	649.948	8273.33	6547.59	5399.4	7599.25	7979.77	10.7996	10.597	10.4543	10.4796	10.2373	11.8161	11.7715	11.5735	11.6247	11.6634
ASHG19A3A035130	7.01e-06	3.58111	up	noncoding	ENST00000454750	AC009517.2	Ensembl	570	chr7	+	136848789	136849359		CAAGGAGCCCAAAAGCCAGGATATTGGTCTACCTGAGGCTGTTGGTCAAACTGTACAGGT	intergenic							157.832	1304.96	7.73793	9.57834	198.05	139.957	165.758	161.682	123.71	1507.68	1236.04	1194.31	1472.37	1114.42	7.83163	7.88527	7.55104	7.9299	7.49182	9.65618	9.60596	9.61649	9.6794	9.33366
ASHG19A3A030997	0.000235	3.60615	up	noncoding	ENST00000391491	RPL15P3	Ensembl	615	chr6	+	12514341	12514956	NM_002948,ENST00000490252,ENST00000487352,ENST00000475247,ENST00000429515,ENST00000416278,ENST00000399416,"	ATAAAGCTATCAGAAGAAATCCTGACACCCAGTGGATCACCAAACCAGTCCACAAGCACA	intergenic							1205.48	16481.4	11.2012	13.0517	2054.38	786.027	1311.33	895.257	980.408	18111.5	12874.9	14481.8	18571.9	18367.1	11.7877	10.732	11.3157	11.24	10.9305	13.1033	12.8572	13.1504	13.0912	13.0562
ASHG19A3A018020	0.0113532	2.46228	up	noncoding	uc002wlw.2	BC015432	UCSC_knowngene	2666	chr20	+	5175866	5178532		TAGGTTCTTTTTCCACGCAATGTAAGAACATGATATACTGTACGTTGGAAAGCATTTACC	intergenic							11.0238	53.7565	3.79521	5.0952	8.88898	5.44722	13.8568	14.2519	12.6742	51.6735	50.0884	87.4013	41.2565	38.3628	3.54056	2.93134	3.79565	4.3442	4.36428	5.31143	3.71116	5.99407	5.38736	5.07199
ASHG19A3A046507	0.0337541	2.04632	up	noncoding	BC007809		misc_RNA	1419	chr11	+	62327073	62341318		AAATGGAGCTGCTATTGTTGGTTCCAAAAAGGATGACACTGGCGAAGGCATTCTTCCTCA	natural antisense	NM_001404	EEF1G	elongation factor 1-gamma	-	62327072	62341460	15.299	58.5008	4.28932	5.32235	16.5942	6.6313	15.1331	8.8866	29.2497	56.92	95.3851	56.1257	41.3182	42.755	4.36932	4.00041	3.93034	3.70803	5.43848	5.45188	5.22545	5.31386	5.38905	5.23151
ASHG19A3A017848	0.00302951	3.7165	up	noncoding	ENST00000416241	RP4-806M20.2	Ensembl	2180	chr20	-	57315587	57358877		AGGTGACATGACCAACTAGCCCCTGCACATGCCTGTCAAGATTGCCATTTATAGTTACAA	intergenic							23.2224	175.602	5.0007	6.89464	24.392	18.1701	25.2247	21.0613	27.2641	136.753	146.08	117.707	248.559	228.909	4.87073	5.15548	4.72602	4.90591	5.34534	6.67946	6.13364	6.43742	7.67633	7.54635
ASHG19A3A009975	0.00574004	3.92384	up	noncoding	AK055500		misc_RNA	3098	chr17	+	74795125	74803184		ATAGGTAGGGTATGTGGGCCCTGGGTTTTGACTAGGTGAGATGCGAGGAAATACTTTTTT	intergenic							9.10792	56.058	3.27756	5.24982	7.80872	5.44722	6.01448	5.14834	21.1209	38.8883	95.7783	47.8947	41.9365	55.7924	3.034	2.93134	2.79565	2.62699	4.99979	4.91426	5.23487	5.06622	5.40953	5.62423
ASHG19A3A037297	0.00140622	5.72874	up	noncoding	BC043003		NRED	2510	chr1	+	198289069	198291546	NM_133494,"	GCATACTTACCCTGTGCCTCATATTTCAATAGTACTGTAATATGGACATCTTTTGTGAAA	exon sense-overlapping	NM_133494	NEK7	serine/threonine-protein kinase Nek7	+	198126107	198291548	78.3194	782.867	6.43888	8.9571	189.711	32.6962	67.6137	51.8233	49.7524	880.562	731.228	759.417	696.114	847.015	7.75851	5.88122	6.19339	6.19554	6.16576	9.0192	8.88589	9.03039	8.83103	9.019
ASHG19A3A012141	2.51e-05	2.91805	up	noncoding	ENST00000491732	CTD-2102F19.1	Ensembl	478	chr19	+	7815569	7816047		AATAATCAGAAACAGAAAGAAGCCAAAGAGAAAGGTACCTGGGTTCAACTGAAGCACCAG	intergenic							456.716	4576.23	9.57262	11.1176	615.254	421.23	499.165	379.825	368.106	5147.31	4395.43	3411.62	5051.02	4875.77	9.77821	9.71749	9.54436	9.53963	9.2834	11.1772	11.2258	10.9744	11.1382	11.0724
ASHG19A3A032917	0.00138072	2.16089	up	noncoding	ENST00000454924	RP11-165H4.2	Ensembl	864	chr7	-	63601915	63602779	NM_001024662,NM_000970,ENST00000426072,"	TACCTGCGATCTGTGTTTGCCCTGACGAATGGAATTTATCCTCACAAATTGGTGTTCTAA	intergenic							1952.23	16998.2	11.999	13.1106	2721.32	1924.72	1582.48	1567.02	1965.6	19251.1	12754.5	14872.5	18866.5	19246.4	12.2244	12.1163	11.6331	12.1001	11.921	13.2417	12.8267	13.1979	13.1363	13.1504
ASHG19A3A019944	0.000445	2.55033	up	noncoding	HIT000293167		H-invDB	658	chr22	-	47157803	47158460		GCTTGAAGGGAAGAATGGTTTGAGCACCGAGGACAAGAATTAATTCCCCAGGCCTGGGTT	bidirectional	NM_014346	TBC1D22A	TBC1 domain family member 22A	+	47158517	47571342	19.6011	96.8289	4.76881	6.11949	21.1186	17.5277	18.6246	23.693	17.0414	89.4617	144.207	73.9332	78.5215	98.0213	4.67844	5.11232	4.2518	5.06798	4.73349	6.08187	6.10582	5.73657	6.22038	6.45281
ASHG19A3A022072	0.0143632	2.05974	up	noncoding	AK074220		misc_RNA	2875	chr3	-	187925034	187927871		TTCTGCAGAATCCCTCCCAATGGGTGGGTTAGACTTTTGGGCTAGGAATTAAAAGAGGAT	intronic antisense	NM_001167672	LPP	lipoma-preferred partner isoform b	+	187871662	188608460	150.414	629.222	7.60037	8.64283	171.11	158.457	155.962	72.7934	193.746	688.753	521.062	488.989	547.365	899.941	7.60178	8.07941	7.45399	6.68191	8.18478	8.72957	8.38665	8.45449	8.55941	9.08405
ASHG19A3A023430	0.00264382	2.3964	up	noncoding	ENST00000497538	RP11-111F10.2	Ensembl	873	chr3	+	155705092	155705965	NM_003011,NM_001122821,"	GTCATCAAAGATGATATCTGGCCAAACCCATTACAGTACTACTTGGTTCCCGATATGGAT	intergenic							28.5589	129.435	5.28403	6.54489	34.2391	21.6932	30.1278	28.5449	28.1894	149.373	129.805	116.502	131.234	120.261	5.3264	5.37386	4.99224	5.33519	5.39244	6.8031	5.88862	6.42285	6.87706	6.73283
ASHG19A3A052748	8.8e-05	2.46541	up	noncoding	ENST00000476363	RP11-25H11.1	Ensembl	413	chr15	+	37782891	37783304		TACAACGGCAAAACCTTCAGCCAGGTGGAGATCAAGCCGGAGATGATCGGCCACTACCTG	intergenic							423.888	3395.87	9.46123	10.7631	494.822	419.998	444.919	406.556	353.147	3704.6	3203.68	3137.27	3691.98	3241.83	9.38945	9.70943	9.32561	9.67142	9.21021	10.7738	10.8472	10.8575	10.769	10.5678
ASHG19A3A037231	0.000167	2.28707	up	noncoding	ENST00000440331	RPS26P2	Ensembl	348	chr9	-	30831875	30832223	NM_001029,ENST00000480579,ENST00000473326,ENST00000471178,ENST00000419089,ENST00000419030,ENST00000405131,ENST00000393490,ENST00000391676,"	ATTACTGTGTGAGTTGTGCAATCCACAGCAAAGTAGTCAGGAATCGATCTCATGAAGCCC	intergenic							209.893	1121.19	8.20248	9.39598	266.707	182.558	225.861	205.389	168.951	1248.11	1026.33	1007.28	1105.43	1218.8	8.32133	8.31269	8.07026	8.34796	7.96017	9.44205	9.35602	9.39654	9.35932	9.42597
ASHG19A3A007176	0.00985529	2.73621	up	noncoding	NR_015359	C4orf12	RefSeq_NR	1569	chr4	+	85887970	85928168		AACCATATTCCAGACAAGAATATAGTCTAAGGACACAGCAAGAGGCAACATTTTGGAAGC	bidirectional	NM_014991	WDFY3	WD repeat and FYVE domain-containing protein 3	-	85590692	85887544	9.14675	45.5181	3.41363	4.86581	8.46299	5.44722	11.9858	12.6537	7.18395	34.78	80.5326	27.0024	40.9157	44.3599	3.33717	2.93134	3.63417	4.16641	2.99906	4.75296	4.837	4.07859	5.37725	5.28324
ASHG19A3L0003500	0.00373292	2.24445	up	noncoding	AA167479	lincRNA-TMCC2	lincRNA	552	chr1	-	205248383	205248933		GTCCAATGCCAGGGACCTGCGTGGTTGTTGTGGTTTGTGTTCCCTTCCTTTGGCTTTTTT	intergenic							42.6731	175.94	5.82835	6.99471	54.7342	33.4418	46.423	37.5074	41.2594	157.083	172.112	172.073	193.256	185.174	5.96165	5.91213	5.63835	5.72641	5.90321	6.86624	6.46843	6.99687	7.35741	7.28461
ASHG19A3A019717	0.000127	2.73792	up	noncoding	ENST00000447420	RP4-803A2.2	Ensembl	863	chr1	+	33452552	33453834		AAGATCAGTTAGCCCCCACACCATCTCTTGCAAGGTGACAGGCTGCTGTGGCTCTGTGCT	intergenic							284.527	2144.21	8.75366	10.2067	320.147	228.402	332.084	291.492	250.51	2356.18	2143.32	1887.69	2122.68	2211.17	8.6365	8.71636	8.76713	9.03154	8.61679	10.2397	10.3437	10.2165	10.1085	10.1253
ASHG19A3A044135	0.00100107	2.24971	up	noncoding	AK130741		misc_RNA	1985	chr10	+	77246999	77248984		AAAGAGTTAGGACATCTCACTGTACAGCAGTCACCCCATTGTGGGCAAAACTATGTCAAC	intergenic							35.1938	145.943	5.5751	6.74483	35.5853	29.0647	38.3044	40.9257	32.089	131.238	166.315	142.632	144.752	144.778	5.37663	5.73675	5.35015	5.85192	5.56003	6.62476	6.39633	6.72565	7.0023	6.97513
ASHG19A3A013548	0.000556	3.96542	up	noncoding	ENST00000399891	AC025750.7	Ensembl	379	chr2	-	42759905	42760582		ATTAATGTGCATATTGAGCACATTAAGCACTCTCTGAGCTGAGAGAGCTTCCTGAAGCGC	intergenic							42.7693	333.12	5.84269	7.83016	46.7923	34.8112	50.702	37.0767	44.4645	370.897	303.512	207.955	386.397	396.837	5.75087	5.96323	5.77876	5.70919	6.01138	8.00179	7.50525	7.27129	8.18282	8.18964
ASHG19A3L0002934	0.0130913	2.06616	up	noncoding	chr2:192293450-192304436+	lincRNA-OBFC2A-4	lincRNA	10987	chr2	+	192293450	192304436		TTATCAAGAGGGAGAACTCAATCATGGTCCTGCAATGTGTTAGTGCTATCTCCTTCCCAG	intergenic							396.838	2523.74	9.25971	10.3067	527.028	283.458	325.955	293.788	553.961	2001.74	1615.72	1763.96	4067.42	3169.87	9.49851	9.05907	8.73573	9.04419	9.96108	10.0271	9.97242	10.1314	10.8575	10.5448
ASHG19A3L0000720	1.78e-05	3.74307	up	noncoding	AI890481	lincRNA-CTAGE5	lincRNA	538	chr14	-	39842524	39843049		GGTAGGTTGCTAATTTTCCAGACTATTATGTCTTCTGGTTTTCCCTCAGTGGCATGCTTT	intergenic							45.8787	332.663	5.86304	7.76726	44.1752	18.4456	52.6293	68.9125	45.2307	262.332	212.081	291.82	489.741	407.344	5.67028	5.1742	5.82994	6.60614	6.03466	7.5506	6.87066	7.75851	8.44096	8.2156
ASHG19A3A015736	0.000596	2.22389	up	noncoding	ENST00000428806	AC007365.4	Ensembl	459	chr2	+	64892740	64893199	ENST00000408001,"	TGAACTCCTTTTTAAGAAGGGAGTCATGGTGGCAAAGAAGGTTGTCCACATGCCTAAGCA	intergenic							194.034	967.726	8.06077	9.21386	233.565	172.495	245.698	182.347	136.065	1095.32	913.087	831.994	989.663	1008.57	8.10022	8.21443	8.21943	8.14164	7.62813	9.27394	9.19876	9.15051	9.22737	9.21869
ASHG19A3L0001038	0.000287	5.99834	up	noncoding	BI522654	lincRNA-SLC20A1-1	lincRNA	846	chr2	+	113342057	113372157	NM_032309,"	TTTTGAGGCCTTCGAGGAGTGTCTTCGACAGAACGAGGCAGCTGTGGGCAACTGTGCAGA	exon sense-overlapping	NM_032309	CHCHD5	coiled-coil-helix-coiled-coil-helix	+	113342035	113346617	14.4339	159.371	4.29053	6.87509	9.72488	6.81668	24.9652	12.6823	17.9806	165.303	193.983	139.691	148.799	149.08	3.74568	4.03131	4.70967	4.17015	4.79582	6.93439	6.69696	6.69432	7.03673	7.01305
ASHG19A3A038646	3.25e-05	4.3037	up	noncoding	ENST00000411556	RBPJP6	Ensembl	1486	chr9	+	44471924	44473410	NM_203284,NM_203283,NM_015874,NM_005349,ENST00000451936,ENST00000357305,"	GTTACACAAACGCCAGCACAAATTCAACCAGTGTCACATCATCTACACCAACAGTGGTAT	intergenic							165.44	1670	7.77799	9.88357	241.067	129.454	186.789	124.796	145.092	1816.92	1563.34	1412.83	1726.23	1830.68	8.15476	7.76949	7.73527	7.50282	7.72763	9.8906	9.91887	9.83936	9.86099	9.90803
ASHG19A3A026817	0.000215	2.7497	up	noncoding	ENST00000450941	AC022431.1	Ensembl	438	chr5	-	55800461	55800899	NM_000987,ENST00000492623,ENST00000472981,ENST00000440913,"	GATCCTTGAACGGAAAGCCAAATCTTGCCAAGTAGGAAAGGAAAAGGGCAAATACAAGGA	intergenic							1650.42	17659.1	11.7417	13.201	2327.13	1700.16	1775.94	933.626	1515.22	20334.8	16122.4	13444.9	18001.1	20392.3	11.9979	11.9685	11.8361	11.3247	11.5812	13.3539	13.3194	12.9805	13.0438	13.3072
ASHG19A3A016721	0.00417002	2.29668	up	noncoding	ENST00000399515	AC019178.1	Ensembl	881	chr2	+	190788061	190788942	NM_001077443,NM_001077442,NM_001013631,"	TGATGATGATAATGAAGATGGGGGGATGACCAGCTGGAGTTGATCAAGGATGATGAAAAA	intergenic							92.8752	399.815	6.9226	8.12215	109.495	90.1848	100.025	105.048	59.6229	493.882	448.884	346.33	295.764	414.212	6.93962	7.25077	6.77048	7.23758	6.41452	8.33998	8.15014	8.00363	7.87947	8.23751
CUST_333_PI426073487	0.017018	6.73246	up	noncoding	uc.335+	uc.335	UCR	214	chr12	+	16715413	16715627		AGACCTGCTTCTGCTGCCATCAGTCAACATGATAAATGTGGCAAGTTCAGTAATGCATGG	intronic antisense	NM_001001395	LMO3	LIM domain only protein 3	-	16701306	16761024	51.0716	751.562	5.86497	8.6161	113.798	50.6429	32.5644	26.5973	31.7559	708.819	220.715	561.154	1226.02	1041.11	6.99525	6.44301	5.11048	5.22987	5.54624	8.76684	6.94393	8.64417	9.47078	9.2548
CUST_333_PI426073487	0.017018	6.73246	up	noncoding	uc.335+	uc.335	UCR	214	chr12	+	16715413	16715627		AGACCTGCTTCTGCTGCCATCAGTCAACATGATAAATGTGGCAAGTTCAGTAATGCATGG	intronic antisense	NM_018640	LMO3	LIM domain only protein 3	-	16701306	16759431	51.0716	751.562	5.86497	8.6161	113.798	50.6429	32.5644	26.5973	31.7559	708.819	220.715	561.154	1226.02	1041.11	6.99525	6.44301	5.11048	5.22987	5.54624	8.76684	6.94393	8.64417	9.47078	9.2548
ASHG19A3A048157	0.0307722	3.43224	up	noncoding	ENST00000485873	RP4-621B10.3	Ensembl	892	chr1	-	92540076	92540968		ATTTGGCCAAACCCATTACAGTATTACTTGGTTCCTGATATGGATGATGAAGAAGGAGGA	intergenic							12.4262	60.3321	3.5144	5.29355	34.2792	5.44722	9.85909	5.34827	7.1971	67.5915	51.9557	48.5314	67.5909	65.9908	5.32797	2.93134	3.43446	2.84981	3.02841	5.70035	3.7878	5.086	6.02051	5.87308
ASHG19A3A026568	0.00112652	3.59227	up	noncoding	NR_027253	LOC285696	RefSeq_NR	3316	chr5	-	17130136	17217531		CCTCTCCTCCATTCCTGCGTCCCCCTTCCCCCGCCGCGCCGCCTGGGCTGTCCGTGGACT	bidirectional	NM_006317	BASP1	brain acid soluble protein 1	+	17217749	17276943	10119.4	55422	13.9201	15.765	10515.6	7924.94	8529.87	9941.1	13685.7	60818.5	49808.1	58399.1	52891.2	55193.3	13.7501	13.7362	13.8207	14.3321	13.9615	15.8941	15.8406	16.1312	15.4659	15.4934
ASHG19A3A032138	0.00715045	3.58897	up	noncoding	ENST00000456896	RP3-332B22.1	Ensembl	1252	chr6	+	140388571	140414858	uc003qis.2,"	GCAAAGACAGAACTGTGATATTCAAACACTCAATAGCTCACAGTGTCGGGGTTCATTATG	intergenic							7.50323	48.2131	3.12971	4.97328	7.78797	5.44722	11.7139	5.06505	7.50195	34.4101	64.7557	33.6411	47.1542	61.1047	3.00979	2.93134	3.61177	2.56226	3.53337	4.73704	4.33259	4.47599	5.56056	5.76021
ASHG19A3A029265	0.00103547	3.28642	up	noncoding	AK022183		misc_RNA	1680	chr5	+	179204512	179206192		ACAGACTACTGTAGACACGGTAGCAACGTAGGTCTCTTAAGAAAGTGACACACAACGTAG	intergenic							7.52696	46.3186	3.23795	4.95447	7.66166	5.44722	9.97633	5.39864	9.15093	43.0087	67.8702	39.1016	34.5992	47.0133	2.89252	2.93134	3.44537	2.93157	3.98897	5.05626	4.43996	4.73334	5.16971	5.37309
ASHG19A3A027149	8.17e-06	6.0474	up	noncoding	uc003kmo.1	AK094985	UCSC_knowngene	2245	chr5	-	96149730	96271513		AGTCGCCAAGTTCCATCCATCATTGTTAATAATTCCTTTTGCTCGCTCCTCGCACAAGAA	exon sense-overlapping	NM_001198541	ERAP1	endoplasmic reticulum aminopeptidase 1 isoform b	-	96110187	96149848	59.1971	724.623	6.261	8.85731	58.2166	35.2229	85.8782	53.0636	63.6043	715.999	635.76	680.719	812.45	778.188	6.04507	5.98018	6.54184	6.22975	6.50816	8.7807	8.686	8.89012	9.00594	8.9238
ASHG19A3A027149	8.17e-06	6.0474	up	noncoding	uc003kmo.1	AK094985	UCSC_knowngene	2245	chr5	-	96149730	96271513		AGTCGCCAAGTTCCATCCATCATTGTTAATAATTCCTTTTGCTCGCTCCTCGCACAAGAA	intronic antisense	NM_001130140	ERAP2	endoplasmic reticulum aminopeptidase 2	+	96211643	96255406	59.1971	724.623	6.261	8.85731	58.2166	35.2229	85.8782	53.0636	63.6043	715.999	635.76	680.719	812.45	778.188	6.04507	5.98018	6.54184	6.22975	6.50816	8.7807	8.686	8.89012	9.00594	8.9238
ASHG19A3A027149	8.17e-06	6.0474	up	noncoding	uc003kmo.1	AK094985	UCSC_knowngene	2245	chr5	-	96149730	96271513		AGTCGCCAAGTTCCATCCATCATTGTTAATAATTCCTTTTGCTCGCTCCTCGCACAAGAA	intronic antisense	NM_022350	ERAP2	endoplasmic reticulum aminopeptidase 2	+	96211643	96255406	59.1971	724.623	6.261	8.85731	58.2166	35.2229	85.8782	53.0636	63.6043	715.999	635.76	680.719	812.45	778.188	6.04507	5.98018	6.54184	6.22975	6.50816	8.7807	8.686	8.89012	9.00594	8.9238
ASHG19A3A027149	8.17e-06	6.0474	up	noncoding	uc003kmo.1	AK094985	UCSC_knowngene	2245	chr5	-	96149730	96271513		AGTCGCCAAGTTCCATCCATCATTGTTAATAATTCCTTTTGCTCGCTCCTCGCACAAGAA	natural antisense	NM_005575	LNPEP	leucyl-cystinyl aminopeptidase isoform 1	+	96271345	96365115	59.1971	724.623	6.261	8.85731	58.2166	35.2229	85.8782	53.0636	63.6043	715.999	635.76	680.719	812.45	778.188	6.04507	5.98018	6.54184	6.22975	6.50816	8.7807	8.686	8.89012	9.00594	8.9238
ASHG19A3A039518	2.02e-05	4.57046	up	noncoding	uc004cov.3	STRF6	UCSC_knowngene	1560	chrM	+	10578	12138	uc003laf.1,ENST00000498999,BG564689,BC024215,"	TGTGCTAGTAACCACGTTCTCCTGATCAAATATCACTCTCCTACTTACAGGACTCAACAT	intergenic							1398.33	21546.7	11.5061	13.6984	1738.29	1244.07	1574.35	1256.18	1178.74	22757.8	17863	19668.4	23807	23637.3	11.498	11.4403	11.6194	11.7715	11.2012	13.6482	13.5264	13.8551	13.7362	13.7263
ASHG19A3A007121	0.0218633	2.79313	up	noncoding	NR_003102	POT1	RefSeq_NR	4215	chr7	-	124462440	124570037		TCAGAACCTGACGACAGCTTTCCAAATGGAGTCTCGCTTCGTCCTCCAGGCTGGAGTTCA	exon sense-overlapping	NM_001042594	POT1	protection of telomeres protein 1 isoform 4	-	124462439	124570037	13.8479	59.2828	3.79666	5.27854	7.79326	5.44722	15.4951	33.0067	7.49735	43.0227	66.5318	97.5979	44.3086	44.9529	3.01639	2.93134	3.96414	5.54433	3.52709	5.05653	4.39169	6.15975	5.47851	5.30621
ASHG19A3A007121	0.0218633	2.79313	up	noncoding	NR_003102	POT1	RefSeq_NR	4215	chr7	-	124462440	124570037		TCAGAACCTGACGACAGCTTTCCAAATGGAGTCTCGCTTCGTCCTCCAGGCTGGAGTTCA	exon sense-overlapping	NM_015450	POT1	protection of telomeres protein 1 isoform 1	-	124462439	124570037	13.8479	59.2828	3.79666	5.27854	7.79326	5.44722	15.4951	33.0067	7.49735	43.0227	66.5318	97.5979	44.3086	44.9529	3.01639	2.93134	3.96414	5.54433	3.52709	5.05653	4.39169	6.15975	5.47851	5.30621
ASHG19A3A027159	0.00053	2.06896	up	noncoding	ENST00000454801	RP11-155G15.3	Ensembl	384	chr5	-	96785061	96785445		GCTCACAGCTCAAGCAGTAGATCCAGTCCATTCAGCAGTCCATTGAAAGACTTAGTCTAA	intergenic							71.1912	266.31	6.53991	7.58882	88.5502	51.3928	75.5559	79.3585	61.0987	317.346	262.12	249.34	237.899	264.847	6.62895	6.46093	6.35669	6.80496	6.44802	7.80927	7.24552	7.5378	7.62089	7.73062
ASHG19A3A015843	0.0105477	3.03787	up	noncoding	CR613601		RNAdb	983	chr2	+	74443681	74444663		AATGTGACCTTACCTCTGTCTAACCTGTATTGTTCACATGAATGGGAGTTTGACTTTGGG	natural antisense	NM_133478	SLC4A5	electrogenic sodium bicarbonate cotransporter 4	-	74443368	74570534	26.1946	145.488	5.11045	6.71351	22.4807	24.0902	38.1464	33.5133	12.7423	182.127	162.971	109.394	130.134	142.813	4.76232	5.50641	5.34466	5.56647	4.37238	7.06396	6.35268	6.32829	6.86551	6.9571
ASHG19A3A010868	3.71e-06	5.3351	up	noncoding	ENST00000401418	RP11-565J7.3	Ensembl	483	chr1	-	212224865	212225348	NR_026911,NM_000982,ENST00000495531,ENST00000491435,ENST00000477341,ENST00000403916,ENST00000396599,"	AATGTGCGTATTGAGCACATTAAGCATTCTAAGAGCCGAGATAGCTTCCTGAAACGTGTG	intronic antisense	NM_016448	DTL	denticleless protein homolog	+	212208918	212278187	773.271	15316.1	10.5053	12.9209	918.64	646.857	864.98	679.465	756.413	16086.4	14087	13307.8	16231.1	16868.1	10.4007	10.4203	10.528	10.6815	10.4962	12.8732	13.015	12.9614	12.8603	12.8943
CUST_13_PI426265844	0.00833762	2.16284	up	noncoding	FJ209302	mascRNA	lncRNAdb	61	chr11	+	65273587	65273645		ATGCTGGTGGTTGGCACTCCTGGTTTCCAGGACGGGGTTCAAATCCCTGCGGCGTCTCCA	intergenic							62.1154	235.379	6.31616	7.42908	52.2968	59.0721	81.8396	81.9701	35.3986	250.858	262.104	252.641	213.664	197.63	5.90217	6.65669	6.4712	6.85759	5.69312	7.49311	7.24533	7.55475	7.4859	7.3663
ASHG19A3A020429	2.04e-05	3.5905	up	noncoding	ENST00000401067	RP11-334L9.1	Ensembl	1944	chr1	+	39174601	39176564	NM_005347,"	AGAAGGAACTGGAAGAAATTGTTCAACCAATTATCAGCAAACTCTATGGAAGCGCAGGCC	intergenic							247.975	2379.91	8.48167	10.3259	330.381	216.805	284.469	219.826	188.393	2719.54	2202.04	1914.61	2517.01	2546.33	8.6884	8.62949	8.48716	8.47049	8.13279	10.4175	10.3832	10.2344	10.3084	10.2858
ASHG19A3A028668	1.51e-05	2.88458	up	noncoding	ENST00000478778	CTB-118N6.1	Ensembl	369	chr5	+	115898257	115898626	NM_005617,NM_001025070,ENST00000451736,"	AATGACACTTTTGTCCATGTCACTGATCTTTCTGGCAAAGAAACCCTCTGCCGTGTGACT	intronic antisense	NM_020796	SEMA6A	semaphorin-6A precursor	-	115779250	115910551	371.075	3264.37	9.18761	10.716	516.329	321.077	412.614	290.204	315.152	3609.58	3247.39	2885.37	3193.1	3386.44	9.45793	9.2706	9.17924	9.02363	9.00665	10.7461	10.8694	10.7423	10.5926	10.6294
ASHG19A3A023713	0.000412	4.35273	up	noncoding	AK055652		NRED	3279	chr3	+	191113179	191116458	NM_178335,NM_174908,"	GATAATGATGCCTGGTGTATTGAAATCCTCAATAAATACTGCCAAGTGTGGATCAGTTGG	exon sense-overlapping	NM_174908	CCDC50	coiled-coil domain-containing protein 50 short	+	191046873	191116459	7.25677	60.4774	3.23902	5.36094	9.51617	5.44722	5.97889	8.09428	7.24731	55.5221	70.5063	55.1885	69.6093	51.561	3.72585	2.93134	2.78375	3.62703	3.12714	5.41873	4.53016	5.2873	6.05916	5.50937
ASHG19A3A023713	0.000412	4.35273	up	noncoding	AK055652		NRED	3279	chr3	+	191113179	191116458	NM_178335,NM_174908,"	GATAATGATGCCTGGTGTATTGAAATCCTCAATAAATACTGCCAAGTGTGGATCAGTTGG	exon sense-overlapping	NM_178335	CCDC50	coiled-coil domain-containing protein 50 long	+	191046873	191116459	7.25677	60.4774	3.23902	5.36094	9.51617	5.44722	5.97889	8.09428	7.24731	55.5221	70.5063	55.1885	69.6093	51.561	3.72585	2.93134	2.78375	3.62703	3.12714	5.41873	4.53016	5.2873	6.05916	5.50937
ASHG19A3A025966	0.0256389	2.20393	up	noncoding	ENST00000508691	RP11-548H18.1	Ensembl	521	chr4	+	120255483	120299388	NM_007246,NM_001161521,"	ATTTCTGCTCATAGAGTGGTGCTGGCCGCCTGTAGTCCTTATTTTCATGCCATGTTTACA	intergenic							31.4305	123.872	5.3123	6.45238	18.0908	21.1074	56.3068	41.4098	20.2375	96.1606	120.512	113.04	144.841	144.807	4.47961	5.3417	5.92662	5.87079	4.9428	6.18186	5.72517	6.37621	7.0033	6.97537
ASHG19A3A044131	0.0167493	2.286	up	noncoding	uc001jxd.1	AK023445	UCSC_knowngene	1860	chr10	+	77056147	77121436		ACTTCTTTATGAAGGACTCCAGCCTGGTGGAGATGAATGAGTCCTGAAGATGGAATCGAA	intergenic							7.5965	31.1643	3.09322	4.28605	7.52205	5.44722	5.53651	12.2774	7.19926	32.5222	32.0284	24.0081	39.948	27.3151	2.80136	2.93134	2.57764	4.1231	3.03265	4.65662	3.00441	3.85354	5.34534	4.57031
ASHG19A3A051170	0.0110997	2.2955	up	noncoding	BC040666		misc_RNA	4048	chr14	-	103991346	103995378		TAGGCAGCCCTGCCCTCTGGATCTCATATCTGCAGTTCTGACCTTGCCTGTGGAGGGAAA	bidirectional	NM_152307	TRMT61A	tRNA (adenine-N(1)-)-methyltransferase catalytic	+	103995508	104003410	28.9759	125.933	5.30755	6.50637	26.2026	26.8378	29.888	35.3926	26.5584	122.849	124.709	133.109	135.077	113.918	4.96381	5.6421	4.97947	5.64319	5.30921	6.53475	5.80242	6.61993	6.91453	6.66021
ASHG19A3A016475	0.00133118	6.11948	up	noncoding	ENST00000414021	AC079790.3	Ensembl	291	chr2	+	152988068	152988359		GAAAAGGCAAAGCAAAATTGGTCATCCTCACTAAAACTGTCCAGCTTTGAGGAAATCTGA	intronic antisense	NM_005843	STAM2	signal transducing adapter molecule 2	-	152973314	153032506	22.6059	247.667	4.86391	7.47732	24.9849	19.2179	37.2783	23.416	8.13225	233.057	249.203	221.812	299.732	234.532	4.90078	5.22575	5.31205	5.0508	3.83018	7.39603	7.15471	7.36324	7.8935	7.57912
ASHG19A3A040178	0.00180674	2.38369	up	noncoding	ENST00000412087	RP1-146H21.4	Ensembl	949	chrX	-	100142631	100143580	uc004egm.2,"	TTGGCAATTACAACAGTCAGTCTTCAAATTTTGGACCCGTGAAGGGAGGAAACTTTGGGG	intergenic							75.5701	335.696	6.63664	7.88983	81.774	75.987	79.4042	84.5728	56.1127	385.589	348.121	257.697	342.854	344.219	6.51428	7.00408	6.43035	6.90529	6.32919	8.04851	7.73551	7.58459	8.04578	8.03477
ASHG19A3A010592	0.000379	5.8316	up	noncoding	CR597075		NRED	1722	chr18	+	32721704	32723425		CACCTATTGTCGCATGGTAGAATAGTTTTTTGTCTCTGAATATGTGAATAACTTGACTTG	exon sense-overlapping	NM_014268	MAPRE2	microtubule-associated protein RP/EB family	+	32621323	32722378	7.27543	81.053	3.21085	5.75474	7.82207	5.44722	6.07567	9.57809	7.4541	88.2282	74.3902	52.172	101.208	89.2665	3.05076	2.93134	2.81593	3.78937	3.46687	6.06229	4.65439	5.19745	6.54216	6.31742
ASHG19A3A010592	0.000379	5.8316	up	noncoding	CR597075		NRED	1722	chr18	+	32721704	32723425		CACCTATTGTCGCATGGTAGAATAGTTTTTTGTCTCTGAATATGTGAATAACTTGACTTG	exon sense-overlapping	NM_001143826	MAPRE2	microtubule-associated protein RP/EB family	+	32556891	32722378	7.27543	81.053	3.21085	5.75474	7.82207	5.44722	6.07567	9.57809	7.4541	88.2282	74.3902	52.172	101.208	89.2665	3.05076	2.93134	2.81593	3.78937	3.46687	6.06229	4.65439	5.19745	6.54216	6.31742
ASHG19A3A010592	0.000379	5.8316	up	noncoding	CR597075		NRED	1722	chr18	+	32721704	32723425		CACCTATTGTCGCATGGTAGAATAGTTTTTTGTCTCTGAATATGTGAATAACTTGACTTG	exon sense-overlapping	NM_001143827	MAPRE2	microtubule-associated protein RP/EB family	+	32558207	32722378	7.27543	81.053	3.21085	5.75474	7.82207	5.44722	6.07567	9.57809	7.4541	88.2282	74.3902	52.172	101.208	89.2665	3.05076	2.93134	2.81593	3.78937	3.46687	6.06229	4.65439	5.19745	6.54216	6.31742
ASHG19A3A029362	0.013537	3.07072	up	noncoding	ENST00000404243	RP1-256G22.1	Ensembl	969	chr6	-	5609459	5610428		AGGCATTTGTTGGTGGCATTAAAGACACTGAAGAACATCACCTAAGAGATTATTTTGAAG	intronic antisense	NM_006567	FARS2	phenylalanyl-tRNA synthetase, mitochondrial"	+	5261583	5771816	115.579	708.516	7.16852	8.7871	131.786	93.3586	70.4013	210.083	72.2678	812.884	459.111	676.63	811.401	782.555	7.21068	7.29866	6.25519	8.38823	6.68984	8.9309	8.18987	8.88262	9.00306	8.92904
ASHG19A3A049610	0.000296	4.21893	up	noncoding	ENST00000484130	RP11-365K22.1	Ensembl	612	chr13	-	55014838	55015450	NR_026715,NR_026712,NR_003932,NM_012423,ENST00000495623,ENST00000480739,ENST00000446057,ENST00000430133,ENST00000424500,ENST00000396717,ENST00000270634,BC021568,"	TTCTGGCAATTTCTACAGAAACAAGTTGAACTACCTGGCTTTCCTCCGCAAGCGGATGAA	intergenic							642.427	10323.5	10.1348	12.2117	925.599	584.185	628.713	473.676	599.962	10772.6	6800.2	9596.19	12370.9	12077.4	10.4143	10.2588	9.94469	9.96108	10.0952	12.1866	11.8254	12.4114	12.3613	12.2738
ASHG19A3A042223	0.000246	2.3607	up	noncoding	ENST00000450819	RP11-182B22.4	Ensembl	370	chr1	+	237144638	237145008	NM_007209,ENST00000433398,"	AACCAGACTCAGAAAGAAAACCTCAGGAAATTCTACAAGGGCAAGAAGTACAAGCCCCTG	intergenic							757.686	6939.36	10.4168	11.656	1120.92	678.652	818.961	582.327	587.572	7817.79	5661.06	5639.65	7677.36	7900.93	10.7383	10.502	10.4248	10.355	10.0639	11.7424	11.6078	11.6312	11.6427	11.656
ASHG19A3A007081	0.00293551	3.21565	up	noncoding	NR_001298	HLA-DRB6	RefSeq_NR	1235	chr6	-	32520489	32527779		ACGAGCCCTCTCACAGTGGAATGGAGTACACGGACTGAATCTGCACAGAGCAAGATGCTG	intergenic							20.5123	124.388	4.78302	6.46813	29.5939	12.0697	23.0463	24.6364	13.2153	99.3337	170.965	78.5284	124.757	148.358	5.1255	4.66408	4.58418	5.12424	4.41711	6.2312	6.45484	5.83335	6.81427	7.00699
ASHG19A3A034147	8.91e-05	2.93332	up	noncoding	ENST00000448964	RP11-541H12.1	Ensembl	625	chr1	+	165466960	165467585		TTTGAATACATCTTGGCCAAGCTGCACAGTGTGGCCCCTTCCAAAACACTTATTGAGACA	intergenic							34.1565	183.112	5.51231	7.06485	39.7218	21.9349	44.7841	30.8805	33.4612	182.453	193.763	178.066	191.34	169.937	5.52859	5.38894	5.57919	5.44724	5.61758	7.06582	6.69342	7.04297	7.34399	7.17802
ASHG19A3A007876	0.000256	2.11884	up	noncoding	NR_026951	C17orf44	RefSeq_NR	2115	chr17	-	8123948	8127361		AAAGTCTCAGATCAAGGATTCGGAGAAAGGTCTCTACAGGTCCCTCCTCGTTAGTATAGT	intergenic							165.561	754.518	7.81089	8.89416	174.741	131.79	207.295	146.366	167.612	694.278	633.079	687.03	939.133	819.071	7.63294	7.79681	7.91764	7.7592	7.94786	8.74028	8.67873	8.90644	9.16502	8.98034
ASHG19A3A052066	0.00296752	2.02011	up	noncoding	uc001zqs.1	CR599671	UCSC_knowngene	1147	chr15	-	43432318	43433465		GAGGTACAAATCTAGTGTCACGTACAAGGCAGTTTCTACTCCTTCTACCTTCCTGTAGCT	intronic antisense	NM_024956	TMEM62	transmembrane protein 62	+	43425721	43477341	75.242	276.52	6.6383	7.65274	69.8669	71.0314	84.7532	85.5727	64.9854	303.731	292.749	266.815	262.167	257.14	6.29645	6.91017	6.52137	6.92363	6.5399	7.75227	7.44509	7.6362	7.73756	7.69257
ASHG19A3A029379	0.00156153	2.86139	up	noncoding	ENST00000421896	RP11-288G3.2	Ensembl	1501	chr6	-	7481326	7482827	NM_001533,"	CCATTACCAGATGAAAAACCCAAGTGGTCCATACCTTACACTCTGAAGCTGTGTTTCTCC	intergenic							18.2087	97.1039	4.6079	6.12461	12.2174	7.95559	24.4213	24.4929	21.9564	103.684	112.187	92.6474	90.275	86.7254	3.99578	4.19885	4.67592	5.11682	5.05211	6.2936	5.57527	6.082	6.39716	6.27504
ASHG19A3A020060	0.00382514	4.35169	up	noncoding	ENST00000450866	XXbac-B476C20.10	Ensembl	277	chr22	+	18584377	18584654		GATGGATGGTGCAATTTCCTTGGTCATTAACCTGAGGTCTGGGGCCTTTAAAGCTATTGA	intergenic							6.65035	55.0466	3.01841	5.13999	8.065	5.44722	5.29155	5.04584	9.40212	41.5541	65.4234	31.893	67.7622	68.6004	3.16473	2.93134	2.43384	2.54531	4.01684	5.00718	4.35379	4.3842	6.02384	5.93092
ASHG19A3A031718	0.0013162	13.9584	up	noncoding	uc003pgq.2	AL832252	UCSC_knowngene	3358	chr6	+	73977773	74001059		AATCTGTTGGATGATTACAACATTGCTGGATTGATAGCAGCCTCACCTGCCAGGCTCAAA	intergenic							9.10551	223.331	3.35937	7.16242	8.11767	5.44722	17.0799	7.71065	7.17213	199.628	175.798	101.434	362.12	277.674	3.18811	2.93134	4.11491	3.5854	2.97708	7.18892	6.51202	6.21828	8.10596	7.78694
ASHG19A3A024714	0.0028991	3.48324	up	noncoding	ENST00000420977	RP5-1102E8.2	Ensembl	750	chr1	+	77165473	77166223	NR_027483,NM_001159287,NM_000365,"	TCTCTGATGCGGTGGCTCAGAGCACCCGTATCATTTATGGAGGCTCTGTGACTGGGGCAA	intergenic							180.333	1328.15	7.80857	9.609	215.467	108.91	353.07	120.855	103.362	1455.25	1320.88	1241.34	1281.48	1341.81	7.96888	7.51595	8.88589	7.45752	7.2146	9.61649	9.69433	9.67389	9.51755	9.54274
ASHG19A3A046917	1.72e-06	3.61447	up	noncoding	ENST00000474540	RP11-832N8.1	Ensembl	345	chr11	+	107779145	107779490		ATGGAGAAAACAATGAAGACGTCATTGCCTAGAGTATTGGCAAGCTTGCCAGTGTACCTG	intergenic							311.424	3325.87	8.86927	10.7231	418.127	260.115	367.236	224.037	287.606	4108.68	3232.28	2741.87	2602.9	3943.64	9.10016	8.9257	8.96968	8.50261	8.8482	10.9047	10.8618	10.6941	10.3482	10.8064
ASHG19A3L0001179	0.00559055	2.12335	up	noncoding	chr2:3172193-3185593-	lincRNA-MYT1L-1	lincRNA	13401	chr2	-	3172193	3185593		TGTAACACAGCTCCGCTTCCTCTCTGGAATGTTCCAATGTTCCATAAATTAGTCAACGCC	intergenic							57.4449	219.127	6.22945	7.31579	61.0597	52.8308	81.8614	46.4449	45.0276	204.094	210.265	257.247	233.111	190.917	6.10912	6.49679	6.47135	6.04145	6.02852	7.22071	6.8524	7.58277	7.5996	7.32347
ASHG19A3A036677	0.000221	9.03081	up	noncoding	AK123390		misc_RNA	2316	chr8	+	69146036	69148345		CAGGATAGCTTGCTCCTCTCGCTGAGAAGAGATACCTGAAGTCTACTAAGTCTACTAAAT	intergenic							31.3671	567.796	5.32937	8.50423	53.8715	21.195	34.6102	19.504	27.6549	620.897	408.629	436.483	655.227	717.742	5.94125	5.3476	5.20148	4.79054	5.36598	8.61382	8.00039	8.30954	8.75964	8.83775
ASHG19A3A032646	0.0183797	2.41701	up	noncoding	ENST00000417811	AC018633.4	Ensembl	1724	chr7	-	32660018	32801399	uc003vbg.3,uc003tah.1,NR_027768,NR_003561,NM_173812,ENST00000414296,ENST00000359917,ENST00000312132,"	CTAAGACCTGCTGGAATGTCACCAGAATAGAACCTCTTAATGAAGTTCAAAGCTGTGAAG	intergenic							7.68258	30.9167	3.02172	4.29494	7.76006	5.44722	12.9987	5	7.20697	31.5234	45.2326	28.2074	22.9228	26.697	2.97898	2.93134	3.7173	2.43147	3.04949	4.61318	3.5314	4.15668	4.63654	4.53691
ASHG19A3A024159	0.0174216	2.46916	up	noncoding	ENST00000513630	RP11-317G22.1	Ensembl	473	chr4	-	49018698	49019171		AAGAAGAGTCTTGGGGAGCTCATTGACACTGAACGTGACCAAGGTGCCAGCCGACGCTGA	intronic antisense	NM_025087	CWH43	PGAP2-interacting protein	+	48988264	49064095	13.5216	73.0801	4.02698	5.331	7.75678	15.2783	21.0343	16.2259	7.31287	36.1947	218.755	44.8649	30.1144	35.4712	2.97575	4.94233	4.44479	4.52619	3.24583	4.81126	6.92655	4.96614	4.99242	4.95863
ASHG19A3A047833	0.0326762	2.9076	up	noncoding	uc001syq.1	BC045810	UCSC_knowngene	1264	chr12	-	78720459	78753526		CATTAATGATTAGAAAGCTCGTAACAGATTAGATGACCAGGCTACAGTCTCACCTGCCAG	intergenic							18.1114	74.8204	4.18258	5.72241	7.48545	5.44722	26.274	29.9551	21.395	61.1462	110.074	79.7669	63.025	60.0896	2.76983	2.93134	4.7887	5.40575	5.01727	5.55364	5.53556	5.85787	5.92741	5.73755
ASHG19A3A049303	0.000207	3.92457	up	noncoding	ENST00000450676	RP11-274P12.1	Ensembl	552	chr13	-	23270161	23270713		TCTGGCTTGGCAGAATATCTTTTTGACAAGCACATCCTGGGAGACAGTGATAATGAAAGC	intergenic							785.398	11566.9	10.4467	12.4193	1183.98	567.358	805.188	490.7	879.766	12730.7	9306.93	10406.3	12890.7	12500	10.8413	10.2107	10.3918	10.0388	10.751	12.494	12.2738	12.5662	12.4216	12.3408
ASHG19A3A021627	0.0197767	3.66108	up	noncoding	NR_024400	ANAPC13	RefSeq_NR	1853	chr3	-	134196546	134204865		TAATATATAGAAATTGATAAGACGTGTCCCTGTCCCTGGAAACGCAGGCACCGCGTGTTT	natural antisense	NM_001042384	CEP63	centrosomal protein of 63 kDa isoform d	+	134204574	134293855	46.0451	371.89	5.85624	7.72851	84.4579	34.465	41.1089	35.2328	34.9607	195.314	252.104	161.738	627.998	622.297	6.56233	5.95149	5.45354	5.63647	5.67736	7.15999	7.17783	6.90593	8.71279	8.686
ASHG19A3A021627	0.0197767	3.66108	up	noncoding	NR_024400	ANAPC13	RefSeq_NR	1853	chr3	-	134196546	134204865		TAATATATAGAAATTGATAAGACGTGTCCCTGTCCCTGGAAACGCAGGCACCGCGTGTTT	bidirectional	NM_025180	CEP63	centrosomal protein of 63 kDa isoform a	+	134205046	134283870	46.0451	371.89	5.85624	7.72851	84.4579	34.465	41.1089	35.2328	34.9607	195.314	252.104	161.738	627.998	622.297	6.56233	5.95149	5.45354	5.63647	5.67736	7.15999	7.17783	6.90593	8.71279	8.686
ASHG19A3A021627	0.0197767	3.66108	up	noncoding	NR_024400	ANAPC13	RefSeq_NR	1853	chr3	-	134196546	134204865		TAATATATAGAAATTGATAAGACGTGTCCCTGTCCCTGGAAACGCAGGCACCGCGTGTTT	bidirectional	NM_001042400	CEP63	centrosomal protein of 63 kDa isoform b	+	134204896	134283870	46.0451	371.89	5.85624	7.72851	84.4579	34.465	41.1089	35.2328	34.9607	195.314	252.104	161.738	627.998	622.297	6.56233	5.95149	5.45354	5.63647	5.67736	7.15999	7.17783	6.90593	8.71279	8.686
ASHG19A3A021627	0.0197767	3.66108	up	noncoding	NR_024400	ANAPC13	RefSeq_NR	1853	chr3	-	134196546	134204865		TAATATATAGAAATTGATAAGACGTGTCCCTGTCCCTGGAAACGCAGGCACCGCGTGTTT	natural antisense	NM_001042383	CEP63	centrosomal protein of 63 kDa isoform c	+	134204574	134283870	46.0451	371.89	5.85624	7.72851	84.4579	34.465	41.1089	35.2328	34.9607	195.314	252.104	161.738	627.998	622.297	6.56233	5.95149	5.45354	5.63647	5.67736	7.15999	7.17783	6.90593	8.71279	8.686
ASHG19A3A021627	0.0197767	3.66108	up	noncoding	NR_024400	ANAPC13	RefSeq_NR	1853	chr3	-	134196546	134204865		TAATATATAGAAATTGATAAGACGTGTCCCTGTCCCTGGAAACGCAGGCACCGCGTGTTT	exon sense-overlapping	NM_015391	ANAPC13	anaphase-promoting complex subunit 13	-	134196545	134204863	46.0451	371.89	5.85624	7.72851	84.4579	34.465	41.1089	35.2328	34.9607	195.314	252.104	161.738	627.998	622.297	6.56233	5.95149	5.45354	5.63647	5.67736	7.15999	7.17783	6.90593	8.71279	8.686
ASHG19A3A038985	5.08e-07	2.67839	up	noncoding	ENST00000432132	RP11-569G13.1	Ensembl	1835	chr9	+	98908306	98910141	NM_001417,"	AAATCCAGCTTCCAAGTTCAGTTCTGCAAGCAAGTATGCTGCTCTCTCTGTTGATGGTGA	intergenic							168.625	1000.92	7.8369	9.25826	213.615	136.866	185.283	154.922	152.439	1117.49	967.69	865.407	1071.31	982.688	7.95285	7.84995	7.72763	7.85161	7.80244	9.30166	9.27974	9.20151	9.32129	9.18712
ASHG19A3A046318	0.000255	4.00326	up	noncoding	ENST00000442812	RP11-377K22.2	Ensembl	141	chr1	-	57085081	57085222	uc002gvw.2,ENST00000397318,"	GATCAGGAATTCACTGACCACCTCGTCAAGACCCACACCAGAGTCTCCATGCAGCGGACT	intergenic							1724.65	22522.9	11.8036	13.8048	2522.82	1222.77	1987.72	1488.99	1400.95	24135.3	20213.6	19925.1	23741.2	24599.1	12.1137	11.4104	12.0187	12.0382	11.4372	13.7659	13.8047	13.9065	13.7263	13.8207
ASHG19A3A027340	9.73e-06	10.0252	up	noncoding	ENST00000509908	CTB-88F18.3	Ensembl	145	chr5	-	126515447	126515592	uc011mct.1,NR_003586,NM_001402,ENST00000514975,ENST00000495704,ENST00000436459,ENST00000415278,ENST00000325349,"	AAAGCAGTGGACAAGAAGGCTGCTGGAGTTGGCAAGGTCACCAAGTCTGCCCAGAAAGCC	intergenic							2693.2	56585.9	12.4167	15.7422	4098.65	1865.51	3017.92	2175.61	2308.31	58477.2	47300.8	48910.3	65720.4	62520.9	12.7487	12.0829	12.5741	12.5388	12.1388	15.721	15.6687	15.8024	15.7824	15.7366
ASHG19A3A035832	0.000386	4.27425	up	noncoding	NR_002599	SNHG6	RefSeq_NR	472	chr8	-	67834164	67837777		TTTCCAAAAACTTGTAGAAGGTTGTGAAAAAACTACTAGGATCACGCGGCATGTATTGAG	natural antisense	NM_173518	C8orf45	minichromosome maintenance complex	+	67782983	67834283	122.075	1173.3	7.33588	9.43155	152.782	123.645	123.76	119.268	90.9209	1324.71	853.506	1083.51	1294.7	1310.06	7.43571	7.6956	7.09026	7.4341	7.02372	9.52011	9.1038	9.4951	9.52519	9.51356
ASHG19A3A015882	0.000147	2.81465	up	noncoding	ENST00000417406	AC109638.1	Ensembl	326	chr2	+	82836775	82837101		TCTTATGGGGCATGTGTAACCATACTTTTCACTTCCACTGCATCTGTCACTGGATCAGAA	intergenic							18.3194	89.0688	4.39735	5.89031	17.5622	5.44722	20.4939	30.031	18.0627	82.6793	65.2847	105.31	108.362	83.7069	4.44314	2.93134	4.40173	5.40945	4.80109	5.97435	4.34863	6.26949	6.63439	6.22466
CUST_508_PI426073487	0.000121	20.4946	up	noncoding	uc.28-	uc.28	UCR	355	chr1	-	70696712	70697067		AGAAGAAAACTGTTGGGTGGTATTTTCAGCAGGGCCTGGTATATAGTTCAGGCTGAACCA	intronic antisense	NM_001190987	SRSF11	serine/arginine-rich splicing factor 11 isoform	+	70671364	70717701	6.15116	198.268	2.76702	7.1242	7.58437	5.44722	5.5021	5	7.22209	158.545	168.775	180.671	257.122	226.226	2.84251	2.93134	2.55072	2.43147	3.07908	6.8794	6.43035	7.065	7.71394	7.53228
CUST_508_PI426073487	0.000121	20.4946	up	noncoding	uc.28-	uc.28	UCR	355	chr1	-	70696712	70697067		AGAAGAAAACTGTTGGGTGGTATTTTCAGCAGGGCCTGGTATATAGTTCAGGCTGAACCA	intronic antisense	NM_004768	SRSF11	serine/arginine-rich splicing factor 11 isoform	+	70671364	70717701	6.15116	198.268	2.76702	7.1242	7.58437	5.44722	5.5021	5	7.22209	158.545	168.775	180.671	257.122	226.226	2.84251	2.93134	2.55072	2.43147	3.07908	6.8794	6.43035	7.065	7.71394	7.53228
ASHG19A3A039177	0.00336136	5.08083	up	noncoding	NR_024408	LOC253039	RefSeq_NR	3806	chr9	+	123605319	123616644		CATCACTAGTTTGAAAGAATCCAACTTCATCAAATATTAACGTACCGAGTTGAAGGCTAC	bidirectional	NM_005047	PSMD5	26S proteasome non-ATPase regulatory subunit 5	-	123578331	123605206	6.2234	53.8665	2.81767	5.16274	8.154	5.44722	5.30034	5.05271	7.16273	51.6195	56.0825	52.1751	58.4758	50.9794	3.2055	2.93134	2.43603	2.55181	2.96367	5.30984	3.98009	5.19761	5.83472	5.49142
ASHG19A3A022528	0.000326	3.02	up	noncoding	ENST00000422551	RP11-91A18.1	Ensembl	342	chr1	+	52446144	52446486		TTACTATGCGAGTTGTGCAATTCACAGCAAAGTAGTCAGGAATCGATCTCATGAAGCCCG	intronic antisense	NM_002867	RAB3B	ras-related protein Rab-3B	-	52373627	52456436	181.929	1294.98	7.9697	9.56425	203.99	179.603	204.417	189.036	132.601	1491.4	1142.83	1148.34	1334.76	1357.55	7.87611	8.28158	7.89759	8.20497	7.58823	9.6417	9.49358	9.56681	9.5567	9.56246
ASHG19A3A034521	0.000132	4.64506	up	noncoding	ENST00000506558	RP11-313P13.3	Ensembl	1333	chr7	+	72476063	72491629	uc010lbw.2,uc003ubz.1,uc003txi.3,NR_027777,NR_027776,NR_027775,NR_003614,ENST00000442338,ENST00000436228,ENST00000337023,"	TAAGCACTGCGGTGAAGAAGATAGTAGGAAACAGTCTGGATGCTGGTGCCACTAATATTG	natural antisense	NM_001013739	STAG3L3	STAG3-like protein 3	-	72469026	72476455	14.8641	129.405	4.35762	6.57332	15.0476	8.18246	14.5687	14.7957	21.7262	117.139	165.035	121.418	122.763	120.668	4.2527	4.22964	3.86978	4.39691	5.03908	6.46715	6.37917	6.48713	6.79624	6.7369
ASHG19A3A043491	0.0100493	2.67132	up	noncoding	AX803820		misc_RNA	555	chr10	+	323263	329272		TTTTATGGGCTCTGATGACCGAGGTCTCAATGTCGATTGGGTGGTACCGCATGCCCCGCA	natural antisense	NM_014974	DIP2C	disco-interacting protein 2 homolog C	-	320129	735608	11.0777	47.8856	3.59394	5.01149	7.75847	5.44722	17.4744	17.3728	7.33543	45.2466	63.9337	43.9629	39.4421	46.8427	2.97703	2.93134	4.1557	4.62447	3.28118	5.12465	4.30272	4.92958	5.33232	5.3682
ASHG19A3A026537	0.0033918	2.0589	up	noncoding	ENST00000504159	RP11-215G15.4	Ensembl	619	chr5	-	10664606	10665225	NM_003024,NM_001001132,"	AGAAGTCAATGGACAAGTGGGGCTCTTCCCATCCAATTATGTGAAGTTGACCACAGACAT	intergenic							41.8764	160.027	5.79239	6.83426	39.5758	24.8295	55.3964	50.4815	39.0986	149.461	163.393	115.295	193.903	178.086	5.52445	5.54633	5.90411	6.15808	5.82897	6.8042	6.35815	6.40795	7.36315	7.23785
ASHG19A3A009917	0.00295756	5.90955	up	noncoding	AK074346		misc_RNA	2780	chr17	+	72946839	72959131		TGTAGGTGCGGAACCACATGGCAGTGCCCGAGTTGGCCTGGTACTTGCGGATGAGGATGG	natural antisense	NM_030630	C17orf28	hypothetical protein LOC283987	-	72946838	72968900	6.37832	67.637	2.8916	5.45464	8.81149	5.44722	5.36046	5.29737	6.97505	52.9019	76.5197	36.0453	86.4528	86.2652	3.50604	2.93134	2.45192	2.76873	2.79994	5.34597	4.71923	4.59408	6.34678	6.26716
ASHG19A3A014158	0.000165	4.50603	up	noncoding	ENST00000359165	EEF1A1P12	Ensembl	1341	chr2	-	107313786	107315132		GTGATATGAGACAGATAGTTACAGTGGGTGTCATCAAAGCAGTGGACAAGAAGACTGCTG	intergenic							796.754	13268.9	10.4747	12.6466	1235.19	714.721	879.581	534.768	619.507	14138.1	11882.6	10298.7	14796.4	15228.9	10.9148	10.5641	10.5565	10.1944	10.1438	12.6316	12.6757	12.5321	12.6921	12.7013
ASHG19A3A023287	0.00125107	2.66239	up	noncoding	ENST00000495704	RP11-117F22.2	Ensembl	1267	chr3	+	138543904	138545171		AGAGCTTCTAGGACTATCCTCCTCTGGGTCATTTTGCTGCTCGTGATATGAAACAGAGTT	intergenic							270.346	1822.68	8.57731	9.99003	417.174	186.521	336.156	216.145	195.736	1982.94	1755.4	1456.95	1915.6	2002.5	9.09563	8.35274	8.79369	8.44363	8.20087	10.0164	10.0782	9.88478	9.97124	9.99954
ASHG19A3A008655	0.00211407	14.2061	up	noncoding	ENST00000426309	GS1-122H1.2	Ensembl	2631	chr1	-	182098444	182213534		AAGGGTTGGGCCAGGACATTGGGTTGATGGATCAAAATATGCTTTGATGGAGCTAAATCC	intergenic							9.74663	305.772	3.75914	7.58758	9.24241	10.589	13.012	5.25995	10.6297	258.133	238.076	136.007	461.877	434.769	3.6841	4.51848	3.71847	2.71519	4.15944	7.52941	7.07827	6.65486	8.37854	8.29681
ASHG19A3A025720	0.000663	5.13939	up	noncoding	ENST00000478593	RP11-109G23.1	Ensembl	252	chr4	+	79689652	79689904		TCAGATGACTACATTCTCTGATTGGCCAAGGCCAGTGGCATCATCTGAAAACATGTTTGA	intergenic							22.0362	219.549	4.92568	7.28727	26.6555	18.1583	24.5535	24.098	16.7159	229.07	184.311	191.768	247.037	245.557	4.98724	5.15437	4.68438	5.09306	4.70934	7.37547	6.60047	7.15575	7.67017	7.63451
ASHG19A3A050395	2.31e-05	2.73733	up	noncoding	ENST00000419696	RP4-686J16.2	Ensembl	1003	chr1	-	117256454	117257457		GCTTATTTCCTGTTATGACAATGAATTTGGCTACAGCAACAGGGTGGTGGACTTCATGGC	intergenic							728.962	7886.21	10.3828	11.8356	900.581	610.574	903.747	620.794	609.117	8392.4	6874.69	7053.48	8462.46	8648.04	10.3716	10.3338	10.608	10.4815	10.1193	11.8332	11.8435	11.944	11.7793	11.778
ASHG19A3A023738	0.00560392	4.49109	up	noncoding	ENST00000453671	AC046143.5	Ensembl	1119	chr3	+	194304739	194310989		ATAACTGCGTAATCACGTGTTCTGCTCAAAAGAAGGCCTGAATGCCCAGTGCCTTATTTG	intronic antisense	NM_138399	TMEM44	transmembrane protein 44 isoform a	-	194308401	194354150	9.13357	69.0858	3.38218	5.54925	9.20781	5.44722	16.5019	7.93835	6.5726	62.7202	75.2967	50.1462	84.5104	72.7554	3.66925	2.93134	4.06164	3.61132	2.63736	5.59206	4.68115	5.13746	6.31389	6.02169
ASHG19A3A023738	0.00560392	4.49109	up	noncoding	ENST00000453671	AC046143.5	Ensembl	1119	chr3	+	194304739	194310989		ATAACTGCGTAATCACGTGTTCTGCTCAAAAGAAGGCCTGAATGCCCAGTGCCTTATTTG	intronic antisense	NM_001166306	TMEM44	transmembrane protein 44 isoform d	-	194308401	194354150	9.13357	69.0858	3.38218	5.54925	9.20781	5.44722	16.5019	7.93835	6.5726	62.7202	75.2967	50.1462	84.5104	72.7554	3.66925	2.93134	4.06164	3.61132	2.63736	5.59206	4.68115	5.13746	6.31389	6.02169
ASHG19A3A023738	0.00560392	4.49109	up	noncoding	ENST00000453671	AC046143.5	Ensembl	1119	chr3	+	194304739	194310989		ATAACTGCGTAATCACGTGTTCTGCTCAAAAGAAGGCCTGAATGCCCAGTGCCTTATTTG	intronic antisense	NM_001011655	TMEM44	transmembrane protein 44 isoform b	-	194308401	194354150	9.13357	69.0858	3.38218	5.54925	9.20781	5.44722	16.5019	7.93835	6.5726	62.7202	75.2967	50.1462	84.5104	72.7554	3.66925	2.93134	4.06164	3.61132	2.63736	5.59206	4.68115	5.13746	6.31389	6.02169
ASHG19A3A023738	0.00560392	4.49109	up	noncoding	ENST00000453671	AC046143.5	Ensembl	1119	chr3	+	194304739	194310989		ATAACTGCGTAATCACGTGTTCTGCTCAAAAGAAGGCCTGAATGCCCAGTGCCTTATTTG	intronic antisense	NM_001166305	TMEM44	transmembrane protein 44 isoform c	-	194308401	194354150	9.13357	69.0858	3.38218	5.54925	9.20781	5.44722	16.5019	7.93835	6.5726	62.7202	75.2967	50.1462	84.5104	72.7554	3.66925	2.93134	4.06164	3.61132	2.63736	5.59206	4.68115	5.13746	6.31389	6.02169
ASHG19A3A011940	0.00191373	2.35121	up	noncoding	ENST00000499062	AC020915.1	Ensembl	2270	chr19	-	58768638	58790174		AATTCAGATAAACTCAACATCTCCAGCCTGGGGGAAACGTGAGAGGGTGGTATGAAGATA	bidirectional	NM_021089	ZNF8	zinc finger protein 8	+	58790317	58807254	75.7005	334.063	6.62393	7.85733	70.9056	62.4295	91.2172	56.5834	97.3666	296.185	414.729	210.417	330.657	418.327	6.3193	6.72887	6.63053	6.31686	7.12409	7.71869	8.02617	7.28877	8.00179	8.25124
ASHG19A3A011940	0.00191373	2.35121	up	noncoding	ENST00000499062	AC020915.1	Ensembl	2270	chr19	-	58768638	58790174		AATTCAGATAAACTCAACATCTCCAGCCTGGGGGAAACGTGAGAGGGTGGTATGAAGATA	intronic antisense	NM_014480	ZNF544	zinc finger protein 544	+	58740069	58775008	75.7005	334.063	6.62393	7.85733	70.9056	62.4295	91.2172	56.5834	97.3666	296.185	414.729	210.417	330.657	418.327	6.3193	6.72887	6.63053	6.31686	7.12409	7.71869	8.02617	7.28877	8.00179	8.25124
ASHG19A3A030446	0.000188	2.52219	up	noncoding	ENST00000402041	RP11-536L15.1	Ensembl	169	chr6	-	117369832	117370001		ATGTGCTGCCAGTGTTTCCGTCAGTATACAAAAGATATAGATTTCATTAAGTTGGACTAA	intergenic							359.05	2617.59	9.10288	10.4376	518.228	274.562	426.311	249.807	326.343	2942.05	2148.44	2281.89	2662.03	3053.54	9.46195	9.00992	9.23957	8.72459	9.07836	10.5064	10.3461	10.4566	10.3693	10.5093
ASHG19A3A033344	0.00395069	2.84941	up	noncoding	ENST00000489612	RP11-251G23.3	Ensembl	999	chr7	-	105222704	105223703		CTAAATCACAAGATGGCAAAGAGACAAAATCAGCCAATCCACCAGCTGAGAATTCGTCTG	intergenic							208.009	1453.97	8.19439	9.70505	234.052	199.482	229.777	237.736	138.996	1715.09	1440.07	1320.8	1047.21	1746.7	8.10596	8.47923	8.10045	8.62425	7.66206	9.82694	9.80483	9.75119	9.288	9.85431
ASHG19A3A040517	0.0371308	2.11207	up	noncoding	ENST00000437286	RP13-507I23.2	Ensembl	701	chrX	-	149399287	149401134	NM_001469,"	TGATAATGAAGGTTCTGGAAGCAAAAGGCCCAAGGTGGAGTATTCAGAAGAGGAGCTGAA	intergenic							177.423	803.781	7.88005	8.9587	244.2	173.317	131.673	233.431	104.493	1057.63	611.924	780.668	672.435	896.246	8.17587	8.22277	7.18806	8.58333	7.23019	9.2337	8.62425	9.06876	8.78713	9.07967
ASHG19A3A014402	0.0175994	2.79923	up	noncoding	uc010zbe.1	AK303295	UCSC_knowngene	975	chr2	-	135624632	135676176		ATTTGGCTCCTTCTGGCTCCTACTTGGTCTACACTTTTGGAAGGACTGCTGAGATTGTAT	natural antisense	NM_138326	ACMSD	2-amino-3-carboxymuconate-6-semialdehyde	+	135596185	135659602	34.1483	204.608	5.44852	6.93355	51.778	15.8005	31.1413	44.7525	27.2694	116.393	122.764	117.687	353.886	312.307	5.88771	4.98381	5.03896	5.98627	5.34585	6.45868	5.76675	6.43667	8.07941	7.92622
ASHG19A3A014402	0.0175994	2.79923	up	noncoding	uc010zbe.1	AK303295	UCSC_knowngene	975	chr2	-	135624632	135676176		ATTTGGCTCCTTCTGGCTCCTACTTGGTCTACACTTTTGGAAGGACTGCTGAGATTGTAT	bidirectional	NM_058241	CCNT2	cyclin-T2 isoform b	+	135676391	135716915	34.1483	204.608	5.44852	6.93355	51.778	15.8005	31.1413	44.7525	27.2694	116.393	122.764	117.687	353.886	312.307	5.88771	4.98381	5.03896	5.98627	5.34585	6.45868	5.76675	6.43667	8.07941	7.92622
ASHG19A3A014402	0.0175994	2.79923	up	noncoding	uc010zbe.1	AK303295	UCSC_knowngene	975	chr2	-	135624632	135676176		ATTTGGCTCCTTCTGGCTCCTACTTGGTCTACACTTTTGGAAGGACTGCTGAGATTGTAT	bidirectional	NM_001241	CCNT2	cyclin-T2 isoform a	+	135676391	135716915	34.1483	204.608	5.44852	6.93355	51.778	15.8005	31.1413	44.7525	27.2694	116.393	122.764	117.687	353.886	312.307	5.88771	4.98381	5.03896	5.98627	5.34585	6.45868	5.76675	6.43667	8.07941	7.92622
ASHG19A3A039514	0.000115	8.55599	up	noncoding	uc004cos.3	TVAS5	UCSC_knowngene	2554	chrM	+	1708	4262	BC009345,"	TATGAAAAAACTTCCTACCACTCACCCTAGCATTACTTATATGATATGTCTCCATACCCA	intergenic							2253.55	44215	12.1496	15.2466	3269.07	1503.31	3182.5	1749.28	1563.59	47969.1	42312.6	37713.6	45560.7	47519.2	12.4693	11.7761	12.6282	12.2617	11.6128	15.2428	15.3638	15.2605	15.155	15.2106
ASHG19A3A047671	0.00338549	2.43741	up	noncoding	ENST00000443034	RP5-1092A11.5	Ensembl	754	chr1	-	3575501	3585336		ACACACCCACCCAGTTTCTGTACCGTGGAGCTTCTTGGGGAAGTTTCAGACTAGGAAACA	intronic antisense	NM_001204187	TP73	tumor protein p73 isoform k	+	3569128	3652765	17.4409	83.9939	4.58525	5.8706	19.3034	9.7538	17.5262	18.4855	22.1357	79.0606	87.2054	72.9514	99.4424	81.3096	4.56447	4.42441	4.16047	4.71453	5.06237	5.9146	5.01913	5.71578	6.52028	6.18321
ASHG19A3A047671	0.00338549	2.43741	up	noncoding	ENST00000443034	RP5-1092A11.5	Ensembl	754	chr1	-	3575501	3585336		ACACACCCACCCAGTTTCTGTACCGTGGAGCTTCTTGGGGAAGTTTCAGACTAGGAAACA	intronic antisense	NM_001204188	TP73	tumor protein p73 isoform l	+	3569128	3652765	17.4409	83.9939	4.58525	5.8706	19.3034	9.7538	17.5262	18.4855	22.1357	79.0606	87.2054	72.9514	99.4424	81.3096	4.56447	4.42441	4.16047	4.71453	5.06237	5.9146	5.01913	5.71578	6.52028	6.18321
ASHG19A3A047671	0.00338549	2.43741	up	noncoding	ENST00000443034	RP5-1092A11.5	Ensembl	754	chr1	-	3575501	3585336		ACACACCCACCCAGTTTCTGTACCGTGGAGCTTCTTGGGGAAGTTTCAGACTAGGAAACA	intronic antisense	NM_001204184	TP73	tumor protein p73 isoform h	+	3569128	3652765	17.4409	83.9939	4.58525	5.8706	19.3034	9.7538	17.5262	18.4855	22.1357	79.0606	87.2054	72.9514	99.4424	81.3096	4.56447	4.42441	4.16047	4.71453	5.06237	5.9146	5.01913	5.71578	6.52028	6.18321
ASHG19A3A047671	0.00338549	2.43741	up	noncoding	ENST00000443034	RP5-1092A11.5	Ensembl	754	chr1	-	3575501	3585336		ACACACCCACCCAGTTTCTGTACCGTGGAGCTTCTTGGGGAAGTTTCAGACTAGGAAACA	intronic antisense	NM_001204185	TP73	tumor protein p73 isoform i	+	3569128	3652765	17.4409	83.9939	4.58525	5.8706	19.3034	9.7538	17.5262	18.4855	22.1357	79.0606	87.2054	72.9514	99.4424	81.3096	4.56447	4.42441	4.16047	4.71453	5.06237	5.9146	5.01913	5.71578	6.52028	6.18321
ASHG19A3A047671	0.00338549	2.43741	up	noncoding	ENST00000443034	RP5-1092A11.5	Ensembl	754	chr1	-	3575501	3585336		ACACACCCACCCAGTTTCTGTACCGTGGAGCTTCTTGGGGAAGTTTCAGACTAGGAAACA	intronic antisense	NM_001204186	TP73	tumor protein p73 isoform j	+	3569128	3652765	17.4409	83.9939	4.58525	5.8706	19.3034	9.7538	17.5262	18.4855	22.1357	79.0606	87.2054	72.9514	99.4424	81.3096	4.56447	4.42441	4.16047	4.71453	5.06237	5.9146	5.01913	5.71578	6.52028	6.18321
ASHG19A3A047671	0.00338549	2.43741	up	noncoding	ENST00000443034	RP5-1092A11.5	Ensembl	754	chr1	-	3575501	3585336		ACACACCCACCCAGTTTCTGTACCGTGGAGCTTCTTGGGGAAGTTTCAGACTAGGAAACA	intronic antisense	NM_005427	TP73	tumor protein p73 isoform a	+	3569128	3652765	17.4409	83.9939	4.58525	5.8706	19.3034	9.7538	17.5262	18.4855	22.1357	79.0606	87.2054	72.9514	99.4424	81.3096	4.56447	4.42441	4.16047	4.71453	5.06237	5.9146	5.01913	5.71578	6.52028	6.18321
ASHG19A3A018557	0.000149	2.04091	up	noncoding	ENST00000457038	RP11-40H20.5	Ensembl	527	chr1	+	27503241	27503768	ENST00000456046,"	AAGAAGATGAAGAAGTTTTCAGGGGAGATTGTCTACTGTGGGCCGGTGTTTGAGAAGTTC	intergenic							198.87	906.577	8.11563	9.14485	236.709	167.171	224.736	198.826	166.908	1024.58	956.157	848.502	824.87	878.78	8.12592	8.16735	8.06132	8.28406	7.93951	9.19876	9.26424	9.17717	9.02244	9.06163
ASHG19A3A015899	0.000297	2.51668	up	noncoding	ENST00000393863	AC022210.2	Ensembl	876	chr2	+	85142909	85143789	uc002gvw.2,NM_002952,ENST00000488803,"	ATCATTGATTTCTTCCTGGGGGACTCTCTCAAGGATGAGGTTTTGAAGATTATGCCGGTG	intergenic							472.377	3946.47	9.60889	10.9404	603.051	412.399	628.265	384.291	333.88	4286.77	3658.77	3520.6	4077.57	4188.65	9.74151	9.6794	9.94246	9.56341	9.11765	10.9558	11.0044	11.0158	10.86	10.8661
ASHG19A3A045196	0.00125207	2.56081	up	noncoding	ENST00000395084	AP000662.1	Ensembl	495	chr11	-	57485517	57486014		GGACAAAAAGGATTTGGTTGTAAGAGTTCCTGCTTTCACAGAATTATTCCAGGGTTTATG	intronic antisense	NM_015959	TMX2	thioredoxin-related transmembrane protein 2	+	57479994	57508445	233.979	1488.82	8.38335	9.73995	308.907	242.517	225.597	238.928	153.946	1759.38	1473.73	1199.26	1452.47	1559.27	8.57935	8.81976	8.0676	8.63399	7.81604	9.85166	9.84314	9.62378	9.66551	9.71564
ASHG19A3A045196	0.00125207	2.56081	up	noncoding	ENST00000395084	AP000662.1	Ensembl	495	chr11	-	57485517	57486014		GGACAAAAAGGATTTGGTTGTAAGAGTTCCTGCTTTCACAGAATTATTCCAGGGTTTATG	intronic antisense	NM_001144012	TMX2	thioredoxin-related transmembrane protein 2	+	57479994	57508445	233.979	1488.82	8.38335	9.73995	308.907	242.517	225.597	238.928	153.946	1759.38	1473.73	1199.26	1452.47	1559.27	8.57935	8.81976	8.0676	8.63399	7.81604	9.85166	9.84314	9.62378	9.66551	9.71564
ASHG19A3A019885	0.00289064	2.35892	up	noncoding	ENST00000357802	RP1-222E13.10	Ensembl	2375	chr22	-	42951228	42978044		TAATGGGACGAGAGCCCATGACCTCCGAAATCCATGGCAACGTAATAAAAGTCTGAAACA	natural antisense	NM_014509	SERHL2	serine hydrolase-like protein 2	+	42949924	42970388	19.8362	88.5407	4.73613	5.97425	23.4696	9.65057	18.1774	27.4947	20.3886	92.3395	96.4483	88.7433	70.2555	94.9169	4.81984	4.41291	4.21763	5.27812	4.95214	6.12445	5.25263	6.01814	6.06954	6.4065
ASHG19A3A007273	0.00717474	2.24665	up	noncoding	NR_024234	NDUFB11	RefSeq_NR	1141	chrX	-	47001615	47004609	NM_019056,"	TACAGGTGCACAGGGTGTCCAAGAGCGTGGGATGGGATGAAAGAGTGGTCCCGCCGCGAA	bidirectional	NM_001204467	RBM10	RNA-binding protein 10 isoform 4	+	47004616	47046214	69.8668	280.039	6.4791	7.64688	81.422	41.7197	105.841	59.7178	60.6333	266.885	450.325	223.897	211.553	247.536	6.50772	6.19716	6.85678	6.39668	6.43718	7.57688	8.15679	7.37771	7.47601	7.64701
ASHG19A3A007273	0.00717474	2.24665	up	noncoding	NR_024234	NDUFB11	RefSeq_NR	1141	chrX	-	47001615	47004609	NM_019056,"	TACAGGTGCACAGGGTGTCCAAGAGCGTGGGATGGGATGAAAGAGTGGTCCCGCCGCGAA	bidirectional	NM_001204468	RBM10	RNA-binding protein 10 isoform 5	+	47004616	47046214	69.8668	280.039	6.4791	7.64688	81.422	41.7197	105.841	59.7178	60.6333	266.885	450.325	223.897	211.553	247.536	6.50772	6.19716	6.85678	6.39668	6.43718	7.57688	8.15679	7.37771	7.47601	7.64701
ASHG19A3A007273	0.00717474	2.24665	up	noncoding	NR_024234	NDUFB11	RefSeq_NR	1141	chrX	-	47001615	47004609	NM_019056,"	TACAGGTGCACAGGGTGTCCAAGAGCGTGGGATGGGATGAAAGAGTGGTCCCGCCGCGAA	bidirectional	NM_005676	RBM10	RNA-binding protein 10 isoform 1	+	47004616	47046214	69.8668	280.039	6.4791	7.64688	81.422	41.7197	105.841	59.7178	60.6333	266.885	450.325	223.897	211.553	247.536	6.50772	6.19716	6.85678	6.39668	6.43718	7.57688	8.15679	7.37771	7.47601	7.64701
ASHG19A3A007273	0.00717474	2.24665	up	noncoding	NR_024234	NDUFB11	RefSeq_NR	1141	chrX	-	47001615	47004609	NM_019056,"	TACAGGTGCACAGGGTGTCCAAGAGCGTGGGATGGGATGAAAGAGTGGTCCCGCCGCGAA	exon sense-overlapping	NM_019056	NDUFB11	NADH dehydrogenase [ubiquinone] 1 beta	-	47001614	47004095	69.8668	280.039	6.4791	7.64688	81.422	41.7197	105.841	59.7178	60.6333	266.885	450.325	223.897	211.553	247.536	6.50772	6.19716	6.85678	6.39668	6.43718	7.57688	8.15679	7.37771	7.47601	7.64701
ASHG19A3A007273	0.00717474	2.24665	up	noncoding	NR_024234	NDUFB11	RefSeq_NR	1141	chrX	-	47001615	47004609	NM_019056,"	TACAGGTGCACAGGGTGTCCAAGAGCGTGGGATGGGATGAAAGAGTGGTCCCGCCGCGAA	bidirectional	NM_152856	RBM10	RNA-binding protein 10 isoform 2	+	47004616	47046214	69.8668	280.039	6.4791	7.64688	81.422	41.7197	105.841	59.7178	60.6333	266.885	450.325	223.897	211.553	247.536	6.50772	6.19716	6.85678	6.39668	6.43718	7.57688	8.15679	7.37771	7.47601	7.64701
ASHG19A3A007273	0.00717474	2.24665	up	noncoding	NR_024234	NDUFB11	RefSeq_NR	1141	chrX	-	47001615	47004609	NM_019056,"	TACAGGTGCACAGGGTGTCCAAGAGCGTGGGATGGGATGAAAGAGTGGTCCCGCCGCGAA	exon sense-overlapping	NM_001135998	NDUFB11	NADH dehydrogenase [ubiquinone] 1 beta	-	47001614	47004095	69.8668	280.039	6.4791	7.64688	81.422	41.7197	105.841	59.7178	60.6333	266.885	450.325	223.897	211.553	247.536	6.50772	6.19716	6.85678	6.39668	6.43718	7.57688	8.15679	7.37771	7.47601	7.64701
ASHG19A3A007273	0.00717474	2.24665	up	noncoding	NR_024234	NDUFB11	RefSeq_NR	1141	chrX	-	47001615	47004609	NM_019056,"	TACAGGTGCACAGGGTGTCCAAGAGCGTGGGATGGGATGAAAGAGTGGTCCCGCCGCGAA	bidirectional	NM_001204466	RBM10	RNA-binding protein 10 isoform 3	+	47004616	47046214	69.8668	280.039	6.4791	7.64688	81.422	41.7197	105.841	59.7178	60.6333	266.885	450.325	223.897	211.553	247.536	6.50772	6.19716	6.85678	6.39668	6.43718	7.57688	8.15679	7.37771	7.47601	7.64701
ASHG19A3A033528	0.000541	4.89417	up	noncoding	ENST00000450566	RP11-305M3.2	Ensembl	258	chr7	-	129049953	129050211	NM_139286,"	TATAAACCCCAACCCAAGCCCAATAATCGTTCATCTCAATTTGGAAGTCTTGAATTTTAG	intronic antisense	NM_001130720	AHCYL2	putative adenosylhomocysteinase 3 isoform b	+	128864854	129070052	53.4809	490.11	6.09033	8.38139	70.6387	51.5676	65.0363	54.0503	26.1117	522.492	470.75	450.176	520.758	486.371	6.31349	6.46416	6.13264	6.25364	5.2877	8.40496	8.22785	8.34873	8.5072	8.41821
ASHG19A3A033528	0.000541	4.89417	up	noncoding	ENST00000450566	RP11-305M3.2	Ensembl	258	chr7	-	129049953	129050211	NM_139286,"	TATAAACCCCAACCCAAGCCCAATAATCGTTCATCTCAATTTGGAAGTCTTGAATTTTAG	intronic antisense	NM_001130723	AHCYL2	putative adenosylhomocysteinase 3 isoform d	+	129007963	129070052	53.4809	490.11	6.09033	8.38139	70.6387	51.5676	65.0363	54.0503	26.1117	522.492	470.75	450.176	520.758	486.371	6.31349	6.46416	6.13264	6.25364	5.2877	8.40496	8.22785	8.34873	8.5072	8.41821
ASHG19A3A033528	0.000541	4.89417	up	noncoding	ENST00000450566	RP11-305M3.2	Ensembl	258	chr7	-	129049953	129050211	NM_139286,"	TATAAACCCCAACCCAAGCCCAATAATCGTTCATCTCAATTTGGAAGTCTTGAATTTTAG	intronic antisense	NM_001130722	AHCYL2	putative adenosylhomocysteinase 3 isoform c	+	129015483	129070052	53.4809	490.11	6.09033	8.38139	70.6387	51.5676	65.0363	54.0503	26.1117	522.492	470.75	450.176	520.758	486.371	6.31349	6.46416	6.13264	6.25364	5.2877	8.40496	8.22785	8.34873	8.5072	8.41821
ASHG19A3A033528	0.000541	4.89417	up	noncoding	ENST00000450566	RP11-305M3.2	Ensembl	258	chr7	-	129049953	129050211	NM_139286,"	TATAAACCCCAACCCAAGCCCAATAATCGTTCATCTCAATTTGGAAGTCTTGAATTTTAG	intronic antisense	NM_015328	AHCYL2	putative adenosylhomocysteinase 3 isoform a	+	128864854	129070052	53.4809	490.11	6.09033	8.38139	70.6387	51.5676	65.0363	54.0503	26.1117	522.492	470.75	450.176	520.758	486.371	6.31349	6.46416	6.13264	6.25364	5.2877	8.40496	8.22785	8.34873	8.5072	8.41821
ASHG19A3A049642	0.000447	3.94452	up	noncoding	ENST00000433498	RP11-346A3.2	Ensembl	862	chr13	-	67840976	67841838		ATTGAAAAAGAAGAGCAGGCTGTTGCTGAAAAGGCTGTGACTGAGGAGGAATTTCAGGGT	intergenic							140.766	1218.75	7.51058	9.49043	220.898	129.281	137.322	128.912	87.4142	1350.28	1153.81	967.902	1223.34	1398.44	8.0063	7.76735	7.25201	7.55867	6.96857	9.53916	9.50598	9.34103	9.46832	9.59767
ASHG19A3A025413	0.000366	2.24768	up	noncoding	ENST00000493466	RP11-9D8.1	Ensembl	478	chr4	+	37822982	37823460	NR_026911,NM_000982,ENST00000495531,ENST00000494303,ENST00000493462,ENST00000491435,ENST00000486753,ENST00000485945,ENST00000482905,ENST00000480465,ENST00000479921,ENST00000461458,ENST00000454675,ENST00000403916,ENST00000401418,ENST00000396599,"	ATGATCAGAAAAAGAAGGAAGCCAAAGAGAAAGGTACCTGGGTTCAACTAAAGCACCAGC	intergenic							614.034	4871.6	10.0355	11.204	895.346	502.594	740.927	449.278	482.027	6109.58	4948.58	3622.69	4855.49	4821.67	10.3666	10.0034	10.2285	9.85065	9.72837	11.4032	11.4053	11.0584	11.0905	11.0624
ASHG19A3A053922	0.00355991	2.95329	up	noncoding	AK057096		RNAdb	2032	chr16	-	74339636	74341668		GCATGTCAAGTGAAAAAGAACCCTCTAGCAGCACACTGATTTAGTTTGTAAGATTTTAAT	natural antisense	NM_002811	PSMD7	26S proteasome non-ATPase regulatory subunit 7	+	74330672	74340186	8.19017	43.6158	3.27932	4.84165	7.6236	5.44722	10.754	9.80855	7.31751	46.0076	48.8285	45.3783	38.975	38.8896	2.86652	2.93134	3.52361	3.82121	3.25393	5.14663	3.66493	4.98405	5.31906	5.09356
ASHG19A3A025922	0.000916	5.42372	up	noncoding	ENST00000407499	RP11-148B6.4	Ensembl	447	chr4	+	113606210	113606659		TTAAATTTTTTCATGGCTGGAGTATTCATGAGAATGAAACTGCCGGGCTATCTGATGGGT	intergenic							47.8508	458.843	5.86419	8.30347	81.8144	34.169	60.2281	21.5061	41.5363	484.264	450.819	413.495	466.011	479.627	6.51486	5.94031	6.0185	4.93407	5.9132	8.31508	8.15823	8.25058	8.38823	8.40523
ASHG19A3A044878	0.000121	7.16787	up	noncoding	AF070538		NRED	1569	chr11	-	6491375	6492926		CTAATCAAGGCAGTTTCTTAATTTTCCGTCCTTGCCCTTTAAACTATTTTCCACATAGCA	intron sense-overlapping	NM_033278	TRIM3	tripartite motif-containing protein 3	-	6469842	6495205	41.1179	591.89	5.7474	8.58894	31.5574	31.0858	59.6456	31.5346	51.7659	578.002	466.483	550.803	663.756	700.404	5.21653	5.82058	6.0041	5.47935	6.21642	8.52435	8.21587	8.6183	8.77518	8.811
ASHG19A3A044878	0.000121	7.16787	up	noncoding	AF070538		NRED	1569	chr11	-	6491375	6492926		CTAATCAAGGCAGTTTCTTAATTTTCCGTCCTTGCCCTTTAAACTATTTTCCACATAGCA	intron sense-overlapping	NM_006458	TRIM3	tripartite motif-containing protein 3	-	6469842	6495205	41.1179	591.89	5.7474	8.58894	31.5574	31.0858	59.6456	31.5346	51.7659	578.002	466.483	550.803	663.756	700.404	5.21653	5.82058	6.0041	5.47935	6.21642	8.52435	8.21587	8.6183	8.77518	8.811
ASHG19A3A042730	0.00123832	2.76606	up	noncoding	uc001jei.2	BC075841	UCSC_knowngene	3739	chr10	-	47191777	47243471	uc001jeu.3,NR_029396,NM_001144000,NM_001077685,NM_001077665,ENST00000436180,ENST00000417888,ENST00000399470,ENST00000339771,"	AGTTTAACCTTTCTGCCAATCCAGAGGCAAGCACAATATTCCAGAGGAACTCTCAAACAG	exon sense-overlapping	NM_001190810	AGAP9	arf-GAP with GTPase, ANK repeat and PH"	-	47191843	47213626	17.0461	85.6079	4.45563	5.92346	26.3939	5.49909	24.6823	12.31	16.3453	94.8999	100.269	81.341	81.4824	70.0472	4.97315	3.80455	4.69368	4.12617	4.68058	6.16094	5.33891	5.88625	6.26967	5.96153
ASHG19A3A038741	0.00200551	2.70103	up	noncoding	ENST00000419576	RP11-561O23.7	Ensembl	416	chr9	+	70922308	70923361		TCACGCCTGACTAGAGCACTCTGCTTCACAGAGGGGCGTTCTGCGCGTTCTTCCTCCCTG	intergenic							174.779	1090.69	7.8788	9.31231	121.136	156.621	252.813	153.265	190.058	896.399	782.314	944.816	1387.8	1442.1	7.08755	8.05894	8.26837	7.8335	8.14565	9.04061	8.98754	9.30304	9.60429	9.62609
ASHG19A3A013348	0.00044	2.5007	up	noncoding	ENST00000421295	AC012065.5	Ensembl	375	chr2	-	20806039	20806414		AAGTAATTTATACCAGAAATACCAAGGGTGGAGATGCACCAGCTGCTGGTGAAGACGCAT	intergenic							961.588	9845.52	10.8247	12.147	1267.56	968.357	1071.72	565.568	934.736	10520.2	9600.29	7418.26	10475	11213.8	10.9512	11.0806	10.9409	10.2931	10.8575	12.161	12.3162	12.0041	12.0851	12.1686
ASHG19A3A023820	0.0130848	2.36869	up	noncoding	AK026966		misc_RNA	2527	chr1	+	65695310	65697818		TGCTGGCCCTCTTAATTTTGGTGTATGTGCTTCCAAGTATCTAAACCTCCAGTCTGATCT	exon sense-overlapping	NM_001005353	AK4	adenylate kinase isoenzyme 4, mitochondrial"	+	65613512	65697828	174.584	816.842	7.75594	9.00003	225.464	81.7453	317.429	106.315	141.966	745.437	710.304	781.443	974.537	872.487	8.04107	7.10472	8.68328	7.2547	7.69592	8.8247	8.84356	9.0706	9.20926	9.05204
ASHG19A3A023820	0.0130848	2.36869	up	noncoding	AK026966		misc_RNA	2527	chr1	+	65695310	65697818		TGCTGGCCCTCTTAATTTTGGTGTATGTGCTTCCAAGTATCTAAACCTCCAGTCTGATCT	exon sense-overlapping	NM_203464	AK4	adenylate kinase isoenzyme 4, mitochondrial"	+	65613231	65697828	174.584	816.842	7.75594	9.00003	225.464	81.7453	317.429	106.315	141.966	745.437	710.304	781.443	974.537	872.487	8.04107	7.10472	8.68328	7.2547	7.69592	8.8247	8.84356	9.0706	9.20926	9.05204
ASHG19A3A023820	0.0130848	2.36869	up	noncoding	AK026966		misc_RNA	2527	chr1	+	65695310	65697818		TGCTGGCCCTCTTAATTTTGGTGTATGTGCTTCCAAGTATCTAAACCTCCAGTCTGATCT	exon sense-overlapping	NM_013410	AK4	adenylate kinase isoenzyme 4, mitochondrial"	+	65613849	65697828	174.584	816.842	7.75594	9.00003	225.464	81.7453	317.429	106.315	141.966	745.437	710.304	781.443	974.537	872.487	8.04107	7.10472	8.68328	7.2547	7.69592	8.8247	8.84356	9.0706	9.20926	9.05204
CUST_175_PI426075208	0.00131387	2.31682	up	noncoding	nc-HOXD13-2+	nc-HOXD13-2	HOX cluster	188	chr2	-	176957160	176957348		CCATTCCCGCCCTCCCCCCCGACCCAGGCGTACGCGCTGCAGCCACCCCCACGAGTTGAT	bidirectional	NM_000523	HOXD13	homeobox protein Hox-D13	+	176957531	176960666	18770.8	53724.6	14.4859	15.698	21303	16756.9	16196.9	9270.29	30327	61853.3	48750.1	46572.3	56215.3	55232.3	14.4142	14.4292	14.4944	14.2155	14.8761	15.9544	15.721	15.721	15.5729	15.5207
ASHG19A3A007991	3.04e-05	3.80117	up	noncoding	ENST00000414124	AC005822.1	Ensembl	1034	chr17	-	16520161	16521195	NM_006275,"	AAAGAGCTACTTCAAGATCCTGTTCTAGATCTCGCTCAAAGTCAAGATCAAGGTCCAGGT	intergenic							6.90289	50.8187	3.16866	5.0951	7.81366	5.44722	6.1696	7.6409	7.44308	43.1118	69.8078	39.9665	48.6857	52.5216	3.03953	2.93134	2.84496	3.57821	3.44924	5.0587	4.50582	4.77014	5.60329	5.53756
ASHG19A3A040123	0.0186689	3.69653	up	noncoding	ENST00000399580	RP11-62C22.1	Ensembl	1115	chrX	-	83003832	83004947	NM_017489,"	ATCCTCAGAGGGTACAGTATCCTTATTGAGGTCTCACAAGAATCTTTTCTTATCTAAGAT	intergenic							22.4926	136.201	4.72965	6.61582	33.583	15.8134	34.4275	21.3253	7.3138	140.882	128.329	129.739	138.131	143.924	5.29879	4.98493	5.19357	4.92373	3.24723	6.71971	5.86381	6.58441	6.94355	6.96762
ASHG19A3A020097	8.79e-06	2.4538	up	noncoding	ENST00000420617	AC000078.5	Ensembl	682	chr22	+	19874811	19875493		TGCCACTGCAGAGATGTCTCTGCTGGTAGCAAAGTGGGTCTCATTGCTGCCCACTGGACT	intronic antisense	NM_006440	TXNRD2	thioredoxin reductase 2, mitochondrial"	-	19863039	19929359	429.968	3459.75	9.48686	10.7819	494.177	411.267	456.708	378.583	409.106	3538.96	3192.47	3057.67	3785.53	3724.14	9.38776	9.67389	9.37828	9.53035	9.46402	10.7226	10.8403	10.8181	10.7901	10.7383
ASHG19A3A018101	0.000718	7.48464	up	noncoding	ENST00000412571	RP1-122P22.2	Ensembl	415	chr20	+	19738791	19789926		TCGTCTTTGGGGCCACCGGTCGCCCCCGCCTCCGGGACCTGCGGGGAGGGCCCGCGAGAG	intergenic							42.44	661.554	5.82472	8.72866	36.9411	35.7021	44.8623	39.8916	54.8031	899.082	743.666	670.681	636.054	358.288	5.42748	6.00081	5.58244	5.81465	6.29825	9.04419	8.91534	8.87357	8.72861	8.08157
ASHG19A3A042864	0.000347	2.15342	up	noncoding	ENST00000395235	RP11-170M17.2	Ensembl	810	chr10	-	65662203	65663014	NM_000972,ENST00000482859,ENST00000477943,ENST00000396608,"	AGAATTTTGGCATTGGACAGGACATCCAGCCCAAAAGACACTTCACCCGCTTTGTGAAAT	intergenic							463.443	3217.78	9.58804	10.6947	666.738	386.185	494.679	405.537	364.075	3791.6	2698.13	3050.92	3139.53	3408.69	9.91962	9.5618	9.52571	9.66645	9.26665	10.8079	10.6311	10.8157	10.5794	10.6393
ASHG19A3A041500	7.25e-06	3.61863	up	noncoding	ENST00000424002	RP11-10B2.3	Ensembl	397	chrX	+	125606867	125607264	uc004cov.3,"	AACATTCACAGCCACGGAGCTAATCATATTTTATATCTTCTTCGAAACCACACTTATCCC	intergenic							219.634	2007.23	8.25857	10.114	285.365	169.461	277.974	195.945	169.424	2426.34	1850.12	1834.31	1916.74	2008.63	8.44001	8.18722	8.43837	8.2615	7.96572	10.2759	10.1379	10.1791	9.97429	10.0028
ASHG19A3A014959	0.000988	2.85225	up	noncoding	uc001ayw.2	AB1	UCSC_knowngene	1160	chr1	-	16888922	16890082	uc001elr.3,uc001bep.1,NM_183372,NM_173638,NM_032264,NM_015383,NM_001170755,NM_001102663,"	TAGGAGGTAATTACCAGACAACTGCAGAATGTAGAACACTGAGCAGGACAACTGACCTGT	intergenic							21.7629	118.36	4.91701	6.42911	23.0972	20.6437	24.366	23.0797	17.6279	121.408	151.939	92.0677	109.572	116.812	4.79954	5.31443	4.67237	5.02826	4.77046	6.51942	6.21201	6.07385	6.64744	6.69285
ASHG19A3A015356	0.00229209	3.49688	up	noncoding	ENST00000434820	AC092843.1	Ensembl	1327	chr2	+	17566357	17567684		ATATAAAGAAATGTTCTTTATAAGAAACAGGAAGGCACCCCTGAGGGGCTCTATCTCTAG	intergenic							79.1849	513.021	6.63782	8.44389	92.1342	60.3873	70.8512	128.139	44.4127	562.568	530.915	455.705	494.696	521.223	6.68305	6.68425	6.26418	7.54722	6.01042	8.49625	8.41706	8.36511	8.44995	8.49109
ASHG19A3A010227	0.0274923	4.53991	up	noncoding	ENST00000452599	RP11-383G10.5	Ensembl	686	chr1	-	205202948	205205995		ACTGTTATCCAACTTCTCACCTGCTGACGGATGGAACCCTTGATGACAATATGAGTGACT	intronic antisense	NM_014858	TMCC2	transmembrane and coiled-coil domains protein 2	+	205197037	205242471	40.8905	317.969	5.54776	7.73042	20.5303	93.4776	40.5059	26.1272	23.8113	250.726	224.993	280.079	494.702	339.344	4.64215	7.29941	5.42801	5.20377	5.16544	7.4922	6.98333	7.70435	8.4502	8.02201
ASHG19A3A000011	0.000128	2.82815	up	noncoding	AK026101		RNAdb	1460	chr5	-	180256955	180258618		CCTCGCCCAGCCACCCGAGTAAATGCCCCTTTCTTCCCTTGATCTAAGAAGGTTGCTCCG	intergenic							237.787	1809.14	8.43189	9.93175	276.352	189.256	263.544	257.367	202.416	1794.23	1235.81	1327.64	2497.49	2190.55	8.38154	8.38542	8.34387	8.78713	8.2615	9.87868	9.6052	9.75994	10.2993	10.1157
ASHG19A3A045717	0.000113	4.46063	up	noncoding	ENST00000475768	AP000797.1	Ensembl	606	chr11	-	115820913	115821519		CCATAAAGCTATCAGAAGAAATCCTGACACCCAGTGAATCACCAAACCAGTTCGCAAGCA	intergenic							773.71	12780.8	10.4243	12.5815	1254.16	652.889	831.611	579.299	550.588	14501.7	10618.6	10461.8	13985.7	14336.2	10.9371	10.4362	10.4548	10.3461	9.94725	12.6757	12.5096	12.5741	12.5741	12.5741
ASHG19A3L0003440	0.00373628	6.02146	up	noncoding	chr2:120183469-120186666-	lincRNA-DBI	lincRNA	3198	chr2	-	120183469	120186666		TTGTTAGATTTGATGTTTACAAGGAAAGCAGTCTGGGTCAAAGGGTCTGGGAGGAGCAAT	intergenic							7.11886	92.0708	3.28259	5.8727	9.22825	5.44722	5.94143	5.44972	9.52768	60.0525	195.387	37.2442	96.1888	71.4814	3.67812	2.93134	2.77032	3.00213	4.03102	5.52625	6.70974	4.65099	6.48188	5.99463
ASHG19A3A030487	0.000295	3.16315	up	noncoding	ENST00000402383	RP11-162L10.1	Ensembl	1300	chr6	-	126923497	126924797		AAACTGGGAGATGGACAGGTTATCAATGAACCTTCTCAGCCTCATGATTAGCTTGATGAA	intergenic							102.529	656.925	7.06382	8.72518	141.601	79.901	108.882	106.029	76.2312	723.869	519.418	605.04	697.506	738.792	7.32549	7.0761	6.89759	7.25077	6.76913	8.79527	8.38015	8.75029	8.83434	8.86585
ASHG19A3A025546	5.7e-05	2.03856	up	noncoding	ENST00000470544	RPL7AP31	Ensembl	798	chr4	+	57222300	57223098		TAGTGGAAGCTATTAGGACCAATTACAATGACAGATACGATGAGATCCACCGTCACTGGG	intronic antisense	NM_181806	AASDH	acyl-CoA synthetase family member 4	-	57204456	57253638	732.745	5649.87	10.3753	11.4029	976.468	599.602	858.082	570.301	659.27	6079.11	5415.6	4928.15	5810.52	6015.97	10.4896	10.3042	10.5138	10.3084	10.2607	11.3858	11.5317	11.4595	11.3126	11.3247
ASHG19A3A042404	0.0305189	2.57748	up	noncoding	ENST00000435526	RP11-414H17.6	Ensembl	409	chr10	-	6168004	6179520		TGTGAATTCAGACCCCCACTTCGCTTGAGCAGTGACGGGAAGCTGGTGACTTCAGGCTCT	intergenic							9.75767	49.9248	3.577	4.94296	7.86436	5.44722	16.4068	8.19357	10.8764	38.1427	116.94	43.3404	24.9063	26.2946	3.0759	2.93134	4.05314	3.63738	4.18725	4.88652	5.66197	4.90679	4.74622	4.51332
ASHG19A3A032991	0.00726225	5.23119	up	noncoding	NR_002164	GTF2IRD2P1	RefSeq_NR	3010	chr7	-	72656901	72685658	NM_173537,NM_001003795,"	CCTATGGTGGGAAAGGCTGGAGTCTTCTAGTCCCAAGGGATTGGGAGATGACAAAATGAA	intergenic							19.3132	137.199	4.27007	6.65721	18.6608	5.44722	11.5009	12.815	48.1418	136.055	168.591	120.968	131.895	128.488	4.52004	2.93134	3.59438	4.18554	6.11906	6.67324	6.42751	6.48209	6.88441	6.81879
ASHG19A3A055066	0.00962791	2.44704	up	noncoding	uc001buv.3	MTMR9L	UCSC_knowngene	2713	chr1	-	32697261	32707311		TCCTCTGCAACAGCGAAAAGGAGAGATGAAGTCTCGCTCTGTCACCTGTCGCCTGGTCTG	intergenic							17.5037	75.9108	4.45659	5.74763	10.2133	10.5912	21.3815	9.66374	35.6688	62.668	107.036	73.2362	56.2192	80.3945	3.79054	4.51877	4.46954	3.8009	5.70318	5.59125	5.47535	5.72191	5.78398	6.16563
ASHG19A3A031219	0.0147091	2.84527	up	noncoding	NR_001434	HLA-H	RefSeq_NR	1839	chr6	+	29855382	29858856		CAGATATGAATTTGTTCATGAATATTTTTTCTATAGTGTGAGACAGCTGCCTTGTGTGGG	intergenic							6.44735	36.0072	3.01553	4.5241	7.81438	5.44722	6.21592	5.26329	7.49596	40.0357	35.8825	28.444	33.2776	42.3961	3.04076	2.93134	2.86012	2.72036	3.52505	4.95541	3.15194	4.17237	5.12047	5.22029
ASHG19A3A027207	0.0199824	2.19479	up	noncoding	ENST00000512693	CTD-2587M2.1	Ensembl	5471	chr5	-	108572820	108662070		TCTTTCCTTCCTGAACAATTCAGTGCTAAAACCATTAGGTAGGGCAGAGCGAAGACTGTA	intergenic							18.4578	75.9728	4.60022	5.73431	21.72	16.2885	30.8538	8.59884	14.8279	72.8923	123.624	57.3835	56.8337	69.1301	4.71603	5.0237	5.02525	3.67846	4.55768	5.80318	5.78171	5.34896	5.79681	5.94089
ASHG19A3A023354	0.00109962	18.8418	up	noncoding	BC041954		misc_RNA	1055	chr3	+	147111221	147112258		TCTGCTTCACAGAATTCAAACAGTGGGCCGGCAAAGAGCTGTAAAAGTTTGTTTGTTTAA	intronic antisense	NM_032153	ZIC4	zinc finger protein ZIC 4 isoform 3	-	147103834	147124407	11.7313	348.896	3.7124	7.94827	7.49734	7.65619	22.869	5	15.634	364.144	329.74	319.761	372.572	358.264	2.78155	4.1557	4.57047	2.43147	4.62283	7.98176	7.64779	7.89215	8.13828	8.08137
ASHG19A3A023354	0.00109962	18.8418	up	noncoding	BC041954		misc_RNA	1055	chr3	+	147111221	147112258		TCTGCTTCACAGAATTCAAACAGTGGGCCGGCAAAGAGCTGTAAAAGTTTGTTTGTTTAA	intronic antisense	NM_001168379	ZIC4	zinc finger protein ZIC 4 isoform 2	-	147103834	147123307	11.7313	348.896	3.7124	7.94827	7.49734	7.65619	22.869	5	15.634	364.144	329.74	319.761	372.572	358.264	2.78155	4.1557	4.57047	2.43147	4.62283	7.98176	7.64779	7.89215	8.13828	8.08137
ASHG19A3A023354	0.00109962	18.8418	up	noncoding	BC041954		misc_RNA	1055	chr3	+	147111221	147112258		TCTGCTTCACAGAATTCAAACAGTGGGCCGGCAAAGAGCTGTAAAAGTTTGTTTGTTTAA	intronic antisense	NM_001168378	ZIC4	zinc finger protein ZIC 4 isoform 1	-	147103834	147122071	11.7313	348.896	3.7124	7.94827	7.49734	7.65619	22.869	5	15.634	364.144	329.74	319.761	372.572	358.264	2.78155	4.1557	4.57047	2.43147	4.62283	7.98176	7.64779	7.89215	8.13828	8.08137
ASHG19A3A035980	0.000247	2.82479	up	noncoding	ENST00000492365	KB-1683C8.1	Ensembl	877	chr8	-	98636430	98637307	ENST00000445918,"	ATGATTGACTTTTTCCTGGGGGCCTCTCTCAAGCATGAGGTTTTGAAGATTATGCTGGTG	intergenic							379.795	3240.79	9.2084	10.7065	560.84	299.84	460.029	288.952	289.317	3505.04	3131.4	2911	3280.61	3375.9	9.61746	9.15364	9.39866	9.01296	8.85928	10.7104	10.8087	10.7571	10.6311	10.6254
ASHG19A3A016495	0.00597275	2.02271	up	noncoding	AK022198		NRED	1905	chr2	+	158168818	158170723		GAGGCTGTGTTACAGGAGCTACAGATTTTTCCCTGGATTAGCTTAGGTCATTGCCTTTAC	intergenic							42.18	157.11	5.82759	6.84388	46.2198	40.2295	41.42	42.8343	40.1964	167.206	167.055	140.145	155.367	155.778	5.73294	6.1523	5.46587	5.91946	5.86738	6.94899	6.4065	6.6975	7.09552	7.07089
ASHG19A3A042693	6e-05	2.57358	up	noncoding	ENST00000455650	RP11-445N18.3	Ensembl	396	chr10	-	45568593	45568989		ACCTCAGGGAGAGAGAGATCTGGACAGAATTGCCGGACAGATGGCAGCTGCCAACAAGAA	intergenic							1436.19	15213	11.5441	12.9079	1808.36	1355.06	1575.76	1020.96	1420.82	17286.8	14387.6	11903.2	14605.4	17882	11.5812	11.5954	11.6229	11.4616	11.4595	13.0071	13.0653	12.7731	12.6792	13.015
ASHG19A3A014060	0.0231517	2.11201	up	noncoding	AK098629		RNAdb	902	chr2	-	97480967	97482303		ATTCTTTACCCATCAGATATGATCTGTATGTGATTGGAAGGAAATAAACCAACTGCTAAC	natural antisense	NM_199078	CNNM3	metal transporter CNNM3 isoform 2	+	97481990	97501121	17.3485	71.2522	4.5626	5.64122	15.9945	13.9131	30.0146	12.6823	14.1377	75.8628	85.9334	65.2259	56.7937	72.4453	4.32441	4.83263	4.98594	4.17023	4.4998	5.85853	4.98701	5.55068	5.79572	6.01417
ASHG19A3A014060	0.0231517	2.11201	up	noncoding	AK098629		RNAdb	902	chr2	-	97480967	97482303		ATTCTTTACCCATCAGATATGATCTGTATGTGATTGGAAGGAAATAAACCAACTGCTAAC	natural antisense	NM_017623	CNNM3	metal transporter CNNM3 isoform 1	+	97481990	97501121	17.3485	71.2522	4.5626	5.64122	15.9945	13.9131	30.0146	12.6823	14.1377	75.8628	85.9334	65.2259	56.7937	72.4453	4.32441	4.83263	4.98594	4.17023	4.4998	5.85853	4.98701	5.55068	5.79572	6.01417
ASHG19A3A018323	6.38e-05	6.59816	up	noncoding	ENST00000439970	RPL12P11	Ensembl	501	chr20	+	40176060	40176561		ACCAATCTTTAGCCAGAGAACTCTCTGGAACTATTAAAGAGCTCCTGGGGACTGACTACT	intronic antisense	NM_032221	CHD6	chromodomain-helicase-DNA-binding protein 6	-	40031169	40247133	185.806	3213.11	7.97301	10.6951	205.838	138.11	218.233	130.133	236.714	3320.3	2863.74	2944.96	3412.72	3523.83	7.89128	7.86607	8.00788	7.57326	8.52654	10.6519	10.7012	10.7701	10.676	10.676
ASHG19A3A014029	0.00085	13.7512	up	noncoding	ENST00000512705	AC009238.6	Ensembl	217	chr2	-	96079203	96080044	NM_207328,"	CTTTTGCCAGCCTGGACAATCAGGAAAAACTAGAACAGTTCATCCGGCAGTTCACTTGTA	intergenic							9.40749	189.185	3.31976	7.10125	9.23165	5.44722	20.5571	5.46529	6.33624	194.155	202.078	150.14	186.277	213.276	3.67959	2.93134	4.40698	3.01941	2.5615	7.15155	6.7755	6.80151	7.31263	7.46506
ASHG19A3A039818	0.00383029	3.51668	up	noncoding	ENST00000423238	RP3-393P12.3	Ensembl	740	chrX	-	47700361	47701101		TCATTCATGAAATTGCCTTCCCAGGGAAACATTTCGAGGAGATCTCATGGTTCTTGAGCC	intronic antisense	NM_007137	ZNF81	zinc finger protein 81	+	47696300	47781655	11.4017	61.5102	3.59528	5.40949	8.20316	5.44722	17.5741	18.6514	7.13251	60.0958	81.1835	56.5722	57.6033	52.0964	3.22702	2.93134	4.16475	4.7276	2.92567	5.52746	4.85414	5.32743	5.81494	5.52348
ASHG19A3A029749	0.00425072	2.89067	up	noncoding	ENST00000449413	HLA-DRB9	Ensembl	343	chr6	-	32427597	32441277		TTGGACACCTACTGCAGACACAACTACGGGGTTTTTGAGAGCTTCTCCATGCACAGGCGA	intergenic							28.5964	151.697	5.2674	6.79881	20.1057	29.5013	35.2075	24.3975	33.7699	144.959	165.662	147.144	150.525	150.195	4.61569	5.7539	5.22567	5.11083	5.63092	6.75805	6.38783	6.77103	7.0551	7.02204
ASHG19A3A042581	0.000115	2.53521	up	noncoding	ENST00000396326	RP11-449I17.7	Ensembl	963	chr10	-	30806544	30807790		GAAGTGATTGAAATCATGACTGAAACGAGGCAGCAGCAAGAAAAGGGGCTTTGTCTTTGT	intergenic							42.8614	201.538	5.8462	7.18831	49.3036	33.3875	46.3734	42.1803	43.0621	212.184	280.879	135.233	167.862	211.532	5.82008	5.90908	5.63523	5.89985	5.96678	7.27391	7.37307	6.64647	7.19454	7.45357
ASHG19A3A023609	0.0114738	2.61746	up	noncoding	ENST00000471731	RP11-786O7.1	Ensembl	589	chr3	+	182734042	182735420		ATATAAACTTACAGAGCAGAAGTAGAGCCCATGTGGTTGTGCCATCTGCCAAATGCACTG	natural antisense	NM_020166	MCCC1	methylcrotonoyl-CoA carboxylase subunit alpha,"	-	182733005	182817365	10.4976	55.2122	3.84287	5.23104	7.91564	12.5335	6.16607	16.4135	9.45946	41.9888	93.0271	47.8447	47.7546	45.4455	3.09714	4.70722	2.84422	4.54282	4.02297	5.02128	5.17024	5.06469	5.57722	5.32179
ASHG19A3A037551	0.0009	8.39658	up	noncoding	uc004ahk.2	BC039385	UCSC_knowngene	973	chr9	-	72434322	72435583		TTTCGCCTGTCCACCCGCCAAATCCTAAGAGTGGCTGAGCGCAGTTATTGGGGAGTGGTA	bidirectional	NM_001010940	C9orf135	hypothetical protein LOC138255	+	72435730	72521148	7.40906	114.851	3.30429	6.37409	7.46142	5.86193	5.83973	10.554	7.32821	108.656	119.276	117.869	116.183	112.271	2.74272	3.87123	2.72451	3.91236	3.27062	6.36384	5.7036	6.43918	6.72534	6.63849
ASHG19A3A041101	0.00801809	2.63855	up	noncoding	AK094778		misc_RNA	2248	chr1	+	228309223	228311472		TCTTTGAACCCTAGTTCACTGCCTTCCCTGGGTTGCTGGCTTCTTGAATAAAGCTAACTT	intergenic							36.546	176.968	5.60832	7.00807	34.2251	40.9626	48.2133	33.0613	26.2677	187.305	173.311	178.218	186.657	159.348	5.32582	6.17392	5.69836	5.54701	5.29649	7.0985	6.4832	7.04434	7.31594	7.09834
ASHG19A3A015637	0.0207737	2.5337	up	noncoding	BC042523		misc_RNA	4850	chr2	+	48340113	48344953		AAAGAAATACTGGGTGCAGTGGGGTGCTTAAACATCAACATGGGCTTTTAAATGTGGGCC	intergenic							23.1922	111.727	4.89177	6.23301	40.8294	10.2924	27.4894	17.8143	19.5357	100.735	84.9573	89.48	135.465	148	5.56368	4.483	4.85129	4.6614	4.89947	6.2526	4.95879	6.03048	6.9186	7.00459
ASHG19A3A037521	0.00908393	2.21206	up	noncoding	ENST00000428213	RP11-15J10.4	Ensembl	706	chr9	-	70083600	70087216	uc010gto.2,NR_027293,NM_014753,ENST00000443754,ENST00000426066,ENST00000417301,ENST00000416720,"	AGAATTTGAAGATCAAGATGATGAAGCCAGAGTTCAGTATGAGGGTTTTCGACCTGGGAT	intergenic							14.3398	63.2143	4.3061	5.45149	9.81688	8.79743	16.6867	13.7578	22.6402	60.8297	82.2126	53.6874	59.3183	60.0236	3.75453	4.31289	4.07975	4.29086	5.09246	5.5453	4.88374	5.24029	5.85192	5.73619
ASHG19A3A034191	0.00201065	2.76379	up	noncoding	uc003teu.3	CR625718	UCSC_knowngene	3677	chr7	+	35734847	35738524	BC035153,"	GAACTGGAAATGTCAAAGAACAATTGCCCAGCTCAGTTACCATCTGCTACTAAAGATAGC	bidirectional	NM_022373	HERPUD2	homocysteine-responsive endoplasmic	-	35672269	35734772	10.7542	57.21	3.80168	5.26833	11.6192	5.44722	10.2643	15.0951	11.3452	39.6042	67.5029	71.9883	54.7167	52.2381	3.93856	2.93134	3.47655	4.42308	4.23887	4.93965	4.42599	5.6981	5.74981	5.52808
ASHG19A3A013936	0.0103447	7.14086	up	noncoding	HIT000022963		H-invDB	3517	chr2	-	85540303	85543805		ACTAAATATTTGTGAGGCCCTCAGGTTGTGTTCAGGAGGAAGAGACACAGGAACACAGAT	intergenic							6.43422	96.6844	2.9426	5.77869	9.05828	5.44722	5.52475	5.37716	6.76369	34.9787	109.243	34.0647	152.805	152.33	3.60576	2.93134	2.56678	2.89451	2.71458	4.76119	5.51971	4.4958	7.07694	7.03983
ASHG19A3L0002408	0.00433697	2.30288	up	noncoding	CB053879	lincRNA-RAB2A	lincRNA	436	chr8	-	61565060	61566120		AAGTGCAGACGCAAAACGGATCCCGGGGCTAGGACACGGGGGTTCCGAAAGCAGGATGAC	intergenic							15.3073	81.6006	4.41549	5.61893	9.89562	15.6197	16.6924	13.9249	20.4038	41.8401	218.351	52.8056	36.4082	58.5984	3.76185	4.97006	4.08061	4.3117	4.95323	5.01654	6.92376	5.21653	5.23576	5.70205
ASHG19A3A052888	0.0213264	3.00579	up	noncoding	NR_024490	LOC100129387	RefSeq_NR	4139	chr15	+	50646370	50650501		AGGGAAAGAAAATATGCCATTTCTAGCGCTTCAGCCACACAAAGAAAGCGGCGGAATGAT	natural antisense	NM_005254	GABPB1	GA-binding protein subunit beta-1 isoform beta	-	50569388	50647605	8.6297	46.3338	3.2964	4.88415	7.82232	5.44722	5.75589	16.8057	7.31735	41.806	91.8729	47.7381	21.8145	28.4375	3.05111	2.93134	2.67164	4.57413	3.25379	5.01566	5.13998	5.06096	4.57391	4.63022
ASHG19A3A052888	0.0213264	3.00579	up	noncoding	NR_024490	LOC100129387	RefSeq_NR	4139	chr15	+	50646370	50650501		AGGGAAAGAAAATATGCCATTTCTAGCGCTTCAGCCACACAAAGAAAGCGGCGGAATGAT	natural antisense	NM_016654	GABPB1	GA-binding protein subunit beta-1 isoform beta	-	50569388	50647605	8.6297	46.3338	3.2964	4.88415	7.82232	5.44722	5.75589	16.8057	7.31735	41.806	91.8729	47.7381	21.8145	28.4375	3.05111	2.93134	2.67164	4.57413	3.25379	5.01566	5.13998	5.06096	4.57391	4.63022
ASHG19A3A052888	0.0213264	3.00579	up	noncoding	NR_024490	LOC100129387	RefSeq_NR	4139	chr15	+	50646370	50650501		AGGGAAAGAAAATATGCCATTTCTAGCGCTTCAGCCACACAAAGAAAGCGGCGGAATGAT	natural antisense	NM_002041	GABPB1	GA-binding protein subunit beta-1 isoform gamma	-	50578076	50647605	8.6297	46.3338	3.2964	4.88415	7.82232	5.44722	5.75589	16.8057	7.31735	41.806	91.8729	47.7381	21.8145	28.4375	3.05111	2.93134	2.67164	4.57413	3.25379	5.01566	5.13998	5.06096	4.57391	4.63022
ASHG19A3A052888	0.0213264	3.00579	up	noncoding	NR_024490	LOC100129387	RefSeq_NR	4139	chr15	+	50646370	50650501		AGGGAAAGAAAATATGCCATTTCTAGCGCTTCAGCCACACAAAGAAAGCGGCGGAATGAT	natural antisense	NM_016655	GABPB1	GA-binding protein subunit beta-1 isoform gamma	-	50578076	50647605	8.6297	46.3338	3.2964	4.88415	7.82232	5.44722	5.75589	16.8057	7.31735	41.806	91.8729	47.7381	21.8145	28.4375	3.05111	2.93134	2.67164	4.57413	3.25379	5.01566	5.13998	5.06096	4.57391	4.63022
ASHG19A3A052888	0.0213264	3.00579	up	noncoding	NR_024490	LOC100129387	RefSeq_NR	4139	chr15	+	50646370	50650501		AGGGAAAGAAAATATGCCATTTCTAGCGCTTCAGCCACACAAAGAAAGCGGCGGAATGAT	natural antisense	NM_181427	GABPB1	GA-binding protein subunit beta-1 isoform gamma	-	50578076	50647605	8.6297	46.3338	3.2964	4.88415	7.82232	5.44722	5.75589	16.8057	7.31735	41.806	91.8729	47.7381	21.8145	28.4375	3.05111	2.93134	2.67164	4.57413	3.25379	5.01566	5.13998	5.06096	4.57391	4.63022
ASHG19A3A043755	0.0182661	6.06248	up	noncoding	ENST00000497342	RP11-192N10.2	Ensembl	240	chr10	+	29986863	29987103	NR_024163,NM_001826,ENST00000378958,"	TGAATCTGAATGGAGGAATCTTGGCGTTCAGCAGAGTCAGGGATGGGTCCATTATATGAT	intronic antisense	NM_003174	SVIL	supervillin isoform 1	-	29746276	30024730	25.2483	215.334	4.68982	7.28973	10.1542	39.5995	17.4646	51.7447	7.27849	251.533	231.476	177.647	196.798	219.218	3.7848	6.12997	4.1548	6.19261	3.18691	7.4974	7.03162	7.04022	7.38356	7.49582
ASHG19A3H0000121	0.000748	2.44355	up	noncoding	nc-HOXC12-105-	nc-HOXC12-105	HOX cluster	188	chr12	+	54348466	54348654		TTTTAGAAAATCAGTTCAGCAAATAAACCTGCCCCCGCCCTTTGTTACCCCACTCACCCC	intergenic							491.016	4184.2	9.72023	11.0092	491.343	393.914	593.042	480.924	495.859	4536.17	4111.86	3975.48	4213.13	4084.35	9.38124	9.60596	9.83605	9.99261	9.78531	11.0145	11.1403	11.1584	10.8949	10.8379
ASHG19A3A049634	0.00026	2.01811	up	noncoding	uc010aeh.1	AK127969	UCSC_knowngene	3223	chr13	-	64402979	64418258		TCGTGGGGGTGCCTCCCCCCCTGGGATGGGGGTCCCAAGAGCCAGGGGGGGAAGAGGGGC	intergenic							81.4212	296.643	6.71912	7.73213	113.469	56.8812	78.2862	65.9131	92.5563	353.503	381.55	228.738	232.865	286.559	6.9917	6.60085	6.41085	6.54029	7.05191	7.94015	7.88691	7.40996	7.5979	7.82571
ASHG19A3A012534	0.000918	3.86004	up	noncoding	ENST00000509942	AC008555.5	Ensembl	3105	chr19	+	35414102	35417732		TTTGTTTTTGCTTTTTCTGACCTGGTGTGTTAATGCCCTGGGTTGGCCCTCTAAGAAGCT	intergenic							10.6192	72.9301	3.67563	5.62424	7.84998	5.44722	14.2798	15.9582	9.56091	59.6421	66.6357	88.1089	60.3842	89.8796	3.06979	2.93134	3.8395	4.5015	4.036	5.5164	4.39559	6.00807	5.87421	6.32695
ASHG19A3A025490	5.4e-05	5.19272	up	noncoding	ENST00000487352	RP11-100N21.1	Ensembl	616	chr4	+	47708388	47709004	NM_002948,ENST00000475247,ENST00000429515,ENST00000391491,"	TGATCCATTCCATAAAGCTATCAGAAGAAATCCTGACACCCCATGGATCACCAAACCAGT	intronic antisense	NM_006587	CORIN	atrial natriuretic peptide-converting enzyme	-	47596017	47840059	689.205	13223.4	10.2498	12.6263	1058.19	535.582	649.342	588.877	614.039	14282	9218.79	11107.4	15639.7	15869	10.634	10.11	10.0028	10.3716	10.1306	12.6528	12.245	12.6488	12.7924	12.7924
ASHG19A3A014329	0.00210714	3.21643	up	noncoding	NR_015434	LOC148413	RefSeq_NR	1766	chr1	+	1334909	1337425		TTGAGTTTCATTCACACAAAACATGGACATCATCTGTGAGGCTCTGTCCCAGAGAGACAG	bidirectional	NM_001039577	CCNL2	cyclin-L2 isoform B	-	1327667	1334718	11.3621	61.5558	3.70063	5.38609	17.886	5.44722	19.3041	6.81297	7.36008	65.918	64.4958	68.183	57.4524	51.7299	4.4648	2.93134	4.3054	3.48258	3.31904	5.66174	4.3242	5.61949	5.81138	5.51365
ASHG19A3A014329	0.00210714	3.21643	up	noncoding	NR_015434	LOC148413	RefSeq_NR	1766	chr1	+	1334909	1337425		TTGAGTTTCATTCACACAAAACATGGACATCATCTGTGAGGCTCTGTCCCAGAGAGACAG	bidirectional	NM_030937	CCNL2	cyclin-L2 isoform A	-	1321090	1334718	11.3621	61.5558	3.70063	5.38609	17.886	5.44722	19.3041	6.81297	7.36008	65.918	64.4958	68.183	57.4524	51.7299	4.4648	2.93134	4.3054	3.48258	3.31904	5.66174	4.3242	5.61949	5.81138	5.51365
ASHG19A3A014329	0.00210714	3.21643	up	noncoding	NR_015434	LOC148413	RefSeq_NR	1766	chr1	+	1334909	1337425		TTGAGTTTCATTCACACAAAACATGGACATCATCTGTGAGGCTCTGTCCCAGAGAGACAG	natural antisense	NM_017971	MRPL20	39S ribosomal protein L20, mitochondrial"	-	1337275	1342693	11.3621	61.5558	3.70063	5.38609	17.886	5.44722	19.3041	6.81297	7.36008	65.918	64.4958	68.183	57.4524	51.7299	4.4648	2.93134	4.3054	3.48258	3.31904	5.66174	4.3242	5.61949	5.81138	5.51365
CUST_159_PI426075208	7.32e-06	2.08672	up	noncoding	nc-HOXC9-137+	nc-HOXC9-137	HOX cluster	558	chr12	-	54389985	54390543		AGACAGGTTAGAGTCGTCCCCTCCCCCTGCCCCGCGCCTTCCTTTTAGTGATTTAAATTC	intergenic							22188.4	56707.4	14.7183	15.7795	26989.2	21833.7	20954.4	15507.7	25656.9	60727.3	52703.5	51226.9	60229.4	58650.1	14.784	14.7488	14.7685	14.7365	14.5538	15.8613	15.8941	15.8613	15.6687	15.6124
ASHG19A3A017996	0.00753167	2.01278	up	noncoding	HIT000251093		H-invDB	205	chr20	+	3652901	3662724		CTCGGCCTCTAGGCAGCGGCTCGCAACTCCGGCTCCGCCCAGGCTGGATTGCGGCCGACC	natural antisense	NM_153202	ADAM33	disintegrin and metalloproteinase	-	3648619	3662738	22.5849	84.753	4.91183	5.92102	14.4468	13.1363	32.5539	23.1416	29.6457	79.4791	126.2	72.6369	68.9594	76.4889	4.19885	4.76166	5.10969	5.03252	5.45645	5.92226	5.82918	5.70878	6.04747	6.09744
ASHG19A3A017996	0.00753167	2.01278	up	noncoding	HIT000251093		H-invDB	205	chr20	+	3652901	3662724		CTCGGCCTCTAGGCAGCGGCTCGCAACTCCGGCTCCGCCCAGGCTGGATTGCGGCCGACC	natural antisense	NM_025220	ADAM33	disintegrin and metalloproteinase	-	3648619	3662738	22.5849	84.753	4.91183	5.92102	14.4468	13.1363	32.5539	23.1416	29.6457	79.4791	126.2	72.6369	68.9594	76.4889	4.19885	4.76166	5.10969	5.03252	5.45645	5.92226	5.82918	5.70878	6.04747	6.09744
ASHG19A3A042595	8.95e-07	5.34635	up	noncoding	ENST00000446897	RP11-241I20.3	Ensembl	772	chr10	-	32391449	32392221	NM_001007,"	TGAAAGATGCCAATGGCAACAGCTTTGCCGCTCGACTTTCCAACATTTTTGTTATTGGCA	intergenic							590.22	11485.2	10.001	12.4196	790.665	502.723	649.986	452.989	554.737	12343.1	10544.8	10301	11829.9	12407	10.1659	10.0041	10.0034	9.86901	9.96279	12.4331	12.5059	12.5354	12.2923	12.3313
ASHG19A3A008076	0.0253836	3.26373	up	noncoding	ENST00000441958	AC087499.8	Ensembl	107	chr17	-	20613739	20613846	ENST00000432936,ENST00000428754,"	GGACAAACACCTTATTCCAGCAGCTAACACTGCCAAGTCCAAGGTTTTCTATTATGAAAT	intergenic							9.59674	61.365	3.69539	5.40191	7.80128	12.779	13.876	6.01853	7.50888	58.2436	71.1834	61.4094	50.7414	65.2472	3.02539	4.73035	3.79881	3.38	3.5424	5.4849	4.55267	5.45924	5.65441	5.85834
ASHG19A3A037710	5.13e-05	5.38276	up	noncoding	ENST00000433698	RP11-526D8.3	Ensembl	876	chr9	-	95599107	95599983	NM_001960,NM_001130057,NM_001130056,NM_001130055,NM_001130054,NM_001130053,"	TTCGACAAGTTCAAATATGACGACGCAGAAAGGAGATTCTACGAGCAGATGAATGGGCCT	intergenic							84.5269	963.182	6.78327	9.21162	103.228	73.4717	92.7957	96.1402	56.9992	1024.4	900.006	884.409	997.045	1010.05	6.85191	6.95498	6.66038	7.09871	6.35039	9.19763	9.17924	9.22681	9.23419	9.22023
ASHG19A3A025374	6.17e-05	7.53598	up	noncoding	uc003gsd.2	pKBF-2	UCSC_knowngene	1927	chr4	+	26434614	26436541		CTCAGTTCCATATTTCATCCGTGAAAAACTTGCAATACGAGCAGTTTCAAGGAATAAATA	intergenic							53.3758	817.607	6.08724	9.00103	79.9541	40.2002	70.1774	37.4434	39.104	892.68	744.463	671.543	873.399	905.951	6.482	6.15137	6.2488	5.72459	5.82943	9.03925	8.91669	8.87473	9.07885	9.09563
ASHG19A3A054605	0.000132	2.41997	up	noncoding	ENST00000440329	RP11-403P14.1	Ensembl	313	chr1	-	164890553	164890866		CTTCCTGCTAAGGCTATTGGACACAGAATCCGAGTCATGTTGTACCCCTCAAGGATTTAA	intergenic							1244.78	12795.1	11.3126	12.5876	1739.52	1078.03	1205.7	1021.61	1179.03	14368.4	11937.8	11131.7	13640.9	12896.9	11.4997	11.2433	11.149	11.4668	11.2042	12.6636	12.6921	12.6654	12.5268	12.3902
ASHG19A3A037190	0.0102956	2.82294	up	noncoding	BC043439		misc_RNA	1495	chr9	-	21394887	21396338		ACACCTGCCACCATTGCCTCATTATCATATACTTGGCTAATGTCATTTTTATGTCCATAT	intergenic							21.0745	116.819	4.85118	6.34837	17.1815	14.6287	29.9592	19.1126	24.4905	117.263	92.1919	145.574	116.828	112.237	4.41541	4.89161	4.98267	4.76284	5.20336	6.46892	5.14835	6.754	6.73283	6.63778
ASHG19A3A030746	0.00338877	2.39628	up	noncoding	ENST00000344851	RP1-274L14.2	Ensembl	1979	chr6	-	158658367	158663829		TTATTTCTGCTTACTCACTTGCAGATCCAGAGAAAGGCACAGCTCTTAGTAAACATTTGC	intergenic							24.0552	108.454	5.03983	6.30063	28.8415	22.4678	21.7238	26.9939	20.2491	104.207	132.619	100.062	109.262	96.1206	5.09365	5.41856	4.49296	5.25069	4.94329	6.30126	5.93501	6.19733	6.6447	6.42483
ASHG19A3L0000643	0.0215081	6.60885	up	noncoding	chr13:53511199-53521599+	lincRNA-OLFM4-4	lincRNA	10401	chr13	+	53511199	53521599		TATGGTTATGTGGTTTTAGGGAGACTCTGGCCCACATTTGGCAATATGTGTAAGGCAGGA	intergenic							6.40734	95.4377	2.91684	5.64124	8.96667	5.44722	5.48641	5.32488	6.81152	58.5967	43.0137	45.3897	183.66	146.529	3.57336	2.93134	2.53401	2.80938	2.73612	5.49226	3.44385	4.98448	7.29368	6.99193
ASHG19A3A049269	0.00192688	2.87237	up	noncoding	ENST00000458378	RP11-264J4.4	Ensembl	485	chr13	-	20753116	20753601		TTTGATGGTGAGAACTTCATCCTGAAGCATTCAGGTCCTGGCATCTTGTGCATGGCAAAT	intergenic							95.5736	538.152	6.97208	8.49432	101.422	100.689	82.9251	120.56	72.2721	645.989	516.996	469.018	518.003	540.757	6.82611	7.40088	6.48935	7.45399	6.69008	8.66216	8.37266	8.40095	8.50096	8.53489
ASHG19A3A019507	0.00477451	2.39369	up	noncoding	ENST00000411545	FAM108A5	Ensembl	909	chr22	-	21022123	21025272	uc010crb.1,NM_031213,NM_001130111,ENST00000503096,ENST00000458502,ENST00000358206,ENST00000333131,"	TAACATCGAGAAGGTGTCCAAGATCACGTCGCCCGTGCTCATCATCCACGGCATGGAGGA	intergenic							20.4428	91.9033	4.77044	6.02968	20.9598	12.4395	24.588	32.5247	11.7018	105.192	114.602	100.087	70.7414	68.8943	4.66975	4.69856	4.68666	5.52391	4.27333	6.3163	5.6178	6.19789	6.07996	5.93647
ASHG19A3A012707	1e-05	4.51137	up	noncoding	ENST00000496996	CTD-2356P16.1	Ensembl	306	chr19	+	41675765	41676071		CCTCAAGTTCATCAAGAAAAGGATGGGGACGCACATCCGCACCAAGAGGAAGCGGAAGGA	intergenic							120.584	1206.4	7.31865	9.49222	140.742	117.277	146.539	108.653	89.7072	1289.29	1225.78	1063.16	1210	1243.79	7.31524	7.62433	7.35942	7.29002	7.00426	9.48894	9.5927	9.46764	9.45793	9.45387
ASHG19A3A043741	0.00186153	2.09858	up	noncoding	ENST00000426103	RP11-351M16.1	Ensembl	878	chr10	+	28725129	28726007	ENST00000488229,ENST00000485258,ENST00000483913,ENST00000463949,ENST00000453374,ENST00000444599,ENST00000442699,ENST00000437188,ENST00000435879,ENST00000432681,ENST00000431241,ENST00000429844,ENST00000428316,ENST00000412013,ENST00000401872,ENST00000399198,"	AAGGAAAAGTGATGGCATCTACATCCTAAATCTGAAAGGACCTGGGAGAAGCTTCTGCTG	intergenic							98.9193	385.674	7.01106	8.08047	132.401	91.1047	103.329	100.68	67.082	436.008	393.232	342.686	376.959	379.486	7.21722	7.26411	6.82037	7.16919	6.58441	8.1825	7.93652	7.98796	8.14974	8.14565
ASHG19A3A029634	0.0102941	2.5363	up	noncoding	NR_002139	HCG4	RefSeq_NR	2083	chr6	-	29758808	29760850		AGGCCAACTGCAAAGATCACCCTGCAAGGCTCTGTAGATTGATGTATTAAAATATATAAA	intergenic							14.0695	72.4729	4.29073	5.63346	21.5413	9.79369	13.8112	13.0294	12.1721	79.3963	76.3293	54.0788	74.2323	78.3276	4.70506	4.42911	3.79191	4.21064	4.31693	5.92077	4.71274	5.25321	6.1506	6.12997
ASHG19A3A019856	0.0261523	2.07364	up	noncoding	uc003bam.1	BC008357	UCSC_knowngene	1626	chr22	-	41994033	41995659		GGAGGTGTTTGCTGGTTTTCTTCGGTGTTTTTTCTAATGCAATAAACTCATTTCTGCCTG	exon sense-overlapping	NM_015704	PPPDE2	PPPDE peptidase domain-containing protein 2	-	41994031	42017061	38.855	147.26	5.69269	6.74486	39.5624	45.3873	46.8125	30.6463	31.8662	158.767	148.517	146.364	145.245	137.405	5.5236	6.30335	5.65098	5.43564	5.54991	6.88108	6.16942	6.76205	7.00687	6.90487
ASHG19A3A020133	0.0127587	3.32685	up	noncoding	NR_027052	FLJ39582	RefSeq_NR	1301	chr22	+	21356210	21357561		ATTGGCCTCAGAAATGGGAGCTCATTAAAAATCAGAGCTGTGGACCAGTTCCAACACTGT	natural antisense	NM_001008695	THAP7	THAP domain-containing protein 7 isoform 2	-	21354060	21356404	12.519	74.7304	3.96505	5.69921	12.7575	9.10935	20.1442	13.7017	6.88248	77.8756	110.155	49.6915	68.3561	67.5734	4.05036	4.34863	4.37577	4.28536	2.76515	5.89344	5.53722	5.122	6.03546	5.90793
ASHG19A3A020133	0.0127587	3.32685	up	noncoding	NR_027052	FLJ39582	RefSeq_NR	1301	chr22	+	21356210	21357561		ATTGGCCTCAGAAATGGGAGCTCATTAAAAATCAGAGCTGTGGACCAGTTCCAACACTGT	natural antisense	NM_030573	THAP7	THAP domain-containing protein 7 isoform 1	-	21354060	21356404	12.519	74.7304	3.96505	5.69921	12.7575	9.10935	20.1442	13.7017	6.88248	77.8756	110.155	49.6915	68.3561	67.5734	4.05036	4.34863	4.37577	4.28536	2.76515	5.89344	5.53722	5.122	6.03546	5.90793
ASHG19A3A034599	0.000163	5.47677	up	noncoding	NR_023383	PMS2L11	RefSeq_NR	1782	chr7	+	76610138	76653074	uc003uui.2,uc003udn.2,uc003tvo.2,NR_028059,NR_022007,NR_003613,NR_003085,NM_000535,ENST00000423426,"	TAAGCACTGCAGTGAAGGAGTTAGTAGAAAACAGTCTGGATGCTGGTGCCACTAATATTG	intergenic							10.4214	103.442	3.73569	6.18901	10.8729	5.44722	10.8652	8.25825	16.6635	101.888	96.9837	92.2203	113.27	112.846	3.86163	2.93134	3.5353	3.64407	4.70611	6.26791	5.26325	6.07638	6.69054	6.64699
ASHG19A3A054687	0.0213551	2.63851	up	noncoding	AK098273		misc_RNA	1903	chr16	+	66923093	66924996		CTTAACTTGCCTCCTGGGAAATAATGATCTAGCATTTACTTGGAACAATGATTAATCATG	exon sense-overlapping	NM_020786	PDP2	[Pyruvate dehydrogenase	+	66914382	66925002	13.6155	52.9905	3.75586	5.15559	30.2557	5.44722	19.5414	5.36775	7.46563	54.8487	60.0322	61.8338	41.3316	46.9064	5.15842	2.93134	4.32574	2.88029	3.48353	5.40114	4.14642	5.47046	5.38964	5.37028
ASHG19A3A050364	0.000149	2.61146	up	noncoding	ENST00000446970	RP11-568F20.1	Ensembl	266	chr13	+	87871258	87871524		CACAGGCAAGCAGCTGGAAGATGTCCACACTCTTTCTGACTATAAAATCCAGAAAGTGTC	intergenic							203.883	1236.86	8.12899	9.51385	292.598	150.594	225.084	176.605	174.533	1287.23	1079.33	1103.5	1319.39	1394.84	8.48077	7.99744	8.06355	8.08607	8.01714	9.48478	9.42397	9.52011	9.5459	9.59449
ASHG19A3A017044	0.00349413	2.26386	up	noncoding	ENST00000401725	AC019109.1	Ensembl	1874	chr2	+	225034380	225036254		GAATCAATTTTCTGCCTCCTGAGGCTCCATCAAGAAAAGTTCTGTAGGTGTAGACTTCCC	intergenic							10.5766	45.4681	3.73617	4.91495	9.17078	5.44722	16.7738	6.38711	15.1043	36.4646	61.025	39.4914	36.951	53.4087	3.65178	2.93134	4.08794	3.42987	4.57992	4.82156	4.18612	4.74971	5.25467	5.56271
ASHG19A3A033915	4.91e-05	2.03618	up	noncoding	ENST00000440855	AC006483.8	Ensembl	1497	chr7	+	5553484	5565103		ATGCTCGTGTTCATCAAAGTCTCTGCTCTCTCTTCCTATGATCACAGCATGTCACTGTAC	bidirectional	NM_024963	FBXL18	F-box/LRR-repeat protein 18	-	5515427	5553399	181.805	802.32	7.96482	8.99068	217.441	150.399	209.186	176.58	155.421	815.962	752.655	756.428	822.97	863.584	7.98214	7.99466	7.93388	8.08564	7.82778	8.93788	8.93059	9.02363	9.01979	9.04153
ASHG19A3A020034	0.0256934	2.77369	up	noncoding	ENST00000427470	AC006548.19	Ensembl	102	chr22	+	17378334	17378436	NM_005467,ENST00000427864,"	GAGAATGTTACAAATATTGTGCCACCATATAATGCTTTCTCAGCCCAAGGCATGCCAGAG	intergenic							13.627	65.9656	4.03524	5.50704	7.79225	8.30563	15.7217	28.7797	7.53563	63.1007	74.8573	76.6998	60.9332	54.2368	3.01554	4.24529	3.98784	5.34735	3.58019	5.60014	4.66796	5.79494	5.8859	5.58629
ASHG19A3A033966	0.000114	4.17471	up	noncoding	ENST00000453188	AC009945.4	Ensembl	298	chr7	+	10516207	10516505		TACAACGACCTGCTGTCGGTCATAGAGGAGAAGGGCAAAGAGATCCGGCCTGCCTATGCT	intergenic							21.758	168.299	4.87946	6.94114	20.6283	10.7553	28.4576	25.9324	23.0165	124.371	241.58	138.53	166.724	170.288	4.64938	4.53261	4.90773	5.19398	5.1136	6.55197	7.10632	6.6814	7.18517	7.18082
ASHG19A3A044926	0.000803	10.2901	up	noncoding	NR_028491	TMEM41B	RefSeq_NR	1625	chr11	-	9302200	9336296		GAAAGTGAAACTGTTCTTTCTTAGTTAACTGTCTTTCTCTGGAGCTCTGTTATTTTGAGT	exon sense-overlapping	NM_001165030	TMEM41B	transmembrane protein 41B isoform 2	-	9316642	9336296	16.699	303.091	4.39393	7.75712	14.4626	12.02	24.0374	25.6406	7.33442	333.927	277.902	276.807	308.725	318.094	4.19999	4.6583	4.65369	5.17769	3.27999	7.87235	7.35171	7.68704	7.92938	7.94511
ASHG19A3A044926	0.000803	10.2901	up	noncoding	NR_028491	TMEM41B	RefSeq_NR	1625	chr11	-	9302200	9336296		GAAAGTGAAACTGTTCTTTCTTAGTTAACTGTCTTTCTCTGGAGCTCTGTTATTTTGAGT	exon sense-overlapping	NM_015012	TMEM41B	transmembrane protein 41B isoform 1	-	9302709	9336296	16.699	303.091	4.39393	7.75712	14.4626	12.02	24.0374	25.6406	7.33442	333.927	277.902	276.807	308.725	318.094	4.19999	4.6583	4.65369	5.17769	3.27999	7.87235	7.35171	7.68704	7.92938	7.94511
ASHG19A3A019684	0.000169	2.62639	up	noncoding	ENST00000510957	CTA-963H5.5	Ensembl	612	chr22	-	31049863	31050801		GTGGAGAAGGAAACTGACAAATACTGGGGTGTCCTCAAGACCCATGGACTCCTGCTGTGA	intergenic							192.234	1150.17	8.03744	9.43052	224.261	149.272	235.77	137.897	213.973	1196.77	1071.51	1084.67	1151.53	1246.36	8.03205	7.98092	8.15162	7.66352	8.35911	9.38876	9.41066	9.49851	9.39887	9.45582
ASHG19A3A030012	6.15e-05	5.91082	up	noncoding	ENST00000425761	RP4-753D5.4	Ensembl	545	chr6	-	50880424	50880969	NM_002032,ENST00000393653,"	TCTGGCTTGGCAGAATATCTCTTTGACAAGCACACCCTGGGAGAAAGTGATAATGAAAGC	intergenic							1085.39	20487.4	11.0009	13.5643	1639.86	811.186	1186.92	639.868	1149.13	22084.2	17628.4	17452.9	22473.6	22798.1	11.3912	10.784	11.1306	10.5475	11.1512	13.5955	13.4911	13.5117	13.5955	13.6274
ASHG19A3A009845	0.000238	3.36386	up	noncoding	ENST00000392739	RP11-557B23.1	Ensembl	537	chr17	+	65780868	65781406	NM_001035006,NM_000985,ENST00000504072,ENST00000467688,ENST00000452862,ENST00000447415,ENST00000444020,ENST00000422360,ENST00000420302,ENST00000414070,ENST00000401798,ENST00000395729,ENST00000391360,"	TCCTAAACCAGAAGACGAGGTTGCCCAGAAGAAAAAGATATCCCAGAAGAAACTGAAGAA	intergenic							1462.97	18246	11.5253	13.2754	2117.16	1251.3	1703.1	860.539	1382.73	20383.5	16696.6	14302.3	19927.9	19919.7	11.8272	11.4494	11.7751	11.1629	11.4119	13.3666	13.379	13.1177	13.298	13.2157
ASHG19A3A023206	0.0116201	2.658	up	noncoding	ENST00000504733	RP11-119P22.1	Ensembl	718	chr3	+	130546502	130547220		AGAATTTAGCAAGCTAGAGGAGGTTCTGATTAATAAGAAGACAACCTTCTTTGGTGGCAG	intergenic							40.5157	197.909	5.75258	7.16292	39.3437	46.9572	34.6369	49.1218	32.5189	231.555	185.348	200.853	183.825	187.964	5.51483	6.34533	5.20258	6.12108	5.57909	7.38608	6.60999	7.21896	7.29499	7.30459
ASHG19A3A027729	0.00401213	4.60034	up	noncoding	ENST00000512245	RP11-375B1.2	Ensembl	553	chr5	-	176153942	176166459		AACAAGTGCTTGGGCCGGGCCTGGCATGTTCCACGTGAGCAACACACATTTCCTGCCATT	intergenic							81.8205	888.915	6.72985	8.93159	101.611	75.9107	94.9003	52.3843	84.2964	638.031	526.141	462.971	1390.32	1427.11	6.8282	7.00316	6.69323	6.21118	6.91351	8.64704	8.39877	8.3842	9.60912	9.61885
ASHG19A3A009759	0.000487	5.70881	up	noncoding	NR_002818	RNF126P1	RefSeq_NR	1435	chr17	+	55122838	55124155	NM_194460,"	CCTCACCCTCTAAACGTTCAGCGGTGGAAAGATTTTTAGAATTTTAAATTATTACTGCTT	intergenic							30.0987	325.89	5.32276	7.83595	30.7716	23.3654	33.3217	20.5064	42.5282	363.14	274.813	285.239	356.539	349.719	5.18063	5.46871	5.14684	4.86823	5.94939	7.97559	7.33033	7.73133	8.08728	8.05523
ASHG19A3A044695	0.00724738	2.73233	up	noncoding	ENST00000447970	RP5-882O7.1	Ensembl	162	chr1	-	45309592	45309754		TATCAGGAATTCACTGACCACCTCGTCAAGACCCACACCAGAGTCTCCGCGCAGAGGATC	intergenic							1927.93	18864.7	11.9139	13.364	2335.94	1351.78	3185.76	1568.12	1198.07	21439.7	17575.9	15066.5	18895.6	21345.6	12.0056	11.5883	12.6432	12.1021	11.2303	13.5117	13.4882	13.2481	13.1416	13.4306
ASHG19A3A026046	0.000106	2.9944	up	noncoding	ENST00000510773	RP11-192C21.3	Ensembl	249	chr4	+	135865429	135865678		ACTCAAGAGTTTGAGAGATCCAAGGGGAAGAATCCAGCTGCCCATGAAAATGACAAATGA	intergenic							215.412	1593.16	8.23857	9.82084	273.545	177.175	256.037	198.222	172.084	1861.43	1606.61	1288.88	1386.85	1822.05	8.36436	8.26024	8.29485	8.27978	7.99362	9.91962	9.96437	9.71749	9.60269	9.90002
ASHG19A3A055254	0.0103998	3.06545	up	noncoding	uc004dsb.1	AY927613	UCSC_knowngene	329	chrX	+	53221897	53223882		AATACAAAAGTCAAGGGACTCAGGGGTGGGATTGGGCCTCGGAGAGCTGAGGAGGCGAGG	natural antisense	NM_004187	KDM5C	lysine-specific demethylase 5C isoform 1	-	53220502	53254604	20.1495	134.033	4.71277	6.32887	25.4449	20.5146	19.0022	9.04149	26.7445	91.8143	365.082	60.3541	74.8689	78.0473	4.92808	5.30639	4.28343	3.72652	5.31944	6.11725	7.8108	5.42986	6.16182	6.12462
ASHG19A3A055254	0.0103998	3.06545	up	noncoding	uc004dsb.1	AY927613	UCSC_knowngene	329	chrX	+	53221897	53223882		AATACAAAAGTCAAGGGACTCAGGGGTGGGATTGGGCCTCGGAGAGCTGAGGAGGCGAGG	natural antisense	NM_001146702	KDM5C	lysine-specific demethylase 5C isoform 2	-	53220502	53254604	20.1495	134.033	4.71277	6.32887	25.4449	20.5146	19.0022	9.04149	26.7445	91.8143	365.082	60.3541	74.8689	78.0473	4.92808	5.30639	4.28343	3.72652	5.31944	6.11725	7.8108	5.42986	6.16182	6.12462
ASHG19A3A037436	6.51e-07	135.569	up	noncoding	ENST00000461676	RP11-475I24.4	Ensembl	456	chr9	-	44401799	44402255	uc010mnh.1,NR_003674,NR_003670,ENST00000454645,ENST00000443558,ENST00000423564,ENST00000377614,"	TGAGCTTTCTCATCTGTACGGTTGGGACAAGTACAGTAACCCTCGCCCGTCAAGACGGGC	intergenic							198.461	43794.9	8.12362	15.2065	191.762	169.707	226.493	192.899	211.445	48866.8	42700.8	34696.2	47484.9	45225.7	7.77697	8.18987	8.07452	8.23602	8.3407	15.2529	15.4098	15.068	15.2605	15.0413
ASHG19A3A032652	0.000913	4.65907	up	noncoding	ENST00000450133	RP9P	Ensembl	1212	chr7	-	32956426	32982650		AATGAATACGCCAGAGAATTTCTGGCTCATGCACCAACTAAAGGACTTTGGTTGCCACTG	intergenic							6.42564	52.5842	2.93704	5.15708	9.04805	5.44722	5.54501	5.36534	6.72257	54.2522	66.4176	52.7244	42.0807	47.4461	3.60194	2.93134	2.58321	2.87597	2.69273	5.3854	4.38699	5.21373	5.41381	5.38548
ASHG19A3A034132	0.00469196	2.2782	up	noncoding	ENST00000425758	RP11-112E16.1	Ensembl	201	chr7	+	30207419	30207620		TGTGAAATACCCAGGATGCTACAAAATCACCATGGTCTTCAGTCACAAACGTGTGTTGGC	intergenic							29.5787	124.469	5.3173	6.50519	26.5199	23.2048	38.6246	37.3285	22.2155	116.419	138.161	139.042	105.015	123.709	4.98045	5.45893	5.36027	5.71997	5.06689	6.45962	6.01606	6.68682	6.59141	6.77207
ASHG19A3A020024	0.00328754	3.25401	up	noncoding	ENST00000450340	KB-67B5.11	Ensembl	246	chr22	+	16984193	16990365	NM_145862,NM_007194,NM_001005735,ENST00000423877,ENST00000416118,"	TCAAGAAGTTGTTGGTAGTGGATCCAAAGGCACGTTTTATGACAGAAGAAGCCTTAAGAC	intergenic							6.35547	39.7544	2.98179	4.68401	7.4421	5.44722	5.93666	5.55623	7.39515	45.3033	51.3049	34.2769	35.5907	32.2961	2.72513	2.93134	2.76841	3.11481	3.36927	5.12606	3.75943	4.50756	5.20822	4.81878
ASHG19A3A036768	0.000222	2.72797	up	noncoding	ENST00000465034	KB-1554H10.1	Ensembl	731	chr8	+	95365150	95365881		AACTGGTGTGATCACCAACAGAGAAAAGACATCTTGGATCTTTTGATGTGGTTCATGTGA	intergenic							105.836	566.195	7.11098	8.55881	136.08	89.747	131.201	81.7155	90.4382	596.886	533.817	514.719	602.911	582.644	7.2613	7.24363	7.18193	6.85206	7.01599	8.5613	8.42578	8.52793	8.66887	8.61016
CUST_152_PI426073487	0.00167369	4.94782	up	noncoding	uc.154+	uc.154	UCR	203	chr5	+	72210014	72210217	NM_153188,NM_002270,"	GAGTTTTTTGGGGCCACCAAATATTTTGGATCATGCAGAGAATATATATTGTACTGTAGT	exon sense-overlapping	NM_002270	TNPO1	transportin-1 isoform 1	+	72112417	72210215	33.7834	300.98	5.41996	7.72675	49.6964	24.3973	40.414	40.3998	14.0097	333.576	255.622	257.483	333.438	324.78	5.83281	5.52253	5.42424	5.83151	4.48872	7.8698	7.20105	7.58364	8.01063	7.96866
CUST_152_PI426073487	0.00167369	4.94782	up	noncoding	uc.154+	uc.154	UCR	203	chr5	+	72210014	72210217	NM_153188,NM_002270,"	GAGTTTTTTGGGGCCACCAAATATTTTGGATCATGCAGAGAATATATATTGTACTGTAGT	exon sense-overlapping	NM_153188	TNPO1	transportin-1 isoform 2	+	72143929	72210215	33.7834	300.98	5.41996	7.72675	49.6964	24.3973	40.414	40.3998	14.0097	333.576	255.622	257.483	333.438	324.78	5.83281	5.52253	5.42424	5.83151	4.48872	7.8698	7.20105	7.58364	8.01063	7.96866
ASHG19A3L0002851	0.00498093	5.49094	up	noncoding	AK125219	lincRNA-HAUS7	lincRNA	2124	chrX	-	152713127	152760978	NM_017518,"	ATGAACTAATGGAGAAATAGAAAGTCTTCAGTGATGGCCTACGCCAAAGCACAGGATGGG	intronic antisense	NM_001711	BGN	biglycan preproprotein	+	152760346	152775004	10.1834	99.4568	3.70054	6.15759	9.26794	12.1544	13.8278	9.23598	6.43095	100.507	132.605	72.3838	91.3028	100.486	3.69719	4.67261	3.79307	3.74889	2.59095	6.2488	5.93472	5.70504	6.41318	6.48624
ASHG19A3L0002851	0.00498093	5.49094	up	noncoding	AK125219	lincRNA-HAUS7	lincRNA	2124	chrX	-	152713127	152760978	NM_017518,"	ATGAACTAATGGAGAAATAGAAAGTCTTCAGTGATGGCCTACGCCAAAGCACAGGATGGG	exon sense-overlapping	NM_017518	HAUS7	HAUS augmin-like complex subunit 7	-	152713122	152736603	10.1834	99.4568	3.70054	6.15759	9.26794	12.1544	13.8278	9.23598	6.43095	100.507	132.605	72.3838	91.3028	100.486	3.69719	4.67261	3.79307	3.74889	2.59095	6.2488	5.93472	5.70504	6.41318	6.48624
ASHG19A3A043402	0.000227	2.65399	up	noncoding	ENST00000442662	RP13-238F13.4	Ensembl	494	chr10	-	126178391	126179147		TTATGAACTCCTTTTTAAGGAGGGAGTCACGGTAGCCAAGAAGAATGTCCACCTGCCTAA	intronic antisense	NM_001167880	LHPP	phospholysine phosphohistidine inorganic	+	126150340	126302710	77.4418	387.041	6.66194	8.0701	94.4372	62.5691	91.4125	77.4153	61.3748	431.26	435.959	280.291	377.265	410.432	6.71686	6.73156	6.63449	6.77268	6.45411	8.17034	8.10045	7.70557	8.15036	8.22379
ASHG19A3A043402	0.000227	2.65399	up	noncoding	ENST00000442662	RP13-238F13.4	Ensembl	494	chr10	-	126178391	126179147		TTATGAACTCCTTTTTAAGGAGGGAGTCACGGTAGCCAAGAAGAATGTCCACCTGCCTAA	intronic antisense	NM_022126	LHPP	phospholysine phosphohistidine inorganic	+	126150340	126302710	77.4418	387.041	6.66194	8.0701	94.4372	62.5691	91.4125	77.4153	61.3748	431.26	435.959	280.291	377.265	410.432	6.71686	6.73156	6.63449	6.77268	6.45411	8.17034	8.10045	7.70557	8.15036	8.22379
ASHG19A3A042825	0.00138141	2.0085	up	noncoding	NR_024540	WASH7P	RefSeq_NR	1786	chr1	-	14362	29370	uc010scz.1,uc009vir.2,uc002tkb.2,NR_028269,NR_024077,NR_003659,NM_182905,ENST00000326632,"	ACCAGCACTGTGTGGAGACCAGCTTCAAGGAGCGGAAGGCTGGCTTGAGGCCACACAGCT	intergenic							96.146	359.524	6.98174	7.98785	112.8	89.3815	114.056	73.1049	91.3872	403.196	401.043	283.331	363.023	347.024	6.98279	7.23723	6.96784	6.6887	7.03212	8.09913	7.9676	7.71979	8.10793	8.04482
CUST_893_PI426073487	7.98e-06	8.89734	up	noncoding	uc.414-	uc.414	UCR	246	chr17	-	38249173	38249419	NM_021724,"	TTATATTGTTATAAAATATTCCAAGATGAGCCTCTGGCCCCCTGAGCCTTCTTGTAAATA	natural antisense	NM_001190919	THRA	thyroid hormone receptor alpha isoform 2	+	38218445	38250120	31.1767	544.66	5.35936	8.51274	40.5637	16.0287	38.3207	36.451	24.5195	542.7	524.687	508.474	573.921	573.517	5.55554	5.00224	5.35128	5.68314	5.20463	8.45178	8.39502	8.50797	8.61282	8.5961
CUST_893_PI426073487	7.98e-06	8.89734	up	noncoding	uc.414-	uc.414	UCR	246	chr17	-	38249173	38249419	NM_021724,"	TTATATTGTTATAAAATATTCCAAGATGAGCCTCTGGCCCCCTGAGCCTTCTTGTAAATA	natural antisense	NM_003250	THRA	thyroid hormone receptor alpha isoform 2	+	38219067	38250120	31.1767	544.66	5.35936	8.51274	40.5637	16.0287	38.3207	36.451	24.5195	542.7	524.687	508.474	573.921	573.517	5.55554	5.00224	5.35128	5.68314	5.20463	8.45178	8.39502	8.50797	8.61282	8.5961
CUST_893_PI426073487	7.98e-06	8.89734	up	noncoding	uc.414-	uc.414	UCR	246	chr17	-	38249173	38249419	NM_021724,"	TTATATTGTTATAAAATATTCCAAGATGAGCCTCTGGCCCCCTGAGCCTTCTTGTAAATA	exon sense-overlapping	NM_021724	NR1D1	nuclear receptor subfamily 1 group D member 1	-	38249036	38256973	31.1767	544.66	5.35936	8.51274	40.5637	16.0287	38.3207	36.451	24.5195	542.7	524.687	508.474	573.921	573.517	5.55554	5.00224	5.35128	5.68314	5.20463	8.45178	8.39502	8.50797	8.61282	8.5961
CUST_893_PI426073487	7.98e-06	8.89734	up	noncoding	uc.414-	uc.414	UCR	246	chr17	-	38249173	38249419	NM_021724,"	TTATATTGTTATAAAATATTCCAAGATGAGCCTCTGGCCCCCTGAGCCTTCTTGTAAATA	natural antisense	NM_001190918	THRA	thyroid hormone receptor alpha isoform 3	+	38219067	38250120	31.1767	544.66	5.35936	8.51274	40.5637	16.0287	38.3207	36.451	24.5195	542.7	524.687	508.474	573.921	573.517	5.55554	5.00224	5.35128	5.68314	5.20463	8.45178	8.39502	8.50797	8.61282	8.5961
ASHG19A3A012577	0.00494958	2.12372	up	noncoding	ENST00000422958	RP5-827C21.1	Ensembl	438	chr1	-	234492449	234492887		TGATTGGCCACTACCTGGGCGAGTTCTCCATCACCTACAAGCCCGTAAAGCAATGCCGGT	intergenic							1153.85	10331.5	11.138	12.2246	1582.22	836.866	1680.71	938.67	730.803	11233.7	8837.75	9384.87	11082.7	11118.3	11.327	10.8519	11.7424	11.3296	10.4393	12.2522	12.1785	12.358	12.1839	12.1505
ASHG19A3L0001792	0.0396739	3.49492	up	noncoding	CN412465	lincRNA-FGD2	lincRNA	563	chr6	-	37103028	37103592		TAAAATTAGAACTGACTTTCAGTACTGGCCCTACCTACCAGCTGAGTACCTTATTTTTAT	intergenic							19.5203	182.988	4.76308	6.56834	15.5556	15.5636	23.7964	19.8055	22.8804	53.6255	80.6739	142.226	315.474	322.942	4.29213	4.96573	4.63738	4.8142	5.10594	5.36849	4.84071	6.72044	7.95036	7.96168
ASHG19A3A015965	0.0017048	4.95487	up	noncoding	AF086033		misc_RNA	538	chr2	+	91768392	91768920		CTGTTTGAGTCTTTGGAGAAAGTGGTTTCATTGTAGGTACATGATGCACTCTTAATATTT	intergenic							6.411	55.6514	2.92411	5.23295	8.9994	5.44722	5.52505	5.33646	6.74688	59.8181	61.2634	58.1327	47.293	51.75	3.58413	2.93134	2.56735	2.83173	2.70599	5.52022	4.19547	5.37016	5.56479	5.51413
ASHG19A3A033078	0.000371	4.79145	up	noncoding	ENST00000414541	AC004159.1	Ensembl	616	chr7	-	79725915	79726531		GTAAAAAACAGCCATACCCAAAGTCTCGTTTCTGCTGAGATCTGTATCTTTGGGTCGAAA	intergenic							61.6598	571.015	6.30251	8.56297	73.7593	56.6577	87.1908	37.3003	53.391	620.318	531.08	483.767	595.592	624.317	6.3746	6.59697	6.56233	5.718	6.26062	8.61324	8.41764	8.44056	8.65457	8.68883
ASHG19A3A000297	0.0439876	2.80191	up	noncoding	ENST00000447125	NCRNA00189	Ensembl	783	chr21	+	30565800	30660526		ACAGGTTGCCTTAGAAGCTTTGCAGTAGAGTTGGGGTTTCACCATGTTCCCAGCTGGTCT	intergenic							9.93601	48.8134	3.54837	5.03478	7.58174	7.77444	21.5647	5.29346	7.46574	46.0699	65.6929	43.8297	47.8392	40.6355	2.84087	4.17115	4.48256	2.76354	3.48373	5.14877	4.36372	4.9238	5.57919	5.15842
ASHG19A3A029064	0.000239	3.62113	up	noncoding	AL049404		NRED	2451	chr5	+	153434497	153436930	NR_024152,NM_005927,NM_001135037,"	GCTCAGCCTTACATAGAAACTCCTAGATTTTCACTAACGCATTTCACAAAAGTAAATAAG	exon sense-overlapping	NM_005927	MFAP3	microfibril-associated glycoprotein 3 isoform 1	+	153418518	153437014	56.6864	381.949	6.20507	8.06151	78.8241	47.3397	66.6429	44.2137	46.4116	434.083	347.697	362.737	401.546	363.684	6.46157	6.3558	6.16937	5.96796	6.07066	8.17831	7.7321	8.07003	8.22823	8.0989
ASHG19A3A029064	0.000239	3.62113	up	noncoding	AL049404		NRED	2451	chr5	+	153434497	153436930	NR_024152,NM_005927,NM_001135037,"	GCTCAGCCTTACATAGAAACTCCTAGATTTTCACTAACGCATTTCACAAAAGTAAATAAG	exon sense-overlapping	NM_001135037	MFAP3	microfibril-associated glycoprotein 3 isoform 2	+	153418518	153437014	56.6864	381.949	6.20507	8.06151	78.8241	47.3397	66.6429	44.2137	46.4116	434.083	347.697	362.737	401.546	363.684	6.46157	6.3558	6.16937	5.96796	6.07066	8.17831	7.7321	8.07003	8.22823	8.0989
ASHG19A3A025514	0.000518	3.19984	up	noncoding	NR_024031	KIAA0114	RefSeq_NR	855	chr4	+	53578620	53580305		CCTCTCTGGTTTGTGCGCCCGTCGCAGGTCGCAGGCCTCTTTGTCAGCTGGAGTTGCGCG	intergenic							45.7941	261.262	5.86215	7.54015	77.6295	25.6648	47.0511	42.8225	35.8027	274.144	237.48	216.537	301.005	277.143	6.4393	5.58436	5.65859	5.91921	5.70929	7.61285	7.07484	7.32753	7.9007	7.78482
ASHG19A3A033494	4.68e-06	2.75468	up	noncoding	ENST00000459978	RP11-20L24.1	Ensembl	637	chr7	-	127497904	127498541	NR_024465,NM_006110,"	AGCTGGACCCCCTTCGTGGTCAGTTCTACAACTCCAAACGCATTGACTTTGACCTCTACA	intronic antisense	NM_014390	SND1	staphylococcal nuclease domain-containing	+	127292201	127732659	84.6576	441.441	6.79386	8.25574	95.6944	62.8542	100.332	72.6968	91.7104	447.887	436.179	421.744	419.848	481.548	6.73767	6.73726	6.775	6.68056	7.0388	8.21774	8.10192	8.27275	8.27771	8.40858
ASHG19A3A018096	0.00100666	2.22772	up	noncoding	NR_015432	LOC388789	RefSeq_NR	561	chr20	+	18548072	18550201		GATAGTTGCCCTGATTCCCATTTTGGGTTTGTGAAAAGTGTATGTATTTAAATTTGCTGT	intergenic							95.1097	397.411	6.95872	8.11429	125.734	88.2919	107.183	78.5263	75.8131	472.275	384.765	346.088	397.424	386.507	7.14366	7.21991	6.87601	6.79239	6.76165	8.28507	7.90015	8.00279	8.21774	8.16571
ASHG19A3A031189	0.00829854	2.03944	up	noncoding	ENST00000396818	RPL13P	Ensembl	632	chr6	+	28829192	28829824		CTTCGGCATATGGGCAAAAAGAGCCAAGGAAGCTGAAAAACAGGATGTGTGAAAGCAAAA	intergenic							377.877	2400.9	9.22901	10.2572	513.062	343.153	400.049	300.716	332.408	3237.28	1902.91	2182.58	1175.14	3506.6	9.44784	9.37143	9.12719	9.08884	9.10978	10.6185	10.1743	10.4007	9.42264	10.6698
ASHG19A3A013715	0.000514	2.40979	up	noncoding	ENST00000428700	RP11-511I11.1	Ensembl	312	chr2	-	63335252	63335564		ATGCCCACAAATACTCTGTGATATCCCCTTGGGCAAAACTGTCTTCAACAAGGATGGCTT	intergenic							402.632	2988.92	9.31978	10.5887	605.152	316.519	431.796	303.417	356.279	3254.63	2820.42	2097.3	3315.14	3457.11	9.74533	9.24535	9.27026	9.10887	9.2291	10.6264	10.6789	10.3455	10.6383	10.6544
ASHG19A3L0000611	0.0348718	2.40984	up	noncoding	CA307860	lincRNA-USPL1-2	lincRNA	747	chr13	+	31189988	31190719		CAAGTCAAGCCCCGCCTCCATTTTGTTTCTGTTACTAATTTTTCTTCTGAAAAAATACCA	intergenic							46.761	221.616	5.94077	7.20971	54.2558	40.742	64.9124	38.2739	35.6209	232.246	139.277	192.291	332.114	212.154	5.95149	6.16903	6.12923	5.75283	5.70128	7.39017	6.03343	7.15933	8.00697	7.45865
ASHG19A3A047778	0.00121657	2.80226	up	noncoding	ENST00000417216	RBMS1P1	Ensembl	1122	chr12	-	66627852	66628974	NM_002897,"	TGTATCTGCCTACCAGGTGCAAAGTCCTTCTTGGACGCAACCTCAACCATATATTCTACA	intronic antisense	NM_001142523	IRAK3	interleukin-1 receptor-associated kinase 3	+	66582977	66648394	31.9571	161.709	5.40347	6.89006	34.1486	24.2395	49.6209	30.6872	21.0893	188.098	180.477	158.01	136.079	145.88	5.32265	5.51413	5.74547	5.43782	4.99727	7.10564	6.56114	6.87471	6.92309	6.9857
ASHG19A3A047778	0.00121657	2.80226	up	noncoding	ENST00000417216	RBMS1P1	Ensembl	1122	chr12	-	66627852	66628974	NM_002897,"	TGTATCTGCCTACCAGGTGCAAAGTCCTTCTTGGACGCAACCTCAACCATATATTCTACA	intronic antisense	NM_007199	IRAK3	interleukin-1 receptor-associated kinase 3	+	66582977	66648394	31.9571	161.709	5.40347	6.89006	34.1486	24.2395	49.6209	30.6872	21.0893	188.098	180.477	158.01	136.079	145.88	5.32265	5.51413	5.74547	5.43782	4.99727	7.10564	6.56114	6.87471	6.92309	6.9857
ASHG19A3A044774	0.00671414	2.11822	up	noncoding	AA331124		RNAdb	289	chr11	-	2706113	2706395	NR_002728,"	TTACCAGGTACAAAGATAACATGCTGCATGGATCAGGGACACAAACTTACCTACCTTATG	intronic antisense	NM_181798	KCNQ1	potassium voltage-gated channel subfamily KQT	+	2482683	2870340	10.9293	51.2852	4.01336	5.09621	12.6337	8.95168	11.8989	10.6584	10.5035	40.9042	86.5952	55.461	41.872	31.5936	4.03682	4.3314	3.62714	3.92508	4.14634	4.98424	5.00448	5.29552	5.40733	4.78947
ASHG19A3A044774	0.00671414	2.11822	up	noncoding	AA331124		RNAdb	289	chr11	-	2706113	2706395	NR_002728,"	TTACCAGGTACAAAGATAACATGCTGCATGGATCAGGGACACAAACTTACCTACCTTATG	intronic antisense	NM_000218	KCNQ1	potassium voltage-gated channel subfamily KQT	+	2466220	2870340	10.9293	51.2852	4.01336	5.09621	12.6337	8.95168	11.8989	10.6584	10.5035	40.9042	86.5952	55.461	41.872	31.5936	4.03682	4.3314	3.62714	3.92508	4.14634	4.98424	5.00448	5.29552	5.40733	4.78947
ASHG19A3A037391	0.00668696	6.17599	up	noncoding	ENST00000437956	RP11-344H11.6	Ensembl	444	chr1	-	27312387	27312831	NM_021227,"	TTGAGTATTTTCATGGCTAGAGTATTCATGAGAATGAAACTGCCGAGCTATCTGATGGGT	intergenic							38.7828	375.055	5.3757	8.00237	93.6108	30.6377	36.2271	11.8556	21.5826	432.108	274.812	364.631	394.379	409.345	6.70362	5.80168	5.27023	4.07295	5.03003	8.17306	7.33002	8.07756	8.20982	8.2214
ASHG19A3A022426	0.00105437	4.56885	up	noncoding	ENST00000416832	AC132515.1	Ensembl	224	chr3	+	33596127	33596351		TTATGATTCCATGAAAGATTTTGAGGAGATGAGAAAGGCTGGTATATTTCAGAGTGCAAA	intronic antisense	NM_015097	CLASP2	CLIP-associating protein 2 isoform 1	-	33537738	33759848	9.13275	71.2928	3.45015	5.64198	14.1126	5.44722	5.69898	13.0706	7.33432	77.8094	85.9091	68.7827	58.7803	65.1825	4.17195	2.93134	2.65255	4.21515	3.27977	5.8922	4.98626	5.63322	5.84104	5.8572
ASHG19A3A014538	0.000475	2.0979	up	noncoding	ENST00000234610	MMP23A	Ensembl	1017	chr1	+	1631380	1633221	NR_002946,NM_006983,"	GGGCAGGAACGTGACCTTCCGCTGCGGCCAGAAGATCCTCCACAAGAAAGGGAAAGTGTA	intronic antisense	NM_033489	CDK11B	cyclin-dependent kinase 11B isoform 5	-	1571099	1655775	37.4573	145.609	5.64746	6.7164	43.6098	27.0602	43.1231	31.9704	41.5229	120.615	230.075	111.481	104.022	161.853	5.65109	5.65181	5.52526	5.49689	5.91224	6.51007	7.02082	6.3563	6.57738	7.11744
ASHG19A3A014538	0.000475	2.0979	up	noncoding	ENST00000234610	MMP23A	Ensembl	1017	chr1	+	1631380	1633221	NR_002946,NM_006983,"	GGGCAGGAACGTGACCTTCCGCTGCGGCCAGAAGATCCTCCACAAGAAAGGGAAAGTGTA	intronic antisense	NM_033492	CDK11B	cyclin-dependent kinase 11B isoform 8	-	1571099	1655775	37.4573	145.609	5.64746	6.7164	43.6098	27.0602	43.1231	31.9704	41.5229	120.615	230.075	111.481	104.022	161.853	5.65109	5.65181	5.52526	5.49689	5.91224	6.51007	7.02082	6.3563	6.57738	7.11744
ASHG19A3A014538	0.000475	2.0979	up	noncoding	ENST00000234610	MMP23A	Ensembl	1017	chr1	+	1631380	1633221	NR_002946,NM_006983,"	GGGCAGGAACGTGACCTTCCGCTGCGGCCAGAAGATCCTCCACAAGAAAGGGAAAGTGTA	intronic antisense	NM_033487	CDK11B	cyclin-dependent kinase 11B isoform 3	-	1571099	1655775	37.4573	145.609	5.64746	6.7164	43.6098	27.0602	43.1231	31.9704	41.5229	120.615	230.075	111.481	104.022	161.853	5.65109	5.65181	5.52526	5.49689	5.91224	6.51007	7.02082	6.3563	6.57738	7.11744
ASHG19A3A014538	0.000475	2.0979	up	noncoding	ENST00000234610	MMP23A	Ensembl	1017	chr1	+	1631380	1633221	NR_002946,NM_006983,"	GGGCAGGAACGTGACCTTCCGCTGCGGCCAGAAGATCCTCCACAAGAAAGGGAAAGTGTA	intronic antisense	NM_033493	CDK11B	cyclin-dependent kinase 11B isoform 9	-	1571099	1655775	37.4573	145.609	5.64746	6.7164	43.6098	27.0602	43.1231	31.9704	41.5229	120.615	230.075	111.481	104.022	161.853	5.65109	5.65181	5.52526	5.49689	5.91224	6.51007	7.02082	6.3563	6.57738	7.11744
ASHG19A3A014538	0.000475	2.0979	up	noncoding	ENST00000234610	MMP23A	Ensembl	1017	chr1	+	1631380	1633221	NR_002946,NM_006983,"	GGGCAGGAACGTGACCTTCCGCTGCGGCCAGAAGATCCTCCACAAGAAAGGGAAAGTGTA	intronic antisense	NM_033488	CDK11B	cyclin-dependent kinase 11B isoform 4	-	1571099	1655775	37.4573	145.609	5.64746	6.7164	43.6098	27.0602	43.1231	31.9704	41.5229	120.615	230.075	111.481	104.022	161.853	5.65109	5.65181	5.52526	5.49689	5.91224	6.51007	7.02082	6.3563	6.57738	7.11744
ASHG19A3A014538	0.000475	2.0979	up	noncoding	ENST00000234610	MMP23A	Ensembl	1017	chr1	+	1631380	1633221	NR_002946,NM_006983,"	GGGCAGGAACGTGACCTTCCGCTGCGGCCAGAAGATCCTCCACAAGAAAGGGAAAGTGTA	intronic antisense	NM_033486	CDK11B	cyclin-dependent kinase 11B isoform 2	-	1571099	1655775	37.4573	145.609	5.64746	6.7164	43.6098	27.0602	43.1231	31.9704	41.5229	120.615	230.075	111.481	104.022	161.853	5.65109	5.65181	5.52526	5.49689	5.91224	6.51007	7.02082	6.3563	6.57738	7.11744
ASHG19A3A012074	0.000228	9.78086	up	noncoding	ENST00000512171	AL360269.1	Ensembl	1627	chr1	-	228155358	228158853	ENST00000512765,ENST00000508034,"	TGCAAAGAAGCATGAGCTGGGCCTGGTGAGGTCGACTTGAGAAAGTTCAGGGCCTGGAGA	intergenic							17.1889	326.918	4.51683	7.80679	12.8791	10.3669	17.5447	14.4385	30.7155	303.365	260.5	260.336	436.316	374.075	4.06195	4.49112	4.16242	4.3639	5.50475	7.75034	7.23573	7.59892	8.31968	8.12929
ASHG19A3L0003176	0.00195328	4.35231	up	noncoding	chr13:73862624-73868384+	lincRNA-KLF12-2	lincRNA	5761	chr13	+	73862624	73868384		TCATGATTCCTCAAAGTCGGTTTAATGACCACCTGCCATAAAGCACTTGCCATTGACTTA	intergenic							11.889	97.259	3.97542	6.0972	8.12058	5.90464	22.9671	13.1178	9.33494	83.0964	96.0624	90.4176	112.907	103.812	3.18966	3.87886	4.57843	4.22034	4.00981	5.98062	5.24235	6.04626	6.6866	6.53018
ASHG19A3A034604	0.00931306	3.26063	up	noncoding	ENST00000449274	AC004921.2	Ensembl	682	chr7	+	77090774	77091456		GACCTCTTTGCCATCCAGTGTTTAGATGAGCATCTGAGACATACTTTGGAGACTTTAAAA	intergenic							7.45796	42.322	3.07879	4.78394	14.1532	5.44722	5.62386	5.45888	6.60665	47.6783	46.3592	44.8015	40.054	32.7172	4.17609	2.93134	2.62518	3.01231	2.64904	5.19683	3.57282	4.96373	5.34874	4.83758
ASHG19A3A027956	0.00110553	2.66928	up	noncoding	AF056433		NRED	1735	chr5	+	10436239	10437960	uc003jev.1,"	GTGGAGATTCGCTGACTTCCTTGGTTAAGCTGTCTTGTATTTACTTAATTTGTCCCCTCA	intergenic							25.5472	122.348	5.06221	6.47866	28.5849	13.2003	43.0879	20.1038	22.7589	133.129	141.86	112.801	115.03	108.92	5.08173	4.76749	5.52399	4.83912	5.0987	6.6425	6.0723	6.37217	6.71145	6.59486
ASHG19A3A047457	0.00135257	2.15318	up	noncoding	ENST00000438686	AC022080.2	Ensembl	672	chr12	-	31768701	31769373	NM_203464,NM_013410,NM_001005353,ENST00000505168,"	CCCTACGTTTACACACTTTTCTCAAACAAGATCACACCTATTCAGTCCAAAGAAGCATAT	intergenic							40.3147	157.627	5.72997	6.83644	54.6114	25.5204	47.5424	42.6384	31.2609	171.699	149.638	164.312	162.08	140.409	5.95967	5.57685	5.67456	5.91412	5.52463	6.98467	6.18394	6.92692	7.15141	6.93524
ASHG19A3A030199	0.00136364	7.88764	up	noncoding	uc003pju.1	AK023685	UCSC_knowngene	2621	chr6	-	83874594	83877215		AGCTCTTGACCAAGAAGAATACACTTGATTCAGAGTTTCTGATGCTCTTAATCAGAACTA	exon sense-overlapping	NM_001199918	PGM3	phosphoacetylglucosamine mutase isoform 3	-	83874592	83903012	10.5513	126.217	3.50565	6.48525	22.6708	5.44722	11.7739	5.71838	7.146	133.622	114.306	110.799	132.283	140.077	4.77576	2.93134	3.61645	3.26467	2.94004	6.64744	5.61265	6.34604	6.88877	6.93134
ASHG19A3A030199	0.00136364	7.88764	up	noncoding	uc003pju.1	AK023685	UCSC_knowngene	2621	chr6	-	83874594	83877215		AGCTCTTGACCAAGAAGAATACACTTGATTCAGAGTTTCTGATGCTCTTAATCAGAACTA	exon sense-overlapping	NM_001199919	PGM3	phosphoacetylglucosamine mutase isoform 4	-	83875848	83903012	10.5513	126.217	3.50565	6.48525	22.6708	5.44722	11.7739	5.71838	7.146	133.622	114.306	110.799	132.283	140.077	4.77576	2.93134	3.61645	3.26467	2.94004	6.64744	5.61265	6.34604	6.88877	6.93134
ASHG19A3A030199	0.00136364	7.88764	up	noncoding	uc003pju.1	AK023685	UCSC_knowngene	2621	chr6	-	83874594	83877215		AGCTCTTGACCAAGAAGAATACACTTGATTCAGAGTTTCTGATGCTCTTAATCAGAACTA	intronic antisense	NM_015018	DOPEY1	protein dopey-1 isoform a	+	83777384	83878190	10.5513	126.217	3.50565	6.48525	22.6708	5.44722	11.7739	5.71838	7.146	133.622	114.306	110.799	132.283	140.077	4.77576	2.93134	3.61645	3.26467	2.94004	6.64744	5.61265	6.34604	6.88877	6.93134
ASHG19A3A030199	0.00136364	7.88764	up	noncoding	uc003pju.1	AK023685	UCSC_knowngene	2621	chr6	-	83874594	83877215		AGCTCTTGACCAAGAAGAATACACTTGATTCAGAGTTTCTGATGCTCTTAATCAGAACTA	intronic antisense	NM_001199942	DOPEY1	protein dopey-1 isoform b	+	83777384	83878190	10.5513	126.217	3.50565	6.48525	22.6708	5.44722	11.7739	5.71838	7.146	133.622	114.306	110.799	132.283	140.077	4.77576	2.93134	3.61645	3.26467	2.94004	6.64744	5.61265	6.34604	6.88877	6.93134
ASHG19A3A030199	0.00136364	7.88764	up	noncoding	uc003pju.1	AK023685	UCSC_knowngene	2621	chr6	-	83874594	83877215		AGCTCTTGACCAAGAAGAATACACTTGATTCAGAGTTTCTGATGCTCTTAATCAGAACTA	exon sense-overlapping	NM_001199917	PGM3	phosphoacetylglucosamine mutase isoform 1	-	83874592	83903655	10.5513	126.217	3.50565	6.48525	22.6708	5.44722	11.7739	5.71838	7.146	133.622	114.306	110.799	132.283	140.077	4.77576	2.93134	3.61645	3.26467	2.94004	6.64744	5.61265	6.34604	6.88877	6.93134
ASHG19A3A030199	0.00136364	7.88764	up	noncoding	uc003pju.1	AK023685	UCSC_knowngene	2621	chr6	-	83874594	83877215		AGCTCTTGACCAAGAAGAATACACTTGATTCAGAGTTTCTGATGCTCTTAATCAGAACTA	exon sense-overlapping	NM_015599	PGM3	phosphoacetylglucosamine mutase isoform 2	-	83874592	83903012	10.5513	126.217	3.50565	6.48525	22.6708	5.44722	11.7739	5.71838	7.146	133.622	114.306	110.799	132.283	140.077	4.77576	2.93134	3.61645	3.26467	2.94004	6.64744	5.61265	6.34604	6.88877	6.93134
ASHG19A3A039479	0.000488	4.94635	up	noncoding	ENST00000431591	RP11-543B16.2	Ensembl	658	chr1	+	211380580	211381238	NM_013237,ENST00000403549,"	TTTGAATATATCTTGGCAAAGCTGCAAGGCGAGGCCCCTTCCAAAACACTTGTTGAGACA	intergenic							63.1245	600.549	6.33334	8.6397	80.8151	58.6252	66.9589	76.1964	33.0272	645.644	608.816	553.501	566.431	628.354	6.49802	6.64574	6.17759	6.74783	5.59751	8.66169	8.6171	8.62473	8.59833	8.69665
ASHG19A3A039309	0.00054	2.75661	up	noncoding	ENST00000434250	RP11-247A12.1	Ensembl	241	chr9	+	131860132	131862545		ACCCACCCTCGCCCCAGACCTCTCACCGTGACGCTGGAGTCATCCATGGCCTTGACAAAG	natural antisense	NM_000755	CRAT	carnitine O-acetyltransferase precursor	-	131857072	131873070	204.318	1367.01	8.17352	9.63642	193.104	195.67	254.037	180.058	198.723	1684.8	1238.57	1205.88	1272.92	1432.9	7.79058	8.44518	8.27978	8.11996	8.23209	9.80802	9.60984	9.63383	9.50933	9.62106
ASHG19A3A036497	3.68e-05	2.89237	up	noncoding	ENST00000498256	RP11-200A24.1	Ensembl	554	chr8	+	29489606	29490160		GTTCCTAAACCAGAAAAGGAAGTTGCCCAGAGGAAAAAGATATCCCAGAAGAAATTGAAG	intergenic							402.811	3740.28	9.3372	10.8695	544.128	323.965	485.265	317.002	343.696	3974.17	3246.24	3245.75	4046.55	4188.71	9.55594	9.2852	9.4918	9.18417	9.1689	10.86	10.8684	10.8973	10.8545	10.867
ASHG19A3A055319	0.0178084	2.10353	up	noncoding	uc011btp.1	SDHALP1	UCSC_knowngene	1296	chr3	-	195694749	195717150	uc011btc.1,NR_003265,NM_004168,ENST00000429897,"	GGAACTGCGACTCAGCATGCAGAAGTCAACGCAAAATCATGCTGCCGTGTTCCGTGTGGG	intergenic							38.8507	151.141	5.70529	6.77811	32.21	43.4594	39.74	43.0014	35.8428	159.951	161.533	133.208	127.159	173.853	5.24235	6.24769	5.39916	5.92621	5.71106	6.89078	6.33533	6.62121	6.83826	7.20496
ASHG19A3A053199	0.0137464	2.11539	up	noncoding	uc010upk.1	AK301968	UCSC_knowngene	449	chr15	+	85788460	85790410	uc002bhm.2,uc002bgx.2,NR_003246,NM_198181,NM_001164465,ENST00000515341,ENST00000507199,"	AGTCTGCAGCAGCAGCCAGACCAGTAGCTGGAGCCCCAGTCCCACAAGGAGCTTGGATGT	intergenic							30.7658	119.469	5.30546	6.38639	28.3302	16.0982	55.8014	23.5546	30.0444	95.542	228.865	110.572	63.5565	98.8103	5.06953	5.00882	5.9146	5.06023	5.47414	6.17318	7.01305	6.3433	5.93922	6.4632
ASHG19A3A011264	0.000169	3.01367	up	noncoding	ENST00000481419	AC006539.2	Ensembl	501	chr19	-	20190626	20191348		CCATGTTGTCTACAATACATCTAATAACGAGCTAGTCCGTACCAAGACCCTGGTGAAGAA	intronic antisense	NM_007138	ZNF90	zinc finger protein 90	+	20188802	20231977	423.237	4269.85	9.4423	11.0338	568.991	358.505	461.223	406.855	320.609	4516.08	4029.65	3790.8	4430.77	4581.97	9.63878	9.44383	9.40735	9.67321	9.04835	11.006	11.1053	11.1072	10.9672	10.9834
ASHG19A3A046224	5.72e-05	2.65862	up	noncoding	ENST00000496450	RP11-159H22.1	Ensembl	279	chr11	+	27505396	27505675		AATACCACTTCTGCTGTCACGGTAAAGTCGCCATCAGAAGACTGAAGGAATTCAAAGACC	intergenic							1529.74	16332.8	11.6286	13.0392	2276.15	1359.21	1424.77	1154.37	1434.2	17889.3	14210.8	14088.7	17974.6	17500.7	11.9514	11.6059	11.468	11.6393	11.4782	13.0837	13.0364	13.0837	13.0395	12.9528
ASHG19A3A053715	0.0110859	3.18295	up	noncoding	NR_002837	UBE2MP1	RefSeq_NR	961	chr16	-	34403801	34404762		TTCCTGCCACGTGCCCCTAGTTATTTTTTATTAACACCATGTGATTAAGGTCAGCGCTGC	intergenic							24.0407	136.943	4.96305	6.63341	35.1828	22.3689	30.1152	23.1012	9.43542	143.346	138.319	125.999	138.261	138.788	5.3607	5.41299	4.99142	5.02991	4.02023	6.74397	6.01938	6.54098	6.94522	6.91753
ASHG19A3A021512	0.0113879	2.96577	up	noncoding	ENST00000510244	RP11-666A20.4	Ensembl	427	chr3	-	125626847	125629115		TCTAATATTTGGCCTGGTGGATACAGAAATTGCCTGTCTGCTCCGCTCTGGTTGAAGAAA	intergenic							14.38	84.3019	4.29593	5.86433	9.84176	8.45538	27.9915	13.7227	11.8886	83.0392	83.8958	69.4313	102.322	82.8212	3.75661	4.26452	4.88136	4.28684	4.2903	5.97934	4.92958	5.6471	6.55583	6.20981
ASHG19A3A049144	0.00303929	5.17669	up	noncoding	CR601671		misc_RNA	2415	chr12	+	122629416	122631829		TTTTTCAGGTTCAGTTTGTTGTGTAAATGGCGGTTTTTTCTGGTGTGAGCTTTGGTGATG	intergenic							6.37529	57.1937	2.88613	5.25816	7.4635	5.44722	6.61309	5	7.35267	66.0415	59.3233	52.3857	56.4185	51.7996	2.74501	2.93134	3.01639	2.43147	3.30645	5.66496	4.11843	5.2032	5.78915	5.51507
ASHG19A3A012976	3.06e-06	3.36079	up	noncoding	ENST00000459631	CTD-3141N22.1	Ensembl	156	chr19	+	53889485	53889641	uc002qbl.2,NR_003699,NM_001000,ENST00000495111,ENST00000483735,ENST00000446011,ENST00000424573,ENST00000422215,"	AATAAAATCAGGTACGACTCCAAAAGGAGACATTGGAGAAGAACCAAGCTGGGTCTATAA	intergenic							558.647	7019.92	9.92043	11.6692	716.874	511.05	636.424	445.334	483.551	7412.39	6399.26	5806.75	7734.32	7746.9	10.0271	10.0343	9.9699	9.83822	9.73259	11.6582	11.7438	11.6634	11.656	11.6247
ASHG19A3A033226	0.0275927	3.62294	up	noncoding	ENST00000434352	AC073063.10	Ensembl	607	chr7	-	99040512	99041119		CTTCAGTTCCAACAAAAGTCTGTCATCTGAACACACCTATGGTTAACTTGGATAAGCCGA	intron sense-overlapping	NM_001198879	ATP5J2-PTCD1	ATP5J2-PTCD1 fusion protein	-	99014361	99063824	10.8841	75.6817	3.81398	5.67114	17.3414	7.77735	5.44308	16.4253	7.43321	88.4488	69.6036	98.7221	65.6757	55.9581	4.42829	4.17176	2.49239	4.5438	3.43364	6.06663	4.50042	6.1768	5.98352	5.62829
ASHG19A3A033226	0.0275927	3.62294	up	noncoding	ENST00000434352	AC073063.10	Ensembl	607	chr7	-	99040512	99041119		CTTCAGTTCCAACAAAAGTCTGTCATCTGAACACACCTATGGTTAACTTGGATAAGCCGA	intronic antisense	NM_001081559	CPSF4	cleavage and polyadenylation specificity factor	+	99036562	99054996	10.8841	75.6817	3.81398	5.67114	17.3414	7.77735	5.44308	16.4253	7.43321	88.4488	69.6036	98.7221	65.6757	55.9581	4.42829	4.17176	2.49239	4.5438	3.43364	6.06663	4.50042	6.1768	5.98352	5.62829
ASHG19A3A033226	0.0275927	3.62294	up	noncoding	ENST00000434352	AC073063.10	Ensembl	607	chr7	-	99040512	99041119		CTTCAGTTCCAACAAAAGTCTGTCATCTGAACACACCTATGGTTAACTTGGATAAGCCGA	intronic antisense	NM_006693	CPSF4	cleavage and polyadenylation specificity factor	+	99036562	99054996	10.8841	75.6817	3.81398	5.67114	17.3414	7.77735	5.44308	16.4253	7.43321	88.4488	69.6036	98.7221	65.6757	55.9581	4.42829	4.17176	2.49239	4.5438	3.43364	6.06663	4.50042	6.1768	5.98352	5.62829
ASHG19A3A048993	0.000738	3.56672	up	noncoding	HIT000301503		H-invDB	1491	chr12	+	106409602	106411092	NR_002183,NM_003932,"	GAAGCATTTTACAGTGGTTTGCCTTTAGGGTATTCATTCAAATAATGTTTTCCTACTAGG	intergenic							89.4386	608.951	6.80883	8.64342	130.643	71.6762	125.491	61.6939	57.6882	683.767	566.145	521.048	620.491	653.307	7.19713	6.92151	7.11151	6.44626	6.36773	8.72182	8.51593	8.54395	8.69969	8.73573
ASHG19A3A047826	0.000361	3.22686	up	noncoding	ENST00000427342	AC078820.2	Ensembl	309	chr12	-	76082566	76082876	ENST00000457497,ENST00000412093,"	AAGAAGTGGGGCTTCACCAAGTTCAATGCCAATGAATTTGAAGACATGGTGGCTGAGAAG	intergenic							1072.63	13894.1	11.0196	12.7097	1466.86	955.587	1136.94	663.83	1139.91	17541.4	14450	10808.1	8570.77	18100.1	11.2173	11.0624	11.0467	10.6294	11.1423	13.0364	13.0756	12.6128	11.7918	13.032
ASHG19A3A013405	0.000106	2.9799	up	noncoding	ENST00000418887	AC015977.5	Ensembl	292	chr2	-	26901086	26901378		CATGAAGGAACAACACCTAAACCCAAGAGGGCAGCTGTCGCAACATCCAGTTCATTTTAA	intergenic							1719.08	19297.9	11.8344	13.4096	2262.17	1507.66	1861.94	1332.55	1631.11	20163.6	17655.1	17179.2	19237	22254.7	11.9401	11.7793	11.921	11.853	11.6785	13.3194	13.5	13.4802	13.188	13.5605
ASHG19A3A018246	0.0401948	2.16994	up	noncoding	U06680		misc_RNA	845	chr20	+	33432815	33439163		AAGACATTCATGGAGCCATTCTGAGGTGTTCTGGAGAAAAGCAGGCCCTTCCTTTCAAAT	natural antisense	NM_178026	GGT7	gamma-glutamyltransferase 7	-	33432522	33460661	20.0869	78.0295	4.67037	5.78803	23.0209	23.6221	18.3298	27.9555	7.50622	64.5599	120.378	76.604	62.5628	66.0429	4.79501	5.48473	4.22908	5.30452	3.5385	5.63284	5.7221	5.79215	5.91907	5.87396
ASHG19A3A043884	0.00253998	2.44234	up	noncoding	ENST00000448647	RP11-38L15.6	Ensembl	708	chr10	+	46914087	46914795	NM_005614,"	AGCTTTTTTGGAATCTTCTGCTAAAGAAAATCAGACTGCTGTTGATGTTTTTCGAAGGAT	intergenic							46.7731	207.216	5.92638	7.21465	67.4917	34.2605	57.2862	39.4987	35.3283	258.687	180.475	193.439	202.63	200.849	6.24742	5.94299	5.95003	5.80065	5.69082	7.53244	6.56102	7.16919	7.42007	7.39051
ASHG19A3A009659	3.64e-06	19.0271	up	noncoding	ENST00000495536	CTD-2377D24.4	Ensembl	532	chr17	+	46810452	46811250		TGAACTGCTTGGGGTCGCCCGGCTCCTCTCGATTTTATGAAAATGGCCTAATTGAGGTGT	intergenic							38.0846	1728.96	5.66582	9.9158	38.3408	29.8797	52.2163	30.0299	39.9565	2030.77	1541.67	1321.26	1770.29	1980.82	5.47705	5.76993	5.81557	5.40933	5.8572	10.0444	9.90177	9.75302	9.8938	9.98598
ASHG19A3A017853	0.000123	11.1379	up	noncoding	Z70769		RNAdb	218	chr20	-	57486023	57486241		TGTAGGCCGCCTTAAGCTTTCTAAATTTGGAACATCTAAGCAAGCTGAAGGGAAAAGGGG	natural antisense	NM_080426	GNAS	protein ALEX GNASS	+	57466425	57486250	6.46963	122.239	2.98266	6.46007	9.21859	5.44722	5.72115	5.48611	6.4751	124.96	142.654	87.7115	128.402	127.466	3.67429	2.93134	2.65996	3.04178	2.60594	6.55813	6.08343	6.00012	6.84909	6.80955
ASHG19A3A017853	0.000123	11.1379	up	noncoding	Z70769		RNAdb	218	chr20	-	57486023	57486241		TGTAGGCCGCCTTAAGCTTTCTAAATTTGGAACATCTAAGCAAGCTGAAGGGAAAAGGGG	natural antisense	NM_001077489	GNAS	protein ALEX isoform g	+	57466425	57486250	6.46963	122.239	2.98266	6.46007	9.21859	5.44722	5.72115	5.48611	6.4751	124.96	142.654	87.7115	128.402	127.466	3.67429	2.93134	2.65996	3.04178	2.60594	6.55813	6.08343	6.00012	6.84909	6.80955
ASHG19A3A017853	0.000123	11.1379	up	noncoding	Z70769		RNAdb	218	chr20	-	57486023	57486241		TGTAGGCCGCCTTAAGCTTTCTAAATTTGGAACATCTAAGCAAGCTGAAGGGAAAAGGGG	natural antisense	NM_080425	GNAS	protein ALEX XLas	+	57428035	57486250	6.46963	122.239	2.98266	6.46007	9.21859	5.44722	5.72115	5.48611	6.4751	124.96	142.654	87.7115	128.402	127.466	3.67429	2.93134	2.65996	3.04178	2.60594	6.55813	6.08343	6.00012	6.84909	6.80955
ASHG19A3A017853	0.000123	11.1379	up	noncoding	Z70769		RNAdb	218	chr20	-	57486023	57486241		TGTAGGCCGCCTTAAGCTTTCTAAATTTGGAACATCTAAGCAAGCTGAAGGGAAAAGGGG	natural antisense	NM_000516	GNAS	protein ALEX GNASL	+	57466425	57486250	6.46963	122.239	2.98266	6.46007	9.21859	5.44722	5.72115	5.48611	6.4751	124.96	142.654	87.7115	128.402	127.466	3.67429	2.93134	2.65996	3.04178	2.60594	6.55813	6.08343	6.00012	6.84909	6.80955
ASHG19A3A017853	0.000123	11.1379	up	noncoding	Z70769		RNAdb	218	chr20	-	57486023	57486241		TGTAGGCCGCCTTAAGCTTTCTAAATTTGGAACATCTAAGCAAGCTGAAGGGAAAAGGGG	natural antisense	NM_001077488	GNAS	protein ALEX isoform f	+	57466425	57486250	6.46963	122.239	2.98266	6.46007	9.21859	5.44722	5.72115	5.48611	6.4751	124.96	142.654	87.7115	128.402	127.466	3.67429	2.93134	2.65996	3.04178	2.60594	6.55813	6.08343	6.00012	6.84909	6.80955
ASHG19A3A017853	0.000123	11.1379	up	noncoding	Z70769		RNAdb	218	chr20	-	57486023	57486241		TGTAGGCCGCCTTAAGCTTTCTAAATTTGGAACATCTAAGCAAGCTGAAGGGAAAAGGGG	natural antisense	NM_016592	GNAS	protein ALEX NESP55	+	57414794	57486250	6.46963	122.239	2.98266	6.46007	9.21859	5.44722	5.72115	5.48611	6.4751	124.96	142.654	87.7115	128.402	127.466	3.67429	2.93134	2.65996	3.04178	2.60594	6.55813	6.08343	6.00012	6.84909	6.80955
ASHG19A3A017853	0.000123	11.1379	up	noncoding	Z70769		RNAdb	218	chr20	-	57486023	57486241		TGTAGGCCGCCTTAAGCTTTCTAAATTTGGAACATCTAAGCAAGCTGAAGGGAAAAGGGG	natural antisense	NM_001077490	GNAS	protein ALEX alex	+	57428035	57486250	6.46963	122.239	2.98266	6.46007	9.21859	5.44722	5.72115	5.48611	6.4751	124.96	142.654	87.7115	128.402	127.466	3.67429	2.93134	2.65996	3.04178	2.60594	6.55813	6.08343	6.00012	6.84909	6.80955
ASHG19A3A034368	2.98e-05	6.75043	up	noncoding	ENST00000442064	RP4-725G10.3	Ensembl	389	chr7	+	56230837	56231226		TTGGGCATCCTCATGACCATTCTGCTCATCGTCATCCCAGTGTTGATCATCCAAGCCCAT	intergenic							219.82	4256.52	8.27351	11.0285	294.13	184.345	226.812	225.932	167.883	4461.35	3732.17	4068.12	4494.28	4526.71	8.48991	8.33078	8.07733	8.51833	7.95121	10.9944	11.0175	11.1829	10.9834	10.9643
ASHG19A3A027648	0.000137	2.45795	up	noncoding	ENST00000505218	CTB-67I13.1	Ensembl	1006	chr5	-	159377499	159378505	NM_002046,ENST00000513513,ENST00000425487,ENST00000423411,BC078673,"	CCATTTTGTCAAGCTCATTTCCTGGTATGACAACGAATTTGGCTACAGCAACAGGGTGGT	intronic antisense	NM_000679	ADRA1B	alpha-1B adrenergic receptor	+	159343739	159400017	949.835	9789.85	10.8447	12.1422	1263.98	752.572	1127.39	779.366	825.867	10625.5	8982.18	8724.92	10047.9	10568.7	10.9484	10.6455	11.0271	10.9731	10.6294	12.1711	12.2039	12.2361	12.0254	12.0743
ASHG19A3A049352	0.00258906	2.37817	up	noncoding	ENST00000414095	RP11-87C7.2	Ensembl	812	chr13	-	28270529	28271341		GAAGAATTGTTTCTGGATGACTGACCAGGAGGCTATTCAAGATCTCTGGCAGTGAAGGAA	intergenic							307.102	2019.88	8.86348	10.1133	363.316	307.138	354.091	314.939	196.027	2459.71	1718.38	1590.9	2174.34	2156.06	8.85652	9.19482	8.89149	9.17124	8.20334	10.294	10.0463	9.99906	10.139	10.0882
ASHG19A3A014256	0.0264355	2.13575	up	noncoding	ENST00000505137	AC018686.1	Ensembl	1165	chr2	-	119357360	119360542		AAAGCAGAAAATAGTCATTCAGGGGAGCTTGCTTCCTGACTTCCTCAGCTGATGTTGTTG	intergenic							10.025	38.5555	3.53785	4.63259	7.46065	5.44722	15.0357	14.4546	7.72654	43.1209	54.4723	31.7389	34.2505	29.1951	2.74211	2.93134	3.91854	4.3654	3.73184	5.05901	3.90374	4.37582	5.15627	4.66811
ASHG19A3A031034	0.000972	2.25765	up	noncoding	ENST00000407932	RP3-525L6.2	Ensembl	359	chr6	+	17953802	17954161		GTGCTGTAGGACTATGGCAAAGAATCTCAGGTCAAGGATGTCACTGAAGAGTACTTCAAA	intronic antisense	NM_001105568	KIF13A	kinesin-like protein KIF13A isoform d	-	17760584	17987799	104.767	443.271	7.083	8.25783	142.366	86.2874	132.293	79.1846	83.7037	476.627	419.247	415.084	434.953	470.443	7.33511	7.18056	7.19454	6.80151	6.90331	8.29523	8.0409	8.25378	8.31549	8.38373
ASHG19A3A031034	0.000972	2.25765	up	noncoding	ENST00000407932	RP3-525L6.2	Ensembl	359	chr6	+	17953802	17954161		GTGCTGTAGGACTATGGCAAAGAATCTCAGGTCAAGGATGTCACTGAAGAGTACTTCAAA	intronic antisense	NM_022113	KIF13A	kinesin-like protein KIF13A isoform a	-	17763923	17987799	104.767	443.271	7.083	8.25783	142.366	86.2874	132.293	79.1846	83.7037	476.627	419.247	415.084	434.953	470.443	7.33511	7.18056	7.19454	6.80151	6.90331	8.29523	8.0409	8.25378	8.31549	8.38373
ASHG19A3A031034	0.000972	2.25765	up	noncoding	ENST00000407932	RP3-525L6.2	Ensembl	359	chr6	+	17953802	17954161		GTGCTGTAGGACTATGGCAAAGAATCTCAGGTCAAGGATGTCACTGAAGAGTACTTCAAA	intronic antisense	NM_001105566	KIF13A	kinesin-like protein KIF13A isoform b	-	17763923	17987799	104.767	443.271	7.083	8.25783	142.366	86.2874	132.293	79.1846	83.7037	476.627	419.247	415.084	434.953	470.443	7.33511	7.18056	7.19454	6.80151	6.90331	8.29523	8.0409	8.25378	8.31549	8.38373
ASHG19A3A031034	0.000972	2.25765	up	noncoding	ENST00000407932	RP3-525L6.2	Ensembl	359	chr6	+	17953802	17954161		GTGCTGTAGGACTATGGCAAAGAATCTCAGGTCAAGGATGTCACTGAAGAGTACTTCAAA	intronic antisense	NM_001105567	KIF13A	kinesin-like protein KIF13A isoform c	-	17763923	17987799	104.767	443.271	7.083	8.25783	142.366	86.2874	132.293	79.1846	83.7037	476.627	419.247	415.084	434.953	470.443	7.33511	7.18056	7.19454	6.80151	6.90331	8.29523	8.0409	8.25378	8.31549	8.38373
ASHG19A3A024123	0.000965	2.72174	up	noncoding	ENST00000468126	RP11-324J13.1	Ensembl	897	chr4	-	43412057	43412954		ACTTATTGACTTTTTCCTGGGGGCCTCTCTCAAGGATGAGGTTTTGAAGATTATGCCGGT	intergenic							438.497	3695.19	9.42238	10.8669	724.579	308.91	513.173	339.886	305.938	4148.6	3320.38	3339.3	3768.04	3899.61	10.0398	9.20338	9.59325	9.32208	8.95342	10.917	10.8988	10.9397	10.784	10.7951
ASHG19A3A013336	0.000193	5.37377	up	noncoding	BC019085		NRED	1274	chr1	-	243665068	243666313		ATAGGGATGAACATGATTTTCCTTCGTACAGACAGCTTAAATAAAGCACTATGTCAATCT	intron sense-overlapping	NM_001206729	AKT3	RAC-gamma serine/threonine-protein kinase	-	243663020	244006886	43.4369	414.818	5.74213	8.16806	79.7121	20.7582	50.1255	30.8991	35.6896	446.531	381.655	383.894	402.099	459.911	6.47722	5.31922	5.76235	5.44811	5.70374	8.21158	7.88802	8.1492	8.23066	8.36086
ASHG19A3A013336	0.000193	5.37377	up	noncoding	BC019085		NRED	1274	chr1	-	243665068	243666313		ATAGGGATGAACATGATTTTCCTTCGTACAGACAGCTTAAATAAAGCACTATGTCAATCT	intron sense-overlapping	NM_181690	AKT3	RAC-gamma serine/threonine-protein kinase	-	243651534	244006584	43.4369	414.818	5.74213	8.16806	79.7121	20.7582	50.1255	30.8991	35.6896	446.531	381.655	383.894	402.099	459.911	6.47722	5.31922	5.76235	5.44811	5.70374	8.21158	7.88802	8.1492	8.23066	8.36086
ASHG19A3A013336	0.000193	5.37377	up	noncoding	BC019085		NRED	1274	chr1	-	243665068	243666313		ATAGGGATGAACATGATTTTCCTTCGTACAGACAGCTTAAATAAAGCACTATGTCAATCT	exon sense-overlapping	NM_005465	AKT3	RAC-gamma serine/threonine-protein kinase	-	243663020	244006584	43.4369	414.818	5.74213	8.16806	79.7121	20.7582	50.1255	30.8991	35.6896	446.531	381.655	383.894	402.099	459.911	6.47722	5.31922	5.76235	5.44811	5.70374	8.21158	7.88802	8.1492	8.23066	8.36086
ASHG19A3A037117	0.000719	2.35331	up	noncoding	ENST00000397589	RP11-382H24.3	Ensembl	594	chr9	-	12972841	12973437		GCCACAGCCATTATGCCAGACAGTCAGTTTAAAGATATCAGCCTGTCTGACTACAAAGGA	intergenic							94.9525	427.791	6.97322	8.20791	107.749	85.605	94.9812	108.756	77.6703	511.702	418.661	367.891	412.208	428.492	6.9164	7.17124	6.6946	7.29146	6.79239	8.37711	8.03946	8.08828	8.25667	8.27803
ASHG19A3A017576	0.0384735	2.15306	up	noncoding	ENST00000432859	RP5-1125A11.1	Ensembl	610	chr20	-	32570857	32580930		TATCATGGTTTCGTGGACTGAAAATCCATCCGGGGTCATCTGCTGGGGTCCTGCCTGTGC	bidirectional	NM_007367	RALY	RNA-binding protein Raly short isoform	+	32581731	32668067	18.1744	73.1763	4.55238	5.65877	8.96791	8.53358	19.84	27.2144	26.3159	65.9412	127.738	67.2774	59.6435	45.2812	3.57358	4.27619	4.35089	5.26222	5.29902	5.66247	5.85452	5.60014	5.86004	5.31669
ASHG19A3A017576	0.0384735	2.15306	up	noncoding	ENST00000432859	RP5-1125A11.1	Ensembl	610	chr20	-	32570857	32580930		TATCATGGTTTCGTGGACTGAAAATCCATCCGGGGTCATCTGCTGGGGTCCTGCCTGTGC	bidirectional	NM_016732	RALY	RNA-binding protein Raly long isoform	+	32581731	32668067	18.1744	73.1763	4.55238	5.65877	8.96791	8.53358	19.84	27.2144	26.3159	65.9412	127.738	67.2774	59.6435	45.2812	3.57358	4.27619	4.35089	5.26222	5.29902	5.66247	5.85452	5.60014	5.86004	5.31669
ASHG19A3A018715	0.0118026	2.11115	up	noncoding	ENST00000420241	EIF4A1P	Ensembl	934	chr21	-	28739332	28740266		ATGGATTCAAGGACCAGATCTATGTCATATTCCAAAGTTTAACAGCAACACCCAGGTAGT	intergenic							92.4735	348.956	6.85673	7.93476	112.373	70.472	141.297	90.9396	47.2853	451.74	359.324	275.05	331.464	327.203	6.97513	6.89949	7.29775	7.01455	6.09674	8.22663	7.78839	7.67658	8.00449	7.97772
ASHG19A3A038908	0.00853854	3.47325	up	noncoding	ENST00000430017	RP13-93L13.1	Ensembl	456	chr9	+	92087151	92087607		GCTTAATGATGTCTATGGAATATATGAAACTTCCTCAGCTGCGCGAAGGCCAATGTTACA	intronic antisense	NM_006378	SEMA4D	semaphorin-4D isoform 1	-	91992151	92094611	6.4893	44.2698	3.0396	4.83588	7.74089	5.44722	6.3949	5.28736	7.57615	39.0854	48.4089	39.2039	55.4941	39.1568	2.95809	2.93134	2.91889	2.75447	3.63521	4.92021	3.64879	4.73713	5.7682	5.10508
ASHG19A3A038908	0.00853854	3.47325	up	noncoding	ENST00000430017	RP13-93L13.1	Ensembl	456	chr9	+	92087151	92087607		GCTTAATGATGTCTATGGAATATATGAAACTTCCTCAGCTGCGCGAAGGCCAATGTTACA	intronic antisense	NM_001142287	SEMA4D	semaphorin-4D isoform 2	-	91975705	92094611	6.4893	44.2698	3.0396	4.83588	7.74089	5.44722	6.3949	5.28736	7.57615	39.0854	48.4089	39.2039	55.4941	39.1568	2.95809	2.93134	2.91889	2.75447	3.63521	4.92021	3.64879	4.73713	5.7682	5.10508
ASHG19A3A016131	0.00568935	4.42559	up	noncoding	ENST00000417265	AC009963.4	Ensembl	157	chr2	+	108520419	108520697	NM_022662,ENST00000447760,"	GACACCATGCTGGTCTTGGAAGGCAGTGGAAACCTGGTGCTATACACAGGAGTGGTTCGG	intergenic							10.0777	84.2475	3.69303	5.8389	7.71341	10.8604	14.3402	5.33587	12.1383	74.7855	133.835	43.8179	62.3733	106.426	2.93152	4.54366	3.84626	2.83029	4.31342	5.8378	5.95234	4.92327	5.91526	6.56585
ASHG19A3A020324	0.0144423	3.1921	up	noncoding	uc003ajj.2	TUG1	UCSC_knowngene	5561	chr22	+	31368248	31375377		TTAGAGTCCTGTGTTTGTAATTCCATGCATTTGTTATTTTACCTGTTTTGTCCCTGCCCC	intergenic							29.3299	195.398	5.25108	6.92559	23.2447	26.4572	17.649	39.7548	39.5437	105.253	125.844	141.599	329.257	275.038	4.80745	5.62292	4.17187	5.8094	5.84378	6.31708	5.82375	6.71341	7.99725	7.77647
ASHG19A3A030236	0.000368	2.96085	up	noncoding	ENST00000402666	RP11-156F23.2	Ensembl	306	chr6	-	87779873	87780179	ENST00000497298,ENST00000479116,ENST00000418441,"	AAATGATCAGAAAAAGAAGGAAGCCAAAGAGAAAGGCACCTGGGTTCAACTGAAGTGCCA	intergenic							143.793	913.341	7.57861	9.14462	194.377	125.588	111.81	154.893	132.299	930.476	965.584	741.651	937.834	991.158	7.80279	7.71817	6.93703	7.85112	7.58395	9.08785	9.27394	9.0021	9.16344	9.19579
ASHG19A3A010818	0.000241	2.62803	up	noncoding	ENST00000494093	AC005330.1	Ensembl	318	chr19	-	1307402	1307720		AACAGACCTTCCGCAACTTCACCCAGCGCGGCGTGGACCTGGACCAGCTACTGGACATGT	intergenic							87.6419	436.351	6.85268	8.24666	90.9748	75.1913	104.675	95.2897	72.0789	497.763	474.8	384.332	386.311	438.551	6.66471	6.9891	6.83943	7.08607	6.68408	8.34873	8.244	8.15014	8.1825	8.30795
ASHG19A3A033275	0.0423237	2.77993	up	noncoding	ENST00000441882	RP11-395B7.4	Ensembl	407	chr7	-	100657600	100660889		ATCTGCTCTCCCTCAGATTCTGGTCTGTAGGGAGAGGCCGTGATGAGTGATGGGAGCCTT	natural antisense	NM_001164462	MUC12	mucin-12	+	100612903	100662230	9.78173	51.871	3.64335	5.11839	7.38622	8.22231	5.94145	8.73442	18.6243	47.7266	74.884	46.98	54.8426	34.922	2.6817	4.23462	2.77036	3.69342	4.83663	5.19851	4.66829	5.03599	5.75318	4.93601
ASHG19A3A051262	0.000115	2.38497	up	noncoding	ENST00000480068	RP11-689J19.1	Ensembl	315	chr14	+	21867083	21867398		ACCCAGAAATACAACTGCGACAAGATGATCTGCTGCAATTGTTATGCTAGTGCACATCCA	intronic antisense	NM_001170629	CHD8	chromodomain-helicase-DNA-binding protein 8	-	21853352	21899867	169.946	890.519	7.85053	9.1045	208.787	149.717	201.114	145.909	144.204	997.728	797.087	739.572	917.531	1000.68	7.91405	7.98636	7.87766	7.75529	7.71928	9.1689	9.01296	8.99906	9.13358	9.20801
ASHG19A3A051262	0.000115	2.38497	up	noncoding	ENST00000480068	RP11-689J19.1	Ensembl	315	chr14	+	21867083	21867398		ACCCAGAAATACAACTGCGACAAGATGATCTGCTGCAATTGTTATGCTAGTGCACATCCA	intronic antisense	NM_020920	CHD8	chromodomain-helicase-DNA-binding protein 8	-	21853352	21905457	169.946	890.519	7.85053	9.1045	208.787	149.717	201.114	145.909	144.204	997.728	797.087	739.572	917.531	1000.68	7.91405	7.98636	7.87766	7.75529	7.71928	9.1689	9.01296	8.99906	9.13358	9.20801
ASHG19A3A040149	0.000967	2.37371	up	noncoding	ENST00000443413	RP13-258O15.1	Ensembl	436	chrX	-	91931517	91931953	ENST00000411983,"	TCCTACATTCACGGGAAGATTGTCTTCCCCTCTTTCCAACGAGCTGAAACAGAAGTATAA	intergenic							186.291	991.264	7.98303	9.23017	249.107	134.484	220.988	158.818	168.056	1028.19	1122.78	678.824	1052.57	1073.96	8.20796	7.82351	8.03452	7.89608	7.95309	9.20151	9.47025	8.88747	9.29966	9.29199
ASHG19A3A030067	0.000146	3.26151	up	noncoding	ENST00000415663	RP3-445N2.1	Ensembl	330	chr6	-	56196585	56196915	NM_001102421,NM_001102420,BX648551,"	TTTATGTACCTTAGTTCTGAGTTAGACCTGCAGATGCGTACAGATAGTTCATATTTATGT	intergenic							109.036	710.517	7.13419	8.83972	151.172	78.0955	142.958	92.5031	80.453	763.372	703.267	605.339	712.396	768.211	7.42159	7.04339	7.31452	7.0416	6.84982	8.85065	8.83103	8.75073	8.85977	8.90644
ASHG19A3A029632	0.000748	3.00153	up	noncoding	ENST00000441380	IFITM4P	Ensembl	420	chr6	-	29718505	29718925		ATCATGACCATTCTGCTCACCGTCATCATCCTAGTGTTGATCTTCCAAGTCTGTCGATAG	intergenic							136.044	846.498	7.46297	9.04867	199.437	122.208	161.042	104.102	93.431	874.488	762.088	777.068	900.946	917.902	7.84213	7.68067	7.50624	7.22339	7.06243	9.01163	8.94407	9.06445	9.11546	9.10775
ASHG19A3A032834	0.00397528	3.15588	up	noncoding	ENST00000441699	FKBP9L	Ensembl	1491	chr7	-	55750344	55780945	NM_007270,"	AACTGTGAGCGGTTAAGTCAAAGTGGGGACTTTCTCAGGTATCATTACAATGGCACGCTT	intergenic							12.0137	77.8114	4.12813	5.78617	14.7378	10.4021	11.9218	13.5791	9.42739	70.5433	92.3877	79.6925	68.777	77.6564	4.22366	4.49609	3.62925	4.27243	4.01921	5.7591	5.15365	5.8569	6.04367	6.11753
ASHG19A3A042004	0.00139065	3.70665	up	noncoding	uc011nag.1	NCRNA00107	UCSC_knowngene	668	chrY	+	231384	232052	uc011mgz.1,NR_027232,NR_027231,"	AAGGGAATAACGGGGCTCGTCTTTCTACGTTACTTTATGTGGGAGTAGTTGTAAAACAGA	intergenic							6.2034	40.0896	2.81739	4.70751	7.44036	5.44722	5.76484	5	7.36457	29.4844	65.7044	33.9252	36.4987	34.8351	2.72402	2.93134	2.67508	2.43147	3.32504	4.5137	4.36445	4.49009	5.2383	4.93099
ASHG19A3A037507	0.000388	2.16355	up	noncoding	ENST00000376334	RP11-764K9.4	Ensembl	931	chr9	-	68427860	68455375	uc010ztj.1,uc010mnp.1,uc004afe.1,NR_003579,NM_004477,"	GAACCTATATACATGCACTCGACAATGGTCTTTTTACCCTGGGAGCTCCACACAAAGAAG	intergenic							81.7126	316.821	6.71924	7.83264	109.791	58.1708	102.496	61.0492	77.0554	339.061	312.583	339.912	302.332	290.216	6.94446	6.63427	6.80654	6.4294	6.78153	7.88802	7.55534	7.97433	7.90731	7.83822
ASHG19A3A025848	0.00541758	3.38943	up	noncoding	ENST00000443127	RP11-293F5.8	Ensembl	649	chr1	-	21737952	21739786	ENST00000429207,"	CAGGACCTGGGCTATGAGACTTGTGCCAAAGCAAGAATGAGGCTGAACAGGAGGAAACCA	intergenic							11.5703	79.1346	3.95846	5.71951	7.84456	7.46793	17.1721	10.571	14.796	62.2255	161.232	42.338	64.1705	65.7069	3.06802	4.13095	4.1245	3.91454	4.55431	5.57938	6.33034	4.86763	5.95323	5.86694
ASHG19A3A042245	0.000757	3.91168	up	noncoding	ENST00000414898	RP11-553N16.1	Ensembl	853	chr1	+	241995236	241996089		ATCTTAGTGATGCTTACTTCAAGAAGAAGCTGTGGAAGTTCAGACCAGGAAGGTGAGATC	intergenic							36.5984	261.378	5.59033	7.55812	46.1497	28.0036	52.5178	31.0309	25.2903	234.495	295.424	212.279	271.165	293.528	5.73025	5.69424	5.82642	5.4561	5.24466	7.40604	7.45808	7.29905	7.77674	7.85069
ASHG19A3A029637	0.000296	3.03474	up	noncoding	ENST00000416822	MICG	Ensembl	132	chr6	-	29780341	29780473		CTGAGATCTCAGTCTCTGGTGTCAGCTCCTGGGTTCGCTGGCTCCACTGAGGGCAACTAG	intergenic							28.8213	159.859	5.26948	6.87106	35.4502	17.1675	33.7933	24.3361	33.3593	157.491	190.533	133.778	174.038	143.456	5.37111	5.0876	5.16833	5.10727	5.61313	6.86883	6.66211	6.62862	7.23244	6.9633
ASHG19A3A018826	4.68e-05	10.7632	up	noncoding	AK095069		NRED	2108	chr21	-	35891715	35893823		TTATCAGTAAAAGTACCTTCCAGGTTTAGAGGAGTAACCAGTGTGGCTGGAGGTAGGAAG	exon sense-overlapping	NM_203418	RCAN1	calcipressin-1 isoform c	-	35888783	35899261	7.28484	131.056	3.15777	6.58581	7.67361	5.44722	10.3908	5.34678	7.56577	124.166	177.005	107.271	113.31	133.525	2.90096	2.93134	3.48761	2.84818	3.62078	6.54945	6.5245	6.29825	6.69099	6.86588
ASHG19A3A018826	4.68e-05	10.7632	up	noncoding	AK095069		NRED	2108	chr21	-	35891715	35893823		TTATCAGTAAAAGTACCTTCCAGGTTTAGAGGAGTAACCAGTGTGGCTGGAGGTAGGAAG	exon sense-overlapping	NM_004414	RCAN1	calcipressin-1 isoform a	-	35888783	35987382	7.28484	131.056	3.15777	6.58581	7.67361	5.44722	10.3908	5.34678	7.56577	124.166	177.005	107.271	113.31	133.525	2.90096	2.93134	3.48761	2.84818	3.62078	6.54945	6.5245	6.29825	6.69099	6.86588
ASHG19A3A018826	4.68e-05	10.7632	up	noncoding	AK095069		NRED	2108	chr21	-	35891715	35893823		TTATCAGTAAAAGTACCTTCCAGGTTTAGAGGAGTAACCAGTGTGGCTGGAGGTAGGAAG	exon sense-overlapping	NM_203417	RCAN1	calcipressin-1 isoform b	-	35888783	35986745	7.28484	131.056	3.15777	6.58581	7.67361	5.44722	10.3908	5.34678	7.56577	124.166	177.005	107.271	113.31	133.525	2.90096	2.93134	3.48761	2.84818	3.62078	6.54945	6.5245	6.29825	6.69099	6.86588
ASHG19A3A042685	0.000659	2.67116	up	noncoding	ENST00000397509	RP11-256K7.1	Ensembl	573	chr10	-	44910023	44910601	nc-HOXB9-193-,NM_001024921,NM_000661,ENST00000489563,ENST00000466501,ENST00000461606,ENST00000424673,"	CATTGAGCTTGTTTCAAATTCAGCGGCTTTGATTCAGCAAGCAACAACAGTTAAAAACAA	intergenic							936.884	9966.58	10.7436	12.1611	1593.59	650.46	871.06	647.339	921.972	10806.8	7573.35	8713.4	10972.6	11766.8	11.342	10.4289	10.5453	10.5738	10.828	12.194	11.9704	12.2322	12.161	12.2478
ASHG19A3A014335	0.00414391	2.55584	up	noncoding	ENST00000428932	RP4-758J18.7	Ensembl	543	chr1	+	1355624	1358071		CGGGGCCCCTCGCTGCAGCAGGAGACGCACCAGGGGCGCGTGGCCCCGCAGCACGGCCAG	natural antisense	NM_001145210	LOC441869	hypothetical protein LOC441869	-	1353799	1356650	20.7323	101.889	4.83359	6.18738	18.6002	19.682	21.9995	16.8022	26.5773	86.9077	155.61	119.761	76.5915	70.5737	4.51605	5.25771	4.51048	4.57351	5.31017	6.04123	6.26454	6.4664	6.18935	5.9754
ASHG19A3A025710	0.021379	3.04954	up	noncoding	ENST00000512633	RP11-777B9.4	Ensembl	297	chr4	+	78924296	78924593		GGGATTGTATATGTTTATATAGTATATGGGGATTGTAGTGTTTATCTCACTCCTTGGATG	intergenic							27.5946	173.461	5.22835	6.83694	23.5633	23.7123	30.3302	37.6989	22.6685	287.45	114.178	127.721	190.187	147.771	4.82516	5.48899	5.00092	5.73285	5.09382	7.674	5.61092	6.56019	7.33702	7.00258
ASHG19A3A023449	0.00369975	2.50694	up	noncoding	ENST00000465477	RP11-379F4.4	Ensembl	674	chr3	+	158450115	158501859		TGCCGGCGCTCGCGGAAATAAGGCCGTGGTGGGCCCCTCCCCTCCGCCCCCAGGGCGAAG	natural antisense	NM_002888	RARRES1	retinoic acid receptor responder protein 1	-	158422439	158450275	3014.38	23032	12.521	13.8469	2827.51	2410.4	2898.59	2099.64	4835.75	28117.1	22405	20492.5	22073.6	22071.6	12.2783	12.4258	12.5321	12.4987	12.8701	14.1317	14.0844	13.9716	13.532	13.515
ASHG19A3A023449	0.00369975	2.50694	up	noncoding	ENST00000465477	RP11-379F4.4	Ensembl	674	chr3	+	158450115	158501859		TGCCGGCGCTCGCGGAAATAAGGCCGTGGTGGGCCCCTCCCCTCCGCCCCCAGGGCGAAG	natural antisense	NM_206963	RARRES1	retinoic acid receptor responder protein 1	-	158414896	158450275	3014.38	23032	12.521	13.8469	2827.51	2410.4	2898.59	2099.64	4835.75	28117.1	22405	20492.5	22073.6	22071.6	12.2783	12.4258	12.5321	12.4987	12.8701	14.1317	14.0844	13.9716	13.532	13.515
ASHG19A3A013976	0.00234792	2.55711	up	noncoding	ENST00000426110	AC092651.1	Ensembl	312	chr2	-	87345656	87348103	NR_026846,NM_022662,ENST00000454465,ENST00000452554,ENST00000427434,"	AGGCGCTTTCAAACAGGAATGCATAGGGAGAAACATAAATCACCAAGTTATCAAATCAAA	intergenic							27.0343	126.999	5.17369	6.5282	37.6421	18.3256	32.4544	28.3939	18.3554	131.432	152.258	103.23	106.306	141.769	5.4525	5.16499	5.10484	5.32721	4.8189	6.62627	6.21753	6.24101	6.60827	6.94795
ASHG19A3A047742	0.00801873	3.17333	up	noncoding	uc001sqo.2	CR602022	UCSC_knowngene	523	chr12	-	58325307	58329847		AGTCGTACCCTCTTGTTTTTCTCTGAGTCAGTCTTAAGGTGAAATGAAGTGTGGCCCAGT	intergenic							8.61507	51.3311	3.41526	5.08126	12.2446	5.44722	12.4681	5.34486	7.57058	52.6647	55.0087	47.6013	57.1131	44.2679	3.999	2.93134	3.67323	2.8447	3.62803	5.33798	3.92843	5.05586	5.80414	5.27988
ASHG19A3A033026	0.00775172	5.05441	up	noncoding	ENST00000436228	AC004878.3	Ensembl	1219	chr7	-	74916669	74956945	uc010lbw.2,uc003ubz.1,uc003txi.3,NR_027777,NR_027776,NR_027775,NR_003614,ENST00000506558,ENST00000442338,ENST00000337023,"	TAAGCACTGCGGTGAAGAAGATAGTAGGAAACAGTCTGGATGCTGGTGCCACTAATATTG	intergenic							14.3142	124.821	4.17209	6.50964	14.8476	18.4318	16.0737	5.25177	16.9661	123.681	152.325	103.923	113.339	130.837	4.23256	5.1735	4.02328	2.70362	4.72752	6.5445	6.21828	6.25047	6.69154	6.84338
ASHG19A3A023534	0.000915	3.16439	up	noncoding	ENST00000420943	RP11-263C16.2	Ensembl	193	chr3	+	171252211	171252404		TACTATAATTATCGCCATTCCCACTGGCGTCAAAGTATTTAGTTGGCTCGCTACGCTCCA	intergenic							272.605	2218.52	8.58514	10.2471	379.329	176.427	367.327	173.846	266.099	2258.37	2077.44	2101.87	2346.5	2308.41	8.93059	8.25378	8.97097	8.05557	8.71481	10.1743	10.3063	10.3482	10.23	10.1766
ASHG19A3A026094	0.00016	2.93364	up	noncoding	AL157495		NRED	944	chr4	+	144474598	144475522		ATTGGGTACATAAACAGTTCTCCATTTTTCTAAGGGAATGCAATAAATGTAGCATCGTGA	exon sense-overlapping	NM_003601	SMARCA5	SWI/SNF-related matrix-associated	+	144434615	144478642	72.9386	398.034	6.55998	8.11268	103.308	60.2133	84.1337	58.6325	58.4062	467.6	394.1	340.605	369.591	418.274	6.85282	6.6815	6.51111	6.37073	6.38376	8.26717	7.94015	7.97798	8.12714	8.25094
ASHG19A3A037418	0.0121885	4.06807	up	noncoding	ENST00000447613	RP11-327I22.5	Ensembl	957	chr9	-	43144979	43160008		AACTACAGAATCATTGCTTACATTGACACCGGCCCTGTTGTCCCAATGGATGGGTTTTTT	intergenic							8.03594	60.9176	3.36263	5.38698	8.26617	7.69674	11.8392	5	7.37761	57.9106	73.0729	67.0687	57.0725	49.4632	3.25302	4.16152	3.62218	2.43147	3.34496	5.47744	4.61254	5.59508	5.80258	5.44724
ASHG19A3A045455	0.00545225	7.02409	up	noncoding	ENST00000460880	AP002387.1	Ensembl	1116	chr11	-	71093646	71118818		ATATGTGGGTCACCAGCAAGGAGTACAAGGAGATGGGCTCTTCCATCATCAGTAGAAAAA	intergenic							9.1164	127.669	3.66628	6.4786	14.8619	7.7135	10.0882	5.34539	7.57297	98.0775	110.258	124.58	160.061	145.367	4.23348	4.16427	3.45658	2.84566	3.63143	6.21272	5.53954	6.52397	7.1356	6.98115
ASHG19A3A050128	0.0215582	2.0495	up	noncoding	uc001uzu.2	KIAA1704	UCSC_knowngene	1450	chr13	+	45605164	45607742		TGCCCCTTTCAACCTTTTCATTTTGAGCTTTACTAAGAGAATGCTTTTAGGAACAGAATT	intergenic							33.6668	125.472	5.45084	6.48611	46.7858	22.8084	47.1943	31.9041	19.6417	141.199	114.093	128.579	112.822	130.669	5.75042	5.4386	5.663	5.49483	4.90734	6.7225	5.60975	6.57079	6.68606	6.84146
ASHG19A3A048492	2.19e-05	2.38436	up	noncoding	ENST00000484010	RP11-428G5.2	Ensembl	494	chr12	+	32101267	32101761	uc002iyr.1,ENST00000485633,ENST00000477007,ENST00000432629,ENST00000431782,ENST00000406939,ENST00000374520,ENST00000359713,ENST00000310055,"	ATGTTGATGGCCACTACCCTCATGACATCATAGATGACATCAACAGTGGTGCTGTGGAAT	intergenic							933.894	9480.7	10.8317	12.0853	1151.75	793.429	1061.68	735.211	927.399	9518.17	9053.9	8082.4	10087.4	10661.6	10.7959	10.7497	10.9218	10.8488	10.8426	11.9838	12.2166	12.1021	12.0296	12.0946
ASHG19A3A000093	0.00366445	2.56631	up	noncoding	ENST00000412472	CTA-246H3.7	Ensembl	434	chr22	+	25714222	25716047	NM_020070,"	AGCGGGACCCAGCTCACCGTTTTAGGTCAGCCCAAGGCCACCCCCTCGGTCACTCTGTTC	intergenic							92.3518	432.786	6.88306	8.24275	68.1917	55.5376	131.671	117.804	88.5549	398.21	563.222	389.29	408.734	404.477	6.25894	6.5683	7.18789	7.41512	6.98504	8.084	8.50775	8.16863	8.24543	8.20796
ASHG19A3A041277	0.0133941	2.46421	up	noncoding	ENST00000446439	RP1-199L16.1	Ensembl	141	chrX	+	95450475	95450616		AATGTGTGCCACCAGTGTTTCCATCAGTATTTGAAGGATATAGGTTTCATTAAGTTGGAC	intergenic							42.0086	186.214	5.77023	7.07135	53.6464	39.1122	55.0075	25.0993	37.1775	190.3	175.076	166.093	196.194	203.409	5.93501	6.11369	5.89504	5.1479	5.75949	7.12316	6.50305	6.94309	7.37927	7.40818
ASHG19A3A032963	0.000144	2.0972	up	noncoding	ENST00000449887	RP11-166O4.4	Ensembl	378	chr7	-	66772591	66773343	ENST00000431445,ENST00000431306,"	AGCTTCAGTTCCAGCTCAGGCTCCCAAAGGTGCCCAGGCCTGTACAAAGGCTTCAGAGTA	intronic antisense	NM_022906	STAG3L4	STAG3-like protein 4	+	66767615	66786513	420.091	2730.98	9.43055	10.499	559.049	339.147	476.354	383.743	342.163	2984.29	2471.77	2441.16	2839.82	2917.86	9.60912	9.35453	9.46402	9.56246	9.16264	10.5221	10.5231	10.5475	10.4529	10.4494
ASHG19A3A039373	0.000157	5.13377	up	noncoding	ENST00000426171	RP11-415H23.4	Ensembl	157	chr9	+	135837897	135838054		AATCAAATTAGGTACAACTCCAAAAGGAGATATTGAAGAAGAACCAAGCTGGGTCTATAA	intergenic							198.196	2681.26	8.11403	10.474	230.317	213.183	203.847	206.136	137.495	2780.03	2380.89	2329.4	2891.43	3024.56	8.07607	8.59665	7.8949	8.35779	7.64472	10.4463	10.476	10.4739	10.477	10.497
ASHG19A3A050920	0.000517	2.53454	up	noncoding	ENST00000477943	RP11-880O3.1	Ensembl	801	chr14	-	70352056	70352857	NM_000972,ENST00000482859,ENST00000481963,ENST00000468834,ENST00000424559,ENST00000396608,"	TTTGGCTAAGCTGGTGGAAGCTATCAGGACCAATTACAATGACAGATACGATGAGATCCG	intronic antisense	NM_022137	SMOC1	SPARC-related modular calcium-binding protein 1	+	70346113	70499083	978.593	10068.5	10.8359	12.1776	1446.71	902.414	1120.01	589.525	834.31	11302	8884.51	8332.84	11059.5	10763.4	11.1889	10.9528	11.0158	10.3764	10.6455	12.2683	12.1839	12.1538	12.1738	12.1082
ASHG19A3A050920	0.000517	2.53454	up	noncoding	ENST00000477943	RP11-880O3.1	Ensembl	801	chr14	-	70352056	70352857	NM_000972,ENST00000482859,ENST00000481963,ENST00000468834,ENST00000424559,ENST00000396608,"	TTTGGCTAAGCTGGTGGAAGCTATCAGGACCAATTACAATGACAGATACGATGAGATCCG	intronic antisense	NM_001034852	SMOC1	SPARC-related modular calcium-binding protein 1	+	70346113	70499083	978.593	10068.5	10.8359	12.1776	1446.71	902.414	1120.01	589.525	834.31	11302	8884.51	8332.84	11059.5	10763.4	11.1889	10.9528	11.0158	10.3764	10.6455	12.2683	12.1839	12.1538	12.1738	12.1082
ASHG19A3A027417	9.08e-05	4.95605	up	noncoding	ENST00000511037	CTB-36O1.6	Ensembl	1812	chr5	-	134260337	134262149		ATATACTCGGATTTTACCCTAGTATCATACACCGCACAGTCCCTTATCTAGGCCTTCTTA	intronic antisense	NM_032151	PCBD2	pterin-4-alpha-carbinolamine dehydratase 2	+	134240809	134298336	235.667	3139.98	8.36234	10.6715	316.327	146.287	278.67	186.68	250.369	3313.92	2994.84	2840.69	3137.51	3412.94	8.62206	7.95058	8.44336	8.18079	8.61491	10.6482	10.7617	10.7273	10.5787	10.6417
ASHG19A3A009855	0.0241124	2.49459	up	noncoding	HIT000282650		H-invDB	1985	chr17	+	66201630	66203614		CGTAACCGAAGCAACAACCGGCAAGACTTTTCCTTTATAATTTTGCAAATCTAGATTAAT	intergenic							8.79941	38.48	3.33018	4.64899	14.0883	5.44722	5.50704	11.821	7.13359	39.3405	43.0961	47.0789	30.6554	32.2289	4.16953	2.93134	2.55415	4.06943	2.92645	4.92837	3.44691	5.03925	5.01522	4.81519
ASHG19A3A019152	0.000238	5.04178	up	noncoding	ENST00000458495	TPT1P	Ensembl	518	chr21	+	33212652	33213170		CATTATTTGTGAGGACATGAATCCAGATGGCATGCTGGCTCTATTGGACTACCAGGAAGA	intergenic							349.855	5466.88	9.0225	11.3564	544.904	222.966	436.712	239.919	304.777	5618.4	4808.48	4851.05	6054.37	6002.08	9.56015	8.6705	9.29052	8.64328	8.94807	11.2852	11.3712	11.4317	11.3736	11.3205
ASHG19A3A020408	0.00372095	3.54099	up	noncoding	AK055306		misc_RNA	2702	chr22	+	37460822	37463524		ATTCTAGCTCTTTCTCTGTGGGGTTCATGGTGACAGCCCCCGACCAAAGCCCATGTGGAG	natural antisense	NM_153609	TMPRSS6	transmembrane protease serine 6	-	37461478	37499693	46.0272	313.146	5.91741	7.74157	42.7332	44.1279	68.9683	39.6652	34.6411	251.523	279.546	229.275	404.711	400.672	5.62325	6.26856	6.22397	5.80617	5.66512	7.49701	7.36288	7.41406	8.23541	8.19848
CUST_208_PI426075208	0.000644	2.74842	up	noncoding	nc-HOXC9-135+	nc-HOXC9-135	HOX cluster	138	chr12	-	54389365	54389503		GCCTGGGAGTGGCTGGAGGGGGAGCCGCCCCAGAGCTAGAGCCGCTCCCTGCCCTGCCCG	intergenic							160.468	1010.66	7.75333	9.21193	182.339	130.701	157.753	127.821	203.726	772.457	925.117	662.531	1352.67	1340.51	7.69508	7.78339	7.47231	7.54244	8.27343	8.86542	9.21869	8.85866	9.5765	9.5404
ASHG19A3A000364	0.0359275	2.67965	up	noncoding	ENST00000455988	AC007405.8	Ensembl	547	chr2	-	171672914	171674547		GCGGTACAGATCCAGAGAGGGTGGGCGCCCAGCGATCCGCTCGGCTCGGCCCTGACAGGC	natural antisense	NM_013445	GAD1	glutamate decarboxylase 1 isoform GAD25	+	171673199	171699269	14.117	67.7018	4.08415	5.5062	12.1535	5.44722	25.5527	15.6143	11.8172	62.6064	131.872	43.5825	51.9096	48.5384	3.99015	2.93134	4.74456	4.4711	4.28361	5.58943	5.92252	4.91462	5.68186	5.42256
ASHG19A3A000364	0.0359275	2.67965	up	noncoding	ENST00000455988	AC007405.8	Ensembl	547	chr2	-	171672914	171674547		GCGGTACAGATCCAGAGAGGGTGGGCGCCCAGCGATCCGCTCGGCTCGGCCCTGACAGGC	natural antisense	NM_000817	GAD1	glutamate decarboxylase 1 isoform GAD67	+	171673199	171717659	14.117	67.7018	4.08415	5.5062	12.1535	5.44722	25.5527	15.6143	11.8172	62.6064	131.872	43.5825	51.9096	48.5384	3.99015	2.93134	4.74456	4.4711	4.28361	5.58943	5.92252	4.91462	5.68186	5.42256
ASHG19A3A009088	0.00599816	2.48998	up	noncoding	AK123655		misc_RNA	2349	chr1	-	192981501	192983850		ACACTGTACAAGTGGATTGCATATAGGCATATAGGCAGAACCAATGTGCAATAATTAAGA	exon sense-overlapping	NM_015984	UCHL5	ubiquitin carboxyl-terminal hydrolase isozyme L5	-	192981495	193028523	9.72544	47.9405	3.63066	4.9468	11.1698	5.44722	11.2643	13.254	7.49186	57.6325	45.5739	36.3966	45.4222	54.6773	3.89298	2.93134	3.57266	4.23672	3.51962	5.4697	3.54337	4.6111	5.512	5.59784
ASHG19A3A009088	0.00599816	2.48998	up	noncoding	AK123655		misc_RNA	2349	chr1	-	192981501	192983850		ACACTGTACAAGTGGATTGCATATAGGCATATAGGCAGAACCAATGTGCAATAATTAAGA	exon sense-overlapping	NM_001199261	UCHL5	ubiquitin carboxyl-terminal hydrolase isozyme L5	-	192981495	193028523	9.72544	47.9405	3.63066	4.9468	11.1698	5.44722	11.2643	13.254	7.49186	57.6325	45.5739	36.3966	45.4222	54.6773	3.89298	2.93134	3.57266	4.23672	3.51962	5.4697	3.54337	4.6111	5.512	5.59784
ASHG19A3A051325	0.000164	6.77996	up	noncoding	ENST00000425109	RP4-704D21.2	Ensembl	727	chr1	-	146473498	146475178		ATACAAGTTATAACAATGTAGCAATTGACCCAGCAAACGAGGACACAAACGTGTTGAAGG	intergenic							6.27592	71.5985	2.89031	5.65158	7.36157	5.44722	6.05375	5.03414	7.48291	63.191	100.844	57.1206	67.2446	69.5924	2.67034	2.93134	2.80915	2.53401	3.50669	5.60142	5.35053	5.34288	6.01214	5.95095
ASHG19A3A034786	0.00304241	3.3595	up	noncoding	ENST00000419978	RP4-604G5.3	Ensembl	654	chr7	+	99590019	99590673		TCTAAAAGCCATGTTTGGGGTCAGTGGGTTCCGTCTCTTGTTCACTCTTTTGGAGATTGT	intergenic							23.432	149.249	4.90559	6.65383	27.4376	7.37324	36.1958	19.7845	26.3687	117.127	119.109	107.072	201.418	201.517	5.02901	4.11601	5.26908	4.81224	5.30159	6.46686	5.70108	6.29496	7.41102	7.39524
ASHG19A3A036529	0.000168	2.15385	up	noncoding	ENST00000477341	RP11-734J24.1	Ensembl	476	chr8	+	34731677	34732153	NR_026911,NM_000982,ENST00000497298,ENST00000495531,ENST00000494303,ENST00000491435,ENST00000486753,ENST00000485945,ENST00000482905,ENST00000480465,ENST00000472300,ENST00000472093,ENST00000463605,ENST00000461458,ENST00000454675,ENST00000423231,ENST00000418441,ENST00000404609,ENST00000403916,ENST00000401418,ENST00000396599,"	ATCAGAAAAAGAAAGAAGCCAAAGAGAAAGGTACCTGGGTTCAACTAAAGTGCCAGCCTG	intergenic							1023.56	9447.78	10.9761	12.083	1448.76	872.786	1133.9	790.592	871.772	10582.6	7823.29	7301.96	10601.6	10929.5	11.1918	10.9059	11.0419	11.0089	10.732	12.1632	12.0296	11.9838	12.1062	12.1323
ASHG19A3A047481	7.54e-05	3.28971	up	noncoding	ENST00000486977	RP11-25I15.1	Ensembl	252	chr12	-	43072674	43072926	NM_001030,ENST00000457554,ENST00000434429,ENST00000422457,ENST00000368565,"	AATCACCACGGTCTTTAGCCATGCACAAATGGTAGTTTTGTGTGTTGACTGCTCCACTGT	intergenic							1806.96	21042.5	11.8947	13.6127	2319.11	1495.54	2090.45	1227.13	1902.59	22351.3	19484.4	17559.6	23650.8	22166.4	11.9883	11.7667	12.0967	11.7358	11.886	13.6074	13.698	13.5192	13.7068	13.532
ASHG19A3A032014	2.31e-06	2.93973	up	noncoding	ENST00000404167	COX6A1P3	Ensembl	293	chr6	+	121102365	121102658		GTAACCATTCTCTATTCCATAACCCTGTGTTAATCCACTTCCAACTGGCTACAAAGATAA	intergenic							168.78	1115.37	7.83973	9.39541	196.634	134.057	210.802	160.893	141.514	1232.32	1059.72	1055.77	1101.66	1127.39	7.82247	7.81728	7.94732	7.9208	7.69079	9.42488	9.39784	9.45342	9.35453	9.3464
ASHG19A3A028370	0.0381264	2.16075	up	noncoding	ENST00000514661	RP11-79P5.2	Ensembl	424	chr5	+	72742183	72742811		TACACCTCAAAAAGGCTTAGTTGTTTTTCATCTGCCAAACGTCAAGGGAGCCTCTAGTGC	natural antisense	NM_004472	FOXD1	forkhead box protein D1	-	72742084	72744352	10.2657	39.6035	3.54731	4.65885	7.86637	5.44722	16.544	5.45544	16.0153	30.6664	77.0979	30.3962	26.1408	33.716	3.07701	2.93134	4.06485	3.00852	4.65485	4.57429	4.73478	4.29596	4.80845	4.88075
ASHG19A3A030432	0.000272	2.81765	up	noncoding	ENST00000435100	RP3-486I3.4	Ensembl	623	chr6	-	116579655	116580278		ATTACATTGCAGTGAAGGAGAAATATGCCAAGTACCTACCTCACAGTGCAGGGTGGTATG	intergenic							283.253	2182.19	8.7276	10.2221	361.701	242.883	325.889	284.362	201.432	2401.8	1970.91	1919.06	2252.4	2366.76	8.84722	8.82124	8.7353	8.98084	8.25341	10.2642	10.2205	10.2373	10.1847	10.2038
ASHG19A3A000420	3.34e-05	2.29742	up	noncoding	ENST00000500444	RP11-1277A3.2	Ensembl	432	chr5	-	177053436	177099150	NM_198567,"	ACCTCCGGCGCGCTGCCCCGCCGGACCGTGAACAAGGGTCAAAAATTAGAACCCATCCCT	intergenic							47.7029	201.557	5.98713	7.18714	53.7243	37.1482	42.2954	49.1811	56.1655	184.986	259.351	140.134	222.349	200.966	5.93737	6.04774	5.49659	6.12316	6.33078	7.08099	7.22914	6.69738	7.53667	7.39154
ASHG19A3A033282	0.000737	2.38811	up	noncoding	G30691		misc_RNA	387	chr7	-	100867047	100867434		ATGAAATTCTGTCTTTCTGAAGGCCGGGCAGTGCACAGCGGCCCTTCCTCTCTGGGAATG	natural antisense	NM_006349	ZNHIT1	zinc finger HIT domain-containing protein 1	+	100860984	100867471	17.4838	78.138	4.53279	5.78866	18.3945	7.93216	31.5463	18.9777	10.5684	76.1113	103.147	77.9993	75.1277	58.3043	4.50193	4.19416	5.06164	4.75234	4.15389	5.86287	5.39892	5.82303	6.16644	5.69205
ASHG19A3A037272	0.00501831	2.35596	up	noncoding	ENST00000372214	RP11-571F15.3	Ensembl	645	chr9	-	34223981	34224626		CTAGAGGGGAAGGAGTTGGAGTTCTATCTTAGGAAAATCAAGGTCCGGAAAGGCAAATAA	intronic antisense	NM_001171202	UBAP1	ubiquitin-associated protein 1 isoform 3	+	34179002	34252521	925.137	8836.18	10.7462	11.9825	1504.89	514.563	970.357	781.61	854.258	9503.42	7234.94	8451.39	8086.57	10904.6	11.2605	10.0482	10.7601	10.9807	10.6815	11.9807	11.9072	12.1785	11.72	12.1262
ASHG19A3A037272	0.00501831	2.35596	up	noncoding	ENST00000372214	RP11-571F15.3	Ensembl	645	chr9	-	34223981	34224626		CTAGAGGGGAAGGAGTTGGAGTTCTATCTTAGGAAAATCAAGGTCCGGAAAGGCAAATAA	intronic antisense	NM_016525	UBAP1	ubiquitin-associated protein 1 isoform 1	+	34179002	34252521	925.137	8836.18	10.7462	11.9825	1504.89	514.563	970.357	781.61	854.258	9503.42	7234.94	8451.39	8086.57	10904.6	11.2605	10.0482	10.7601	10.9807	10.6815	11.9807	11.9072	12.1785	11.72	12.1262
ASHG19A3A037272	0.00501831	2.35596	up	noncoding	ENST00000372214	RP11-571F15.3	Ensembl	645	chr9	-	34223981	34224626		CTAGAGGGGAAGGAGTTGGAGTTCTATCTTAGGAAAATCAAGGTCCGGAAAGGCAAATAA	intronic antisense	NM_001171201	UBAP1	ubiquitin-associated protein 1 isoform 2	+	34179002	34252521	925.137	8836.18	10.7462	11.9825	1504.89	514.563	970.357	781.61	854.258	9503.42	7234.94	8451.39	8086.57	10904.6	11.2605	10.0482	10.7601	10.9807	10.6815	11.9807	11.9072	12.1785	11.72	12.1262
ASHG19A3A037272	0.00501831	2.35596	up	noncoding	ENST00000372214	RP11-571F15.3	Ensembl	645	chr9	-	34223981	34224626		CTAGAGGGGAAGGAGTTGGAGTTCTATCTTAGGAAAATCAAGGTCCGGAAAGGCAAATAA	intronic antisense	NM_001171204	UBAP1	ubiquitin-associated protein 1 isoform 1	+	34179002	34252521	925.137	8836.18	10.7462	11.9825	1504.89	514.563	970.357	781.61	854.258	9503.42	7234.94	8451.39	8086.57	10904.6	11.2605	10.0482	10.7601	10.9807	10.6815	11.9807	11.9072	12.1785	11.72	12.1262
ASHG19A3A037272	0.00501831	2.35596	up	noncoding	ENST00000372214	RP11-571F15.3	Ensembl	645	chr9	-	34223981	34224626		CTAGAGGGGAAGGAGTTGGAGTTCTATCTTAGGAAAATCAAGGTCCGGAAAGGCAAATAA	intronic antisense	NM_001171203	UBAP1	ubiquitin-associated protein 1 isoform 1	+	34179002	34252521	925.137	8836.18	10.7462	11.9825	1504.89	514.563	970.357	781.61	854.258	9503.42	7234.94	8451.39	8086.57	10904.6	11.2605	10.0482	10.7601	10.9807	10.6815	11.9807	11.9072	12.1785	11.72	12.1262
ASHG19A3A035133	6.27e-06	5.5404	up	noncoding	ENST00000456481	AC009245.3	Ensembl	862	chr7	+	137406730	137407592	NM_001024662,NM_000970,ENST00000480094,ENST00000426072,"	CAAATTTTACCAAAAATCAAAGCTATTCCTCAGCTCCAGGGCTACCTGTGATCTGTGGTT	intronic antisense	NM_004717	DGKI	diacylglycerol kinase iota	-	137074384	137531609	1349.96	23865.1	11.4459	13.9159	1710.15	1136.85	1530.08	1047.54	1325.19	23943.5	22222.6	21845.8	25699.5	25613.9	11.4717	11.3087	11.5765	11.5149	11.3576	13.7501	14.0339	14.0725	13.8435	13.8793
ASHG19A3A022242	0.000733	3.38782	up	noncoding	ENST00000431558	AC018809.6	Ensembl	614	chr3	+	9989087	9996471		AGGTTGTAGAGCACCAGGCCCCCGCGAACGCCCAGCCGCGCCTGCGAGCCGTAAGGGTCG	natural antisense	NM_207351	PRRT3	proline-rich transmembrane protein 3 precursor	-	9987225	9994078	69.4774	409.264	6.40981	8.17016	121.003	39.8631	89.21	45.4431	51.8673	450.177	506.26	381.958	333.459	374.468	7.08482	6.13965	6.59615	6.00883	6.21957	8.22277	8.34356	8.14288	8.0114	8.1302
ASHG19A3A028076	0.0252602	2.36813	up	noncoding	ENST00000477507	CTD-2186M15.1	Ensembl	416	chr5	+	32222037	32222453	NM_000988,"	TTTGAAGAGAGATATAAGACAGGCAAGAACAAGTGGTTCTTCCAGAAGCTGCGGTTTTAG	intergenic							1563.83	14820	11.5751	12.8189	2125.73	1058.18	1967.12	772.666	1895.46	16359.8	14624.6	7714.97	17555.1	17845.5	11.8361	11.2073	11.9979	10.9512	11.8831	12.9211	13.1033	12.0513	13.0116	13.0071
ASHG19A3A015969	0.0106891	2.6685	up	noncoding	ENST00000416474	AC127391.1	Ensembl	354	chr2	+	92005800	92006278	ENST00000457995,ENST00000451163,ENST00000442306,ENST00000431378,ENST00000424370,ENST00000377415,"	TTACACTCTCACCATCAGCAGCCTGCAGCCTGAAGATTTTGCAGCTTATTACTGTCAACA	intergenic							48.6291	255.291	6.01451	7.43054	40.6257	42.5411	66.0594	50.3247	43.5949	222.072	183.111	195.83	338.221	337.222	5.55779	6.22182	6.15629	6.15365	5.98301	7.33653	6.58917	7.18687	8.02677	8.01336
CUST_71_PI426075208	0.000334	21.0868	up	noncoding	nc-HOXB9-200+	nc-HOXB9-200	HOX cluster	198	chr17	+	46795419	46795617		TAAAAGTAGCTCTGTGTTTTAAGACCCGTGTTCTACTTGCTGCGATCGGGATAGTTTTTT	intergenic							6.28263	244.81	2.8959	7.29417	7.35493	5.44722	6.07353	5.04473	7.49272	173.017	156.305	182.537	425.21	286.984	2.66815	2.93134	2.8148	2.54456	3.52067	6.99479	6.27469	7.08274	8.29087	7.82778
ASHG19A3A050485	0.00529152	2.62309	up	noncoding	ENST00000440735	RP11-365P13.3	Ensembl	684	chr13	+	111635653	111642911		GTGTGTTCCCTTGCCCTTAGATGAAGAAATGCTTTCAAAACCTCTGAAGATGCCTGAATG	intergenic							54.2144	266.592	6.16491	7.55617	57.7937	47.2902	60.9748	43.0244	61.989	251.497	208.713	278.853	308.995	284.901	6.03546	6.35456	6.03793	5.92724	6.46936	7.49668	6.83893	7.69732	7.9299	7.81805
ASHG19A3A030167	0.000129	3.80057	up	noncoding	ENST00000449463	RP3-390M24.1	Ensembl	387	chr6	-	79314183	79315753		GTGAAGATTTTACAGGTAACACTTCCTTTCCTTCCTTTGTTTTGATAACAGATGGAGATA	intergenic							63.364	461.834	6.37282	8.29904	77.0399	53.1654	70.3434	45.9978	70.2737	484.166	438.38	388.583	487.592	510.45	6.43041	6.50772	6.25316	6.02724	6.64559	8.31472	8.11069	8.16489	8.43512	8.46979
ASHG19A3A034647	0.000931	3.17953	up	noncoding	ENST00000446054	AC074183.2	Ensembl	403	chr7	+	84505869	84506272		ATAAAGTCAAGGTGAAGGATGAACCACAGAGAAGATCCGCGAGGTTGTCTACTAAACCTG	intergenic							46.2251	271.39	5.93718	7.60599	41.4498	47.6647	40.1967	60.3669	41.4474	312.053	305.463	193.887	264.053	281.492	5.58316	6.36469	5.41572	6.41179	5.91055	7.7889	7.5181	7.17242	7.74667	7.80387
ASHG19A3A035119	6.12e-06	5.05415	up	noncoding	ENST00000422772	AC093107.7	Ensembl	609	chr7	+	135344786	135345395		TCTATGAAGTTATCAGAAGAAATCCTGACACCCAGTCGATCACCAAACCAGTCCACAAGC	intergenic							589.237	11163.8	10.0217	12.3592	744.55	479.866	695.759	533.655	492.353	11980.1	9881.53	9578.79	11975.8	12402.5	10.0847	9.94094	10.1175	10.1907	9.77476	12.3737	12.3809	12.407	12.3065	12.3278
ASHG19A3A035479	1.32e-05	18.4938	up	noncoding	ENST00000382676	AF238378.3	Ensembl	285	chr8	-	6896092	6896961		ACTATACTGCATTTTTGGAGAACATCTTGGTGGGACCTGCTTCATCCTTGGTGAACGCTA	intergenic							11.1548	477.978	3.80155	8.01052	8.76881	5.44722	11.9707	15.8243	13.763	258.434	254.081	215.823	914.385	747.165	3.48681	2.93134	3.63308	4.48862	4.46789	7.53151	7.1913	7.32185	9.13144	8.87649
ASHG19A3A050188	0.00895961	4.95038	up	noncoding	NR_002605	DLEU1	RefSeq_NR	874	chr13	+	50656413	50679431		ATTTTGTGTTCCTATCAAAGTGTCGTATCTGGGAGATGACCTGCCTTATCCTGTTCTATA	intergenic							25.2994	228.781	5.00861	7.31615	37.0739	29.2881	20.8179	29.6518	9.66534	228.745	170.78	200.132	289.359	254.89	5.43267	5.74586	4.4252	5.39111	4.04819	7.37451	6.45229	7.21328	7.85704	7.68363
ASHG19A3A052471	0.00455428	2.0826	up	noncoding	ENST00000466501	RP13-996F3.1	Ensembl	579	chr15	-	82664513	82665092	nc-HOXB9-193-,NM_001024921,NM_000661,ENST00000489563,ENST00000489027,ENST00000464118,ENST00000461606,ENST00000460497,ENST00000393394,"	AGGTGTTGCTTGTTCAGTATCTCAAGCCCAGAAAGATGAATTAATCCTTGAAGGAAATGA	intergenic							1411.38	12050.7	11.4132	12.4715	2222.91	1115.53	1537.72	704.336	1476.42	13558.1	11204.7	9279.55	12496.4	13714.9	11.917	11.2852	11.5853	10.7423	11.536	12.5547	12.5855	12.339	12.3845	12.494
ASHG19A3A027912	0.0340262	2.6447	up	noncoding	ENST00000502001	RP11-480D4.3	Ensembl	1005	chr5	+	8457605	8460776		TGATTGGCCCCAGCTACCCTCGGACCGAGATTCCTATTGGTCCCAGGTGTCGAGCATGCG	intergenic							15.0772	73.3413	4.28953	5.69264	10.1572	15.0294	33.0151	6.33683	10.8476	61.1784	98.8216	66.5852	74.7126	65.4085	3.78527	4.92291	5.1323	3.42268	4.18449	5.55456	5.30382	5.58527	6.15779	5.86174
ASHG19A3A042495	1.47e-06	38.324	up	noncoding	G43223		misc_RNA	270	chr10	-	17279287	17279557		GCAGAAAGGCACTTGAAAGCTGTTTCTTTAAGATATGGATTTCTTTTTTATTCTTGCTGG	natural antisense	NM_003380	VIM	vimentin	+	17270257	17279592	13.2095	1232.34	4.24801	9.50818	12.2661	10.4867	15.8957	16.8829	10.5159	1273.13	1121.08	1071.16	1342.97	1353.34	4.00105	4.5058	4.00582	4.57972	4.14764	9.47267	9.46764	9.47722	9.56745	9.55594
ASHG19A3A022021	4.88e-05	7.42575	up	noncoding	ENST00000419025	EEF1A1P8	Ensembl	1388	chr3	-	183744156	183745544		TGCTGTTCATGATCTGAGACAGACAGTTGTCGTGGGTGTCATCAAAGCAGTGGACAAAAA	intergenic							676.159	16724.2	10.1909	13.0834	987.077	557.551	789.096	429.432	617.638	18583.2	15680.1	12163.5	18621.5	18572.7	10.5093	10.1754	10.3522	9.77661	10.141	13.1586	13.2669	12.8023	13.0981	13.0912
ASHG19A3A043059	0.000227	2.43902	up	noncoding	ENST00000481963	RPL7AP8	Ensembl	804	chr10	-	88390581	88391385		GTTCGCATCGCCAAGCTCAAAAAGGCAAAGGCTAAAGAATTTGCCATTAAACTGGGTTAA	intergenic							291.944	1911.48	8.75801	10.0443	407.156	241.584	342.997	230.495	237.489	2141.72	1746.83	1492.46	2118.71	2057.68	9.05305	8.81276	8.83218	8.56067	8.5314	10.107	10.0666	9.91413	10.1032	10.0307
ASHG19A3A022402	0.000755	5.88906	up	noncoding	ENST00000427353	AC115283.1	Ensembl	400	chr3	+	31310498	31310898		CAAATGTGTAACAATTAGACCAAAAGGCATCCAGCTAGCACGTGGAGAACGTAATTAAGA	intergenic							8.10409	84.1323	3.30998	5.86801	8.9856	5.44722	10.201	8.81402	7.07259	73.4492	105.861	54.3486	98.5247	88.4779	3.5799	2.93134	3.46985	3.70098	2.86781	5.81265	5.45315	5.2629	6.50791	6.30347
ASHG19A3A008617	0.000322	3.00552	up	noncoding	ENST00000499710	AC015813.1	Ensembl	5871	chr17	-	56154493	56160565		TCAAGAACCAGCAATGTATACTATTAACACTGGGCCCTTCCTGCCCTAAACAAGTTGCCA	bidirectional	NM_080677	DYNLL2	dynein light chain 2, cytoplasmic"	+	56160779	56167618	41.5006	214.906	5.70659	7.2942	60.0051	19.1016	61.0071	37.761	29.6281	241.077	223.712	199.987	212.896	196.86	6.08383	5.21891	6.03921	5.7352	5.45579	7.44268	6.97277	7.21192	7.48176	7.36189
ASHG19A3A040827	8.19e-05	3.51649	up	noncoding	ENST00000391873	RP4-559A3.5	Ensembl	252	chr1	+	226151880	226152134		CCATCATGATCAATGAGGCCACACCCTACAACTATCCAGTGCCCGTCCACGATGATGGGA	intergenic							60.8851	392.165	6.2929	8.10704	66.1408	32.1169	75.4113	77.1197	53.6368	419.123	396.968	364.865	393.097	386.774	6.21737	5.8591	6.35478	6.76485	6.26839	8.13742	7.95145	8.07833	8.20162	8.16637
ASHG19A3A035772	0.00127816	2.14771	up	noncoding	ENST00000433609	AC060764.1	Ensembl	444	chr8	-	55104150	55104596		TTGTTTCCATGAGATCAAACAGTTTTTGGAGTGTGCCCAGAACCAGGGTGACACCAACAA	intergenic							191.988	914.378	8.04696	9.14976	229.149	165.009	228.178	208.5	129.103	995.186	1036.78	781.075	868.921	889.931	8.06739	8.14685	8.09022	8.37902	7.5513	9.16439	9.36879	9.06993	9.07217	9.0735
ASHG19A3A018328	0.00310497	2.58745	up	noncoding	ENST00000457704	RP1-232N11.2	Ensembl	1078	chr20	+	41314122	41316285	uc002xkh.2,"	ATTCTAGAAGAGCCTTCCTTTCCTTGCCTGCTAATCAGGAGTCCTCAGAAAGCATGAATC	intronic antisense	NM_007050	PTPRT	receptor-type tyrosine-protein phosphatase T	-	40701391	41818557	44.7738	209.325	5.87758	7.24911	58.6416	34.8895	46.2024	32.6975	51.4381	208.029	200.839	210.277	227.679	199.802	6.05312	5.96633	5.62829	5.53095	6.20921	7.24617	6.763	7.28795	7.56641	7.38202
ASHG19A3A018328	0.00310497	2.58745	up	noncoding	ENST00000457704	RP1-232N11.2	Ensembl	1078	chr20	+	41314122	41316285	uc002xkh.2,"	ATTCTAGAAGAGCCTTCCTTTCCTTGCCTGCTAATCAGGAGTCCTCAGAAAGCATGAATC	intronic antisense	NM_133170	PTPRT	receptor-type tyrosine-protein phosphatase T	-	40701391	41818557	44.7738	209.325	5.87758	7.24911	58.6416	34.8895	46.2024	32.6975	51.4381	208.029	200.839	210.277	227.679	199.802	6.05312	5.96633	5.62829	5.53095	6.20921	7.24617	6.763	7.28795	7.56641	7.38202
ASHG19A3A031098	0.0174661	3.06853	up	noncoding	uc010jqf.1	HFE	UCSC_knowngene	442	chr6	+	26096614	26097056		GCTTCAGGATACCATATACAGCTCAGAAGTTTCTTCTTTAGGCATTAAATTTTAGCAAAG	intergenic							7.68813	39.9426	3.08692	4.70447	7.93835	5.44722	12.7256	5	7.32953	36.8189	40.9667	43.0683	41.4689	37.39	3.10585	2.93134	3.69352	2.43147	3.27243	4.83613	3.35906	4.89686	5.39448	5.03582
ASHG19A3A034269	4.67e-06	2.1109	up	noncoding	ENST00000487895	AC004453.8	Ensembl	408	chr7	+	44507495	44507903	NM_001007074,NM_001007073,NM_000994,ENST00000489971,AF370435,"	ATGTGCAACAAATCTTACTGTGCCGAGATCGCTCACAATGTTTCCTCCAAGAACCGCAAA	intronic antisense	NM_015332	NUDCD3	nudC domain-containing protein 3	-	44421964	44530385	2337.37	18782.6	12.2618	13.3396	3188.5	2058.75	2493.66	1700.98	2244.96	20769.5	17068.7	16794.8	20145	19135.1	12.4216	12.2166	12.3313	12.2244	12.1149	13.4241	13.401	13.4241	13.3128	13.1363
ASHG19A3A019886	0.000391	3.01853	up	noncoding	uc003bcs.2	RRP7B	UCSC_knowngene	2230	chr22	-	42951346	42978017	ENST00000357802,"	TAAGAGGGGGTGCCCTAGAGCACCCCCCACACCGCCGAAAATACACACTCTGTTTCTTAC	natural antisense	NM_014509	SERHL2	serine hydrolase-like protein 2	+	42949924	42970388	46.3378	257.637	5.94201	7.53586	50.9608	38.6377	60.8049	45.969	35.3168	231.46	272.605	227.639	310.2	246.28	5.86471	6.09643	6.03246	6.0265	5.68994	7.38589	7.31568	7.40265	7.93446	7.6406
ASHG19A3A007153	0.00145062	4.05321	up	noncoding	NR_003605	C20orf199	RefSeq_NR	695	chr20	+	47894714	47905793		CCCCAGAGGAAGGGGAACCCGTCGAGCGGTTTGGTTAGAGCAGCCAGCGGGTACAGAATG	natural antisense	NM_021035	ZNFX1	NFX1-type zinc finger-containing protein 1	-	47862438	47894756	9.91892	90.5982	3.84863	5.8677	10.9068	8.22537	9.54	5.58078	15.3416	66.0596	215.779	51.8808	52.4397	66.8321	3.86485	4.23485	3.40325	3.13877	4.60142	5.66595	6.89804	5.18907	5.69436	5.89105
ASHG19A3A044834	0.000427	3.26072	up	noncoding	ENST00000432723	CICP7	Ensembl	2818	chr1	-	329425	332243	uc003icx.1,HIT000047146,ENST00000457191,ENST00000447359,ENST00000443330,ENST00000422015,ENST00000406017,"	AAACCTTGGAGAAGAAGATGTGTGCATAGCAGGTCCACTGCTGCTGCCCCTGCCCTGACT	intergenic							79.7121	498.873	6.69464	8.39983	58.3762	56.6695	103.725	89.9104	89.8794	513.269	462.711	473.386	528.233	516.767	6.0476	6.59742	6.82687	6.99422	7.00709	8.38195	8.20211	8.41009	8.52234	8.48265
ASHG19A3A038734	0.000146	5.92979	up	noncoding	ENST00000414825	RP11-460E7.7	Ensembl	695	chr9	+	70346768	70347463	AK128128,"	GTTCCTGGATTTGGATGTGTCCTGTCCCTTATTTGCCCCGGCCCTTCCCTGGCTCTGCCA	intergenic							181.425	2799.1	7.96598	10.534	142.575	147.555	225.909	195.025	196.061	2926.12	2745.39	2729.1	2772.81	2822.09	7.33769	7.96418	8.07061	8.25378	8.20362	10.5002	10.649	10.6893	10.4212	10.4101
ASHG19A3A038409	0.000185	2.63204	up	noncoding	ENST00000446114	RP11-252O2.2	Ensembl	318	chr9	+	19705335	19705653		CACAGCTCAAAAGGCAAAAGAGGACAAAAGCCCCCTAGGATGAAGAAATGAAGGACCTTT	intronic antisense	NM_001193288	SLC24A2	sodium/potassium/calcium exchanger 2 isoform 2	-	19507449	19788591	59.0597	279.055	6.26745	7.66363	70.1823	38.9577	75.887	47.199	63.0724	278.864	337.43	238.125	265.992	274.865	6.30328	6.10852	6.36434	6.06523	6.49589	7.63421	7.68505	7.46991	7.75374	7.77526
ASHG19A3A038409	0.000185	2.63204	up	noncoding	ENST00000446114	RP11-252O2.2	Ensembl	318	chr9	+	19705335	19705653		CACAGCTCAAAAGGCAAAAGAGGACAAAAGCCCCCTAGGATGAAGAAATGAAGGACCTTT	intronic antisense	NM_020344	SLC24A2	sodium/potassium/calcium exchanger 2 isoform 1	-	19507449	19788591	59.0597	279.055	6.26745	7.66363	70.1823	38.9577	75.887	47.199	63.0724	278.864	337.43	238.125	265.992	274.865	6.30328	6.10852	6.36434	6.06523	6.49589	7.63421	7.68505	7.46991	7.75374	7.77526
ASHG19A3A020907	0.000177	4.31281	up	noncoding	AF116719		misc_RNA	1232	chr3	-	39452432	39454033		TTTTTCCATGCTGCTTAAGAGCCTATGCAAGAACAGCTTAAGACCAGTCAGTGGTTGCTC	natural antisense	NM_002295	RPSA	40S ribosomal protein SA	+	39448203	39454032	8.0462	60.0146	3.22865	5.33727	7.51367	5.44722	13.4071	6.57201	7.29102	42.2067	102.269	60.1349	58.569	36.8932	2.79447	2.93134	3.75543	3.45292	3.20906	5.0287	5.38035	5.42447	5.83642	5.01643
ASHG19A3A020907	0.000177	4.31281	up	noncoding	AF116719		misc_RNA	1232	chr3	-	39452432	39454033		TTTTTCCATGCTGCTTAAGAGCCTATGCAAGAACAGCTTAAGACCAGTCAGTGGTTGCTC	natural antisense	NM_001012321	RPSA	40S ribosomal protein SA	+	39449110	39454032	8.0462	60.0146	3.22865	5.33727	7.51367	5.44722	13.4071	6.57201	7.29102	42.2067	102.269	60.1349	58.569	36.8932	2.79447	2.93134	3.75543	3.45292	3.20906	5.0287	5.38035	5.42447	5.83642	5.01643
ASHG19A3A038665	0.000686	3.77737	up	noncoding	BC002886		NRED	647	chr9	+	45727106	45728273	NR_024060,ENST00000436698,AK131029,"	TGTATCTTTTCACGGCTCTTCTCTGAGAAATGAAGCCACACCACGATACAGTCAGCAAGA	intergenic							9.16726	68.2105	3.48172	5.3991	9.30471	5.44722	7.9299	15.9586	7.19583	50.7894	62.2807	65.1041	123.267	39.6115	3.70602	2.93134	3.24364	4.50166	3.02596	5.28564	4.23802	5.54709	6.80193	5.12285
ASHG19A3A038996	0.000127	5.27598	up	noncoding	ENST00000446057	RP11-564A8.4	Ensembl	611	chr1	+	207080963	207081574	NR_026715,NR_026712,NR_003932,NM_012423,ENST00000495623,ENST00000484130,ENST00000430133,ENST00000424500,ENST00000396717,ENST00000270634,BC021568,"	TCAACATTTCTGGCAATTTCTACAGAAACAAGTTGAAGTACCTGGCTTTCCCCCGCAAGC	intronic antisense	NM_001142473	FAIM3	fas apoptotic inhibitory molecule 3 isoform b	-	207076630	207095378	697.247	13357.7	10.2582	12.6577	997.315	476.796	856.136	511.694	644.297	13605.6	11717.2	10089.9	15757.1	15618.5	10.528	9.92694	10.5064	10.1148	10.2149	12.5574	12.6573	12.4866	12.814	12.7731
ASHG19A3A038996	0.000127	5.27598	up	noncoding	ENST00000446057	RP11-564A8.4	Ensembl	611	chr1	+	207080963	207081574	NR_026715,NR_026712,NR_003932,NM_012423,ENST00000495623,ENST00000484130,ENST00000430133,ENST00000424500,ENST00000396717,ENST00000270634,BC021568,"	TCAACATTTCTGGCAATTTCTACAGAAACAAGTTGAAGTACCTGGCTTTCCCCCGCAAGC	intronic antisense	NM_005449	FAIM3	fas apoptotic inhibitory molecule 3 isoform a	-	207076630	207095378	697.247	13357.7	10.2582	12.6577	997.315	476.796	856.136	511.694	644.297	13605.6	11717.2	10089.9	15757.1	15618.5	10.528	9.92694	10.5064	10.1148	10.2149	12.5574	12.6573	12.4866	12.814	12.7731
ASHG19A3A038996	0.000127	5.27598	up	noncoding	ENST00000446057	RP11-564A8.4	Ensembl	611	chr1	+	207080963	207081574	NR_026715,NR_026712,NR_003932,NM_012423,ENST00000495623,ENST00000484130,ENST00000430133,ENST00000424500,ENST00000396717,ENST00000270634,BC021568,"	TCAACATTTCTGGCAATTTCTACAGAAACAAGTTGAAGTACCTGGCTTTCCCCCGCAAGC	intronic antisense	NM_001193338	FAIM3	fas apoptotic inhibitory molecule 3 isoform c	-	207076630	207095235	697.247	13357.7	10.2582	12.6577	997.315	476.796	856.136	511.694	644.297	13605.6	11717.2	10089.9	15757.1	15618.5	10.528	9.92694	10.5064	10.1148	10.2149	12.5574	12.6573	12.4866	12.814	12.7731
ASHG19A3A017145	0.000551	10.4471	up	noncoding	ENST00000418025	AC097713.3	Ensembl	562	chr2	+	235346971	235370771		GACTGGTATGGCTCTTCCTACAAACCAGCTCATCGGCATTATAGTCTTGATCAGTTCTTG	intergenic							21.2564	450.793	4.77226	8.1573	12.2469	12.0388	40.8508	16.4297	24.7157	372.396	299.492	316.289	637.308	628.482	3.99911	4.66085	5.44386	4.54424	5.21327	8.00536	7.47789	7.87558	8.73015	8.69751
ASHG19A3A014949	0.000318	2.31417	up	noncoding	ENST00000413068	AC013404.1	Ensembl	249	chr2	-	212163665	212163914	NM_001030,ENST00000495392,ENST00000457554,ENST00000422457,ENST00000368565,"	AATCACCACGGTCTTTAGCTATGCACAAACAGTAGTTTTGTGTGTTGGCTGCTCCACTGT	intergenic							1600.37	15472.8	11.7251	12.9356	1947.48	1609.09	1513.79	1258.11	1673.4	16613.7	12586.5	14131.9	16509	17522.8	11.7043	11.8901	11.5456	11.7726	11.7131	12.9434	12.8004	13.0956	12.8774	12.9614
ASHG19A3A022334	1.22e-05	2.66488	up	noncoding	ENST00000449897	AC140076.1	Ensembl	361	chr3	+	17506641	17507002	NM_000993,ENST00000462248,ENST00000413849,ENST00000393325,"	ACCTATGCACCTGTTACCACTTTCAAAAATCTACAGACAGTCATTGTGGATGAGAACTAA	intronic antisense	NM_001134381	TBC1D5	TBC1 domain family member 5 isoform a	-	17198653	17741512	1466.33	15764.4	11.5594	12.9735	2055.52	1382.73	1528.17	973.241	1392.01	17240.8	14180	13879.1	16281.1	17241.2	11.7918	11.6273	11.5712	11.3794	11.4275	13.0024	13.0284	13.0491	12.8701	12.9175
ASHG19A3A022334	1.22e-05	2.66488	up	noncoding	ENST00000449897	AC140076.1	Ensembl	361	chr3	+	17506641	17507002	NM_000993,ENST00000462248,ENST00000413849,ENST00000393325,"	ACCTATGCACCTGTTACCACTTTCAAAAATCTACAGACAGTCATTGTGGATGAGAACTAA	intronic antisense	NM_001134380	TBC1D5	TBC1 domain family member 5 isoform b	-	17198653	17784240	1466.33	15764.4	11.5594	12.9735	2055.52	1382.73	1528.17	973.241	1392.01	17240.8	14180	13879.1	16281.1	17241.2	11.7918	11.6273	11.5712	11.3794	11.4275	13.0024	13.0284	13.0491	12.8701	12.9175
ASHG19A3A022334	1.22e-05	2.66488	up	noncoding	ENST00000449897	AC140076.1	Ensembl	361	chr3	+	17506641	17507002	NM_000993,ENST00000462248,ENST00000413849,ENST00000393325,"	ACCTATGCACCTGTTACCACTTTCAAAAATCTACAGACAGTCATTGTGGATGAGAACTAA	intronic antisense	NM_014744	TBC1D5	TBC1 domain family member 5 isoform b	-	17198653	17782399	1466.33	15764.4	11.5594	12.9735	2055.52	1382.73	1528.17	973.241	1392.01	17240.8	14180	13879.1	16281.1	17241.2	11.7918	11.6273	11.5712	11.3794	11.4275	13.0024	13.0284	13.0491	12.8701	12.9175
ASHG19A3A026551	0.000102	2.71899	up	noncoding	ENST00000503537	CTD-2165H16.1	Ensembl	1389	chr5	-	14652049	14653438	uc011mct.1,NR_003586,NM_001402,ENST00000514975,ENST00000436459,ENST00000415278,ENST00000359165,ENST00000325349,"	AAGCTGGAAGATGGCCCTAAATTCTTGAAGTCCGGTGATGCTGCCATTGTTGATATGGTT	intergenic							1629.21	17466.3	11.7374	13.1805	2020.44	1376.86	2104.37	1203.44	1440.93	18441.2	15857.5	15452.9	18496.4	19083.6	11.7499	11.6213	12.1163	11.7101	11.4894	13.1416	13.2824	13.2743	13.0795	13.1245
ASHG19A3A013970	0.00127126	4.67867	up	noncoding	ENST00000417574	AC111200.7	Ensembl	819	chr2	-	87157053	87157877	NM_012477,"	GATTCTGTACCGCAGGTCTTTCCCATGGGGCTGTCTTCCAGTGAAGGGGACATCCCATAA	intronic antisense	NM_001024457	RGPD1	RANBP2-like and GRIP domain-containing protein	+	87144737	87241099	69.4224	579.173	6.36075	8.58685	141.643	39.7302	76.6294	39.807	49.3025	598.747	549.192	518.487	629.669	599.772	7.32624	6.13408	6.37917	5.81157	6.15271	8.56815	8.467	8.53855	8.71684	8.64372
ASHG19A3A013970	0.00127126	4.67867	up	noncoding	ENST00000417574	AC111200.7	Ensembl	819	chr2	-	87157053	87157877	NM_012477,"	GATTCTGTACCGCAGGTCTTTCCCATGGGGCTGTCTTCCAGTGAAGGGGACATCCCATAA	intronic antisense	NM_001078170	RGPD2	RANBP2-like and GRIP domain-containing protein	+	87140934	87239861	69.4224	579.173	6.36075	8.58685	141.643	39.7302	76.6294	39.807	49.3025	598.747	549.192	518.487	629.669	599.772	7.32624	6.13408	6.37917	5.81157	6.15271	8.56815	8.467	8.53855	8.71684	8.64372
ASHG19A3A046651	0.0170431	2.23329	up	noncoding	AK024147		NRED	2620	chr11	+	66960627	66962840		TGTCAAGCCCATCCAGTTCTCTAGTCTAAATAGTCTCAGTTTATCCATGACTTGAGCCAT	intron sense-overlapping	NM_012308	KDM2A	lysine-specific demethylase 2A	+	66886739	67025550	20.1113	82.8489	4.68511	5.84428	13.5755	8.90744	42.0391	19.1583	16.8762	98.1282	79.4193	90.9467	72.5254	73.225	4.12542	4.32625	5.48622	4.76578	4.72186	6.21348	4.80351	6.05507	6.11925	6.03006
ASHG19A3A055221	0.0272223	4.58406	up	noncoding	uc003oev.2	AY383626	UCSC_knowngene	896	chr6	+	33551514	33556802		CCGGCCAGAGATCACCGTGGTGGAGTGCCTGCTTCTTGAGGAGAAAGGTGAGATGGGAAA	intergenic							11.4525	84.8815	3.63494	5.83157	13.8541	5.44722	25.1085	5.27568	7.57692	71.3174	138.498	38.5065	90.9912	85.0943	4.14985	2.93134	4.71836	2.73832	3.63685	5.77431	6.022	4.70722	6.40614	6.24818
ASHG19A3A007434	0.0102503	3.1515	up	noncoding	NR_026879	FAM185A	RefSeq_NR	2055	chr7	+	102389398	102449671		AACTCTGAAGGAGTGGACACTGCAGGTTTAGATATCAAGTCATCAGGGTCTGGCTGTGTA	exon sense-overlapping	NM_001145269	FAM185A	hypothetical protein LOC222234 isoform 2	+	102389398	102449672	6.78867	40.5489	3.0539	4.70994	10.235	5.44722	5.86147	5	7.39965	34.4814	61.7681	31.4582	43.9995	31.0374	3.79281	2.93134	2.73611	2.43147	3.37777	4.73959	4.21763	4.35933	5.46979	4.76336
ASHG19A3A007434	0.0102503	3.1515	up	noncoding	NR_026879	FAM185A	RefSeq_NR	2055	chr7	+	102389398	102449671		AACTCTGAAGGAGTGGACACTGCAGGTTTAGATATCAAGTCATCAGGGTCTGGCTGTGTA	exon sense-overlapping	NM_001145268	FAM185A	hypothetical protein LOC222234 isoform 1	+	102389398	102449672	6.78867	40.5489	3.0539	4.70994	10.235	5.44722	5.86147	5	7.39965	34.4814	61.7681	31.4582	43.9995	31.0374	3.79281	2.93134	2.73611	2.43147	3.37777	4.73959	4.21763	4.35933	5.46979	4.76336
ASHG19A3A042265	0.0112653	3.0252	up	noncoding	ENST00000440148	RP11-278H7.3	Ensembl	567	chr1	+	244270666	244272313		TAAAATATCTGGCAATTATTCTACAGGACATCGATCTAAATCCGCAACTAGCCTGCAAAG	intergenic							6.85961	39.5474	3.08692	4.68396	9.16227	5.44722	7.82978	5.49471	6.3641	39.8897	44.8902	34.2595	39.0893	39.6085	3.64852	2.93134	3.23392	3.05035	2.57049	4.94941	3.51937	4.50633	5.32232	5.12235
ASHG19A3A039914	0.000838	6.39922	up	noncoding	ENST00000458691	RP13-77O11.2	Ensembl	1196	chrX	-	52861753	52862949	NM_001967,"	AATTATGATCTACCTACCAATCGTGAAACTATATTCACAGAATTGGCAGAGGGGGTCTAT	intergenic							49.5838	578.548	5.90161	8.57951	46.7584	23.8642	51.618	28.6354	97.0429	575.54	546.439	496.903	635.453	638.403	5.74917	5.49718	5.80108	5.34023	7.12041	8.51915	8.45964	8.47709	8.72654	8.71514
ASHG19A3A047842	7.05e-06	4.48805	up	noncoding	ENST00000492623	RP11-244J10.1	Ensembl	435	chr12	-	80496678	80497113	NM_000987,ENST00000498788,ENST00000472981,ENST00000440913,ENST00000415894,"	ACTGGACAAAGACAGCAAAAAGATCCTTGAACGGAAAGCCAAATCTCGCCAAGTAGGAAA	intergenic							1669.86	24131.4	11.7909	13.957	2049.7	1424.38	1810.81	1325.49	1738.92	24398.3	22242.9	21047.6	25726.1	27242.3	11.7793	11.6827	11.8747	11.8463	11.7715	13.7907	14.0418	14.016	13.8639	14.0725
ASHG19A3A019836	9.83e-07	3.19529	up	noncoding	ENST00000442317	GAPDHP37	Ensembl	968	chr22	-	41069487	41070455		TGAATCATGAGAAGTATGGAAACAGCCTCAAGATTATCAGCAATGCCTCCTGCACCACCA	intergenic							729.21	9152.11	10.3649	12.0408	977.151	629.36	851.236	558.241	630.064	9876.76	8339.15	8524.81	9479.15	9540.67	10.4918	10.3822	10.5002	10.2759	10.1743	12.0599	12.1062	12.1866	11.9152	11.9361
ASHG19A3A018224	0.000859	2.19939	up	noncoding	ENST00000457066	RP5-1187J4.6	Ensembl	1099	chr20	+	31904674	31917775		AAGGTGTTGCTGTCCTGGACCACCTGCCCTTTGTAGGCAAACGCCTCTCCAAGAAGAGCA	intergenic							75.0503	303.068	6.62786	7.76496	78.7522	65.2396	92.9977	67.0364	71.2257	340.597	303.072	270.653	286.355	314.661	6.46019	6.78345	6.66402	6.56658	6.66506	7.89288	7.50124	7.65292	7.84591	7.93185
[truncated: 1,316 more rows]

## Sheet: regression_vs_normal_down
# Fold Change cut-off: 2.0 # P-value cut-off: 0.05 # Condition pairs: regression_vs_normal # Column A: ProbeName, it represents probe name. # Column B: P-value, the p-values calculated from t-test. # Column C: Absolute Fold change, the absolute fold change between two groups. # Column D: Regulation, it depicts which group has greater or lower intensity values wrt other group. # Column E ~ V: Anno…
[truncated: 850 more rows]
