# Supplementary material for: Landscape of RNAs in human lumbar disc degeneration
Source: Oncotarget. 2016 Aug 17;7(39):63166–76. doi: 10.18632/oncotarget.11334 (PMC5325354; doi:10.18632/oncotarget.11334)
Supplement: Supplementary file 10 [file oncotarget-07-63166-s010.xlsx]

## Sheet: miRNA-3P
基因名称	碱基名称	碱基数目
hsa-let-7a-2-3p MIMAT0010195	CUGUACAGCCUCCUAGCUUUCC	22
hsa-let-7a-2-3p MIMAT0010196	CUAUACAAUCUACUGUCUUUC	21
hsa-let-7c-3p MIMAT0026472	CUGUACAACCUUCUAGCUUUCC	22
hsa-let-7f-1-3p MIMAT0004486	CUAUACAAUCUAUUGCCUUCCC	22
hsa-let-7f-2-3p MIMAT0004487	CUAUACAGUCUACUGUCUUUCC	22
hsa-let-7g-3p MIMAT0004584	CUGUACAGGCCACUGCCUUGC	21
hsa-miR-100-3p MIMAT0004512	CAAGCUUGUAUCUAUAGGUAUG	22
hsa-miR-101-3p MIMAT0000099	UACAGUACUGUGAUAACUGAA	21
hsa-miR-103a-3p MIMAT0000101	AGCAGCAUUGUACAGGGCUAUGA	23
hsa-miR-105-3p MIMAT0004516	ACGGAUGUUUGAGCAUGUGCUA	22
hsa-miR-106a-3p MIMAT0004517	CUGCAAUGUAAGCACUUCUUAC	22
hsa-miR-106b-3p MIMAT0004672	CCGCACUGUGGGUACUUGCUGC	22
hsa-miR-1185-2-3p MIMAT0022713	AUAUACAGGGGGAGACUCUCAU	22
hsa-miR-122-3p MIMAT0004590	AACGCCAUUAUCACACUAAAUA	22
hsa-miR-1224-3p MIMAT0005459	CCCCACCUCCUCUCUCCUCAG	21
hsa-miR-124-3p MIMAT0000422	UAAGGCACGCGGUGAAUGCC	20
hsa-miR-125a-3p MIMAT0004602	ACAGGUGAGGUUCUUGGGAGCC	22
hsa-miR-125b-1-3p MIMAT0004592	ACGGGUUAGGCUCUUGGGAGCU	22
hsa-miR-125b-2-3p MIMAT0004603	UCACAAGUCAGGCUCUUGGGAC	22
hsa-miR-1271-3p MIMAT0022712	AGUGCCUGCUAUGUGCCAGGCA	22
hsa-miR-127-3p MIMAT0000446	UCGGAUCCGUCUGAGCUUGGCU	22
hsa-miR-128-3p MIMAT0000424	UCACAGUGAACCGGUCUCUUU	21
hsa-miR-129-1-3p MIMAT0004548	AAGCCCUUACCCCAAAAAGUAU	22
hsa-miR-129-2-3p MIMAT0004605	AAGCCCUUACCCCAAAAAGCAU	22
hsa-miR-1296-3p MIMAT0026637	GAGUGGGGCUUCGACCCUAACC	22
hsa-miR-1298-3p MIMAT0026641	CAUCUGGGCAACUGACUGAAC	21
hsa-miR-1301-3p MIMAT0005797	UUGCAGCUGCCUGGGAGUGACUUC	24
hsa-miR-130a-3p MIMAT0000425	CAGUGCAAUGUUAAAAGGGCAU	22
hsa-miR-130b-3p MIMAT0000691	CAGUGCAAUGAUGAAAGGGCAU	22
hsa-miR-132-3p MIMAT0000426	UAACAGUCUACAGCCAUGGUCG	22
hsa-miR-133a-3p MIMAT0000427	UUUGGUCCCCUUCAACCAGCUG	22
hsa-miR-134-3p MIMAT0026481	CCUGUGGGCCACCUAGUCACCAA	23
hsa-miR-135a-3p MIMAT0004595	UAUAGGGAUUGGAGCCGUGGCG	22
hsa-miR-135b-3p MIMAT0004698	AUGUAGGGCUAAAAGCCAUGGG	22
hsa-miR-136-3p MIMAT0004606	CAUCAUCGUCUCAAAUGAGUCU	22
hsa-miR-138-1-3p MIMAT0004607	GCUACUUCACAACACCAGGGCC	22
hsa-miR-138-2-3p MIMAT0004596	GCUAUUUCACGACACCAGGGUU	22
hsa-miR-139-3p MIMAT0004552	UGGAGACGCGGCCCUGUUGGAGU	23
hsa-miR-140-3p MIMAT0004597	UACCACAGGGUAGAACCACGG	21
hsa-miR-141-3p MIMAT0000432	UAACACUGUCUGGUAAAGAUGG	22
hsa-miR-142-3p MIMAT0000434	UGUAGUGUUUCCUACUUUAUGGA	23
hsa-miR-143-3p MIMAT0000435	UGAGAUGAAGCACUGUAGCUC	21
hsa-miR-144-3p MIMAT0000436	UACAGUAUAGAUGAUGUACU	20
hsa-miR-145-3p MIMAT0004601	GGAUUCCUGGAAAUACUGUUCU	22
hsa-miR-1468-3p MIMAT0026638	AGCAAAAUAAGCAAAUGGAAAA	22
hsa-miR-146a-3p MIMAT0004608	CCUCUGAAAUUCAGUUCUUCAG	22
hsa-miR-146b-3p MIMAT0004766	UGCCCUGUGGACUCAGUUCUGG	22
hsa-miR-148a-3p MIMAT0000243	UCAGUGCACUACAGAACUUUGU	22
hsa-miR-148b-3p MIMAT0000759	UCAGUGCAUCACAGAACUUUGU	22
hsa-miR-149-3p MIMAT0004609	AGGGAGGGACGGGGGCUGUGC	21
hsa-miR-150-3p MIMAT0004610	CUGGUACAGGCCUGGGGGACAG	22
hsa-miR-151a-3p MIMAT0000757	CUAGACUGAAGCUCCUUGAGG	21
hsa-miR-152-3p MIMAT0000438	UCAGUGCAUGACAGAACUUGG	21
hsa-miR-153-3p MIMAT0000439	UUGCAUAGUCACAAAAGUGAUC	22
hsa-miR-155-3p MIMAT0004658	CUCCUACAUAUUAGCAUUAACA	22
hsa-miR-17-3p MIMAT0000071	ACUGCAGUGAAGGCACUUGUAG	22
hsa-miR-181a-2-3p MIMAT0004558	ACCACUGACCGUUGACUGUACC	22
hsa-miR-181a-3p MIMAT0000270	ACCAUCGACCGUUGAUUGUACC	22
hsa-miR-181b-2-3p MIMAT0031893	CUCACUGAUCAAUGAAUGCA	20
hsa-miR-181b-3p MIMAT0022692	CUCACUGAACAAUGAAUGCAA	21
hsa-miR-181c-3p MIMAT0004559	AACCAUCGACCGUUGAGUGGAC	22
hsa-miR-183-3p MIMAT0004560	GUGAAUUACCGAAGGGCCAUAA	22
hsa-miR-185-3p MIMAT0004611	AGGGGCUGGCUUUCCUCUGGUC	22
hsa-miR-186-3p MIMAT0004612	GCCCAAAGGUGAAUUUUUUGGG	22
hsa-miR-187-3p MIMAT0000262	UCGUGUCUUGUGUUGCAGCCGG	22
hsa-miR-188-3p MIMAT0004613	CUCCCACAUGCAGGGUUUGCA	21
hsa-miR-18a-3p MIMAT0002891	ACUGCCCUAAGUGCUCCUUCUGG	23
hsa-miR-191-3p MIMAT0001618	GCUGCGCUUGGAUUUCGUCCCC	22
hsa-miR-192-3p MIMAT0004543	CUGCCAAUUCCAUAGGUCACAG	22
hsa-miR-193a-3p MIMAT0000459	AACUGGCCUACAAAGUCCCAGU	22
hsa-miR-193b-3p MIMAT0002819	AACUGGCCCUCAAAGUCCCGCU	22
hsa-miR-194-3p MIMAT0004671	CCAGUGGGGCUGCUGUUAUCUG	22
hsa-miR-196a-3p MIMAT0004562	CGGCAACAAGAAACUGCCUGAG	22
hsa-miR-196b-3p MIMAT0009201	UCGACAGCACGACACUGCCUUC	22
hsa-miR-197-3p MIMAT0000227	UUCACCACCUUCUCCACCCAGC	22
hsa-miR-19a-3p MIMAT0000073	UGUGCAAAUCUAUGCAAAACUGA	23
hsa-miR-19b-3p MIMAT0000074	UGUGCAAAUCCAUGCAAAACUGA	23
hsa-miR-200b-3p MIMAT0000318	UAAUACUGCCUGGUAAUGAUGA	22
hsa-miR-200c-3p MIMAT0000617	UAAUACUGCCGGGUAAUGAUGGA	23
hsa-miR-202-3p MIMAT0002811	AGAGGUAUAGGGCAUGGGAA	20
hsa-miR-204-3p MIMAT0022693	GCUGGGAAGGCAAAGGGACGU	21
hsa-miR-205-3p MIMAT0009197	GAUUUCAGUGGAGUGAAGUUC	21
hsa-miR-20a-3p MIMAT0004493	ACUGCAUUAUGAGCACUUAAAG	22
hsa-miR-20b-3p MIMAT0004752	ACUGUAGUAUGGGCACUUCCAG	22
hsa-miR-210-3p MIMAT0000267	CUGUGCGUGUGACAGCGGCUGA	22
hsa-miR-212-3p MIMAT0000269	UAACAGUCUCCAGUCACGGCC	21
hsa-miR-21-3p MIMAT0004494	CAACACCAGUCGAUGGGCUGU	21
hsa-miR-214-3p MIMAT0000271	ACAGCAGGCACAGACAGGCAGU	22
hsa-miR-215-3p MIMAT0026476	UCUGUCAUUUCUUUAGGCCAAUA	23
hsa-miR-216a-3p MIMAT0022844	UCACAGUGGUCUCUGGGAUUAU	22
hsa-miR-218-1-3p MIMAT0004565	AUGGUUCCGUCAAGCACCAUGG	22
hsa-miR-218-2-3p MIMAT0004566	CAUGGUUCUGUCAAGCACCGCG	22
hsa-miR-219a-1-3p MIMAT0004567	AGAGUUGAGUCUGGACGUCCCG	22
hsa-miR-219a-2-3p MIMAT0004675	AGAAUUGUGGCUGGACAUCUGU	22
hsa-miR-221-3p MIMAT0000278	AGCUACAUUGUCUGCUGGGUUUC	23
hsa-miR-223-3p MIMAT0000280	UGUCAGUUUGUCAAAUACCCCA	22
hsa-miR-22-3p MIMAT0000077	AAGCUGCCAGUUGAAGAACUGU	22
hsa-miR-224-3p MIMAT0009198	AAAAUGGUGCCCUAGUGACUACA	23
hsa-miR-23a-3p MIMAT0000078	AUCACAUUGCCAGGGAUUUCC	21
hsa-miR-23b-3p MIMAT0000418	AUCACAUUGCCAGGGAUUACC	21
hsa-miR-24-3p MIMAT0000080	UGGCUCAGUUCAGCAGGAACAG	22
hsa-miR-25-3p MIMAT0000081	CAUUGCACUUGUCUCGGUCUGA	22
hsa-miR-26a-2-3p MIMAT0004681	CCUAUUCUUGAUUACUUGUUUC	22
hsa-miR-26b-3p MIMAT0004500	CCUGUUCUCCAUUACUUGGCUC	22
hsa-miR-27a-3p MIMAT0000084	UUCACAGUGGCUAAGUUCCGC	21
hsa-miR-27b-3p MIMAT0000419	UUCACAGUGGCUAAGUUCUGC	21
hsa-miR-296-3p MIMAT0004679	GAGGGUUGGGUGGAGGCUCUCC	22
hsa-miR-299-3p MIMAT0000687	UAUGUGGGAUGGUAAACCGCUU	22
hsa-miR-29a-3p MIMAT0000086	UAGCACCAUCUGAAAUCGGUUA	22
hsa-miR-29b-3p MIMAT0000100	UAGCACCAUUUGAAAUCAGUGUU	23
hsa-miR-29c-3p MIMAT0000681	UAGCACCAUUUGAAAUCGGUUA	22
hsa-miR-301a-3p MIMAT0000688	CAGUGCAAUAGUAUUGUCAAAGC	23
hsa-miR-302a-3p MIMAT0000684	UAAGUGCUUCCAUGUUUUGGUGA	23
hsa-miR-302b-3p MIMAT0000715	UAAGUGCUUCCAUGUUUUAGUAG	23
hsa-miR-302c-3p MIMAT0000717	UAAGUGCUUCCAUGUUUCAGUGG	23
hsa-miR-302d-3p MIMAT0000718	UAAGUGCUUCCAUGUUUGAGUGU	23
hsa-miR-30a-3p MIMAT0000088	CUUUCAGUCGGAUGUUUGCAGC	22
hsa-miR-30b-3p MIMAT0004589	CUGGGAGGUGGAUGUUUACUUC	22
hsa-miR-30c-1-3p MIMAT0004674	CUGGGAGAGGGUUGUUUACUCC	22
hsa-miR-30c-2-3p MIMAT0004550	CUGGGAGAAGGCUGUUUACUCU	22
hsa-miR-30d-3p MIMAT0004551	CUUUCAGUCAGAUGUUUGCUGC	22
hsa-miR-30e-3p MIMAT0000693	CUUUCAGUCGGAUGUUUACAGC	22
hsa-miR-31-3p MIMAT0004504	UGCUAUGCCAACAUAUUGCCAU	22
hsa-miR-323a-3p MIMAT0000755	CACAUUACACGGUCGACCUCU	21
hsa-miR-32-3p MIMAT0004505	CAAUUUAGUGUGUGUGAUAUUU	22
hsa-miR-324-3p MIMAT0000762	ACUGCCCCAGGUGCUGCUGG	20
hsa-miR-328-3p MIMAT0000752	CUGGCCCUCUCUGCCCUUCCGU	22
hsa-miR-329-3p MIMAT0001629	AACACACCUGGUUAACCUCUUU	22
hsa-miR-330-3p MIMAT0000751	GCAAAGCACACGGCCUGCAGAGA	23
hsa-miR-335-3p MIMAT0004703	UUUUUCAUUAUUGCUCCUGACC	22
hsa-miR-338-3p MIMAT0000763	UCCAGCAUCAGUGAUUUUGUUG	22
hsa-miR-339-3p MIMAT0004702	UGAGCGCCUCGACGACAGAGCCG	23
hsa-miR-33a-3p MIMAT0004506	CAAUGUUUCCACAGUGCAUCAC	22
hsa-miR-33b-3p MIMAT0004811	CAGUGCCUCGGCAGUGCAGCCC	22
hsa-miR-340-3p MIMAT0000750	UCCGUCUCAGUUACUUUAUAGC	22
hsa-miR-342-3p MIMAT0000753	UCUCACACAGAAAUCGCACCCGU	23
hsa-miR-345-3p MIMAT0022698	GCCCUGAACGAGGGGUCUGGAG	22
hsa-miR-34a-3p MIMAT0004557	CAAUCAGCAAGUAUACUGCCCU	22
hsa-miR-34b-3p MIMAT0004676	CAAUCACUAACUCCACUGCCAU	22
hsa-miR-34c-3p MIMAT0004677	AAUCACUAACCACACGGCCAGG	22
hsa-miR-361-3p MIMAT0004682	UCCCCCAGGUGUGAUUCUGAUUU	23
hsa-miR-362-3p MIMAT0004683	AACACACCUAUUCAAGGAUUCA	22
hsa-miR-363-3p MIMAT0000707	AAUUGCACGGUAUCCAUCUGUA	22
hsa-miR-365a-3p MIMAT0000710	UAAUGCCCCUAAAAAUCCUUAU	22
hsa-miR-365b-3p MIMAT0022834	UAAUGCCCCUAAAAAUCCUUAU	22
hsa-miR-367-3p MIMAT0000719	AAUUGCACUUUAGCAAUGGUGA	22
hsa-miR-369-3p MIMAT0000721	AAUAAUACAUGGUUGAUCUUU	21
hsa-miR-370-3p MIMAT0000722	GCCUGCUGGGGUGGAACCUGGU	22
hsa-miR-371a-3p MIMAT0000723	AAGUGCCGCCAUCUUUUGAGUGU	23
hsa-miR-372-3p MIMAT0000724	AAAGUGCUGCGACAUUUGAGCGU	23
hsa-miR-373-3p MIMAT0000726	GAAGUGCUUCGAUUUUGGGGUGU	23
hsa-miR-374a-3p MIMAT0004688	CUUAUCAGAUUGUAUUGUAAUU	22
hsa-miR-376a-3p MIMAT0000729	AUCAUAGAGGAAAAUCCACGU	21
hsa-miR-376b-3p MIMAT0002172	AUCAUAGAGGAAAAUCCAUGUU	22
hsa-miR-376c-3p MIMAT0000720	AACAUAGAGGAAAUUCCACGU	21
hsa-miR-377-3p MIMAT0000730	AUCACACAAAGGCAACUUUUGU	22
hsa-miR-378a-3p MIMAT0000732	ACUGGACUUGGAGUCAGAAGGC	22
hsa-miR-380-3p MIMAT0000735	UAUGUAAUAUGGUCCACAUCUU	22
hsa-miR-381-3p MIMAT0000736	UAUACAAGGGCAAGCUCUCUGU	22
hsa-miR-382-3p MIMAT0022697	AAUCAUUCACGGACAACACUU	21
hsa-miR-383-3p MIMAT0026485	ACAGCACUGCCUGGUCAGA	19
hsa-miR-409-3p MIMAT0001639	GAAUGUUGCUCGGUGAACCCCU	22
hsa-miR-412-3p MIMAT0002170	ACUUCACCUGGUCCACUAGCCGU	23
hsa-miR-423-3p MIMAT0001340	AGCUCGGUCUGAGGCCCCUCAGU	23
hsa-miR-424-3p MIMAT0004749	CAAAACGUGAGGCGCUGCUAU	21
hsa-miR-425-3p MIMAT0001343	AUCGGGAAUGUCGUGUCCGCCC	22
hsa-miR-431-3p MIMAT0004757	CAGGUCGUCUUGCAGGGCUUCU	22
hsa-miR-432-3p MIMAT0002815	CUGGAUGGCUCCUCCAUGUCU	21
hsa-miR-433-3p MIMAT0001627	AUCAUGAUGGGCUCCUCGGUGU	22
hsa-miR-449b-3p MIMAT0009203	CAGCCACAACUACCCUGCCACU	22
hsa-miR-449c-3p MIMAT0013771	UUGCUAGUUGCACUCCUCUCUGU	23
hsa-miR-450a-1-3p MIMAT0022700	AUUGGGAACAUUUUGCAUGUAU	22
hsa-miR-450a-2-3p MIMAT0031074	AUUGGGGACAUUUUGCAUUCAU	22
hsa-miR-450b-3p MIMAT0004910	UUGGGAUCAUUUUGCAUCCAUA	22
hsa-miR-452-3p MIMAT0001636	CUCAUCUGCAAAGAAGUAAGUG	22
hsa-miR-454-3p MIMAT0003885	UAGUGCAAUAUUGCUUAUAGGGU	23
hsa-miR-455-3p MIMAT0004784	GCAGUCCAUGGGCAUAUACAC	21
hsa-miR-483-3p MIMAT0002173	UCACUCCUCUCCUCCCGUCUU	21
hsa-miR-485-3p MIMAT0002176	GUCAUACACGGCUCUCCUCUCU	22
hsa-miR-486-3p MIMAT0004762	CGGGGCAGCUCAGUACAGGAU	21
hsa-miR-487a-3p MIMAT0002178	AAUCAUACAGGGACAUCCAGUU	22
hsa-miR-487b-3p MIMAT0003180	AAUCGUACAGGGUCAUCCACUU	22
hsa-miR-488-3p MIMAT0004763	UUGAAAGGCUAUUUCUUGGUC	21
hsa-miR-489-3p MIMAT0002805	GUGACAUCACAUAUACGGCAGC	22
hsa-miR-491-3p MIMAT0004765	CUUAUGCAAGAUUCCCUUCUAC	22
hsa-miR-493-3p MIMAT0003161	UGAAGGUCUACUGUGUGCCAGG	22
hsa-miR-495-3p MIMAT0002817	AAACAAACAUGGUGCACUUCUU	22
hsa-miR-497-3p MIMAT0004768	CAAACCACACUGUGGUGUUAGA	22
hsa-miR-499a-3p MIMAT0004772	AACAUCACAGCAAGUCUGUGCU	22
hsa-miR-500a-3p MIMAT0002871	AUGCACCUGGGCAAGGAUUCUG	22
hsa-miR-501-3p MIMAT0004774	AAUGCACCCGGGCAAGGAUUCU	22
hsa-miR-502-3p MIMAT0004775	AAUGCACCUGGGCAAGGAUUCA	22
hsa-miR-503-3p MIMAT0022925	GGGGUAUUGUUUCCGCUGCCAGG	23
hsa-miR-504-3p MIMAT0026612	GGGAGUGCAGGGCAGGGUUUC	21
hsa-miR-505-3p MIMAT0002876	CGUCAACACUUGCUGGUUUCCU	22
hsa-miR-506-3p MIMAT0002878	UAAGGCACCCUUCUGAGUAGA	21
hsa-miR-508-3p MIMAT0002880	UGAUUGUAGCCUUUUGGAGUAGA	23
hsa-miR-509-3p MIMAT0002881	UGAUUGGUACGUCUGUGGGUAG	22
hsa-miR-510-3p MIMAT0026613	AUUGAAACCUCUAAGAGUGGA	21
hsa-miR-512-3p MIMAT0002823	AAGUGCUGUCAUAGCUGAGGUC	22
hsa-miR-513a-3p MIMAT0004777	UAAAUUUCACCUUUCUGAGAAGG	23
hsa-miR-514a-3p MIMAT0002883	AUUGACACUUCUGUGAGUAGA	21
hsa-miR-515-3p MIMAT0002827	GAGUGCCUUCUUUUGGAGCGUU	22
hsa-miR-516a-3p MIMAT0006778	UGCUUCCUUUCAGAGGGU	18
hsa-miR-516b-3p MIMAT0002860	UGCUUCCUUUCAGAGGGU	18
hsa-miR-517c-3p MIMAT0002866	AUCGUGCAUCCUUUUAGAGUGU	22
hsa-miR-518c-3p MIMAT0002848	CAAAGCGCUUCUCUUUAGAGUGU	23
hsa-miR-518f-3p MIMAT0002842	GAAAGCGCUUCUCUUUAGAGG	21
hsa-miR-519c-3p MIMAT0002832	AAAGUGCAUCUUUUUAGAGGAU	22
hsa-miR-519d-3p MIMAT0002853	CAAAGUGCCUCCCUUUAGAGUG	22
hsa-miR-519e-3p MIMAT0002829	AAGUGCCUCCUUUUAGAGUGUU	22
hsa-miR-520a-3p MIMAT0002834	AAAGUGCUUCCCUUUGGACUGU	22
hsa-miR-520c-3p MIMAT0002846	AAAGUGCUUCCUUUUAGAGGGU	22
hsa-miR-520d-3p MIMAT0002856	AAAGUGCUUCUCUUUGGUGGGU	22
hsa-miR-520f-3p MIMAT0002830	AAGUGCUUCCUUUUAGAGGGUU	22
hsa-miR-520g-3p MIMAT0002858	ACAAAGUGCUUCCCUUUAGAGUGU	24
hsa-miR-522-3p MIMAT0002868	AAAAUGGUUCCCUUUAGAGUGU	22
hsa-miR-524-3p MIMAT0002850	GAAGGCGCUUCCCUUUGGAGU	21
hsa-miR-525-3p MIMAT0002839	GAAGGCGCUUCCCUUUAGAGCG	22
hsa-miR-526b-3p MIMAT0002836	GAAAGUGCUUCCUUUUAGAGGC	22
hsa-miR-532-3p MIMAT0004780	CCUCCCACACCCAAGGCUUGCA	22
hsa-miR-539-3p MIMAT0022705	AUCAUACAAGGACAAUUUCUUU	22
hsa-miR-541-3p MIMAT0004920	UGGUGGGCACAGAAUCUGGACU	22
hsa-miR-542-3p MIMAT0003389	UGUGACAGAUUGAUAACUGAAA	22
hsa-miR-545-3p MIMAT0003165	UCAGCAAACAUUUAUUGUGUGC	22
hsa-miR-548a-3p MIMAT0003251	CAAAACUGGCAAUUACUUUUGC	22
hsa-miR-548b-3p MIMAT0003254	CAAGAACCUCAGUUGCUUUUGU	22
hsa-miR-548c-3p MIMAT0003285	CAAAAAUCUCAAUUACUUUUGC	22
hsa-miR-548d-3p MIMAT0003323	CAAAAACCACAGUUUCUUUUGC	22
hsa-miR-550a-3p MIMAT0003257	UGUCUUACUCCCUCAGGCACAU	22
hsa-miR-552-3p MIMAT0003215	AACAGGUGACUGGUUAGACAA	21
hsa-miR-556-3p MIMAT0004793	AUAUUACCAUUAGCUCAUCUUU	22
hsa-miR-561-3p MIMAT0003225	CAAAGUUUAAGAUCCUUGAAGU	22
hsa-miR-570-3p MIMAT0003235	CGAAAACAGCAAUUACCUUUGC	22
hsa-miR-576-3p MIMAT0004796	AAGAUGUGGAAAAAUUGGAAUC	22
hsa-miR-579-3p MIMAT0003244	UUCAUUUGGUAUAAACCGCGAUU	23
hsa-miR-580-3p MIMAT0003245	UUGAGAAUGAUGAAUCAUUAGG	22
hsa-miR-582-3p MIMAT0004797	UAACUGGUUGAACAACUGAACC	22
hsa-miR-584-3p MIMAT0022708	UCAGUUCCAGGCCAACCAGGCU	22
hsa-miR-589-3p MIMAT0003256	UCAGAACAAAUGCCGGUUCCCAGA	24
hsa-miR-590-3p MIMAT0004801	UAAUUUUAUGUAUAAGCUAGU	21
hsa-miR-593-3p MIMAT0004802	UGUCUCUGCUGGGGUUUCU	19
hsa-miR-597-3p MIMAT0026619	UGGUUCUCUUGUGGCUCAAGCGU	23
hsa-miR-598-3p MIMAT0003266	UACGUCAUCGUUGUCAUCGUCA	22
hsa-miR-605-3p MIMAT0026621	AGAAGGCACUAUGAGAUUUAGA	22
hsa-miR-615-3p MIMAT0003283	UCCGAGCCUGGGUCUCCCUCUU	22
hsa-miR-616-3p MIMAT0004805	AGUCAUUGGAGGGUUUGAGCAG	22
hsa-miR-619-3p MIMAT0003288	GACCUGGACAUGUUUGUGCCCAGU	24
hsa-miR-624-3p MIMAT0004807	CACAAGGUAUUGGUAUUACCU	21
hsa-miR-627-3p MIMAT0026623	UCUUUUCUUUGAGACUCACU	20
hsa-miR-629-3p MIMAT0003298	GUUCUCCCAACGUAAGCCCAGC	22
hsa-miR-642a-3p MIMAT0020924	AGACACAUUUGGAGAGGGAACC	22
hsa-miR-651-3p MIMAT0026624	AAAGGAAAGUGUAUCCUAAAAG	22
hsa-miR-652-3p MIMAT0003322	AAUGGCGCCACUAGGGUUGUG	21
hsa-miR-653-3p MIMAT0026625	UUCACUGGAGUUUGUUUCAAUA	22
hsa-miR-654-3p MIMAT0004814	UAUGUCUGCUGACCAUCACCUU	22
hsa-miR-655-3p MIMAT0003331	AUAAUACAUGGUUAACCUCUUU	22
hsa-miR-659-3p MIMAT0003337	CUUGGUUCAGGGAGGGUCCCCA	22
hsa-miR-660-3p MIMAT0022711	ACCUCCUGUGUGCAUGGAUUA	21
hsa-miR-668-3p MIMAT0003881	UGUCACUCGGCUCGGCCCACUAC	23
hsa-miR-670-3p MIMAT0026640	UUUCCUCAUAUUCAUUCAGGA	21
hsa-miR-671-3p MIMAT0004819	UCCGGUUCUCAGGGCUCCACC	21
hsa-miR-675-3p MIMAT0006790	CUGUAUGCCCUCACCGCUCA	20
hsa-miR-708-3p MIMAT0004927	CAACUAGACUGUGAGCUUCUAG	22
hsa-miR-744-3p MIMAT0004946	CUGUUGCCACUAACCUCAACCU	22
hsa-miR-758-3p MIMAT0003879	UUUGUGACCUGGUCCACUAACC	22
hsa-miR-766-3p MIMAT0003888	ACUCCAGCCCCACAGCCUCAGC	22
hsa-miR-767-3p MIMAT0003883	UCUGCUCAUACCCCAUGGUUUCU	23
hsa-miR-769-3p MIMAT0003887	CUGGGAUCUCCGGGGUCUUGGUU	23
hsa-miR-873-3p MIMAT0022717	GGAGACUGAUGAGUUCCCGGGA	22
hsa-miR-874-3p MIMAT0004911	CUGCCCUGGCCCGAGGGACCGA	22
hsa-miR-875-3p MIMAT0004923	CCUGGAAACACUGAGGUUGUG	21
hsa-miR-876-3p MIMAT0004925	UGGUGGUUUACAAAGUAAUUCA	22
hsa-miR-877-3p MIMAT0004950	UCCUCUUCUCCCUCCUCCCAG	21
hsa-miR-885-3p MIMAT0004948	AGGCAGCGGGGUGUAGUGGAUA	22
hsa-miR-887-3p MIMAT0004951	GUGAACGGGCGCCAUCCCGAGG	22
hsa-miR-888-3p MIMAT0004917	GACUGACACCUCUUUGGGUGAA	22
hsa-miR-889-3p MIMAT0004921	UUAAUAUCGGACAACCAUUGU	21
hsa-miR-891a-3p MIMAT0026717	AGUGGCACAUGUUUGUUGUGAG	22
hsa-miR-92a-3p MIMAT0000092	UAUUGCACUUGUCCCGGCCUGU	22
hsa-miR-92b-3p MIMAT0003218	UAUUGCACUCGUCCCGGCCUCC	22
hsa-miR-93-3p MIMAT0004509	ACUGCUGAGCUAGCACUUCCCG	22
hsa-miR-95-3p MIMAT0000094	UUCAACGGGUAUUUAUUGAGCA	22
hsa-miR-96-3p MIMAT0004510	AAUCAUGUGCAGUGCCAAUAUG	22

## Sheet: miRNA-5p
基因名称	碱基名称	碱基数目
hsa-let-7a-5p MIMAT0000062	UGAGGUAGUAGGUUGUAUAGUU	22
hsa-let-7b-5p MIMAT0000063	UGAGGUAGUAGGUUGUGUGGUU	22
hsa-let-7c-5p MIMAT0000064	UGAGGUAGUAGGUUGUAUGGUU	22
hsa-let-7e-5p MIMAT0000066	UGAGGUAGGAGGUUGUAUAGUU	22
hsa-let-7f-5p MIMAT0000067	UGAGGUAGUAGAUUGUAUAGUU	22
hsa-let-7g-5p MIMAT0000414	UGAGGUAGUAGUUUGUACAGUU	22
hsa-let-7i-5p MIMAT0000415	UGAGGUAGUAGUUUGUGCUGUU	22
hsa-miR-101-5p MIMAT0004513	CAGUUAUCACAGUGCUGAUGCU	22
hsa-miR-103a-2-5p MIMAT0009196	AGCUUCUUUACAGUGCUGCCUUG	23
hsa-miR-105-5p MIMAT0000102	UCAAAUGCUCAGACUCCUGUGGU	23
hsa-miR-106a-5p MIMAT0000103	AAAAGUGCUUACAGUGCAGGUAG	23
hsa-miR-106b-5p MIMAT0000680	UAAAGUGCUGACAGUGCAGAU	21
hsa-miR-1224-5p MIMAT0005458	GUGAGGACUCGGGAGGUGG	19
hsa-miR-122-5p MIMAT0000421	UGGAGUGUGACAAUGGUGUUUG	22
hsa-miR-124-5p MIMAT0004591	CGUGUUCACAGCGGACCUUGAU	22
hsa-miR-125a-5p MIMAT0000443	UCCCUGAGACCCUUUAACCUGUGA	24
hsa-miR-125b-5p MIMAT0000423	UCCCUGAGACCCUAACUUGUGA	22
hsa-miR-126-5p MIMAT0000444	CAUUAUUACUUUUGGUACGCG	21
hsa-miR-1271-5p MIMAT0005796	CUUGGCACCUAGCAAGCACUCA	22
hsa-miR-127-5p MIMAT0004604	CUGAAGCUCAGAGGGCUCUGAU	22
hsa-miR-128-1-5p MIMAT0026477	CGGGGCCGUAGCACUGUCUGAGA	23
hsa-miR-128-2-5p MIMAT0031095	GGGGGCCGAUACACUGUACGAGA	23
hsa-miR-129-5p MIMAT0000242	CUUUUUGCGGUCUGGGCUUGC	21
hsa-miR-1296-5p MIMAT0005794	UUAGGGCCCUGGCUCCAUCUCC	22
hsa-miR-1301-5p MIMAT0026639	CGCUCUAGGCACCGCAGCA	19
hsa-miR-130a-5p MIMAT0004593	UUCACAUUGUGCUACUGUCUGC	22
hsa-miR-130b-5p MIMAT0004680	ACUCUUUCCCUGUUGCACUAC	21
hsa-miR-132-5p MIMAT0004594	ACCGUGGCUUUCGAUUGUUACU	22
hsa-miR-133a-5p MIMAT0026478	AGCUGGUAAAAUGGAACCAAAU	22
hsa-miR-134-5p MIMAT0000447	UGUGACUGGUUGACCAGAGGGG	22
hsa-miR-135a-5p MIMAT0000428	UAUGGCUUUUUAUUCCUAUGUGA	23
hsa-miR-135b-5p MIMAT0000758	UAUGGCUUUUCAUUCCUAUGUGA	23
hsa-miR-136-5p MIMAT0000448	ACUCCAUUUGUUUUGAUGAUGGA	23
hsa-miR-138-5p MIMAT0000430	AGCUGGUGUUGUGAAUCAGGCCG	23
hsa-miR-139-5p MIMAT0000250	UCUACAGUGCACGUGUCUCCAGU	23
hsa-miR-140-5p MIMAT0000431	CAGUGGUUUUACCCUAUGGUAG	22
hsa-miR-141-5p MIMAT0004598	CAUCUUCCAGUACAGUGUUGGA	22
hsa-miR-142-5p MIMAT0000433	CAUAAAGUAGAAAGCACUACU	21
hsa-miR-143-5p MIMAT0004599	GGUGCAGUGCUGCAUCUCUGGU	22
hsa-miR-144-5p MIMAT0004600	GGAUAUCAUCAUAUACUGUAAG	22
hsa-miR-145-5p MIMAT0000437	GUCCAGUUUUCCCAGGAAUCCCU	23
hsa-miR-146a-5p MIMAT0000449	UGAGAACUGAAUUCCAUGGGUU	22
hsa-miR-146b-5p MIMAT0002809	UGAGAACUGAAUUCCAUAGGCU	22
hsa-miR-148a-5p MIMAT0004549	AAAGUUCUGAGACACUCCGACU	22
hsa-miR-148b-5p MIMAT0004699	AAGUUCUGUUAUACACUCAGGC	22
hsa-miR-149-5p MIMAT0000450	UCUGGCUCCGUGUCUUCACUCCC	23
hsa-miR-150-5p MIMAT0000451	UCUCCCAACCCUUGUACCAGUG	22
hsa-miR-151a-5p MIMAT0004697	UCGAGGAGCUCACAGUCUAGU	21
hsa-miR-152-5p MIMAT0026479	AGGUUCUGUGAUACACUCCGACU	23
hsa-miR-153-5p MIMAT0026480	UCAUUUUUGUGAUGUUGCAGCU	22
hsa-miR-154-5p MIMAT0000452	UAGGUUAUCCGUGUUGCCUUCG	22
hsa-miR-155-5p MIMAT0000646	UUAAUGCUAAUCGUGAUAGGGGU	23
hsa-miR-17-5p MIMAT0000070	CAAAGUGCUUACAGUGCAGGUAG	23
hsa-miR-181a-5p MIMAT0000256	AACAUUCAACGCUGUCGGUGAGU	23
hsa-miR-181b-5p MIMAT0000257	AACAUUCAUUGCUGUCGGUGGGU	23
hsa-miR-181c-5p MIMAT0000258	AACAUUCAACCUGUCGGUGAGU	22
hsa-miR-181d-5p MIMAT0002821	AACAUUCAUUGUUGUCGGUGGGU	23
hsa-miR-182-5p MIMAT0000259	UUUGGCAAUGGUAGAACUCACACU	24
hsa-miR-183-5p MIMAT0000261	UAUGGCACUGGUAGAAUUCACU	22
hsa-miR-185-5p MIMAT0000455	UGGAGAGAAAGGCAGUUCCUGA	22
hsa-miR-186-5p MIMAT0000456	CAAAGAAUUCUCCUUUUGGGCU	22
hsa-miR-187-5p MIMAT0004561	GGCUACAACACAGGACCCGGGC	22
hsa-miR-188-5p MIMAT0000457	CAUCCCUUGCAUGGUGGAGGG	21
hsa-miR-18a-5p MIMAT0000072	UAAGGUGCAUCUAGUGCAGAUAG	23
hsa-miR-18b-5p MIMAT0001412	UAAGGUGCAUCUAGUGCAGUUAG	23
hsa-miR-190a-5p MIMAT0000458	UGAUAUGUUUGAUAUAUUAGGU	22
hsa-miR-192-5p MIMAT0000222	CUGACCUAUGAAUUGACAGCC	21
hsa-miR-193a-5p MIMAT0004614	UGGGUCUUUGCGGGCGAGAUGA	22
hsa-miR-193b-5p MIMAT0004767	CGGGGUUUUGAGGGCGAGAUGA	22
hsa-miR-194-5p MIMAT0000460	UGUAACAGCAACUCCAUGUGGA	22
hsa-miR-195-5p MIMAT0000461	UAGCAGCACAGAAAUAUUGGC	21
hsa-miR-196a-5p MIMAT0000226	UAGGUAGUUUCAUGUUGUUGGG	22
hsa-miR-196b-5p MIMAT0001080	UAGGUAGUUUCCUGUUGUUGGG	22
hsa-miR-197-5p MIMAT0022691	CGGGUAGAGAGGGCAGUGGGAGG	23
hsa-miR-199a-5p MIMAT0000231	CCCAGUGUUCAGACUACCUGUUC	23
hsa-miR-199b-5p MIMAT0000263	CCCAGUGUUUAGACUAUCUGUUC	23
hsa-miR-19a-5p MIMAT0004490	AGUUUUGCAUAGUUGCACUACA	22
hsa-miR-19b-1-5p MIMAT0004491	AGUUUUGCAGGUUUGCAUCCAGC	23
hsa-miR-19b-2-5p MIMAT0004492	AGUUUUGCAGGUUUGCAUUUCA	22
hsa-miR-200b-5p MIMAT0004571	CAUCUUACUGGGCAGCAUUGGA	22
hsa-miR-200c-5p MIMAT0004657	CGUCUUACCCAGCAGUGUUUGG	22
hsa-miR-202-5p MIMAT0002810	UUCCUAUGCAUAUACUUCUUUG	22
hsa-miR-203a-5p MIMAT0031890	AGUGGUUCUUAACAGUUCAACAGUU	25
hsa-miR-204-5p MIMAT0000265	UUCCCUUUGUCAUCCUAUGCCU	22
hsa-miR-205-5p MIMAT0000266	UCCUUCAUUCCACCGGAGUCUG	22
hsa-miR-208a-5p MIMAT0026474	GAGCUUUUGGCCCGGGUUAUAC	22
hsa-miR-20a-5p MIMAT0000075	UAAAGUGCUUAUAGUGCAGGUAG	23
hsa-miR-20b-5p MIMAT0001413	CAAAGUGCUCAUAGUGCAGGUAG	23
hsa-miR-210-5p MIMAT0026475	AGCCCCUGCCCACCGCACACUG	22
hsa-miR-211-5p MIMAT0000268	UUCCCUUUGUCAUCCUUCGCCU	22
hsa-miR-212-5p MIMAT0022695	ACCUUGGCUCUAGACUGCUUACU	23
hsa-miR-214-5p MIMAT0004564	UGCCUGUCUACACUUGCUGUGC	22
hsa-miR-215-5p MIMAT0000272	AUGACCUAUGAAUUGACAGAC	21
hsa-miR-21-5p MIMAT0000076	UAGCUUAUCAGACUGAUGUUGA	22
hsa-miR-216a-5p MIMAT0000273	UAAUCUCAGCUGGCAACUGUGA	22
hsa-miR-218-5p MIMAT0000275	UUGUGCUUGAUCUAACCAUGU	21
hsa-miR-221-5p MIMAT0004568	ACCUGGCAUACAAUGUAGAUUU	22
hsa-miR-222-5p MIMAT0004569	CUCAGUAGCCAGUGUAGAUCCU	22
hsa-miR-223-5p MIMAT0004570	CGUGUAUUUGACAAGCUGAGUU	22
hsa-miR-224-5p MIMAT0000281	CAAGUCACUAGUGGUUCCGUU	21
hsa-miR-22-5p MIMAT0004495	AGUUCUUCAGUGGCAAGCUUUA	22
hsa-miR-23a-5p MIMAT0004496	GGGGUUCCUGGGGAUGGGAUUU	22
hsa-miR-23b-5p MIMAT0004587	UGGGUUCCUGGCAUGCUGAUUU	22
hsa-miR-26a-5p MIMAT0000082	UUCAAGUAAUCCAGGAUAGGCU	22
hsa-miR-28-5p MIMAT0000085	AAGGAGCUCACAGUCUAUUGAG	22
hsa-miR-296-5p MIMAT0000690	AGGGCCCCCCCUCAAUCCUGU	21
hsa-miR-29a-5p MIMAT0004503	ACUGAUUUCUUUUGGUGUUCAG	22
hsa-miR-29b-1-5p MIMAT0004514	GCUGGUUUCAUAUGGUGGUUUAGA	24
hsa-miR-29b-2-5p MIMAT0004515	CUGGUUUCACAUGGUGGCUUAG	22
hsa-miR-29c-5p MIMAT0004673	UGACCGAUUUCUCCUGGUGUUC	22
hsa-miR-301a-5p MIMAT0022696	GCUCUGACUUUAUUGCACUACU	22
hsa-miR-302a-5p MIMAT0000683	ACUUAAACGUGGAUGUACUUGCU	23
hsa-miR-30c-5p MIMAT0000244	UGUAAACAUCCUACACUCUCAGC	23
hsa-miR-31-5p MIMAT0000089	AGGCAAGAUGCUGGCAUAGCU	21
hsa-miR-323a-5p MIMAT0004696	AGGUGGUCCGUGGCGCGUUCGC	22
hsa-miR-324-5p MIMAT0000761	CGCAUCCCCUAGGGCAUUGGUGU	23
hsa-miR-328-5p MIMAT0026486	GGGGGGGCAGGAGGGGCUCAGGG	23
hsa-miR-329-5p MIMAT0026555	GAGGUUUUCUGGGUUUCUGUUUC	23
hsa-miR-330-5p MIMAT0004693	UCUCUGGGCCUGUGUCUUAGGC	22
hsa-miR-335-5p MIMAT0000765	UCAAGAGCAAUAACGAAAAAUGU	23
hsa-miR-337-5p MIMAT0004695	GAACGGCUUCAUACAGGAGUU	21
hsa-miR-338-5p MIMAT0004701	AACAAUAUCCUGGUGCUGAGUG	22
hsa-miR-339-5p MIMAT0000764	UCCCUGUCCUCCAGGAGCUCACG	23
hsa-miR-33a-5p MIMAT0000091	GUGCAUUGUAGUUGCAUUGCA	21
hsa-miR-33b-5p MIMAT0003301	GUGCAUUGCUGUUGCAUUGC	20
hsa-miR-340-5p MIMAT0004692	UUAUAAAGCAAUGAGACUGAUU	22
hsa-miR-342-5p MIMAT0004694	AGGGGUGCUAUCUGUGAUUGA	21
hsa-miR-345-5p MIMAT0000772	GCUGACUCCUAGUCCAGGGCUC	22
hsa-miR-34a-5p MIMAT0000255	UGGCAGUGUCUUAGCUGGUUGU	22
hsa-miR-34b-5p MIMAT0000685	UAGGCAGUGUCAUUAGCUGAUUG	23
hsa-miR-34c-5p MIMAT0000686	AGGCAGUGUAGUUAGCUGAUUGC	23
hsa-miR-361-5p MIMAT0000703	UUAUCAGAAUCUCCAGGGGUAC	22
hsa-miR-362-5p MIMAT0000705	AAUCCUUGGAACCUAGGUGUGAGU	24
hsa-miR-363-5p MIMAT0003385	CGGGUGGAUCACGAUGCAAUUU	22
hsa-miR-365a-5p MIMAT0009199	AGGGACUUUUGGGGGCAGAUGUG	23
hsa-miR-365b-5p MIMAT0022833	AGGGACUUUCAGGGGCAGCUGU	22
hsa-miR-367-5p MIMAT0004686	ACUGUUGCUAAUAUGCAACUCU	22
hsa-miR-369-5p MIMAT0001621	AGAUCGACCGUGUUAUAUUCGC	22
hsa-miR-371a-5p MIMAT0004687	ACUCAAACUGUGGGGGCACU	20
hsa-miR-372-5p MIMAT0026484	CCUCAAAUGUGGAGCACUAUUCU	23
hsa-miR-373-5p MIMAT0000725	ACUCAAAAUGGGGGCGCUUUCC	22
hsa-miR-376a-2-5p MIMAT0022928	GGUAGAUUUUCCUUCUAUGGU	21
hsa-miR-376a-5p MIMAT0003386	GUAGAUUCUCCUUCUAUGAGUA	22
hsa-miR-376b-5p MIMAT0022923	CGUGGAUAUUCCUUCUAUGUUU	22
hsa-miR-376c-5p MIMAT0022861	GGUGGAUAUUCCUUCUAUGUU	21
hsa-miR-377-5p MIMAT0004689	AGAGGUUGCCCUUGGUGAAUUC	22
hsa-miR-378a-5p MIMAT0000731	CUCCUGACUCCAGGUCCUGUGU	22
hsa-miR-379-5p MIMAT0000733	UGGUAGACUAUGGAACGUAGG	21
hsa-miR-380-5p MIMAT0000734	UGGUUGACCAUAGAACAUGCGC	22
hsa-miR-381-5p MIMAT0022862	AGCGAGGUUGCCCUUUGUAUAU	22
hsa-miR-382-5p MIMAT0000737	GAAGUUGUUCGUGGUGGAUUCG	22
hsa-miR-383-5p MIMAT0000738	AGAUCAGAAGGUGAUUGUGGCU	22
hsa-miR-409-5p MIMAT0001638	AGGUUACCCGAGCAACUUUGCAU	23
hsa-miR-410-5p MIMAT0026558	AGGUUGUCUGUGAUGAGUUCG	21
hsa-miR-411-5p MIMAT0003329	UAGUAGACCGUAUAGCGUACG	21
hsa-miR-423-5p MIMAT0004748	UGAGGGGCAGAGAGCGAGACUUU	23
hsa-miR-424-5p MIMAT0001341	CAGCAGCAAUUCAUGUUUUGAA	22
hsa-miR-431-5p MIMAT0001625	UGUCUUGCAGGCCGUCAUGCA	21
hsa-miR-432-5p MIMAT0002814	UCUUGGAGUAGGUCAUUGGGUGG	23
hsa-miR-449b-5p MIMAT0003327	AGGCAGUGUAUUGUUAGCUGGC	22
hsa-miR-449c-5p MIMAT0010251	UAGGCAGUGUAUUGCUAGCGGCUGU	25
hsa-miR-450b-5p MIMAT0004909	UUUUGCAAUAUGUUCCUGAAUA	22
hsa-miR-452-5p MIMAT0001635	AACUGUUUGCAGAGGAAACUGA	22
hsa-miR-455-5p MIMAT0003150	UAUGUGCCUUUGGACUACAUCG	22
hsa-miR-483-5p MIMAT0004761	AAGACGGGAGGAAAGAAGGGAG	22
hsa-miR-485-5p MIMAT0002175	AGAGGCUGGCCGUGAUGAAUUC	22
hsa-miR-486-5p MIMAT0002177	UCCUGUACUGAGCUGCCCCGAG	22
hsa-miR-487a-5p MIMAT0026559	GUGGUUAUCCCUGCUGUGUUCG	22
hsa-miR-487b-5p MIMAT0026614	GUGGUUAUCCCUGUCCUGUUCG	22
hsa-miR-488-5p MIMAT0002804	CCCAGAUAAUGGCACUCUCAA	21
hsa-miR-490-5p MIMAT0004764	CCAUGGAUCUCCAGGUGGGU	20
hsa-miR-491-5p MIMAT0002807	AGUGGGGAACCCUUCCAUGAGG	22
hsa-miR-493-5p MIMAT0002813	UUGUACAUGGUAGGCUUUCAUU	22
hsa-miR-494-5p MIMAT0026607	AGGUUGUCCGUGUUGUCUUCUCU	23
hsa-miR-495-5p MIMAT0022924	GAAGUUGCCCAUGUUAUUUUCG	22
hsa-miR-497-5p MIMAT0002820	CAGCAGCACACUGUGGUUUGU	21
hsa-miR-499a-5p MIMAT0002870	UUAAGACUUGCAGUGAUGUUU	21
hsa-miR-500a-5p MIMAT0004773	UAAUCCUUGCUACCUGGGUGAGA	23
hsa-miR-501-5p MIMAT0002872	AAUCCUUUGUCCCUGGGUGAGA	22
hsa-miR-502-5p MIMAT0002873	AUCCUUGCUAUCUGGGUGCUA	21
hsa-miR-503-5p MIMAT0002874	UAGCAGCGGGAACAGUUCUGCAG	23
hsa-miR-504-5p MIMAT0002875	AGACCCUGGUCUGCACUCUAUC	22
hsa-miR-505-5p MIMAT0004776	GGGAGCCAGGAAGUAUUGAUGU	22
hsa-miR-506-5p MIMAT0022701	UAUUCAGGAAGGUGUUACUUAA	22
hsa-miR-508-5p MIMAT0004778	UACUCCAGAGGGCGUCACUCAUG	23
hsa-miR-509-5p MIMAT0004779	UACUGCAGACAGUGGCAAUCA	21
hsa-miR-510-5p MIMAT0002882	UACUCAGGAGAGUGGCAAUCAC	22
hsa-miR-511-5p MIMAT0002808	GUGUCUUUUGCUCUGCAGUCA	21
hsa-miR-512-5p MIMAT0002822	CACUCAGCCUUGAGGGCACUUUC	23
hsa-miR-513a-5p MIMAT0002877	UUCACAGGGAGGUGUCAU	18
hsa-miR-514a-5p MIMAT0022702	UACUCUGGAGAGUGACAAUCAUG	23
hsa-miR-515-5p MIMAT0002826	UUCUCCAAAAGAAAGCACUUUCUG	24
hsa-miR-516a-5p MIMAT0004770	UUCUCGAGGAAAGAAGCACUUUC	23
hsa-miR-516b-5p MIMAT0002859	AUCUGGAGGUAAGAAGCACUUU	22
hsa-miR-518a-5p MIMAT0005457	CUGCAAAGGGAAGCCCUUUC	20
hsa-miR-518c-5p MIMAT0002847	UCUCUGGAGGGAAGCACUUUCUG	23
hsa-miR-518d-5p MIMAT0005456	CUCUAGAGGGAAGCACUUUCUG	22
hsa-miR-518f-5p MIMAT0002841	CUCUAGAGGGAAGCACUUUCUC	22
hsa-miR-519d-5p MIMAT0026610	CCUCCAAAGGGAAGCGCUUUCUGUU	25
hsa-miR-519e-5p MIMAT0002828	UUCUCCAAAAGGGAGCACUUUC	22
hsa-miR-520a-5p MIMAT0002833	CUCCAGAGGGAAGUACUUUCU	21
hsa-miR-520c-5p MIMAT0005455	CUCUAGAGGGAAGCACUUUCUG	22
hsa-miR-520d-5p MIMAT0002855	CUACAAAGGGAAGCCCUUUC	20
hsa-miR-520g-5p MIMAT0026611	UCUAGAGGAAGCACUUUCUGUUU	23
hsa-miR-522-5p MIMAT0005451	CUCUAGAGGGAAGCGCUUUCUG	22
hsa-miR-524-5p MIMAT0002849	CUACAAAGGGAAGCACUUUCUC	22
hsa-miR-525-5p MIMAT0002838	CUCCAGAGGGAUGCACUUUCU	21
hsa-miR-526b-5p MIMAT0002835	CUCUUGAGGGAAGCACUUUCUGU	23
hsa-miR-532-5p MIMAT0002888	CAUGCCUUGAGUGUAGGACCGU	22
hsa-miR-539-5p MIMAT0003163	GGAGAAAUUAUCCUUGGUGUGU	22
hsa-miR-541-5p MIMAT0004919	AAAGGAUUCUGCUGUCGGUCCCACU	25
hsa-miR-542-5p MIMAT0003340	UCGGGGAUCAUCAUGUCACGAGA	23
hsa-miR-545-5p MIMAT0004785	UCAGUAAAUGUUUAUUAGAUGA	22
hsa-miR-548a-5p MIMAT0004803	AAAAGUAAUUGCGAGUUUUACC	22
hsa-miR-548b-5p MIMAT0004798	AAAAGUAAUUGUGGUUUUGGCC	22
hsa-miR-548c-5p MIMAT0004806	AAAAGUAAUUGCGGUUUUUGCC	22
hsa-miR-550a-3-5p MIMAT0020925	AGUGCCUGAGGGAGUAAGAG	20
hsa-miR-550a-5p MIMAT0004800	AGUGCCUGAGGGAGUAAGAGCCC	23
hsa-miR-551b-5p MIMAT0004794	GAAAUCAAGCGUGGGUGAGACC	22
hsa-miR-552-5p MIMAT0026615	GUUUAACCUUUUGCCUGUUGG	21
hsa-miR-556-5p MIMAT0003220	GAUGAGCUCAUUGUAAUAUGAG	22
hsa-miR-561-5p MIMAT0022706	AUCAAGGAUCUUAAACUUUGCC	22
hsa-miR-570-5p MIMAT0022707	AAAGGUAAUUGCAGUUUUUCCC	22
hsa-miR-574-5p MIMAT0004795	UGAGUGUGUGUGUGUGAGUGUGU	23
hsa-miR-576-5p MIMAT0003241	AUUCUAAUUUCUCCACGUCUUU	22
hsa-miR-579-5p MIMAT0026616	UCGCGGUUUGUGCCAGAUGACG	22
hsa-miR-580-5p MIMAT0026617	UAAUGAUUCAUCAGACUCAGAU	22
hsa-miR-582-5p MIMAT0003247	UUACAGUUGUUCAACCAGUUACU	23
hsa-miR-584-5p MIMAT0003249	UUAUGGUUUGCCUGGGACUGAG	22
hsa-miR-589-5p MIMAT0004799	UGAGAACCACGUCUGCUCUGAG	22
hsa-miR-593-5p MIMAT0003261	AGGCACCAGCCAGGCAUUGCUCAGC	25
hsa-miR-597-5p MIMAT0003265	UGUGUCACUCGAUGACCACUGU	22
hsa-miR-605-5p MIMAT0003273	UAAAUCCCAUGGUGCCUUCUCCU	23
hsa-miR-615-5p MIMAT0004804	GGGGGUCCCCGGUGCUCGGAUC	22
hsa-miR-616-5p MIMAT0003284	ACUCAAAACCCUUCAGUGACUU	22
hsa-miR-619-5p MIMAT0026622	GCUGGGAUUACAGGCAUGAGCC	22
hsa-miR-624-5p MIMAT0003293	UAGUACCAGUACCUUGUGUUCA	22
hsa-miR-627-5p MIMAT0003296	GUGAGUCUCUAAGAAAAGAGGA	22
hsa-miR-628-5p MIMAT0004809	AUGCUGACAUAUUUACUAGAGG	22
hsa-miR-642a-5p MIMAT0003312	GUCCCUCUCCAAAUGUGUCUUG	22
hsa-miR-651-5p MIMAT0003321	UUUAGGAUAAGCUUGACUUUUG	22
hsa-miR-652-5p MIMAT0022709	CAACCCUAGGAGAGGGUGCCAUUCA	25
hsa-miR-653-5p MIMAT0003328	GUGUUGAAACAAUCUCUACUG	21
hsa-miR-654-5p MIMAT0003330	UGGUGGGCCGCAGAACAUGUGC	22
hsa-miR-655-5p MIMAT0026626	AGAGGUUAUCCGUGUUAUGUUC	22
hsa-miR-656-5p MIMAT0026627	AGGUUGCCUGUGAGGUGUUCA	21
hsa-miR-659-5p MIMAT0022710	AGGACCUUCCCUGAACCAAGGA	22
hsa-miR-668-5p MIMAT0026636	UGCGCCUCGGGUGAGCAUG	19
hsa-miR-670-5p MIMAT0010357	GUCCCUGAGUGUAUGUGGUG	20
hsa-miR-671-5p MIMAT0003880	AGGAAGCCCUGGAGGGGCUGGAG	23
hsa-miR-675-5p MIMAT0004284	UGGUGCGGAGAGGGCCCACAGUG	23
hsa-miR-708-5p MIMAT0004926	AAGGAGCUUACAAUCUAGCUGGG	23
hsa-miR-744-5p MIMAT0004945	UGCGGGGCUAGGGCUAACAGCA	22
hsa-miR-758-5p MIMAT0022929	GAUGGUUGACCAGAGAGCACAC	22
hsa-miR-766-5p MIMAT0022714	AGGAGGAAUUGGUGCUGGUCUU	22
hsa-miR-767-5p MIMAT0003882	UGCACCAUGGUUGUCUGAGCAUG	23
hsa-miR-769-5p MIMAT0003886	UGAGACCUCUGGGUUCUGAGCU	22
hsa-miR-770-5p MIMAT0003948	UCCAGUACCACGUGUCAGGGCCA	23
hsa-miR-873-5p MIMAT0004953	GCAGGAACUUGUGAGUCUCCU	21
hsa-miR-874-5p MIMAT0026718	CGGCCCCACGCACCAGGGUAAGA	23
hsa-miR-876-5p MIMAT0004924	UGGAUUUCUUUGUGAAUCACCA	22
hsa-miR-877-5p MIMAT0004949	GUAGAGGAGAUGGCGCAGGG	20
hsa-miR-885-5p MIMAT0004947	UCCAUUACACUACCCUGCCUCU	22
hsa-miR-887-5p MIMAT0026720	CUUGGGAGCCCUGUUAGACUC	21
hsa-miR-888-5p MIMAT0004916	UACUCAAAAAGCUGUCAGUCA	21
hsa-miR-889-5p MIMAT0026719	AAUGGCUGUCCGUAGUAUGGUC	22
hsa-miR-92a-1-5p MIMAT0004507	AGGUUGGGAUCGGUUGCAAUGCU	23
hsa-miR-92a-2-5p MIMAT0004508	GGGUGGGGAUUUGUUGCAUUAC	22
hsa-miR-92b-5p MIMAT0004792	AGGGACGGGACGCGGUGCAGUG	22
hsa-miR-93-5p MIMAT0000093	CAAAGUGCUGUUCGUGCAGGUAG	23
hsa-miR-95-5p MIMAT0026473	UCAAUAAAUGUCUGUUGAAUU	21
hsa-miR-96-5p MIMAT0000095	UUUGGCACUAGCACAUUUUUGCU	23
hsa-miR-98-5p MIMAT0000096	UGAGGUAGUAAGUUGUAUUGUU	22
hsa-miR-99a-5p MIMAT0000097	AACCCGUAGAUCCGAUCUUGUG	22

## Sheet: miRNA
基因名称	碱基名称	碱基数目
hsa-mir-107 MI0000114	CUCUCUGCUUUCAGCUUCUUUACAGUGUUGCCUUGUGGCAUGGAGUUCAAGCAGCAUUGUACAGGGCUAUCAAAGCACAGA	81
hsa-miR-107 MIMAT0000104	AGCAGCAUUGUACAGGGCUAUCA	23
hsa-mir-1264 MI0003758	AGGUCCUCAAUAAGUAUUUGUUGAAAGAAUAAAUAAACCAACAAGUCUUAUUUGAGCACCUGUUAUGUG	69
hsa-miR-1264 MIMAT0005791	CAAGUCUUAUUUGAGCACCUGUU	23
hsa-mir-1323 MI0003786	ACUGAGGUCCUCAAAACUGAGGGGCAUUUUCUGUGGUUUGAAAGGAAAGUGCACCCAGUUUUGGGGAUGUCAA	73
hsa-miR-1323 MIMAT0005795	UCAAAACUGAGGGGCAUUUUCU	22
hsa-mir-133b MI0000822	CCUCAGAAGAAAGAUGCCCCCUGCUCUGGCUGGUCAAACGGAACCAAGUCCGUCUUCCUGAGAGGUUUGGUCCCCUUCAACCAGCUACAGCAGGGCUGGCAAUGCCCAGUCCUUGGAGA	119
hsa-miR-133b MIMAT0000770	UUUGGUCCCCUUCAACCAGCUA	22
hsa-mir-137 MI0000454	GGUCCUCUGACUCUCUUCGGUGACGGGUAUUCUUGGGUGGAUAAUACGGAUUACGUUGUUAUUGCUUAAGAAUACGCGUAGUCGAGGAGAGUACCAGCGGCA	102
hsa-miR-137 MIMAT0000429	UUAUUGCUUAAGAAUACGCGUAG	23
hsa-mir-147a MI0000262	AAUCUAAAGACAACAUUUCUGCACACACACCAGACUAUGGAAGCCAGUGUGUGGAAAUGCUUCUGCUAGAUU	72
hsa-miR-147a MIMAT0000251	GUGUGUGGAAAUGCUUCUGC	20
hsa-mir-184 MI0000481	CCAGUCACGUCCCCUUAUCACUUUUCCAGCCCAGCUUUGUGACUGUAAGUGUUGGACGGAGAACUGAUAAGGGUAGGUGAUUGA	84
hsa-miR-184 MIMAT0000454	UGGACGGAGAACUGAUAAGGGU	22
hsa-mir-190b MI0005545	UGCUUCUGUGUGAUAUGUUUGAUAUUGGGUUGUUUAAUUAGGAACCAACUAAAUGUCAAACAUAUUCUUACAGCAGCAG	79
hsa-miR-190b MIMAT0004929	UGAUAUGUUUGAUAUUGGGUU	21
hsa-mir-198 MI0000240	UCAUUGGUCCAGAGGGGAGAUAGGUUCCUGUGAUUUUUCCUUCUUCUCUAUAGAAUAAAUGA	62
hsa-miR-198 MIMAT0000228	GGUCCAGAGGGGAGAUAGGUUC	22
hsa-mir-206 MI0000490	UGCUUCCCGAGGCCACAUGCUUCUUUAUAUCCCCAUAUGGAUUACUUUGCUAUGGAAUGUAAGGAAGUGUGUGGUUUCGGCAAGUG	86
hsa-miR-206 MIMAT0000462	UGGAAUGUAAGGAAGUGUGUGG	22
hsa-mir-2113 MI0003939	UUUUCAAAGCAAUGUGUGACAGGUACAGGGACAAAUCCCGUUAAUAAGUAAGAGGAUUUGUGCUUGGCUCUGUCACAUGCCACUUUGAAAA	91
hsa-miR-2113 MIMAT0009206	AUUUGUGCUUGGCUCUGUCAC	21
hsa-mir-217 MI0000293	AGUAUAAUUAUUACAUAGUUUUUGAUGUCGCAGAUACUGCAUCAGGAACUGAUUGGAUAAGAAUCAGUCACCAUCAGUUCCUAAUGCAUUGCCUUCAGCAUCUAAACAAG	110
hsa-miR-217 MIMAT0000274	UACUGCAUCAGGAACUGAUUGGA	23
hsa-mir-298 MI0005523	UCAGGUCUUCAGCAGAAGCAGGGAGGUUCUCCCAGUGGUUUUCCUUGACUGUGAGGAACUAGCCUGCUGCUUUGCUCAGGAGUGAGCU	88
hsa-miR-298 MIMAT0004901	AGCAGAAGCAGGGAGGUUCUCCCA	24
hsa-mir-300 MI0005525	UGCUACUUGAAGAGAGGUAAUCCUUCACGCAUUUGCUUUACUUGCAAUGAUUAUACAAGGGCAGACUCUCUCUGGGGAGCAAA	83
hsa-miR-300 MIMAT0004903	UAUACAAGGGCAGACUCUCUCU	22
hsa-mir-320a MI0000542	GCUUCGCUCCCCUCCGCCUUCUCUUCCCGGUUCUUCCCGGAGUCGGGAAAAGCUGGGUUGAGAGGGCGAAAAAGGAUGAGGU	82
hsa-miR-320a MIMAT0000510	AAAAGCUGGGUUGAGAGGGCGA	22
hsa-miR-320b MIMAT0005792	AAAAGCUGGGUUGAGAGGGCAA	22
hsa-miR-320c MIMAT0005793	AAAAGCUGGGUUGAGAGGGU	20
hsa-mir-323a MI0000807	UUGGUACUUGGAGAGAGGUGGUCCGUGGCGCGUUCGCUUUAUUUAUGGCGCACAUUACACGGUCGACCUCUUUGCAGUAUCUAAUC	86
hsa-mir-325 MI0000824	AUACAGUGCUUGGUUCCUAGUAGGUGUCCAGUAAGUGUUUGUGACAUAAUUUGUUUAUUGAGGACCUCCUAUCAAUCAAGCACUGUGCUAGGCUCUGG	98
hsa-miR-325 MIMAT0000771	CCUAGUAGGUGUCCAGUAAGUGU	23
hsa-mir-326 MI0000808	CUCAUCUGUCUGUUGGGCUGGAGGCAGGGCCUUUGUGAAGGCGGGUGGUGCUCAGAUCGCCUCUGGGCCCUUCCUCCAGCCCCGAGGCGGAUUCA	95
hsa-miR-326 MIMAT0000756	CCUCUGGGCCCUUCCUCCAG	20
hsa-mir-346 MI0000826	GGUCUCUGUGUUGGGCGUCUGUCUGCCCGCAUGCCUGCCUCUCUGUUGCUCUGAAGGAGGCAGGGGCUGGGCCUGCAGCUGCCUGGGCAGAGCGG	95
hsa-miR-346 MIMAT0000773	UGUCUGCCCGCAUGCCUGCCUCU	23
hsa-miR-378d MIMAT0018926	ACUGGACUUGGAGUCAGAAA	20
hsa-mir-384 MI0001145	UGUUAAAUCAGGAAUUUUAAACAAUUCCUAGACAAUAUGUAUAAUGUUCAUAAGUCAUUCCUAGAAAUUGUUCAUAAUGCCUGUAACA	88
hsa-miR-384 MIMAT0001075	AUUCCUAGAAAUUGUUCAUA	20
hsa-mir-421 MI0003685	GCACAUUGUAGGCCUCAUUAAAUGUUUGUUGAAUGAAAAAAUGAAUCAUCAACAGACAUUAAUUGGGCGCCUGCUCUGUGAUCUC	85
hsa-miR-421 MIMAT0003339	AUCAACAGACAUUAAUUGGGCGC	23
hsa-mir-422a MI0001444	GAGAGAAGCACUGGACUUAGGGUCAGAAGGCCUGAGUCUCUCUGCUGCAGAUGGGCUCUCUGUCCCUGAGCCAAGCUUUGUCCUCCCUGG	90
hsa-miR-422a MIMAT0001339	ACUGGACUUAGGGUCAGAAGGC	22
hsa-mir-429 MI0001641	CGCCGGCCGAUGGGCGUCUUACCAGACAUGGUUAGACCUGGCCCUCUGUCUAAUACUGUCUGGUAAAACCGUCCAUCCGCUGC	83
hsa-miR-429 MIMAT0001536	UAAUACUGUCUGGUAAAACCGU	22
hsa-mir-448 MI0001637	GCCGGGAGGUUGAACAUCCUGCAUAGUGCUGCCAGGAAAUCCCUAUUUCAUAUAAGAGGGGGCUGGCUGGUUGCAUAUGUAGGAUGUCCCAUCUCCCAGCCCACUUCGUCA	111
hsa-miR-448 MIMAT0001532	UUGCAUAUGUAGGAUGUCCCAU	22
hsa-mir-449a MI0001648	CUGUGUGUGAUGAGCUGGCAGUGUAUUGUUAGCUGGUUGAAUAUGUGAAUGGCAUCGGCUAACAUGCAACUGCUGUCUUAUUGCAUAUACA	91
hsa-miR-449a MIMAT0001541	UGGCAGUGUAUUGUUAGCUGGU	22
hsa-mir-484 MI0002468	AGCCUCGUCAGGCUCAGUCCCCUCCCGAUAAACCCCUAAAUAGGGACUUUCCCGGGGGGUGACCCUGGCUUUUUUGGCG	79
hsa-miR-484 MIMAT0002174	UCAGGCUCAGUCCCCUCCCGAU	22
hsa-mir-492 MI0003131	CAACUACAGCCACUACUACAGGACCAUCGAGGACCUGCGGGACAAGAUUCUUGGUGCCACCAUUGAGAACGCCAGGAUUGUCCUGCAGAUCAACAAUGCUCAACUGGCUGCAGAUG	116
hsa-miR-492 MIMAT0002812	AGGACCUGCGGGACAAGAUUCUU	23
hsa-mir-496 MI0003136	CCCAAGUCAGGUACUCGAAUGGAGGUUGUCCAUGGUGUGUUCAUUUUAUUUAUGAUGAGUAUUACAUGGCCAAUCUCCUUUCGGUACUCAAUUCUUCUUGGG	102
hsa-miR-496 MIMAT0002818	UGAGUAUUACAUGGCCAAUCUC	22
hsa-mir-498 MI0003142	AACCCUCCUUGGGAAGUGAAGCUCAGGCUGUGAUUUCAAGCCAGGGGGCGUUUUUCUAUAACUGGAUGAAAAGCACCUCCAGAGCUUGAAGCUCACAGUUUGAGAGCAAUCGUCUAAGGAAGUU	124
hsa-miR-498 MIMAT0002824	UUUCAAGCCAGGGGGCGUUUUUC	23
hsa-mir-507 MI0003194	GUGCUGUGUGUAGUGCUUCACUUCAAGAAGUGCCAUGCAUGUGUCUAGAAAUAUGUUUUGCACCUUUUGGAGUGAAAUAAUGCACAACAGAUAC	94
hsa-miR-507 MIMAT0002879	UUUUGCACCUUUUGGAGUGAA	21
hsa-mir-520b MI0003155	CCCUCUACAGGGAAGCGCUUUCUGUUGUCUGAAAGAAAAGAAAGUGCUUCCUUUUAGAGGG	61
hsa-miR-520b MIMAT0002843	AAAGUGCUUCCUUUUAGAGGG	21
hsa-mir-520e MI0003143	UCUCCUGCUGUGACCCUCAAGAUGGAAGCAGUUUCUGUUGUCUGAAAGGAAAGAAAGUGCUUCCUUUUUGAGGGUUACUGUUUGAGA	87
hsa-miR-520e MIMAT0002825	AAAGUGCUUCCUUUUUGAGGG	21
hsa-mir-520h MI0003175	UCCCAUGCUGUGACCCUCUAGAGGAAGCACUUUCUGUUUGUUGUCUGAGAAAAAACAAAGUGCUUCCCUUUAGAGUUACUGUUUGGGA	88
hsa-miR-520h MIMAT0002867	ACAAAGUGCUUCCCUUUAGAGU	22
hsa-miR-526a MIMAT0002845	CUCUAGAGGGAAGCACUUUCUG	22
hsa-mir-527 MI0003179	UCUCAAGCUGUGACUGCAAAGGGAAGCCCUUUCUGUUGUCUAAAAGAAAAGAAAGUGCUUCCCUUUGGUGAAUUACGGUUUGAGA	85
hsa-miR-527 MIMAT0002862	CUGCAAAGGGAAGCCCUUUC	20
hsa-mir-543 MI0005565	UACUUAAUGAGAAGUUGCCCGUGUUUUUUUCGCUUUAUUUGUGACGAAACAUUCGCGGUGCACUUCUUUUUCAGUAUC	78
hsa-miR-543 MIMAT0004954	AAACAUUCGCGGUGCACUUCUU	22
hsa-mir-544a MI0003515	AUUUUCAUCACCUAGGGAUCUUGUUAAAAAGCAGAUUCUGAUUCAGGGACCAAGAUUCUGCAUUUUUAGCAAGUUCUCAAGUGAUGCUAAU	91
hsa-miR-544a MIMAT0003164	AUUCUGCAUUUUUAGCAAGUUC	22
hsa-mir-553 MI0003558	CUUCAAUUUUAUUUUAAAACGGUGAGAUUUUGUUUUGUCUGAGAAAAUCUCGCUGUUUUAGACUGAGG	68
hsa-miR-553 MIMAT0003216	AAAACGGUGAGAUUUUGUUUU	21
hsa-mir-557 MI0003563	AGAAUGGGCAAAUGAACAGUAAAUUUGGAGGCCUGGGGCCCUCCCUGCUGCUGGAGAAGUGUUUGCACGGGUGGGCCUUGUCUUUGAAAGGAGGUGGA	98
hsa-miR-557 MIMAT0003221	GUUUGCACGGGUGGGCCUUGUCU	23
hsa-mir-558 MI0003564	GUGUGUGUGUGUGUGUGUGGUUAUUUUGGUAUAGUAGCUCUAGACUCUAUUAUAGUUUCCUGAGCUGCUGUACCAAAAUACCACAAACGGGCUG	94
hsa-miR-558 MIMAT0003222	UGAGCUGCUGUACCAAAAU	19
hsa-mir-559 MI0003565	GCUCCAGUAACAUCUUAAAGUAAAUAUGCACCAAAAUUACUUUUGGUAAAUACAGUUUUGGUGCAUAUUUACUUUAGGAUGUUACUGGAGCUCCCA	96
hsa-miR-559 MIMAT0003223	UAAAGUAAAUAUGCACCAAAA	21
hsa-mir-562 MI0003568	AGUGAAAUUGCUAGGUCAUAUGGUCAGUCUACUUUUAGAGUAAUUGUGAAACUGUUUUUCAAAGUAGCUGUACCAUUUGCACUCCCUGUGGCAAU	95
hsa-miR-562 MIMAT0003226	AAAGUAGCUGUACCAUUUGC	20
hsa-mir-563 MI0003569	AGCAAAGAAGUGUGUUGCCCUCUAGGAAAUGUGUGUUGCUCUGAUGUAAUUAGGUUGACAUACGUUUCCCUGGUAGCCA	79
hsa-miR-563 MIMAT0003227	AGGUUGACAUACGUUUCCC	19
hsa-mir-567 MI0003573	GGAUUCUUAUAGGACAGUAUGUUCUUCCAGGACAGAACAUUCUUUGCUAUUUUGUACUGGAAGAACAUGCAAAACUAAAAAAAAAAAAAGUUAUUGCU	98
hsa-miR-567 MIMAT0003231	AGUAUGUUCUUCCAGGACAGAAC	23
hsa-mir-568 MI0003574	GAUAUACACUAUAUUAUGUAUAAAUGUAUACACACUUCCUAUAUGUAUCCACAUAUAUAUAGUGUAUAUAUUAUACAUGUAUAGGUGUGUAUAUG	95
hsa-miR-568 MIMAT0003232	AUGUAUAAAUGUAUACACAC	20
hsa-mir-569 MI0003576	GGUAUUGUUAGAUUAAUUUUGUGGGACAUUAACAACAGCAUCAGAAGCAACAUCAGCUUUAGUUAAUGAAUCCUGGAAAGUUAAGUGACUUUAUUU	96
hsa-miR-569 MIMAT0003234	AGUUAAUGAAUCCUGGAAAGU	21
hsa-mir-571 MI0003578	CCUCAGUAAGACCAAGCUCAGUGUGCCAUUUCCUUGUCUGUAGCCAUGUCUAUGGGCUCUUGAGUUGGCCAUCUGAGUGAGGGCCUGCUUAUUCUA	96
hsa-miR-571 MIMAT0003236	UGAGUUGGCCAUCUGAGUGAG	21
hsa-mir-572 MI0003579	GUCGAGGCCGUGGCCCGGAAGUGGUCGGGGCCGCUGCGGGCGGAAGGGCGCCUGUGCUUCGUCCGCUCGGCGGUGGCCCAGCCAGGCCCGCGGGA	95
hsa-miR-572 MIMAT0003237	GUCCGCUCGGCGGUGGCCCA	20
hsa-mir-573 MI0003580	UUUAGCGGUUUCUCCCUGAAGUGAUGUGUAACUGAUCAGGAUCUACUCAUGUCGUCUUUGGUAAAGUUAUGUCGCUUGUCAGGGUGAGGAGAGUUUUUG	99
hsa-miR-573 MIMAT0003238	CUGAAGUGAUGUGUAACUGAUCAG	24
hsa-mir-575 MI0003582	AAUUCAGCCCUGCCACUGGCUUAUGUCAUGACCUUGGGCUACUCAGGCUGUCUGCACAAUGAGCCAGUUGGACAGGAGCAGUGCCACUCAACUC	94
hsa-miR-575 MIMAT0003240	GAGCCAGUUGGACAGGAGC	19
hsa-mir-577 MI0003584	UGGGGGAGUGAAGAGUAGAUAAAAUAUUGGUACCUGAUGAAUCUGAGGCCAGGUUUCAAUACUUUAUCUGCUCUUCAUUUCCCCAUAUCUACUUAC	96
hsa-miR-577 MIMAT0003242	UAGAUAAAAUAUUGGUACCUG	21
hsa-mir-578 MI0003585	AGAUAAAUCUAUAGACAAAAUACAAUCCCGGACAACAAGAAGCUCCUAUAGCUCCUGUAGCUUCUUGUGCUCUAGGAUUGUAUUUUGUUUAUAUAU	96
hsa-miR-578 MIMAT0003243	CUUCUUGUGCUCUAGGAUUGU	21
hsa-mir-581 MI0003588	GUUAUGUGAAGGUAUUCUUGUGUUCUCUAGAUCAGUGCUUUUAGAAAAUUUGUGUGAUCUAAAGAACACAAAGAAUACCUACACAGAACCACCUGC	96
hsa-miR-581 MIMAT0003246	UCUUGUGUUCUCUAGAUCAGU	21
hsa-mir-583 MI0003590	AACUCACACAUUAACCAAAGAGGAAGGUCCCAUUACUGCAGGGAUCUUAGCAGUACUGGGACCUACCUCUUUGGU	75
hsa-miR-583 MIMAT0003248	CAAAGAGGAAGGUCCCAUUAC	21
hsa-mir-586 MI0003594	AUGGGGUAAAACCAUUAUGCAUUGUAUUUUUAGGUCCCAAUACAUGUGGGCCCUAAAAAUACAAUGCAUAAUGGUUUUUCACUCUUUAUCUUCUUAU	97
hsa-miR-586 MIMAT0003252	UAUGCAUUGUAUUUUUAGGUCC	22
hsa-mir-587 MI0003595	CUCCUAUGCACCCUCUUUCCAUAGGUGAUGAGUCACAGGGCUCAGGGAAUGUGUCUGCACCUGUGACUCAUCACCAGUGGAAAGCCCAUCCCAUAU	96
hsa-miR-587 MIMAT0003253	UUUCCAUAGGUGAUGAGUCAC	21
hsa-mir-588 MI0003597	AGCUUAGGUACCAAUUUGGCCACAAUGGGUUAGAACACUAUUCCAUUGUGUUCUUACCCACCAUGGCCAAAAUUGGGCCUAAG	83
hsa-miR-588 MIMAT0003255	UUGGCCACAAUGGGUUAGAAC	21
hsa-mir-591 MI0003603	UCUUAUCAAUGAGGUAGACCAUGGGUUCUCAUUGUAAUAGUGUAGAAUGUUGGUUAACUGUGGACUCCCUGGCUCUGUCUCAAAUCUACUGAUUC	95
hsa-miR-591 MIMAT0003259	AGACCAUGGGUUCUCAUUGU	20
hsa-mir-592 MI0003604	UAUUAUGCCAUGACAUUGUGUCAAUAUGCGAUGAUGUGUUGUGAUGGCACAGCGUCAUCACGUGGUGACGCAACAUCAUGACGUAAGACGUCACAAC	97
hsa-miR-592 MIMAT0003260	UUGUGUCAAUAUGCGAUGAUGU	22
hsa-mir-595 MI0003607	ACGGAAGCCUGCACGCAUUUAACACCAGCACGCUCAAUGUAGUCUUGUAAGGAACAGGUUGAAGUGUGCCGUGGUGUGUCUGGAGGAAGCGCCUGU	96
hsa-miR-595 MIMAT0003263	GAAGUGUGCCGUGGUGUGUCU	21
hsa-mir-596 MI0003608	AGCACGGCCUCUCCGAAGCCUGCCCGGCUCCUCGGGAACCUGCCUCCCGCAUGGCAGCUGCUGCCCUUCGGAGGCCG	77
hsa-miR-596 MIMAT0003264	AAGCCUGCCCGGCUCCUCGGG	21
hsa-mir-599 MI0003611	AAAGACAUGCUGUCCACAGUGUGUUUGAUAAGCUGACAUGGGACAGGGAUUCUUUUCACUGUUGUGUCAGUUUAUCAAACCCAUACUUGGAUGAC	95
hsa-miR-599 MIMAT0003267	GUUGUGUCAGUUUAUCAAAC	20
hsa-mir-600 MI0003613	AAGUCACGUGCUGUGGCUCCAGCUUCAUAGGAAGGCUCUUGUCUGUCAGGCAGUGGAGUUACUUACAGACAAGAGCCUUGCUCAGGCCAGCCCUGCCC	98
hsa-miR-600 MIMAT0003268	ACUUACAGACAAGAGCCUUGCUC	23
hsa-mir-601 MI0003614	UGCAUGAGUUCGUCUUGGUCUAGGAUUGUUGGAGGAGUCAGAAAAACUACCCCAGGGAUCCUGAAGUCCUUUGGGUGGA	79
hsa-miR-601 MIMAT0003269	UGGUCUAGGAUUGUUGGAGGAG	22
hsa-mir-602 MI0003615	UUCUCACCCCCGCCUGACACGGGCGACAGCUGCGGCCCGCUGUGUUCACUCGGGCCGAGUGCGUCUCCUGUCAGGCAAGGGAGAGCAGAGCCCCCCUG	98
hsa-miR-602 MIMAT0003270	GACACGGGCGACAGCUGCGGCCC	23
hsa-mir-603 MI0003616	GAUUGAUGCUGUUGGUUUGGUGCAAAAGUAAUUGCAGUGCUUCCCAUUUAAAAGUAAUGGCACACACUGCAAUUACUUUUGCUCCAACUUAAUACUU	97
hsa-miR-603 MIMAT0003271	CACACACUGCAAUUACUUUUGC	22
hsa-mir-604 MI0003617	AGAGCAUCGUGCUUGACCUUCCACGCUCUCGUGUCCACUAGCAGGCAGGUUUUCUGACACAGGCUGCGGAAUUCAGGACAGUGCAUCAUGGAGA	94
hsa-miR-604 MIMAT0003272	AGGCUGCGGAAUUCAGGAC	19
hsa-mir-606 MI0003619	UGUAUCCUUGGUUUUUAGUAGUUUUACUAUGAUGAGGUGUGCCAUCCACCCCAUCAUAGUAAACUACUGAAAAUCAAAGAUACAAGUGCCUGACCA	96
hsa-miR-606 MIMAT0003274	AAACUACUGAAAAUCAAAGAU	21
hsa-mir-607 MI0003620	UUGCCUAAAGUCACACAGGUUAUAGAUCUGGAUUGGAACCCAGGGAGCCAGACUGCCUGGGUUCAAAUCCAGAUCUAUAACUUGUGUGACUUUGGG	96
hsa-miR-607 MIMAT0003275	GUUCAAAUCCAGAUCUAUAAC	21
hsa-mir-608 MI0003621	GGGCCAAGGUGGGCCAGGGGUGGUGUUGGGACAGCUCCGUUUAAAAAGGCAUCUCCAAGAGCUUCCAUCAAAGGCUGCCUCUUGGUGCAGCACAGGUAGA	100
hsa-miR-608 MIMAT0003276	AGGGGUGGUGUUGGGACAGCUCCGU	25
hsa-mir-609 MI0003622	UGCUCGGCUGUUCCUAGGGUGUUUCUCUCAUCUCUGGUCUAUAAUGGGUUAAAUAGUAGAGAUGAGGGCAACACCCUAGGAACAGCAGAGGAACC	95
hsa-miR-609 MIMAT0003277	AGGGUGUUUCUCUCAUCUCU	20
hsa-mir-610 MI0003623	UCUAUUUGUCUUAGGUGAGCUAAAUGUGUGCUGGGACACAUUUGAGCCAAAUGUCCCAGCACACAUUUAGCUCACAUAAGAAAAAUGGACUCUAGU	96
hsa-miR-610 MIMAT0003278	UGAGCUAAAUGUGUGCUGGGA	21
hsa-mir-612 MI0003625	UCCCAUCUGGACCCUGCUGGGCAGGGCUUCUGAGCUCCUUAGCACUAGCAGGAGGGGCUCCAGGGGCCCUCCCUCCAUGGCAGCCAGGACAGGACUCUCA	100
hsa-miR-612 MIMAT0003280	GCUGGGCAGGGCUUCUGAGCUCCUU	25
hsa-mir-613 MI0003626	GGUGAGUGCGUUUCCAAGUGUGAAGGGACCCUUCCUGUAGUGUCUUAUAUACAAUACAGUAGGAAUGUUCCUUCUUUGCCACUCAUACACCUUUA	95
hsa-miR-613 MIMAT0003281	AGGAAUGUUCCUUCUUUGCC	20
hsa-mir-614 MI0003627	UCUAAGAAACGCAGUGGUCUCUGAAGCCUGCAGGGGCAGGCCAGCCCUGCACUGAACGCCUGUUCUUGCCAGGUGGCAGAAGGUUGCUGC	90
hsa-miR-614 MIMAT0003282	GAACGCCUGUUCUUGCCAGGUGG	23
hsa-mir-617 MI0003631	CAUCAUAAGGAGCCUAGACUUCCCAUUUGAAGGUGGCCAUUUCCUACCACCUUCAAAUGGUAAGUCCAGGCUCCUUCUGAUUCAAUAAAUGAGGAGC	97
hsa-miR-617 MIMAT0003286	AGACUUCCCAUUUGAAGGUGGC	22
hsa-mir-618 MI0003632	CUCUUGUUCACAGCCAAACUCUACUUGUCCUUCUGAGUGUAAUUACGUACAUGCAGUAGCUCAGGAGACAAGCAGGUUUACCCUGUGGAUGAGUCUGA	98
hsa-miR-618 MIMAT0003287	AAACUCUACUUGUCCUUCUGAGU	23
hsa-mir-620 MI0003634	AUAUAUAUCUAUAUCUAGCUCCGUAUAUAUAUAUAUAUAUAUAUAGAUAUCUCCAUAUAUAUGGAGAUAGAUAUAGAAAUAAAACAAGCAAAGAA	95
hsa-miR-620 MIMAT0003289	AUGGAGAUAGAUAUAGAAAU	20
hsa-mir-621 MI0003635	UAGAUUGAGGAAGGGGCUGAGUGGUAGGCGGUGCUGCUGUGCUCUGAUGAAGACCCAUGUGGCUAGCAACAGCGCUUACCUUUUGUCUCUGGGUCC	96
hsa-miR-621 MIMAT0003290	GGCUAGCAACAGCGCUUACCU	21
hsa-mir-622 MI0003636	AGAGAAGCUGGACAAGUACUGGUCUCAGCAGAUUGAGGAGAGCACCACAGUGGUCAUCACACAGUCUGCUGAGGUUGGAGCUGCUGAGAUGACACU	96
hsa-miR-622 MIMAT0003291	ACAGUCUGCUGAGGUUGGAGC	21
hsa-mir-623 MI0003637	GUACACAGUAGAAGCAUCCCUUGCAGGGGCUGUUGGGUUGCAUCCUAAGCUGUGCUGGAGCUUCCCGAUGUACUCUGUAGAUGUCUUUGCACCUUCUG	98
hsa-miR-623 MIMAT0003292	AUCCCUUGCAGGGGCUGUUGGGU	23
hsa-mir-626 MI0003640	ACUGAUAUAUUUGUCUUAUUUGAGAGCUGAGGAGUAUUUUUAUGCAAUCUGAAUGAUCUCAGCUGUCUGAAAAUGUCUUCAAUUUUAAAGGCUU	94
hsa-miR-626 MIMAT0003295	AGCUGUCUGAAAAUGUCUU	19
hsa-mir-630 MI0003644	AACUUAACAUCAUGCUACCUCUUUGUAUCAUAUUUUGUUAUUCUGGUCACAGAAUGACCUAGUAUUCUGUACCAGGGAAGGUAGUUCUUAACUAUAU	97
hsa-miR-630 MIMAT0003299	AGUAUUCUGUACCAGGGAAGGU	22
hsa-mir-631 MI0003645	GUGGGGAGCCUGGUUAGACCUGGCCCAGACCUCAGCUACACAAGCUGAUGGACUGAGUCAGGGGCCACACUCUCC	75
hsa-miR-631 MIMAT0003300	AGACCUGGCCCAGACCUCAGC	21
hsa-mir-632 MI0003647	CGCCUCCUACCGCAGUGCUUGACGGGAGGCGGAGCGGGGAACGAGGCCGUCGGCCAUUUUGUGUCUGCUUCCUGUGGGACGUGGUGGUAGCCGU	94
hsa-miR-632 MIMAT0003302	GUGUCUGCUUCCUGUGGGA	19
hsa-mir-634 MI0003649	AAACCCACACCACUGCAUUUUGGCCAUCGAGGGUUGGGGCUUGGUGUCAUGCCCCAAGAUAACCAGCACCCCAACUUUGGACAGCAUGGAUUAGUCU	97
hsa-miR-634 MIMAT0003304	AACCAGCACCCCAACUUUGGAC	22
hsa-mir-635 MI0003650	CAGAGAGGAGCUGCCACUUGGGCACUGAAACAAUGUCCAUUAGGCUUUGUUAUGGAAACUUCUCCUGAUCAUUGUUUUGUGUCCAUUGAGCUUCCAAU	98
hsa-miR-635 MIMAT0003305	ACUUGGGCACUGAAACAAUGUCC	23
hsa-mir-636 MI0003651	UGGCGGCCUGGGCGGGAGCGCGCGGGCGGGGCCGGCCCCGCUGCCUGGAAUUAACCCCGCUGUGCUUGCUCGUCCCGCCCGCAGCCCUAGGCGGCGUCG	99
hsa-miR-636 MIMAT0003306	UGUGCUUGCUCGUCCCGCCCGCA	23
hsa-mir-637 MI0003652	UGGCUAAGGUGUUGGCUCGGGCUCCCCACUGCAGUUACCCUCCCCUCGGCGUUACUGAGCACUGGGGGCUUUCGGGCUCUGCGUCUGCACAGAUACUUC	99
hsa-miR-637 MIMAT0003307	ACUGGGGGCUUUCGGGCUCUGCGU	24
hsa-mir-638 MI0003653	GUGAGCGGGCGCGGCAGGGAUCGCGGGCGGGUGGCGGCCUAGGGCGCGGAGGGCGGACCGGGAAUGGCGCGCCGUGCGCCGCCGGCGUAACUGCGGCGCU	100
hsa-miR-638 MIMAT0003308	AGGGAUCGCGGGCGGGUGGCGGCCU	25
hsa-mir-639 MI0003654	UGGCCGACGGGGCGCGCGCGGCCUGGAGGGGCGGGGCGGACGCAGAGCCGCGUUUAGUCUAUCGCUGCGGUUGCGAGCGCUGUAGGGAGCCUGUGCUG	98
hsa-miR-639 MIMAT0003309	AUCGCUGCGGUUGCGAGCGCUGU	23
hsa-mir-640 MI0003655	GUGACCCUGGGCAAGUUCCUGAAGAUCAGACACAUCAGAUCCCUUAUCUGUAAAAUGGGCAUGAUCCAGGAACCUGCCUCUACGGUUGCCUUGGGG	96
hsa-miR-640 MIMAT0003310	AUGAUCCAGGAACCUGCCUCU	21
hsa-mir-641 MI0003656	UGGGUGAAAGGAAGGAAAGACAUAGGAUAGAGUCACCUCUGUCCUCUGUCCUCUACCUAUAGAGGUGACUGUCCUAUGUCUUUCCUUCCUCUUACCCCU	99
hsa-miR-641 MIMAT0003311	AAAGACAUAGGAUAGAGUCACCUC	24
hsa-mir-643 MI0003658	ACCAAGUGAUAUUCAUUGUCUACCUGAGCUAGAAUACAAGUAGUUGGCGUCUUCAGAGACACUUGUAUGCUAGCUCAGGUAGAUAUUGAAUGAAAAA	97
hsa-miR-643 MIMAT0003313	ACUUGUAUGCUAGCUCAGGUAG	22
hsa-mir-644a MI0003659	UUUUUUUUUAGUAUUUUUCCAUCAGUGUUCAUAAGGAAUGUUGCUCUGUAGUUUUCUUAUAGUGUGGCUUUCUUAGAGCAAAGAUGGUUCCCUA	94
hsa-miR-644a MIMAT0003314	AGUGUGGCUUUCUUAGAGC	19
hsa-mir-645 MI0003660	CAGUUCCUAACAGGCCUCAGACCAGUACCGGUCUGUGGCCUGGGGGUUGAGGACCCCUGCUCUAGGCUGGUACUGCUGAUGCUUAAAAAGAGAG	94
hsa-miR-645 MIMAT0003315	UCUAGGCUGGUACUGCUGA	19
hsa-mir-646 MI0003661	GAUCAGGAGUCUGCCAGUGGAGUCAGCACACCUGCUUUUCACCUGUGAUCCCAGGAGAGGAAGCAGCUGCCUCUGAGGCCUCAGGCUCAGUGGC	94
hsa-miR-646 MIMAT0003316	AAGCAGCUGCCUCUGAGGC	19
hsa-mir-647 MI0003662	AGGAAGUGUUGGCCUGUGGCUGCACUCACUUCCUUCAGCCCCAGGAAGCCUUGGUCGGGGGCAGGAGGGAGGGUCAGGCAGGGCUGGGGGCCUGAC	96
hsa-miR-647 MIMAT0003317	GUGGCUGCACUCACUUCCUUC	21
hsa-mir-648 MI0003663	AUCACAGACACCUCCAAGUGUGCAGGGCACUGGUGGGGGCCGGGGCAGGCCCAGCGAAAGUGCAGGACCUGGCACUUAGUCGGAAGUGAGGGUG	94
hsa-miR-648 MIMAT0003318	AAGUGUGCAGGGCACUGGU	19
hsa-mir-649 MI0003664	GGCCUAGCCAAAUACUGUAUUUUUGAUCGACAUUUGGUUGAAAAAUAUCUAUGUAUUAGUAAACCUGUGUUGUUCAAGAGUCCACUGUGUUUUGCUG	97
hsa-miR-649 MIMAT0003319	AAACCUGUGUUGUUCAAGAGUC	22
hsa-mir-650 MI0003665	CAGUGCUGGGGUCUCAGGAGGCAGCGCUCUCAGGACGUCACCACCAUGGCCUGGGCUCUGCUCCUCCUCACCCUCCUCACUCAGGGCACAGGUGAU	96
hsa-miR-650 MIMAT0003320	AGGAGGCAGCGCUCUCAGGAC	21
hsa-mir-657 MI0003681	GUGUAGUAGAGCUAGGAGGAGAGGGUCCUGGAGAAGCGUGGACCGGUCCGGGUGGGUUCCGGCAGGUUCUCACCCUCUCUAGGCCCCAUUCUCCUCUG	98
hsa-miR-657 MIMAT0003335	GGCAGGUUCUCACCCUCUCUAGG	23
hsa-mir-658 MI0003682	GCUCGGUUGCCGUGGUUGCGGGCCCUGCCCGCCCGCCAGCUCGCUGACAGCACGACUCAGGGCGGAGGGAAGUAGGUCCGUUGGUCGGUCGGGAACGAGG	100
hsa-miR-658 MIMAT0003336	GGCGGAGGGAAGUAGGUCCGUUGGU	25
hsa-mir-661 MI0003669	GGAGAGGCUGUGCUGUGGGGCAGGCGCAGGCCUGAGCCCUGGUUUCGGGCUGCCUGGGUCUCUGGCCUGCGCGUGACUUUGGGGUGGCU	89
hsa-miR-661 MIMAT0003324	UGCCUGGGUCUCUGGCCUGCGCGU	24
hsa-mir-662 MI0003670	GCUGUUGAGGCUGCGCAGCCAGGCCCUGACGGUGGGGUGGCUGCGGGCCUUCUGAAGGUCUCCCACGUUGUGGCCCAGCAGCGCAGUCACGUUGC	95
hsa-miR-662 MIMAT0003325	UCCCACGUUGUGGCCCAGCAG	21
hsa-mir-663a MI0003672	CCUUCCGGCGUCCCAGGCGGGGCGCCGCGGGACCGCCCUCGUGUCUGUGGCGGUGGGAUCCCGCGGCCGUGUUUUCCUGGUGGCCCGGCCAUG	93
hsa-miR-663a MIMAT0003326	AGGCGGGGCGCCGCGGGACCGC	22
hsa-mir-665 MI0005563	UCUCCUCGAGGGGUCUCUGCCUCUACCCAGGACUCUUUCAUGACCAGGAGGCUGAGGCCCCUCACAGGCGGC	72
hsa-miR-665 MIMAT0004952	ACCAGGAGGCUGAGGCCCCU	20
hsa-mir-759 MI0004065	UAAUAAAUUAAAUGCCUAAACUGGCAGAGUGCAAACAAUUUUGACUCAGAUCUAAAUGUUUGCACUGGCUGUUUAAACAUUUAAUUUGUUA	91
hsa-miR-759 MIMAT0010497	GCAGAGUGCAAACAAUUUUGAC	22
hsa-mir-761 MI0003941	GGAGGAGCAGCAGGGUGAAACUGACACAGUUCUGGUGAGUUUCACUUUGCUGCUCCUCC	59
hsa-miR-761 MIMAT0010364	GCAGCAGGGUGAAACUGACACA	22
hsa-mir-762 MI0003892	GGCCCGGCUCCGGGUCUCGGCCCGUACAGUCCGGCCGGCCAUGCUGGCGGGGCUGGGGCCGGGGCCGAGCCCGCGGCGGGGCC	83
hsa-miR-762 MIMAT0010313	GGGGCUGGGGCCGGGGCCGAGC	22
hsa-mir-764 MI0003944	AAUCUAGGAGGCAGGUGCUCACUUGUCCUCCUCCAUGCUUGGAAAAUGCAGGGAGGAGGCCAUAGUGGCAACUGUUACCAUGAUU	85
hsa-miR-764 MIMAT0010367	GCAGGUGCUCACUUGUCCUCCU	22
hsa-mir-765 MI0005116	UUUAGGCGCUGAUGAAAGUGGAGUUCAGUAGACAGCCCUUUUCAAGCCCUACGAGAAACUGGGGUUUCUGGAGGAGAAGGAAGGUGAUGAAGGAUCUGUUCUCGUGAGCCUGAA	114
hsa-miR-765 MIMAT0003945	UGGAGGAGAAGGAAGGUGAUG	21
hsa-mir-802 MI0003906	GUUCUGUUAUUUGCAGUCAGUAACAAAGAUUCAUCCUUGUGUCCAUCAUGCAACAAGGAGAAUCUUUGUCACUUAGUGUAAUUAAUAGCUGGAC	94
hsa-miR-802 MIMAT0004185	CAGUAACAAAGAUUCAUCCUUGU	23
hsa-mir-890 MI0005533	GGAAGUGCCCUACUUGGAAAGGCAUCAGUUGCUUAGAUUACAUGUAACUAUUCCCUUUCUGAGUAGAGUAAGUCUUA	77
hsa-miR-890 MIMAT0004912	UACUUGGAAAGGCAUCAGUUG	21
hsa-mir-891b MI0005534	CCUUAAUCCUUGCAACUUACCUGAGUCAUUGAUUCAGUAAAACAUUCAAUGGCACAUGUUUGUUGUUAGGGUCAAAAGA	79
hsa-miR-891b MIMAT0004913	UGCAACUUACCUGAGUCAUUGA	22
hsa-mir-892a MI0005528	GCAGUGCCUUACUCAGAAAGGUGCCAGUCACUUACACUACAUGUCACUGUGUCCUUUCUGCGUAGAGUAAGGCUC	75
hsa-miR-892a MIMAT0004907	CACUGUGUCCUUUCUGCGUAG	21
hsa-mir-892b MI0005538	UGCAAUGCCCUACUCAGAAAGGUGCCAUUUAUGUAGAUUUUAUGUCACUGGCUCCUUUCUGGGUAGAGCAAGGCUCA	77
hsa-miR-892b MIMAT0004918	CACUGGCUCCUUUCUGGGUAGA	22
miRNA-整数：为118个，（两种碱基： Stem loop （碱基数目大的那些）数量118个； mature sequence数量：117个。miRNA-323a只有一种碱基）；miRNA-3P：284个；miRNA-5P：274个
