# Supplementary material for: Landscape of RNAs in human lumbar disc degeneration
Source: Oncotarget. 2016 Aug 17;7(39):63166–76. doi: 10.18632/oncotarget.11334 (PMC5325354; doi:10.18632/oncotarget.11334)
Supplement: Supplementary file 11 [file oncotarget-07-63166-s011.xlsx]

## Sheet: Sheet1
probeID	[normal1](raw)	[normal2](raw)	[normal3](raw)	[normal4](raw)	[normal5](raw)	[degeneration1](raw)	[degeneration2](raw)	[degeneration3](raw)	[degeneration4](raw)	[degeneration5](raw)	[normal1](normalized)	[normal2](normalized)	[normal3](normalized)	[normal4](normalized)	[normal5](normalized)	[degeneration1](normalized)	[degeneration2](normalized)	[degeneration3](normalized)	[degeneration4](normalized)	[degeneration5](normalized)	normal1:flag_call	normal2:flag_call	normal3:flag_call	normal4:flag_call	normal5:flag_call	degeneration1:flag_call	degeneration2:flag_call	degeneration3:flag_call	degeneration4:flag_call	degeneration5:flag_call	circRNA	Alias	circRNA_type	chrom	strand	txStart	txEnd	Length	best_transcript	GeneSymbol	Sequence
ASCRP000085	11668	10923.2	10953.3	10900.8	11233	58228.8	52539.5	55997.2	52012.8	52226.2	14.0856	14.0789	14.0617	14.06	14.0819	15.3726	15.3085	15.3726	15.3216	15.3726	P	P	P	P	P	M	M	P	P	P	hsa_circRNA_000629	hsa_circ_0000775	intronic	chr17	-	43012303	43012398	96	NM_001264573	KIF18B	AGGCCTCTTCCTTTCTTCCTTTCTCAGATACATCCCGGCCTCAGCT
ASCRP000094	165.5	165.333	160.167	165.833	166	923.667	889.667	911.167	891	912.833	7.9651	7.97728	7.94006	7.99282	7.93789	9.31432	9.30698	9.31932	9.291	9.31856	P	P	P	P	P	P	P	P	M	P	hsa_circRNA_000671	hsa_circ_0001221	intronic	chr22	-	30941049	30941149	101	NM_001193336	SEC14L6	GTCCTTGGAGGTCCTTAGGGTCTTTCCTTCGTGGTCGCACACGGCA
ASCRP000140	224.167	212.833	218	214.667	224.833	1897.17	1851.33	1853.67	1836.17	1812.33	8.45341	8.39802	8.43105	8.40521	8.43164	10.3517	10.3648	10.3452	10.3531	10.3196	P	P	P	P	P	P	P	P	P	P	hsa_circRNA_000864	hsa_circ_0000662	intronic	chr16	-	398402	398484	83	NM_003502	AXIN1	CAGCAGTGTGGACTGTTGGCTGGTAAAGTGTGTGCAATGTGAGGAA
ASCRP000167	107.833	105	103.5	106.167	111	557.167	513.5	544.333	525	552.667	7.16034	7.1969	7.14658	7.15615	7.12344	8.58801	8.49544	8.56598	8.49568	8.58444	P	P	P	P	P	M	P	P	P	P	hsa_circRNA_000963	hsa_circ_0001644	intronic	chr6	-	136610762	136610850	89	NM_001077440	BCLAF1	TGGGTGGTGTCGGGTAGGCCTCGCAATGTATTCAAGTTACTCCAGG
ASCRP000263	101	97.8333	94.6667	102.833	100	562.167	541	565.167	550.167	560.667	7.07481	7.02926	6.99325	7.13104	6.94211	8.60041	8.58577	8.63435	8.58482	8.60864	P	P	P	P	P	P	M	P	P	P	hsa_circRNA_001389	hsa_circ_0000729	intronic	chr16	+	90098243	90098338	96	NM_001286205	GAS8	AGGTGAGGAGGCATGTGTAGCTGTGTAAAGGTGAGGCATGCAAGTG
ASCRP000323	77.6667	76.3333	77.8333	77.3333	80.3333	46.3333	45.1667	41.8333	54	45.6667	6.4967	6.57741	6.58181	6.63732	6.47764	5.03718	5.02523	4.96152	5.07716	4.96229	P	P	A	M	P	P	P	P	A	A	hsa_circRNA_001729	hsa_circ_0000691	antisense	chr16	-	31093273	31093358	86	NM_014699	ZNF646	TCCATTCTGGCTACAGTGTAATGGAGGAGCCCAGACACAGCAGCCA
ASCRP000581	4968	4931.33	4889.17	4892.83	4886.33	4568.67	4504.83	4563.67	4490.17	4389.83	12.8288	12.8628	12.8333	12.885	12.8007	11.611	11.6436	11.604	11.6381	11.5768	A	P	P	P	P	P	P	P	P	P	hsa_circRNA_100192	hsa_circ_0012107	exonic	chr1	+	44290402	44303983	13582	uc001ckb.3	ST3GAL3	TATGCTTCAGCCTTGATGACGGCCATCTTCCCCCGCTCACCGAGGA
ASCRP000645	1040	982.5	1040	1006	1070.83	1047.67	1039.5	1040.67	1049.67	1052.5	10.9419	10.8383	10.9833	10.924	10.9945	9.49093	9.52507	9.50689	9.51591	9.52243	P	M	P	P	P	P	P	P	P	P	hsa_circRNA_100257	hsa_circ_0002454	exonic	chr1	+	65830317	65831879	1563	uc001dcc.1	DNAJC6	ATCGAACTGCCAAGTTTCACAGCCGGGTGCCTCATCTCCAGACATG
ASCRP001241	46	45	44.6667	49.6667	47.1667	149.667	147	178	148	174.667	5.36684	5.37728	5.33907	5.54884	5.23492	6.71666	6.73479	6.97132	6.6544	6.93072	A	A	P	P	A	P	P	P	P	P	hsa_circRNA_100868	hsa_circ_0023255	exonic	chr11	-	68529002	68529155	154	uc001oof.4	CPT1A	CCTTTCCTTAAGGAAGTGGAACAGAGGCTGAAGTTGTTCAAGTTGG
ASCRP001576	790.333	738.833	734.833	740.5	756.833	3792.67	3716.83	3862.67	3707.83	3804.17	10.3329	10.254	10.253	10.2925	10.2705	11.3014	11.3433	11.3624	11.3263	11.3476	A	P	P	P	P	A	P	P	P	P	hsa_circRNA_101213	hsa_circ_0029426	exonic	chr12	+	131357380	131357465	86	uc001uir.3	RAN	AAGTATGTAGCTTGTATTGGTTGGTGATGGTGGTACTGGAAAAACG
ASCRP001808	178.667	185.333	202	189	206.5	1377.33	1312.67	1306	1307	1277.67	8.12213	8.20069	8.31347	8.2087	8.2866	9.88439	9.86254	9.82344	9.84257	9.80647	P	P	P	P	A	P	P	P	P	P	hsa_circRNA_101457	hsa_circ_0004934	exonic	chr15	-	20671447	20671623	177	uc001ytg.3	HERC2P3	GTCTCATAAGCTTTTGTCTGGTCCTCTGAGCCCCAGTGAGAGTTTC
ASCRP002056	229.333	219.667	226.667	207.333	235	61.3333	61	59.5	65	59.5	8.48934	8.44933	8.49587	8.35587	8.48732	5.46566	5.47426	5.42929	5.3898	5.32305	A	P	P	P	P	P	P	P	P	P	hsa_circRNA_101709	hsa_circ_0037896	exonic	chr16	-	11976871	11979131	2261	uc002dbt.3	GSPT1	GCCAAACAAGTGGATTACCGTTTATTCCATATCTGGATAATTTGCC
ASCRP002293	301.5	282.667	278.333	285.333	278.167	1748.5	1660	1759.83	1655.83	1715	8.90603	8.84263	8.83271	8.86187	8.76172	10.2561	10.2242	10.2664	10.2071	10.2443	P	P	P	P	P	P	P	P	P	P	hsa_circRNA_101952	hsa_circ_0041517	exonic	chr17	-	4015902	4027345	11444	uc002fxe.3	ZZEF1	AGTCAGCTCTGCCTTTGCCCAGTTTGATGCTGAGGGTGATGGGACA
ASCRP002405	110.333	109.833	113.167	113.5	119	97.1667	94.6667	91	98.1667	93.3333	7.22163	7.25977	7.29689	7.31054	7.26311	6.13139	6.13087	6.0709	6.04301	6.03006	P	P	P	P	P	P	P	M	P	P	hsa_circRNA_102070	hsa_circ_0007248	exonic	chr17	-	39985041	39987142	2102	uc002hxy.4	NT5C3L	TAATGAAGATGTGGACCAAAGCACACAATCTCCTATGTCAGCAGAA
ASCRP002716	55.6667	57.6667	58.8333	61.6667	62	237.5	252.167	261.5	258	263.5	5.8138	5.99648	5.98646	6.08882	5.92259	7.39068	7.50712	7.54514	7.48055	7.53461	A	P	P	P	P	P	P	P	P	P	hsa_circRNA_102397	hsa_circ_0048129	exonic	chr19	-	1011890	1011991	102	uc002lqr.1	C19orf6	TGGTCATCTTCGCTTCCTGCGGAATGTGGTGTCGGGCGAGCACTAC
ASCRP002753	446.833	403.333	433.833	439.5	445	4004.5	3890.67	3988.67	3896.83	3950.17	9.53497	9.38976	9.52054	9.55138	9.51313	11.4032	11.4161	11.4277	11.417	11.4302	P	P	P	P	P	P	P	A	M	P	hsa_circRNA_102434	hsa_circ_0049138	exonic	chr19	+	9435370	9435456	87	uc002mld.3	ZNF559	ATTCTGTCGTGTCCCGGAACAGCATCTCTGCCTTCCTGTTCACGGT
ASCRP003496	1420.17	1445	1448.33	1397	1490.83	597.5	580.667	560.667	584.333	546.167	11.3374	11.373	11.354	11.3324	11.3616	8.68509	8.69182	8.61603	8.66994	8.57565	P	P	P	P	P	P	P	P	P	P	hsa_circRNA_103198	hsa_circ_0062813	exonic	chr22	+	30384468	30387659	3192	uc003agu.4	MTMR3	TGCAGACCAGGTTCCATTACAGCTTATAGAAAGTGTTGAATGCCGA
ASCRP004316	42	45.5	48	47	48	120	110.5	122	125	128	5.09881	5.40662	5.5304	5.41679	5.24102	6.43827	6.33929	6.43577	6.38402	6.46219	A	A	P	P	A	P	P	P	P	P	hsa_circRNA_104041	hsa_circ_0075413	exonic	chr6	+	311879	311962	84	uc003msy.1	DUSP22	TGTCTGTCCACGATAGTGCCAGGCCTATGTTGGAGATGCCAGAGAC
ASCRP004903	2558.5	2514	2547	2621	2645	2679	2655.5	2371	2783	2498	12.0152	11.9938	12.0088	12.0763	12.0422	10.8314	10.838	10.6861	10.8811	10.7499	P	P	P	P	P	P	P	P	P	P	hsa_circRNA_104650	hsa_circ_0006896	exonic	chr8	-	95549330	95550574	1245	uc003ygo.2	KIAA1429	CCTAACTCAAAGAGAGACATCTCCCCATACATTTCAATTAGACTTA
ASCRP005356	111	97	98	84	103	65.5	66	61	66	69	7.26602	7.07648	7.07005	6.73089	7.01032	5.5689	5.52022	5.48602	5.35996	5.57648	P	P	P	P	P	P	P	P	P	P	hsa_circRNA_400062	hsa_circ_0092291	intronic	chr20	-	32677771	32678011	241	NM_003908	EIF2S2	TTTAAGAAGGTTGGCATGTCTGTCAACATGTTTGAGTGGCTCTCCT
