# Supplementary material for: Landscape of RNAs in human lumbar disc degeneration
Source: Oncotarget. 2016 Aug 17;7(39):63166–76. doi: 10.18632/oncotarget.11334 (PMC5325354; doi:10.18632/oncotarget.11334)
Supplement: Supplementary file 12 [file oncotarget-07-63166-s012.xlsx]

## Sheet: Sheet1
Gene Symbol	Length
NM_153632	80
NM_030661	80
NM_153631	84
NM_153631	84
NM_002146	88
NM_153620	95
NM_018952	111
NM_014620	117
NM_018952	136
NM_021193	145
NM_021193	145
KRTAP19-2	159
NM_153632	162
NM_153620	202
NM_153620	202
NM_032391	203
KRTAP23-1	208
DEFB124	216
KRTAP6-1	219
DEFB135	234
DEFB136	237
NM_173860	237
NM_173860	237
KRTAP21-1	240
DEFB130	240
NM_018952	245
DEFB113	249
KRTAP19-4	255
DEFB128	282
KRTAP22-2	293
SPINK14	294
RPS29	302
PRM3	312
KRTAP19-8	318
FAM25C	335
DEFB4A	336
NM_153693	346
NM_014213	347
H2AFB2	348
LOC100131801	349
NM_024501	353
NM_024501	353
HIST1H4K	354
HIST1H4J	356
HIST1H4B	357
CCL24	360
RPS27	361
FAM25A	362
HIST1H4L	364
HIST1H4D	367
HIST1H4F	368
ATP5I	368
HIST1H4I	370
KRTAP25-1	370
HIST1H4A	372
HIST1H4H	374
GH1	376
RPL38	376
HIST1H4E	377
ATP5J2	377
PPBPL1	381
GHRL	384
C1orf189	387
DEFB107A	389
HIST1H4C	390
BANF2	390
MT1G	396
HIST2H4B	396
DEFB123	397
HMHB1	397
FABP9	399
DEFB110	400
RPL39	401
RPS28	401
GNRH2	402
MT1B	403
PRAC	403
KRTAP12-3	410
GDNF	410
GATC	411
HIST2H3D	411
QRFP	411
RPL38	411
HIST4H4	412
NDUFA3	414
KRTDAP	415
DPM3	417
ATP5E	417
NM_032391	417
FAM136B	417
DEFB121	418
NDUFC1	418
RPS21	418
SPANXA2	420
C11orf10	420
NM_024014	421
MRPL33	421
C7orf66	422
GNRH2	423
FABP12	423
COX17	423
COX6A2	425
HIST1H2BH	425
SPANXC	425
S100A8	428
HIST1H2BF	430
LCE1D	430
SPANXN4	431
SCGB1C1	431
NM_002144	431
HIST1H2BB	431
NDUFB1	433
C4orf48	433
RPL37A	434
CKLF	434
HIST1H2BE	435
C14orf156	436
HIST1H2BA	437
HIST2H2AC	437
HIST1H2BI	437
RPLP1	437
HIST1H2BC	438
HIST1H2AJ	439
COX6C	444
NM_014620	445
HIST1H2BG	445
HIST1H2BM	446
IQCF6	447
HIST2H2AB	448
CST11	448
COX7C	448
DEFA5	449
HIST1H2BN	449
CXorf51	450
NM_002144	451
HIST3H2BB	452
SCGB1A1	452
S100G	453
KRTAP15-1	453
RPL36	453
HIST1H2BL	453
SCGB1D2	454
KLK8	456
COX7B	456
MYEOV2	456
MT1F	456
UBL5	457
PPY	457
HIST1H3C	459
PTH2	459
HIST1H2AK	460
HIST1H2AD	460
C19orf33	461
HIST1H3E	462
GHRH	462
PHGR1	464
NM_153620	464
APOC1	464
BOLA3	465
RNASE8	465
S100A12	466
HIST1H3F	466
BANF2	466
MT2A	466
HIST1H2BO	467
DEFB119	467
HIST1H3G	467
MT1A	468
MT1X	468
HIST1H3A	469
INS	469
SPANXE	469
HIST1H2AI	469
IFI27L2	469
RPL36A	469
HIST1H2AL	470
C17orf61	471
PSPN	471
HIST1H3B	472
HIST1H3H	473
DEFA6	475
RPL35	475
PF4	476
HIST1H2AB	477
WFDC10B	477
C6orf127	477
LOC402644	477
ROMO1	477
HIST1H3I	477
RPL41	478
HIST1H3J	478
RETN	479
CRIP1	480
TMEM89	480
C2orf82	480
SEC61G	480
AKAP14	481
HIST1H2BJ	481
HIST3H3	481
SYCN	482
TMSB10	482
KRTAP13-4	483
DEFB1	484
NM_153633	485
NM_014620	487
RPS15A	488
ARL17B	488
CCDC72	491
TMEM88B	492
NM_018952	493
PAGE2B	493
HIST1H2AG	498
ATOX1	498
GAGE7	498
PAGE2	499
MUCL1	500
GHRL	501
DEFA3	501
NDUFA1	502
NM_004502	503
AIF1	503
LGALS7B	506
TMEM211	507
HIST2H3A	507
TXN	508
LACRT	508
SHFM1	509
NDUFB2	509
GAGE2B	509
S100P	510
RPS17	511
NM_002145	511
RPLP2	511
NM_002145	511
NM_006896	511
RPL35A	511
OXT	512
RPLP1	512
NM_004503	512
ATP5J2	512
S100A4	512
RPS25	514
RPL27	514
LGALS7	515
SCGB3A1	517
AHSP	518
MT1E	519
NM_024015	519
UBE2C	520
SPAG11B	520
COX8A	521
HCST	521
RBX1	521
COX5B	523
CD52	523
LHB	523
RPL30	524
C5orf58	524
CXCL12	524
HBM	524
RPL31	524
C6orf57	526
TIMM16	527
GYPB	527
IQCF5	528
MRPL33	528
NM_018953	529
RPS13	529
FAM183A	530
CKLF	530
SAA1	531
RPS12	532
DPM3	532
HIST2H2AA4	534
C6orf125	535
LSM7	536
GH1	537
C1orf227	537
SLURP1	537
UBL5	537
NOP16	537
EDF1	538
UQCRHL	538
GAGE2C	538
C4orf7	539
NM_014621	540
NDUFS5	540
NM_014621	540
RPP21	541
C20orf144	541
XAGE3	543
CNFN	543
LGALS2	543
SPRED3	543
C1orf54	543
C6orf191	545
WWOX	545
SAA2	545
UQCRH	546
HIST1H2AC	546
FXYD1	547
COX6A1	548
ATPIF1	548
GAGE10	549
RPS18	549
RPL36AL	549
GHRL	549
NKX6-3	551
VCY	551
BGLAP	552
NOP10	552
C15orf40	552
CST11	553
RPS15A	554
BOLA3	554
NDUFS6	554
NDUFA7	554
KLK3	555
LOC388588	555
ATP5H	556
RPL36	557
C11orf67	557
NM_153693	557
NM_153693	557
NDUFA13	557
FXYD1	558
C17orf89	560
GAGE2D	561
MIF	561
KRTAP5-6	561
C10orf125	562
CCL26	562
C16orf13	563
S100A4	564
TAC4	564
SPINK7	566
PCP4	566
CENPW	567
TIMM8A	569
FAU	570
NDUFB7	570
WFDC2	570
C6orf226	572
NM_021193	574
C12orf57	574
GUCA2A	575
TYROBP	575
UXT	575
HBA1	576
RPS14	576
NPY	576
PTTG2	576
HCRT	577
LARP6	577
KRTCAP2	577
C9orf24	578
RPL24	579
PI3	579
USMG5	580
MSGN1	582
HBG2	583
SEC61B	583
NM_002144	583
NM_002144	583
FXYD2	584
UTS2	584
GAGE12D	585
PLA2G1B	585
PRR4	585
LGALS1	586
ENY2	586
PVALB	586
S100A9	586
FABP6	587
CSHL1	588
DEFB118	589
LYNX1	589
HBZ	589
KLK8	590
COX6B1	590
BLOC1S1	590
FCER1G	591
PIP	591
FXYD2	591
SAA1	592
LCE2A	592
NPFF	592
ATP5G1	593
RPL41	593
TMEM190	593
RETNLB	594
C6orf25	594
IL28B	595
MRPL55	595
S100A11	595
SIVA1	595
TAC4	597
SMR3A	598
SLPI	598
NDUFA2	599
PDCD5	599
MT3	599
TSTD1	599
NDUFA12	600
MRPS17	600
HTN3	601
HSPB11	601
VPREB3	602
C2orf79	602
RPL26	602
RPS16	603
IL1F7	604
PFDN6	605
S100A13	606
SCXA	606
NM_002146	606
SNRPG	606
S100A1	607
CRYGA	608
PFDN5	608
DMKN	609
LCE2D	609
TCEB2	609
ROBLD3	609
LST1	609
RPL11	609
NM_173860	610
NM_173860	610
NDUFB4	610
LCE3E	611
NM_002146	612
NM_002146	612
NM_014621	612
TRMT112	612
C7orf59	613
SPANXN1	613
C6orf25	613
LCE2C	614
KRTAP3-1	614
NM_022658	615
NM_022658	615
WFDC11	615
IL21	616
MRPL53	616
DBI	616
HSPB9	616
LCE3D	617
INSL4	617
IGFL2	618
C10orf113	618
LCE2B	619
MYL7	619
LY96	619
WFDC6	619
NM_002147	621
XAGE1A	622
HBA2	622
NM_019102	623
C16orf13	623
ATPIF1	624
NEDD8	625
MRPL36	626
HBB	626
CKS2	627
CST6	627
FGF10	627
MRPL54	628
ATP5H	628
SSBP1	628
HIGD2A	628
MIA	629
MRPL41	632
RPL12	632
WFDC10B	632
RXRG	633
NPB	634
TMSL3	634
C17orf90	635
RPS10	636
DDT	637
C6orf129	637
TRAPPC2L	637
S100A13	638
CD3D	639
APOBEC3H	639
NM_014620	639
AIF1	639
CMC1	640
ST20	640
RPS11	641
C1orf31	641
SPRR1B	641
SSR4	642
C10orf53	642
NM_006735	643
CRYGB	643
C12orf62	643
CRYGC	645
NM_153631	646
DPRX	648
UTS2	648
RPL18	648
RPS24	649
SPRR2G	650
CNIH4	651
HBQ1	651
LOC650293	651
HINT2	652
KHDC1L	652
ZNF593	653
NM_152739	653
FKBP2	653
NM_152739	653
BSPH1	654
C6orf25	654
LCE6A	654
CKLF	655
MRAP	656
IFI27	656
TAC4	657
SPRR2F	657
C11orf83	658
EDF1	658
NM_024016	659
NM_024016	659
OCIAD2	659
PPIAL4A	660
POP5	660
SSSCA1	661
MGP	661
MYL5	661
CIB3	661
FABP5	662
IGFL3	662
C6orf108	662
MRPL55	662
SPRR2B	662
ATP5G1	663
NM_002141	663
NM_002147	663
SPRR1A	664
TSPO	665
SEBOX	665
SST	665
C17orf87	666
S100A13	667
RBP1	667
IL1F7	667
TCEB1	668
PFDN2	668
ATP5J	669
C19orf71	671
MSMP	672
C10orf116	672
APRT	673
C14orf2	673
CCL4L1	674
CSTB	674
GMFG	674
TAC4	675
CLDN17	675
NDUFS4	676
PSENEN	678
SAA1	678
IFITM3	678
TBCA	679
NM_021192	680
LTC4S	680
NM_021192	680
GDNF	681
NM_019558	682
LOC286238	682
SPRR2D	682
MYLPF	683
C7orf55	683
PRM2	683
S100A6	683
CCL19	684
TIMM10	684
C9orf116	685
ISG15	685
TBC1D29	685
IFI27L1	686
NDUFB8	686
TSTD1	688
MGST3	688
CKLF	689
MRPS33	690
MRPL51	690
TCTEX1D2	690
ATP6V1F	691
CRYAB	691
IFT27	692
NUDT1	692
SPRR2A	692
TMEM93	692
PRDX5	692
RPL17	693
UPK3A	693
VAMP5	694
CST2	694
CARD16	695
LCE1C	695
TMEM160	696
C1orf53	697
HES3	697
TRAPPC5	697
MAGOH	698
TNNC2	698
FAM159A	698
RPS26	699
ROBLD3	699
MRPL55	700
NM_018953	700
ZG16	700
PCOTH	701
LOC100288797	701
DYNLRB1	702
LOC646498	702
BSX	702
GH1	702
NME2	702
CGA	704
RBP7	704
GEMIN6	705
TNNC1	705
RPS8	705
FAM96B	706
BHLHA15	706
TNNI2	707
MRPL55	707
BHLHA9	708
FAM128A	708
TM4SF5	708
COX7A2	708
MORF4	708
NPPB	708
ATP5D	709
MCCD1	709
NM_019102	709
PRDX2	710
POLE4	710
DAD1	711
RDM1	711
IL17B	711
NM_000522	712
LAMA4	712
MYL6	713
GCHFR	713
FXYD7	713
MRPL21	713
KRTAP2-2	714
PRB1	714
LAIR2	714
MRPS24	715
RNF181	716
SERF1B	716
LOC100128071	716
SFT2D1	717
ZBTB8OS	717
DUSP23	718
SPAG11B	718
SPATA24	719
NDUFAF2	719
RPL10A	719
C11orf88	719
XAGE2	720
NM_024017	721
MUSTN1	721
SERF1A	722
GML	723
RPL26L1	723
C9orf16	723
DBI	723
CRYGD	724
DNLZ	724
IL1F7	724
COMMD1	725
POLR1D	725
C6orf25	726
C16orf13	726
MRPL21	726
C9orf9	726
FAM127B	727
EIF4EBP3	728
MRPL27	728
PTTG1	728
NUDT1	728
ACP2	730
MDP1	731
C9orf116	731
FOLR4	732
IFI27L1	732
CGB2	732
CGB1	732
HIST1H1C	732
DYNLL1	733
ABCC6	733
IFITM1	733
U2AF1L4	734
UXT	734
WWOX	735
ULBP3	735
GLRX2	735
RNASE2	735
CST4	736
NDUFB9	736
RPL29	737
IFNA7	737
IFITM2	738
SLN	738
PPIAL4G	738
MASP2	738
TNNI2	738
KRTAP10-3	738
S100A3	738
LCN6	738
LY6G5C	738
LST1	739
CAMP	739
SELM	739
KLRB1	740
DBI	740
C16orf61	740
C20orf141	741
NDUFB10	741
PF4V1	741
BAX	741
ANG	742
C1orf194	742
S100A13	743
PFDN5	743
CYBA	743
SBSN	744
GADD45GIP1	744
AMELX	745
C6orf25	745
C1orf86	745
RPS7	745
PPPDE2	745
TOMM7	746
NM_005522	746
DYNLL1	747
RPL19	748
C6orf48	748
TNFSF18	748
MBD3L1	748
MRPL20	749
CHCHD10	749
STX10	750
MORN2	750
TMEM91	751
GNLY	751
ZNRD1	751
TPRKB	752
RPS9	753
TROAP	754
RPS5	755
RNASEK	755
LIN7B	755
NM_006361	757
PMCH	757
NM_006361	757
VAMP8	757
C9orf169	757
ATP6AP1L	758
CARD16	758
MYL6	758
MRPL23	758
CCL2	760
ABHD11	760
TRIM36	760
SLAMF9	761
NHP2	761
CXXC4	761
MS4A5	762
ARL17B	762
SPRR2E	762
LCN15	762
TAF10	762
MAL	762
NME2	763
AGR3	763
C11orf20	764
PPP1R14D	764
SPRR4	766
HSBP1L1	766
UBE2C	766
SNRPD2	767
FKBP11	767
MRPL43	767
RARRES2	767
C10orf125	768
CSHL1	768
NM_021192	769
CSAG3	770
NDUFB3	770
ADIG	770
GIYD1	770
NACA2	770
NM_024016	770
IGFL1	771
ENSA	771
CCDC56	772
NM_002145	772
SSTR5	773
MBD3L5	773
TOMM5	773
HBD	774
LY6G5B	774
MBD3L2	774
C7orf30	774
GPHA2	774
DYNLT1	774
PRB1	774
MRPL55	774
PNKD	774
GH2	776
PPAPDC1B	776
AP2S1	776
GH1	777
HIST1H1D	777
CASP14	777
OCIAD2	777
CRB3	777
IFNA14	778
CCL3L3	780
HIST1H1A	781
NM_021192	781
CRYBB2	781
C17orf37	781
NM_005523	781
CSF2	781
NM_005523	781
KRTAP4-2	782
HINT1	782
CTDSP1	783
AGRP	783
SF3B14	783
COX7A1	783
COX5A	784
REG3A	784
PSMB3	784
SNAPC5	785
PPIAL4C	785
HRASLS2	785
FIS1	785
PPIAL4E	785
HIST1H1E	785
IGLL1	785
SF3B5	786
DNAJC12	786
TCF23	786
C16orf13	786
LCN1	786
CDKN3	786
MRPL40	787
NM_173860	787
TAC3	787
FXYD4	787
RABGAP1L	787
TRAPPC5	788
FAM24B	788
HCFC1R1	788
DBI	789
SIVA1	790
APOM	790
C17orf49	790
MRPL14	791
C20orf85	792
CALCA	792
U2AF1L4	792
C2orf40	793
SEC11C	793
CCL18	793
GSTO1	793
PPDPF	794
SPAG11B	794
LGALS14	794
POLR3K	796
CSAG3	796
RNF151	796
PQBP1	797
SMR3B	798
NM_014212	798
C2orf51	798
NDUFS7	799
ATP5L2	799
ANAPC11	799
DPY30	800
C11orf88	800
POP5	801
NUDT1	801
ERH	801
COX4I1	802
RAET1L	802
MGST2	802
LYRM4	804
NDUFAB1	804
PTRH2	804
CCL3L1	804
PIGP	804
C22orf42	805
TMEM93	805
DYSFIP1	805
LY6D	806
APRT	807
NM_000523	807
DRGX	807
REG3A	807
BRP44	808
TMEM208	808
BRI3	809
INSL3	810
CCL7	810
NME1	811
REG1B	812
C6orf108	813
TMEM205	813
CLIC3	813
CCL3	813
PPIH	813
BRP44	813
KLK12	814
TRAPPC5	814
C16orf92	815
NM_002148	815
C15orf48	815
ATP5O	815
C13orf38	816
CCDC23	816
CALCA	816
CST3	818
SOX14	818
TMEM8C	818
HHLA3	818
TMEM126A	818
NDUFA11	819
SPACA3	819
HIST1H2BK	820
DYNLL1	820
GKN1	820
CYB5A	820
REG1A	821
RABAC1	821
PRSS1	821
PSMG4	821
GH1	822
NME2	822
GTSF1	822
SS18L2	822
LYZL1	822
NDUFA4	823
ARMS2	823
UBE2C	823
GNG5	823
CUTA	823
TIMM8B	823
PRSS3	823
HDHD1A	825
AURKAIP1	826
GKN2	826
NKG7	826
C10orf53	827
PRDX5	827
C17orf105	827
CRYBA4	828
CACNG5	828
ALG1L	828
DCXR	829
RPS6	829
PSME2	829
TPT1	829
FTHL17	830
CITED1	830
CHCHD2	831
TSPO2	831
PTRH1	832
SELK	832
MAP1LC3B2	832
CHCHD8	833
NUDT8	834
CSN3	834
CKS1B	834
C10orf99	835
AMELX	835
ZNF226	835
ARL9	836
PTGDS	837
C11orf74	837
TRAPPC1	837
RPL10L	838
FAM162A	838
BEX5	840
LCN2	840
SAP25	841
NM_024015	841
NM_024015	841
TAC3	841
ATP5J	841
RPL9	842
C6orf48	842
GTSF1L	842
SERP2	842
BEX2	842
CRYGS	843
C9orf106	843
C11orf85	843
GRP	844
SURF2	844
CHCHD1	844
MGC29506	845
NAT8B	845
DCTN3	846
PFN1	847
REG3G	847
GSX1	847
LTB	848
IFI6	848
CCL20	848
PSMB6	849
HOXC12	849
BAX	849
NM_017409	849
C1orf49	850
EMP3	850
PSMB2	850
C14orf179	850
NM_017410	851
C9orf142	851
FDX1L	852
POLR2G	852
RPL14	854
EEF1B2	854
TIPRL	854
C16orf13	854
RANGRF	854
GGTLC2	855
MYL2	855
SNCG	855
MYL4	855
RPS3	855
TPSD1	855
NM_004502	855
AKAP14	855
C7orf44	857
WBSCR28	857
GP9	858
FOLR3	858
NPPA	858
HSPB2	858
DPCD	858
TTC9B	859
ZNRD1	859
NDUFA8	859
MED11	860
PRR24	860
CCL13	861
C19orf56	861
NDUFB6	862
ANAPC11	862
MYL1	862
BLID	862
STRA13	863
FCGR1B	863
GRP	863
HIST1H3D	864
IQCF3	865
TNNI3	866
RPL7	866
MDK	866
OAZ3	866
NHP2	867
MEA1	868
NM_000523	868
TRPT1	869
MYL6B	869
TMEM147	869
PAFAH1B3	869
LSM10	869
PABPN1L	870
MRGPRG	870
C6orf25	870
CXCL17	870
CYorf15A	872
BOLA1	872
RPS19	872
CTRB1	873
KRTAP10-12	873
KLK1	874
BLVRB	874
NCR3	875
MCEE	875
KRTAP10-8	876
TSPO	876
FAM173A	876
SDF2L1	876
BCL7C	877
USE1	877
EIF4EBP1	877
CCL21	878
EDDM3A	879
C1orf61	879
CGB	879
NM_024501	879
LYG2	880
LY6G6C	880
CGB7	880
PPP1R14D	880
PPAPDC1B	880
DGUOK	880
IL32	880
CGB5	880
LOC730755	880
TGIF2LY	880
TGIF2LX	881
ZFR2	881
TOMM6	881
SNRPD2	882
C11orf51	882
NLGN4Y	882
MRPL55	882
CSH2	883
CLEC1B	883
NUPR1	884
RANBP1	884
TMEM134	885
IQCJ	885
CDC26	885
ANAPC10	885
RARRES1	886
LYZL4	886
CLEC3B	886
TMEM14B	887
C2orf74	887
TMEM88	887
BCL2L10	887
PGAM2	888
MAL	888
STK32A	888
LOC55908	888
BAX	888
ICT1	888
C8G	888
RPS4Y2	888
FTL	889
GALP	889
N6AMT2	890
AP2S1	890
FRG2B	890
RPL7A	890
RNASE1	891
BAX	891
CACNG5	891
C2orf61	891
CCL25	891
NGFRAP1	891
ITGB3BP	892
FAM178B	892
CCDC12	893
SEPW1	893
FTMT	894
MRPL43	894
LTB	894
NUTF2	894
ATP6V0E1	894
C20orf201	894
PDZK1IP1	894
RPS27A	894
SRP19	894
CST8	895
ZNF226	895
LY86	895
CCDC28B	895
NOL7	896
C17orf49	896
C9orf23	896
FAM158A	896
SRY	897
EDDM3B	897
IL32	897
SLAMF9	897
TARM1	897
C13orf38	897
KRTAP5-7	898
LY6G6F	898
HMGN3	899
UCHL3	899
LOC642587	899
BCL2A1	899
EEF1B2	900
C5orf38	900
C19orf60	900
RQCD1	900
MTHFS	901
NM_014213	901
PEBP4	901
NDUFAF3	902
C2orf49	902
RPL8	903
TMEM134	903
C11orf91	903
MRPS23	903
C1orf213	903
C16orf90	904
CGB8	904
NPM3	904
TLCD1	904
KRTCAP3	906
LRRC30	906
CDKN3	906
VN1R4	906
PLA2G2A	906
LENG1	906
C7orf36	907
HNMT	907
LSM2	907
SCRG1	907
LOC360030	907
VKORC1	907
MRPL32	908
SH2D6	909
C14orf109	909
MDK	909
EIF3K	910
RPS4Y1	910
PRR4	911
AZU1	912
OR10A2	912
ARPC3	912
ISOC2	912
C19orf24	912
CD70	913
CASP5	913
FXYD5	914
HSPB1	914
GHSR	914
ANKRD39	914
BEX2	914
SULT1C3	915
OR8G2	915
SCAND1	916
CLEC2A	916
NAA10	916
ANO7	916
ANAPC11	916
C6orf26	917
FXYD5	917
PTPRCAP	917
CDC42EP5	917
SPRR3	918
RPL34	918
SOD2	918
KRTAP10-5	918
OR9G9	918
IL32	919
TMEM91	920
DEF8	921
PARK7	921
PRDX4	921
OR4C45	921
CRYBB1	921
NPC2	921
GPX1	921
RAMP1	922
CELA3A	922
C9orf89	922
C4orf36	922
C8orf59	922
IL1F8	922
FFAR1	923
COPZ2	923
CCDC53	923
DUSP13	923
CTSG	924
OR4D2	924
OR4N2	924
GABARAP	924
PSMB4	925
POLR2L	925
C5orf32	926
C1orf57	926
CHMP2A	926
C9orf46	926
OR2T6	927
DDIT3	927
OR13H1	927
FXYD5	927
FAM195A	928
CHMP2A	928
KRTAP11-1	928
GSTK1	929
KDELR3	929
LIN37	929
TSFM	930
RPS3A	930
OR1A1	930
OR5B21	930
TAS2R46	930
MAL	930
OR7A10	930
OR7A17	930
TMEM134	930
TIMP1	931
B9D1	932
SHBG	932
C6orf1	932
TMEM91	932
CARTPT	933
OR51B4	933
OR8B12	933
OR2A1	933
NGFRAP1	933
OR5H14	933
ETFB	933
OR10G2	933
OR2A14	933
ANKRD37	934
SULT6B1	934
LOC100130932	934
C19orf53	934
MYL4	934
RPL28	934
UQCR10	934
MRPL24	935
LSM1	935
UBE2T	935
OR5L2	936
ZMAT5	936
RPL14	936
OR52J3	936
NM_018952	936
CTRB2	936
HSD17B10	936
OR4D11	936
OR1N1	936
OR8H1	936
PYCARD	936
OR2M4	936
OR2Y1	936
OR5P3	936
CCDC107	936
OR8G1	936
NDUFV2	937
PHLDA2	937
FOXP1	937
PSMG4	938
GALP	938
PSMA3	938
NUPR1	938
KRTAP4-7	938
ELANE	938
PSMB1	938
C13orf38	938
OR6C74	939
OR4P4	939
OR51B5	939
OR1D2	939
PCGF1	939
OR14C36	939
OR51B6	939
OR10K2	939
OR6C76	939
OR2T8	939
OR51F1	939
OR8H3	939
OR5J2	939
OR7D4	939
OR8H2	939
OSTBETA	940
CST7	940
FAIM	940
YPEL3	940
THYN1	941
RBP4	941
GZMB	941
NCR2	941
C6orf115	941
SARNP	941
KRTAP5-1	942
OR4M1	942
C14orf2	942
MYL3	942
OR10P1	942
BCORL2	942
MAX	942
OR1J4	942
OR8B3	942
GPX4	942
OR51A2	942
OR1G1	942
ARHGDIG	942
OR1J2	942
OR1M1	942
OR10K1	942
TMEM91	943
C19orf70	943
TMEM204	943
HCFC1R1	943
FCN2	943
NM_006896	943
PRB4	944
OR1E1	945
OR5B3	945
KLK12	945
OR9A4	945
C19orf43	945
OR4D6	945
AMACR	945
MRPS21	945
OR51G2	945
C1orf162	946
COMMD3	946
NANOS3	946
KCNK16	947
UPK2	947
CENPM	947
REG3G	947
NUDT2	947
GZMM	947
NM_006361	948
OR10H5	948
OR2V2	948
TREM1	948
NXNL1	948
OR3A1	948
CORT	948
OR51L1	948
PTS	948
EXOSC4	948
PSMA3	949
POP7	949
NDUFAF3	950
LY6H	950
OR2AG2	951
IAH1	951
AURKAIP1	951
OR5AP2	951
OR2G6	951
FAM195B	951
ATP1A4	951
ZSCAN2	951
OR10H3	951
OR10H4	951
CUTA	951
H2AFZ	951
RPS19BP1	952
C7orf11	953
MGST1	953
BATF	953
OR6P1	954
OR6Q1	954
OR2B11	954
OR52M1	954
OR10A5	954
TMEM223	954
SSNA1	954
NFU1	955
SPA17	955
CD200R1	956
ALKBH6	956
KRTCAP3	956
METTL5	956
IL32	956
RPS4X	956
OR2A2	957
OR13C4	957
OR13C5	957
CABP2	957
GTF3C6	957
C17orf79	957
OR13C9	957
TESC	958
C2orf28	958
PSMB5	958
WBSCR27	958
GP1BB	958
P2RX5	958
FAM166B	958
PRDX5	959
TRIM34	959
TMEM114	959
NM_019102	959
OR56B4	960
GAMT	960
MTP18	960
C7orf47	960
APCS	960
TRPT1	960
OR7C2	960
C20orf24	961
TAF9	962
C9orf11	962
RPS2	962
BRP44L	962
C8orf59	963
OR52W1	963
TCAP	963
OR2T33	963
OR2T12	963
OR2W1	963
OR5C1	963
MITD1	963
HSD17B10	963
GPX4	964
GNG11	964
ICA1L	964
C21orf70	964
MRPS15	965
HSPE1	965
OR3A3	966
RDM1	966
OR5K3	966
C19orf36	966
FAM128B	967
FAM159B	967
SNRNP35	967
MYL12B	968
MRPL34	968
COMMD4	969
FAM167B	969
ODF3B	970
DAOA	970
NT5C	970
RPS27A	970
PPFIBP1	971
POLR2K	971
FKBP1B	971
HRCT1	971
NDUFS3	971
NKX1-2	971
U2AF1	971
U2AF1	971
UBB	971
TAS2R40	972
PGLYRP1	972
OR1E2	972
RPL6	972
PQBP1	972
MUC1	973
ISG20	974
OR5AS1	975
OR6K2	975
VCX	976
NUDCD2	977
PXMP2	977
OR1S1	978
COPE	978
ARF5	978
OR1S2	978
ARL2	978
OR6Y1	978
G0S2	978
SPACA4	978
ETHE1	978
PARK7	979
ATP6V0B	979
RPL23A	979
C11orf75	979
IGFBP6	980
NGFRAP1	980
ALKBH6	980
COPE	981
KRTAP9-9	981
SOD1	981
OR11H1	981
OR8A1	981
TMEM42	981
POLD4	981
FOLR1	982
CLEC1B	982
TMEM91	983
NM_014213	983
MPZL3	983
BST2	983
SAT2	983
C11orf1	984
CHCHD6	984
OR9G4	984
C1orf226	984
FGF8	984
PSMA7	984
CDA	985
GSTP1	986
PLA2G2A	986
BAD	986
KRTAP1-3	986
LY6H	986
PRSS48	987
OR5D16	987
OR4A16	987
KRTAP9-8	987
MGST1	987
B2M	987
TRPT1	987
NPBWR1	987
STX8	988
FAM58B	988
EBPL	988
NM_018951	988
TMEM14B	989
NUDT2	989
HSD17B8	989
PCSK1N	990
OR10J3	990
CLDND2	990
GUK1	990
CTAG2	991
POLR2J	991
SFTPC	991
MRPS12	991
BATF3	992
C6orf1	992
ID1	993
OR2D3	993
UQCR10	993
DNAJC17	993
DMKN	994
MRPL18	994
CIB1	995
OR10A4	995
NENF	995
CINP	996
PIN1	997
MRPL48	997
FGFR1OP2	998
OR2AG1	998
MMP26	998
TCEB2	998
MTIF3	999
HCFC1R1	1000
C16orf3	1000
TAS2R50	1000
BTG4	1000
LOC100287718	1000
PRTN3	1001
GNG13	1001
PHF19	1001
LOC649330	1002
PQBP1	1002
SCO2	1002
TNFRSF18	1003
RPL34	1003
CCDC124	1004
ZNF226	1004
C9orf119	1004
C20orf71	1004
MOGAT2	1005
PDLIM7	1005
MUC1	1005
ATP5D	1005
SCO2	1005
UBD	1006
LY6H	1006
EXOSC5	1006
C17orf106	1007
METTL11A	1007
ODF1	1007
SNRPB	1007
PEMT	1008
SPEM1	1009
DAOA	1009
PSMB10	1009
SYNGR4	1009
ZSCAN2	1010
HRSP12	1011
KRTAP10-1	1011
PSME1	1012
PSMB7	1012
OR51I1	1012
RRAS	1013
RPS20	1013
KLK8	1013
C16orf79	1013
THYN1	1013
TMEM85	1013
EIF1B	1014
PPP1R1C	1014
PQBP1	1014
EIF4E2	1014
TMEM14A	1015
LYG1	1015
MRPL43	1016
IFT20	1016
FKBP1B	1016
FGF20	1016
UFSP1	1016
PLA2G2A	1017
LGALS3	1017
FGF8	1017
MRPS6	1017
DCI	1018
GYPC	1019
TMEM219	1019
CYTL1	1019
NUDT22	1019
MRPL46	1020
PLA2G10	1020
C19orf36	1020
MRPS34	1020
SCO2	1020
OR7E24	1020
C1orf50	1020
BTF3	1021
CABP1	1021
NDUFAF3	1021
FMR1NB	1021
C4orf52	1021
GSTK1	1022
MYL12B	1022
DRAP1	1022
GLTPD2	1023
PSMA5	1023
OR5T3	1023
CAPN10	1024
EAF2	1024
GPX2	1024
HLA-F	1025
ST20	1025
CD63	1025
PCBD1	1025
HUS1B	1026
FCN3	1026
TAS2R43	1027
TARP	1027
ECE2	1027
ECSCR	1027
THOC7	1028
LOC100132963	1028
ATP6V0B	1028
PEMT	1028
C1orf49	1028
KRTAP5-11	1029
TAAR8	1029
TM4SF19	1029
ELOF1	1029
MOSPD3	1030
MAP1LC3A	1030
GPX4	1031
NME1	1031
GABARAPL2	1031
ELSPBP1	1031
OR4K17	1032
NPW	1033
OR52N5	1034
VSTM1	1034
C17orf50	1034
RPL5	1035
SOD2	1035
WISP1	1035
PSMA6	1035
PLUNC	1035
OR2C1	1036
TLCD1	1037
MTIF3	1037
SURF1	1037
U2AF1	1038
PPP1R14B	1038
NME3	1038
SPAG7	1038
GPRC5D	1038
PSCA	1038
PRDX2	1039
PRKCDBP	1039
C6orf136	1039
TSPAN16	1040
FLYWCH2	1040
CLCN6	1040
MYL12B	1041
ARPC5L	1041
OR8G5	1041
SPATA8	1041
CUTA	1041
COMTD1	1041
MMP28	1042
MTCP1NB	1042
PRDX1	1042
VKORC1	1042
KRTAP9-2	1042
PGLS	1043
MYL10	1043
IL27	1044
MYL9	1044
MS4A12	1044
PPCS	1044
C1QB	1044
PPIB	1045
NMB	1046
ZNF580	1046
PINX1	1047
TMEM176A	1047
OR2S2	1047
SNAPIN	1047
DPM1	1047
IL17C	1048
TNFRSF12A	1048
AANAT	1048
PSMB9	1048
TMED4	1048
PLP2	1049
PPIL5	1049
C9orf11	1049
B9D2	1049
NUDT22	1050
MRPL50	1050
GPR21	1050
TBX5	1050
MPV17	1051
ZMAT5	1051
IFI30	1051
SCO2	1051
MRPL12	1052
MYL1	1052
NGF	1052
HAX1	1052
SAMD3	1052
MRPS11	1053
FRG1	1053
IL18BP	1053
HES4	1053
ACRV1	1053
KLK15	1054
C20orf70	1054
TPPP3	1055
CELA3B	1055
MPG	1055
MAL	1056
UPK3A	1056
NDUFV3	1056
ALKBH2	1056
FLT3LG	1056
PIGF	1057
EIF6	1057
BHLHE23	1057
ALG14	1057
OR51M1	1058
GSTK1	1058
C21orf57	1058
FAM96A	1058
MRPL52	1058
KRTAP5-10	1058
C3orf54	1058
NME4	1059
MED10	1059
EXOSC7	1059
TRPT1	1059
TNNT1	1059
NUDT2	1060
BUD31	1060
TMEM179B	1060
MRPS18A	1060
NACA	1061
ECSIT	1061
HRAS	1061
ISCA2	1061
C18orf21	1061
MAFA	1062
DMKN	1062
MRPS26	1062
OR2H2	1063
TMEM54	1063
TBC1D7	1064
C10orf120	1064
FITM1	1064
PSMG2	1064
C14orf166	1064
PDE6G	1064
C21orf59	1064
HDDC3	1064
RIPPLY1	1065
RNASE6	1065
ATOH1	1065
CMTM1	1065
OR51T1	1065
NAA20	1065
VPS28	1065
SUMO2	1066
CCDC124	1066
C19orf10	1067
NTHL1	1067
H1FOO	1067
SNRPA1	1068
DPH3B	1068
CCS	1068
DCI	1069
PYY	1069
ASB12	1069
SHBG	1069
MTIF3	1069
SGCA	1069
SIRPG	1069
PILRA	1070
H3F3C	1071
OR4A5	1071
GPR32	1071
TRPT1	1071
KRTAP10-2	1071
ACRV1	1071
FGF8	1071
C16orf91	1071
OR56A1	1071
PSMA4	1072
EMG1	1072
LTB4R2	1073
NAT8	1073
HDGFL1	1073
IGLL5	1074
KLK12	1074
IMP4	1074
SDF2	1075
C15orf24	1075
SULT1A2	1075
GYPC	1075
SMAGP	1076
CLCN6	1076
GSTT1	1076
OR4K1	1076
OVCA2	1076
MRPL47	1076
C1orf158	1077
KRTAP4-12	1077
NUDT6	1077
CBX2	1077
LECT2	1077
SUN1	1077
RAC3	1077
SSX4B	1077
CSN2	1078
RPF2	1078
RANGRF	1078
GH2	1078
MB	1078
NAA20	1079
RNF208	1079
NSMCE1	1079
PAX3	1080
C8orf74	1080
OR8S1	1080
CCDC159	1080
OR5T2	1080
MRPS14	1081
RWDD1	1081
MRPL39	1082
PQBP1	1082
GPR15	1083
PSMG1	1083
C7orf23	1083
RPS27L	1084
TNFRSF4	1084
DERL3	1085
S100A16	1085
CASP1	1085
CAPZA3	1085
TMEM72	1085
OR9Q2	1085
CD33	1085
GPR25	1086
PAFAH1B3	1086
GAMT	1086
PDCL3	1086
CETN2	1087
GADD45G	1087
SMAGP	1087
RAN	1087
NDUFB5	1088
SAT1	1089
OR2F1	1089
NM_002145	1089
VPS29	1089
NM_002145	1089
TAC1	1089
OR10J1	1089
C19orf38	1089
PLUNC	1090
C17orf99	1090
PRPS1L1	1091
C20orf24	1091
TMEM91	1091
C10orf35	1092
IL32	1093
NUDT17	1093
GLRX	1093
ISCU	1093
ENHO	1093
MRPS12	1094
OR52L1	1094
BLVRA	1094
INO80C	1095
GPLD1	1096
RAB9A	1097
THAP7	1097
PTCRA	1097
FABP3	1097
OR56A4	1098
ZNF511	1098
DHDH	1098
C2orf28	1098
IFT27	1099
LGALS14	1099
[truncated: 12,636 more rows]
