# Supplementary material for: Landscape of RNAs in human lumbar disc degeneration
Source: Oncotarget. 2016 Aug 17;7(39):63166–76. doi: 10.18632/oncotarget.11334 (PMC5325354; doi:10.18632/oncotarget.11334)
Supplement: Supplementary file 13 [file oncotarget-07-63166-s013.xlsx]

## Sheet: Sheet1
CirRNA	Length
hsa_circRNA_104691	74
hsa_circRNA_001030	81
hsa_circRNA_001300	81
hsa_circRNA_101968	81
hsa_circRNA_000721	82
hsa_circRNA_000864	83
hsa_circRNA_000942	83
hsa_circRNA_001937	83
hsa_circRNA_101002	83
hsa_circRNA_104041	84
hsa_circRNA_000626	85
hsa_circRNA_102396	85
hsa_circRNA_001131	86
hsa_circRNA_001379	86
hsa_circRNA_001729	86
hsa_circRNA_101213	86
hsa_circRNA_102434	87
hsa_circRNA_102590	87
hsa_circRNA_103329	87
hsa_circRNA_000903	88
hsa_circRNA_000911	88
hsa_circRNA_102011	88
hsa_circRNA_000963	89
hsa_circRNA_001820	89
hsa_circRNA_101174	89
hsa_circRNA_001302	91
hsa_circRNA_102061	91
hsa_circRNA_102538	91
hsa_circRNA_104567	92
hsa_circRNA_104665	92
hsa_circRNA_000653	94
hsa_circRNA_104722	94
hsa_circRNA_000629	96
hsa_circRNA_001389	96
hsa_circRNA_102767	96
hsa_circRNA_000596	97
hsa_circRNA_001506	97
hsa_circRNA_102575	97
hsa_circRNA_104552	97
hsa_circRNA_000815	98
hsa_circRNA_103241	98
hsa_circRNA_002178	99
hsa_circRNA_001040	100
hsa_circRNA_101749	100
hsa_circRNA_103441	100
hsa_circRNA_103505	100
hsa_circRNA_000671	101
hsa_circRNA_001679	101
hsa_circRNA_104755	101
hsa_circRNA_100585	102
hsa_circRNA_102397	102
hsa_circRNA_001369	103
hsa_circRNA_100879	103
hsa_circRNA_001405	104
hsa_circRNA_000868	105
hsa_circRNA_001800	105
hsa_circRNA_102613	105
hsa_circRNA_103470	105
hsa_circRNA_104126	105
hsa_circRNA_000896	106
hsa_circRNA_100211	106
hsa_circRNA_103406	106
hsa_circRNA_103269	107
hsa_circRNA_001808	108
hsa_circRNA_100108	109
hsa_circRNA_001278	110
hsa_circRNA_100788	110
hsa_circRNA_103018	110
hsa_circRNA_000552	111
hsa_circRNA_001026	111
hsa_circRNA_001408	111
hsa_circRNA_101789	111
hsa_circRNA_001899	112
hsa_circRNA_002117	112
hsa_circRNA_102580	112
hsa_circRNA_001072	113
hsa_circRNA_001915	115
hsa_circRNA_103370	115
hsa_circRNA_104032	115
hsa_circRNA_104467	115
hsa_circRNA_001049	116
hsa_circRNA_001264	116
hsa_circRNA_102845	116
hsa_circRNA_001914	118
hsa_circRNA_100397	118
hsa_circRNA_102080	118
hsa_circRNA_001023	120
hsa_circRNA_102203	120
hsa_circRNA_000987	121
hsa_circRNA_102723	121
hsa_circRNA_001486	123
hsa_circRNA_001846	124
hsa_circRNA_100075	124
hsa_circRNA_102457	124
hsa_circRNA_102990	124
hsa_circRNA_001498	125
hsa_circRNA_100732	125
hsa_circRNA_103211	125
hsa_circRNA_103385	126
hsa_circRNA_104482	126
hsa_circRNA_100052	127
hsa_circRNA_001383	128
hsa_circRNA_102587	128
hsa_circRNA_001409	129
hsa_circRNA_000618	130
hsa_circRNA_101839	130
hsa_circRNA_101912	130
hsa_circRNA_000617	131
hsa_circRNA_001108	131
hsa_circRNA_103052	131
hsa_circRNA_000711	132
hsa_circRNA_000936	132
hsa_circRNA_001241	132
hsa_circRNA_002172	132
hsa_circRNA_100748	132
hsa_circRNA_001288	133
hsa_circRNA_101971	133
hsa_circRNA_102067	134
hsa_circRNA_102832	134
hsa_circRNA_100349	135
hsa_circRNA_101830	135
hsa_circRNA_102805	135
hsa_circRNA_000679	137
hsa_circRNA_001073	137
hsa_circRNA_104521	137
hsa_circRNA_102690	138
hsa_circRNA_001350	139
hsa_circRNA_103511	140
hsa_circRNA_104539	141
hsa_circRNA_100232	142
hsa_circRNA_102598	142
hsa_circRNA_100877	143
hsa_circRNA_001653	144
hsa_circRNA_100468	144
hsa_circRNA_100179	145
hsa_circRNA_000644	146
hsa_circRNA_000662	146
hsa_circRNA_101969	147
hsa_circRNA_104377	147
hsa_circRNA_104635	147
hsa_circRNA_100661	149
hsa_circRNA_101185	149
hsa_circRNA_103551	149
hsa_circRNA_000776	150
hsa_circRNA_002144	150
hsa_circRNA_000280	152
hsa_circRNA_100566	154
hsa_circRNA_100868	154
hsa_circRNA_000166	155
hsa_circRNA_000410	155
hsa_circRNA_100946	156
hsa_circRNA_103630	157
hsa_circRNA_105052	157
hsa_circRNA_101703	158
hsa_circRNA_102592	158
hsa_circRNA_102051	159
hsa_circRNA_103351	159
hsa_circRNA_105041	160
hsa_circRNA_101785	161
hsa_circRNA_103748	161
hsa_circRNA_001097	162
hsa_circRNA_101838	164
hsa_circRNA_000046	165
hsa_circRNA_102055	166
hsa_circRNA_102585	166
hsa_circRNA_102578	168
hsa_circRNA_000300	169
hsa_circRNA_001205	169
hsa_circRNA_101639	169
hsa_circRNA_102431	169
hsa_circRNA_103953	169
hsa_circRNA_000764	170
hsa_circRNA_102707	170
hsa_circRNA_000424	171
hsa_circRNA_104520	171
hsa_circRNA_100407	172
hsa_circRNA_100829	173
hsa_circRNA_100950	173
hsa_circRNA_103705	174
hsa_circRNA_105027	174
hsa_circRNA_104995	175
hsa_circRNA_102395	176
hsa_circRNA_101457	177
hsa_circRNA_001594	178
hsa_circRNA_102379	178
hsa_circRNA_102802	178
hsa_circRNA_103308	178
hsa_circRNA_101030	179
hsa_circRNA_101407	179
hsa_circRNA_102030	179
hsa_circRNA_000466	180
hsa_circRNA_000481	180
hsa_circRNA_001587	180
hsa_circRNA_100857	180
hsa_circRNA_102210	180
hsa_circRNA_101366	181
hsa_circRNA_000945	183
hsa_circRNA_100306	184
hsa_circRNA_000441	185
hsa_circRNA_101329	187
hsa_circRNA_102980	187
hsa_circRNA_103167	188
hsa_circRNA_101154	189
hsa_circRNA_001830	190
hsa_circRNA_104476	191
hsa_circRNA_000593	192
hsa_circRNA_104261	192
hsa_circRNA_001233	193
hsa_circRNA_100176	195
hsa_circRNA_103059	195
hsa_circRNA_102651	196
hsa_circRNA_103108	196
hsa_circRNA_001067	197
hsa_circRNA_101615	197
hsa_circRNA_101853	198
hsa_circRNA_000623	199
hsa_circRNA_101419	199
hsa_circRNA_000230	200
hsa_circRNA_100189	200
hsa_circRNA_000200	201
hsa_circRNA_103327	201
hsa_circRNA_400004	201
hsa_circRNA_400007	201
hsa_circRNA_400010	201
hsa_circRNA_400011	201
hsa_circRNA_400020	201
hsa_circRNA_400028	201
hsa_circRNA_400037	201
hsa_circRNA_400042	201
hsa_circRNA_400046	201
hsa_circRNA_400051	201
hsa_circRNA_400057	201
hsa_circRNA_400064	201
hsa_circRNA_400067	201
hsa_circRNA_400079	201
hsa_circRNA_400089	201
hsa_circRNA_400090	201
hsa_circRNA_400091	201
hsa_circRNA_400098	201
hsa_circRNA_400103	201
hsa_circRNA_001082	202
hsa_circRNA_102069	202
hsa_circRNA_100008	203
hsa_circRNA_101943	203
hsa_circRNA_000931	204
hsa_circRNA_101387	204
hsa_circRNA_100390	205
hsa_circRNA_104963	205
hsa_circRNA_102576	206
hsa_circRNA_000950	207
hsa_circRNA_001216	208
hsa_circRNA_102969	208
hsa_circRNA_000638	209
hsa_circRNA_000921	209
hsa_circRNA_100844	209
hsa_circRNA_102720	209
hsa_circRNA_104814	211
hsa_circRNA_102411	212
hsa_circRNA_103686	212
hsa_circRNA_000639	213
hsa_circRNA_100675	213
hsa_circRNA_103193	213
hsa_circRNA_100090	214
hsa_circRNA_001255	215
hsa_circRNA_104758	215
hsa_circRNA_000329	217
hsa_circRNA_001309	218
hsa_circRNA_104555	219
hsa_circRNA_001465	220
hsa_circRNA_101474	220
hsa_circRNA_000042	221
hsa_circRNA_000996	221
hsa_circRNA_101303	221
hsa_circRNA_104498	221
hsa_circRNA_400005	221
hsa_circRNA_400012	221
hsa_circRNA_400024	221
hsa_circRNA_400034	221
hsa_circRNA_400082	221
hsa_circRNA_400083	221
hsa_circRNA_400087	221
hsa_circRNA_400097	221
hsa_circRNA_400100	221
hsa_circRNA_400101	221
hsa_circRNA_105037	222
hsa_circRNA_102689	223
hsa_circRNA_104929	223
hsa_circRNA_104434	224
hsa_circRNA_001583	226
hsa_circRNA_101790	226
hsa_circRNA_104551	226
hsa_circRNA_103050	227
hsa_circRNA_103648	227
hsa_circRNA_000585	230
hsa_circRNA_000780	230
hsa_circRNA_102543	230
hsa_circRNA_103652	230
hsa_circRNA_000598	231
hsa_circRNA_001039	231
hsa_circRNA_101433	232
hsa_circRNA_101714	232
hsa_circRNA_104574	232
hsa_circRNA_001240	236
hsa_circRNA_102639	236
hsa_circRNA_104803	236
hsa_circRNA_000508	238
hsa_circRNA_104152	239
hsa_circRNA_102559	240
hsa_circRNA_001096	241
hsa_circRNA_400015	241
hsa_circRNA_400062	241
hsa_circRNA_400099	241
hsa_circRNA_400102	241
hsa_circRNA_103023	243
hsa_circRNA_000031	244
hsa_circRNA_104351	244
hsa_circRNA_000962	245
hsa_circRNA_101915	245
hsa_circRNA_100237	246
hsa_circRNA_104310	246
hsa_circRNA_000881	247
hsa_circRNA_104423	247
hsa_circRNA_100168	248
hsa_circRNA_001201	250
hsa_circRNA_101735	250
hsa_circRNA_102452	250
hsa_circRNA_103019	251
hsa_circRNA_100712	253
hsa_circRNA_000274	255
hsa_circRNA_101184	255
hsa_circRNA_104075	255
hsa_circRNA_102567	256
hsa_circRNA_103927	257
hsa_circRNA_101975	260
hsa_circRNA_102455	260
hsa_circRNA_104727	260
hsa_circRNA_101062	261
hsa_circRNA_102415	263
hsa_circRNA_000446	264
hsa_circRNA_101947	264
hsa_circRNA_000250	265
hsa_circRNA_104393	266
hsa_circRNA_000486	267
hsa_circRNA_104595	268
hsa_circRNA_001038	271
hsa_circRNA_001724	271
hsa_circRNA_100191	271
hsa_circRNA_101609	271
hsa_circRNA_101077	273
hsa_circRNA_104939	274
hsa_circRNA_101936	276
hsa_circRNA_104941	276
hsa_circRNA_000956	278
hsa_circRNA_100198	279
hsa_circRNA_103448	279
hsa_circRNA_400072	281
hsa_circRNA_101229	282
hsa_circRNA_001059	283
hsa_circRNA_101171	283
hsa_circRNA_102436	284
hsa_circRNA_100678	285
hsa_circRNA_102465	285
hsa_circRNA_104438	285
hsa_circRNA_100063	287
hsa_circRNA_104437	287
hsa_circRNA_101098	290
hsa_circRNA_100302	292
hsa_circRNA_102314	293
hsa_circRNA_104997	295
hsa_circRNA_101967	297
hsa_circRNA_101392	301
hsa_circRNA_103939	301
hsa_circRNA_400006	301
hsa_circRNA_400059	301
hsa_circRNA_400063	301
hsa_circRNA_400071	301
hsa_circRNA_400077	301
hsa_circRNA_400093	301
hsa_circRNA_400095	301
hsa_circRNA_001689	302
hsa_circRNA_102899	304
hsa_circRNA_104094	304
hsa_circRNA_000799	305
hsa_circRNA_001547	305
hsa_circRNA_102893	305
hsa_circRNA_102201	306
hsa_circRNA_102399	306
hsa_circRNA_101323	308
hsa_circRNA_103770	308
hsa_circRNA_101674	311
hsa_circRNA_102087	311
hsa_circRNA_000792	312
hsa_circRNA_102581	313
hsa_circRNA_101891	315
hsa_circRNA_102919	315
hsa_circRNA_100005	320
hsa_circRNA_102550	321
hsa_circRNA_400008	321
hsa_circRNA_400009	321
hsa_circRNA_400014	321
hsa_circRNA_400023	321
hsa_circRNA_400056	321
hsa_circRNA_400061	321
hsa_circRNA_400074	321
hsa_circRNA_101756	323
hsa_circRNA_100319	324
hsa_circRNA_101164	324
hsa_circRNA_103668	326
hsa_circRNA_102138	328
hsa_circRNA_103417	328
hsa_circRNA_000041	330
hsa_circRNA_100623	330
hsa_circRNA_100839	330
hsa_circRNA_000095	332
hsa_circRNA_001153	333
hsa_circRNA_100445	333
hsa_circRNA_102554	333
hsa_circRNA_100180	334
hsa_circRNA_101795	335
hsa_circRNA_103533	335
hsa_circRNA_001459	336
hsa_circRNA_102571	336
hsa_circRNA_103749	336
hsa_circRNA_101593	337
hsa_circRNA_101715	337
hsa_circRNA_102065	339
hsa_circRNA_103073	339
hsa_circRNA_100571	341
hsa_circRNA_400021	341
hsa_circRNA_400066	341
hsa_circRNA_400068	341
hsa_circRNA_400073	341
hsa_circRNA_001359	343
hsa_circRNA_103950	343
hsa_circRNA_101591	344
hsa_circRNA_101707	344
hsa_circRNA_103454	350
hsa_circRNA_102487	351
hsa_circRNA_104937	351
hsa_circRNA_100650	352
hsa_circRNA_102073	352
hsa_circRNA_001952	354
hsa_circRNA_101492	354
hsa_circRNA_100114	356
hsa_circRNA_103240	356
hsa_circRNA_100553	357
hsa_circRNA_102494	357
hsa_circRNA_101937	360
hsa_circRNA_001950	361
hsa_circRNA_100146	361
hsa_circRNA_105026	361
hsa_circRNA_400022	361
hsa_circRNA_400029	361
hsa_circRNA_400036	361
hsa_circRNA_001363	362
hsa_circRNA_102441	365
hsa_circRNA_103695	368
hsa_circRNA_101435	370
hsa_circRNA_000082	372
hsa_circRNA_100136	375
hsa_circRNA_000422	377
hsa_circRNA_000294	379
hsa_circRNA_102513	380
hsa_circRNA_100810	382
hsa_circRNA_103966	382
hsa_circRNA_101661	389
hsa_circRNA_000997	390
hsa_circRNA_100435	390
hsa_circRNA_100554	391
hsa_circRNA_100427	393
hsa_circRNA_104097	393
hsa_circRNA_001978	394
hsa_circRNA_103035	394
hsa_circRNA_101015	395
hsa_circRNA_104669	395
hsa_circRNA_000104	397
hsa_circRNA_101759	397
hsa_circRNA_104519	397
hsa_circRNA_100860	398
hsa_circRNA_104135	399
hsa_circRNA_104561	399
hsa_circRNA_000754	400
hsa_circRNA_101866	401
hsa_circRNA_400025	401
hsa_circRNA_400031	401
hsa_circRNA_400069	401
hsa_circRNA_101004	402
hsa_circRNA_101175	402
hsa_circRNA_105002	403
hsa_circRNA_100328	405
hsa_circRNA_105021	405
hsa_circRNA_102978	406
hsa_circRNA_100384	407
hsa_circRNA_103457	408
hsa_circRNA_102086	409
hsa_circRNA_102565	410
hsa_circRNA_103468	411
hsa_circRNA_104859	411
hsa_circRNA_101231	413
hsa_circRNA_101855	413
hsa_circRNA_102584	414
hsa_circRNA_103065	415
hsa_circRNA_101798	417
hsa_circRNA_100383	419
hsa_circRNA_400040	421
hsa_circRNA_400043	421
hsa_circRNA_400048	421
hsa_circRNA_400053	421
hsa_circRNA_101794	422
hsa_circRNA_100835	423
hsa_circRNA_101771	427
hsa_circRNA_101945	427
hsa_circRNA_000455	428
hsa_circRNA_100151	429
hsa_circRNA_104139	429
hsa_circRNA_100440	431
hsa_circRNA_101058	431
hsa_circRNA_101368	431
hsa_circRNA_102544	431
hsa_circRNA_102570	431
hsa_circRNA_101935	432
hsa_circRNA_102450	432
hsa_circRNA_100842	433
hsa_circRNA_102573	433
hsa_circRNA_102400	434
hsa_circRNA_105016	434
hsa_circRNA_001416	435
hsa_circRNA_400076	441
hsa_circRNA_104589	444
hsa_circRNA_100020	446
hsa_circRNA_100334	446
hsa_circRNA_000162	450
hsa_circRNA_102066	452
hsa_circRNA_101649	455
hsa_circRNA_104590	456
hsa_circRNA_100042	458
hsa_circRNA_100112	462
hsa_circRNA_100473	462
hsa_circRNA_001579	463
hsa_circRNA_101871	463
hsa_circRNA_102459	463
hsa_circRNA_104439	463
hsa_circRNA_101275	464
hsa_circRNA_102440	465
hsa_circRNA_100526	467
hsa_circRNA_100966	468
hsa_circRNA_103941	469
hsa_circRNA_104090	474
hsa_circRNA_100850	475
hsa_circRNA_100845	476
hsa_circRNA_101478	479
hsa_circRNA_104216	479
hsa_circRNA_104230	479
hsa_circRNA_102189	480
hsa_circRNA_102462	480
hsa_circRNA_100351	481
hsa_circRNA_400030	481
hsa_circRNA_100331	482
hsa_circRNA_100361	482
hsa_circRNA_104288	484
hsa_circRNA_000624	485
hsa_circRNA_102448	486
hsa_circRNA_102694	486
hsa_circRNA_104411	486
hsa_circRNA_100984	487
hsa_circRNA_101863	487
hsa_circRNA_104730	487
hsa_circRNA_102497	488
hsa_circRNA_101780	489
hsa_circRNA_102987	492
hsa_circRNA_100790	501
hsa_circRNA_101312	501
hsa_circRNA_103596	501
hsa_circRNA_400026	501
hsa_circRNA_101313	504
hsa_circRNA_103388	505
hsa_circRNA_104499	509
hsa_circRNA_102506	510
hsa_circRNA_103679	510
hsa_circRNA_101221	516
hsa_circRNA_102603	516
hsa_circRNA_001012	525
hsa_circRNA_101051	529
hsa_circRNA_000178	533
hsa_circRNA_100980	533
hsa_circRNA_100507	535
hsa_circRNA_101788	535
hsa_circRNA_103736	535
hsa_circRNA_104395	535
hsa_circRNA_100029	536
hsa_circRNA_103160	536
hsa_circRNA_104205	539
hsa_circRNA_400052	541
hsa_circRNA_000578	543
hsa_circRNA_100478	544
hsa_circRNA_103974	546
hsa_circRNA_101013	547
hsa_circRNA_101992	547
hsa_circRNA_101272	548
hsa_circRNA_102432	553
hsa_circRNA_102916	559
hsa_circRNA_101842	560
hsa_circRNA_102601	560
hsa_circRNA_100656	561
hsa_circRNA_101728	561
hsa_circRNA_101113	572
hsa_circRNA_100281	574
hsa_circRNA_104922	575
hsa_circRNA_101738	578
hsa_circRNA_100070	579
hsa_circRNA_100765	579
hsa_circRNA_400086	581
hsa_circRNA_100177	585
hsa_circRNA_104601	590
hsa_circRNA_104773	591
hsa_circRNA_102205	592
hsa_circRNA_102626	592
hsa_circRNA_100413	593
hsa_circRNA_102165	593
hsa_circRNA_103804	594
hsa_circRNA_001036	595
hsa_circRNA_100119	599
hsa_circRNA_102077	599
hsa_circRNA_104818	604
hsa_circRNA_101862	607
hsa_circRNA_101800	608
hsa_circRNA_000872	615
hsa_circRNA_103901	616
hsa_circRNA_101642	621
hsa_circRNA_104954	624
hsa_circRNA_104292	626
hsa_circRNA_102092	628
hsa_circRNA_103255	634
hsa_circRNA_103378	634
hsa_circRNA_103407	639
hsa_circRNA_104935	639
hsa_circRNA_100821	640
hsa_circRNA_400033	641
hsa_circRNA_000482	642
hsa_circRNA_102373	646
hsa_circRNA_102079	651
hsa_circRNA_103772	654
hsa_circRNA_100229	655
hsa_circRNA_000442	657
hsa_circRNA_102484	659
hsa_circRNA_104430	659
hsa_circRNA_102760	660
hsa_circRNA_101073	661
hsa_circRNA_103863	662
hsa_circRNA_104593	662
hsa_circRNA_103246	664
hsa_circRNA_101061	669
hsa_circRNA_104569	672
hsa_circRNA_101320	683
hsa_circRNA_103826	684
hsa_circRNA_102466	685
hsa_circRNA_103547	685
hsa_circRNA_100817	686
hsa_circRNA_102442	687
hsa_circRNA_101003	689
hsa_circRNA_103175	695
hsa_circRNA_104355	695
hsa_circRNA_100060	696
hsa_circRNA_101741	696
hsa_circRNA_102491	698
hsa_circRNA_103558	698
hsa_circRNA_102121	700
hsa_circRNA_102583	700
hsa_circRNA_103471	707
hsa_circRNA_101316	710
hsa_circRNA_100147	711
hsa_circRNA_101868	716
hsa_circRNA_103187	720
hsa_circRNA_104414	722
hsa_circRNA_104964	722
hsa_circRNA_100093	730
hsa_circRNA_104829	730
hsa_circRNA_101665	731
hsa_circRNA_102116	732
hsa_circRNA_104121	733
hsa_circRNA_104781	734
hsa_circRNA_101264	735
hsa_circRNA_102480	735
hsa_circRNA_101018	736
hsa_circRNA_101678	739
hsa_circRNA_103597	740
hsa_circRNA_103990	741
hsa_circRNA_104440	741
hsa_circRNA_103162	742
hsa_circRNA_103316	742
hsa_circRNA_104568	742
hsa_circRNA_100352	743
hsa_circRNA_102586	745
hsa_circRNA_102490	748
hsa_circRNA_100644	757
hsa_circRNA_100979	758
hsa_circRNA_101508	760
hsa_circRNA_103973	760
hsa_circRNA_102287	761
hsa_circRNA_103541	764
hsa_circRNA_101010	767
hsa_circRNA_102404	769
hsa_circRNA_104976	778
hsa_circRNA_400019	781
hsa_circRNA_101810	785
hsa_circRNA_103130	791
hsa_circRNA_103519	792
hsa_circRNA_000094	793
hsa_circRNA_101787	797
hsa_circRNA_101994	799
hsa_circRNA_102976	799
hsa_circRNA_102827	800
hsa_circRNA_400039	801
hsa_circRNA_103614	807
hsa_circRNA_100517	809
hsa_circRNA_104518	810
hsa_circRNA_104227	815
hsa_circRNA_103426	816
hsa_circRNA_100323	817
hsa_circRNA_102599	823
hsa_circRNA_100148	825
hsa_circRNA_000010	830
hsa_circRNA_105018	830
hsa_circRNA_102486	834
hsa_circRNA_400080	841
hsa_circRNA_104039	855
hsa_circRNA_100694	857
hsa_circRNA_102089	857
hsa_circRNA_102031	858
hsa_circRNA_102417	858
hsa_circRNA_102085	859
hsa_circRNA_400047	861
hsa_circRNA_400075	861
hsa_circRNA_103281	862
hsa_circRNA_102562	864
hsa_circRNA_100977	867
hsa_circRNA_103164	867
hsa_circRNA_100300	868
hsa_circRNA_103098	872
hsa_circRNA_100630	880
hsa_circRNA_100051	882
hsa_circRNA_101636	883
hsa_circRNA_104092	883
hsa_circRNA_100089	884
hsa_circRNA_104382	890
hsa_circRNA_104435	890
hsa_circRNA_101088	893
hsa_circRNA_102471	899
hsa_circRNA_103657	899
hsa_circRNA_103983	901
hsa_circRNA_400045	901
hsa_circRNA_101544	902
hsa_circRNA_102449	906
hsa_circRNA_102235	907
hsa_circRNA_103101	911
hsa_circRNA_101932	918
hsa_circRNA_102456	920
hsa_circRNA_104720	921
hsa_circRNA_104971	929
hsa_circRNA_102470	930
hsa_circRNA_103188	931
hsa_circRNA_102984	932
hsa_circRNA_104716	932
hsa_circRNA_102820	933
hsa_circRNA_103946	933
hsa_circRNA_101896	935
hsa_circRNA_100436	936
hsa_circRNA_102901	937
hsa_circRNA_100239	956
hsa_circRNA_101634	957
hsa_circRNA_104572	959
hsa_circRNA_100470	960
hsa_circRNA_101623	960
hsa_circRNA_103494	964
hsa_circRNA_100780	968
hsa_circRNA_101501	971
hsa_circRNA_103105	971
hsa_circRNA_100129	974
hsa_circRNA_102782	977
hsa_circRNA_103526	982
hsa_circRNA_101730	984
hsa_circRNA_101698	987
hsa_circRNA_101226	989
hsa_circRNA_102190	989
hsa_circRNA_102874	994
hsa_circRNA_101177	1000
hsa_circRNA_102115	1001
hsa_circRNA_101117	1006
hsa_circRNA_103279	1006
hsa_circRNA_100614	1007
hsa_circRNA_102597	1007
hsa_circRNA_103266	1008
hsa_circRNA_104835	1008
hsa_circRNA_001886	1009
hsa_circRNA_101683	1011
hsa_circRNA_101243	1013
hsa_circRNA_100634	1018
hsa_circRNA_100202	1019
hsa_circRNA_100251	1027
hsa_circRNA_101592	1030
hsa_circRNA_101699	1030
hsa_circRNA_100855	1033
hsa_circRNA_102232	1036
hsa_circRNA_103548	1036
hsa_circRNA_100350	1037
hsa_circRNA_100365	1037
hsa_circRNA_102414	1037
hsa_circRNA_104111	1037
hsa_circRNA_001225	1040
hsa_circRNA_400092	1041
hsa_circRNA_002039	1042
hsa_circRNA_103589	1042
hsa_circRNA_103353	1044
hsa_circRNA_101410	1045
hsa_circRNA_101918	1047
hsa_circRNA_102091	1049
hsa_circRNA_104477	1050
hsa_circRNA_101695	1052
hsa_circRNA_100347	1054
hsa_circRNA_101672	1054
hsa_circRNA_101834	1055
hsa_circRNA_104661	1058
hsa_circRNA_103220	1059
hsa_circRNA_100875	1060
hsa_circRNA_400044	1061
hsa_circRNA_104889	1064
hsa_circRNA_104756	1068
hsa_circRNA_104398	1069
hsa_circRNA_104885	1073
hsa_circRNA_104412	1075
hsa_circRNA_104089	1077
hsa_circRNA_101431	1081
hsa_circRNA_103215	1084
hsa_circRNA_104667	1086
hsa_circRNA_102563	1089
hsa_circRNA_103076	1090
hsa_circRNA_102545	1091
hsa_circRNA_100430	1097
hsa_circRNA_102002	1102
hsa_circRNA_102180	1103
hsa_circRNA_101796	1109
hsa_circRNA_104203	1111
hsa_circRNA_101161	1112
hsa_circRNA_104729	1115
hsa_circRNA_102904	1118
hsa_circRNA_100375	1120
hsa_circRNA_001304	1128
hsa_circRNA_101216	1129
hsa_circRNA_102093	1132
hsa_circRNA_101835	1136
hsa_circRNA_100671	1137
hsa_circRNA_400065	1141
hsa_circRNA_100296	1143
hsa_circRNA_002042	1156
hsa_circRNA_102574	1161
hsa_circRNA_104753	1161
hsa_circRNA_103114	1167
hsa_circRNA_100707	1169
hsa_circRNA_101565	1170
hsa_circRNA_103021	1171
hsa_circRNA_101263	1174
hsa_circRNA_102196	1174
hsa_circRNA_104405	1179
hsa_circRNA_103134	1180
hsa_circRNA_400027	1181
hsa_circRNA_103401	1183
hsa_circRNA_104165	1184
hsa_circRNA_102975	1185
hsa_circRNA_103413	1190
hsa_circRNA_100674	1197
hsa_circRNA_104110	1197
hsa_circRNA_102226	1202
hsa_circRNA_104354	1202
hsa_circRNA_102482	1218
hsa_circRNA_105036	1218
hsa_circRNA_102777	1223
hsa_circRNA_103056	1224
hsa_circRNA_103350	1225
hsa_circRNA_103885	1235
hsa_circRNA_103789	1238
hsa_circRNA_100982	1240
hsa_circRNA_104650	1245
hsa_circRNA_100135	1251
hsa_circRNA_100280	1262
hsa_circRNA_102896	1262
hsa_circRNA_100533	1264
hsa_circRNA_102774	1267
hsa_circRNA_101559	1272
hsa_circRNA_101556	1279
hsa_circRNA_102546	1289
hsa_circRNA_101475	1299
hsa_circRNA_101692	1306
hsa_circRNA_102305	1306
hsa_circRNA_101708	1307
hsa_circRNA_103994	1313
hsa_circRNA_102988	1316
hsa_circRNA_101826	1323
hsa_circRNA_102591	1323
hsa_circRNA_101429	1327
hsa_circRNA_104598	1331
hsa_circRNA_001430	1337
hsa_circRNA_103508	1341
hsa_circRNA_100411	1344
hsa_circRNA_100131	1345
hsa_circRNA_101291	1345
hsa_circRNA_100104	1346
hsa_circRNA_101043	1347
hsa_circRNA_101378	1349
hsa_circRNA_101976	1351
hsa_circRNA_101145	1353
hsa_circRNA_101252	1353
hsa_circRNA_103723	1356
hsa_circRNA_103416	1359
hsa_circRNA_101009	1363
hsa_circRNA_104120	1363
hsa_circRNA_101758	1364
hsa_circRNA_104263	1365
hsa_circRNA_102714	1369
hsa_circRNA_102012	1370
hsa_circRNA_102113	1372
hsa_circRNA_102096	1379
hsa_circRNA_100157	1389
hsa_circRNA_000676	1396
hsa_circRNA_101136	1399
hsa_circRNA_103985	1403
hsa_circRNA_102284	1408
hsa_circRNA_101315	1410
hsa_circRNA_102369	1417
hsa_circRNA_102423	1417
hsa_circRNA_100534	1418
hsa_circRNA_102062	1424
hsa_circRNA_102325	1425
hsa_circRNA_103556	1432
hsa_circRNA_104170	1436
hsa_circRNA_002106	1437
hsa_circRNA_101895	1443
hsa_circRNA_102541	1447
hsa_circRNA_100895	1451
hsa_circRNA_102386	1451
hsa_circRNA_103647	1452
hsa_circRNA_102158	1455
hsa_circRNA_102889	1458
hsa_circRNA_104841	1459
hsa_circRNA_100852	1469
hsa_circRNA_103029	1469
hsa_circRNA_104361	1476
hsa_circRNA_102683	1479
hsa_circRNA_001046	1483
hsa_circRNA_103510	1484
hsa_circRNA_104798	1484
hsa_circRNA_105055	1486
hsa_circRNA_100438	1487
hsa_circRNA_100606	1487
hsa_circRNA_104797	1487
hsa_circRNA_104866	1487
hsa_circRNA_100728	1493
hsa_circRNA_102798	1495
hsa_circRNA_104070	1495
hsa_circRNA_103944	1511
hsa_circRNA_103349	1515
hsa_circRNA_102188	1521
hsa_circRNA_103103	1522
hsa_circRNA_100410	1523
hsa_circRNA_102540	1528
hsa_circRNA_101321	1529
hsa_circRNA_103000	1532
hsa_circRNA_102033	1533
hsa_circRNA_101050	1535
hsa_circRNA_100907	1536
hsa_circRNA_103379	1539
hsa_circRNA_102492	1540
hsa_circRNA_103561	1545
hsa_circRNA_100156	1554
hsa_circRNA_100257	1563
hsa_circRNA_101928	1567
hsa_circRNA_001826	1569
hsa_circRNA_103579	1579
hsa_circRNA_104813	1583
hsa_circRNA_100981	1594
hsa_circRNA_104460	1594
hsa_circRNA_103641	1600
hsa_circRNA_105053	1600
hsa_circRNA_001654	1601
hsa_circRNA_104366	1603
hsa_circRNA_103893	1607
hsa_circRNA_101965	1609
hsa_circRNA_100882	1616
hsa_circRNA_101631	1616
hsa_circRNA_101815	1617
hsa_circRNA_105017	1619
hsa_circRNA_101877	1626
hsa_circRNA_102398	1627
hsa_circRNA_103655	1635
hsa_circRNA_103217	1643
hsa_circRNA_104109	1648
hsa_circRNA_100069	1656
hsa_circRNA_101536	1658
hsa_circRNA_101160	1668
hsa_circRNA_103002	1674
hsa_circRNA_104600	1675
hsa_circRNA_102483	1679
hsa_circRNA_101346	1680
hsa_circRNA_104108	1681
hsa_circRNA_400070	1681
hsa_circRNA_100969	1686
hsa_circRNA_104106	1696
hsa_circRNA_104095	1697
hsa_circRNA_101584	1703
hsa_circRNA_100970	1707
hsa_circRNA_100657	1708
hsa_circRNA_100356	1711
hsa_circRNA_104570	1715
hsa_circRNA_103899	1716
hsa_circRNA_102331	1718
hsa_circRNA_102735	1721
hsa_circRNA_100818	1727
hsa_circRNA_100303	1733
hsa_circRNA_100027	1743
hsa_circRNA_103405	1745
hsa_circRNA_100815	1750
hsa_circRNA_102918	1752
hsa_circRNA_103587	1754
hsa_circRNA_100677	1763
hsa_circRNA_102213	1764
hsa_circRNA_101234	1765
hsa_circRNA_102951	1765
hsa_circRNA_101813	1767
hsa_circRNA_102195	1768
hsa_circRNA_102382	1771
hsa_circRNA_103937	1781
hsa_circRNA_103531	1787
hsa_circRNA_100140	1790
hsa_circRNA_103194	1792
hsa_circRNA_000645	1800
hsa_circRNA_100660	1800
hsa_circRNA_101503	1808
hsa_circRNA_103559	1808
hsa_circRNA_101857	1809
hsa_circRNA_102119	1810
hsa_circRNA_103209	1810
hsa_circRNA_104780	1811
hsa_circRNA_104817	1811
hsa_circRNA_103015	1815
hsa_circRNA_103284	1818
hsa_circRNA_100659	1823
hsa_circRNA_102153	1823
hsa_circRNA_102332	1824
hsa_circRNA_102439	1829
hsa_circRNA_102105	1830
hsa_circRNA_102054	1831
hsa_circRNA_100248	1833
hsa_circRNA_100849	1839
hsa_circRNA_104631	1840
hsa_circRNA_104953	1841
hsa_circRNA_104943	1844
hsa_circRNA_100262	1861
hsa_circRNA_104877	1861
hsa_circRNA_104450	1874
hsa_circRNA_100138	1875
hsa_circRNA_102770	1880
hsa_circRNA_103886	1881
hsa_circRNA_101127	1883
hsa_circRNA_100827	1885
hsa_circRNA_001671	1888
hsa_circRNA_102467	1889
hsa_circRNA_104057	1890
hsa_circRNA_100756	1892
hsa_circRNA_103154	1903
hsa_circRNA_103025	1904
hsa_circRNA_101873	1917
hsa_circRNA_104719	1928
hsa_circRNA_103913	1934
hsa_circRNA_103153	1936
hsa_circRNA_104932	1936
hsa_circRNA_101181	1940
hsa_circRNA_100611	1942
hsa_circRNA_100830	1955
hsa_circRNA_100872	1955
hsa_circRNA_100528	1956
hsa_circRNA_101220	1957
hsa_circRNA_104428	1958
hsa_circRNA_104003	1963
hsa_circRNA_103555	1965
hsa_circRNA_103557	1965
hsa_circRNA_102463	1967
hsa_circRNA_102743	1968
hsa_circRNA_103383	1968
hsa_circRNA_101032	1970
hsa_circRNA_104736	1971
hsa_circRNA_101647	1974
hsa_circRNA_100908	1976
hsa_circRNA_102937	1977
hsa_circRNA_103812	1979
hsa_circRNA_104146	1981
hsa_circRNA_100702	1982
hsa_circRNA_104527	1982
hsa_circRNA_101469	1983
hsa_circRNA_104985	1996
hsa_circRNA_103171	1998
hsa_circRNA_000855	2003
hsa_circRNA_101159	2004
hsa_circRNA_102191	2007
hsa_circRNA_103847	2008
hsa_circRNA_104220	2009
hsa_circRNA_101286	2012
hsa_circRNA_102754	2014
hsa_circRNA_103032	2019
hsa_circRNA_104264	2039
hsa_circRNA_104697	2040
hsa_circRNA_100544	2052
hsa_circRNA_101170	2052
hsa_circRNA_102234	2055
hsa_circRNA_102701	2055
hsa_circRNA_103085	2057
hsa_circRNA_104445	2058
hsa_circRNA_001100	2068
hsa_circRNA_102345	2068
hsa_circRNA_101777	2075
hsa_circRNA_104064	2078
hsa_circRNA_101509	2083
hsa_circRNA_100646	2085
hsa_circRNA_103219	2086
hsa_circRNA_103384	2091
hsa_circRNA_104513	2099
hsa_circRNA_101034	2102
hsa_circRNA_102070	2102
hsa_circRNA_100256	2104
hsa_circRNA_104771	2107
hsa_circRNA_100867	2120
hsa_circRNA_103285	2120
hsa_circRNA_100011	2121
hsa_circRNA_100016	2121
hsa_circRNA_103013	2127
hsa_circRNA_104902	2127
hsa_circRNA_100691	2136
hsa_circRNA_102217	2147
hsa_circRNA_102101	2149
hsa_circRNA_102063	2162
hsa_circRNA_100223	2165
hsa_circRNA_103293	2165
hsa_circRNA_103940	2165
hsa_circRNA_104934	2166
hsa_circRNA_100073	2171
hsa_circRNA_101979	2178
hsa_circRNA_102579	2178
hsa_circRNA_100627	2184
hsa_circRNA_101328	2191
hsa_circRNA_100206	2199
hsa_circRNA_100103	2207
hsa_circRNA_103270	2211
hsa_circRNA_100693	2212
hsa_circRNA_102958	2214
hsa_circRNA_100253	2215
hsa_circRNA_100213	2220
hsa_circRNA_101491	2220
hsa_circRNA_104609	2222
hsa_circRNA_103387	2227
hsa_circRNA_100916	2230
hsa_circRNA_101773	2231
hsa_circRNA_103213	2236
hsa_circRNA_102784	2239
hsa_circRNA_001196	2240
hsa_circRNA_100635	2245
hsa_circRNA_101434	2246
hsa_circRNA_102621	2251
hsa_circRNA_102863	2256
hsa_circRNA_103199	2256
hsa_circRNA_101709	2261
hsa_circRNA_103297	2269
hsa_circRNA_104794	2271
hsa_circRNA_102346	2283
hsa_circRNA_102509	2287
hsa_circRNA_100726	2292
hsa_circRNA_101060	2292
hsa_circRNA_100149	2294
hsa_circRNA_103833	2297
hsa_circRNA_103522	2309
hsa_circRNA_102993	2310
hsa_circRNA_103390	2312
hsa_circRNA_103645	2313
hsa_circRNA_100360	2314
hsa_circRNA_101885	2324
hsa_circRNA_100874	2328
hsa_circRNA_100107	2355
hsa_circRNA_104078	2361
hsa_circRNA_102376	2364
hsa_circRNA_103126	2364
hsa_circRNA_101989	2368
hsa_circRNA_102034	2384
hsa_circRNA_102560	2385
hsa_circRNA_103338	2386
hsa_circRNA_100308	2387
hsa_circRNA_100583	2393
hsa_circRNA_101466	2394
hsa_circRNA_102040	2395
hsa_circRNA_102212	2396
hsa_circRNA_104975	2396
hsa_circRNA_103674	2409
hsa_circRNA_101156	2412
hsa_circRNA_103735	2412
hsa_circRNA_102602	2426
hsa_circRNA_104680	2427
hsa_circRNA_100227	2429
hsa_circRNA_100110	2431
hsa_circRNA_103300	2432
hsa_circRNA_104359	2434
hsa_circRNA_104597	2434
hsa_circRNA_103143	2436
hsa_circRNA_103159	2437
hsa_circRNA_101775	2448
hsa_circRNA_101645	2454
hsa_circRNA_103783	2457
hsa_circRNA_104363	2457
hsa_circRNA_101618	2474
hsa_circRNA_101684	2484
hsa_circRNA_104495	2484
hsa_circRNA_103037	2487
hsa_circRNA_103518	2493
hsa_circRNA_103411	2499
hsa_circRNA_103813	2521
hsa_circRNA_100933	2527
hsa_circRNA_101202	2530
hsa_circRNA_104058	2540
hsa_circRNA_101644	2541
hsa_circRNA_103594	2544
hsa_circRNA_104087	2545
hsa_circRNA_102236	2547
hsa_circRNA_101907	2549
hsa_circRNA_104404	2553
hsa_circRNA_001955	2555
hsa_circRNA_102966	2555
hsa_circRNA_103595	2560
hsa_circRNA_102898	2563
hsa_circRNA_101402	2568
hsa_circRNA_101757	2569
hsa_circRNA_102745	2569
hsa_circRNA_102473	2577
hsa_circRNA_103292	2588
hsa_circRNA_104581	2590
hsa_circRNA_104026	2603
hsa_circRNA_102551	2605
hsa_circRNA_100853	2614
hsa_circRNA_104678	2656
hsa_circRNA_104936	2656
hsa_circRNA_104559	2659
hsa_circRNA_102430	2663
hsa_circRNA_104378	2670
hsa_circRNA_101682	2679
hsa_circRNA_100840	2702
hsa_circRNA_102927	2716
hsa_circRNA_103892	2716
hsa_circRNA_104357	2718
hsa_circRNA_101558	2731
hsa_circRNA_102371	2732
hsa_circRNA_103408	2735
hsa_circRNA_100120	2739
hsa_circRNA_103017	2741
hsa_circRNA_101966	2752
hsa_circRNA_103887	2753
hsa_circRNA_103607	2758
hsa_circRNA_100443	2759
hsa_circRNA_100236	2771
hsa_circRNA_104169	2772
hsa_circRNA_103923	2774
hsa_circRNA_103791	2789
hsa_circRNA_104840	2792
hsa_circRNA_104457	2795
hsa_circRNA_100531	2796
hsa_circRNA_101450	2801
hsa_circRNA_100636	2803
hsa_circRNA_101893	2807
hsa_circRNA_100767	2810
hsa_circRNA_102039	2811
hsa_circRNA_102838	2812
hsa_circRNA_104839	2816
hsa_circRNA_104620	2820
hsa_circRNA_103810	2825
hsa_circRNA_104034	2825
hsa_circRNA_102120	2827
hsa_circRNA_102266	2829
hsa_circRNA_104153	2830
hsa_circRNA_100412	2833
hsa_circRNA_101373	2842
hsa_circRNA_100912	2846
hsa_circRNA_100278	2856
hsa_circRNA_101352	2858
hsa_circRNA_102202	2862
hsa_circRNA_104760	2863
hsa_circRNA_100160	2866
hsa_circRNA_102131	2867
hsa_circRNA_103066	2870
hsa_circRNA_103975	2873
hsa_circRNA_103689	2876
hsa_circRNA_104017	2876
hsa_circRNA_100466	2880
hsa_circRNA_104077	2880
hsa_circRNA_102895	2882
hsa_circRNA_103540	2882
hsa_circRNA_103258	2898
hsa_circRNA_102446	2902
hsa_circRNA_100009	2918
hsa_circRNA_102648	2920
hsa_circRNA_103380	2923
hsa_circRNA_102049	2926
hsa_circRNA_105007	2931
hsa_circRNA_104356	2932
hsa_circRNA_103984	2942
hsa_circRNA_101504	2944
hsa_circRNA_101527	2957
hsa_circRNA_103523	2962
hsa_circRNA_103081	2974
hsa_circRNA_103910	2975
hsa_circRNA_100640	2983
hsa_circRNA_102728	2986
hsa_circRNA_102778	2988
hsa_circRNA_102534	2990
hsa_circRNA_103141	3003
hsa_circRNA_101254	3006
hsa_circRNA_101405	3007
hsa_circRNA_100416	3012
hsa_circRNA_103178	3019
hsa_circRNA_102479	3039
hsa_circRNA_001701	3043
hsa_circRNA_103627	3049
hsa_circRNA_103951	3060
hsa_circRNA_103311	3068
hsa_circRNA_104336	3076
hsa_circRNA_101490	3086
hsa_circRNA_101864	3090
hsa_circRNA_102821	3093
hsa_circRNA_103808	3095
hsa_circRNA_001484	3096
hsa_circRNA_101437	3097
hsa_circRNA_101464	3097
hsa_circRNA_103257	3099
hsa_circRNA_103161	3102
hsa_circRNA_103093	3118
hsa_circRNA_104510	3119
hsa_circRNA_100344	3123
hsa_circRNA_104675	3126
hsa_circRNA_102038	3131
hsa_circRNA_100139	3132
hsa_circRNA_102721	3136
hsa_circRNA_103862	3141
hsa_circRNA_400049	3141
hsa_circRNA_100109	3143
hsa_circRNA_102088	3143
hsa_circRNA_101802	3144
hsa_circRNA_101865	3152
hsa_circRNA_100568	3154
hsa_circRNA_104451	3155
hsa_circRNA_104504	3161
hsa_circRNA_104584	3161
hsa_circRNA_101332	3164
hsa_circRNA_103138	3166
hsa_circRNA_103669	3167
hsa_circRNA_100734	3168
hsa_circRNA_101192	3171
hsa_circRNA_100388	3176
hsa_circRNA_101846	3179
hsa_circRNA_104652	3180
hsa_circRNA_103347	3187
hsa_circRNA_100655	3190
hsa_circRNA_103198	3192
hsa_circRNA_104602	3196
hsa_circRNA_103225	3197
hsa_circRNA_103805	3201
hsa_circRNA_101704	3204
hsa_circRNA_100573	3205
hsa_circRNA_102230	3224
hsa_circRNA_102589	3224
hsa_circRNA_101246	3231
hsa_circRNA_100366	3237
hsa_circRNA_102429	3241
hsa_circRNA_104599	3246
hsa_circRNA_104198	3249
hsa_circRNA_102126	3256
hsa_circRNA_102991	3259
hsa_circRNA_103325	3259
hsa_circRNA_102922	3268
hsa_circRNA_100932	3272
hsa_circRNA_103447	3276
hsa_circRNA_103777	3284
hsa_circRNA_100283	3286
hsa_circRNA_102229	3286
hsa_circRNA_101338	3306
hsa_circRNA_102817	3306
hsa_circRNA_001676	3308
hsa_circRNA_101610	3308
hsa_circRNA_103670	3313
hsa_circRNA_101693	3314
hsa_circRNA_104433	3329
hsa_circRNA_101778	3342
hsa_circRNA_101517	3346
hsa_circRNA_102333	3354
hsa_circRNA_101353	3366
hsa_circRNA_100735	3374
hsa_circRNA_101689	3380
hsa_circRNA_103191	3385
hsa_circRNA_103688	3385
hsa_circRNA_100962	3400
hsa_circRNA_101784	3403
hsa_circRNA_101766	3413
hsa_circRNA_104625	3420
hsa_circRNA_103879	3421
hsa_circRNA_102824	3429
hsa_circRNA_100822	3434
hsa_circRNA_001401	3448
hsa_circRNA_103709	3456
hsa_circRNA_103602	3460
hsa_circRNA_101908	3467
hsa_circRNA_100994	3468
hsa_circRNA_100409	3475
hsa_circRNA_102625	3481
hsa_circRNA_104255	3485
hsa_circRNA_103090	3493
hsa_circRNA_101720	3496
hsa_circRNA_100068	3497
hsa_circRNA_100469	3513
hsa_circRNA_101215	3513
hsa_circRNA_100667	3523
hsa_circRNA_103906	3523
hsa_circRNA_100053	3527
hsa_circRNA_100754	3531
hsa_circRNA_103719	3531
hsa_circRNA_102504	3546
hsa_circRNA_102154	3560
hsa_circRNA_104994	3560
hsa_circRNA_101849	3566
hsa_circRNA_101386	3570
hsa_circRNA_101722	3573
hsa_circRNA_001754	3574
hsa_circRNA_102167	3576
hsa_circRNA_101522	3585
hsa_circRNA_104381	3586
hsa_circRNA_102972	3595
hsa_circRNA_104621	3595
hsa_circRNA_100851	3598
hsa_circRNA_103565	3605
hsa_circRNA_101176	3606
hsa_circRNA_100997	3615
hsa_circRNA_001259	3623
hsa_circRNA_101954	3628
hsa_circRNA_101531	3634
hsa_circRNA_104701	3637
hsa_circRNA_100001	3642
hsa_circRNA_102216	3645
hsa_circRNA_104920	3651
hsa_circRNA_103982	3652
hsa_circRNA_103782	3655
hsa_circRNA_103483	3656
hsa_circRNA_100876	3666
hsa_circRNA_103700	3668
hsa_circRNA_102564	3686
hsa_circRNA_101595	3689
hsa_circRNA_103711	3694
hsa_circRNA_104307	3698
hsa_circRNA_103371	3706
hsa_circRNA_102902	3714
hsa_circRNA_100181	3725
hsa_circRNA_100185	3729
hsa_circRNA_101542	3746
hsa_circRNA_101562	3748
hsa_circRNA_102536	3749
hsa_circRNA_100580	3765
hsa_circRNA_103041	3782
hsa_circRNA_103273	3785
hsa_circRNA_104072	3791
hsa_circRNA_103218	3803
hsa_circRNA_104872	3817
hsa_circRNA_103506	3823
hsa_circRNA_000526	3841
hsa_circRNA_102840	3846
hsa_circRNA_104478	3847
hsa_circRNA_102416	3849
hsa_circRNA_100996	3856
hsa_circRNA_100751	3872
hsa_circRNA_101023	3875
hsa_circRNA_101897	3881
hsa_circRNA_100111	3894
hsa_circRNA_102527	3900
hsa_circRNA_101415	3912
hsa_circRNA_104655	3912
hsa_circRNA_100612	3914
hsa_circRNA_103389	3915
hsa_circRNA_103884	3923
hsa_circRNA_104218	3929
hsa_circRNA_101819	3935
hsa_circRNA_102715	3936
hsa_circRNA_104679	3945
hsa_circRNA_104789	3945
hsa_circRNA_102644	3959
hsa_circRNA_104506	3959
hsa_circRNA_101632	3968
hsa_circRNA_101933	3968
hsa_circRNA_100759	3974
hsa_circRNA_101290	3974
hsa_circRNA_103080	3975
hsa_circRNA_103615	3992
hsa_circRNA_104647	4007
hsa_circRNA_102843	4019
hsa_circRNA_104979	4047
hsa_circRNA_104666	4050
hsa_circRNA_103549	4073
hsa_circRNA_102660	4076
hsa_circRNA_101737	4088
hsa_circRNA_102948	4113
hsa_circRNA_103999	4121
hsa_circRNA_101101	4130
hsa_circRNA_102178	4158
hsa_circRNA_103089	4161
hsa_circRNA_102645	4165
hsa_circRNA_101905	4170
hsa_circRNA_102652	4193
hsa_circRNA_104217	4199
hsa_circRNA_101664	4210
hsa_circRNA_101867	4212
hsa_circRNA_102807	4229
hsa_circRNA_100228	4237
hsa_circRNA_103424	4246
hsa_circRNA_101025	4251
hsa_circRNA_101285	4251
hsa_circRNA_102445	4258
hsa_circRNA_100740	4261
hsa_circRNA_102228	4276
hsa_circRNA_101287	4277
hsa_circRNA_104947	4282
hsa_circRNA_101206	4290
hsa_circRNA_104046	4300
hsa_circRNA_102218	4301
hsa_circRNA_103403	4308
hsa_circRNA_101646	4328
hsa_circRNA_100919	4334
hsa_circRNA_100565	4337
hsa_circRNA_100620	4340
hsa_circRNA_104712	4353
hsa_circRNA_104942	4357
hsa_circRNA_001805	4362
hsa_circRNA_103837	4372
hsa_circRNA_103054	4373
hsa_circRNA_101906	4376
hsa_circRNA_100651	4389
hsa_circRNA_100425	4401
hsa_circRNA_104632	4403
hsa_circRNA_103011	4407
hsa_circRNA_100736	4409
hsa_circRNA_100832	4413
hsa_circRNA_102003	4415
hsa_circRNA_101910	4425
hsa_circRNA_101782	4446
hsa_circRNA_100028	4449
hsa_circRNA_100881	4453
hsa_circRNA_102894	4459
hsa_circRNA_102059	4465
hsa_circRNA_101179	4468
hsa_circRNA_100974	4478
hsa_circRNA_100570	4484
hsa_circRNA_103988	4492
hsa_circRNA_100326	4499
hsa_circRNA_104944	4503
hsa_circRNA_102241	4533
hsa_circRNA_100964	4534
hsa_circRNA_104928	4580
hsa_circRNA_101205	4591
hsa_circRNA_104582	4600
hsa_circRNA_102673	4601
hsa_circRNA_104123	4614
hsa_circRNA_104852	4614
hsa_circRNA_100787	4616
hsa_circRNA_100808	4624
hsa_circRNA_100387	4625
hsa_circRNA_104807	4627
hsa_circRNA_102469	4629
hsa_circRNA_101651	4634
hsa_circRNA_101173	4643
hsa_circRNA_100007	4648
hsa_circRNA_100613	4673
hsa_circRNA_100058	4676
hsa_circRNA_104283	4693
hsa_circRNA_001190	4697
hsa_circRNA_101219	4699
hsa_circRNA_102160	4704
hsa_circRNA_104309	4707
hsa_circRNA_101670	4712
hsa_circRNA_000791	4716
hsa_circRNA_100610	4726
hsa_circRNA_104983	4728
hsa_circRNA_102043	4730
hsa_circRNA_104577	4752
hsa_circRNA_103781	4768
hsa_circRNA_102600	4786
hsa_circRNA_100433	4794
hsa_circRNA_100629	4797
hsa_circRNA_101922	4806
hsa_circRNA_101331	4811
hsa_circRNA_101440	4812
hsa_circRNA_104855	4812
hsa_circRNA_102943	4819
hsa_circRNA_104117	4825
hsa_circRNA_101571	4832
hsa_circRNA_103842	4843
hsa_circRNA_100382	4844
hsa_circRNA_101725	4846
hsa_circRNA_102211	4848
hsa_circRNA_102238	4849
hsa_circRNA_100184	4858
hsa_circRNA_100222	4860
hsa_circRNA_103048	4863
hsa_circRNA_103122	4881
hsa_circRNA_100370	4885
hsa_circRNA_101590	4888
hsa_circRNA_101904	4904
hsa_circRNA_104799	4918
hsa_circRNA_103830	4921
hsa_circRNA_104372	4938
hsa_circRNA_101511	4962
hsa_circRNA_102734	4974
hsa_circRNA_104743	5004
hsa_circRNA_100883	5011
hsa_circRNA_104222	5015
hsa_circRNA_103472	5025
hsa_circRNA_104881	5028
hsa_circRNA_102046	5029
hsa_circRNA_100824	5035
hsa_circRNA_101512	5042
hsa_circRNA_103942	5065
hsa_circRNA_103259	5102
hsa_circRNA_102328	5133
hsa_circRNA_100207	5150
hsa_circRNA_100823	5156
hsa_circRNA_104062	5168
hsa_circRNA_104149	5173
hsa_circRNA_101067	5177
hsa_circRNA_102357	5185
hsa_circRNA_102719	5185
hsa_circRNA_102377	5190
hsa_circRNA_104819	5199
hsa_circRNA_103168	5204
hsa_circRNA_102428	5205
hsa_circRNA_101318	5210
hsa_circRNA_102631	5210
hsa_circRNA_104387	5218
hsa_circRNA_102300	5258
hsa_circRNA_102528	5268
hsa_circRNA_104512	5276
hsa_circRNA_104714	5280
hsa_circRNA_101951	5281
hsa_circRNA_101820	5310
hsa_circRNA_104700	5316
hsa_circRNA_100327	5338
hsa_circRNA_103038	5341
hsa_circRNA_103036	5350
hsa_circRNA_103573	5352
hsa_circRNA_103119	5364
hsa_circRNA_104508	5365
hsa_circRNA_101888	5366
hsa_circRNA_104547	5369
hsa_circRNA_102014	5377
hsa_circRNA_102535	5397
hsa_circRNA_101510	5398
hsa_circRNA_104931	5399
hsa_circRNA_100961	5407
hsa_circRNA_101372	5408
hsa_circRNA_103818	5416
hsa_circRNA_103445	5436
hsa_circRNA_101309	5464
hsa_circRNA_101322	5514
hsa_circRNA_103569	5524
hsa_circRNA_103342	5527
hsa_circRNA_100056	5528
hsa_circRNA_100615	5533
hsa_circRNA_104769	5564
hsa_circRNA_105025	5569
hsa_circRNA_100238	5572
hsa_circRNA_104339	5581
hsa_circRNA_101596	5586
hsa_circRNA_104649	5591
hsa_circRNA_101425	5592
hsa_circRNA_104314	5595
hsa_circRNA_000684	5596
hsa_circRNA_102413	5598
hsa_circRNA_104566	5605
hsa_circRNA_102938	5614
hsa_circRNA_103574	5617
hsa_circRNA_101537	5632
hsa_circRNA_102724	5634
hsa_circRNA_000803	5637
hsa_circRNA_100755	5652
hsa_circRNA_000993	5655
hsa_circRNA_102699	5666
hsa_circRNA_104050	5669
hsa_circRNA_104475	5693
hsa_circRNA_103987	5699
hsa_circRNA_100004	5704
hsa_circRNA_104413	5705
hsa_circRNA_102478	5716
hsa_circRNA_104099	5723
hsa_circRNA_102605	5750
hsa_circRNA_100987	5755
hsa_circRNA_101919	5758
hsa_circRNA_103666	5758
hsa_circRNA_104485	5759
hsa_circRNA_102359	5762
hsa_circRNA_100665	5789
hsa_circRNA_100483	5804
hsa_circRNA_100158	5815
hsa_circRNA_100537	5822
hsa_circRNA_101204	5839
hsa_circRNA_100332	5844
hsa_circRNA_100373	5854
hsa_circRNA_102271	5855
hsa_circRNA_103307	5882
hsa_circRNA_104269	5891
hsa_circRNA_101334	5892
hsa_circRNA_100226	5899
hsa_circRNA_102269	5904
hsa_circRNA_101354	5911
hsa_circRNA_100424	5940
hsa_circRNA_103231	5950
hsa_circRNA_100172	5977
hsa_circRNA_101964	5981
hsa_circRNA_104917	5988
hsa_circRNA_104715	6008
hsa_circRNA_103684	6033
hsa_circRNA_104005	6033
hsa_circRNA_101125	6048
hsa_circRNA_100050	6050
hsa_circRNA_102945	6102
hsa_circRNA_103479	6117
hsa_circRNA_105029	6121
hsa_circRNA_103358	6126
hsa_circRNA_102741	6128
hsa_circRNA_100887	6134
hsa_circRNA_100422	6136
hsa_circRNA_103165	6146
hsa_circRNA_101253	6159
hsa_circRNA_100298	6183
hsa_circRNA_101948	6186
hsa_circRNA_104118	6190
hsa_circRNA_101289	6199
hsa_circRNA_104047	6208
hsa_circRNA_102219	6217
hsa_circRNA_100999	6221
hsa_circRNA_101178	6221
hsa_circRNA_102045	6222
hsa_circRNA_104456	6248
hsa_circRNA_101090	6256
hsa_circRNA_100672	6270
hsa_circRNA_103803	6280
hsa_circRNA_103060	6282
hsa_circRNA_101207	6284
hsa_circRNA_100968	6286
hsa_circRNA_103287	6318
hsa_circRNA_102755	6326
hsa_circRNA_100809	6331
hsa_circRNA_104887	6336
hsa_circRNA_101076	6341
hsa_circRNA_101444	6342
hsa_circRNA_101268	6343
hsa_circRNA_101461	6360
hsa_circRNA_104147	6367
hsa_circRNA_103649	6373
hsa_circRNA_100230	6376
hsa_circRNA_100099	6405
hsa_circRNA_103296	6419
hsa_circRNA_102233	6425
hsa_circRNA_101960	6427
hsa_circRNA_100348	6458
hsa_circRNA_100616	6468
hsa_circRNA_103239	6484
hsa_circRNA_101675	6499
hsa_circRNA_101465	6518
hsa_circRNA_100076	6522
hsa_circRNA_001396	6543
hsa_circRNA_102923	6551
hsa_circRNA_104210	6554
hsa_circRNA_100173	6558
hsa_circRNA_101296	6573
hsa_circRNA_104158	6578
hsa_circRNA_103271	6581
hsa_circRNA_100802	6620
hsa_circRNA_100920	6627
hsa_circRNA_102862	6631
hsa_circRNA_104102	6650
hsa_circRNA_100342	6670
hsa_circRNA_104383	6672
hsa_circRNA_102118	6673
hsa_circRNA_100385	6677
hsa_circRNA_101543	6686
hsa_circRNA_101848	6695
hsa_circRNA_103881	6706
hsa_circRNA_104308	6761
hsa_circRNA_104930	6765
hsa_circRNA_104474	6767
hsa_circRNA_104368	6775
hsa_circRNA_101355	6779
hsa_circRNA_104067	6787
hsa_circRNA_100045	6804
hsa_circRNA_103947	6808
hsa_circRNA_104341	6824
hsa_circRNA_102100	6832
hsa_circRNA_102009	6838
hsa_circRNA_103072	6844
hsa_circRNA_101718	6847
hsa_circRNA_104415	6848
hsa_circRNA_100389	6883
hsa_circRNA_102915	6884
hsa_circRNA_102954	6914
hsa_circRNA_101586	6915
hsa_circRNA_102816	6929
hsa_circRNA_101001	6932
hsa_circRNA_100290	6956
hsa_circRNA_102159	6968
hsa_circRNA_001210	6970
hsa_circRNA_100479	6972
hsa_circRNA_103012	6992
hsa_circRNA_102362	6994
hsa_circRNA_101078	6997
hsa_circRNA_104677	7005
hsa_circRNA_100453	7015
hsa_circRNA_102299	7015
hsa_circRNA_102050	7033
hsa_circRNA_101057	7035
hsa_circRNA_104988	7057
hsa_circRNA_102208	7063
hsa_circRNA_102485	7065
hsa_circRNA_101493	7076
hsa_circRNA_100115	7108
hsa_circRNA_101037	7113
hsa_circRNA_100797	7126
hsa_circRNA_101633	7143
hsa_circRNA_103612	7149
hsa_circRNA_100696	7186
hsa_circRNA_104076	7193
hsa_circRNA_101748	7206
hsa_circRNA_102647	7209
hsa_circRNA_103315	7252
hsa_circRNA_103891	7255
hsa_circRNA_102206	7262
hsa_circRNA_100150	7286
hsa_circRNA_100904	7290
hsa_circRNA_104271	7294
hsa_circRNA_100322	7296
hsa_circRNA_101014	7311
hsa_circRNA_104429	7318
hsa_circRNA_103693	7324
hsa_circRNA_103084	7328
hsa_circRNA_101779	7333
hsa_circRNA_104040	7336
hsa_circRNA_101861	7337
hsa_circRNA_103010	7358
hsa_circRNA_104107	7378
hsa_circRNA_104861	7378
hsa_circRNA_000620	7379
hsa_circRNA_104610	7382
hsa_circRNA_100893	7401
hsa_circRNA_102171	7408
hsa_circRNA_102122	7411
hsa_circRNA_103935	7411
hsa_circRNA_100745	7442
hsa_circRNA_100336	7446
hsa_circRNA_100024	7467
hsa_circRNA_103137	7489
hsa_circRNA_100945	7514
hsa_circRNA_103717	7516
hsa_circRNA_102133	7528
hsa_circRNA_103920	7534
hsa_circRNA_103169	7540
hsa_circRNA_105022	7546
hsa_circRNA_104256	7552
hsa_circRNA_102929	7560
hsa_circRNA_101365	7570
hsa_circRNA_101958	7586
hsa_circRNA_104006	7591
hsa_circRNA_101643	7605
hsa_circRNA_101755	7617
hsa_circRNA_104894	7617
hsa_circRNA_103608	7646
hsa_circRNA_104323	7679
hsa_circRNA_100800	7691
hsa_circRNA_103039	7701
hsa_circRNA_103691	7711
hsa_circRNA_104951	7712
hsa_circRNA_104630	7763
hsa_circRNA_104759	7774
hsa_circRNA_103788	7793
hsa_circRNA_102424	7835
hsa_circRNA_101882	7884
hsa_circRNA_104311	7886
hsa_circRNA_103210	7887
hsa_circRNA_103400	7892
hsa_circRNA_100266	7897
hsa_circRNA_100072	7928
hsa_circRNA_101144	7942
hsa_circRNA_102815	7944
hsa_circRNA_101656	7953
hsa_circRNA_100878	7958
hsa_circRNA_101911	7965
hsa_circRNA_103361	7974
hsa_circRNA_100836	7983
hsa_circRNA_100471	7985
hsa_circRNA_102451	7995
hsa_circRNA_102083	8016
hsa_circRNA_104752	8023
hsa_circRNA_103419	8036
hsa_circRNA_102286	8057
hsa_circRNA_100960	8080
hsa_circRNA_104695	8080
hsa_circRNA_102614	8083
hsa_circRNA_103352	8085
hsa_circRNA_101987	8087
hsa_circRNA_101880	8093
hsa_circRNA_101066	8101
hsa_circRNA_100637	8124
hsa_circRNA_103750	8141
hsa_circRNA_101706	8154
hsa_circRNA_101258	8163
hsa_circRNA_102128	8169
hsa_circRNA_100292	8180
hsa_circRNA_100873	8189
hsa_circRNA_103919	8223
hsa_circRNA_101944	8229
hsa_circRNA_104021	8244
hsa_circRNA_102008	8251
hsa_circRNA_100848	8276
hsa_circRNA_102433	8283
hsa_circRNA_103763	8297
hsa_circRNA_100626	8302
hsa_circRNA_100761	8310
hsa_circRNA_101251	8314
hsa_circRNA_101055	8327
hsa_circRNA_100641	8351
hsa_circRNA_100521	8362
hsa_circRNA_102808	8362
hsa_circRNA_104876	8371
hsa_circRNA_102224	8374
hsa_circRNA_102270	8386
hsa_circRNA_102422	8387
hsa_circRNA_102130	8390
hsa_circRNA_102339	8398
hsa_circRNA_102731	8398
hsa_circRNA_100391	8399
hsa_circRNA_104194	8409
hsa_circRNA_100095	8439
hsa_circRNA_100477	8501
hsa_circRNA_100896	8508
hsa_circRNA_103102	8521
hsa_circRNA_101961	8533
hsa_circRNA_103157	8538
hsa_circRNA_102248	8544
hsa_circRNA_100870	8578
hsa_circRNA_101187	8596
hsa_circRNA_101917	8603
hsa_circRNA_101538	8606
hsa_circRNA_104319	8607
hsa_circRNA_101740	8632
hsa_circRNA_100450	8636
hsa_circRNA_104488	8641
hsa_circRNA_101841	8658
hsa_circRNA_102267	8658
hsa_circRNA_101914	8662
hsa_circRNA_104744	8665
hsa_circRNA_101223	8667
hsa_circRNA_103931	8696
hsa_circRNA_100498	8705
hsa_circRNA_103028	8718
hsa_circRNA_103328	8738
hsa_circRNA_101688	8752
hsa_circRNA_102072	8757
hsa_circRNA_103968	8766
hsa_circRNA_104140	8773
hsa_circRNA_100404	8784
hsa_circRNA_103846	8785
hsa_circRNA_101717	8807
hsa_circRNA_101279	8814
hsa_circRNA_101227	8817
hsa_circRNA_100163	8841
hsa_circRNA_104252	8844
hsa_circRNA_102897	8869
hsa_circRNA_103967	8877
hsa_circRNA_101182	8904
hsa_circRNA_102137	8916
hsa_circRNA_103784	8919
hsa_circRNA_103580	8928
hsa_circRNA_104543	8938
hsa_circRNA_103339	8957
hsa_circRNA_104045	8962
hsa_circRNA_104231	8968
hsa_circRNA_101557	8993
hsa_circRNA_101518	9011
hsa_circRNA_104305	9034
hsa_circRNA_102010	9077
hsa_circRNA_104970	9091
hsa_circRNA_101999	9123
hsa_circRNA_101920	9169
hsa_circRNA_104397	9182
hsa_circRNA_103971	9188
hsa_circRNA_101900	9213
hsa_circRNA_104258	9218
[truncated: 895 more rows]
