# Supplementary material for: Landscape of RNAs in human lumbar disc degeneration
Source: Oncotarget. 2016 Aug 17;7(39):63166–76. doi: 10.18632/oncotarget.11334 (PMC5325354; doi:10.18632/oncotarget.11334)
Supplement: Supplementary file 14 [file oncotarget-07-63166-s014.xlsx]

## Sheet: Sheet1
Gene Symbol	Length
lincRNA-NFIA-2	61
mascRNA	61
lincRNA-INHBA-1	83
lincRNA-TBX3-1	88
lincRNA-LRRC4C-5	89
lincRNA-RCN2	90
lincRNA-RBBP8-2	93
lincRNA-COX10-2	97
nc-HOXA11-92	98
nc-HOXB9-188	98
nc-HOXB9-188	98
nc-HOXD3-44	98
nc-HOXD3-44	98
lincRNA-SLC6A15	100
DM004403	101
DQ588725	101
lincRNA-DACT2-3	101
lincRNA-PLXNA1-4	101
lincRNA-TPRA1-4	101
nc-HOXB5-179	101
	101
AC006548.19	102
AC007785.2	102
AF228730.5	102
DQ588406	102
lincRNA-GLI2-4	102
lincRNA-INHBB-4	102
RP11-136B18.1	102
RP11-144C9.1	102
RPL35AP4	102
Z97054.1	102
	102
	102
AC007389.2	103
AC011491.6	103
lincRNA-METT5D1-4	103
	103
DQ586245	104
lincRNA-FAM113B-1	104
AC027124.3	105
RP11-164O23.5	105
RP11-397A15.4	105
RP11-474O21.2	105
RP11-96F8.1	105
	105
	105
AC138783.13	106
DQ571485	106
lincRNA-TMTC1	106
	106
AC008459.1	107
AC015818.5	107
AC087499.8	107
AL353997.11	108
BC101937	108
BC101937	108
lincRNA-PRDM1-1	108
nc-HOXA4-63	108
nc-HOXA4-63	108
nc-HOXA7-75	108
nc-HOXA7-75	108
nc-HOXB13-207	108
nc-HOXB13-207	108
nc-HOXB4-177	108
nc-HOXB6-180	108
nc-HOXB9-202	108
nc-HOXC13-102	108
nc-HOXC13-102	108
nc-HOXC8-146	108
nc-HOXC9-133	108
nc-HOXC9-133	108
nc-HOXD1-49	108
nc-HOXD4-30	108
nc-HOXD4-30	108
nc-HOXD4-31	108
nc-HOXD4-31	108
RP11-639F1.1	108
RP1-52D1.1	108
RP5-866L20.2	108
	108
	108
	108
DL233857	109
DM004440	109
DM004468	109
RP11-225B17.1	109
DM004444	110
DM004467	110
DM004471	110
DM004477	110
DM119467	110
DM119467	110
DQ591026	110
RP11-642E20.5	110
RP11-249L21.5	112
lincRNA-CTAGE1-2	113
lincRNA-STAT4	113
AC005962.2	114
AC007276.2	114
AC053503.2	114
DL491344	114
lincRNA-FLJ37543-1	115
RP1-213J1P__B.2	115
RP5-1090E8.1	116
AC011998.4	117
RP13-465B17.3	117
DM004406	118
DQ593116	118
LA16c-60G3.5	118
nc-HOXA11-91	118
nc-HOXA11-91	118
nc-HOXB9-203	118
nc-HOXB9-203	118
nc-HOXC10-118	118
nc-HOXC10-118	118
nc-HOXD10-11	118
nc-HOXD10-11	118
nc-HOXD4-32	118
nc-HOXD4-32	118
lincRNA-CAPN13	119
lincRNA-IRF2BP2-3	119
DQ582117	120
lincRNA-C5orf32	120
lincRNA-GFRA2-4	120
AP000867.13	121
LA16c-4G1.4	121
DL491219	122
RP13-766D20.1	122
RP13-766D20.1	122
AC015815.2	123
AC015815.2	123
AC079776.7	123
AC079781.5	123
AC079781.5	123
AC079781.5	123
AC079781.5	123
AC079781.5	123
AC079781.5	123
AC079987.2	123
AC079987.2	123
AC103563.5	123
CTD-3105H18.5	123
AC093162.3	124
RP11-425E13.2	124
	124
	124
	124
AP001605.6	125
RP11-499O7.4	125
SCARNA22	125
SCARNA22	125
SCARNA22	125
SCARNA22	125
	125
	125
AC083939.1	126
RP11-627H22.11	126
RP1-218B13.1	126
RP4-741O10.3	126
SCARNA27	126
SCARNA27	126
	126
	126
	126
	126
	126
	126
	126
	126
	126
	126
AP001062.9	127
RP11-480N24.3	127
	127
	127
	127
	127
nc-HOXA1-54	128
nc-HOXA1-54	128
nc-HOXA1-54	128
nc-HOXA6-69	128
nc-HOXA6-69	128
nc-HOXB1-156	128
nc-HOXC10-125	128
nc-HOXC10-125	128
nc-HOXC11-114	128
nc-HOXC5-254	128
nc-HOXC5-254	128
nc-HOXC5-256	128
nc-HOXD10-10	128
nc-HOXD3-41	128
nc-HOXD3-41	128
RP11-432M8.7	128
	128
	128
	128
	128
MICF	129
SCARNA4	129
	129
RP11-162J8.3	130
SCARNA20	130
SCARNA23	130
	130
DQ596239	131
RP5-958B3.2	131
SCARNA8	131
	131
	131
AC008962.1	132
AC064874.2	132
AC064874.2	132
DQ582201	132
MICG	132
RP11-168A11.3	132
RP11-274B21.5	132
WI2-925H4.1	132
WI2-925H4.1	132
RP11-803B1.4	133
DQ598276	134
SCARNA18	134
	134
	134
AC007000.11	135
CTB-36O1.3	135
CTD-3105H18.12	135
HLA-N	135
RP11-163G10.3	135
TMSL6	135
TMSL6	135
TMSL6	135
AC009474.2	136
AC021311.1	136
AC108938.3	136
AF387615	137
AF548120	137
CACNA1C	137
SCARNA11	137
SCARNA14	137
	137
	137
	137
CTD-2367A17.2	138
CTD-3080F16.1	138
nc-HOXA13-101	138
nc-HOXA1-53	138
nc-HOXA4-64	138
nc-HOXB4-173	138
nc-HOXB4-173	138
nc-HOXB9-189	138
nc-HOXB9-189	138
nc-HOXB9-194	138
nc-HOXB9-195	138
nc-HOXB9-195	138
nc-HOXC10-119	138
nc-HOXC10-119	138
nc-HOXC6-247	138
nc-HOXC6-247	138
nc-HOXC6-247	138
nc-HOXC6-247	138
nc-HOXC9-135	138
nc-HOXC9-135	138
nc-HOXD1-48	138
nc-HOXD1-48	138
RP11-132M7.2	138
RP3-453D15.1	138
SCARNA21	138
SCARNA21	138
SCARNA21	138
	138
	139
DQ582116	140
RP1-125I3.4	140
RP11-600G3.1	140
RP11-600G3.1	140
RP11-600G3.1	140
RP3-451B15.3	140
	140
	140
AB019438.66	141
AL591471.1	141
lincRNA-PTPN1-2	141
RP11-377K22.2	141
RP11-393I23.3	141
RP1-199L16.1	141
RP11-478C6.4	142
RP11-802H3.1	142
RP6-27P15.2	142
	142
	142
	142
	142
AC006026.13	143
AC006026.13	143
AC006026.13	143
RP11-231I13.2	143
RP11-473L1.1	143
RP11-473L1.1	143
AC010095.6	144
AC132479.4	144
RP11-344N17.2	144
RP5-859I17.2	144
SCARNA3	144
SCARNA3	144
AC064868.1	145
CTB-88F18.3	145
lincRNA-FOXN2-1	145
AC009892.9	146
AP000963.2	146
RP11-132E11.3	146
RP11-348H3.4	147
CTD-2533K21.1	148
lincRNA-CXorf66-1	148
LL22NC03-102D1.16	148
nc-HOXA13-99	148
nc-HOXA1-58	148
nc-HOXA2-60	148
nc-HOXA2-60	148
nc-HOXA4-62	148
nc-HOXA7-73	148
nc-HOXA7-73	148
nc-HOXB4-172	148
nc-HOXB4-172	148
nc-HOXB4-175	148
nc-HOXB9-185	148
nc-HOXC10-123	148
nc-HOXC11-107	148
nc-HOXC11-107	148
nc-HOXC12-103	148
nc-HOXC12-103	148
nc-HOXC9-132	148
nc-HOXC9-132	148
nc-HOXC9-138	148
nc-HOXC9-138	148
nc-HOXC9-139	148
AF245314	149
	149
AC007387.2	150
GGTLA4	150
RP4-647M16.1	150
X63945	150
	150
	150
	150
	150
	150
	150
	150
	150
	150
	150
	150
	150
	150
	150
	150
	150
	150
	150
	150
	150
	150
	150
	150
	150
	150
	150
	150
	150
AC091736.11	151
AC108059.2	151
CTD-2224J9.4	151
nc-HOXC9-130	151
nc-HOXC9-130	151
RP11-91I11.1	151
RP3-481F12.1	151
RPL39P5	151
nc-HOXC4-263	152
RP4-581O6.1	152
AC006960.5	153
AC073415.2	153
lincRNA-BLID-3	153
lincRNA-ZW10	153
RP11-178L8.1	153
RP11-318G8.1	153
RP11-423O2.4	153
	153
AC079354.6	154
AC079354.6	154
AC079354.6	154
CTC-251H24.1	154
RP11-234P3.2	154
RP11-399K21.2	154
RP1-151B14.9	154
Y16709	154
Y16709	154
AC023449.2	155
AC097635.5	155
lincRNA-NIPAL2-2	155
RP11-533K9.2	155
AC016700.6	156
CTC-512J14.1	156
CTD-2218G20.1	156
CTD-2224J9.3	156
CTD-2282P23.1	156
CTD-2503O16.1	156
CTD-3099C6.4	156
CTD-3141N22.1	156
RP11-1094M14.1	156
RP11-124D2.1	156
RP11-307O1.1	156
RP11-398K22.3	156
RP11-45J24.1	156
RP11-54O7.10	156
RP11-72I2.1	156
RP11-79L21.1	156
RP11-94C24.11	156
RP11-94C24.11	156
RP11-94C24.11	156
RP11-94C24.11	156
RP11-94C24.11	156
RP11-94C24.11	156
RP11-94C24.11	156
RP11-94C24.11	156
RP11-94C24.11	156
RP11-94C24.11	156
RP11-94C24.11	156
RP11-94C24.11	156
RP11-94C24.11	156
RP11-94C24.11	156
RP11-94C24.11	156
RP3-433F14.2	156
RP3-522D1.2	156
RPL39P	156
AC009963.4	157
AL162400.1	157
CTA-384D8.31	157
RP11-10B2.2	157
RP11-415H23.4	157
AB231722	158
AC011330.6	158
AC011330.6	158
AC011330.6	158
AL162151.3	158
nc-HOXA4-61	158
nc-HOXA4-61	158
nc-HOXB4-176	158
nc-HOXB8-182	158
nc-HOXB8-183	158
nc-HOXC10-128	158
nc-HOXC10-128	158
nc-HOXC11-106	158
nc-HOXC11-106	158
nc-HOXC11-113	158
nc-HOXD10-12	158
nc-HOXD10-12	158
nc-HOXD4-34	158
nc-HOXD4-34	158
RP11-23B7.1	158
	158
AC007216.1	159
AC019058.1	159
AC073325.2	159
L37717	159
RP11-226F19.1	159
RP11-292F22.4	159
RP11-410C4.2	159
lincRNA-CDH11-1	160
nc-HOXD8-19	160
RP11-114H7.3	160
lincRNA-DMBX1	161
RP11-513D4.3	161
RP11-513D4.3	161
RP11-513D4.3	161
RP11-533O20.2	161
RP11-533O20.2	161
LL22NC03-23C6.15	162
RP11-255A11.7	162
RP5-1114G22.1	162
RP5-882O7.1	162
AB231742	163
lincRNA-APLN-1	163
BC110060	164
lincRNA-C14orf4-1	164
lincRNA-IL7-1	164
AC016727.3	166
AC073264.6	166
RP11-156G14.6	166
RP11-654C22.1	166
SCARNA1	166
SCARNA1	166
SCARNA1	166
RP11-12K11.1	167
	167
AC087499.4	168
CTD-2230M5.1	168
lincRNA-CACNA1E-4	168
nc-HOXA11-90	168
nc-HOXB9-186	168
nc-HOXB9-186	168
nc-HOXB9-187	168
nc-HOXB9-187	168
nc-HOXD3-37	168
nc-HOXD3-37	168
nc-HOXD9-17	168
nc-HOXD9-17	168
RP11-125C16.1	168
RP11-1299A16.1	168
	168
lincRNA-C16orf72-1	169
lincRNA-TMEM183A	169
RP11-536L15.1	169
AC005205.4	171
AC017080.1	171
AC079767.3	171
AC092933.3	171
C1orf112	171
RP11-302F12.1	171
RP11-318C24.1	171
RP11-345I18.1	171
RP11-345I18.1	171
RP11-345I18.1	171
RP11-345I18.1	171
RP11-345I18.1	171
RP11-345I18.1	171
RP11-345I18.1	171
RP11-345I18.1	171
RP11-459A10.2	171
RP13-650G11.1	171
WI2-2373I1.1	171
RP11-372E1.7	172
	172
	172
AC114737.3	173
RP11-9M16.2	173
	173
	173
	173
	173
	173
AC026185.1	174
AC026185.1	174
AC026185.1	174
AC092796.1	174
AC092796.1	174
AC092796.1	174
AC092796.1	174
AC092796.1	174
RP11-122M14.3	174
	174
AC008834.2	175
lincRNA-DMBX1	175
lincRNA-KNCN	175
lincRNA-RIPK2-4	175
RP13-138P15.2	175
RP13-138P15.2	175
RP13-138P15.2	175
RP13-138P15.2	175
RP13-138P15.2	175
RP13-138P15.2	175
	175
lincRNA-CDCP2	176
lincRNA-PDIA5-2	176
RP11-12P19.1	176
C20orf127	177
DQ587117	177
LA16c-2F2.5	177
lincRNA-MESDC2	177
RP11-146I2.2	177
RP11-380I20.2	177
RP11-513C4.1	177
RP11-777B9.5	177
RP4-631H13.4	177
USMG5P1	177
CTA-342B11.2	178
lincRNA-MCM9	178
nc-HOXA4-65	178
nc-HOXA4-65	178
nc-HOXA6-70	178
nc-HOXA6-70	178
nc-HOXB2-162	178
nc-HOXD10-9	178
nc-HOXD3-42	178
nc-HOXD4-23	178
RP11-5G18.2	178
ST13P	178
RP11-272G22.1	179
lincRNA-FOXD1-2	180
lincRNA-TMEM174-2	180
RP11-123D12.1	180
RP11-781P14.3	180
RP6-29D12.3	180
lincRNA-PRR20A-4	181
RP11-219I21.2	181
RP4-800G7.1	181
AC107016.2	183
AC107016.2	183
AF228730.8	183
RP11-341A22.1	183
AC015922.7	184
D63785	185
CTD-2340F8.1	186
HLA-21	186
lincRNA-PTPRC-5	186
MTL1	186
RP11-241F15.9	186
RP11-331O9.5	186
RP11-4I17.1	186
RP11-56H7.2	186
RP11-56H7.2	186
RP11-56H7.2	186
RP13-492C18.1	186
AC007881.4	187
AC018865.8	187
POLR2LP	187
RP11-118H4.2	187
RP11-810B23.1	187
SCARNA16	187
SCARNA16	187
AC004854.4	188
AC004854.4	188
AC004854.4	188
AC004854.4	188
AC004854.4	188
CTA-796E4.3	188
nc-HOXB9-199	188
nc-HOXC12-105	188
nc-HOXC12-105	188
nc-HOXD13-2	188
nc-HOXD13-2	188
nc-HOXD4-35	188
RP11-472D17.3	188
RP13-152O15.5	188
CTB-51E13.1	189
DEFB109P1	189
RP4-736H5.1	189
CTD-2526L21.3	190
RP11-264E23.1	190
RP4-580N22.2	190
lincRNA-PPP2R5C-2	191
RP11-239H6.2	191
RP11-344N17.13	191
RP11-88J6.1	191
RP3-471C18.2	191
	191
	191
AC074375.1	192
AC099799.1	192
AF228730.7	192
BX322559.2	192
COX7CP1	192
COX7CP1	192
lincRNA-LRRIQ3-2	192
RP11-189B4.3	192
RP11-340I6.4	192
RP1-159A19.3	192
RP11-622A1.1	192
RP11-950K24.1	192
AC006070.12	193
CTD-2215E18.2	193
RP11-263C16.2	193
RP4-631H13.6	193
RP4-631H13.6	193
RP4-631H13.6	193
AC068313.1	194
AC068313.1	194
RP11-7G23.4	194
RP1-142O9.2	195
RP11-463M16.5	195
	195
lincRNA-CDH11-3	196
RP11-175M2.1	196
RP11-175M2.1	196
RP11-175M2.1	196
RP11-336A10.7	196
RP11-368M16.8	196
RP11-63H19.1	196
AC012307.2	197
BC071807	197
BC071807	197
BC071807	197
BC071807	197
BC071807	197
L25629	197
lincRNA-DMBX1	197
lincRNA-KNCN	197
RP11-136B18.2	197
RP11-359J6.1	197
RP11-77P16.3	197
AC003043.1	198
nc-HOXA9-81	198
nc-HOXA9-81	198
nc-HOXB9-184	198
nc-HOXB9-197	198
nc-HOXB9-200	198
nc-HOXB9-200	198
nc-HOXB9-204	198
nc-HOXB9-204	198
nc-HOXC9-131	198
RP11-129H15.1	198
RP11-27G13.3	198
RP11-477L16.2	198
RP11-477L16.2	198
AC068538.5	199
AC151960.1	199
RP11-295J3.3	199
RP11-301J16.7	199
RP11-520H14.1	199
AC008171.1	200
AC008171.1	200
AC008171.1	200
AC106870.2	200
RP11-442O18.3	200
RP11-548K12.11	200
SNORA74A	200
SNORA74A	200
uc.190	200
uc.190	200
uc.190	200
uc.352	200
uc.382	200
uc.94	200
	200
	200
	200
	200
	200
AC018880.2	201
AC080094.1	201
AC083822.2	201
RP11-112E16.1	201
RP11-368M16.9	201
RP11-374M1.7	201
RP11-457P14.6	201
RP11-829H16.1	201
uc.12	201
uc.167	201
uc.167	201
uc.167	201
uc.167	201
uc.222	201
uc.222	201
uc.222	201
uc.222	201
uc.258	201
uc.258	201
uc.73	201
uc.73	201
uc.73	201
	201
RP11-436F21.3	202
RP11-548K12.9	202
uc.204	202
uc.241	202
uc.314	202
uc.314	202
uc.346	202
uc.346	202
uc.394	202
uc.472	202
uc.472	202
uc.472	202
uc.480	202
uc.480	202
uc.480	202
uc.480	202
	202
	202
	202
AC093555.1	203
AC129778.6	203
RP11-404K5.1	203
RP11-7G23.8	203
RP5-894H24.2	203
uc.154	203
uc.154	203
uc.154	203
uc.154	203
uc.203	203
uc.203	203
uc.203	203
uc.203	203
uc.45	203
uc.45	203
uc.58	203
	203
	203
AC006989.1	204
AC007064.26	204
AC048382.4	204
lincRNA-CHD2-2	204
lincRNA-MYSM1-1	204
MT-ATP8	204
MT-ATP8	204
RP11-217F16.1	204
RP11-284A20.1	204
RP4-655C5.3	204
SNORA74B	204
uc.169	204
uc.169	204
uc.452	204
uc.458	204
uc.458	204
uc.458	204
uc.458	204
uc.458	204
uc.458	204
uc.481	204
uc.481	204
uc.481	204
uc.481	204
	204
	204
	204
AC012068.2	205
RP11-379B18.3	205
RP11-568A7.2	205
uc.144	205
uc.144	205
uc.212	205
	205
	205
	205
CTC-339F2.2	206
lincRNA-ME3	206
RP11-241F15.5	206
RP11-84A14.2	206
RP11-84A14.2	206
uc.240	206
uc.403	206
uc.90	206
AC005326.2	207
AC006328.4	207
AC093787.1	207
lincRNA-PSTPIP1	207
RP11-615J4.2	207
RP11-665C14.1	207
uc.155	207
uc.2	207
uc.2	207
uc.263	207
uc.263	207
uc.263	207
uc.282	207
uc.282	207
uc.282	207
uc.282	207
uc.282	207
uc.330	207
uc.330	207
uc.330	207
uc.330	207
uc.330	207
uc.415	207
uc.49	207
	207
	207
	207
	207
	207
	207
	207
CTD-2024I7.1	208
CTD-2024I7.1	208
nc-HOXA13-98	208
nc-HOXB2-163	208
nc-HOXB9-196	208
nc-HOXC10-120	208
nc-HOXC10-120	208
nc-HOXC6-241	208
nc-HOXC6-241	208
nc-HOXC6-241	208
nc-HOXC6-241	208
nc-HOXC8-147	208
nc-HOXC8-147	208
nc-HOXD3-38	208
nc-HOXD4-33	208
RP11-12I24.3	208
RP11-34H11.1	208
RP11-548K12.7	208
RP1-20I3.3	208
uc.300	208
uc.300	208
uc.300	208
uc.300	208
uc.300	208
uc.300	208
uc.300	208
uc.300	208
uc.300	208
uc.300	208
XXbac-B476C20.11	208
XXbac-B476C20.11	208
XXbac-B476C20.11	208
AC091705.1	209
lincRNA-LRRC6	209
LL22NC03-28H9.5	209
LL22NC03-28H9.5	209
LL22NC03-28H9.5	209
uc.250	209
uc.347	209
uc.477	209
uc.477	209
uc.477	209
	209
	209
	209
	209
	209
AC010907.3	210
AC010907.3	210
AC090625.1	210
AC090625.1	210
AC107983.4	210
AL034379.1	210
CTD-2026G6.2	210
GS1-111G14.1	210
GS1-111G14.1	210
RP11-452J6.2	210
RP11-452J6.2	210
RP11-742N3.1	210
RP11-747H12.6	210
uc.219	210
uc.219	210
uc.299	210
uc.299	210
uc.299	210
uc.299	210
uc.299	210
uc.299	210
uc.299	210
uc.299	210
uc.299	210
uc.299	210
uc.82	210
	210
RP11-100G15.10	211
RP11-330M2.4	211
RP11-7G23.1	211
RP11-90M5.2	211
RP11-93K22.14	211
RP1-298M8.1	211
STK19P	211
STK19P	211
STK19P	211
uc.16	211
uc.271	211
uc.271	211
uc.271	211
uc.271	211
uc.271	211
uc.271	211
uc.406	211
uc.406	211
uc.406	211
uc.406	211
uc.406	211
uc.432	211
uc.457	211
uc.81	211
	211
	211
RP11-148B18.1	212
uc.187	212
COX6B1P1	213
PYY3	213
RP11-111D3.1	213
RP11-434D11.1	213
RP11-495P10.2	213
RP11-51B10.3	213
RP3-346O6.2	213
RP3-346O6.2	213
SHFM1P	213
uc.156	213
uc.251	213
uc.369	213
uc.369	213
uc.369	213
uc.369	213
AC108059.1	214
RP11-227H4.4	214
RP11-324F21.1	214
RP11-463H12.1	214
RP5-891H21.1	214
uc.146	214
uc.335	214
uc.335	214
	214
	214
AC005040.1	215
AC005040.1	215
AC005040.1	215
RP1-140K8.3	215
RP11-449J3.3	215
uc.188	215
uc.188	215
uc.424	215
uc.427	215
	215
	215
AC138623.1	216
AL928742.12	216
COX6B1P2	216
RP11-224O19.5	216
RP1-32B1.4	216
	216
AC009238.6	217
AC009477.7	217
AC080002.1	217
RP11-160N1.1	217
RP11-298A8.2	217
RP11-34H11.6	217
RP13-348B13.1	217
RP5-1033K19.2	217
uc.269	217
uc.269	217
uc.377	217
uc.418	217
uc.418	217
uc.46	217
uc.46	217
uc.46	217
uc.46	217
	217
AC027612.6	218
nc-HOXA13-95	218
nc-HOXA13-95	218
nc-HOXA6-71	218
nc-HOXA6-71	218
nc-HOXC6-245	218
nc-HOXC6-245	218
RP11-612J15.1	218
RP11-739N20.1	218
uc.162	218
uc.208	218
	218
	218
	218
	218
	218
	218
	218
	218
	218
AC005237.2	219
AC009489.1	219
AC010492.4	219
AC013412.1	219
C20orf83	219
RP11-38M15.9	219
RP13-455A7.1	219
SPRR2C	219
uc.115	219
	219
AC011753.6	220
AC022400.1	220
DQ599872	220
RP11-295O23.2	220
RP11-402P6.11	220
RP11-503N18.4	220
RP11-730A19.4	220
RP11-730A19.4	220
RP11-730A19.4	220
RP11-730A19.4	220
RP11-94N9.1	220
RP4-533D7.3	220
RP4-533D7.3	220
uc.280	220
uc.280	220
AC110926.2	221
RP11-157L3.2	221
RP11-40H20.3	221
RP11-585F1.2	221
RP1-191J18.3	221
RP5-1003J2.4	221
	221
	221
	221
	221
	221
	221
	221
CTA-250D10.15	222
RP11-345I18.3	222
RP11-345I18.3	222
RP11-345I18.3	222
RP11-345I18.3	222
RP11-345I18.3	222
RP11-430A19.2	222
uc.253	222
uc.417	222
uc.417	222
uc.469	222
uc.469	222
uc.473	222
uc.473	222
uc.473	222
uc.50	222
uc.50	222
	222
AC078974.2	223
AC108035.1	223
CTA-397C4.3	223
LCN1L2	223
lincRNA-PLXNA1-4	223
nc-HOXA11-83	223
nc-HOXA11-83	223
uc.105	223
uc.105	223
uc.322	223
uc.322	223
uc.322	223
uc.322	223
uc.338	223
uc.338	223
uc.338	223
uc.338	223
uc.338	223
uc.338	223
uc.338	223
uc.338	223
uc.338	223
uc.338	223
uc.338	223
uc.338	223
uc.338	223
uc.338	223
XXbac-BPG254B15.10	223
XXbac-BPG254B15.10	223
	223
AC053503.6	224
AC132515.1	224
KRTAP20-4	224
LL0XNC01-37G1.2	224
RP11-505C13.1	224
uc.158	224
uc.38	224
uc.38	224
	224
	224
	224
	224
COX6CP2	225
CTD-2589H19.4	225
HCG9P5	225
RP11-576D8.1	225
RP1-193B12.5	225
RP4-680D5.4	225
uc.451	225
	225
	225
	225
	225
AC093762.1	226
CTC-295J13.3	226
RP11-250H24.3	226
RP1-15D7.1	226
uc.422	226
BX842568.1	227
lincRNA-POTEA-3	227
lincRNA-ZNF703-2	227
uc.47	227
	227
	227
	227
	227
AC004941.5	228
AC093416.3	228
nc-HOXC10-126	228
nc-HOXC11-116	228
nc-HOXC11-116	228
nc-HOXC8-149	228
nc-HOXD11-5	228
nc-HOXD4-25	228
nc-HOXD4-25	228
RP11-146D12.6	228
RP11-265G8.3	228
RP11-430J3.1	228
RP11-459O16.7	228
RP11-696F10.1	228
uc.355	228
DQ574071	229
HMGN2L9	229
HMGN2L9	229
lincRNA-CD82-1	229
lincRNA-OLFM4-1	229
nc-HOXC4-152	229
RP11-185E8.1	229
RP11-272G22.2	229
RP11-276H19.2	229
RP11-498J9.2	229
RP4-745E8.2	229
uc.310	229
	229
AC002069.7	230
RP1-136J15.1	230
RP4-681L3.2	230
RP4-681L3.2	230
	230
	230
AC006146.1	231
AC006146.1	231
AC083863.5	231
AC112200.1	231
AL139139.2	231
AP000358.3	231
lincRNA-C18orf45	231
lincRNA-CTAGE1-2	231
RP11-167H9.1	231
RP11-365O16.1	231
RP11-601G18.1	231
UBBP2	231
uc.252	231
uc.260	231
	231
AC013248.2	232
GHc-210E9.2	232
lincRNA-TFE3	232
lincRNA-TFE3	232
lincRNA-TFE3	232
lincRNA-TFE3	232
lincRNA-TFE3	232
lincRNA-TFE3	232
lincRNA-TFE3	232
lincRNA-TFE3	232
lincRNA-TFE3	232
lincRNA-TFE3	232
lincRNA-TFE3	232
lincRNA-TFE3	232
lincRNA-TFE3	232
RP11-460N20.4	232
uc.255	232
uc.255	232
uc.255	232
uc.255	232
uc.255	232
uc.255	232
uc.285	232
uc.448	232
	232
AC005838.2	233
AC011247.3	233
AC011247.3	233
lincRNA-C1orf83	233
lincRNA-CDCP2	233
RP11-334O13.1	233
RP11-432M8.14	233
RP4-604K5.2	233
RP4-604K5.2	233
uc.420	233
uc.420	233
	233
	233
	233
AC116654.7	234
lincRNA-ZNF92-3	234
lincRNA-ZNF92-3	234
RP11-432M8.1	234
uc.62	234
	234
	234
	234
	234
AC090955.5	235
AC104389.32	235
RP11-71E19.3	235
uc.25	235
uc.325	235
uc.325	235
uc.404	235
	235
AC092168.4	236
uc.75	236
uc.75	236
uc.75	236
uc.75	236
	236
	236
CTD-2632B17.3	237
RP11-1070A24.1	237
RP11-1070A24.1	237
RP11-1396O13.15	237
RP11-570H19.2	237
RP5-849L7.1	237
SNORD17	237
SNORD17	237
uc.13	237
uc.17	237
uc.278	237
uc.278	237
	237
AC024082.4	238
nc-HOXA7-74	238
nc-HOXA7-74	238
nc-HOXB9-201	238
nc-HOXC10-117	238
nc-HOXC6-238	238
nc-HOXC6-238	238
RP11-247I13.6	238
RP11-247I13.6	238
RP11-268P4.1	238
RP11-274J16.5	238
RP11-336N8.4	238
RP11-449H3.2	238
uc.18	238
uc.18	238
uc.429	238
AC073649.1	239
AC092657.2	239
RP11-529K1.1	239
uc.362	239
uc.428	239
uc.443	239
uc.443	239
uc.471	239
uc.471	239
uc.471	239
	239
	239
	239
	239
	239
AL031601.3	240
CTD-2173J9.4	240
RP11-192N10.2	240
RP11-219I21.1	240
RP11-54K22.1	240
RP3-353H6.1	240
uc.153	240
uc.153	240
uc.201	240
uc.316	240
uc.350	240
uc.350	240
uc.350	240
	240
lincRNA-GRAMD3-1	241
lincRNA-METT5D1-4	241
lincRNA-ZNF608-1	241
RP11-115P16.1	241
RP11-214N15.5	241
RP11-247A12.1	241
RP11-539G18.1	241
RP11-539G18.1	241
RP11-539G18.1	241
RP11-93K22.9	241
COX7BP2	242
MTE	242
RP3-322L4.2	242
RP3-406A7.1	242
	242
AC111200.10	243
AL645949.1	243
RP11-331H2.3	243
RP11-344N10.2	243
RP11-344N10.2	243
RP11-344N10.2	243
RP11-344N10.2	243
RP11-490D19.8	243
uc.266	243
uc.293	243
uc.293	243
uc.30	243
	243
	243
AC007016.3	244
lincRNA-ZNF652	244
RP11-12D24.8	244
RP11-323H21.2	244
RP1-251M9.3	244
RP13-228J13.10	244
RP3-323P13.2	244
uc.192	244
uc.409	244
	244
	244
	244
	244
	244
	244
	244
	244
CTA-292E10.7	245
CTBP2P1	245
CXorf29	245
RP11-182I10.1	245
uc.455	245
uc.455	245
VTRNA1-3	245
	245
	245
	245
AC018638.5	246
AC108039.2	246
KB-67B5.11	246
lincRNA-FHIT-1	246
lincRNA-UBE2V2-1	246
RP11-237N19.1	246
RP11-270C12.3	246
RP11-478C1.3	246
SNAP23P	246
uc.414	246
uc.414	246
uc.414	246
uc.414	246
RP11-359B3.1	247
RP11-440J4.1	247
RP11-448G4.4	247
RP11-448G4.4	247
RP11-448G4.4	247
RP11-485M7.1	247
RP3-354J5.3	247
RPS27P1	247
uc.66	247
	247
	247
AC006427.1	248
nc-HOXA9-79	248
nc-HOXC10-121	248
nc-HOXC10-124	248
nc-HOXC10-124	248
nc-HOXC10-127	248
nc-HOXD4-28	248
RP11-109I13.2	248
RP11-109I13.2	248
RP11-109I13.2	248
RP11-109I13.2	248
RP11-109I13.2	248
RP11-109I13.2	248
RP11-109I13.2	248
RP11-215I16.1	248
RP11-64J21.3	248
RP11-64J21.3	248
RP1-69E11.3	248
uc.71	248
uc.71	248
uc.71	248
	248
	248
	248
AC013404.1	249
AC121251.1	249
CTC-305H11.1	249
EF433558	249
lincRNA-DIRAS2-2	249
RP11-192C21.3	249
RP11-238M12.1	249
RP11-742D12.1	249
RP11-816B4.1	249
RP1-56J10.8	249
uc.178	249
uc.395	249
uc.395	249
uc.434	249
COX6B1P7	250
LL22NC03-30E12.11	250
RP11-115M14.1	250
RP11-184C23.3	250
RP1-172N19.3	250
RP1-172N19.3	250
RP1-172N19.3	250
RP11-85L21.6	250
SNORA53	250
SNORA53	250
SNORA53	250
uc.209	250
	250
	250
	250
	250
	250
	250
	250
AC002407.1	251
AC034198.7	251
HSBP1P2	251
lincRNA-CDCP2	251
RP11-203B4.1	251
RP11-272J7.3	251
RP11-321F8.1	251
RP11-417D4.1	251
uc.117	251
uc.268	251
uc.268	251
uc.356	251
uc.356	251
uc.378	251
uc.378	251
uc.378	251
uc.378	251
uc.378	251
uc.378	251
	251
AC013262.1	252
AC090602.2	252
AC090602.2	252
AC090602.2	252
AC090602.2	252
RP11-109G23.1	252
RP11-15B17.3	252
RP11-25I15.1	252
RP11-359H18.1	252
RP11-367H5.8	252
RP11-408O13.3	252
RP11-415I12.1	252
RP3-397H23.2	252
RP4-559A3.5	252
RP4-813D12.3	252
SNRPFP1	252
uc.286	252
uc.339	252
uc.339	252
uc.408	252
uc.408	252
	252
	252
	252
	252
AC067950.1	253
AC091654.8	253
AC091654.8	253
AC096579.7	253
AL590762.10	253
AL590762.10	253
CTB-40H15.2	253
lincRNA-CDH11-2	253
LL22NC03-84E4.8	253
RP11-419M24.4	253
RP4-765F13.3	253
	253
	253
	253
	253
	253
AC107983.5	254
lincRNA-ADCY1-2	254
RP11-20O24.1	254
RP11-20O24.1	254
RP11-20O24.1	254
RP11-40O20.4	254
RP3-495O10.1	254
uc.344	254
uc.344	254
	254
	254
	254
	254
	254
	254
AC073850.6	255
AC073850.6	255
AC073850.6	255
AC073850.6	255
AC073850.6	255
AC098614.1	255
AL589863.1	255
AP000867.14	255
BX936347.1	255
EIF4E2P1	255
RP11-10G12.1	255
RP11-175B9.3	255
RP11-175B9.3	255
RP11-175B9.3	255
RP11-543P15.1	255
RP11-543P15.1	255
RP11-761N21.2	255
RP3-423B22.5	255
uc.275	255
uc.275	255
uc.459	255
uc.459	255
uc.459	255
uc.459	255
	255
	255
	255
	255
	255
	255
	255
	255
	255
	255
	255
	255
	255
	255
	255
	255
	255
	255
	255
	255
	255
	255
AC008753.1	256
LL22NC03-84E4.11	256
RP11-127L21.1	256
RP11-346E17.4	256
RP11-506B4.2	256
RP11-506B4.2	256
RP11-506B4.2	256
RP11-506B4.2	256
uc.7	256
uc.7	256
uc.7	256
uc.7	256
	256
	256
	256
lincRNA-LGI2	257
lincRNA-PLK2-3	257
RP11-234N17.1	257
uc.177	257
uc.177	257
AC073852.3	258
AC073958.2	258
AL133244.1	258
AL445989.1	258
ATP5J2P3	258
nc-HOXD10-14	258
nc-HOXD10-14	258
RP11-305M3.2	258
RP11-305M3.2	258
RP11-305M3.2	258
RP11-305M3.2	258
RP11-309B5.1	258
RP11-497K15.1	258
RP13-49I15.3	258
RP4-568F9.3	258
RP4-568F9.3	258
	258
AL591893.3	259
lincRNA-ST14	259
RP11-185B14.1	259
RP11-249L21.4	259
RP11-317P15.3	259
RP11-379B18.1	259
RP11-712L6.1	259
uc.340	259
uc.340	259
	259
	259
	259
AC002523.1	260
nc-HOXC10-129	260
nc-HOXC10-129	260
RP11-399K21.10	260
RP11-42L13.2	260
RP11-576C12.1	260
RP11-5P18.3	260
RP11-8P17.1	260
RP1-232L24.1	260
uc.174	260
uc.174	260
uc.174	260
uc.174	260
uc.174	260
uc.174	260
uc.174	260
uc.174	260
uc.174	260
uc.174	260
	260
	260
	260
	260
	260
	260
AC015818.10	261
AC084031.1	261
AC084031.1	261
AC084031.1	261
COX6BP3	261
RP11-151A10.2	261
RP11-613E4.3	261
RP11-762B21.2	261
RP5-945F2.1	261
uc.96	261
	261
lincRNA-OXR1-1	262
MLLT10L	262
nc-HOXD4-36	262
RP11-666A20.3	262
uc.150	262
uc.215	262
uc.426	262
	262
	262
AC013403.13	263
nc-HOXB4-166	263
nc-HOXB4-166	263
RP11-101J8.2	263
uc.93	263
AC116533.3	264
AL158139.2	264
DEFB109P1B	264
lincRNA-PTPN1-2	264
RP11-120D12.2	264
RP11-3J11.1	264
RP11-432M8.15	264
RP11-666A1.4	264
RP11-814M22.1	264
SEPW1P	264
U82670.9	264
uc.257	264
uc.257	264
	264
	264
	264
	264
	264
	264
	264
	264
	264
	264
	264
	264
	264
CTB-161J7.2	265
HMGN2L10	265
RP11-135A24.2	265
RP11-401L13.5	265
RP11-486B10.3	265
RP11-486B10.3	265
RP11-496D24.1	265
RP11-57C19.6	265
RP4-613A2.3	265
uc.228	265
uc.228	265
uc.363	265
	265
	265
	265
AC006509.8	266
AF129408.14	266
AF129408.14	266
lincRNA-FOXN3	266
RP11-568F20.1	266
RP3-400B16.3	266
SCARNA6	266
SCARNA6	266
SCARNA6	266
SCARNA6	266
SCARNA6	266
AC092662.2	267
AC138744.2	267
AP000351.13	267
CTD-2151L9.2	267
RP11-154F14.2	267
RP11-363D24.2	267
RP11-568A7.1	267
RP1-72A23.3	267
RP4-811H24.8	267
	267
	267
RP11-137F15.1	268
RP11-144H23.1	268
RP11-456E1.2	268
RP11-759F5.1	268
RP4-697P8.2	268
RP5-902P8.10	268
RPL37P4	268
RPL7P2	268
	268
	268
AC073409.1	269
BC127786	269
C21orf84	269
CTD-2108O9.4	269
CTD-2108O9.4	269
CTD-2108O9.4	269
lincRNA-RPS14-2	269
nc-HOXC5-257	269
RP11-323N23.1	269
RP11-340B24.3	269
RP11-40F6.3	269
RP11-550A9.1	269
uc.383	269
AC026843.1	270
AC037475.1	270
AC068538.1	270
AC093334.1	270
AC107871.1	270
RP11-153G4.2	270
RP11-153G4.2	270
RP11-153G4.2	270
RP11-201K10.1	270
RP11-242A24.1	270
RP11-436G20.1	270
RP11-589B3.1	270
RP11-64I24.1	270
RP1-8B22.1	270
SCARNA12	270
SCARNA12	270
TRBV8-2	270
	270
AY927540	271
lincRNA-KNCN	271
RP1-169K13.1	271
RP1-232L24.2	271
SIGLECP3	271
lincRNA-PTPN1-2	272
RP11-460I19.2	272
uc.413	272
uc.446	272
AC009852.1	273
AC022613.1	273
AC022613.1	273
AC060773.1	273
AC079337.1	273
AC091544.1	273
AC093509.1	273
AL163052.1	273
RP11-20O23.1	273
RP11-219F1.2	273
RP11-219F1.2	273
RP11-219F1.2	273
RP11-271K21.2	273
RP11-351M16.3	273
RP11-584M7.3	273
uc.195	273
ATP6V1G1P3	274
CTA-929C8.5	274
RP1-127L4.7	274
RP4-742C19.9	274
UQCRHP1	274
	274
	274
	274
	274
	274
RP11-196D18.2	275
RP11-365F18.1	275
uc.10	275
uc.393	275
uc.393	275
uc.460	275
Z98880.1	275
	275
AC026214.2	276
AC079587.1	276
AC104698.2	276
AL035610.2	276
MT-ND4L	276
RP11-302F12.7	276
RP11-456H18.1	276
	276
	276
AC091491.2	277
AC091491.2	277
lincRNA-LOC100506581-4	277
RMRP	277
RMRP	277
RMRP	277
RMRP	277
RP3-323M4.3	277
RP5-991B18.1	277
uc.133	277
uc.308	277
uc.308	277
uc.308	277
uc.308	277
WI2-89927D4.1	277
XXbac-B476C20.10	277
AC011747.5	278
nc-HOXA11-88	278
nc-HOXA11-88	278
nc-HOXB6-181	278
nc-HOXC5-253	278
nc-HOXC6-251	278
nc-HOXC6-251	278
nc-HOXC6-251	278
nc-HOXC6-251	278
nc-HOXC6-251	278
RP11-160N1.7	278
RP11-255A11.4	278
RP11-548K12.10	278
RP11-603O17.1	278
SCARNA5	278
SCARNA5	278
SCARNA5	278
SCARNA5	278
SCARNA5	278
uc.161	278
uc.181	278
uc.270	278
uc.270	278
uc.270	278
uc.270	278
uc.270	278
uc.270	278
uc.365	278
AC011533.1	279
AC073271.1	279
AC138356.3	279
CTD-2533K21.2	279
GS1-421I3.4	279
RP11-159H22.1	279
RP11-29H23.2	279
RP11-428O18.3	279
RP11-565N2.1	279
RP11-656A15.1	279
RPL37AP1	279
TRBV8-1	279
uc.254	279
	279
	279
	279
	279
	279
AC007455.9	280
AC079120.1	280
AC124073.1	280
AP001048.4	280
lincRNA-MAFB-1	280
RP11-136H13.2	280
RP11-29C12.1	280
RP11-385E5.7	280
RP11-690C23.3	280
RP3-323K23.3	280
lincRNA-OPTC	281
OR9P1P	281
RP11-138M12.1	281
RP11-298J23.6	281
AC004862.5	282
AC090958.2	282
AP001462.1	282
lincRNA-KIAA0802	282
lincRNA-PBX1-1	282
lincRNA-RCBTB2-2	282
lincRNA-WDR59-2	282
RP11-30C8.2	282
RP11-344F13.1	282
RP11-47F1.1	282
RPL37AP8	282
	282
	282
	282
	282
	282
	282
	282
AC018696.5	283
CTD-2090I13.4	283
lincRNA-ARID1A	283
RP11-142L1.3	283
RP11-245P10.4	283
RP11-245P10.4	283
RP11-245P10.4	283
RP11-245P10.4	283
RP1-159A19.4	283
RP5-1125M8.6	283
XX-2136C48.7	283
	283
	283
	283
	283
	283
	283
	283
	283
AC008753.3	284
AC084149.2	284
lincRNA-JARID2-3	284
POU5F1	284
RP11-137L10.5	284
RPL37P1	284
SUMO2P	284
TRBV1	284
uc.246	284
uc.246	284
uc.301	284
uc.301	284
uc.301	284
uc.301	284
uc.301	284
AC113618.2	285
AF238378.3	285
FXYD8	285
GS1-164F24.1	285
RP11-244N9.4	285
RP11-495P10.9	285
RP4-724E13.2	285
RP11-285A15.1	286
RP11-312B8.2	286
RP11-312B8.2	286
RP11-697G4.3	286
RP11-697G4.3	286
RP4-654H19.2	286
uc.416	286
	286
	286
AC004129.7	287
AC009892.2	287
AC022201.5	287
AP001434.2	287
lincRNA-STIM2-3	287
[truncated: 16,996 more rows]
